# Supplementary material for: ECE vs DISP Mechanisms in Anodic Electrolysis of Benzyl Alcohols: Computational Prediction of Microscopic Rate Constants
Source: J Phys Chem C Nanomater Interfaces. 2025 Aug 28;129(36):16076–96. doi: 10.1021/acs.jpcc.5c04347 (PMC12434723; doi:10.1021/acs.jpcc.5c04347)
Supplement: Supplementary file 2 [file jp5c04347_si_002.zip › example_simulation_inputs/QMMM_simulation_bulk_H2O_base_H2O/start_14_-0.353_coords.pdb]

TITLE     MDANALYSIS FRAME 0: Created by PDBWriter
CRYST1   39.149   39.149   39.149  90.00  90.00  90.00 P 1           1
ATOM      1  C00 2ag A   1      15.651  14.586  20.657  1.00  0.00      A    C  
ATOM      2  O01 2ag A   1      16.253  15.704  19.988  1.00  0.00      A    O  
ATOM      3  C02 2ag A   1      15.794  17.001  20.123  1.00  0.00      A    C  
ATOM      4  C03 2ag A   1      16.271  17.935  19.188  1.00  0.00      A    C  
ATOM      5  C04 2ag A   1      15.740  19.205  19.170  1.00  0.00      A    C  
ATOM      6  C05 2ag A   1      14.623  19.560  19.987  1.00  0.00      A    C  
ATOM      7  C06 2ag A   1      13.981  20.859  19.897  1.00  0.00      A    C  
ATOM      8  O07 2ag A   1      12.839  21.052  20.633  1.00  0.00      A    O  
ATOM      9  C08 2ag A   1      14.201  18.568  20.938  1.00  0.00      A    C  
ATOM     10  C09 2ag A   1      14.819  17.314  21.022  1.00  0.00      A    C  
ATOM     11  H0A 2ag A   1      16.264  13.754  20.267  1.00  0.00      A    H  
ATOM     12  H0B 2ag A   1      15.875  14.606  21.805  1.00  0.00      A    H  
ATOM     13  H0C 2ag A   1      14.542  14.347  20.494  1.00  0.00      A    H  
ATOM     14  H0D 2ag A   1      17.093  17.786  18.474  1.00  0.00      A    H  
ATOM     15  H0E 2ag A   1      16.222  19.952  18.538  1.00  0.00      A    H  
ATOM     16  H0F 2ag A   1      13.653  20.828  18.752  1.00  0.00      A    H  
ATOM     17  H0G 2ag A   1      14.584  21.769  19.861  1.00  0.00      A    H  
ATOM     18  H0H 2ag A   1      12.444  21.960  20.464  1.00  0.00      A    H  
ATOM     19  H0I 2ag A   1      13.389  18.699  21.611  1.00  0.00      A    H  
ATOM     20  H0J 2ag A   1      14.484  16.499  21.631  1.00  0.00      A    H  
ATOM     21  O   HOH B   1      13.252  20.875  17.225  1.00  0.00      B    O  
ATOM     22  H1  HOH B   1      13.285  19.797  17.098  1.00  0.00      B    H  
ATOM     23  H2  HOH B   1      12.344  21.095  17.388  1.00  0.00      B    H  
ATOM     24  O   HOH B   2      13.693  24.866  17.597  1.00  0.00      B    O  
ATOM     25  H1  HOH B   2      12.808  24.586  17.268  1.00  0.00      B    H  
ATOM     26  H2  HOH B   2      13.801  25.734  17.217  1.00  0.00      B    H  
ATOM     27  O   HOH B   3      14.938  24.183  19.756  1.00  0.00      B    O  
ATOM     28  H1  HOH B   3      15.627  24.864  19.651  1.00  0.00      B    H  
ATOM     29  H2  HOH B   3      14.339  24.304  19.032  1.00  0.00      B    H  
ATOM     30  O   HOH B   4      10.571  21.390  17.708  1.00  0.00      B    O  
ATOM     31  H1  HOH B   4      10.021  21.160  16.882  1.00  0.00      B    H  
ATOM     32  H2  HOH B   4      10.721  22.338  17.761  1.00  0.00      B    H  
ATOM     33  O   HOH B   5      15.834  23.222  22.174  1.00  0.00      B    O  
ATOM     34  H1  HOH B   5      15.386  23.528  21.388  1.00  0.00      B    H  
ATOM     35  H2  HOH B   5      16.335  22.449  21.881  1.00  0.00      B    H  
ATOM     36  O   HOH B   6      11.648  23.310  20.321  1.00  0.00      B    O  
ATOM     37  H1  HOH B   6      10.727  23.291  19.935  1.00  0.00      B    H  
ATOM     38  H2  HOH B   6      11.772  24.254  20.743  1.00  0.00      B    H  
ATOM     39  O   HOH B   7      16.640  22.069  17.791  1.00  0.00      B    O  
ATOM     40  H1  HOH B   7      16.164  22.462  17.045  1.00  0.00      B    H  
ATOM     41  H2  HOH B   7      16.338  22.621  18.539  1.00  0.00      B    H  
ATOM     42  O   HOH B   8      13.878  21.719  23.359  1.00  0.00      B    O  
ATOM     43  H1  HOH B   8      13.302  21.586  22.638  1.00  0.00      B    H  
ATOM     44  H2  HOH B   8      14.485  22.360  22.968  1.00  0.00      B    H  
ATOM     45  O   HOH B   9      11.299  23.781  16.675  1.00  0.00      B    O  
ATOM     46  H1  HOH B   9      11.127  23.400  15.793  1.00  0.00      B    H  
ATOM     47  H2  HOH B   9      10.909  24.701  16.576  1.00  0.00      B    H  
ATOM     48  O   HOH B  10      13.094  18.295  16.984  1.00  0.00      B    O  
ATOM     49  H1  HOH B  10      13.991  17.963  16.904  1.00  0.00      B    H  
ATOM     50  H2  HOH B  10      12.869  18.178  17.935  1.00  0.00      B    H  
ATOM     51  O   HOH B  11      11.609  18.926  19.408  1.00  0.00      B    O  
ATOM     52  H1  HOH B  11      10.917  19.464  18.916  1.00  0.00      B    H  
ATOM     53  H2  HOH B  11      11.885  19.666  20.027  1.00  0.00      B    H  
ATOM     54  O   HOH B  12      14.779  22.900  16.063  1.00  0.00      B    O  
ATOM     55  H1  HOH B  12      14.178  22.093  16.235  1.00  0.00      B    H  
ATOM     56  H2  HOH B  12      14.321  23.647  16.454  1.00  0.00      B    H  
ATOM     57  O   HOH B  13       0.054  18.855  32.746  1.00  0.00      B    O  
ATOM     58  H1  HOH B  13       1.050  18.836  32.789  1.00  0.00      B    H  
ATOM     59  H2  HOH B  13      -0.260  18.812  31.745  1.00  0.00      B    H  
ATOM     60  O   HOH B  14      23.498   0.388  23.553  1.00  0.00      B    O  
ATOM     61  H1  HOH B  14      23.913   0.780  24.429  1.00  0.00      B    H  
ATOM     62  H2  HOH B  14      22.802   1.024  23.255  1.00  0.00      B    H  
ATOM     63  O   HOH B  15      15.411  17.337  16.151  1.00  0.00      B    O  
ATOM     64  H1  HOH B  15      15.693  17.752  15.283  1.00  0.00      B    H  
ATOM     65  H2  HOH B  15      15.710  16.354  16.079  1.00  0.00      B    H  
ATOM     66  O   HOH B  16      33.180  17.502  14.009  1.00  0.00      B    O  
ATOM     67  H1  HOH B  16      32.297  17.788  13.589  1.00  0.00      B    H  
ATOM     68  H2  HOH B  16      33.877  17.748  13.364  1.00  0.00      B    H  
ATOM     69  O   HOH B  17       4.249  22.365  16.885  1.00  0.00      B    O  
ATOM     70  H1  HOH B  17       5.118  22.030  16.517  1.00  0.00      B    H  
ATOM     71  H2  HOH B  17       3.601  21.665  16.605  1.00  0.00      B    H  
ATOM     72  O   HOH B  18      12.770  11.100  15.354  1.00  0.00      B    O  
ATOM     73  H1  HOH B  18      12.994  11.325  16.366  1.00  0.00      B    H  
ATOM     74  H2  HOH B  18      13.295  10.307  15.143  1.00  0.00      B    H  
ATOM     75  O   HOH B  19      14.335   1.568  34.856  1.00  0.00      B    O  
ATOM     76  H1  HOH B  19      14.333   0.661  35.244  1.00  0.00      B    H  
ATOM     77  H2  HOH B  19      15.113   1.608  34.212  1.00  0.00      B    H  
ATOM     78  O   HOH B  20       0.202  32.445  18.817  1.00  0.00      B    O  
ATOM     79  H1  HOH B  20       0.982  32.161  19.499  1.00  0.00      B    H  
ATOM     80  H2  HOH B  20      -0.641  32.649  19.390  1.00  0.00      B    H  
ATOM     81  O   HOH B  21      10.661  25.671  35.358  1.00  0.00      B    O  
ATOM     82  H1  HOH B  21      10.522  24.703  35.587  1.00  0.00      B    H  
ATOM     83  H2  HOH B  21      10.649  25.672  34.376  1.00  0.00      B    H  
ATOM     84  O   HOH B  22      21.192   1.276   0.530  1.00  0.00      B    O  
ATOM     85  H1  HOH B  22      20.798   2.220   0.648  1.00  0.00      B    H  
ATOM     86  H2  HOH B  22      21.000   0.767   1.332  1.00  0.00      B    H  
ATOM     87  O   HOH B  23      22.206  18.607  33.815  1.00  0.00      B    O  
ATOM     88  H1  HOH B  23      22.482  17.853  33.167  1.00  0.00      B    H  
ATOM     89  H2  HOH B  23      23.047  19.025  34.238  1.00  0.00      B    H  
ATOM     90  O   HOH B  24      34.269  23.803  26.556  1.00  0.00      B    O  
ATOM     91  H1  HOH B  24      34.887  23.541  25.797  1.00  0.00      B    H  
ATOM     92  H2  HOH B  24      33.385  24.193  26.192  1.00  0.00      B    H  
ATOM     93  O   HOH B  25      17.435   7.548  22.968  1.00  0.00      B    O  
ATOM     94  H1  HOH B  25      17.210   7.949  23.849  1.00  0.00      B    H  
ATOM     95  H2  HOH B  25      18.201   6.924  23.073  1.00  0.00      B    H  
ATOM     96  O   HOH B  26      10.097   4.388  16.936  1.00  0.00      B    O  
ATOM     97  H1  HOH B  26       9.392   5.074  17.054  1.00  0.00      B    H  
ATOM     98  H2  HOH B  26      10.747   4.654  16.195  1.00  0.00      B    H  
ATOM     99  O   HOH B  27       4.659  13.828   8.389  1.00  0.00      B    O  
ATOM    100  H1  HOH B  27       4.584  13.318   9.217  1.00  0.00      B    H  
ATOM    101  H2  HOH B  27       5.652  14.052   8.381  1.00  0.00      B    H  
ATOM    102  O   HOH B  28      37.795  25.489  29.587  1.00  0.00      B    O  
ATOM    103  H1  HOH B  28      38.129  25.418  30.543  1.00  0.00      B    H  
ATOM    104  H2  HOH B  28      38.118  24.579  29.186  1.00  0.00      B    H  
ATOM    105  O   HOH B  29      29.609  37.421  28.293  1.00  0.00      B    O  
ATOM    106  H1  HOH B  29      30.603  37.260  28.136  1.00  0.00      B    H  
ATOM    107  H2  HOH B  29      29.437  37.119  29.220  1.00  0.00      B    H  
ATOM    108  O   HOH B  30      36.976  27.520   4.452  1.00  0.00      B    O  
ATOM    109  H1  HOH B  30      37.264  28.517   4.258  1.00  0.00      B    H  
ATOM    110  H2  HOH B  30      37.711  26.877   4.220  1.00  0.00      B    H  
ATOM    111  O   HOH B  31      35.138  19.497  33.515  1.00  0.00      B    O  
ATOM    112  H1  HOH B  31      34.478  19.391  32.786  1.00  0.00      B    H  
ATOM    113  H2  HOH B  31      34.540  19.736  34.361  1.00  0.00      B    H  
ATOM    114  O   HOH B  32       1.783  34.516  10.227  1.00  0.00      B    O  
ATOM    115  H1  HOH B  32       1.616  34.029  11.119  1.00  0.00      B    H  
ATOM    116  H2  HOH B  32       2.395  33.963   9.651  1.00  0.00      B    H  
ATOM    117  O   HOH B  33      13.668  16.809   5.014  1.00  0.00      B    O  
ATOM    118  H1  HOH B  33      14.090  17.595   5.521  1.00  0.00      B    H  
ATOM    119  H2  HOH B  33      12.852  16.490   5.608  1.00  0.00      B    H  
ATOM    120  O   HOH B  34      23.596   0.506   2.065  1.00  0.00      B    O  
ATOM    121  H1  HOH B  34      22.897  -0.189   2.209  1.00  0.00      B    H  
ATOM    122  H2  HOH B  34      23.871   0.798   3.000  1.00  0.00      B    H  
ATOM    123  O   HOH B  35      21.455   9.987  32.561  1.00  0.00      B    O  
ATOM    124  H1  HOH B  35      21.609  10.950  32.542  1.00  0.00      B    H  
ATOM    125  H2  HOH B  35      20.870   9.709  31.805  1.00  0.00      B    H  
ATOM    126  O   HOH B  36      20.883  13.972  28.759  1.00  0.00      B    O  
ATOM    127  H1  HOH B  36      21.104  14.561  29.572  1.00  0.00      B    H  
ATOM    128  H2  HOH B  36      20.097  14.384  28.267  1.00  0.00      B    H  
ATOM    129  O   HOH B  37      30.513  24.637  14.418  1.00  0.00      B    O  
ATOM    130  H1  HOH B  37      30.006  23.802  14.153  1.00  0.00      B    H  
ATOM    131  H2  HOH B  37      31.275  24.831  13.737  1.00  0.00      B    H  
ATOM    132  O   HOH B  38       6.908  17.212  35.545  1.00  0.00      B    O  
ATOM    133  H1  HOH B  38       7.256  16.340  35.115  1.00  0.00      B    H  
ATOM    134  H2  HOH B  38       6.284  16.929  36.300  1.00  0.00      B    H  
ATOM    135  O   HOH B  39      19.381  32.148  29.521  1.00  0.00      B    O  
ATOM    136  H1  HOH B  39      19.113  31.230  29.941  1.00  0.00      B    H  
ATOM    137  H2  HOH B  39      20.132  31.988  28.828  1.00  0.00      B    H  
ATOM    138  O   HOH B  40      35.201  39.021  18.568  1.00  0.00      B    O  
ATOM    139  H1  HOH B  40      34.218  38.948  18.433  1.00  0.00      B    H  
ATOM    140  H2  HOH B  40      35.489  38.214  19.087  1.00  0.00      B    H  
ATOM    141  O   HOH B  41      16.351  26.330  20.498  1.00  0.00      B    O  
ATOM    142  H1  HOH B  41      17.014  25.767  21.008  1.00  0.00      B    H  
ATOM    143  H2  HOH B  41      15.593  26.559  21.128  1.00  0.00      B    H  
ATOM    144  O   HOH B  42      34.614  33.166  14.401  1.00  0.00      B    O  
ATOM    145  H1  HOH B  42      33.999  33.885  14.352  1.00  0.00      B    H  
ATOM    146  H2  HOH B  42      34.846  33.065  13.399  1.00  0.00      B    H  
ATOM    147  O   HOH B  43      27.572  32.597  26.799  1.00  0.00      B    O  
ATOM    148  H1  HOH B  43      27.793  31.599  26.776  1.00  0.00      B    H  
ATOM    149  H2  HOH B  43      27.650  33.003  25.889  1.00  0.00      B    H  
ATOM    150  O   HOH B  44      29.456  28.809   1.837  1.00  0.00      B    O  
ATOM    151  H1  HOH B  44      30.170  28.975   2.523  1.00  0.00      B    H  
ATOM    152  H2  HOH B  44      28.654  28.332   2.272  1.00  0.00      B    H  
ATOM    153  O   HOH B  45      30.882  24.699  24.622  1.00  0.00      B    O  
ATOM    154  H1  HOH B  45      31.127  25.607  24.247  1.00  0.00      B    H  
ATOM    155  H2  HOH B  45      31.522  23.963  24.280  1.00  0.00      B    H  
ATOM    156  O   HOH B  46      28.851  32.862  36.803  1.00  0.00      B    O  
ATOM    157  H1  HOH B  46      28.568  33.103  37.757  1.00  0.00      B    H  
ATOM    158  H2  HOH B  46      29.778  32.434  36.834  1.00  0.00      B    H  
ATOM    159  O   HOH B  47       0.163   6.408  38.533  1.00  0.00      B    O  
ATOM    160  H1  HOH B  47       1.160   6.226  38.515  1.00  0.00      B    H  
ATOM    161  H2  HOH B  47      -0.237   5.601  39.019  1.00  0.00      B    H  
ATOM    162  O   HOH B  48      20.125  31.553  19.781  1.00  0.00      B    O  
ATOM    163  H1  HOH B  48      20.026  30.922  19.004  1.00  0.00      B    H  
ATOM    164  H2  HOH B  48      20.688  32.381  19.509  1.00  0.00      B    H  
ATOM    165  O   HOH B  49      34.970  18.150  18.030  1.00  0.00      B    O  
ATOM    166  H1  HOH B  49      34.115  18.657  17.778  1.00  0.00      B    H  
ATOM    167  H2  HOH B  49      35.570  18.940  18.316  1.00  0.00      B    H  
ATOM    168  O   HOH B  50      26.070  38.548  17.082  1.00  0.00      B    O  
ATOM    169  H1  HOH B  50      26.036  39.504  16.721  1.00  0.00      B    H  
ATOM    170  H2  HOH B  50      25.923  38.512  18.026  1.00  0.00      B    H  
ATOM    171  O   HOH B  51      12.300  38.542  31.861  1.00  0.00      B    O  
ATOM    172  H1  HOH B  51      11.772  37.689  31.827  1.00  0.00      B    H  
ATOM    173  H2  HOH B  51      11.902  39.100  31.123  1.00  0.00      B    H  
ATOM    174  O   HOH B  52      17.372  36.665   2.454  1.00  0.00      B    O  
ATOM    175  H1  HOH B  52      16.460  36.384   2.738  1.00  0.00      B    H  
ATOM    176  H2  HOH B  52      18.062  35.916   2.659  1.00  0.00      B    H  
ATOM    177  O   HOH B  53      19.058   5.413   9.724  1.00  0.00      B    O  
ATOM    178  H1  HOH B  53      19.581   5.647   8.878  1.00  0.00      B    H  
ATOM    179  H2  HOH B  53      19.592   5.569  10.533  1.00  0.00      B    H  
ATOM    180  O   HOH B  54      30.357  31.831  26.619  1.00  0.00      B    O  
ATOM    181  H1  HOH B  54      31.108  31.164  26.914  1.00  0.00      B    H  
ATOM    182  H2  HOH B  54      29.663  31.382  26.065  1.00  0.00      B    H  
ATOM    183  O   HOH B  55       8.762  34.177  20.383  1.00  0.00      B    O  
ATOM    184  H1  HOH B  55       8.147  34.861  20.017  1.00  0.00      B    H  
ATOM    185  H2  HOH B  55       9.548  33.956  19.756  1.00  0.00      B    H  
ATOM    186  O   HOH B  56      28.613  37.236  16.840  1.00  0.00      B    O  
ATOM    187  H1  HOH B  56      28.743  36.446  17.426  1.00  0.00      B    H  
ATOM    188  H2  HOH B  56      27.922  37.786  17.229  1.00  0.00      B    H  
ATOM    189  O   HOH B  57      29.472  24.320  36.270  1.00  0.00      B    O  
ATOM    190  H1  HOH B  57      29.409  24.493  37.262  1.00  0.00      B    H  
ATOM    191  H2  HOH B  57      30.465  24.435  36.011  1.00  0.00      B    H  
ATOM    192  O   HOH B  58      30.186  31.934   0.323  1.00  0.00      B    O  
ATOM    193  H1  HOH B  58      31.150  32.164   0.648  1.00  0.00      B    H  
ATOM    194  H2  HOH B  58      30.322  31.030  -0.224  1.00  0.00      B    H  
ATOM    195  O   HOH B  59       6.578  37.236  16.527  1.00  0.00      B    O  
ATOM    196  H1  HOH B  59       6.526  36.390  15.917  1.00  0.00      B    H  
ATOM    197  H2  HOH B  59       6.024  38.009  16.127  1.00  0.00      B    H  
ATOM    198  O   HOH B  60      38.587   3.820  29.604  1.00  0.00      B    O  
ATOM    199  H1  HOH B  60      38.576   4.761  30.037  1.00  0.00      B    H  
ATOM    200  H2  HOH B  60      37.705   3.567  29.181  1.00  0.00      B    H  
ATOM    201  O   HOH B  61      31.538   4.810  15.363  1.00  0.00      B    O  
ATOM    202  H1  HOH B  61      32.345   4.245  15.259  1.00  0.00      B    H  
ATOM    203  H2  HOH B  61      31.555   5.129  16.319  1.00  0.00      B    H  
ATOM    204  O   HOH B  62      35.924   2.647  28.407  1.00  0.00      B    O  
ATOM    205  H1  HOH B  62      36.371   1.895  27.865  1.00  0.00      B    H  
ATOM    206  H2  HOH B  62      35.595   3.275  27.701  1.00  0.00      B    H  
ATOM    207  O   HOH B  63      29.245   3.686  18.879  1.00  0.00      B    O  
ATOM    208  H1  HOH B  63      29.436   2.702  18.966  1.00  0.00      B    H  
ATOM    209  H2  HOH B  63      29.185   3.998  19.824  1.00  0.00      B    H  
ATOM    210  O   HOH B  64       5.413  19.611  20.633  1.00  0.00      B    O  
ATOM    211  H1  HOH B  64       5.374  19.479  21.655  1.00  0.00      B    H  
ATOM    212  H2  HOH B  64       4.777  18.934  20.174  1.00  0.00      B    H  
ATOM    213  O   HOH B  65      18.221   8.005  28.655  1.00  0.00      B    O  
ATOM    214  H1  HOH B  65      18.821   7.982  27.867  1.00  0.00      B    H  
ATOM    215  H2  HOH B  65      17.821   7.016  28.659  1.00  0.00      B    H  
ATOM    216  O   HOH B  66      11.956   8.810  10.896  1.00  0.00      B    O  
ATOM    217  H1  HOH B  66      12.348   7.865  10.737  1.00  0.00      B    H  
ATOM    218  H2  HOH B  66      12.219   9.420  10.080  1.00  0.00      B    H  
ATOM    219  O   HOH B  67      33.330  26.720  36.895  1.00  0.00      B    O  
ATOM    220  H1  HOH B  67      32.486  27.237  36.860  1.00  0.00      B    H  
ATOM    221  H2  HOH B  67      33.710  26.687  37.832  1.00  0.00      B    H  
ATOM    222  O   HOH B  68      13.494   8.084  31.562  1.00  0.00      B    O  
ATOM    223  H1  HOH B  68      13.613   7.235  32.114  1.00  0.00      B    H  
ATOM    224  H2  HOH B  68      14.011   8.086  30.646  1.00  0.00      B    H  
ATOM    225  O   HOH B  69      26.350  14.221  14.053  1.00  0.00      B    O  
ATOM    226  H1  HOH B  69      26.169  14.611  13.109  1.00  0.00      B    H  
ATOM    227  H2  HOH B  69      26.179  13.207  13.940  1.00  0.00      B    H  
ATOM    228  O   HOH B  70       7.688  28.815  29.834  1.00  0.00      B    O  
ATOM    229  H1  HOH B  70       7.214  27.950  29.633  1.00  0.00      B    H  
ATOM    230  H2  HOH B  70       8.388  28.996  29.123  1.00  0.00      B    H  
ATOM    231  O   HOH B  71      26.202  19.722  18.167  1.00  0.00      B    O  
ATOM    232  H1  HOH B  71      26.948  19.726  18.844  1.00  0.00      B    H  
ATOM    233  H2  HOH B  71      25.673  18.862  18.288  1.00  0.00      B    H  
ATOM    234  O   HOH B  72      27.051  27.537   2.705  1.00  0.00      B    O  
ATOM    235  H1  HOH B  72      27.290  26.787   1.993  1.00  0.00      B    H  
ATOM    236  H2  HOH B  72      26.271  27.231   3.239  1.00  0.00      B    H  
ATOM    237  O   HOH B  73       7.421  34.727  33.616  1.00  0.00      B    O  
ATOM    238  H1  HOH B  73       7.033  34.344  34.500  1.00  0.00      B    H  
ATOM    239  H2  HOH B  73       8.063  35.471  33.913  1.00  0.00      B    H  
ATOM    240  O   HOH B  74      26.929  16.735  20.251  1.00  0.00      B    O  
ATOM    241  H1  HOH B  74      26.275  17.022  21.010  1.00  0.00      B    H  
ATOM    242  H2  HOH B  74      27.643  16.077  20.648  1.00  0.00      B    H  
ATOM    243  O   HOH B  75      39.094   4.083  12.724  1.00  0.00      B    O  
ATOM    244  H1  HOH B  75      39.328   3.116  12.966  1.00  0.00      B    H  
ATOM    245  H2  HOH B  75      38.823   4.093  11.761  1.00  0.00      B    H  
ATOM    246  O   HOH B  76      31.029  15.346  15.559  1.00  0.00      B    O  
ATOM    247  H1  HOH B  76      31.610  15.617  14.723  1.00  0.00      B    H  
ATOM    248  H2  HOH B  76      30.403  14.559  15.254  1.00  0.00      B    H  
ATOM    249  O   HOH B  77      28.435  32.737  10.731  1.00  0.00      B    O  
ATOM    250  H1  HOH B  77      28.291  33.609  11.132  1.00  0.00      B    H  
ATOM    251  H2  HOH B  77      28.624  32.976   9.747  1.00  0.00      B    H  
ATOM    252  O   HOH B  78       3.278  15.258   1.550  1.00  0.00      B    O  
ATOM    253  H1  HOH B  78       3.958  15.666   2.196  1.00  0.00      B    H  
ATOM    254  H2  HOH B  78       3.787  14.972   0.746  1.00  0.00      B    H  
ATOM    255  O   HOH B  79      16.827  23.842  12.792  1.00  0.00      B    O  
ATOM    256  H1  HOH B  79      17.071  23.847  11.788  1.00  0.00      B    H  
ATOM    257  H2  HOH B  79      15.810  23.538  12.855  1.00  0.00      B    H  
ATOM    258  O   HOH B  80      22.068  19.544  24.060  1.00  0.00      B    O  
ATOM    259  H1  HOH B  80      21.756  19.092  24.895  1.00  0.00      B    H  
ATOM    260  H2  HOH B  80      23.088  19.491  24.068  1.00  0.00      B    H  
ATOM    261  O   HOH B  81      28.880   1.481  13.293  1.00  0.00      B    O  
ATOM    262  H1  HOH B  81      28.717   1.169  14.216  1.00  0.00      B    H  
ATOM    263  H2  HOH B  81      28.968   2.566  13.348  1.00  0.00      B    H  
ATOM    264  O   HOH B  82      25.113  17.147  18.215  1.00  0.00      B    O  
ATOM    265  H1  HOH B  82      24.850  16.489  17.456  1.00  0.00      B    H  
ATOM    266  H2  HOH B  82      25.900  16.793  18.772  1.00  0.00      B    H  
ATOM    267  O   HOH B  83      28.471  29.024  23.078  1.00  0.00      B    O  
ATOM    268  H1  HOH B  83      27.515  28.670  22.971  1.00  0.00      B    H  
ATOM    269  H2  HOH B  83      28.909  29.121  22.124  1.00  0.00      B    H  
ATOM    270  O   HOH B  84       8.613  10.359   9.787  1.00  0.00      B    O  
ATOM    271  H1  HOH B  84       9.274   9.850  10.374  1.00  0.00      B    H  
ATOM    272  H2  HOH B  84       8.885  10.121   8.818  1.00  0.00      B    H  
ATOM    273  O   HOH B  85      30.391   0.887  23.364  1.00  0.00      B    O  
ATOM    274  H1  HOH B  85      30.791   0.016  23.700  1.00  0.00      B    H  
ATOM    275  H2  HOH B  85      30.756   1.053  22.418  1.00  0.00      B    H  
ATOM    276  O   HOH B  86      28.670  18.162  18.985  1.00  0.00      B    O  
ATOM    277  H1  HOH B  86      28.113  17.474  19.502  1.00  0.00      B    H  
ATOM    278  H2  HOH B  86      29.003  17.668  18.163  1.00  0.00      B    H  
ATOM    279  O   HOH B  87      34.280   6.341  28.364  1.00  0.00      B    O  
ATOM    280  H1  HOH B  87      33.662   5.687  27.980  1.00  0.00      B    H  
ATOM    281  H2  HOH B  87      35.200   6.185  27.934  1.00  0.00      B    H  
ATOM    282  O   HOH B  88      27.955  30.064  17.846  1.00  0.00      B    O  
ATOM    283  H1  HOH B  88      27.791  30.007  16.863  1.00  0.00      B    H  
ATOM    284  H2  HOH B  88      27.165  29.650  18.377  1.00  0.00      B    H  
ATOM    285  O   HOH B  89      32.101  33.976  10.671  1.00  0.00      B    O  
ATOM    286  H1  HOH B  89      32.130  34.105   9.611  1.00  0.00      B    H  
ATOM    287  H2  HOH B  89      31.660  33.058  10.820  1.00  0.00      B    H  
ATOM    288  O   HOH B  90      36.530  17.827  36.866  1.00  0.00      B    O  
ATOM    289  H1  HOH B  90      36.069  17.222  36.211  1.00  0.00      B    H  
ATOM    290  H2  HOH B  90      36.712  17.215  37.671  1.00  0.00      B    H  
ATOM    291  O   HOH B  91      25.532   3.211  27.334  1.00  0.00      B    O  
ATOM    292  H1  HOH B  91      26.119   4.018  27.080  1.00  0.00      B    H  
ATOM    293  H2  HOH B  91      25.870   2.826  28.198  1.00  0.00      B    H  
ATOM    294  O   HOH B  92      -0.112   1.486   0.654  1.00  0.00      B    O  
ATOM    295  H1  HOH B  92       0.478   1.456  -0.183  1.00  0.00      B    H  
ATOM    296  H2  HOH B  92       0.293   1.081   1.501  1.00  0.00      B    H  
ATOM    297  O   HOH B  93      17.900  30.270   4.022  1.00  0.00      B    O  
ATOM    298  H1  HOH B  93      17.181  30.645   3.393  1.00  0.00      B    H  
ATOM    299  H2  HOH B  93      17.739  29.279   4.145  1.00  0.00      B    H  
ATOM    300  O   HOH B  94      37.640  11.808  14.608  1.00  0.00      B    O  
ATOM    301  H1  HOH B  94      37.300  12.686  14.952  1.00  0.00      B    H  
ATOM    302  H2  HOH B  94      36.902  11.462  13.988  1.00  0.00      B    H  
ATOM    303  O   HOH B  95      22.822   0.649  32.741  1.00  0.00      B    O  
ATOM    304  H1  HOH B  95      22.127   1.265  33.242  1.00  0.00      B    H  
ATOM    305  H2  HOH B  95      23.494   0.256  33.420  1.00  0.00      B    H  
ATOM    306  O   HOH B  96      25.167  23.157  17.495  1.00  0.00      B    O  
ATOM    307  H1  HOH B  96      24.208  23.396  17.648  1.00  0.00      B    H  
ATOM    308  H2  HOH B  96      25.533  22.759  18.375  1.00  0.00      B    H  
ATOM    309  O   HOH B  97      18.972  20.410  17.266  1.00  0.00      B    O  
ATOM    310  H1  HOH B  97      19.074  19.493  16.815  1.00  0.00      B    H  
ATOM    311  H2  HOH B  97      18.041  20.767  17.193  1.00  0.00      B    H  
ATOM    312  O   HOH B  98       3.009  34.857  36.566  1.00  0.00      B    O  
ATOM    313  H1  HOH B  98       3.608  34.769  35.716  1.00  0.00      B    H  
ATOM    314  H2  HOH B  98       2.624  33.930  36.764  1.00  0.00      B    H  
ATOM    315  O   HOH B  99       2.324  30.206  15.501  1.00  0.00      B    O  
ATOM    316  H1  HOH B  99       3.095  30.617  14.973  1.00  0.00      B    H  
ATOM    317  H2  HOH B  99       1.595  29.934  14.797  1.00  0.00      B    H  
ATOM    318  O   HOH B 100      14.000   9.548  35.473  1.00  0.00      B    O  
ATOM    319  H1  HOH B 100      14.054  10.519  35.842  1.00  0.00      B    H  
ATOM    320  H2  HOH B 100      13.182   9.531  34.898  1.00  0.00      B    H  
ATOM    321  O   HOH B 101      19.351  33.889  12.609  1.00  0.00      B    O  
ATOM    322  H1  HOH B 101      19.500  33.847  13.645  1.00  0.00      B    H  
ATOM    323  H2  HOH B 101      18.786  33.100  12.286  1.00  0.00      B    H  
ATOM    324  O   HOH B 102      11.078  36.455  37.865  1.00  0.00      B    O  
ATOM    325  H1  HOH B 102      10.522  35.636  37.526  1.00  0.00      B    H  
ATOM    326  H2  HOH B 102      11.894  36.503  37.310  1.00  0.00      B    H  
ATOM    327  O   HOH B 103      22.808  21.495   2.750  1.00  0.00      B    O  
ATOM    328  H1  HOH B 103      22.611  21.202   1.789  1.00  0.00      B    H  
ATOM    329  H2  HOH B 103      21.933  21.734   3.174  1.00  0.00      B    H  
ATOM    330  O   HOH B 104      26.283   7.043  23.048  1.00  0.00      B    O  
ATOM    331  H1  HOH B 104      25.517   7.371  23.626  1.00  0.00      B    H  
ATOM    332  H2  HOH B 104      27.138   7.121  23.614  1.00  0.00      B    H  
ATOM    333  O   HOH B 105      17.671   4.595  31.033  1.00  0.00      B    O  
ATOM    334  H1  HOH B 105      17.210   4.945  31.866  1.00  0.00      B    H  
ATOM    335  H2  HOH B 105      17.684   3.610  31.118  1.00  0.00      B    H  
ATOM    336  O   HOH B 106      24.908  31.106  24.764  1.00  0.00      B    O  
ATOM    337  H1  HOH B 106      24.622  31.061  23.801  1.00  0.00      B    H  
ATOM    338  H2  HOH B 106      25.856  31.372  24.749  1.00  0.00      B    H  
ATOM    339  O   HOH B 107      20.466  38.721  25.424  1.00  0.00      B    O  
ATOM    340  H1  HOH B 107      21.146  37.945  25.219  1.00  0.00      B    H  
ATOM    341  H2  HOH B 107      20.734  39.498  24.925  1.00  0.00      B    H  
ATOM    342  O   HOH B 108       8.502  23.455   5.478  1.00  0.00      B    O  
ATOM    343  H1  HOH B 108       9.386  23.777   5.102  1.00  0.00      B    H  
ATOM    344  H2  HOH B 108       8.413  22.493   5.085  1.00  0.00      B    H  
ATOM    345  O   HOH B 109      13.647  29.716  25.626  1.00  0.00      B    O  
ATOM    346  H1  HOH B 109      13.845  29.866  26.629  1.00  0.00      B    H  
ATOM    347  H2  HOH B 109      14.099  30.435  25.072  1.00  0.00      B    H  
ATOM    348  O   HOH B 110      34.534  32.975   7.367  1.00  0.00      B    O  
ATOM    349  H1  HOH B 110      34.449  32.292   8.214  1.00  0.00      B    H  
ATOM    350  H2  HOH B 110      35.075  33.801   7.546  1.00  0.00      B    H  
ATOM    351  O   HOH B 111      18.026  30.456  25.427  1.00  0.00      B    O  
ATOM    352  H1  HOH B 111      18.973  30.091  25.310  1.00  0.00      B    H  
ATOM    353  H2  HOH B 111      17.584  30.057  26.246  1.00  0.00      B    H  
ATOM    354  O   HOH B 112      17.642  20.223  34.674  1.00  0.00      B    O  
ATOM    355  H1  HOH B 112      17.870  20.876  35.394  1.00  0.00      B    H  
ATOM    356  H2  HOH B 112      17.504  20.634  33.753  1.00  0.00      B    H  
ATOM    357  O   HOH B 113       0.583  20.750   3.578  1.00  0.00      B    O  
ATOM    358  H1  HOH B 113      -0.061  19.955   3.807  1.00  0.00      B    H  
ATOM    359  H2  HOH B 113       0.102  21.385   2.967  1.00  0.00      B    H  
ATOM    360  O   HOH B 114      15.282  37.661   4.968  1.00  0.00      B    O  
ATOM    361  H1  HOH B 114      16.083  37.018   5.001  1.00  0.00      B    H  
ATOM    362  H2  HOH B 114      14.595  37.287   5.509  1.00  0.00      B    H  
ATOM    363  O   HOH B 115      11.900  12.702   2.050  1.00  0.00      B    O  
ATOM    364  H1  HOH B 115      10.983  12.295   2.278  1.00  0.00      B    H  
ATOM    365  H2  HOH B 115      12.626  12.315   2.676  1.00  0.00      B    H  
ATOM    366  O   HOH B 116       4.977  30.138   6.813  1.00  0.00      B    O  
ATOM    367  H1  HOH B 116       5.324  30.514   7.660  1.00  0.00      B    H  
ATOM    368  H2  HOH B 116       5.070  30.934   6.178  1.00  0.00      B    H  
ATOM    369  O   HOH B 117      18.331  16.334  23.046  1.00  0.00      B    O  
ATOM    370  H1  HOH B 117      17.700  15.516  23.123  1.00  0.00      B    H  
ATOM    371  H2  HOH B 117      19.167  16.124  23.555  1.00  0.00      B    H  
ATOM    372  O   HOH B 118      27.456   5.261  27.244  1.00  0.00      B    O  
ATOM    373  H1  HOH B 118      27.565   6.238  26.987  1.00  0.00      B    H  
ATOM    374  H2  HOH B 118      27.786   5.194  28.211  1.00  0.00      B    H  
ATOM    375  O   HOH B 119      29.011   5.479  29.583  1.00  0.00      B    O  
ATOM    376  H1  HOH B 119      29.741   4.822  29.864  1.00  0.00      B    H  
ATOM    377  H2  HOH B 119      29.437   6.378  29.506  1.00  0.00      B    H  
ATOM    378  O   HOH B 120      18.017  38.943  36.964  1.00  0.00      B    O  
ATOM    379  H1  HOH B 120      18.514  38.300  37.555  1.00  0.00      B    H  
ATOM    380  H2  HOH B 120      18.560  39.132  36.141  1.00  0.00      B    H  
ATOM    381  O   HOH B 121      22.749  23.645  31.634  1.00  0.00      B    O  
ATOM    382  H1  HOH B 121      22.906  24.312  30.927  1.00  0.00      B    H  
ATOM    383  H2  HOH B 121      22.505  24.118  32.428  1.00  0.00      B    H  
ATOM    384  O   HOH B 122      35.961  15.625  30.117  1.00  0.00      B    O  
ATOM    385  H1  HOH B 122      36.944  15.955  30.124  1.00  0.00      B    H  
ATOM    386  H2  HOH B 122      35.348  16.449  30.149  1.00  0.00      B    H  
ATOM    387  O   HOH B 123      37.225  14.676  19.637  1.00  0.00      B    O  
ATOM    388  H1  HOH B 123      37.502  14.955  18.711  1.00  0.00      B    H  
ATOM    389  H2  HOH B 123      38.082  14.770  20.174  1.00  0.00      B    H  
ATOM    390  O   HOH B 124       4.695   5.913  22.085  1.00  0.00      B    O  
ATOM    391  H1  HOH B 124       4.130   5.475  21.411  1.00  0.00      B    H  
ATOM    392  H2  HOH B 124       4.151   6.269  22.851  1.00  0.00      B    H  
ATOM    393  O   HOH B 125      21.755   2.053  28.191  1.00  0.00      B    O  
ATOM    394  H1  HOH B 125      21.636   1.161  27.762  1.00  0.00      B    H  
ATOM    395  H2  HOH B 125      22.464   1.938  28.859  1.00  0.00      B    H  
ATOM    396  O   HOH B 126      18.742   8.766  31.215  1.00  0.00      B    O  
ATOM    397  H1  HOH B 126      19.349   8.043  31.609  1.00  0.00      B    H  
ATOM    398  H2  HOH B 126      18.577   8.459  30.275  1.00  0.00      B    H  
ATOM    399  O   HOH B 127      14.642   5.382  37.975  1.00  0.00      B    O  
ATOM    400  H1  HOH B 127      14.505   5.987  37.132  1.00  0.00      B    H  
ATOM    401  H2  HOH B 127      14.078   4.553  37.856  1.00  0.00      B    H  
ATOM    402  O   HOH B 128      28.171  11.739  21.305  1.00  0.00      B    O  
ATOM    403  H1  HOH B 128      28.038  11.022  22.023  1.00  0.00      B    H  
ATOM    404  H2  HOH B 128      27.290  12.216  21.246  1.00  0.00      B    H  
ATOM    405  O   HOH B 129      30.619  31.969  12.070  1.00  0.00      B    O  
ATOM    406  H1  HOH B 129      30.612  31.022  12.339  1.00  0.00      B    H  
ATOM    407  H2  HOH B 129      29.706  32.323  11.717  1.00  0.00      B    H  
ATOM    408  O   HOH B 130       2.438  30.241   7.627  1.00  0.00      B    O  
ATOM    409  H1  HOH B 130       1.623  29.892   7.082  1.00  0.00      B    H  
ATOM    410  H2  HOH B 130       3.262  29.843   7.149  1.00  0.00      B    H  
ATOM    411  O   HOH B 131       8.561   2.209  16.125  1.00  0.00      B    O  
ATOM    412  H1  HOH B 131       8.599   1.403  16.709  1.00  0.00      B    H  
ATOM    413  H2  HOH B 131       9.225   2.880  16.440  1.00  0.00      B    H  
ATOM    414  O   HOH B 132      14.938  12.776  23.507  1.00  0.00      B    O  
ATOM    415  H1  HOH B 132      14.814  12.084  24.239  1.00  0.00      B    H  
ATOM    416  H2  HOH B 132      14.600  12.303  22.619  1.00  0.00      B    H  
ATOM    417  O   HOH B 133      10.779  22.303  25.465  1.00  0.00      B    O  
ATOM    418  H1  HOH B 133      10.791  21.258  25.334  1.00  0.00      B    H  
ATOM    419  H2  HOH B 133      11.636  22.569  25.855  1.00  0.00      B    H  
ATOM    420  O   HOH B 134      14.370   9.660  11.971  1.00  0.00      B    O  
ATOM    421  H1  HOH B 134      13.387   9.515  12.059  1.00  0.00      B    H  
ATOM    422  H2  HOH B 134      14.491  10.650  12.129  1.00  0.00      B    H  
ATOM    423  O   HOH B 135      20.015   4.811  22.092  1.00  0.00      B    O  
ATOM    424  H1  HOH B 135      20.733   4.187  21.683  1.00  0.00      B    H  
ATOM    425  H2  HOH B 135      19.442   5.152  21.321  1.00  0.00      B    H  
ATOM    426  O   HOH B 136      -0.073  21.285   9.839  1.00  0.00      B    O  
ATOM    427  H1  HOH B 136       0.514  20.516   9.643  1.00  0.00      B    H  
ATOM    428  H2  HOH B 136       0.414  22.179   9.799  1.00  0.00      B    H  
ATOM    429  O   HOH B 137       8.671  14.607  28.594  1.00  0.00      B    O  
ATOM    430  H1  HOH B 137       8.904  15.465  29.107  1.00  0.00      B    H  
ATOM    431  H2  HOH B 137       9.493  14.470  28.039  1.00  0.00      B    H  
ATOM    432  O   HOH B 138      14.071   6.834  19.478  1.00  0.00      B    O  
ATOM    433  H1  HOH B 138      14.298   5.891  19.857  1.00  0.00      B    H  
ATOM    434  H2  HOH B 138      13.143   6.738  19.117  1.00  0.00      B    H  
ATOM    435  O   HOH B 139      37.705   0.726  13.218  1.00  0.00      B    O  
ATOM    436  H1  HOH B 139      38.676   0.837  13.452  1.00  0.00      B    H  
ATOM    437  H2  HOH B 139      37.548   0.143  12.422  1.00  0.00      B    H  
ATOM    438  O   HOH B 140      28.117  12.014  26.014  1.00  0.00      B    O  
ATOM    439  H1  HOH B 140      27.298  12.602  25.949  1.00  0.00      B    H  
ATOM    440  H2  HOH B 140      28.561  12.072  26.952  1.00  0.00      B    H  
ATOM    441  O   HOH B 141       4.113  36.999  26.305  1.00  0.00      B    O  
ATOM    442  H1  HOH B 141       4.907  37.608  26.201  1.00  0.00      B    H  
ATOM    443  H2  HOH B 141       3.519  37.395  27.075  1.00  0.00      B    H  
ATOM    444  O   HOH B 142      33.899  32.735   3.716  1.00  0.00      B    O  
ATOM    445  H1  HOH B 142      33.695  33.647   4.267  1.00  0.00      B    H  
ATOM    446  H2  HOH B 142      33.855  32.015   4.374  1.00  0.00      B    H  
ATOM    447  O   HOH B 143      17.277  10.841  33.040  1.00  0.00      B    O  
ATOM    448  H1  HOH B 143      16.298  11.168  32.883  1.00  0.00      B    H  
ATOM    449  H2  HOH B 143      17.529  10.077  32.347  1.00  0.00      B    H  
ATOM    450  O   HOH B 144      13.370  33.862  18.353  1.00  0.00      B    O  
ATOM    451  H1  HOH B 144      13.254  33.451  19.275  1.00  0.00      B    H  
ATOM    452  H2  HOH B 144      13.856  34.766  18.475  1.00  0.00      B    H  
ATOM    453  O   HOH B 145      32.386  29.319  21.873  1.00  0.00      B    O  
ATOM    454  H1  HOH B 145      32.543  29.861  22.732  1.00  0.00      B    H  
ATOM    455  H2  HOH B 145      32.938  29.826  21.151  1.00  0.00      B    H  
ATOM    456  O   HOH B 146      31.537  14.472  20.112  1.00  0.00      B    O  
ATOM    457  H1  HOH B 146      31.589  13.896  19.260  1.00  0.00      B    H  
ATOM    458  H2  HOH B 146      30.577  14.431  20.342  1.00  0.00      B    H  
ATOM    459  O   HOH B 147      10.289  37.810   9.634  1.00  0.00      B    O  
ATOM    460  H1  HOH B 147      10.995  38.157   9.027  1.00  0.00      B    H  
ATOM    461  H2  HOH B 147      10.539  36.810   9.775  1.00  0.00      B    H  
ATOM    462  O   HOH B 148      18.960  18.596  11.806  1.00  0.00      B    O  
ATOM    463  H1  HOH B 148      19.566  18.192  11.169  1.00  0.00      B    H  
ATOM    464  H2  HOH B 148      19.559  18.619  12.663  1.00  0.00      B    H  
ATOM    465  O   HOH B 149      32.080  20.678  24.406  1.00  0.00      B    O  
ATOM    466  H1  HOH B 149      32.575  20.107  23.688  1.00  0.00      B    H  
ATOM    467  H2  HOH B 149      32.222  21.638  24.136  1.00  0.00      B    H  
ATOM    468  O   HOH B 150       7.136  23.973  13.961  1.00  0.00      B    O  
ATOM    469  H1  HOH B 150       6.164  24.192  13.744  1.00  0.00      B    H  
ATOM    470  H2  HOH B 150       7.675  24.563  13.389  1.00  0.00      B    H  
ATOM    471  O   HOH B 151      22.660  12.464  27.438  1.00  0.00      B    O  
ATOM    472  H1  HOH B 151      22.635  12.416  26.409  1.00  0.00      B    H  
ATOM    473  H2  HOH B 151      21.905  13.033  27.756  1.00  0.00      B    H  
ATOM    474  O   HOH B 152       8.487  15.761   9.142  1.00  0.00      B    O  
ATOM    475  H1  HOH B 152       8.084  16.505   8.568  1.00  0.00      B    H  
ATOM    476  H2  HOH B 152       8.959  15.109   8.535  1.00  0.00      B    H  
ATOM    477  O   HOH B 153      18.801  14.712  14.587  1.00  0.00      B    O  
ATOM    478  H1  HOH B 153      18.973  13.935  13.928  1.00  0.00      B    H  
ATOM    479  H2  HOH B 153      19.512  14.814  15.216  1.00  0.00      B    H  
ATOM    480  O   HOH B 154      31.386  33.171  21.794  1.00  0.00      B    O  
ATOM    481  H1  HOH B 154      31.391  32.947  22.775  1.00  0.00      B    H  
ATOM    482  H2  HOH B 154      31.089  34.171  21.726  1.00  0.00      B    H  
ATOM    483  O   HOH B 155      18.884  17.799  28.986  1.00  0.00      B    O  
ATOM    484  H1  HOH B 155      18.439  17.521  29.854  1.00  0.00      B    H  
ATOM    485  H2  HOH B 155      18.875  16.993  28.399  1.00  0.00      B    H  
ATOM    486  O   HOH B 156       0.929  10.614   1.725  1.00  0.00      B    O  
ATOM    487  H1  HOH B 156       0.282   9.932   1.298  1.00  0.00      B    H  
ATOM    488  H2  HOH B 156       0.417  10.841   2.593  1.00  0.00      B    H  
ATOM    489  O   HOH B 157      34.315  22.565  32.102  1.00  0.00      B    O  
ATOM    490  H1  HOH B 157      35.225  22.382  31.692  1.00  0.00      B    H  
ATOM    491  H2  HOH B 157      34.183  23.567  32.193  1.00  0.00      B    H  
ATOM    492  O   HOH B 158      15.771  38.401  38.661  1.00  0.00      B    O  
ATOM    493  H1  HOH B 158      14.915  38.797  38.858  1.00  0.00      B    H  
ATOM    494  H2  HOH B 158      16.094  38.686  37.726  1.00  0.00      B    H  
ATOM    495  O   HOH B 159       5.592  19.072  23.180  1.00  0.00      B    O  
ATOM    496  H1  HOH B 159       5.416  18.739  24.150  1.00  0.00      B    H  
ATOM    497  H2  HOH B 159       6.441  19.592  23.320  1.00  0.00      B    H  
ATOM    498  O   HOH B 160      20.707   9.241  14.893  1.00  0.00      B    O  
ATOM    499  H1  HOH B 160      21.092   8.660  15.618  1.00  0.00      B    H  
ATOM    500  H2  HOH B 160      20.927  10.191  15.155  1.00  0.00      B    H  
ATOM    501  O   HOH B 161      20.527  16.936   5.980  1.00  0.00      B    O  
ATOM    502  H1  HOH B 161      21.092  16.585   6.801  1.00  0.00      B    H  
ATOM    503  H2  HOH B 161      19.650  16.446   5.918  1.00  0.00      B    H  
ATOM    504  O   HOH B 162      37.906  31.146  16.610  1.00  0.00      B    O  
ATOM    505  H1  HOH B 162      38.328  31.424  17.478  1.00  0.00      B    H  
ATOM    506  H2  HOH B 162      36.985  31.417  16.568  1.00  0.00      B    H  
ATOM    507  O   HOH B 163      18.656  25.301  17.789  1.00  0.00      B    O  
ATOM    508  H1  HOH B 163      18.584  25.052  18.770  1.00  0.00      B    H  
ATOM    509  H2  HOH B 163      18.987  24.474  17.281  1.00  0.00      B    H  
ATOM    510  O   HOH B 164       5.665   1.613  30.740  1.00  0.00      B    O  
ATOM    511  H1  HOH B 164       5.182   1.549  29.852  1.00  0.00      B    H  
ATOM    512  H2  HOH B 164       6.087   0.674  30.932  1.00  0.00      B    H  
ATOM    513  O   HOH B 165      37.764  20.898  27.171  1.00  0.00      B    O  
ATOM    514  H1  HOH B 165      37.961  21.404  26.277  1.00  0.00      B    H  
ATOM    515  H2  HOH B 165      36.787  21.154  27.374  1.00  0.00      B    H  
ATOM    516  O   HOH B 166      30.259  34.906   2.455  1.00  0.00      B    O  
ATOM    517  H1  HOH B 166      30.668  34.415   3.247  1.00  0.00      B    H  
ATOM    518  H2  HOH B 166      30.889  34.754   1.660  1.00  0.00      B    H  
ATOM    519  O   HOH B 167      20.859  22.994   4.088  1.00  0.00      B    O  
ATOM    520  H1  HOH B 167      21.475  23.776   4.336  1.00  0.00      B    H  
ATOM    521  H2  HOH B 167      19.952  23.238   4.405  1.00  0.00      B    H  
ATOM    522  O   HOH B 168       1.167   1.933  37.385  1.00  0.00      B    O  
ATOM    523  H1  HOH B 168       1.687   2.046  36.508  1.00  0.00      B    H  
ATOM    524  H2  HOH B 168       0.244   1.496  37.222  1.00  0.00      B    H  
ATOM    525  O   HOH B 169      37.256  34.170  31.619  1.00  0.00      B    O  
ATOM    526  H1  HOH B 169      36.300  33.848  31.455  1.00  0.00      B    H  
ATOM    527  H2  HOH B 169      37.850  33.381  31.485  1.00  0.00      B    H  
ATOM    528  O   HOH B 170      35.880  22.098   8.640  1.00  0.00      B    O  
ATOM    529  H1  HOH B 170      36.393  21.226   8.583  1.00  0.00      B    H  
ATOM    530  H2  HOH B 170      36.473  22.731   9.176  1.00  0.00      B    H  
ATOM    531  O   HOH B 171       6.866  28.534  11.074  1.00  0.00      B    O  
ATOM    532  H1  HOH B 171       7.198  28.468  12.036  1.00  0.00      B    H  
ATOM    533  H2  HOH B 171       7.552  29.145  10.539  1.00  0.00      B    H  
ATOM    534  O   HOH B 172      32.782   7.981   4.162  1.00  0.00      B    O  
ATOM    535  H1  HOH B 172      33.501   7.523   3.596  1.00  0.00      B    H  
ATOM    536  H2  HOH B 172      32.475   7.395   4.954  1.00  0.00      B    H  
ATOM    537  O   HOH B 173       8.764   4.378   0.238  1.00  0.00      B    O  
ATOM    538  H1  HOH B 173       7.844   4.154  -0.087  1.00  0.00      B    H  
ATOM    539  H2  HOH B 173       8.891   3.809   1.075  1.00  0.00      B    H  
ATOM    540  O   HOH B 174       5.907  16.026   2.659  1.00  0.00      B    O  
ATOM    541  H1  HOH B 174       6.366  16.161   1.767  1.00  0.00      B    H  
ATOM    542  H2  HOH B 174       5.908  16.967   3.120  1.00  0.00      B    H  
ATOM    543  O   HOH B 175      30.089  24.905   8.148  1.00  0.00      B    O  
ATOM    544  H1  HOH B 175      29.771  25.911   8.014  1.00  0.00      B    H  
ATOM    545  H2  HOH B 175      29.362  24.326   7.746  1.00  0.00      B    H  
ATOM    546  O   HOH B 176       7.111  37.330  12.321  1.00  0.00      B    O  
ATOM    547  H1  HOH B 176       7.808  37.935  12.688  1.00  0.00      B    H  
ATOM    548  H2  HOH B 176       7.299  37.207  11.289  1.00  0.00      B    H  
ATOM    549  O   HOH B 177      23.450  38.428  27.186  1.00  0.00      B    O  
ATOM    550  H1  HOH B 177      24.005  39.031  26.667  1.00  0.00      B    H  
ATOM    551  H2  HOH B 177      23.934  38.346  28.057  1.00  0.00      B    H  
ATOM    552  O   HOH B 178      37.809  19.489  18.799  1.00  0.00      B    O  
ATOM    553  H1  HOH B 178      38.163  18.690  18.225  1.00  0.00      B    H  
ATOM    554  H2  HOH B 178      37.321  20.044  18.152  1.00  0.00      B    H  
ATOM    555  O   HOH B 179      37.978  26.458  19.067  1.00  0.00      B    O  
ATOM    556  H1  HOH B 179      37.028  26.297  18.958  1.00  0.00      B    H  
ATOM    557  H2  HOH B 179      38.208  27.320  18.527  1.00  0.00      B    H  
ATOM    558  O   HOH B 180      26.433  28.906  26.857  1.00  0.00      B    O  
ATOM    559  H1  HOH B 180      26.047  29.805  27.137  1.00  0.00      B    H  
ATOM    560  H2  HOH B 180      26.468  28.287  27.657  1.00  0.00      B    H  
ATOM    561  O   HOH B 181       9.238  17.610  21.862  1.00  0.00      B    O  
ATOM    562  H1  HOH B 181       8.629  17.588  21.048  1.00  0.00      B    H  
ATOM    563  H2  HOH B 181       9.925  16.820  21.870  1.00  0.00      B    H  
ATOM    564  O   HOH B 182      29.784  27.483   7.565  1.00  0.00      B    O  
ATOM    565  H1  HOH B 182      30.569  28.040   7.753  1.00  0.00      B    H  
ATOM    566  H2  HOH B 182      29.352  27.706   6.646  1.00  0.00      B    H  
ATOM    567  O   HOH B 183       5.207   0.338  15.000  1.00  0.00      B    O  
ATOM    568  H1  HOH B 183       4.881  -0.135  14.144  1.00  0.00      B    H  
ATOM    569  H2  HOH B 183       6.160   0.690  14.792  1.00  0.00      B    H  
ATOM    570  O   HOH B 184      34.527  16.274  15.947  1.00  0.00      B    O  
ATOM    571  H1  HOH B 184      34.107  16.879  15.230  1.00  0.00      B    H  
ATOM    572  H2  HOH B 184      34.613  16.904  16.754  1.00  0.00      B    H  
ATOM    573  O   HOH B 185       5.577  10.554  35.225  1.00  0.00      B    O  
ATOM    574  H1  HOH B 185       5.682   9.841  35.932  1.00  0.00      B    H  
ATOM    575  H2  HOH B 185       4.812  11.112  35.494  1.00  0.00      B    H  
ATOM    576  O   HOH B 186      29.657   0.092  31.968  1.00  0.00      B    O  
ATOM    577  H1  HOH B 186      29.496  -0.677  31.309  1.00  0.00      B    H  
ATOM    578  H2  HOH B 186      29.972   0.849  31.428  1.00  0.00      B    H  
ATOM    579  O   HOH B 187      16.344  13.270  17.315  1.00  0.00      B    O  
ATOM    580  H1  HOH B 187      17.075  13.184  17.959  1.00  0.00      B    H  
ATOM    581  H2  HOH B 187      16.159  12.349  16.844  1.00  0.00      B    H  
ATOM    582  O   HOH B 188      35.136   2.930  18.878  1.00  0.00      B    O  
ATOM    583  H1  HOH B 188      34.981   3.167  19.856  1.00  0.00      B    H  
ATOM    584  H2  HOH B 188      35.361   1.965  18.823  1.00  0.00      B    H  
ATOM    585  O   HOH B 189       6.727   6.026  28.353  1.00  0.00      B    O  
ATOM    586  H1  HOH B 189       7.298   5.696  29.145  1.00  0.00      B    H  
ATOM    587  H2  HOH B 189       7.258   6.727  27.826  1.00  0.00      B    H  
ATOM    588  O   HOH B 190      22.249  36.651  25.400  1.00  0.00      B    O  
ATOM    589  H1  HOH B 190      22.709  35.774  25.424  1.00  0.00      B    H  
ATOM    590  H2  HOH B 190      22.685  37.265  26.159  1.00  0.00      B    H  
ATOM    591  O   HOH B 191      33.883  33.582  20.337  1.00  0.00      B    O  
ATOM    592  H1  HOH B 191      33.088  33.641  19.663  1.00  0.00      B    H  
ATOM    593  H2  HOH B 191      33.592  33.494  21.256  1.00  0.00      B    H  
ATOM    594  O   HOH B 192      22.136  17.922  17.259  1.00  0.00      B    O  
ATOM    595  H1  HOH B 192      21.713  17.687  18.148  1.00  0.00      B    H  
ATOM    596  H2  HOH B 192      22.653  18.747  17.427  1.00  0.00      B    H  
ATOM    597  O   HOH B 193       4.949  26.896  10.159  1.00  0.00      B    O  
ATOM    598  H1  HOH B 193       5.575  27.513  10.683  1.00  0.00      B    H  
ATOM    599  H2  HOH B 193       5.438  25.988  10.000  1.00  0.00      B    H  
ATOM    600  O   HOH B 194      24.442  38.438  29.742  1.00  0.00      B    O  
ATOM    601  H1  HOH B 194      24.868  37.939  30.528  1.00  0.00      B    H  
ATOM    602  H2  HOH B 194      23.979  39.225  30.105  1.00  0.00      B    H  
ATOM    603  O   HOH B 195       4.003  24.433  13.825  1.00  0.00      B    O  
ATOM    604  H1  HOH B 195       3.752  24.837  14.726  1.00  0.00      B    H  
ATOM    605  H2  HOH B 195       3.873  23.444  13.870  1.00  0.00      B    H  
ATOM    606  O   HOH B 196      33.233  30.735   5.945  1.00  0.00      B    O  
ATOM    607  H1  HOH B 196      33.539  31.640   6.332  1.00  0.00      B    H  
ATOM    608  H2  HOH B 196      32.885  30.177   6.716  1.00  0.00      B    H  
ATOM    609  O   HOH B 197      16.650  32.963  35.010  1.00  0.00      B    O  
ATOM    610  H1  HOH B 197      16.370  33.029  35.951  1.00  0.00      B    H  
ATOM    611  H2  HOH B 197      16.962  31.981  34.887  1.00  0.00      B    H  
ATOM    612  O   HOH B 198       3.999  12.045   1.575  1.00  0.00      B    O  
ATOM    613  H1  HOH B 198       4.519  12.422   0.792  1.00  0.00      B    H  
ATOM    614  H2  HOH B 198       3.538  11.200   1.297  1.00  0.00      B    H  
ATOM    615  O   HOH B 199      32.445  19.617  28.966  1.00  0.00      B    O  
ATOM    616  H1  HOH B 199      32.099  20.238  28.219  1.00  0.00      B    H  
ATOM    617  H2  HOH B 199      33.387  19.360  28.678  1.00  0.00      B    H  
ATOM    618  O   HOH B 200      20.383  10.509  26.144  1.00  0.00      B    O  
ATOM    619  H1  HOH B 200      20.468  10.738  27.147  1.00  0.00      B    H  
ATOM    620  H2  HOH B 200      21.203  10.658  25.637  1.00  0.00      B    H  
ATOM    621  O   HOH B 201       4.955  21.742  38.775  1.00  0.00      B    O  
ATOM    622  H1  HOH B 201       4.572  21.946  39.663  1.00  0.00      B    H  
ATOM    623  H2  HOH B 201       4.450  22.305  38.109  1.00  0.00      B    H  
ATOM    624  O   HOH B 202      33.828  37.694  32.738  1.00  0.00      B    O  
ATOM    625  H1  HOH B 202      33.139  38.218  33.303  1.00  0.00      B    H  
ATOM    626  H2  HOH B 202      34.683  38.140  32.930  1.00  0.00      B    H  
ATOM    627  O   HOH B 203       2.071  34.990  33.822  1.00  0.00      B    O  
ATOM    628  H1  HOH B 203       1.519  35.413  33.066  1.00  0.00      B    H  
ATOM    629  H2  HOH B 203       3.072  35.190  33.702  1.00  0.00      B    H  
ATOM    630  O   HOH B 204      38.880   1.630  17.826  1.00  0.00      B    O  
ATOM    631  H1  HOH B 204      38.521   2.275  17.136  1.00  0.00      B    H  
ATOM    632  H2  HOH B 204      38.312   1.640  18.694  1.00  0.00      B    H  
ATOM    633  O   HOH B 205      23.271  30.036   7.887  1.00  0.00      B    O  
ATOM    634  H1  HOH B 205      23.711  29.667   7.029  1.00  0.00      B    H  
ATOM    635  H2  HOH B 205      24.038  30.431   8.423  1.00  0.00      B    H  
ATOM    636  O   HOH B 206      37.413   4.430  15.733  1.00  0.00      B    O  
ATOM    637  H1  HOH B 206      36.973   3.515  15.595  1.00  0.00      B    H  
ATOM    638  H2  HOH B 206      37.695   4.750  14.805  1.00  0.00      B    H  
ATOM    639  O   HOH B 207      16.981  26.310  30.126  1.00  0.00      B    O  
ATOM    640  H1  HOH B 207      17.133  27.117  30.734  1.00  0.00      B    H  
ATOM    641  H2  HOH B 207      17.387  25.524  30.571  1.00  0.00      B    H  
ATOM    642  O   HOH B 208      16.625  18.694  13.941  1.00  0.00      B    O  
ATOM    643  H1  HOH B 208      17.577  18.254  13.832  1.00  0.00      B    H  
ATOM    644  H2  HOH B 208      16.475  19.456  13.297  1.00  0.00      B    H  
ATOM    645  O   HOH B 209      35.554  32.998  35.748  1.00  0.00      B    O  
ATOM    646  H1  HOH B 209      34.904  33.291  36.495  1.00  0.00      B    H  
ATOM    647  H2  HOH B 209      35.251  33.443  34.894  1.00  0.00      B    H  
ATOM    648  O   HOH B 210       1.568  33.621  26.254  1.00  0.00      B    O  
ATOM    649  H1  HOH B 210       1.098  32.919  26.923  1.00  0.00      B    H  
ATOM    650  H2  HOH B 210       1.048  34.493  26.334  1.00  0.00      B    H  
ATOM    651  O   HOH B 211      24.579   2.495  37.324  1.00  0.00      B    O  
ATOM    652  H1  HOH B 211      24.662   2.933  36.402  1.00  0.00      B    H  
ATOM    653  H2  HOH B 211      25.053   1.603  37.357  1.00  0.00      B    H  
ATOM    654  O   HOH B 212       1.307  22.915  12.358  1.00  0.00      B    O  
ATOM    655  H1  HOH B 212       1.343  22.956  11.355  1.00  0.00      B    H  
ATOM    656  H2  HOH B 212       1.178  23.880  12.655  1.00  0.00      B    H  
ATOM    657  O   HOH B 213      32.504  37.338  27.491  1.00  0.00      B    O  
ATOM    658  H1  HOH B 213      33.012  36.725  28.134  1.00  0.00      B    H  
ATOM    659  H2  HOH B 213      32.895  38.293  27.650  1.00  0.00      B    H  
ATOM    660  O   HOH B 214       4.171  18.668  14.289  1.00  0.00      B    O  
ATOM    661  H1  HOH B 214       4.762  19.209  13.683  1.00  0.00      B    H  
ATOM    662  H2  HOH B 214       3.595  18.030  13.702  1.00  0.00      B    H  
ATOM    663  O   HOH B 215      36.161  19.084  23.051  1.00  0.00      B    O  
ATOM    664  H1  HOH B 215      36.910  19.016  22.330  1.00  0.00      B    H  
ATOM    665  H2  HOH B 215      36.707  19.174  23.908  1.00  0.00      B    H  
ATOM    666  O   HOH B 216       0.008  32.206  31.122  1.00  0.00      B    O  
ATOM    667  H1  HOH B 216       0.518  32.027  31.994  1.00  0.00      B    H  
ATOM    668  H2  HOH B 216      -0.484  31.356  30.880  1.00  0.00      B    H  
ATOM    669  O   HOH B 217      32.216  12.171  22.999  1.00  0.00      B    O  
ATOM    670  H1  HOH B 217      33.079  12.583  22.596  1.00  0.00      B    H  
ATOM    671  H2  HOH B 217      31.862  11.556  22.290  1.00  0.00      B    H  
ATOM    672  O   HOH B 218      20.839  30.210  11.505  1.00  0.00      B    O  
ATOM    673  H1  HOH B 218      20.493  30.299  10.516  1.00  0.00      B    H  
ATOM    674  H2  HOH B 218      20.477  29.299  11.814  1.00  0.00      B    H  
ATOM    675  O   HOH B 219       9.161  22.525  34.024  1.00  0.00      B    O  
ATOM    676  H1  HOH B 219       9.097  21.593  33.682  1.00  0.00      B    H  
ATOM    677  H2  HOH B 219       9.342  22.629  35.032  1.00  0.00      B    H  
ATOM    678  O   HOH B 220       9.903  38.741  38.252  1.00  0.00      B    O  
ATOM    679  H1  HOH B 220      10.302  37.864  37.983  1.00  0.00      B    H  
ATOM    680  H2  HOH B 220       8.869  38.622  38.134  1.00  0.00      B    H  
ATOM    681  O   HOH B 221       8.435   1.211   7.539  1.00  0.00      B    O  
ATOM    682  H1  HOH B 221       8.123   0.964   8.513  1.00  0.00      B    H  
ATOM    683  H2  HOH B 221       7.640   1.069   6.971  1.00  0.00      B    H  
ATOM    684  O   HOH B 222      19.882  14.717   1.435  1.00  0.00      B    O  
ATOM    685  H1  HOH B 222      20.621  14.889   0.815  1.00  0.00      B    H  
ATOM    686  H2  HOH B 222      20.420  14.555   2.282  1.00  0.00      B    H  
ATOM    687  O   HOH B 223      14.096  34.399  34.590  1.00  0.00      B    O  
ATOM    688  H1  HOH B 223      14.789  33.686  34.807  1.00  0.00      B    H  
ATOM    689  H2  HOH B 223      14.373  34.877  33.717  1.00  0.00      B    H  
ATOM    690  O   HOH B 224      24.228  31.608   3.312  1.00  0.00      B    O  
ATOM    691  H1  HOH B 224      23.301  31.564   2.881  1.00  0.00      B    H  
ATOM    692  H2  HOH B 224      24.996  31.437   2.629  1.00  0.00      B    H  
ATOM    693  O   HOH B 225       2.619  33.289  14.691  1.00  0.00      B    O  
ATOM    694  H1  HOH B 225       2.274  32.960  13.772  1.00  0.00      B    H  
ATOM    695  H2  HOH B 225       3.607  33.396  14.552  1.00  0.00      B    H  
ATOM    696  O   HOH B 226       8.584   6.279  12.194  1.00  0.00      B    O  
ATOM    697  H1  HOH B 226       8.867   6.095  11.231  1.00  0.00      B    H  
ATOM    698  H2  HOH B 226       9.395   6.178  12.783  1.00  0.00      B    H  
ATOM    699  O   HOH B 227       6.090  36.564  38.825  1.00  0.00      B    O  
ATOM    700  H1  HOH B 227       6.446  36.895  37.930  1.00  0.00      B    H  
ATOM    701  H2  HOH B 227       6.639  36.964  39.559  1.00  0.00      B    H  
ATOM    702  O   HOH B 228      20.925  33.919  10.440  1.00  0.00      B    O  
ATOM    703  H1  HOH B 228      21.779  33.432  10.524  1.00  0.00      B    H  
ATOM    704  H2  HOH B 228      20.553  33.874  11.399  1.00  0.00      B    H  
ATOM    705  O   HOH B 229      25.519   4.556  16.729  1.00  0.00      B    O  
ATOM    706  H1  HOH B 229      25.845   3.597  16.568  1.00  0.00      B    H  
ATOM    707  H2  HOH B 229      26.261   5.213  17.016  1.00  0.00      B    H  
ATOM    708  O   HOH B 230      14.911  29.328  17.597  1.00  0.00      B    O  
ATOM    709  H1  HOH B 230      14.947  30.306  17.258  1.00  0.00      B    H  
ATOM    710  H2  HOH B 230      15.322  29.345  18.530  1.00  0.00      B    H  
ATOM    711  O   HOH B 231      25.472  19.405   1.168  1.00  0.00      B    O  
ATOM    712  H1  HOH B 231      25.254  19.607   2.213  1.00  0.00      B    H  
ATOM    713  H2  HOH B 231      26.006  20.168   0.822  1.00  0.00      B    H  
ATOM    714  O   HOH B 232      -0.306  26.349  21.687  1.00  0.00      B    O  
ATOM    715  H1  HOH B 232       0.552  26.628  22.106  1.00  0.00      B    H  
ATOM    716  H2  HOH B 232      -0.118  26.145  20.718  1.00  0.00      B    H  
ATOM    717  O   HOH B 233      20.264  10.881   0.628  1.00  0.00      B    O  
ATOM    718  H1  HOH B 233      19.651  10.252   0.097  1.00  0.00      B    H  
ATOM    719  H2  HOH B 233      20.631  11.522  -0.015  1.00  0.00      B    H  
ATOM    720  O   HOH B 234      23.348   0.472  10.849  1.00  0.00      B    O  
ATOM    721  H1  HOH B 234      23.503   0.063  11.835  1.00  0.00      B    H  
ATOM    722  H2  HOH B 234      22.437   0.975  10.826  1.00  0.00      B    H  
ATOM    723  O   HOH B 235      23.606   3.084   0.966  1.00  0.00      B    O  
ATOM    724  H1  HOH B 235      23.685   2.990  -0.046  1.00  0.00      B    H  
ATOM    725  H2  HOH B 235      23.301   2.139   1.263  1.00  0.00      B    H  
ATOM    726  O   HOH B 236      14.382   4.505  20.895  1.00  0.00      B    O  
ATOM    727  H1  HOH B 236      13.894   3.672  20.787  1.00  0.00      B    H  
ATOM    728  H2  HOH B 236      15.076   4.425  21.630  1.00  0.00      B    H  
ATOM    729  O   HOH B 237       3.682  32.796  29.284  1.00  0.00      B    O  
ATOM    730  H1  HOH B 237       2.976  33.526  29.298  1.00  0.00      B    H  
ATOM    731  H2  HOH B 237       3.888  32.668  30.233  1.00  0.00      B    H  
ATOM    732  O   HOH B 238       2.166   3.773  31.098  1.00  0.00      B    O  
ATOM    733  H1  HOH B 238       2.063   2.895  30.653  1.00  0.00      B    H  
ATOM    734  H2  HOH B 238       2.006   4.514  30.442  1.00  0.00      B    H  
ATOM    735  O   HOH B 239      38.931  11.564  25.249  1.00  0.00      B    O  
ATOM    736  H1  HOH B 239      37.948  11.713  25.133  1.00  0.00      B    H  
ATOM    737  H2  HOH B 239      39.287  11.199  24.339  1.00  0.00      B    H  
ATOM    738  O   HOH B 240       6.902  37.760  28.614  1.00  0.00      B    O  
ATOM    739  H1  HOH B 240       6.715  38.275  27.690  1.00  0.00      B    H  
ATOM    740  H2  HOH B 240       6.351  36.916  28.566  1.00  0.00      B    H  
ATOM    741  O   HOH B 241       9.720  19.142   7.769  1.00  0.00      B    O  
ATOM    742  H1  HOH B 241      10.201  19.106   6.872  1.00  0.00      B    H  
ATOM    743  H2  HOH B 241       9.055  18.369   7.706  1.00  0.00      B    H  
ATOM    744  O   HOH B 242      21.679   1.552   5.523  1.00  0.00      B    O  
ATOM    745  H1  HOH B 242      21.007   2.188   5.259  1.00  0.00      B    H  
ATOM    746  H2  HOH B 242      22.193   1.988   6.275  1.00  0.00      B    H  
ATOM    747  O   HOH B 243       9.033  10.480  29.773  1.00  0.00      B    O  
ATOM    748  H1  HOH B 243       8.216  11.076  29.853  1.00  0.00      B    H  
ATOM    749  H2  HOH B 243       9.197  10.428  28.776  1.00  0.00      B    H  
ATOM    750  O   HOH B 244       2.755  35.707   5.110  1.00  0.00      B    O  
ATOM    751  H1  HOH B 244       2.085  36.368   5.516  1.00  0.00      B    H  
ATOM    752  H2  HOH B 244       3.534  35.532   5.766  1.00  0.00      B    H  
ATOM    753  O   HOH B 245       0.571   5.886  24.088  1.00  0.00      B    O  
ATOM    754  H1  HOH B 245       0.398   5.899  23.062  1.00  0.00      B    H  
ATOM    755  H2  HOH B 245       1.256   5.182  24.293  1.00  0.00      B    H  
ATOM    756  O   HOH B 246       6.935   1.170  19.132  1.00  0.00      B    O  
ATOM    757  H1  HOH B 246       7.815   0.736  18.782  1.00  0.00      B    H  
ATOM    758  H2  HOH B 246       6.149   1.046  18.491  1.00  0.00      B    H  
ATOM    759  O   HOH B 247       2.819  23.978  27.952  1.00  0.00      B    O  
ATOM    760  H1  HOH B 247       2.422  23.095  27.741  1.00  0.00      B    H  
ATOM    761  H2  HOH B 247       3.420  24.229  27.188  1.00  0.00      B    H  
ATOM    762  O   HOH B 248      35.529  13.431   1.876  1.00  0.00      B    O  
ATOM    763  H1  HOH B 248      36.443  13.799   2.157  1.00  0.00      B    H  
ATOM    764  H2  HOH B 248      34.737  13.820   2.400  1.00  0.00      B    H  
ATOM    765  O   HOH B 249      12.098  35.404   9.748  1.00  0.00      B    O  
ATOM    766  H1  HOH B 249      12.123  34.414   9.581  1.00  0.00      B    H  
ATOM    767  H2  HOH B 249      12.381  35.808   8.907  1.00  0.00      B    H  
ATOM    768  O   HOH B 250      10.872   3.693  19.609  1.00  0.00      B    O  
ATOM    769  H1  HOH B 250      10.347   3.964  18.789  1.00  0.00      B    H  
ATOM    770  H2  HOH B 250      10.739   2.711  19.739  1.00  0.00      B    H  
ATOM    771  O   HOH B 251      17.105  20.587  11.241  1.00  0.00      B    O  
ATOM    772  H1  HOH B 251      17.734  21.320  11.038  1.00  0.00      B    H  
ATOM    773  H2  HOH B 251      17.651  19.711  11.251  1.00  0.00      B    H  
ATOM    774  O   HOH B 252       4.482  33.639  22.964  1.00  0.00      B    O  
ATOM    775  H1  HOH B 252       3.787  34.212  22.497  1.00  0.00      B    H  
ATOM    776  H2  HOH B 252       4.706  33.959  23.899  1.00  0.00      B    H  
ATOM    777  O   HOH B 253      10.736  30.465  35.671  1.00  0.00      B    O  
ATOM    778  H1  HOH B 253      11.699  30.152  35.782  1.00  0.00      B    H  
ATOM    779  H2  HOH B 253      10.156  29.693  35.338  1.00  0.00      B    H  
ATOM    780  O   HOH B 254      13.835  11.412   3.576  1.00  0.00      B    O  
ATOM    781  H1  HOH B 254      14.656  11.626   4.215  1.00  0.00      B    H  
ATOM    782  H2  HOH B 254      14.195  10.867   2.757  1.00  0.00      B    H  
ATOM    783  O   HOH B 255       4.466  24.936  38.398  1.00  0.00      B    O  
ATOM    784  H1  HOH B 255       5.421  25.098  38.068  1.00  0.00      B    H  
ATOM    785  H2  HOH B 255       4.353  25.637  39.086  1.00  0.00      B    H  
ATOM    786  O   HOH B 256      18.495  15.806  18.093  1.00  0.00      B    O  
ATOM    787  H1  HOH B 256      17.567  15.649  18.437  1.00  0.00      B    H  
ATOM    788  H2  HOH B 256      19.173  15.645  18.838  1.00  0.00      B    H  
ATOM    789  O   HOH B 257      27.494  18.121   9.622  1.00  0.00      B    O  
ATOM    790  H1  HOH B 257      27.954  18.996   9.292  1.00  0.00      B    H  
ATOM    791  H2  HOH B 257      27.192  18.163  10.613  1.00  0.00      B    H  
ATOM    792  O   HOH B 258      23.421  10.488  38.171  1.00  0.00      B    O  
ATOM    793  H1  HOH B 258      23.133   9.635  38.655  1.00  0.00      B    H  
ATOM    794  H2  HOH B 258      23.074  10.311  37.185  1.00  0.00      B    H  
ATOM    795  O   HOH B 259      21.892  31.302  17.122  1.00  0.00      B    O  
ATOM    796  H1  HOH B 259      21.770  32.080  17.773  1.00  0.00      B    H  
ATOM    797  H2  HOH B 259      22.888  31.146  16.996  1.00  0.00      B    H  
ATOM    798  O   HOH B 260      38.534   5.410   3.152  1.00  0.00      B    O  
ATOM    799  H1  HOH B 260      37.867   6.196   2.935  1.00  0.00      B    H  
ATOM    800  H2  HOH B 260      39.497   5.769   3.132  1.00  0.00      B    H  
ATOM    801  O   HOH B 261       5.240   3.080  36.181  1.00  0.00      B    O  
ATOM    802  H1  HOH B 261       4.939   2.124  36.364  1.00  0.00      B    H  
ATOM    803  H2  HOH B 261       6.209   2.985  36.199  1.00  0.00      B    H  
ATOM    804  O   HOH B 262       4.039  10.114  25.888  1.00  0.00      B    O  
ATOM    805  H1  HOH B 262       3.154  10.224  26.350  1.00  0.00      B    H  
ATOM    806  H2  HOH B 262       4.311  11.018  25.592  1.00  0.00      B    H  
ATOM    807  O   HOH B 263      13.390  33.311   6.801  1.00  0.00      B    O  
ATOM    808  H1  HOH B 263      12.778  33.944   6.352  1.00  0.00      B    H  
ATOM    809  H2  HOH B 263      13.276  32.393   6.316  1.00  0.00      B    H  
ATOM    810  O   HOH B 264      24.228  30.779  27.256  1.00  0.00      B    O  
ATOM    811  H1  HOH B 264      23.277  30.397  27.305  1.00  0.00      B    H  
ATOM    812  H2  HOH B 264      24.490  30.993  26.309  1.00  0.00      B    H  
ATOM    813  O   HOH B 265      27.975  36.796  26.293  1.00  0.00      B    O  
ATOM    814  H1  HOH B 265      28.576  37.153  27.049  1.00  0.00      B    H  
ATOM    815  H2  HOH B 265      27.132  36.465  26.723  1.00  0.00      B    H  
ATOM    816  O   HOH B 266      22.872  35.488  33.223  1.00  0.00      B    O  
ATOM    817  H1  HOH B 266      22.594  34.552  32.921  1.00  0.00      B    H  
ATOM    818  H2  HOH B 266      23.341  35.381  34.087  1.00  0.00      B    H  
ATOM    819  O   HOH B 267       6.291   2.464  21.226  1.00  0.00      B    O  
ATOM    820  H1  HOH B 267       6.605   1.852  20.465  1.00  0.00      B    H  
ATOM    821  H2  HOH B 267       6.790   3.282  21.151  1.00  0.00      B    H  
ATOM    822  O   HOH B 268      32.563   6.759  13.830  1.00  0.00      B    O  
ATOM    823  H1  HOH B 268      32.072   6.025  14.271  1.00  0.00      B    H  
ATOM    824  H2  HOH B 268      33.446   6.311  13.592  1.00  0.00      B    H  
ATOM    825  O   HOH B 269      24.945  10.785  28.336  1.00  0.00      B    O  
ATOM    826  H1  HOH B 269      25.561  11.468  28.796  1.00  0.00      B    H  
ATOM    827  H2  HOH B 269      24.127  11.337  28.149  1.00  0.00      B    H  
ATOM    828  O   HOH B 270      17.063  10.225  27.431  1.00  0.00      B    O  
ATOM    829  H1  HOH B 270      16.529  10.684  28.185  1.00  0.00      B    H  
ATOM    830  H2  HOH B 270      17.749   9.644  27.868  1.00  0.00      B    H  
ATOM    831  O   HOH B 271      33.692   0.615   4.900  1.00  0.00      B    O  
ATOM    832  H1  HOH B 271      33.797   0.318   5.832  1.00  0.00      B    H  
ATOM    833  H2  HOH B 271      34.606   1.004   4.636  1.00  0.00      B    H  
ATOM    834  O   HOH B 272       2.803  19.175  35.870  1.00  0.00      B    O  
ATOM    835  H1  HOH B 272       3.577  19.823  35.679  1.00  0.00      B    H  
ATOM    836  H2  HOH B 272       2.176  19.634  36.557  1.00  0.00      B    H  
ATOM    837  O   HOH B 273       2.993  37.167  16.824  1.00  0.00      B    O  
ATOM    838  H1  HOH B 273       2.137  37.619  17.161  1.00  0.00      B    H  
ATOM    839  H2  HOH B 273       3.219  36.447  17.500  1.00  0.00      B    H  
ATOM    840  O   HOH B 274      32.145  29.425  10.889  1.00  0.00      B    O  
ATOM    841  H1  HOH B 274      32.479  29.903  11.754  1.00  0.00      B    H  
ATOM    842  H2  HOH B 274      32.806  28.698  10.661  1.00  0.00      B    H  
ATOM    843  O   HOH B 275      25.051  13.184   2.574  1.00  0.00      B    O  
ATOM    844  H1  HOH B 275      24.900  12.850   3.507  1.00  0.00      B    H  
ATOM    845  H2  HOH B 275      24.236  13.011   2.003  1.00  0.00      B    H  
ATOM    846  O   HOH B 276       9.428  36.350   4.729  1.00  0.00      B    O  
ATOM    847  H1  HOH B 276       9.276  35.795   3.915  1.00  0.00      B    H  
ATOM    848  H2  HOH B 276       8.582  36.313   5.288  1.00  0.00      B    H  
ATOM    849  O   HOH B 277      23.584  29.698   5.071  1.00  0.00      B    O  
ATOM    850  H1  HOH B 277      23.758  30.530   4.539  1.00  0.00      B    H  
ATOM    851  H2  HOH B 277      22.599  29.764   5.294  1.00  0.00      B    H  
ATOM    852  O   HOH B 278      31.513  32.534  36.040  1.00  0.00      B    O  
ATOM    853  H1  HOH B 278      32.323  32.651  36.666  1.00  0.00      B    H  
ATOM    854  H2  HOH B 278      31.546  33.245  35.336  1.00  0.00      B    H  
ATOM    855  O   HOH B 279       8.414  25.821  12.380  1.00  0.00      B    O  
ATOM    856  H1  HOH B 279       8.040  26.653  12.837  1.00  0.00      B    H  
ATOM    857  H2  HOH B 279       9.364  25.961  12.248  1.00  0.00      B    H  
ATOM    858  O   HOH B 280      30.930  10.692  33.966  1.00  0.00      B    O  
ATOM    859  H1  HOH B 280      31.497   9.880  33.718  1.00  0.00      B    H  
ATOM    860  H2  HOH B 280      31.174  11.604  33.560  1.00  0.00      B    H  
ATOM    861  O   HOH B 281      24.897  25.540  37.248  1.00  0.00      B    O  
ATOM    862  H1  HOH B 281      25.192  24.697  36.862  1.00  0.00      B    H  
ATOM    863  H2  HOH B 281      23.921  25.616  36.994  1.00  0.00      B    H  
ATOM    864  O   HOH B 282      35.404  32.365  16.831  1.00  0.00      B    O  
ATOM    865  H1  HOH B 282      34.792  31.636  17.194  1.00  0.00      B    H  
ATOM    866  H2  HOH B 282      35.051  32.652  15.925  1.00  0.00      B    H  
ATOM    867  O   HOH B 283      26.849  22.697   9.029  1.00  0.00      B    O  
ATOM    868  H1  HOH B 283      26.013  22.643   9.665  1.00  0.00      B    H  
ATOM    869  H2  HOH B 283      27.207  23.622   9.265  1.00  0.00      B    H  
ATOM    870  O   HOH B 284      15.742  21.009   3.854  1.00  0.00      B    O  
ATOM    871  H1  HOH B 284      16.132  20.729   4.809  1.00  0.00      B    H  
ATOM    872  H2  HOH B 284      14.762  21.086   3.943  1.00  0.00      B    H  
ATOM    873  O   HOH B 285      37.965   4.625  10.329  1.00  0.00      B    O  
ATOM    874  H1  HOH B 285      38.441   4.602   9.439  1.00  0.00      B    H  
ATOM    875  H2  HOH B 285      36.962   4.583  10.109  1.00  0.00      B    H  
ATOM    876  O   HOH B 286      20.881  21.225  19.819  1.00  0.00      B    O  
ATOM    877  H1  HOH B 286      20.294  20.934  19.031  1.00  0.00      B    H  
ATOM    878  H2  HOH B 286      20.745  20.531  20.573  1.00  0.00      B    H  
ATOM    879  O   HOH B 287       5.087   0.965   0.361  1.00  0.00      B    O  
ATOM    880  H1  HOH B 287       5.743   0.176   0.497  1.00  0.00      B    H  
ATOM    881  H2  HOH B 287       5.330   1.732   0.914  1.00  0.00      B    H  
ATOM    882  O   HOH B 288      37.195  30.474   4.442  1.00  0.00      B    O  
ATOM    883  H1  HOH B 288      36.900  31.415   4.314  1.00  0.00      B    H  
ATOM    884  H2  HOH B 288      38.150  30.250   4.296  1.00  0.00      B    H  
ATOM    885  O   HOH B 289       5.480  30.805  26.957  1.00  0.00      B    O  
ATOM    886  H1  HOH B 289       6.034  31.064  27.770  1.00  0.00      B    H  
ATOM    887  H2  HOH B 289       4.692  31.486  26.867  1.00  0.00      B    H  
ATOM    888  O   HOH B 290      15.912  36.421  33.385  1.00  0.00      B    O  
ATOM    889  H1  HOH B 290      16.486  35.749  32.967  1.00  0.00      B    H  
ATOM    890  H2  HOH B 290      15.033  36.427  32.802  1.00  0.00      B    H  
ATOM    891  O   HOH B 291      36.991   9.407  16.343  1.00  0.00      B    O  
ATOM    892  H1  HOH B 291      37.468   9.169  15.455  1.00  0.00      B    H  
ATOM    893  H2  HOH B 291      36.904  10.391  16.408  1.00  0.00      B    H  
ATOM    894  O   HOH B 292      26.798  23.480  12.586  1.00  0.00      B    O  
ATOM    895  H1  HOH B 292      26.128  23.050  11.966  1.00  0.00      B    H  
ATOM    896  H2  HOH B 292      26.348  23.943  13.382  1.00  0.00      B    H  
ATOM    897  O   HOH B 293      36.224  30.522  37.075  1.00  0.00      B    O  
ATOM    898  H1  HOH B 293      35.843  29.763  36.520  1.00  0.00      B    H  
ATOM    899  H2  HOH B 293      35.873  31.382  36.678  1.00  0.00      B    H  
ATOM    900  O   HOH B 294       5.713  15.697  37.853  1.00  0.00      B    O  
ATOM    901  H1  HOH B 294       6.614  15.578  38.224  1.00  0.00      B    H  
ATOM    902  H2  HOH B 294       5.344  14.697  37.784  1.00  0.00      B    H  
ATOM    903  O   HOH B 295      21.455  11.759  15.643  1.00  0.00      B    O  
ATOM    904  H1  HOH B 295      20.994  12.434  16.273  1.00  0.00      B    H  
ATOM    905  H2  HOH B 295      22.432  12.051  15.767  1.00  0.00      B    H  
ATOM    906  O   HOH B 296       8.003  15.594  32.228  1.00  0.00      B    O  
ATOM    907  H1  HOH B 296       7.314  16.257  31.897  1.00  0.00      B    H  
ATOM    908  H2  HOH B 296       8.871  16.039  32.239  1.00  0.00      B    H  
ATOM    909  O   HOH B 297      34.057  13.304  21.346  1.00  0.00      B    O  
ATOM    910  H1  HOH B 297      34.899  13.711  21.782  1.00  0.00      B    H  
ATOM    911  H2  HOH B 297      33.387  14.051  21.137  1.00  0.00      B    H  
ATOM    912  O   HOH B 298      21.244   9.790   3.321  1.00  0.00      B    O  
ATOM    913  H1  HOH B 298      20.925  10.108   2.431  1.00  0.00      B    H  
ATOM    914  H2  HOH B 298      20.924   8.844   3.423  1.00  0.00      B    H  
ATOM    915  O   HOH B 299      27.842  27.691  10.669  1.00  0.00      B    O  
ATOM    916  H1  HOH B 299      27.812  28.358   9.926  1.00  0.00      B    H  
ATOM    917  H2  HOH B 299      28.522  27.894  11.347  1.00  0.00      B    H  
ATOM    918  O   HOH B 300       4.124  11.889  17.219  1.00  0.00      B    O  
ATOM    919  H1  HOH B 300       3.332  11.274  17.029  1.00  0.00      B    H  
ATOM    920  H2  HOH B 300       3.830  12.416  18.028  1.00  0.00      B    H  
ATOM    921  O   HOH B 301      36.027  24.495  39.204  1.00  0.00      B    O  
ATOM    922  H1  HOH B 301      35.619  23.946  38.444  1.00  0.00      B    H  
ATOM    923  H2  HOH B 301      36.400  25.356  38.806  1.00  0.00      B    H  
ATOM    924  O   HOH B 302      10.224   7.975  30.807  1.00  0.00      B    O  
ATOM    925  H1  HOH B 302      11.097   8.305  31.098  1.00  0.00      B    H  
ATOM    926  H2  HOH B 302       9.660   8.846  30.624  1.00  0.00      B    H  
ATOM    927  O   HOH B 303      22.202   3.069  34.115  1.00  0.00      B    O  
ATOM    928  H1  HOH B 303      23.090   3.131  34.625  1.00  0.00      B    H  
ATOM    929  H2  HOH B 303      21.519   3.282  34.840  1.00  0.00      B    H  
ATOM    930  O   HOH B 304       9.563  13.764  25.297  1.00  0.00      B    O  
ATOM    931  H1  HOH B 304       9.153  13.680  24.383  1.00  0.00      B    H  
ATOM    932  H2  HOH B 304       8.832  13.376  25.877  1.00  0.00      B    H  
ATOM    933  O   HOH B 305       3.998  23.807   8.586  1.00  0.00      B    O  
ATOM    934  H1  HOH B 305       4.636  23.522   9.262  1.00  0.00      B    H  
ATOM    935  H2  HOH B 305       4.399  23.421   7.714  1.00  0.00      B    H  
ATOM    936  O   HOH B 306      32.628  19.143  17.108  1.00  0.00      B    O  
ATOM    937  H1  HOH B 306      31.906  19.803  17.033  1.00  0.00      B    H  
ATOM    938  H2  HOH B 306      32.226  18.201  17.345  1.00  0.00      B    H  
ATOM    939  O   HOH B 307      37.370  20.393  36.717  1.00  0.00      B    O  
ATOM    940  H1  HOH B 307      37.020  19.438  36.887  1.00  0.00      B    H  
ATOM    941  H2  HOH B 307      37.124  20.612  35.733  1.00  0.00      B    H  
ATOM    942  O   HOH B 308       5.163  14.220  14.026  1.00  0.00      B    O  
ATOM    943  H1  HOH B 308       5.485  13.232  14.013  1.00  0.00      B    H  
ATOM    944  H2  HOH B 308       4.477  14.333  14.765  1.00  0.00      B    H  
ATOM    945  O   HOH B 309      34.858   1.991  38.949  1.00  0.00      B    O  
ATOM    946  H1  HOH B 309      34.186   1.851  38.163  1.00  0.00      B    H  
ATOM    947  H2  HOH B 309      35.606   2.547  38.480  1.00  0.00      B    H  
ATOM    948  O   HOH B 310      27.470   0.263  24.989  1.00  0.00      B    O  
ATOM    949  H1  HOH B 310      27.709  -0.611  25.573  1.00  0.00      B    H  
ATOM    950  H2  HOH B 310      28.312   0.793  24.750  1.00  0.00      B    H  
ATOM    951  O   HOH B 311      22.411  38.443  37.905  1.00  0.00      B    O  
ATOM    952  H1  HOH B 311      23.371  38.403  38.175  1.00  0.00      B    H  
ATOM    953  H2  HOH B 311      21.857  39.042  38.584  1.00  0.00      B    H  
ATOM    954  O   HOH B 312       2.543   3.710   4.052  1.00  0.00      B    O  
ATOM    955  H1  HOH B 312       2.650   4.475   3.380  1.00  0.00      B    H  
ATOM    956  H2  HOH B 312       3.141   2.908   3.781  1.00  0.00      B    H  
ATOM    957  O   HOH B 313      12.014  15.690   6.815  1.00  0.00      B    O  
ATOM    958  H1  HOH B 313      11.255  15.161   7.250  1.00  0.00      B    H  
ATOM    959  H2  HOH B 313      12.710  15.972   7.502  1.00  0.00      B    H  
ATOM    960  O   HOH B 314       1.565  14.222  18.236  1.00  0.00      B    O  
ATOM    961  H1  HOH B 314       0.885  14.743  17.620  1.00  0.00      B    H  
ATOM    962  H2  HOH B 314       1.316  14.294  19.251  1.00  0.00      B    H  
ATOM    963  O   HOH B 315      16.963  17.009   9.986  1.00  0.00      B    O  
ATOM    964  H1  HOH B 315      17.826  16.521   9.671  1.00  0.00      B    H  
ATOM    965  H2  HOH B 315      17.059  17.192  10.968  1.00  0.00      B    H  
ATOM    966  O   HOH B 316       4.819   3.768  32.054  1.00  0.00      B    O  
ATOM    967  H1  HOH B 316       3.913   3.850  31.584  1.00  0.00      B    H  
ATOM    968  H2  HOH B 316       5.336   2.996  31.629  1.00  0.00      B    H  
ATOM    969  O   HOH B 317      18.885  36.658  15.733  1.00  0.00      B    O  
ATOM    970  H1  HOH B 317      19.115  36.528  14.739  1.00  0.00      B    H  
ATOM    971  H2  HOH B 317      19.067  37.655  16.040  1.00  0.00      B    H  
ATOM    972  O   HOH B 318      35.545  35.092  24.434  1.00  0.00      B    O  
ATOM    973  H1  HOH B 318      36.116  34.256  24.542  1.00  0.00      B    H  
ATOM    974  H2  HOH B 318      35.848  35.746  25.194  1.00  0.00      B    H  
ATOM    975  O   HOH B 319       0.426  25.903  13.379  1.00  0.00      B    O  
ATOM    976  H1  HOH B 319       1.365  25.761  12.999  1.00  0.00      B    H  
ATOM    977  H2  HOH B 319       0.400  26.757  13.916  1.00  0.00      B    H  
ATOM    978  O   HOH B 320      10.005  10.210  35.914  1.00  0.00      B    O  
ATOM    979  H1  HOH B 320       9.212  10.545  35.342  1.00  0.00      B    H  
ATOM    980  H2  HOH B 320      10.722   9.959  35.224  1.00  0.00      B    H  
ATOM    981  O   HOH B 321       2.522  36.179  24.286  1.00  0.00      B    O  
ATOM    982  H1  HOH B 321       2.083  35.541  24.920  1.00  0.00      B    H  
ATOM    983  H2  HOH B 321       3.369  36.570  24.790  1.00  0.00      B    H  
ATOM    984  O   HOH B 322      12.416  27.138  30.561  1.00  0.00      B    O  
ATOM    985  H1  HOH B 322      11.597  26.772  30.125  1.00  0.00      B    H  
ATOM    986  H2  HOH B 322      13.222  26.806  30.035  1.00  0.00      B    H  
ATOM    987  O   HOH B 323      13.056  11.569  18.006  1.00  0.00      B    O  
ATOM    988  H1  HOH B 323      13.373  12.531  18.345  1.00  0.00      B    H  
ATOM    989  H2  HOH B 323      12.293  11.207  18.535  1.00  0.00      B    H  
ATOM    990  O   HOH B 324      27.182   2.549   8.520  1.00  0.00      B    O  
ATOM    991  H1  HOH B 324      26.321   2.027   8.605  1.00  0.00      B    H  
ATOM    992  H2  HOH B 324      26.962   3.447   8.105  1.00  0.00      B    H  
ATOM    993  O   HOH B 325      22.713  15.414  36.006  1.00  0.00      B    O  
ATOM    994  H1  HOH B 325      23.086  15.244  36.955  1.00  0.00      B    H  
ATOM    995  H2  HOH B 325      22.671  16.406  35.906  1.00  0.00      B    H  
ATOM    996  O   HOH B 326      31.274   7.194  23.631  1.00  0.00      B    O  
ATOM    997  H1  HOH B 326      31.819   6.694  22.997  1.00  0.00      B    H  
ATOM    998  H2  HOH B 326      31.968   7.780  24.117  1.00  0.00      B    H  
ATOM    999  O   HOH B 327      13.039  19.335  28.953  1.00  0.00      B    O  
ATOM   1000  H1  HOH B 327      12.482  19.816  29.673  1.00  0.00      B    H  
ATOM   1001  H2  HOH B 327      12.384  18.930  28.328  1.00  0.00      B    H  
ATOM   1002  O   HOH B 328      10.410  24.933  26.175  1.00  0.00      B    O  
ATOM   1003  H1  HOH B 328      10.951  24.697  27.053  1.00  0.00      B    H  
ATOM   1004  H2  HOH B 328      10.241  24.048  25.697  1.00  0.00      B    H  
ATOM   1005  O   HOH B 329      30.106   4.737   9.699  1.00  0.00      B    O  
ATOM   1006  H1  HOH B 329      29.115   4.541   9.981  1.00  0.00      B    H  
ATOM   1007  H2  HOH B 329      30.740   4.437  10.445  1.00  0.00      B    H  
ATOM   1008  O   HOH B 330      31.605   2.354  39.228  1.00  0.00      B    O  
ATOM   1009  H1  HOH B 330      32.416   2.741  39.759  1.00  0.00      B    H  
ATOM   1010  H2  HOH B 330      31.709   2.708  38.260  1.00  0.00      B    H  
ATOM   1011  O   HOH B 331       4.829  34.632  33.260  1.00  0.00      B    O  
ATOM   1012  H1  HOH B 331       5.850  34.800  33.345  1.00  0.00      B    H  
ATOM   1013  H2  HOH B 331       4.512  34.887  32.336  1.00  0.00      B    H  
ATOM   1014  O   HOH B 332      14.511  32.229   9.276  1.00  0.00      B    O  
ATOM   1015  H1  HOH B 332      14.029  32.674   8.506  1.00  0.00      B    H  
ATOM   1016  H2  HOH B 332      14.922  32.923   9.928  1.00  0.00      B    H  
ATOM   1017  O   HOH B 333      37.976   3.167   6.548  1.00  0.00      B    O  
ATOM   1018  H1  HOH B 333      38.149   2.832   5.592  1.00  0.00      B    H  
ATOM   1019  H2  HOH B 333      37.347   2.566   7.029  1.00  0.00      B    H  
ATOM   1020  O   HOH B 334      10.131  28.738  23.467  1.00  0.00      B    O  
ATOM   1021  H1  HOH B 334       9.270  29.196  23.124  1.00  0.00      B    H  
ATOM   1022  H2  HOH B 334      10.356  29.180  24.384  1.00  0.00      B    H  
ATOM   1023  O   HOH B 335      29.423  10.635  12.586  1.00  0.00      B    O  
ATOM   1024  H1  HOH B 335      28.493  10.892  12.384  1.00  0.00      B    H  
ATOM   1025  H2  HOH B 335      29.819  11.197  13.305  1.00  0.00      B    H  
ATOM   1026  O   HOH B 336       2.425  12.600  32.810  1.00  0.00      B    O  
ATOM   1027  H1  HOH B 336       2.355  11.857  32.112  1.00  0.00      B    H  
ATOM   1028  H2  HOH B 336       1.555  13.150  32.743  1.00  0.00      B    H  
ATOM   1029  O   HOH B 337      31.960  21.167   4.939  1.00  0.00      B    O  
ATOM   1030  H1  HOH B 337      31.767  22.133   5.261  1.00  0.00      B    H  
ATOM   1031  H2  HOH B 337      31.494  21.034   4.045  1.00  0.00      B    H  
ATOM   1032  O   HOH B 338      19.898  35.829   5.723  1.00  0.00      B    O  
ATOM   1033  H1  HOH B 338      20.387  36.687   5.740  1.00  0.00      B    H  
ATOM   1034  H2  HOH B 338      19.895  35.372   6.635  1.00  0.00      B    H  
ATOM   1035  O   HOH B 339      23.542  23.631   6.638  1.00  0.00      B    O  
ATOM   1036  H1  HOH B 339      24.231  24.065   6.021  1.00  0.00      B    H  
ATOM   1037  H2  HOH B 339      23.848  23.807   7.575  1.00  0.00      B    H  
ATOM   1038  O   HOH B 340      21.229  16.977  11.858  1.00  0.00      B    O  
ATOM   1039  H1  HOH B 340      21.265  17.125  12.824  1.00  0.00      B    H  
ATOM   1040  H2  HOH B 340      20.877  16.020  11.720  1.00  0.00      B    H  
ATOM   1041  O   HOH B 341       7.184  13.315  21.108  1.00  0.00      B    O  
ATOM   1042  H1  HOH B 341       6.440  12.691  21.437  1.00  0.00      B    H  
ATOM   1043  H2  HOH B 341       6.925  13.786  20.265  1.00  0.00      B    H  
ATOM   1044  O   HOH B 342      14.264   3.269   8.598  1.00  0.00      B    O  
ATOM   1045  H1  HOH B 342      14.788   2.488   8.918  1.00  0.00      B    H  
ATOM   1046  H2  HOH B 342      13.565   2.929   7.966  1.00  0.00      B    H  
ATOM   1047  O   HOH B 343      15.721  15.599  26.766  1.00  0.00      B    O  
ATOM   1048  H1  HOH B 343      15.928  15.612  27.722  1.00  0.00      B    H  
ATOM   1049  H2  HOH B 343      16.198  14.834  26.347  1.00  0.00      B    H  
ATOM   1050  O   HOH B 344      13.924   7.037  36.043  1.00  0.00      B    O  
ATOM   1051  H1  HOH B 344      12.919   6.975  35.829  1.00  0.00      B    H  
ATOM   1052  H2  HOH B 344      14.136   8.071  36.114  1.00  0.00      B    H  
ATOM   1053  O   HOH B 345      28.360  20.017   4.352  1.00  0.00      B    O  
ATOM   1054  H1  HOH B 345      28.249  19.086   4.716  1.00  0.00      B    H  
ATOM   1055  H2  HOH B 345      27.445  20.354   4.086  1.00  0.00      B    H  
ATOM   1056  O   HOH B 346      18.904  22.166  36.287  1.00  0.00      B    O  
ATOM   1057  H1  HOH B 346      19.843  22.114  35.892  1.00  0.00      B    H  
ATOM   1058  H2  HOH B 346      18.918  22.076  37.288  1.00  0.00      B    H  
ATOM   1059  O   HOH B 347       3.569  36.954  39.160  1.00  0.00      B    O  
ATOM   1060  H1  HOH B 347       4.554  36.696  39.099  1.00  0.00      B    H  
ATOM   1061  H2  HOH B 347       3.277  37.092  38.155  1.00  0.00      B    H  
ATOM   1062  O   HOH B 348      22.528  21.355  30.281  1.00  0.00      B    O  
ATOM   1063  H1  HOH B 348      22.621  22.236  30.782  1.00  0.00      B    H  
ATOM   1064  H2  HOH B 348      23.400  20.872  30.414  1.00  0.00      B    H  
ATOM   1065  O   HOH B 349       8.029  23.383  16.588  1.00  0.00      B    O  
ATOM   1066  H1  HOH B 349       7.806  23.866  15.765  1.00  0.00      B    H  
ATOM   1067  H2  HOH B 349       7.584  22.473  16.561  1.00  0.00      B    H  
ATOM   1068  O   HOH B 350       5.037  26.030   6.353  1.00  0.00      B    O  
ATOM   1069  H1  HOH B 350       4.334  26.442   6.953  1.00  0.00      B    H  
ATOM   1070  H2  HOH B 350       5.802  26.720   6.245  1.00  0.00      B    H  
ATOM   1071  O   HOH B 351       6.718   6.359  37.862  1.00  0.00      B    O  
ATOM   1072  H1  HOH B 351       7.214   6.758  38.601  1.00  0.00      B    H  
ATOM   1073  H2  HOH B 351       6.166   5.566  38.138  1.00  0.00      B    H  
ATOM   1074  O   HOH B 352       3.794   5.427  36.041  1.00  0.00      B    O  
ATOM   1075  H1  HOH B 352       3.201   5.089  35.398  1.00  0.00      B    H  
ATOM   1076  H2  HOH B 352       4.426   4.616  36.356  1.00  0.00      B    H  
ATOM   1077  O   HOH B 353      14.971   0.360  11.912  1.00  0.00      B    O  
ATOM   1078  H1  HOH B 353      14.493  -0.141  11.095  1.00  0.00      B    H  
ATOM   1079  H2  HOH B 353      14.910   1.372  11.781  1.00  0.00      B    H  
ATOM   1080  O   HOH B 354      18.456   5.867  14.011  1.00  0.00      B    O  
ATOM   1081  H1  HOH B 354      17.734   5.125  13.941  1.00  0.00      B    H  
ATOM   1082  H2  HOH B 354      18.881   6.020  13.093  1.00  0.00      B    H  
ATOM   1083  O   HOH B 355      31.160  17.056  35.726  1.00  0.00      B    O  
ATOM   1084  H1  HOH B 355      30.952  16.301  36.372  1.00  0.00      B    H  
ATOM   1085  H2  HOH B 355      32.015  16.731  35.238  1.00  0.00      B    H  
ATOM   1086  O   HOH B 356       3.511  32.029  17.607  1.00  0.00      B    O  
ATOM   1087  H1  HOH B 356       3.358  32.968  17.324  1.00  0.00      B    H  
ATOM   1088  H2  HOH B 356       3.039  31.380  16.988  1.00  0.00      B    H  
ATOM   1089  O   HOH B 357      22.816   5.850  20.078  1.00  0.00      B    O  
ATOM   1090  H1  HOH B 357      21.969   5.814  19.488  1.00  0.00      B    H  
ATOM   1091  H2  HOH B 357      22.745   6.594  20.733  1.00  0.00      B    H  
ATOM   1092  O   HOH B 358      18.647   1.542  30.736  1.00  0.00      B    O  
ATOM   1093  H1  HOH B 358      19.125   0.714  30.677  1.00  0.00      B    H  
ATOM   1094  H2  HOH B 358      18.652   1.993  29.852  1.00  0.00      B    H  
ATOM   1095  O   HOH B 359      33.419  17.564   7.425  1.00  0.00      B    O  
ATOM   1096  H1  HOH B 359      32.986  16.989   6.687  1.00  0.00      B    H  
ATOM   1097  H2  HOH B 359      34.241  17.971   7.012  1.00  0.00      B    H  
ATOM   1098  O   HOH B 360      31.399  12.189  26.950  1.00  0.00      B    O  
ATOM   1099  H1  HOH B 360      32.104  12.810  27.240  1.00  0.00      B    H  
ATOM   1100  H2  HOH B 360      30.654  12.101  27.629  1.00  0.00      B    H  
ATOM   1101  O   HOH B 361      12.805  11.853  28.518  1.00  0.00      B    O  
ATOM   1102  H1  HOH B 361      12.652  12.844  28.421  1.00  0.00      B    H  
ATOM   1103  H2  HOH B 361      12.433  11.344  27.764  1.00  0.00      B    H  
ATOM   1104  O   HOH B 362      14.362  26.111  29.253  1.00  0.00      B    O  
ATOM   1105  H1  HOH B 362      15.287  25.789  29.528  1.00  0.00      B    H  
ATOM   1106  H2  HOH B 362      14.458  26.387  28.284  1.00  0.00      B    H  
ATOM   1107  O   HOH B 363      15.339   8.600   4.646  1.00  0.00      B    O  
ATOM   1108  H1  HOH B 363      15.492   7.769   4.178  1.00  0.00      B    H  
ATOM   1109  H2  HOH B 363      15.929   9.297   4.185  1.00  0.00      B    H  
ATOM   1110  O   HOH B 364      38.409  11.388   4.163  1.00  0.00      B    O  
ATOM   1111  H1  HOH B 364      37.606  10.769   4.259  1.00  0.00      B    H  
ATOM   1112  H2  HOH B 364      38.046  12.291   4.458  1.00  0.00      B    H  
ATOM   1113  O   HOH B 365      21.155  29.888  22.738  1.00  0.00      B    O  
ATOM   1114  H1  HOH B 365      20.840  29.291  22.003  1.00  0.00      B    H  
ATOM   1115  H2  HOH B 365      21.976  30.307  22.413  1.00  0.00      B    H  
ATOM   1116  O   HOH B 366      35.976  22.989  20.343  1.00  0.00      B    O  
ATOM   1117  H1  HOH B 366      35.347  22.296  20.813  1.00  0.00      B    H  
ATOM   1118  H2  HOH B 366      35.524  23.287  19.486  1.00  0.00      B    H  
ATOM   1119  O   HOH B 367      34.436  37.496   6.729  1.00  0.00      B    O  
ATOM   1120  H1  HOH B 367      34.945  36.679   6.975  1.00  0.00      B    H  
ATOM   1121  H2  HOH B 367      33.525  37.418   7.166  1.00  0.00      B    H  
ATOM   1122  O   HOH B 368      29.280   0.719   8.492  1.00  0.00      B    O  
ATOM   1123  H1  HOH B 368      28.531   1.379   8.545  1.00  0.00      B    H  
ATOM   1124  H2  HOH B 368      30.035   1.241   8.050  1.00  0.00      B    H  
ATOM   1125  O   HOH B 369       2.887  38.987  11.724  1.00  0.00      B    O  
ATOM   1126  H1  HOH B 369       3.597  38.362  11.522  1.00  0.00      B    H  
ATOM   1127  H2  HOH B 369       2.835  39.729  10.997  1.00  0.00      B    H  
ATOM   1128  O   HOH B 370      35.732  14.561  12.154  1.00  0.00      B    O  
ATOM   1129  H1  HOH B 370      36.353  14.207  11.407  1.00  0.00      B    H  
ATOM   1130  H2  HOH B 370      34.847  14.708  11.720  1.00  0.00      B    H  
ATOM   1131  O   HOH B 371      32.822  35.637  16.165  1.00  0.00      B    O  
ATOM   1132  H1  HOH B 371      31.989  35.388  15.659  1.00  0.00      B    H  
ATOM   1133  H2  HOH B 371      33.560  35.469  15.528  1.00  0.00      B    H  
ATOM   1134  O   HOH B 372      26.168  30.537   6.674  1.00  0.00      B    O  
ATOM   1135  H1  HOH B 372      25.622  29.751   6.495  1.00  0.00      B    H  
ATOM   1136  H2  HOH B 372      26.214  31.102   5.847  1.00  0.00      B    H  
ATOM   1137  O   HOH B 373      33.933  10.009  33.485  1.00  0.00      B    O  
ATOM   1138  H1  HOH B 373      33.946  10.701  32.766  1.00  0.00      B    H  
ATOM   1139  H2  HOH B 373      34.230   9.149  33.016  1.00  0.00      B    H  
ATOM   1140  O   HOH B 374      23.885   8.732   5.445  1.00  0.00      B    O  
ATOM   1141  H1  HOH B 374      23.350   7.939   5.210  1.00  0.00      B    H  
ATOM   1142  H2  HOH B 374      23.698   9.428   4.753  1.00  0.00      B    H  
ATOM   1143  O   HOH B 375      31.071  28.048  32.064  1.00  0.00      B    O  
ATOM   1144  H1  HOH B 375      31.684  28.090  32.890  1.00  0.00      B    H  
ATOM   1145  H2  HOH B 375      30.151  28.223  32.430  1.00  0.00      B    H  
ATOM   1146  O   HOH B 376      22.096  17.348  28.938  1.00  0.00      B    O  
ATOM   1147  H1  HOH B 376      21.727  17.573  29.863  1.00  0.00      B    H  
ATOM   1148  H2  HOH B 376      21.833  16.414  28.653  1.00  0.00      B    H  
ATOM   1149  O   HOH B 377      13.239  22.389  34.671  1.00  0.00      B    O  
ATOM   1150  H1  HOH B 377      12.979  22.424  35.641  1.00  0.00      B    H  
ATOM   1151  H2  HOH B 377      12.928  21.449  34.293  1.00  0.00      B    H  
ATOM   1152  O   HOH B 378       4.520   9.046  30.394  1.00  0.00      B    O  
ATOM   1153  H1  HOH B 378       5.054   9.629  31.011  1.00  0.00      B    H  
ATOM   1154  H2  HOH B 378       5.009   8.937  29.538  1.00  0.00      B    H  
ATOM   1155  O   HOH B 379      13.074   0.527  38.654  1.00  0.00      B    O  
ATOM   1156  H1  HOH B 379      12.356   0.599  38.002  1.00  0.00      B    H  
ATOM   1157  H2  HOH B 379      12.622   0.400  39.531  1.00  0.00      B    H  
ATOM   1158  O   HOH B 380      32.975  36.127  36.240  1.00  0.00      B    O  
ATOM   1159  H1  HOH B 380      31.985  35.916  36.483  1.00  0.00      B    H  
ATOM   1160  H2  HOH B 380      32.945  37.003  35.702  1.00  0.00      B    H  
ATOM   1161  O   HOH B 381      31.668  23.339  39.174  1.00  0.00      B    O  
ATOM   1162  H1  HOH B 381      31.914  23.440  38.182  1.00  0.00      B    H  
ATOM   1163  H2  HOH B 381      32.048  24.139  39.631  1.00  0.00      B    H  
ATOM   1164  O   HOH B 382      16.380  33.531  37.648  1.00  0.00      B    O  
ATOM   1165  H1  HOH B 382      16.874  33.038  38.380  1.00  0.00      B    H  
ATOM   1166  H2  HOH B 382      15.889  34.340  38.125  1.00  0.00      B    H  
ATOM   1167  O   HOH B 383      12.967  13.227  11.201  1.00  0.00      B    O  
ATOM   1168  H1  HOH B 383      13.112  13.301  12.227  1.00  0.00      B    H  
ATOM   1169  H2  HOH B 383      13.882  13.140  10.752  1.00  0.00      B    H  
ATOM   1170  O   HOH B 384       7.372  17.501   7.171  1.00  0.00      B    O  
ATOM   1171  H1  HOH B 384       6.521  18.030   7.142  1.00  0.00      B    H  
ATOM   1172  H2  HOH B 384       7.460  17.190   6.229  1.00  0.00      B    H  
ATOM   1173  O   HOH B 385      11.375  32.590  15.841  1.00  0.00      B    O  
ATOM   1174  H1  HOH B 385      10.834  31.795  16.241  1.00  0.00      B    H  
ATOM   1175  H2  HOH B 385      12.296  32.258  15.737  1.00  0.00      B    H  
ATOM   1176  O   HOH B 386       7.970  24.238  32.219  1.00  0.00      B    O  
ATOM   1177  H1  HOH B 386       7.118  23.748  32.324  1.00  0.00      B    H  
ATOM   1178  H2  HOH B 386       8.602  23.614  32.712  1.00  0.00      B    H  
ATOM   1179  O   HOH B 387      29.293  28.006  29.915  1.00  0.00      B    O  
ATOM   1180  H1  HOH B 387      29.778  27.795  30.778  1.00  0.00      B    H  
ATOM   1181  H2  HOH B 387      29.993  27.805  29.130  1.00  0.00      B    H  
ATOM   1182  O   HOH B 388      17.355  27.536   4.254  1.00  0.00      B    O  
ATOM   1183  H1  HOH B 388      17.597  27.012   5.077  1.00  0.00      B    H  
ATOM   1184  H2  HOH B 388      17.530  26.948   3.482  1.00  0.00      B    H  
ATOM   1185  O   HOH B 389      34.007  21.808  34.760  1.00  0.00      B    O  
ATOM   1186  H1  HOH B 389      34.368  21.912  33.838  1.00  0.00      B    H  
ATOM   1187  H2  HOH B 389      33.128  21.394  34.691  1.00  0.00      B    H  
ATOM   1188  O   HOH B 390      36.860  17.215  33.832  1.00  0.00      B    O  
ATOM   1189  H1  HOH B 390      36.387  18.096  33.913  1.00  0.00      B    H  
ATOM   1190  H2  HOH B 390      37.726  17.484  33.406  1.00  0.00      B    H  
ATOM   1191  O   HOH B 391       9.382  20.184  15.788  1.00  0.00      B    O  
ATOM   1192  H1  HOH B 391       9.559  19.184  15.674  1.00  0.00      B    H  
ATOM   1193  H2  HOH B 391       9.690  20.655  14.967  1.00  0.00      B    H  
ATOM   1194  O   HOH B 392       6.616  11.413  18.340  1.00  0.00      B    O  
ATOM   1195  H1  HOH B 392       5.784  11.134  17.832  1.00  0.00      B    H  
ATOM   1196  H2  HOH B 392       6.424  12.394  18.654  1.00  0.00      B    H  
ATOM   1197  O   HOH B 393       2.776   9.517  32.821  1.00  0.00      B    O  
ATOM   1198  H1  HOH B 393       3.713   9.680  32.367  1.00  0.00      B    H  
ATOM   1199  H2  HOH B 393       2.905   9.028  33.689  1.00  0.00      B    H  
ATOM   1200  O   HOH B 394       3.698  29.375  32.157  1.00  0.00      B    O  
ATOM   1201  H1  HOH B 394       4.102  30.198  31.795  1.00  0.00      B    H  
ATOM   1202  H2  HOH B 394       4.458  28.719  32.290  1.00  0.00      B    H  
ATOM   1203  O   HOH B 395       6.818  25.003   9.915  1.00  0.00      B    O  
ATOM   1204  H1  HOH B 395       7.450  25.217  10.698  1.00  0.00      B    H  
ATOM   1205  H2  HOH B 395       7.419  25.176   9.122  1.00  0.00      B    H  
ATOM   1206  O   HOH B 396      25.818  36.001  12.324  1.00  0.00      B    O  
ATOM   1207  H1  HOH B 396      26.485  35.340  12.759  1.00  0.00      B    H  
ATOM   1208  H2  HOH B 396      25.491  36.606  13.081  1.00  0.00      B    H  
ATOM   1209  O   HOH B 397      23.505  25.702  29.665  1.00  0.00      B    O  
ATOM   1210  H1  HOH B 397      23.013  25.712  28.769  1.00  0.00      B    H  
ATOM   1211  H2  HOH B 397      23.481  26.580  30.073  1.00  0.00      B    H  
ATOM   1212  O   HOH B 398      11.075   0.045  12.568  1.00  0.00      B    O  
ATOM   1213  H1  HOH B 398      11.164   0.707  13.340  1.00  0.00      B    H  
ATOM   1214  H2  HOH B 398      10.961   0.585  11.731  1.00  0.00      B    H  
ATOM   1215  O   HOH B 399       7.402   6.817  22.003  1.00  0.00      B    O  
ATOM   1216  H1  HOH B 399       6.458   6.454  21.980  1.00  0.00      B    H  
ATOM   1217  H2  HOH B 399       8.051   6.044  21.814  1.00  0.00      B    H  
ATOM   1218  O   HOH B 400      29.377  36.543  31.150  1.00  0.00      B    O  
ATOM   1219  H1  HOH B 400      29.012  35.572  30.997  1.00  0.00      B    H  
ATOM   1220  H2  HOH B 400      29.510  36.667  32.163  1.00  0.00      B    H  
ATOM   1221  O   HOH B 401      31.942  15.216  28.554  1.00  0.00      B    O  
ATOM   1222  H1  HOH B 401      32.735  14.643  28.325  1.00  0.00      B    H  
ATOM   1223  H2  HOH B 401      31.964  15.446  29.509  1.00  0.00      B    H  
ATOM   1224  O   HOH B 402       6.368  33.824  35.755  1.00  0.00      B    O  
ATOM   1225  H1  HOH B 402       6.273  33.947  36.745  1.00  0.00      B    H  
ATOM   1226  H2  HOH B 402       5.983  32.857  35.601  1.00  0.00      B    H  
ATOM   1227  O   HOH B 403      21.688   8.337  29.739  1.00  0.00      B    O  
ATOM   1228  H1  HOH B 403      21.232   7.444  29.553  1.00  0.00      B    H  
ATOM   1229  H2  HOH B 403      21.041   9.101  29.558  1.00  0.00      B    H  
ATOM   1230  O   HOH B 404       6.145  30.416  23.965  1.00  0.00      B    O  
ATOM   1231  H1  HOH B 404       5.760  31.106  24.556  1.00  0.00      B    H  
ATOM   1232  H2  HOH B 404       5.576  29.575  23.890  1.00  0.00      B    H  
ATOM   1233  O   HOH B 405      25.944  14.088  25.794  1.00  0.00      B    O  
ATOM   1234  H1  HOH B 405      26.542  14.924  25.944  1.00  0.00      B    H  
ATOM   1235  H2  HOH B 405      25.514  13.881  26.662  1.00  0.00      B    H  
ATOM   1236  O   HOH B 406       3.155  26.397  12.181  1.00  0.00      B    O  
ATOM   1237  H1  HOH B 406       3.823  26.638  11.434  1.00  0.00      B    H  
ATOM   1238  H2  HOH B 406       3.607  25.671  12.788  1.00  0.00      B    H  
ATOM   1239  O   HOH B 407      32.166  27.597  17.295  1.00  0.00      B    O  
ATOM   1240  H1  HOH B 407      32.131  27.551  18.293  1.00  0.00      B    H  
ATOM   1241  H2  HOH B 407      31.223  27.622  16.995  1.00  0.00      B    H  
ATOM   1242  O   HOH B 408      17.043   6.004  33.318  1.00  0.00      B    O  
ATOM   1243  H1  HOH B 408      17.574   5.549  34.064  1.00  0.00      B    H  
ATOM   1244  H2  HOH B 408      17.107   6.963  33.500  1.00  0.00      B    H  
ATOM   1245  O   HOH B 409      30.974  21.621  16.179  1.00  0.00      B    O  
ATOM   1246  H1  HOH B 409      30.533  20.886  15.610  1.00  0.00      B    H  
ATOM   1247  H2  HOH B 409      31.519  22.204  15.553  1.00  0.00      B    H  
ATOM   1248  O   HOH B 410       7.581  20.885  23.441  1.00  0.00      B    O  
ATOM   1249  H1  HOH B 410       7.702  21.778  23.924  1.00  0.00      B    H  
ATOM   1250  H2  HOH B 410       8.415  20.653  22.977  1.00  0.00      B    H  
ATOM   1251  O   HOH B 411      29.495  32.264  19.997  1.00  0.00      B    O  
ATOM   1252  H1  HOH B 411      30.306  32.619  20.547  1.00  0.00      B    H  
ATOM   1253  H2  HOH B 411      28.640  32.764  20.341  1.00  0.00      B    H  
ATOM   1254  O   HOH B 412      26.469  12.020  34.777  1.00  0.00      B    O  
ATOM   1255  H1  HOH B 412      26.008  12.723  35.428  1.00  0.00      B    H  
ATOM   1256  H2  HOH B 412      26.063  12.087  33.877  1.00  0.00      B    H  
ATOM   1257  O   HOH B 413      34.234   8.773   8.427  1.00  0.00      B    O  
ATOM   1258  H1  HOH B 413      34.018   9.040   9.383  1.00  0.00      B    H  
ATOM   1259  H2  HOH B 413      34.937   9.417   8.008  1.00  0.00      B    H  
ATOM   1260  O   HOH B 414      15.330  12.646   0.194  1.00  0.00      B    O  
ATOM   1261  H1  HOH B 414      16.353  12.675   0.260  1.00  0.00      B    H  
ATOM   1262  H2  HOH B 414      15.003  13.614   0.339  1.00  0.00      B    H  
ATOM   1263  O   HOH B 415      29.609  34.328   5.299  1.00  0.00      B    O  
ATOM   1264  H1  HOH B 415      28.883  33.656   5.087  1.00  0.00      B    H  
ATOM   1265  H2  HOH B 415      29.184  35.273   5.171  1.00  0.00      B    H  
ATOM   1266  O   HOH B 416      33.668  13.612  16.656  1.00  0.00      B    O  
ATOM   1267  H1  HOH B 416      33.939  14.611  16.481  1.00  0.00      B    H  
ATOM   1268  H2  HOH B 416      32.748  13.605  17.060  1.00  0.00      B    H  
ATOM   1269  O   HOH B 417      13.771  31.300   5.163  1.00  0.00      B    O  
ATOM   1270  H1  HOH B 417      13.101  30.856   4.482  1.00  0.00      B    H  
ATOM   1271  H2  HOH B 417      14.235  30.638   5.726  1.00  0.00      B    H  
ATOM   1272  O   HOH B 418      34.742  26.254  23.218  1.00  0.00      B    O  
ATOM   1273  H1  HOH B 418      34.934  26.889  24.001  1.00  0.00      B    H  
ATOM   1274  H2  HOH B 418      35.237  26.593  22.418  1.00  0.00      B    H  
ATOM   1275  O   HOH B 419      13.338  29.830  35.711  1.00  0.00      B    O  
ATOM   1276  H1  HOH B 419      13.990  30.318  36.312  1.00  0.00      B    H  
ATOM   1277  H2  HOH B 419      13.052  28.988  36.164  1.00  0.00      B    H  
ATOM   1278  O   HOH B 420      28.294   3.748   2.412  1.00  0.00      B    O  
ATOM   1279  H1  HOH B 420      29.025   3.861   3.060  1.00  0.00      B    H  
ATOM   1280  H2  HOH B 420      28.501   2.953   1.833  1.00  0.00      B    H  
ATOM   1281  O   HOH B 421       4.332   6.755  17.933  1.00  0.00      B    O  
ATOM   1282  H1  HOH B 421       4.818   5.913  17.594  1.00  0.00      B    H  
ATOM   1283  H2  HOH B 421       4.843   7.572  17.637  1.00  0.00      B    H  
ATOM   1284  O   HOH B 422      35.417  11.039  20.452  1.00  0.00      B    O  
ATOM   1285  H1  HOH B 422      35.270  11.927  20.838  1.00  0.00      B    H  
ATOM   1286  H2  HOH B 422      34.912  10.981  19.610  1.00  0.00      B    H  
ATOM   1287  O   HOH B 423      33.494  30.607  32.287  1.00  0.00      B    O  
ATOM   1288  H1  HOH B 423      34.304  30.048  32.069  1.00  0.00      B    H  
ATOM   1289  H2  HOH B 423      33.680  31.033  33.174  1.00  0.00      B    H  
ATOM   1290  O   HOH B 424      39.007  35.912  26.823  1.00  0.00      B    O  
ATOM   1291  H1  HOH B 424      38.815  35.876  27.793  1.00  0.00      B    H  
ATOM   1292  H2  HOH B 424      38.549  36.635  26.362  1.00  0.00      B    H  
ATOM   1293  O   HOH B 425       5.722  27.550  15.683  1.00  0.00      B    O  
ATOM   1294  H1  HOH B 425       4.875  27.050  15.827  1.00  0.00      B    H  
ATOM   1295  H2  HOH B 425       6.408  27.144  16.350  1.00  0.00      B    H  
ATOM   1296  O   HOH B 426      17.291   5.600  28.466  1.00  0.00      B    O  
ATOM   1297  H1  HOH B 426      17.405   5.347  29.451  1.00  0.00      B    H  
ATOM   1298  H2  HOH B 426      16.481   5.089  28.234  1.00  0.00      B    H  
ATOM   1299  O   HOH B 427       5.470  21.102  25.749  1.00  0.00      B    O  
ATOM   1300  H1  HOH B 427       6.344  21.233  25.271  1.00  0.00      B    H  
ATOM   1301  H2  HOH B 427       5.683  20.951  26.757  1.00  0.00      B    H  
ATOM   1302  O   HOH B 428      34.565  38.796  15.081  1.00  0.00      B    O  
ATOM   1303  H1  HOH B 428      35.101  37.937  14.901  1.00  0.00      B    H  
ATOM   1304  H2  HOH B 428      33.992  38.623  15.854  1.00  0.00      B    H  
ATOM   1305  O   HOH B 429      31.116   4.835  37.810  1.00  0.00      B    O  
ATOM   1306  H1  HOH B 429      31.444   5.681  37.399  1.00  0.00      B    H  
ATOM   1307  H2  HOH B 429      30.967   4.974  38.809  1.00  0.00      B    H  
ATOM   1308  O   HOH B 430      35.447  37.531   9.540  1.00  0.00      B    O  
ATOM   1309  H1  HOH B 430      34.734  38.246   9.689  1.00  0.00      B    H  
ATOM   1310  H2  HOH B 430      36.179  37.756  10.232  1.00  0.00      B    H  
ATOM   1311  O   HOH B 431       8.259  35.485  25.123  1.00  0.00      B    O  
ATOM   1312  H1  HOH B 431       8.799  34.987  25.821  1.00  0.00      B    H  
ATOM   1313  H2  HOH B 431       7.341  35.086  25.164  1.00  0.00      B    H  
ATOM   1314  O   HOH B 432      30.969  20.165   7.406  1.00  0.00      B    O  
ATOM   1315  H1  HOH B 432      31.692  20.563   6.830  1.00  0.00      B    H  
ATOM   1316  H2  HOH B 432      30.804  19.251   6.951  1.00  0.00      B    H  
ATOM   1317  O   HOH B 433       6.705  20.719   2.773  1.00  0.00      B    O  
ATOM   1318  H1  HOH B 433       5.925  21.418   2.638  1.00  0.00      B    H  
ATOM   1319  H2  HOH B 433       6.218  19.950   3.219  1.00  0.00      B    H  
ATOM   1320  O   HOH B 434      10.311  10.879  32.122  1.00  0.00      B    O  
ATOM   1321  H1  HOH B 434      10.162  10.908  31.093  1.00  0.00      B    H  
ATOM   1322  H2  HOH B 434       9.394  10.929  32.494  1.00  0.00      B    H  
ATOM   1323  O   HOH B 435       8.126  13.285   4.466  1.00  0.00      B    O  
ATOM   1324  H1  HOH B 435       7.944  12.538   3.774  1.00  0.00      B    H  
ATOM   1325  H2  HOH B 435       7.455  13.079   5.171  1.00  0.00      B    H  
ATOM   1326  O   HOH B 436       9.080  23.364  23.235  1.00  0.00      B    O  
ATOM   1327  H1  HOH B 436       9.195  22.935  22.322  1.00  0.00      B    H  
ATOM   1328  H2  HOH B 436       9.867  23.021  23.839  1.00  0.00      B    H  
ATOM   1329  O   HOH B 437      31.637  29.947  35.590  1.00  0.00      B    O  
ATOM   1330  H1  HOH B 437      31.532  30.963  35.507  1.00  0.00      B    H  
ATOM   1331  H2  HOH B 437      31.222  29.737  36.505  1.00  0.00      B    H  
ATOM   1332  O   HOH B 438       1.820  20.826  30.964  1.00  0.00      B    O  
ATOM   1333  H1  HOH B 438       2.411  20.144  31.400  1.00  0.00      B    H  
ATOM   1334  H2  HOH B 438       1.114  20.333  30.477  1.00  0.00      B    H  
ATOM   1335  O   HOH B 439      38.048  27.948  28.339  1.00  0.00      B    O  
ATOM   1336  H1  HOH B 439      37.890  27.067  28.715  1.00  0.00      B    H  
ATOM   1337  H2  HOH B 439      38.839  27.755  27.745  1.00  0.00      B    H  
ATOM   1338  O   HOH B 440      23.856   1.871  30.571  1.00  0.00      B    O  
ATOM   1339  H1  HOH B 440      23.780   2.882  30.644  1.00  0.00      B    H  
ATOM   1340  H2  HOH B 440      23.465   1.368  31.357  1.00  0.00      B    H  
ATOM   1341  O   HOH B 441      22.704  20.465  14.570  1.00  0.00      B    O  
ATOM   1342  H1  HOH B 441      22.865  20.536  15.608  1.00  0.00      B    H  
ATOM   1343  H2  HOH B 441      22.244  21.376  14.335  1.00  0.00      B    H  
ATOM   1344  O   HOH B 442      37.876  10.679   9.921  1.00  0.00      B    O  
ATOM   1345  H1  HOH B 442      38.842  10.658   9.895  1.00  0.00      B    H  
ATOM   1346  H2  HOH B 442      37.584   9.731   9.923  1.00  0.00      B    H  
ATOM   1347  O   HOH B 443      19.513   4.575  34.678  1.00  0.00      B    O  
ATOM   1348  H1  HOH B 443      19.108   4.268  35.609  1.00  0.00      B    H  
ATOM   1349  H2  HOH B 443      19.544   3.743  34.066  1.00  0.00      B    H  
ATOM   1350  O   HOH B 444      24.789  27.411   4.196  1.00  0.00      B    O  
ATOM   1351  H1  HOH B 444      24.390  28.288   4.610  1.00  0.00      B    H  
ATOM   1352  H2  HOH B 444      23.979  26.906   3.816  1.00  0.00      B    H  
ATOM   1353  O   HOH B 445      35.405  15.118  32.768  1.00  0.00      B    O  
ATOM   1354  H1  HOH B 445      35.967  15.887  33.144  1.00  0.00      B    H  
ATOM   1355  H2  HOH B 445      35.453  15.145  31.706  1.00  0.00      B    H  
ATOM   1356  O   HOH B 446      22.013  37.480  22.569  1.00  0.00      B    O  
ATOM   1357  H1  HOH B 446      22.214  36.681  23.175  1.00  0.00      B    H  
ATOM   1358  H2  HOH B 446      22.636  38.231  22.731  1.00  0.00      B    H  
ATOM   1359  O   HOH B 447      25.965  13.844  36.656  1.00  0.00      B    O  
ATOM   1360  H1  HOH B 447      26.659  14.563  36.871  1.00  0.00      B    H  
ATOM   1361  H2  HOH B 447      25.187  13.907  37.252  1.00  0.00      B    H  
ATOM   1362  O   HOH B 448      26.064  15.164   6.251  1.00  0.00      B    O  
ATOM   1363  H1  HOH B 448      26.299  14.287   5.881  1.00  0.00      B    H  
ATOM   1364  H2  HOH B 448      25.138  15.359   5.801  1.00  0.00      B    H  
ATOM   1365  O   HOH B 449       7.269  15.475  15.457  1.00  0.00      B    O  
ATOM   1366  H1  HOH B 449       6.405  15.211  15.062  1.00  0.00      B    H  
ATOM   1367  H2  HOH B 449       7.955  14.803  15.227  1.00  0.00      B    H  
ATOM   1368  O   HOH B 450      10.217  38.007  15.645  1.00  0.00      B    O  
ATOM   1369  H1  HOH B 450       9.897  37.419  14.918  1.00  0.00      B    H  
ATOM   1370  H2  HOH B 450       9.939  38.991  15.461  1.00  0.00      B    H  
ATOM   1371  O   HOH B 451       6.585  35.232   3.826  1.00  0.00      B    O  
ATOM   1372  H1  HOH B 451       7.352  34.987   3.210  1.00  0.00      B    H  
ATOM   1373  H2  HOH B 451       5.655  34.746   3.728  1.00  0.00      B    H  
ATOM   1374  O   HOH B 452      17.575  33.546  22.345  1.00  0.00      B    O  
ATOM   1375  H1  HOH B 452      16.644  33.437  22.653  1.00  0.00      B    H  
ATOM   1376  H2  HOH B 452      17.918  32.568  22.223  1.00  0.00      B    H  
ATOM   1377  O   HOH B 453      24.347   1.102   4.593  1.00  0.00      B    O  
ATOM   1378  H1  HOH B 453      23.463   1.086   5.080  1.00  0.00      B    H  
ATOM   1379  H2  HOH B 453      24.997   0.386   4.956  1.00  0.00      B    H  
ATOM   1380  O   HOH B 454      24.949   1.214  25.698  1.00  0.00      B    O  
ATOM   1381  H1  HOH B 454      25.053   1.847  26.476  1.00  0.00      B    H  
ATOM   1382  H2  HOH B 454      25.830   0.784  25.561  1.00  0.00      B    H  
ATOM   1383  O   HOH B 455       3.087   3.157  15.210  1.00  0.00      B    O  
ATOM   1384  H1  HOH B 455       2.868   2.252  14.929  1.00  0.00      B    H  
ATOM   1385  H2  HOH B 455       2.342   3.382  15.831  1.00  0.00      B    H  
ATOM   1386  O   HOH B 456       2.162   8.339  22.807  1.00  0.00      B    O  
ATOM   1387  H1  HOH B 456       1.731   7.482  22.573  1.00  0.00      B    H  
ATOM   1388  H2  HOH B 456       2.720   8.136  23.641  1.00  0.00      B    H  
ATOM   1389  O   HOH B 457       3.905  20.894   5.808  1.00  0.00      B    O  
ATOM   1390  H1  HOH B 457       4.647  21.557   5.980  1.00  0.00      B    H  
ATOM   1391  H2  HOH B 457       3.014  21.403   5.770  1.00  0.00      B    H  
ATOM   1392  O   HOH B 458       5.761  19.078  38.041  1.00  0.00      B    O  
ATOM   1393  H1  HOH B 458       5.099  18.384  38.345  1.00  0.00      B    H  
ATOM   1394  H2  HOH B 458       5.297  20.010  38.167  1.00  0.00      B    H  
ATOM   1395  O   HOH B 459       0.389  38.578  16.364  1.00  0.00      B    O  
ATOM   1396  H1  HOH B 459       0.011  37.808  16.903  1.00  0.00      B    H  
ATOM   1397  H2  HOH B 459       0.279  39.371  16.988  1.00  0.00      B    H  
ATOM   1398  O   HOH B 460      24.349  24.036   2.765  1.00  0.00      B    O  
ATOM   1399  H1  HOH B 460      23.612  24.493   3.308  1.00  0.00      B    H  
ATOM   1400  H2  HOH B 460      23.938  23.158   2.490  1.00  0.00      B    H  
ATOM   1401  O   HOH B 461       5.570  12.664  25.331  1.00  0.00      B    O  
ATOM   1402  H1  HOH B 461       6.253  12.059  24.869  1.00  0.00      B    H  
ATOM   1403  H2  HOH B 461       5.615  13.599  24.898  1.00  0.00      B    H  
ATOM   1404  O   HOH B 462      30.312  24.267  31.363  1.00  0.00      B    O  
ATOM   1405  H1  HOH B 462      29.567  24.885  31.594  1.00  0.00      B    H  
ATOM   1406  H2  HOH B 462      31.021  24.373  32.121  1.00  0.00      B    H  
ATOM   1407  O   HOH B 463      37.829  11.612  31.542  1.00  0.00      B    O  
ATOM   1408  H1  HOH B 463      37.329  11.793  32.448  1.00  0.00      B    H  
ATOM   1409  H2  HOH B 463      38.288  10.676  31.664  1.00  0.00      B    H  
ATOM   1410  O   HOH B 464      20.523  10.903  29.077  1.00  0.00      B    O  
ATOM   1411  H1  HOH B 464      20.407  11.225  30.073  1.00  0.00      B    H  
ATOM   1412  H2  HOH B 464      21.269  11.441  28.705  1.00  0.00      B    H  
ATOM   1413  O   HOH B 465       5.005  13.138  38.218  1.00  0.00      B    O  
ATOM   1414  H1  HOH B 465       5.882  12.617  38.346  1.00  0.00      B    H  
ATOM   1415  H2  HOH B 465       4.502  12.632  37.449  1.00  0.00      B    H  
ATOM   1416  O   HOH B 466      16.339  10.954  15.969  1.00  0.00      B    O  
ATOM   1417  H1  HOH B 466      15.717  10.249  15.505  1.00  0.00      B    H  
ATOM   1418  H2  HOH B 466      17.044  10.361  16.317  1.00  0.00      B    H  
ATOM   1419  O   HOH B 467       2.567  28.050  17.175  1.00  0.00      B    O  
ATOM   1420  H1  HOH B 467       2.814  28.775  16.548  1.00  0.00      B    H  
ATOM   1421  H2  HOH B 467       2.451  28.456  18.121  1.00  0.00      B    H  
ATOM   1422  O   HOH B 468       1.765  32.089  20.820  1.00  0.00      B    O  
ATOM   1423  H1  HOH B 468       1.873  33.142  20.928  1.00  0.00      B    H  
ATOM   1424  H2  HOH B 468       2.227  31.703  21.632  1.00  0.00      B    H  
ATOM   1425  O   HOH B 469      29.527  23.861   3.740  1.00  0.00      B    O  
ATOM   1426  H1  HOH B 469      30.204  23.457   4.377  1.00  0.00      B    H  
ATOM   1427  H2  HOH B 469      28.595  23.863   4.184  1.00  0.00      B    H  
ATOM   1428  O   HOH B 470      29.046  23.157  17.404  1.00  0.00      B    O  
ATOM   1429  H1  HOH B 470      28.210  22.720  16.968  1.00  0.00      B    H  
ATOM   1430  H2  HOH B 470      29.858  22.763  16.916  1.00  0.00      B    H  
ATOM   1431  O   HOH B 471      30.522  35.160  37.153  1.00  0.00      B    O  
ATOM   1432  H1  HOH B 471      30.186  34.228  36.912  1.00  0.00      B    H  
ATOM   1433  H2  HOH B 471      29.725  35.745  37.345  1.00  0.00      B    H  
ATOM   1434  O   HOH B 472      10.208  31.222   7.955  1.00  0.00      B    O  
ATOM   1435  H1  HOH B 472      10.754  30.429   7.601  1.00  0.00      B    H  
ATOM   1436  H2  HOH B 472       9.906  31.761   7.208  1.00  0.00      B    H  
ATOM   1437  O   HOH B 473      16.609  39.416  27.659  1.00  0.00      B    O  
ATOM   1438  H1  HOH B 473      16.094  39.287  28.552  1.00  0.00      B    H  
ATOM   1439  H2  HOH B 473      16.294  38.716  27.012  1.00  0.00      B    H  
ATOM   1440  O   HOH B 474      32.315  29.621  27.332  1.00  0.00      B    O  
ATOM   1441  H1  HOH B 474      31.755  28.718  27.472  1.00  0.00      B    H  
ATOM   1442  H2  HOH B 474      33.159  29.602  27.874  1.00  0.00      B    H  
ATOM   1443  O   HOH B 475      15.186  34.267   2.093  1.00  0.00      B    O  
ATOM   1444  H1  HOH B 475      14.231  34.258   2.432  1.00  0.00      B    H  
ATOM   1445  H2  HOH B 475      15.225  34.792   1.236  1.00  0.00      B    H  
ATOM   1446  O   HOH B 476       9.970  30.417  16.852  1.00  0.00      B    O  
ATOM   1447  H1  HOH B 476      10.492  29.932  17.569  1.00  0.00      B    H  
ATOM   1448  H2  HOH B 476       9.114  30.656  17.336  1.00  0.00      B    H  
ATOM   1449  O   HOH B 477       9.877  23.095  36.693  1.00  0.00      B    O  
ATOM   1450  H1  HOH B 477      10.593  22.440  37.054  1.00  0.00      B    H  
ATOM   1451  H2  HOH B 477       9.530  23.610  37.507  1.00  0.00      B    H  
ATOM   1452  O   HOH B 478      17.005  12.800  29.797  1.00  0.00      B    O  
ATOM   1453  H1  HOH B 478      16.264  12.101  29.722  1.00  0.00      B    H  
ATOM   1454  H2  HOH B 478      16.583  13.684  29.995  1.00  0.00      B    H  
ATOM   1455  O   HOH B 479      20.823   8.789  20.751  1.00  0.00      B    O  
ATOM   1456  H1  HOH B 479      21.608   8.713  21.433  1.00  0.00      B    H  
ATOM   1457  H2  HOH B 479      20.715   7.819  20.534  1.00  0.00      B    H  
ATOM   1458  O   HOH B 480       8.580  34.182  29.586  1.00  0.00      B    O  
ATOM   1459  H1  HOH B 480       9.190  34.974  29.774  1.00  0.00      B    H  
ATOM   1460  H2  HOH B 480       8.639  33.551  30.414  1.00  0.00      B    H  
ATOM   1461  O   HOH B 481      12.495   6.275  15.531  1.00  0.00      B    O  
ATOM   1462  H1  HOH B 481      13.462   6.457  15.293  1.00  0.00      B    H  
ATOM   1463  H2  HOH B 481      12.351   6.838  16.382  1.00  0.00      B    H  
ATOM   1464  O   HOH B 482      36.660  24.406  35.194  1.00  0.00      B    O  
ATOM   1465  H1  HOH B 482      36.665  25.081  34.477  1.00  0.00      B    H  
ATOM   1466  H2  HOH B 482      37.558  23.885  35.062  1.00  0.00      B    H  
ATOM   1467  O   HOH B 483      20.029  27.392  12.078  1.00  0.00      B    O  
ATOM   1468  H1  HOH B 483      20.152  26.437  11.788  1.00  0.00      B    H  
ATOM   1469  H2  HOH B 483      20.555  27.515  12.981  1.00  0.00      B    H  
ATOM   1470  O   HOH B 484      19.644   0.332  10.559  1.00  0.00      B    O  
ATOM   1471  H1  HOH B 484      19.849  -0.276   9.856  1.00  0.00      B    H  
ATOM   1472  H2  HOH B 484      18.748   0.155  10.933  1.00  0.00      B    H  
ATOM   1473  O   HOH B 485      13.957  23.523  13.551  1.00  0.00      B    O  
ATOM   1474  H1  HOH B 485      14.380  23.122  14.367  1.00  0.00      B    H  
ATOM   1475  H2  HOH B 485      13.016  23.246  13.569  1.00  0.00      B    H  
ATOM   1476  O   HOH B 486      27.982  16.484   2.420  1.00  0.00      B    O  
ATOM   1477  H1  HOH B 486      27.893  15.612   1.902  1.00  0.00      B    H  
ATOM   1478  H2  HOH B 486      28.901  16.555   2.750  1.00  0.00      B    H  
ATOM   1479  O   HOH B 487      19.506  30.922  36.536  1.00  0.00      B    O  
ATOM   1480  H1  HOH B 487      20.323  30.381  36.238  1.00  0.00      B    H  
ATOM   1481  H2  HOH B 487      19.881  31.749  36.955  1.00  0.00      B    H  
ATOM   1482  O   HOH B 488      25.998   1.431  34.316  1.00  0.00      B    O  
ATOM   1483  H1  HOH B 488      26.426   1.594  33.356  1.00  0.00      B    H  
ATOM   1484  H2  HOH B 488      25.431   0.566  34.183  1.00  0.00      B    H  
ATOM   1485  O   HOH B 489      36.404  10.816   7.491  1.00  0.00      B    O  
ATOM   1486  H1  HOH B 489      37.023  10.584   8.249  1.00  0.00      B    H  
ATOM   1487  H2  HOH B 489      36.652  11.706   7.094  1.00  0.00      B    H  
ATOM   1488  O   HOH B 490      22.961  37.419   8.875  1.00  0.00      B    O  
ATOM   1489  H1  HOH B 490      23.787  37.311   8.255  1.00  0.00      B    H  
ATOM   1490  H2  HOH B 490      23.239  38.065   9.591  1.00  0.00      B    H  
ATOM   1491  O   HOH B 491      34.863  17.171  20.488  1.00  0.00      B    O  
ATOM   1492  H1  HOH B 491      34.888  17.291  19.492  1.00  0.00      B    H  
ATOM   1493  H2  HOH B 491      35.819  17.180  20.774  1.00  0.00      B    H  
ATOM   1494  O   HOH B 492      11.435  26.302  24.145  1.00  0.00      B    O  
ATOM   1495  H1  HOH B 492      11.067  26.049  25.065  1.00  0.00      B    H  
ATOM   1496  H2  HOH B 492      10.814  27.038  23.743  1.00  0.00      B    H  
ATOM   1497  O   HOH B 493      13.284  34.155  24.741  1.00  0.00      B    O  
ATOM   1498  H1  HOH B 493      12.399  33.769  24.474  1.00  0.00      B    H  
ATOM   1499  H2  HOH B 493      13.153  35.148  24.918  1.00  0.00      B    H  
ATOM   1500  O   HOH B 494      23.509  20.388  17.201  1.00  0.00      B    O  
ATOM   1501  H1  HOH B 494      24.476  20.272  17.533  1.00  0.00      B    H  
ATOM   1502  H2  HOH B 494      23.054  21.116  17.780  1.00  0.00      B    H  
ATOM   1503  O   HOH B 495      27.928  33.777   0.117  1.00  0.00      B    O  
ATOM   1504  H1  HOH B 495      28.787  33.326   0.469  1.00  0.00      B    H  
ATOM   1505  H2  HOH B 495      28.127  34.804   0.023  1.00  0.00      B    H  
ATOM   1506  O   HOH B 496      12.310   1.799   7.122  1.00  0.00      B    O  
ATOM   1507  H1  HOH B 496      13.007   1.071   6.890  1.00  0.00      B    H  
ATOM   1508  H2  HOH B 496      11.744   1.892   6.278  1.00  0.00      B    H  
ATOM   1509  O   HOH B 497      36.792  27.518  25.025  1.00  0.00      B    O  
ATOM   1510  H1  HOH B 497      37.622  27.218  24.599  1.00  0.00      B    H  
ATOM   1511  H2  HOH B 497      36.655  27.036  25.920  1.00  0.00      B    H  
ATOM   1512  O   HOH B 498      36.517   1.812  15.396  1.00  0.00      B    O  
ATOM   1513  H1  HOH B 498      37.002   1.410  14.550  1.00  0.00      B    H  
ATOM   1514  H2  HOH B 498      35.746   1.214  15.535  1.00  0.00      B    H  
ATOM   1515  O   HOH B 499       3.541   9.747  20.840  1.00  0.00      B    O  
ATOM   1516  H1  HOH B 499       3.228   9.110  21.590  1.00  0.00      B    H  
ATOM   1517  H2  HOH B 499       2.706  10.278  20.482  1.00  0.00      B    H  
ATOM   1518  O   HOH B 500      20.569  38.762  13.763  1.00  0.00      B    O  
ATOM   1519  H1  HOH B 500      19.929  38.062  13.434  1.00  0.00      B    H  
ATOM   1520  H2  HOH B 500      20.092  39.600  14.067  1.00  0.00      B    H  
ATOM   1521  O   HOH B 501      20.122  17.584  37.356  1.00  0.00      B    O  
ATOM   1522  H1  HOH B 501      19.411  18.267  37.521  1.00  0.00      B    H  
ATOM   1523  H2  HOH B 501      19.629  16.833  36.841  1.00  0.00      B    H  
ATOM   1524  O   HOH B 502      37.487  21.297  12.531  1.00  0.00      B    O  
ATOM   1525  H1  HOH B 502      36.907  20.710  13.030  1.00  0.00      B    H  
ATOM   1526  H2  HOH B 502      38.332  20.900  12.338  1.00  0.00      B    H  
ATOM   1527  O   HOH B 503       5.009   4.684  16.300  1.00  0.00      B    O  
ATOM   1528  H1  HOH B 503       4.399   3.852  16.111  1.00  0.00      B    H  
ATOM   1529  H2  HOH B 503       5.839   4.571  15.676  1.00  0.00      B    H  
ATOM   1530  O   HOH B 504      30.799  15.006   7.139  1.00  0.00      B    O  
ATOM   1531  H1  HOH B 504      30.357  14.583   6.341  1.00  0.00      B    H  
ATOM   1532  H2  HOH B 504      30.993  14.265   7.779  1.00  0.00      B    H  
ATOM   1533  O   HOH B 505      27.849   8.358  29.666  1.00  0.00      B    O  
ATOM   1534  H1  HOH B 505      27.196   8.006  30.345  1.00  0.00      B    H  
ATOM   1535  H2  HOH B 505      28.684   8.452  30.176  1.00  0.00      B    H  
ATOM   1536  O   HOH B 506       1.286  21.935  19.268  1.00  0.00      B    O  
ATOM   1537  H1  HOH B 506       0.908  22.535  19.988  1.00  0.00      B    H  
ATOM   1538  H2  HOH B 506       1.225  22.472  18.407  1.00  0.00      B    H  
ATOM   1539  O   HOH B 507      11.178   0.636  30.001  1.00  0.00      B    O  
ATOM   1540  H1  HOH B 507      11.829   1.080  29.385  1.00  0.00      B    H  
ATOM   1541  H2  HOH B 507      10.412   0.259  29.437  1.00  0.00      B    H  
ATOM   1542  O   HOH B 508      22.488  20.622   0.175  1.00  0.00      B    O  
ATOM   1543  H1  HOH B 508      23.352  20.563  -0.420  1.00  0.00      B    H  
ATOM   1544  H2  HOH B 508      22.218  19.694   0.473  1.00  0.00      B    H  
ATOM   1545  O   HOH B 509      21.110  32.367  27.311  1.00  0.00      B    O  
ATOM   1546  H1  HOH B 509      21.008  33.220  26.694  1.00  0.00      B    H  
ATOM   1547  H2  HOH B 509      21.923  32.589  27.881  1.00  0.00      B    H  
ATOM   1548  O   HOH B 510      21.565  29.541  27.097  1.00  0.00      B    O  
ATOM   1549  H1  HOH B 510      21.020  29.242  26.253  1.00  0.00      B    H  
ATOM   1550  H2  HOH B 510      21.330  30.593  27.170  1.00  0.00      B    H  
ATOM   1551  O   HOH B 511      22.636  28.321   2.386  1.00  0.00      B    O  
ATOM   1552  H1  HOH B 511      23.549  28.346   1.865  1.00  0.00      B    H  
ATOM   1553  H2  HOH B 511      22.444  29.257   2.554  1.00  0.00      B    H  
ATOM   1554  O   HOH B 512      36.457  21.536  16.803  1.00  0.00      B    O  
ATOM   1555  H1  HOH B 512      35.739  21.053  16.281  1.00  0.00      B    H  
ATOM   1556  H2  HOH B 512      35.933  22.313  17.260  1.00  0.00      B    H  
ATOM   1557  O   HOH B 513      12.646  37.186  17.847  1.00  0.00      B    O  
ATOM   1558  H1  HOH B 513      13.480  36.720  18.263  1.00  0.00      B    H  
ATOM   1559  H2  HOH B 513      12.717  36.959  16.840  1.00  0.00      B    H  
ATOM   1560  O   HOH B 514       0.598   7.664  36.315  1.00  0.00      B    O  
ATOM   1561  H1  HOH B 514      -0.005   7.250  35.586  1.00  0.00      B    H  
ATOM   1562  H2  HOH B 514       0.307   7.251  37.217  1.00  0.00      B    H  
ATOM   1563  O   HOH B 515      31.060  26.326   0.477  1.00  0.00      B    O  
ATOM   1564  H1  HOH B 515      32.106  26.454   0.543  1.00  0.00      B    H  
ATOM   1565  H2  HOH B 515      30.703  26.317   1.434  1.00  0.00      B    H  
ATOM   1566  O   HOH B 516       9.722   9.016  12.407  1.00  0.00      B    O  
ATOM   1567  H1  HOH B 516      10.543   8.768  11.840  1.00  0.00      B    H  
ATOM   1568  H2  HOH B 516       9.044   8.353  12.401  1.00  0.00      B    H  
ATOM   1569  O   HOH B 517       4.884   4.758   6.126  1.00  0.00      B    O  
ATOM   1570  H1  HOH B 517       4.785   4.942   5.153  1.00  0.00      B    H  
ATOM   1571  H2  HOH B 517       3.946   4.916   6.442  1.00  0.00      B    H  
ATOM   1572  O   HOH B 518      38.213  29.734  30.355  1.00  0.00      B    O  
ATOM   1573  H1  HOH B 518      37.935  29.359  29.483  1.00  0.00      B    H  
ATOM   1574  H2  HOH B 518      39.175  29.446  30.535  1.00  0.00      B    H  
ATOM   1575  O   HOH B 519      -0.121  17.900  17.132  1.00  0.00      B    O  
ATOM   1576  H1  HOH B 519       0.720  17.391  16.803  1.00  0.00      B    H  
ATOM   1577  H2  HOH B 519      -0.458  18.454  16.277  1.00  0.00      B    H  
ATOM   1578  O   HOH B 520       5.891  32.190   8.520  1.00  0.00      B    O  
ATOM   1579  H1  HOH B 520       6.407  32.904   7.973  1.00  0.00      B    H  
ATOM   1580  H2  HOH B 520       6.618  31.755   9.085  1.00  0.00      B    H  
ATOM   1581  O   HOH B 521       3.524   1.647  20.867  1.00  0.00      B    O  
ATOM   1582  H1  HOH B 521       4.556   1.897  20.990  1.00  0.00      B    H  
ATOM   1583  H2  HOH B 521       3.216   2.243  20.104  1.00  0.00      B    H  
ATOM   1584  O   HOH B 522       7.401  21.307  13.453  1.00  0.00      B    O  
ATOM   1585  H1  HOH B 522       7.303  22.281  13.700  1.00  0.00      B    H  
ATOM   1586  H2  HOH B 522       6.458  20.900  13.204  1.00  0.00      B    H  
ATOM   1587  O   HOH B 523      15.836  34.167  10.889  1.00  0.00      B    O  
ATOM   1588  H1  HOH B 523      15.186  34.777  11.350  1.00  0.00      B    H  
ATOM   1589  H2  HOH B 523      16.251  33.602  11.640  1.00  0.00      B    H  
ATOM   1590  O   HOH B 524      31.031  32.019  32.070  1.00  0.00      B    O  
ATOM   1591  H1  HOH B 524      30.305  31.461  31.569  1.00  0.00      B    H  
ATOM   1592  H2  HOH B 524      31.773  31.382  32.254  1.00  0.00      B    H  
ATOM   1593  O   HOH B 525      10.106  10.982  14.377  1.00  0.00      B    O  
ATOM   1594  H1  HOH B 525      11.122  10.906  14.544  1.00  0.00      B    H  
ATOM   1595  H2  HOH B 525       9.923  10.486  13.528  1.00  0.00      B    H  
ATOM   1596  O   HOH B 526      27.653  25.631  16.885  1.00  0.00      B    O  
ATOM   1597  H1  HOH B 526      28.193  24.823  17.219  1.00  0.00      B    H  
ATOM   1598  H2  HOH B 526      27.029  25.967  17.626  1.00  0.00      B    H  
ATOM   1599  O   HOH B 527       7.561  18.165   1.315  1.00  0.00      B    O  
ATOM   1600  H1  HOH B 527       6.918  19.008   1.370  1.00  0.00      B    H  
ATOM   1601  H2  HOH B 527       8.372  18.217   1.905  1.00  0.00      B    H  
ATOM   1602  O   HOH B 528      14.419  12.968   7.624  1.00  0.00      B    O  
ATOM   1603  H1  HOH B 528      14.593  13.150   8.624  1.00  0.00      B    H  
ATOM   1604  H2  HOH B 528      13.431  12.744   7.536  1.00  0.00      B    H  
ATOM   1605  O   HOH B 529       4.837  20.489   9.423  1.00  0.00      B    O  
ATOM   1606  H1  HOH B 529       4.926  19.833   8.638  1.00  0.00      B    H  
ATOM   1607  H2  HOH B 529       5.651  21.097   9.366  1.00  0.00      B    H  
ATOM   1608  O   HOH B 530      17.203  24.126   9.770  1.00  0.00      B    O  
ATOM   1609  H1  HOH B 530      17.863  23.369   9.880  1.00  0.00      B    H  
ATOM   1610  H2  HOH B 530      16.478  23.847   9.139  1.00  0.00      B    H  
ATOM   1611  O   HOH B 531      36.874  31.859  27.355  1.00  0.00      B    O  
ATOM   1612  H1  HOH B 531      36.420  30.935  27.194  1.00  0.00      B    H  
ATOM   1613  H2  HOH B 531      37.889  31.667  27.592  1.00  0.00      B    H  
ATOM   1614  O   HOH B 532      16.296  37.909  23.664  1.00  0.00      B    O  
ATOM   1615  H1  HOH B 532      16.239  37.642  24.625  1.00  0.00      B    H  
ATOM   1616  H2  HOH B 532      15.605  38.606  23.494  1.00  0.00      B    H  
ATOM   1617  O   HOH B 533      31.898  38.530  38.779  1.00  0.00      B    O  
ATOM   1618  H1  HOH B 533      32.788  38.154  39.129  1.00  0.00      B    H  
ATOM   1619  H2  HOH B 533      31.943  39.473  38.981  1.00  0.00      B    H  
ATOM   1620  O   HOH B 534      27.730  35.674  36.461  1.00  0.00      B    O  
ATOM   1621  H1  HOH B 534      27.940  34.667  36.517  1.00  0.00      B    H  
ATOM   1622  H2  HOH B 534      26.735  35.709  36.567  1.00  0.00      B    H  
ATOM   1623  O   HOH B 535      12.833   6.564   9.675  1.00  0.00      B    O  
ATOM   1624  H1  HOH B 535      12.055   6.873   9.058  1.00  0.00      B    H  
ATOM   1625  H2  HOH B 535      13.615   6.325   9.137  1.00  0.00      B    H  
ATOM   1626  O   HOH B 536       6.891  14.088  18.384  1.00  0.00      B    O  
ATOM   1627  H1  HOH B 536       6.576  15.031  18.520  1.00  0.00      B    H  
ATOM   1628  H2  HOH B 536       7.506  14.065  17.578  1.00  0.00      B    H  
ATOM   1629  O   HOH B 537      21.918  26.333  37.279  1.00  0.00      B    O  
ATOM   1630  H1  HOH B 537      21.098  26.579  36.765  1.00  0.00      B    H  
ATOM   1631  H2  HOH B 537      21.718  25.410  37.645  1.00  0.00      B    H  
ATOM   1632  O   HOH B 538       5.217  11.588  21.833  1.00  0.00      B    O  
ATOM   1633  H1  HOH B 538       4.611  10.901  21.426  1.00  0.00      B    H  
ATOM   1634  H2  HOH B 538       5.910  11.104  22.367  1.00  0.00      B    H  
ATOM   1635  O   HOH B 539      30.425   1.947  30.367  1.00  0.00      B    O  
ATOM   1636  H1  HOH B 539      30.189   1.865  29.397  1.00  0.00      B    H  
ATOM   1637  H2  HOH B 539      30.997   2.782  30.474  1.00  0.00      B    H  
ATOM   1638  O   HOH B 540      37.632   1.289  20.241  1.00  0.00      B    O  
ATOM   1639  H1  HOH B 540      37.027   0.534  19.950  1.00  0.00      B    H  
ATOM   1640  H2  HOH B 540      37.936   1.166  21.142  1.00  0.00      B    H  
ATOM   1641  O   HOH B 541      17.956  33.447  17.951  1.00  0.00      B    O  
ATOM   1642  H1  HOH B 541      18.322  34.189  18.513  1.00  0.00      B    H  
ATOM   1643  H2  HOH B 541      18.076  32.564  18.424  1.00  0.00      B    H  
ATOM   1644  O   HOH B 542      38.129  16.070  24.370  1.00  0.00      B    O  
ATOM   1645  H1  HOH B 542      38.993  15.714  23.931  1.00  0.00      B    H  
ATOM   1646  H2  HOH B 542      38.279  17.025  24.593  1.00  0.00      B    H  
ATOM   1647  O   HOH B 543      21.444  23.215  14.346  1.00  0.00      B    O  
ATOM   1648  H1  HOH B 543      20.769  23.181  15.097  1.00  0.00      B    H  
ATOM   1649  H2  HOH B 543      21.781  24.162  14.283  1.00  0.00      B    H  
ATOM   1650  O   HOH B 544       8.433   3.361   2.753  1.00  0.00      B    O  
ATOM   1651  H1  HOH B 544       8.842   2.470   2.330  1.00  0.00      B    H  
ATOM   1652  H2  HOH B 544       8.033   3.058   3.593  1.00  0.00      B    H  
ATOM   1653  O   HOH B 545      36.222  38.243  37.282  1.00  0.00      B    O  
ATOM   1654  H1  HOH B 545      36.868  39.022  37.196  1.00  0.00      B    H  
ATOM   1655  H2  HOH B 545      36.267  37.867  38.215  1.00  0.00      B    H  
ATOM   1656  O   HOH B 546       5.149  13.339   3.665  1.00  0.00      B    O  
ATOM   1657  H1  HOH B 546       4.923  12.762   2.856  1.00  0.00      B    H  
ATOM   1658  H2  HOH B 546       5.462  14.258   3.309  1.00  0.00      B    H  
ATOM   1659  O   HOH B 547      29.407   3.237  26.375  1.00  0.00      B    O  
ATOM   1660  H1  HOH B 547      28.742   3.947  26.698  1.00  0.00      B    H  
ATOM   1661  H2  HOH B 547      29.138   2.448  26.969  1.00  0.00      B    H  
ATOM   1662  O   HOH B 548       6.208  14.939  24.359  1.00  0.00      B    O  
ATOM   1663  H1  HOH B 548       5.854  15.242  23.472  1.00  0.00      B    H  
ATOM   1664  H2  HOH B 548       7.034  15.511  24.553  1.00  0.00      B    H  
ATOM   1665  O   HOH B 549      14.840  28.565   3.765  1.00  0.00      B    O  
ATOM   1666  H1  HOH B 549      14.385  28.580   4.687  1.00  0.00      B    H  
ATOM   1667  H2  HOH B 549      15.841  28.527   3.985  1.00  0.00      B    H  
ATOM   1668  O   HOH B 550      23.499  13.294  30.767  1.00  0.00      B    O  
ATOM   1669  H1  HOH B 550      22.953  13.718  30.009  1.00  0.00      B    H  
ATOM   1670  H2  HOH B 550      22.814  13.019  31.481  1.00  0.00      B    H  
ATOM   1671  O   HOH B 551       2.366  34.967  21.045  1.00  0.00      B    O  
ATOM   1672  H1  HOH B 551       2.755  35.291  20.209  1.00  0.00      B    H  
ATOM   1673  H2  HOH B 551       1.686  35.613  21.419  1.00  0.00      B    H  
ATOM   1674  O   HOH B 552      34.348   0.879  24.959  1.00  0.00      B    O  
ATOM   1675  H1  HOH B 552      34.467   1.096  23.923  1.00  0.00      B    H  
ATOM   1676  H2  HOH B 552      33.657   1.511  25.288  1.00  0.00      B    H  
ATOM   1677  O   HOH B 553      31.890  10.345   5.261  1.00  0.00      B    O  
ATOM   1678  H1  HOH B 553      32.129   9.614   4.583  1.00  0.00      B    H  
ATOM   1679  H2  HOH B 553      31.464   9.971   6.083  1.00  0.00      B    H  
ATOM   1680  O   HOH B 554      21.270  37.417  35.680  1.00  0.00      B    O  
ATOM   1681  H1  HOH B 554      21.538  36.481  35.789  1.00  0.00      B    H  
ATOM   1682  H2  HOH B 554      21.780  37.982  36.359  1.00  0.00      B    H  
ATOM   1683  O   HOH B 555       6.882  13.503  33.570  1.00  0.00      B    O  
ATOM   1684  H1  HOH B 555       7.214  13.762  34.469  1.00  0.00      B    H  
ATOM   1685  H2  HOH B 555       7.402  14.039  32.847  1.00  0.00      B    H  
ATOM   1686  O   HOH B 556      26.108  34.939  18.585  1.00  0.00      B    O  
ATOM   1687  H1  HOH B 556      26.108  35.010  17.558  1.00  0.00      B    H  
ATOM   1688  H2  HOH B 556      25.870  35.877  18.996  1.00  0.00      B    H  
ATOM   1689  O   HOH B 557      18.257   7.245  36.468  1.00  0.00      B    O  
ATOM   1690  H1  HOH B 557      19.063   7.056  35.826  1.00  0.00      B    H  
ATOM   1691  H2  HOH B 557      17.631   7.944  35.975  1.00  0.00      B    H  
ATOM   1692  O   HOH B 558      22.979   2.270  19.261  1.00  0.00      B    O  
ATOM   1693  H1  HOH B 558      22.344   2.115  20.069  1.00  0.00      B    H  
ATOM   1694  H2  HOH B 558      23.736   2.935  19.466  1.00  0.00      B    H  
ATOM   1695  O   HOH B 559      22.215   5.006  32.012  1.00  0.00      B    O  
ATOM   1696  H1  HOH B 559      22.544   5.784  32.650  1.00  0.00      B    H  
ATOM   1697  H2  HOH B 559      22.060   4.202  32.610  1.00  0.00      B    H  
ATOM   1698  O   HOH B 560      14.691  22.544  32.589  1.00  0.00      B    O  
ATOM   1699  H1  HOH B 560      14.258  22.560  33.518  1.00  0.00      B    H  
ATOM   1700  H2  HOH B 560      15.715  22.746  32.739  1.00  0.00      B    H  
ATOM   1701  O   HOH B 561       9.930  16.097  38.162  1.00  0.00      B    O  
ATOM   1702  H1  HOH B 561       9.321  15.611  38.829  1.00  0.00      B    H  
ATOM   1703  H2  HOH B 561       9.344  16.880  37.826  1.00  0.00      B    H  
ATOM   1704  O   HOH B 562      31.104   8.338  16.696  1.00  0.00      B    O  
ATOM   1705  H1  HOH B 562      32.084   8.403  16.398  1.00  0.00      B    H  
ATOM   1706  H2  HOH B 562      30.684   8.150  15.799  1.00  0.00      B    H  
ATOM   1707  O   HOH B 563      33.395   2.032  36.683  1.00  0.00      B    O  
ATOM   1708  H1  HOH B 563      33.629   2.876  36.095  1.00  0.00      B    H  
ATOM   1709  H2  HOH B 563      33.851   1.209  36.319  1.00  0.00      B    H  
ATOM   1710  O   HOH B 564       2.992  34.139   0.627  1.00  0.00      B    O  
ATOM   1711  H1  HOH B 564       2.325  33.665   0.023  1.00  0.00      B    H  
ATOM   1712  H2  HOH B 564       3.107  35.135   0.411  1.00  0.00      B    H  
ATOM   1713  O   HOH B 565      13.584  26.780   9.863  1.00  0.00      B    O  
ATOM   1714  H1  HOH B 565      14.542  26.569  10.117  1.00  0.00      B    H  
ATOM   1715  H2  HOH B 565      13.513  27.801   9.731  1.00  0.00      B    H  
ATOM   1716  O   HOH B 566      22.091  36.291  13.042  1.00  0.00      B    O  
ATOM   1717  H1  HOH B 566      21.419  36.952  13.324  1.00  0.00      B    H  
ATOM   1718  H2  HOH B 566      21.738  35.744  12.290  1.00  0.00      B    H  
ATOM   1719  O   HOH B 567      28.461  30.151  25.473  1.00  0.00      B    O  
ATOM   1720  H1  HOH B 567      28.512  29.641  24.542  1.00  0.00      B    H  
ATOM   1721  H2  HOH B 567      27.780  29.559  26.028  1.00  0.00      B    H  
ATOM   1722  O   HOH B 568      12.957   3.473  15.119  1.00  0.00      B    O  
ATOM   1723  H1  HOH B 568      13.842   3.032  15.315  1.00  0.00      B    H  
ATOM   1724  H2  HOH B 568      13.041   4.468  15.233  1.00  0.00      B    H  
ATOM   1725  O   HOH B 569       7.178  21.921  36.415  1.00  0.00      B    O  
ATOM   1726  H1  HOH B 569       8.163  21.791  36.625  1.00  0.00      B    H  
ATOM   1727  H2  HOH B 569       6.757  21.791  37.281  1.00  0.00      B    H  
ATOM   1728  O   HOH B 570       2.136   1.725  23.205  1.00  0.00      B    O  
ATOM   1729  H1  HOH B 570       1.198   1.397  23.068  1.00  0.00      B    H  
ATOM   1730  H2  HOH B 570       2.731   1.543  22.377  1.00  0.00      B    H  
ATOM   1731  O   HOH B 571      37.819  34.749   0.682  1.00  0.00      B    O  
ATOM   1732  H1  HOH B 571      38.385  34.856   1.570  1.00  0.00      B    H  
ATOM   1733  H2  HOH B 571      38.369  35.083  -0.087  1.00  0.00      B    H  
ATOM   1734  O   HOH B 572      23.727  13.515  16.042  1.00  0.00      B    O  
ATOM   1735  H1  HOH B 572      24.615  13.297  16.522  1.00  0.00      B    H  
ATOM   1736  H2  HOH B 572      23.652  14.562  15.999  1.00  0.00      B    H  
ATOM   1737  O   HOH B 573      26.834   1.663  19.583  1.00  0.00      B    O  
ATOM   1738  H1  HOH B 573      26.612   2.608  19.279  1.00  0.00      B    H  
ATOM   1739  H2  HOH B 573      26.983   1.685  20.577  1.00  0.00      B    H  
ATOM   1740  O   HOH B 574      23.611  34.444   4.092  1.00  0.00      B    O  
ATOM   1741  H1  HOH B 574      23.339  33.510   3.862  1.00  0.00      B    H  
ATOM   1742  H2  HOH B 574      24.655  34.501   4.219  1.00  0.00      B    H  
ATOM   1743  O   HOH B 575      17.871  18.432   6.210  1.00  0.00      B    O  
ATOM   1744  H1  HOH B 575      18.147  17.465   6.271  1.00  0.00      B    H  
ATOM   1745  H2  HOH B 575      18.472  18.951   6.788  1.00  0.00      B    H  
ATOM   1746  O   HOH B 576       4.817  19.931  29.373  1.00  0.00      B    O  
ATOM   1747  H1  HOH B 576       4.114  20.608  29.783  1.00  0.00      B    H  
ATOM   1748  H2  HOH B 576       4.523  18.996  29.474  1.00  0.00      B    H  
ATOM   1749  O   HOH B 577      11.125  34.949  22.525  1.00  0.00      B    O  
ATOM   1750  H1  HOH B 577      10.525  34.826  21.711  1.00  0.00      B    H  
ATOM   1751  H2  HOH B 577      10.685  34.379  23.207  1.00  0.00      B    H  
ATOM   1752  O   HOH B 578      12.615   2.439  21.990  1.00  0.00      B    O  
ATOM   1753  H1  HOH B 578      11.916   2.446  21.288  1.00  0.00      B    H  
ATOM   1754  H2  HOH B 578      12.160   2.554  22.903  1.00  0.00      B    H  
ATOM   1755  O   HOH B 579       1.127  37.999  19.690  1.00  0.00      B    O  
ATOM   1756  H1  HOH B 579       0.761  37.893  20.617  1.00  0.00      B    H  
ATOM   1757  H2  HOH B 579       0.436  37.673  19.007  1.00  0.00      B    H  
ATOM   1758  O   HOH B 580       8.764  11.423  19.769  1.00  0.00      B    O  
ATOM   1759  H1  HOH B 580       8.715  12.115  20.511  1.00  0.00      B    H  
ATOM   1760  H2  HOH B 580       7.820  11.185  19.420  1.00  0.00      B    H  
ATOM   1761  O   HOH B 581       7.020  20.875  28.200  1.00  0.00      B    O  
ATOM   1762  H1  HOH B 581       7.712  20.968  28.922  1.00  0.00      B    H  
ATOM   1763  H2  HOH B 581       6.146  20.456  28.645  1.00  0.00      B    H  
ATOM   1764  O   HOH B 582      17.012   6.621  17.506  1.00  0.00      B    O  
ATOM   1765  H1  HOH B 582      17.214   5.635  17.608  1.00  0.00      B    H  
ATOM   1766  H2  HOH B 582      16.471   6.949  18.317  1.00  0.00      B    H  
ATOM   1767  O   HOH B 583       4.706  34.961   6.756  1.00  0.00      B    O  
ATOM   1768  H1  HOH B 583       4.487  34.929   7.715  1.00  0.00      B    H  
ATOM   1769  H2  HOH B 583       5.695  34.844   6.665  1.00  0.00      B    H  
ATOM   1770  O   HOH B 584       8.234  14.719  35.660  1.00  0.00      B    O  
ATOM   1771  H1  HOH B 584       8.285  14.639  36.665  1.00  0.00      B    H  
ATOM   1772  H2  HOH B 584       9.147  14.350  35.384  1.00  0.00      B    H  
ATOM   1773  O   HOH B 585      38.790  36.386  18.066  1.00  0.00      B    O  
ATOM   1774  H1  HOH B 585      37.784  36.027  17.962  1.00  0.00      B    H  
ATOM   1775  H2  HOH B 585      39.437  35.673  17.661  1.00  0.00      B    H  
ATOM   1776  O   HOH B 586      25.195  16.960   2.550  1.00  0.00      B    O  
ATOM   1777  H1  HOH B 586      25.117  17.865   2.112  1.00  0.00      B    H  
ATOM   1778  H2  HOH B 586      26.095  16.494   2.339  1.00  0.00      B    H  
ATOM   1779  O   HOH B 587      19.118  29.786  18.024  1.00  0.00      B    O  
ATOM   1780  H1  HOH B 587      18.694  29.334  18.840  1.00  0.00      B    H  
ATOM   1781  H2  HOH B 587      19.053  29.089  17.334  1.00  0.00      B    H  
ATOM   1782  O   HOH B 588       8.907  35.600  13.613  1.00  0.00      B    O  
ATOM   1783  H1  HOH B 588       8.136  35.976  13.088  1.00  0.00      B    H  
ATOM   1784  H2  HOH B 588       9.706  35.943  13.177  1.00  0.00      B    H  
ATOM   1785  O   HOH B 589       4.912  13.842  31.760  1.00  0.00      B    O  
ATOM   1786  H1  HOH B 589       4.142  13.223  32.038  1.00  0.00      B    H  
ATOM   1787  H2  HOH B 589       5.688  13.572  32.339  1.00  0.00      B    H  
ATOM   1788  O   HOH B 590       8.135   7.771   0.728  1.00  0.00      B    O  
ATOM   1789  H1  HOH B 590       8.390   7.286   1.629  1.00  0.00      B    H  
ATOM   1790  H2  HOH B 590       9.017   8.165   0.445  1.00  0.00      B    H  
ATOM   1791  O   HOH B 591      13.505  27.099  16.235  1.00  0.00      B    O  
ATOM   1792  H1  HOH B 591      12.959  27.536  15.513  1.00  0.00      B    H  
ATOM   1793  H2  HOH B 591      14.282  27.721  16.487  1.00  0.00      B    H  
ATOM   1794  O   HOH B 592      21.183  18.143   0.728  1.00  0.00      B    O  
ATOM   1795  H1  HOH B 592      21.516  17.199   0.876  1.00  0.00      B    H  
ATOM   1796  H2  HOH B 592      20.740  18.186  -0.171  1.00  0.00      B    H  
ATOM   1797  O   HOH B 593      15.353  19.154  24.243  1.00  0.00      B    O  
ATOM   1798  H1  HOH B 593      15.015  19.924  23.695  1.00  0.00      B    H  
ATOM   1799  H2  HOH B 593      15.575  19.480  25.162  1.00  0.00      B    H  
ATOM   1800  O   HOH B 594       3.179  36.760  14.203  1.00  0.00      B    O  
ATOM   1801  H1  HOH B 594       3.438  37.140  15.099  1.00  0.00      B    H  
ATOM   1802  H2  HOH B 594       2.389  36.163  14.349  1.00  0.00      B    H  
ATOM   1803  O   HOH B 595      31.945   4.946   7.584  1.00  0.00      B    O  
ATOM   1804  H1  HOH B 595      32.819   5.352   7.834  1.00  0.00      B    H  
ATOM   1805  H2  HOH B 595      31.464   4.706   8.435  1.00  0.00      B    H  
ATOM   1806  O   HOH B 596      28.238   0.880  35.883  1.00  0.00      B    O  
ATOM   1807  H1  HOH B 596      29.081   1.348  35.685  1.00  0.00      B    H  
ATOM   1808  H2  HOH B 596      27.645   1.100  35.087  1.00  0.00      B    H  
ATOM   1809  O   HOH B 597      37.164  34.832  14.874  1.00  0.00      B    O  
ATOM   1810  H1  HOH B 597      37.871  35.554  14.771  1.00  0.00      B    H  
ATOM   1811  H2  HOH B 597      37.404  34.063  14.233  1.00  0.00      B    H  
ATOM   1812  O   HOH B 598      16.300  31.733   2.113  1.00  0.00      B    O  
ATOM   1813  H1  HOH B 598      15.738  32.573   2.389  1.00  0.00      B    H  
ATOM   1814  H2  HOH B 598      15.656  31.011   1.747  1.00  0.00      B    H  
ATOM   1815  O   HOH B 599       9.963  29.097  14.396  1.00  0.00      B    O  
ATOM   1816  H1  HOH B 599       9.931  29.457  15.369  1.00  0.00      B    H  
ATOM   1817  H2  HOH B 599      10.912  28.996  14.055  1.00  0.00      B    H  
ATOM   1818  O   HOH B 600       4.276  34.120   3.174  1.00  0.00      B    O  
ATOM   1819  H1  HOH B 600       3.860  33.898   2.299  1.00  0.00      B    H  
ATOM   1820  H2  HOH B 600       3.553  34.667   3.657  1.00  0.00      B    H  
ATOM   1821  O   HOH B 601      22.447   6.932  26.287  1.00  0.00      B    O  
ATOM   1822  H1  HOH B 601      22.288   5.906  26.218  1.00  0.00      B    H  
ATOM   1823  H2  HOH B 601      21.541   7.321  26.558  1.00  0.00      B    H  
ATOM   1824  O   HOH B 602       7.709   0.885  14.124  1.00  0.00      B    O  
ATOM   1825  H1  HOH B 602       8.080   1.229  13.293  1.00  0.00      B    H  
ATOM   1826  H2  HOH B 602       7.892   1.520  14.947  1.00  0.00      B    H  
ATOM   1827  O   HOH B 603       4.228  15.326  11.479  1.00  0.00      B    O  
ATOM   1828  H1  HOH B 603       5.167  15.742  11.217  1.00  0.00      B    H  
ATOM   1829  H2  HOH B 603       4.405  14.672  12.238  1.00  0.00      B    H  
ATOM   1830  O   HOH B 604       5.177  18.632   3.706  1.00  0.00      B    O  
ATOM   1831  H1  HOH B 604       5.106  18.586   4.677  1.00  0.00      B    H  
ATOM   1832  H2  HOH B 604       4.216  18.963   3.434  1.00  0.00      B    H  
ATOM   1833  O   HOH B 605      35.564  34.069  28.399  1.00  0.00      B    O  
ATOM   1834  H1  HOH B 605      35.043  33.923  29.179  1.00  0.00      B    H  
ATOM   1835  H2  HOH B 605      35.977  33.204  28.184  1.00  0.00      B    H  
ATOM   1836  O   HOH B 606      14.991  33.674  22.799  1.00  0.00      B    O  
ATOM   1837  H1  HOH B 606      14.509  33.816  23.668  1.00  0.00      B    H  
ATOM   1838  H2  HOH B 606      14.357  33.845  22.059  1.00  0.00      B    H  
ATOM   1839  O   HOH B 607       5.747   5.371   3.427  1.00  0.00      B    O  
ATOM   1840  H1  HOH B 607       5.371   5.697   2.529  1.00  0.00      B    H  
ATOM   1841  H2  HOH B 607       6.726   5.343   3.292  1.00  0.00      B    H  
ATOM   1842  O   HOH B 608      10.150   5.078   7.349  1.00  0.00      B    O  
ATOM   1843  H1  HOH B 608      10.456   4.281   7.939  1.00  0.00      B    H  
ATOM   1844  H2  HOH B 608      10.923   5.761   7.301  1.00  0.00      B    H  
ATOM   1845  O   HOH B 609      22.468  31.920  12.849  1.00  0.00      B    O  
ATOM   1846  H1  HOH B 609      21.974  31.203  12.209  1.00  0.00      B    H  
ATOM   1847  H2  HOH B 609      23.052  32.520  12.324  1.00  0.00      B    H  
ATOM   1848  O   HOH B 610       0.419  37.992  31.000  1.00  0.00      B    O  
ATOM   1849  H1  HOH B 610      -0.065  38.851  30.817  1.00  0.00      B    H  
ATOM   1850  H2  HOH B 610       1.261  38.250  31.452  1.00  0.00      B    H  
ATOM   1851  O   HOH B 611      33.355   0.107  10.416  1.00  0.00      B    O  
ATOM   1852  H1  HOH B 611      32.488  -0.290  10.058  1.00  0.00      B    H  
ATOM   1853  H2  HOH B 611      33.203   0.261  11.434  1.00  0.00      B    H  
ATOM   1854  O   HOH B 612      17.454  20.233  29.637  1.00  0.00      B    O  
ATOM   1855  H1  HOH B 612      17.876  19.523  29.114  1.00  0.00      B    H  
ATOM   1856  H2  HOH B 612      18.187  20.871  29.833  1.00  0.00      B    H  
ATOM   1857  O   HOH B 613      31.241  15.716  31.368  1.00  0.00      B    O  
ATOM   1858  H1  HOH B 613      31.381  15.140  32.165  1.00  0.00      B    H  
ATOM   1859  H2  HOH B 613      30.277  16.044  31.344  1.00  0.00      B    H  
ATOM   1860  O   HOH B 614      19.471  12.310  36.154  1.00  0.00      B    O  
ATOM   1861  H1  HOH B 614      19.603  12.732  35.249  1.00  0.00      B    H  
ATOM   1862  H2  HOH B 614      19.220  11.344  35.935  1.00  0.00      B    H  
ATOM   1863  O   HOH B 615      11.890  32.517   2.999  1.00  0.00      B    O  
ATOM   1864  H1  HOH B 615      10.864  32.429   2.969  1.00  0.00      B    H  
ATOM   1865  H2  HOH B 615      12.353  31.643   2.874  1.00  0.00      B    H  
ATOM   1866  O   HOH B 616       1.728  22.871  32.609  1.00  0.00      B    O  
ATOM   1867  H1  HOH B 616       1.817  22.057  31.927  1.00  0.00      B    H  
ATOM   1868  H2  HOH B 616       2.152  23.640  32.166  1.00  0.00      B    H  
ATOM   1869  O   HOH B 617       9.174   9.681   7.387  1.00  0.00      B    O  
ATOM   1870  H1  HOH B 617       9.735  10.367   6.870  1.00  0.00      B    H  
ATOM   1871  H2  HOH B 617       8.241   9.769   7.030  1.00  0.00      B    H  
ATOM   1872  O   HOH B 618      17.267   8.460  20.434  1.00  0.00      B    O  
ATOM   1873  H1  HOH B 618      17.290   8.473  21.458  1.00  0.00      B    H  
ATOM   1874  H2  HOH B 618      16.389   9.005  20.178  1.00  0.00      B    H  
ATOM   1875  O   HOH B 619       5.753   3.096   8.614  1.00  0.00      B    O  
ATOM   1876  H1  HOH B 619       5.695   3.300   9.605  1.00  0.00      B    H  
ATOM   1877  H2  HOH B 619       5.607   3.942   8.081  1.00  0.00      B    H  
ATOM   1878  O   HOH B 620      19.891  20.972  31.129  1.00  0.00      B    O  
ATOM   1879  H1  HOH B 620      19.680  20.129  31.625  1.00  0.00      B    H  
ATOM   1880  H2  HOH B 620      20.909  20.988  30.934  1.00  0.00      B    H  
ATOM   1881  O   HOH B 621      16.797  24.480  25.172  1.00  0.00      B    O  
ATOM   1882  H1  HOH B 621      15.935  24.703  24.689  1.00  0.00      B    H  
ATOM   1883  H2  HOH B 621      16.464  24.257  26.114  1.00  0.00      B    H  
ATOM   1884  O   HOH B 622      17.898  26.052   1.979  1.00  0.00      B    O  
ATOM   1885  H1  HOH B 622      17.771  25.229   2.537  1.00  0.00      B    H  
ATOM   1886  H2  HOH B 622      17.037  26.330   1.507  1.00  0.00      B    H  
ATOM   1887  O   HOH B 623      10.195  10.484  17.774  1.00  0.00      B    O  
ATOM   1888  H1  HOH B 623       9.631  10.740  18.606  1.00  0.00      B    H  
ATOM   1889  H2  HOH B 623      10.317  11.328  17.180  1.00  0.00      B    H  
ATOM   1890  O   HOH B 624      31.113  17.424  38.839  1.00  0.00      B    O  
ATOM   1891  H1  HOH B 624      31.499  18.276  38.372  1.00  0.00      B    H  
ATOM   1892  H2  HOH B 624      30.321  17.693  39.465  1.00  0.00      B    H  
ATOM   1893  O   HOH B 625      15.139   8.292  29.064  1.00  0.00      B    O  
ATOM   1894  H1  HOH B 625      16.088   8.355  29.342  1.00  0.00      B    H  
ATOM   1895  H2  HOH B 625      15.045   7.918  28.107  1.00  0.00      B    H  
ATOM   1896  O   HOH B 626      25.073  10.495   1.502  1.00  0.00      B    O  
ATOM   1897  H1  HOH B 626      25.239   9.485   1.388  1.00  0.00      B    H  
ATOM   1898  H2  HOH B 626      25.471  10.957   0.698  1.00  0.00      B    H  
ATOM   1899  O   HOH B 627      22.284  25.626  13.682  1.00  0.00      B    O  
ATOM   1900  H1  HOH B 627      23.267  25.575  13.855  1.00  0.00      B    H  
ATOM   1901  H2  HOH B 627      21.974  26.506  14.129  1.00  0.00      B    H  
ATOM   1902  O   HOH B 628      24.273   9.322  34.556  1.00  0.00      B    O  
ATOM   1903  H1  HOH B 628      25.092   9.825  34.257  1.00  0.00      B    H  
ATOM   1904  H2  HOH B 628      24.537   8.736  35.354  1.00  0.00      B    H  
ATOM   1905  O   HOH B 629       6.409  37.034  21.521  1.00  0.00      B    O  
ATOM   1906  H1  HOH B 629       6.498  36.296  20.804  1.00  0.00      B    H  
ATOM   1907  H2  HOH B 629       5.439  37.243  21.686  1.00  0.00      B    H  
ATOM   1908  O   HOH B 630      19.546  35.127  34.624  1.00  0.00      B    O  
ATOM   1909  H1  HOH B 630      18.990  35.601  33.942  1.00  0.00      B    H  
ATOM   1910  H2  HOH B 630      19.139  35.254  35.565  1.00  0.00      B    H  
ATOM   1911  O   HOH B 631      33.233  18.995  35.972  1.00  0.00      B    O  
ATOM   1912  H1  HOH B 631      32.976  19.698  36.676  1.00  0.00      B    H  
ATOM   1913  H2  HOH B 631      32.731  18.094  36.148  1.00  0.00      B    H  
ATOM   1914  O   HOH B 632      35.125  16.178   3.869  1.00  0.00      B    O  
ATOM   1915  H1  HOH B 632      34.473  16.978   3.947  1.00  0.00      B    H  
ATOM   1916  H2  HOH B 632      35.813  16.367   4.632  1.00  0.00      B    H  
ATOM   1917  O   HOH B 633      15.791  15.299  29.411  1.00  0.00      B    O  
ATOM   1918  H1  HOH B 633      15.282  15.073  30.280  1.00  0.00      B    H  
ATOM   1919  H2  HOH B 633      16.053  16.303  29.375  1.00  0.00      B    H  
ATOM   1920  O   HOH B 634       8.845  22.178  20.820  1.00  0.00      B    O  
ATOM   1921  H1  HOH B 634       9.440  21.367  20.745  1.00  0.00      B    H  
ATOM   1922  H2  HOH B 634       7.930  21.917  21.156  1.00  0.00      B    H  
ATOM   1923  O   HOH B 635      30.553   7.808   2.631  1.00  0.00      B    O  
ATOM   1924  H1  HOH B 635      29.765   8.424   2.730  1.00  0.00      B    H  
ATOM   1925  H2  HOH B 635      31.286   7.977   3.289  1.00  0.00      B    H  
ATOM   1926  O   HOH B 636      18.487   9.506  13.157  1.00  0.00      B    O  
ATOM   1927  H1  HOH B 636      17.941  10.168  13.684  1.00  0.00      B    H  
ATOM   1928  H2  HOH B 636      19.276   9.315  13.707  1.00  0.00      B    H  
ATOM   1929  O   HOH B 637      11.095   6.209  28.529  1.00  0.00      B    O  
ATOM   1930  H1  HOH B 637      11.305   5.450  29.152  1.00  0.00      B    H  
ATOM   1931  H2  HOH B 637      10.730   6.964  29.048  1.00  0.00      B    H  
ATOM   1932  O   HOH B 638      20.144  10.488   5.714  1.00  0.00      B    O  
ATOM   1933  H1  HOH B 638      20.767  10.202   4.966  1.00  0.00      B    H  
ATOM   1934  H2  HOH B 638      20.329   9.956   6.555  1.00  0.00      B    H  
ATOM   1935  O   HOH B 639      -0.114  23.124  28.853  1.00  0.00      B    O  
ATOM   1936  H1  HOH B 639       0.191  22.307  28.305  1.00  0.00      B    H  
ATOM   1937  H2  HOH B 639       0.742  23.700  28.990  1.00  0.00      B    H  
ATOM   1938  O   HOH B 640       1.308  12.506  14.533  1.00  0.00      B    O  
ATOM   1939  H1  HOH B 640       0.294  12.455  14.242  1.00  0.00      B    H  
ATOM   1940  H2  HOH B 640       1.807  11.637  14.302  1.00  0.00      B    H  
ATOM   1941  O   HOH B 641      11.167   1.108  36.413  1.00  0.00      B    O  
ATOM   1942  H1  HOH B 641      11.211   0.528  35.596  1.00  0.00      B    H  
ATOM   1943  H2  HOH B 641      10.490   0.641  36.984  1.00  0.00      B    H  
ATOM   1944  O   HOH B 642      39.268   6.641  11.363  1.00  0.00      B    O  
ATOM   1945  H1  HOH B 642      39.285   6.632  12.340  1.00  0.00      B    H  
ATOM   1946  H2  HOH B 642      38.792   5.756  11.104  1.00  0.00      B    H  
ATOM   1947  O   HOH B 643      26.228  22.096   6.337  1.00  0.00      B    O  
ATOM   1948  H1  HOH B 643      26.151  22.423   7.290  1.00  0.00      B    H  
ATOM   1949  H2  HOH B 643      25.631  21.261   6.235  1.00  0.00      B    H  
ATOM   1950  O   HOH B 644      38.107  15.229  17.071  1.00  0.00      B    O  
ATOM   1951  H1  HOH B 644      38.072  16.255  17.055  1.00  0.00      B    H  
ATOM   1952  H2  HOH B 644      37.943  14.935  16.141  1.00  0.00      B    H  
ATOM   1953  O   HOH B 645       5.837  35.099  28.823  1.00  0.00      B    O  
ATOM   1954  H1  HOH B 645       6.459  34.398  29.191  1.00  0.00      B    H  
ATOM   1955  H2  HOH B 645       5.418  34.741  27.951  1.00  0.00      B    H  
ATOM   1956  O   HOH B 646      10.606  28.613  10.516  1.00  0.00      B    O  
ATOM   1957  H1  HOH B 646      10.775  29.477  11.062  1.00  0.00      B    H  
ATOM   1958  H2  HOH B 646      10.340  27.865  11.179  1.00  0.00      B    H  
ATOM   1959  O   HOH B 647       2.069  29.204  19.646  1.00  0.00      B    O  
ATOM   1960  H1  HOH B 647       2.769  29.954  19.764  1.00  0.00      B    H  
ATOM   1961  H2  HOH B 647       1.401  29.293  20.376  1.00  0.00      B    H  
ATOM   1962  O   HOH B 648      31.183  20.995  33.820  1.00  0.00      B    O  
ATOM   1963  H1  HOH B 648      31.487  20.922  32.864  1.00  0.00      B    H  
ATOM   1964  H2  HOH B 648      30.197  21.377  33.788  1.00  0.00      B    H  
ATOM   1965  O   HOH B 649       6.377   9.707   1.492  1.00  0.00      B    O  
ATOM   1966  H1  HOH B 649       6.886   9.002   1.015  1.00  0.00      B    H  
ATOM   1967  H2  HOH B 649       5.450   9.742   1.009  1.00  0.00      B    H  
ATOM   1968  O   HOH B 650      34.230  31.450   9.502  1.00  0.00      B    O  
ATOM   1969  H1  HOH B 650      33.434  31.058  10.093  1.00  0.00      B    H  
ATOM   1970  H2  HOH B 650      34.937  30.707   9.574  1.00  0.00      B    H  
ATOM   1971  O   HOH B 651      11.935  21.603  37.199  1.00  0.00      B    O  
ATOM   1972  H1  HOH B 651      11.726  20.591  37.012  1.00  0.00      B    H  
ATOM   1973  H2  HOH B 651      12.660  21.592  37.874  1.00  0.00      B    H  
ATOM   1974  O   HOH B 652      31.195  12.705  38.206  1.00  0.00      B    O  
ATOM   1975  H1  HOH B 652      31.297  12.411  39.174  1.00  0.00      B    H  
ATOM   1976  H2  HOH B 652      31.050  11.854  37.641  1.00  0.00      B    H  
ATOM   1977  O   HOH B 653      34.114  25.212  33.099  1.00  0.00      B    O  
ATOM   1978  H1  HOH B 653      33.563  25.837  32.545  1.00  0.00      B    H  
ATOM   1979  H2  HOH B 653      34.972  25.667  33.438  1.00  0.00      B    H  
ATOM   1980  O   HOH B 654       5.862   3.555  24.034  1.00  0.00      B    O  
ATOM   1981  H1  HOH B 654       6.161   2.887  23.332  1.00  0.00      B    H  
ATOM   1982  H2  HOH B 654       6.039   4.471  23.638  1.00  0.00      B    H  
ATOM   1983  O   HOH B 655       0.670  32.229   4.674  1.00  0.00      B    O  
ATOM   1984  H1  HOH B 655       0.888  32.943   5.351  1.00  0.00      B    H  
ATOM   1985  H2  HOH B 655       0.269  32.653   3.878  1.00  0.00      B    H  
ATOM   1986  O   HOH B 656      25.895  13.236  29.502  1.00  0.00      B    O  
ATOM   1987  H1  HOH B 656      25.070  13.212  30.132  1.00  0.00      B    H  
ATOM   1988  H2  HOH B 656      26.733  13.257  30.030  1.00  0.00      B    H  
ATOM   1989  O   HOH B 657      16.115  37.103  26.122  1.00  0.00      B    O  
ATOM   1990  H1  HOH B 657      15.133  36.974  25.783  1.00  0.00      B    H  
ATOM   1991  H2  HOH B 657      16.395  36.381  26.738  1.00  0.00      B    H  
ATOM   1992  O   HOH B 658      29.973  16.999  10.681  1.00  0.00      B    O  
ATOM   1993  H1  HOH B 658      29.231  17.487  10.168  1.00  0.00      B    H  
ATOM   1994  H2  HOH B 658      29.738  16.019  10.598  1.00  0.00      B    H  
ATOM   1995  O   HOH B 659      18.652  20.667  25.988  1.00  0.00      B    O  
ATOM   1996  H1  HOH B 659      17.676  20.373  26.054  1.00  0.00      B    H  
ATOM   1997  H2  HOH B 659      19.209  19.866  25.794  1.00  0.00      B    H  
ATOM   1998  O   HOH B 660       7.072  38.653  36.859  1.00  0.00      B    O  
ATOM   1999  H1  HOH B 660       7.501  39.243  36.196  1.00  0.00      B    H  
ATOM   2000  H2  HOH B 660       6.026  38.794  36.827  1.00  0.00      B    H  
ATOM   2001  O   HOH B 661      25.628  32.285  28.771  1.00  0.00      B    O  
ATOM   2002  H1  HOH B 661      26.385  32.455  28.102  1.00  0.00      B    H  
ATOM   2003  H2  HOH B 661      24.906  31.609  28.347  1.00  0.00      B    H  
ATOM   2004  O   HOH B 662       4.933  31.910   4.652  1.00  0.00      B    O  
ATOM   2005  H1  HOH B 662       4.709  32.742   4.075  1.00  0.00      B    H  
ATOM   2006  H2  HOH B 662       5.879  31.681   4.508  1.00  0.00      B    H  
ATOM   2007  O   HOH B 663       0.508  37.706  34.941  1.00  0.00      B    O  
ATOM   2008  H1  HOH B 663      -0.105  37.029  34.565  1.00  0.00      B    H  
ATOM   2009  H2  HOH B 663       0.255  38.611  34.497  1.00  0.00      B    H  
ATOM   2010  O   HOH B 664      37.287  30.135  20.746  1.00  0.00      B    O  
ATOM   2011  H1  HOH B 664      37.367  31.164  20.479  1.00  0.00      B    H  
ATOM   2012  H2  HOH B 664      38.203  29.832  21.069  1.00  0.00      B    H  
ATOM   2013  O   HOH B 665      10.301   4.381  32.783  1.00  0.00      B    O  
ATOM   2014  H1  HOH B 665      11.064   3.955  33.330  1.00  0.00      B    H  
ATOM   2015  H2  HOH B 665      10.087   5.312  33.212  1.00  0.00      B    H  
ATOM   2016  O   HOH B 666      12.513  29.367  21.369  1.00  0.00      B    O  
ATOM   2017  H1  HOH B 666      12.225  28.740  22.068  1.00  0.00      B    H  
ATOM   2018  H2  HOH B 666      12.108  30.228  21.696  1.00  0.00      B    H  
ATOM   2019  O   HOH B 667      19.370  12.078  31.365  1.00  0.00      B    O  
ATOM   2020  H1  HOH B 667      18.806  11.275  31.564  1.00  0.00      B    H  
ATOM   2021  H2  HOH B 667      18.822  12.703  30.709  1.00  0.00      B    H  
ATOM   2022  O   HOH B 668      36.119  19.402  13.712  1.00  0.00      B    O  
ATOM   2023  H1  HOH B 668      35.590  19.104  12.828  1.00  0.00      B    H  
ATOM   2024  H2  HOH B 668      35.377  19.576  14.406  1.00  0.00      B    H  
ATOM   2025  O   HOH B 669       2.210   3.843  24.841  1.00  0.00      B    O  
ATOM   2026  H1  HOH B 669       2.335   3.073  24.241  1.00  0.00      B    H  
ATOM   2027  H2  HOH B 669       1.833   3.479  25.707  1.00  0.00      B    H  
ATOM   2028  O   HOH B 670      24.921   3.923  10.577  1.00  0.00      B    O  
ATOM   2029  H1  HOH B 670      24.333   4.516  11.184  1.00  0.00      B    H  
ATOM   2030  H2  HOH B 670      25.340   3.109  11.051  1.00  0.00      B    H  
ATOM   2031  O   HOH B 671       2.106  21.561  27.248  1.00  0.00      B    O  
ATOM   2032  H1  HOH B 671       2.082  21.283  26.307  1.00  0.00      B    H  
ATOM   2033  H2  HOH B 671       2.274  20.755  27.775  1.00  0.00      B    H  
ATOM   2034  O   HOH B 672      25.349  17.702  22.343  1.00  0.00      B    O  
ATOM   2035  H1  HOH B 672      24.439  17.719  21.920  1.00  0.00      B    H  
ATOM   2036  H2  HOH B 672      25.216  18.178  23.247  1.00  0.00      B    H  
ATOM   2037  O   HOH B 673      38.706  17.308  12.445  1.00  0.00      B    O  
ATOM   2038  H1  HOH B 673      38.282  17.658  13.320  1.00  0.00      B    H  
ATOM   2039  H2  HOH B 673      39.509  17.839  12.242  1.00  0.00      B    H  
ATOM   2040  O   HOH B 674      27.861   1.953   5.711  1.00  0.00      B    O  
ATOM   2041  H1  HOH B 674      27.761   2.887   5.240  1.00  0.00      B    H  
ATOM   2042  H2  HOH B 674      27.459   2.005   6.594  1.00  0.00      B    H  
ATOM   2043  O   HOH B 675      17.560   5.635  20.644  1.00  0.00      B    O  
ATOM   2044  H1  HOH B 675      17.319   6.566  20.844  1.00  0.00      B    H  
ATOM   2045  H2  HOH B 675      17.253   5.029  21.376  1.00  0.00      B    H  
ATOM   2046  O   HOH B 676      39.110  27.031  33.763  1.00  0.00      B    O  
ATOM   2047  H1  HOH B 676      39.423  27.530  34.579  1.00  0.00      B    H  
ATOM   2048  H2  HOH B 676      38.136  26.897  33.849  1.00  0.00      B    H  
ATOM   2049  O   HOH B 677      24.371  27.919  25.297  1.00  0.00      B    O  
ATOM   2050  H1  HOH B 677      24.977  28.354  26.006  1.00  0.00      B    H  
ATOM   2051  H2  HOH B 677      24.260  28.547  24.542  1.00  0.00      B    H  
ATOM   2052  O   HOH B 678      30.117  18.196  29.334  1.00  0.00      B    O  
ATOM   2053  H1  HOH B 678      29.669  18.640  28.552  1.00  0.00      B    H  
ATOM   2054  H2  HOH B 678      30.949  18.694  29.540  1.00  0.00      B    H  
ATOM   2055  O   HOH B 679      33.557  24.180   1.859  1.00  0.00      B    O  
ATOM   2056  H1  HOH B 679      34.047  24.105   2.795  1.00  0.00      B    H  
ATOM   2057  H2  HOH B 679      33.328  23.204   1.640  1.00  0.00      B    H  
ATOM   2058  O   HOH B 680       8.527  18.263  37.823  1.00  0.00      B    O  
ATOM   2059  H1  HOH B 680       8.224  18.323  38.827  1.00  0.00      B    H  
ATOM   2060  H2  HOH B 680       7.650  18.198  37.269  1.00  0.00      B    H  
ATOM   2061  O   HOH B 681      33.661  11.272  25.464  1.00  0.00      B    O  
ATOM   2062  H1  HOH B 681      33.081  11.363  26.265  1.00  0.00      B    H  
ATOM   2063  H2  HOH B 681      33.061  11.499  24.606  1.00  0.00      B    H  
ATOM   2064  O   HOH B 682      33.657   1.667   8.272  1.00  0.00      B    O  
ATOM   2065  H1  HOH B 682      32.837   1.555   7.621  1.00  0.00      B    H  
ATOM   2066  H2  HOH B 682      33.476   1.146   9.096  1.00  0.00      B    H  
ATOM   2067  O   HOH B 683      19.102   9.400  18.939  1.00  0.00      B    O  
ATOM   2068  H1  HOH B 683      19.919   9.189  19.507  1.00  0.00      B    H  
ATOM   2069  H2  HOH B 683      18.237   9.074  19.566  1.00  0.00      B    H  
ATOM   2070  O   HOH B 684      37.788  23.856  22.159  1.00  0.00      B    O  
ATOM   2071  H1  HOH B 684      38.114  24.854  22.158  1.00  0.00      B    H  
ATOM   2072  H2  HOH B 684      37.497  23.694  21.239  1.00  0.00      B    H  
ATOM   2073  O   HOH B 685      20.745   9.145   7.952  1.00  0.00      B    O  
ATOM   2074  H1  HOH B 685      20.161   8.975   8.787  1.00  0.00      B    H  
ATOM   2075  H2  HOH B 685      21.071   8.255   7.608  1.00  0.00      B    H  
ATOM   2076  O   HOH B 686       8.454  24.203  29.675  1.00  0.00      B    O  
ATOM   2077  H1  HOH B 686       8.238  24.371  30.658  1.00  0.00      B    H  
ATOM   2078  H2  HOH B 686       8.805  23.249  29.604  1.00  0.00      B    H  
ATOM   2079  O   HOH B 687       6.518   8.889   4.740  1.00  0.00      B    O  
ATOM   2080  H1  HOH B 687       6.498   8.548   3.781  1.00  0.00      B    H  
ATOM   2081  H2  HOH B 687       6.733   8.025   5.288  1.00  0.00      B    H  
ATOM   2082  O   HOH B 688      17.616  17.962   3.524  1.00  0.00      B    O  
ATOM   2083  H1  HOH B 688      17.701  18.125   4.539  1.00  0.00      B    H  
ATOM   2084  H2  HOH B 688      18.405  18.475   3.171  1.00  0.00      B    H  
ATOM   2085  O   HOH B 689      19.844  23.025  16.430  1.00  0.00      B    O  
ATOM   2086  H1  HOH B 689      19.714  22.142  16.898  1.00  0.00      B    H  
ATOM   2087  H2  HOH B 689      18.939  23.319  16.110  1.00  0.00      B    H  
ATOM   2088  O   HOH B 690       9.174  31.722   2.949  1.00  0.00      B    O  
ATOM   2089  H1  HOH B 690       8.584  31.170   3.630  1.00  0.00      B    H  
ATOM   2090  H2  HOH B 690       8.450  32.240   2.426  1.00  0.00      B    H  
ATOM   2091  O   HOH B 691      32.764  31.976   1.335  1.00  0.00      B    O  
ATOM   2092  H1  HOH B 691      33.187  31.025   1.276  1.00  0.00      B    H  
ATOM   2093  H2  HOH B 691      33.085  32.318   2.222  1.00  0.00      B    H  
ATOM   2094  O   HOH B 692      18.973  24.775   5.297  1.00  0.00      B    O  
ATOM   2095  H1  HOH B 692      19.034  24.124   6.059  1.00  0.00      B    H  
ATOM   2096  H2  HOH B 692      19.190  25.722   5.672  1.00  0.00      B    H  
ATOM   2097  O   HOH B 693      38.343   4.175  20.477  1.00  0.00      B    O  
ATOM   2098  H1  HOH B 693      38.460   4.542  19.534  1.00  0.00      B    H  
ATOM   2099  H2  HOH B 693      38.114   3.179  20.389  1.00  0.00      B    H  
ATOM   2100  O   HOH B 694      33.650  17.532  30.500  1.00  0.00      B    O  
ATOM   2101  H1  HOH B 694      32.950  16.865  30.843  1.00  0.00      B    H  
ATOM   2102  H2  HOH B 694      33.129  18.277  30.054  1.00  0.00      B    H  
ATOM   2103  O   HOH B 695      18.398  15.376  35.668  1.00  0.00      B    O  
ATOM   2104  H1  HOH B 695      17.712  15.850  35.145  1.00  0.00      B    H  
ATOM   2105  H2  HOH B 695      17.940  14.681  36.288  1.00  0.00      B    H  
ATOM   2106  O   HOH B 696      18.824  13.723   8.063  1.00  0.00      B    O  
ATOM   2107  H1  HOH B 696      18.123  13.087   8.377  1.00  0.00      B    H  
ATOM   2108  H2  HOH B 696      19.710  13.210   8.049  1.00  0.00      B    H  
ATOM   2109  O   HOH B 697      30.942  38.869   4.892  1.00  0.00      B    O  
ATOM   2110  H1  HOH B 697      31.952  39.051   4.702  1.00  0.00      B    H  
ATOM   2111  H2  HOH B 697      30.583  38.383   4.068  1.00  0.00      B    H  
ATOM   2112  O   HOH B 698      38.562   8.414   1.222  1.00  0.00      B    O  
ATOM   2113  H1  HOH B 698      38.856   7.676   0.523  1.00  0.00      B    H  
ATOM   2114  H2  HOH B 698      37.885   7.961   1.792  1.00  0.00      B    H  
ATOM   2115  O   HOH B 699      32.751  20.125  38.387  1.00  0.00      B    O  
ATOM   2116  H1  HOH B 699      32.503  21.023  38.718  1.00  0.00      B    H  
ATOM   2117  H2  HOH B 699      33.140  19.576  39.120  1.00  0.00      B    H  
ATOM   2118  O   HOH B 700      34.760  23.874  13.066  1.00  0.00      B    O  
ATOM   2119  H1  HOH B 700      35.567  24.459  13.033  1.00  0.00      B    H  
ATOM   2120  H2  HOH B 700      34.825  23.105  12.397  1.00  0.00      B    H  
ATOM   2121  O   HOH B 701      35.174  26.995  18.945  1.00  0.00      B    O  
ATOM   2122  H1  HOH B 701      35.539  27.458  19.796  1.00  0.00      B    H  
ATOM   2123  H2  HOH B 701      34.186  26.889  19.032  1.00  0.00      B    H  
ATOM   2124  O   HOH B 702      34.466  30.021   0.724  1.00  0.00      B    O  
ATOM   2125  H1  HOH B 702      35.017  29.381   1.242  1.00  0.00      B    H  
ATOM   2126  H2  HOH B 702      34.982  30.296  -0.090  1.00  0.00      B    H  
ATOM   2127  O   HOH B 703      22.229   8.118   0.295  1.00  0.00      B    O  
ATOM   2128  H1  HOH B 703      22.215   7.101   0.185  1.00  0.00      B    H  
ATOM   2129  H2  HOH B 703      21.274   8.333   0.234  1.00  0.00      B    H  
ATOM   2130  O   HOH B 704      36.343  27.500  21.337  1.00  0.00      B    O  
ATOM   2131  H1  HOH B 704      36.720  28.477  21.451  1.00  0.00      B    H  
ATOM   2132  H2  HOH B 704      37.104  26.917  21.385  1.00  0.00      B    H  
ATOM   2133  O   HOH B 705      24.354   8.129  24.637  1.00  0.00      B    O  
ATOM   2134  H1  HOH B 705      23.818   7.617  25.302  1.00  0.00      B    H  
ATOM   2135  H2  HOH B 705      24.928   8.775  25.123  1.00  0.00      B    H  
ATOM   2136  O   HOH B 706      28.158  25.615  31.936  1.00  0.00      B    O  
ATOM   2137  H1  HOH B 706      27.685  26.101  32.662  1.00  0.00      B    H  
ATOM   2138  H2  HOH B 706      27.444  25.163  31.428  1.00  0.00      B    H  
ATOM   2139  O   HOH B 707       8.175  20.779   5.365  1.00  0.00      B    O  
ATOM   2140  H1  HOH B 707       8.745  19.979   5.205  1.00  0.00      B    H  
ATOM   2141  H2  HOH B 707       7.520  20.850   4.611  1.00  0.00      B    H  
ATOM   2142  O   HOH B 708      23.573  33.313  11.007  1.00  0.00      B    O  
ATOM   2143  H1  HOH B 708      24.268  32.596  10.825  1.00  0.00      B    H  
ATOM   2144  H2  HOH B 708      23.994  34.221  11.228  1.00  0.00      B    H  
ATOM   2145  O   HOH B 709      12.680  16.320  18.960  1.00  0.00      B    O  
ATOM   2146  H1  HOH B 709      12.559  17.148  19.532  1.00  0.00      B    H  
ATOM   2147  H2  HOH B 709      11.755  16.024  18.589  1.00  0.00      B    H  
ATOM   2148  O   HOH B 710      26.782  15.167  16.479  1.00  0.00      B    O  
ATOM   2149  H1  HOH B 710      26.571  14.472  17.213  1.00  0.00      B    H  
ATOM   2150  H2  HOH B 710      26.731  14.682  15.572  1.00  0.00      B    H  
ATOM   2151  O   HOH B 711      15.756  19.905  26.902  1.00  0.00      B    O  
ATOM   2152  H1  HOH B 711      16.367  19.927  27.722  1.00  0.00      B    H  
ATOM   2153  H2  HOH B 711      14.846  19.934  27.336  1.00  0.00      B    H  
ATOM   2154  O   HOH B 712      27.705  29.650  37.662  1.00  0.00      B    O  
ATOM   2155  H1  HOH B 712      27.084  29.812  38.441  1.00  0.00      B    H  
ATOM   2156  H2  HOH B 712      27.581  28.731  37.328  1.00  0.00      B    H  
ATOM   2157  O   HOH B 713      33.727  26.617   0.605  1.00  0.00      B    O  
ATOM   2158  H1  HOH B 713      34.283  27.317   1.200  1.00  0.00      B    H  
ATOM   2159  H2  HOH B 713      34.009  25.656   0.834  1.00  0.00      B    H  
ATOM   2160  O   HOH B 714       2.518  37.394  36.536  1.00  0.00      B    O  
ATOM   2161  H1  HOH B 714       2.647  36.381  36.495  1.00  0.00      B    H  
ATOM   2162  H2  HOH B 714       1.716  37.649  35.926  1.00  0.00      B    H  
ATOM   2163  O   HOH B 715       9.458  38.587  27.954  1.00  0.00      B    O  
ATOM   2164  H1  HOH B 715       8.539  38.279  28.252  1.00  0.00      B    H  
ATOM   2165  H2  HOH B 715       9.327  39.525  27.494  1.00  0.00      B    H  
ATOM   2166  O   HOH B 716      23.894  14.402  33.704  1.00  0.00      B    O  
ATOM   2167  H1  HOH B 716      23.511  14.996  34.440  1.00  0.00      B    H  
ATOM   2168  H2  HOH B 716      23.239  13.652  33.626  1.00  0.00      B    H  
ATOM   2169  O   HOH B 717      14.489   2.232   2.882  1.00  0.00      B    O  
ATOM   2170  H1  HOH B 717      14.952   1.309   2.614  1.00  0.00      B    H  
ATOM   2171  H2  HOH B 717      15.167   2.956   3.184  1.00  0.00      B    H  
ATOM   2172  O   HOH B 718      21.572   7.537  16.953  1.00  0.00      B    O  
ATOM   2173  H1  HOH B 718      22.122   6.749  16.562  1.00  0.00      B    H  
ATOM   2174  H2  HOH B 718      20.771   7.083  17.446  1.00  0.00      B    H  
ATOM   2175  O   HOH B 719      35.738  36.159  19.717  1.00  0.00      B    O  
ATOM   2176  H1  HOH B 719      36.228  35.708  18.960  1.00  0.00      B    H  
ATOM   2177  H2  HOH B 719      35.129  35.479  20.123  1.00  0.00      B    H  
ATOM   2178  O   HOH B 720      25.371  11.765  32.184  1.00  0.00      B    O  
ATOM   2179  H1  HOH B 720      24.782  12.416  31.700  1.00  0.00      B    H  
ATOM   2180  H2  HOH B 720      25.258  10.834  31.800  1.00  0.00      B    H  
ATOM   2181  O   HOH B 721      22.016  12.726   5.542  1.00  0.00      B    O  
ATOM   2182  H1  HOH B 721      21.069  12.318   5.562  1.00  0.00      B    H  
ATOM   2183  H2  HOH B 721      22.778  12.023   5.370  1.00  0.00      B    H  
ATOM   2184  O   HOH B 722       4.817  26.722  30.866  1.00  0.00      B    O  
ATOM   2185  H1  HOH B 722       5.403  26.346  30.119  1.00  0.00      B    H  
ATOM   2186  H2  HOH B 722       3.969  27.113  30.438  1.00  0.00      B    H  
ATOM   2187  O   HOH B 723       1.247   0.515   3.185  1.00  0.00      B    O  
ATOM   2188  H1  HOH B 723       1.780  -0.249   2.746  1.00  0.00      B    H  
ATOM   2189  H2  HOH B 723       0.596   0.107   3.860  1.00  0.00      B    H  
ATOM   2190  O   HOH B 724      28.569  18.806   1.141  1.00  0.00      B    O  
ATOM   2191  H1  HOH B 724      27.706  19.357   0.976  1.00  0.00      B    H  
ATOM   2192  H2  HOH B 724      28.279  18.045   1.715  1.00  0.00      B    H  
ATOM   2193  O   HOH B 725      31.420  24.485  27.376  1.00  0.00      B    O  
ATOM   2194  H1  HOH B 725      31.071  24.448  26.425  1.00  0.00      B    H  
ATOM   2195  H2  HOH B 725      31.858  23.602  27.598  1.00  0.00      B    H  
ATOM   2196  O   HOH B 726       8.399  37.267  34.299  1.00  0.00      B    O  
ATOM   2197  H1  HOH B 726       9.309  37.509  34.598  1.00  0.00      B    H  
ATOM   2198  H2  HOH B 726       7.992  38.138  33.837  1.00  0.00      B    H  
ATOM   2199  O   HOH B 727       1.420  28.347  35.682  1.00  0.00      B    O  
ATOM   2200  H1  HOH B 727       2.130  27.584  35.765  1.00  0.00      B    H  
ATOM   2201  H2  HOH B 727       1.955  29.174  35.345  1.00  0.00      B    H  
ATOM   2202  O   HOH B 728       6.744  30.664  33.216  1.00  0.00      B    O  
ATOM   2203  H1  HOH B 728       7.480  29.924  33.189  1.00  0.00      B    H  
ATOM   2204  H2  HOH B 728       6.325  30.763  34.164  1.00  0.00      B    H  
ATOM   2205  O   HOH B 729      16.636  17.690  35.100  1.00  0.00      B    O  
ATOM   2206  H1  HOH B 729      16.913  18.659  34.835  1.00  0.00      B    H  
ATOM   2207  H2  HOH B 729      15.977  17.729  35.848  1.00  0.00      B    H  
ATOM   2208  O   HOH B 730      32.562   9.764  37.786  1.00  0.00      B    O  
ATOM   2209  H1  HOH B 730      33.360   9.676  37.097  1.00  0.00      B    H  
ATOM   2210  H2  HOH B 730      31.678   9.979  37.230  1.00  0.00      B    H  
ATOM   2211  O   HOH B 731      28.414  24.137  27.475  1.00  0.00      B    O  
ATOM   2212  H1  HOH B 731      29.150  24.847  27.728  1.00  0.00      B    H  
ATOM   2213  H2  HOH B 731      27.791  23.955  28.272  1.00  0.00      B    H  
ATOM   2214  O   HOH B 732      10.114  18.114   2.710  1.00  0.00      B    O  
ATOM   2215  H1  HOH B 732      10.310  19.094   2.475  1.00  0.00      B    H  
ATOM   2216  H2  HOH B 732      10.617  17.519   2.064  1.00  0.00      B    H  
ATOM   2217  O   HOH B 733      13.372  29.380  28.370  1.00  0.00      B    O  
ATOM   2218  H1  HOH B 733      14.117  29.670  28.941  1.00  0.00      B    H  
ATOM   2219  H2  HOH B 733      13.701  28.497  27.945  1.00  0.00      B    H  
ATOM   2220  O   HOH B 734       7.687  26.315  17.262  1.00  0.00      B    O  
ATOM   2221  H1  HOH B 734       7.767  25.328  17.402  1.00  0.00      B    H  
ATOM   2222  H2  HOH B 734       7.694  26.735  18.186  1.00  0.00      B    H  
ATOM   2223  O   HOH B 735      24.929   4.212  19.464  1.00  0.00      B    O  
ATOM   2224  H1  HOH B 735      25.388   4.286  18.538  1.00  0.00      B    H  
ATOM   2225  H2  HOH B 735      24.276   4.957  19.424  1.00  0.00      B    H  
ATOM   2226  O   HOH B 736      17.606  23.518  -0.086  1.00  0.00      B    O  
ATOM   2227  H1  HOH B 736      17.695  22.486   0.172  1.00  0.00      B    H  
ATOM   2228  H2  HOH B 736      18.116  24.138   0.562  1.00  0.00      B    H  
ATOM   2229  O   HOH B 737       4.070  12.041  10.205  1.00  0.00      B    O  
ATOM   2230  H1  HOH B 737       4.557  11.252  10.703  1.00  0.00      B    H  
ATOM   2231  H2  HOH B 737       3.355  12.336  10.851  1.00  0.00      B    H  
ATOM   2232  O   HOH B 738       5.714  16.192  19.726  1.00  0.00      B    O  
ATOM   2233  H1  HOH B 738       4.984  16.558  19.058  1.00  0.00      B    H  
ATOM   2234  H2  HOH B 738       5.306  16.123  20.640  1.00  0.00      B    H  
ATOM   2235  O   HOH B 739       3.378  29.919  12.372  1.00  0.00      B    O  
ATOM   2236  H1  HOH B 739       2.853  30.219  11.594  1.00  0.00      B    H  
ATOM   2237  H2  HOH B 739       3.514  28.918  12.260  1.00  0.00      B    H  
ATOM   2238  O   HOH B 740       9.958  19.972  22.762  1.00  0.00      B    O  
ATOM   2239  H1  HOH B 740       9.671  18.983  22.454  1.00  0.00      B    H  
ATOM   2240  H2  HOH B 740      10.481  19.923  23.677  1.00  0.00      B    H  
ATOM   2241  O   HOH B 741      32.754  27.892  34.067  1.00  0.00      B    O  
ATOM   2242  H1  HOH B 741      32.830  27.219  34.835  1.00  0.00      B    H  
ATOM   2243  H2  HOH B 741      32.506  28.824  34.485  1.00  0.00      B    H  
ATOM   2244  O   HOH B 742      19.720  12.582  13.278  1.00  0.00      B    O  
ATOM   2245  H1  HOH B 742      20.189  12.259  14.149  1.00  0.00      B    H  
ATOM   2246  H2  HOH B 742      18.856  12.052  13.114  1.00  0.00      B    H  
ATOM   2247  O   HOH B 743       5.425  23.201   6.322  1.00  0.00      B    O  
ATOM   2248  H1  HOH B 743       5.065  24.147   6.220  1.00  0.00      B    H  
ATOM   2249  H2  HOH B 743       6.435  23.235   6.050  1.00  0.00      B    H  
ATOM   2250  O   HOH B 744      14.745  29.946   1.004  1.00  0.00      B    O  
ATOM   2251  H1  HOH B 744      14.977  28.996   0.821  1.00  0.00      B    H  
ATOM   2252  H2  HOH B 744      13.833  29.962   1.470  1.00  0.00      B    H  
ATOM   2253  O   HOH B 745       2.032   4.732  33.983  1.00  0.00      B    O  
ATOM   2254  H1  HOH B 745       2.119   4.439  33.029  1.00  0.00      B    H  
ATOM   2255  H2  HOH B 745       1.091   5.090  34.166  1.00  0.00      B    H  
ATOM   2256  O   HOH B 746      32.196  33.854  18.269  1.00  0.00      B    O  
ATOM   2257  H1  HOH B 746      32.694  33.029  18.019  1.00  0.00      B    H  
ATOM   2258  H2  HOH B 746      32.417  34.526  17.573  1.00  0.00      B    H  
ATOM   2259  O   HOH B 747      26.449  27.590  29.488  1.00  0.00      B    O  
ATOM   2260  H1  HOH B 747      27.471  27.722  29.617  1.00  0.00      B    H  
ATOM   2261  H2  HOH B 747      26.365  26.564  29.580  1.00  0.00      B    H  
ATOM   2262  O   HOH B 748       6.190   3.881  27.022  1.00  0.00      B    O  
ATOM   2263  H1  HOH B 748       6.005   4.036  26.047  1.00  0.00      B    H  
ATOM   2264  H2  HOH B 748       6.291   4.812  27.445  1.00  0.00      B    H  
ATOM   2265  O   HOH B 749      38.739   6.330  31.229  1.00  0.00      B    O  
ATOM   2266  H1  HOH B 749      38.104   7.118  31.135  1.00  0.00      B    H  
ATOM   2267  H2  HOH B 749      39.528   6.585  30.611  1.00  0.00      B    H  
ATOM   2268  O   HOH B 750      26.671   0.944  28.963  1.00  0.00      B    O  
ATOM   2269  H1  HOH B 750      26.362   1.666  29.628  1.00  0.00      B    H  
ATOM   2270  H2  HOH B 750      25.953   0.225  28.947  1.00  0.00      B    H  
ATOM   2271  O   HOH B 751      26.400   7.038   6.041  1.00  0.00      B    O  
ATOM   2272  H1  HOH B 751      27.229   7.200   5.478  1.00  0.00      B    H  
ATOM   2273  H2  HOH B 751      25.644   7.740   5.874  1.00  0.00      B    H  
ATOM   2274  O   HOH B 752      11.737  35.071   5.440  1.00  0.00      B    O  
ATOM   2275  H1  HOH B 752      12.036  35.127   4.449  1.00  0.00      B    H  
ATOM   2276  H2  HOH B 752      11.022  35.801   5.591  1.00  0.00      B    H  
ATOM   2277  O   HOH B 753       2.917  14.365  15.809  1.00  0.00      B    O  
ATOM   2278  H1  HOH B 753       2.568  14.300  16.798  1.00  0.00      B    H  
ATOM   2279  H2  HOH B 753       2.351  13.622  15.277  1.00  0.00      B    H  
ATOM   2280  O   HOH B 754       3.079   2.991  38.772  1.00  0.00      B    O  
ATOM   2281  H1  HOH B 754       3.562   2.339  39.367  1.00  0.00      B    H  
ATOM   2282  H2  HOH B 754       2.347   2.505  38.200  1.00  0.00      B    H  
ATOM   2283  O   HOH B 755      32.400   4.045  20.049  1.00  0.00      B    O  
ATOM   2284  H1  HOH B 755      33.371   4.389  19.742  1.00  0.00      B    H  
ATOM   2285  H2  HOH B 755      31.777   4.343  19.309  1.00  0.00      B    H  
ATOM   2286  O   HOH B 756      36.588   3.593  37.534  1.00  0.00      B    O  
ATOM   2287  H1  HOH B 756      36.448   4.530  37.201  1.00  0.00      B    H  
ATOM   2288  H2  HOH B 756      37.301   3.533  38.284  1.00  0.00      B    H  
ATOM   2289  O   HOH B 757       0.507  13.270  27.280  1.00  0.00      B    O  
ATOM   2290  H1  HOH B 757       0.538  12.613  28.081  1.00  0.00      B    H  
ATOM   2291  H2  HOH B 757       0.059  12.738  26.507  1.00  0.00      B    H  
ATOM   2292  O   HOH B 758      36.933  25.508  12.694  1.00  0.00      B    O  
ATOM   2293  H1  HOH B 758      36.393  26.292  13.000  1.00  0.00      B    H  
ATOM   2294  H2  HOH B 758      37.941  25.833  12.824  1.00  0.00      B    H  
ATOM   2295  O   HOH B 759      37.709  14.488   3.144  1.00  0.00      B    O  
ATOM   2296  H1  HOH B 759      38.713  14.467   3.314  1.00  0.00      B    H  
ATOM   2297  H2  HOH B 759      37.244  14.946   3.928  1.00  0.00      B    H  
ATOM   2298  O   HOH B 760      20.498  25.105  26.680  1.00  0.00      B    O  
ATOM   2299  H1  HOH B 760      21.184  24.861  25.954  1.00  0.00      B    H  
ATOM   2300  H2  HOH B 760      20.954  25.756  27.340  1.00  0.00      B    H  
ATOM   2301  O   HOH B 761      11.622   5.737  35.041  1.00  0.00      B    O  
ATOM   2302  H1  HOH B 761      12.159   4.969  34.632  1.00  0.00      B    H  
ATOM   2303  H2  HOH B 761      11.036   5.377  35.797  1.00  0.00      B    H  
ATOM   2304  O   HOH B 762      36.944   8.207  29.858  1.00  0.00      B    O  
ATOM   2305  H1  HOH B 762      37.140   7.521  29.121  1.00  0.00      B    H  
ATOM   2306  H2  HOH B 762      36.820   9.124  29.368  1.00  0.00      B    H  
ATOM   2307  O   HOH B 763       8.030   0.281  10.076  1.00  0.00      B    O  
ATOM   2308  H1  HOH B 763       8.938  -0.204   9.933  1.00  0.00      B    H  
ATOM   2309  H2  HOH B 763       8.098   0.969  10.829  1.00  0.00      B    H  
ATOM   2310  O   HOH B 764      13.371  22.755  25.808  1.00  0.00      B    O  
ATOM   2311  H1  HOH B 764      14.105  22.588  26.452  1.00  0.00      B    H  
ATOM   2312  H2  HOH B 764      13.641  22.290  24.963  1.00  0.00      B    H  
ATOM   2313  O   HOH B 765      29.118  11.221  31.362  1.00  0.00      B    O  
ATOM   2314  H1  HOH B 765      28.885  11.058  32.327  1.00  0.00      B    H  
ATOM   2315  H2  HOH B 765      29.466  10.307  31.078  1.00  0.00      B    H  
ATOM   2316  O   HOH B 766      35.379   7.543  10.870  1.00  0.00      B    O  
ATOM   2317  H1  HOH B 766      34.474   7.252  11.252  1.00  0.00      B    H  
ATOM   2318  H2  HOH B 766      36.068   7.622  11.634  1.00  0.00      B    H  
ATOM   2319  O   HOH B 767      23.251  38.542  18.209  1.00  0.00      B    O  
ATOM   2320  H1  HOH B 767      23.152  39.464  18.535  1.00  0.00      B    H  
ATOM   2321  H2  HOH B 767      23.221  38.531  17.209  1.00  0.00      B    H  
ATOM   2322  O   HOH B 768       4.170   6.040  29.937  1.00  0.00      B    O  
ATOM   2323  H1  HOH B 768       4.215   7.000  30.312  1.00  0.00      B    H  
ATOM   2324  H2  HOH B 768       5.109   5.855  29.541  1.00  0.00      B    H  
ATOM   2325  O   HOH B 769      24.991  22.331  32.761  1.00  0.00      B    O  
ATOM   2326  H1  HOH B 769      24.133  22.824  32.560  1.00  0.00      B    H  
ATOM   2327  H2  HOH B 769      25.132  21.575  32.074  1.00  0.00      B    H  
ATOM   2328  O   HOH B 770      25.020  37.918   6.978  1.00  0.00      B    O  
ATOM   2329  H1  HOH B 770      26.037  37.775   6.960  1.00  0.00      B    H  
ATOM   2330  H2  HOH B 770      24.652  37.379   6.160  1.00  0.00      B    H  
ATOM   2331  O   HOH B 771       8.168   2.796  12.028  1.00  0.00      B    O  
ATOM   2332  H1  HOH B 771       7.237   3.185  11.786  1.00  0.00      B    H  
ATOM   2333  H2  HOH B 771       8.811   3.574  11.986  1.00  0.00      B    H  
ATOM   2334  O   HOH B 772      15.758   7.822   0.467  1.00  0.00      B    O  
ATOM   2335  H1  HOH B 772      16.691   7.743   0.776  1.00  0.00      B    H  
ATOM   2336  H2  HOH B 772      15.430   7.042  -0.080  1.00  0.00      B    H  
ATOM   2337  O   HOH B 773      30.668  20.363   2.488  1.00  0.00      B    O  
ATOM   2338  H1  HOH B 773      30.104  20.370   1.637  1.00  0.00      B    H  
ATOM   2339  H2  HOH B 773      30.119  19.805   3.161  1.00  0.00      B    H  
ATOM   2340  O   HOH B 774      36.760  33.188   4.108  1.00  0.00      B    O  
ATOM   2341  H1  HOH B 774      37.113  34.015   4.560  1.00  0.00      B    H  
ATOM   2342  H2  HOH B 774      35.756  33.337   3.924  1.00  0.00      B    H  
ATOM   2343  O   HOH B 775      24.559  32.123  19.257  1.00  0.00      B    O  
ATOM   2344  H1  HOH B 775      25.384  32.725  19.335  1.00  0.00      B    H  
ATOM   2345  H2  HOH B 775      24.340  32.160  18.287  1.00  0.00      B    H  
ATOM   2346  O   HOH B 776      28.175   6.621   4.081  1.00  0.00      B    O  
ATOM   2347  H1  HOH B 776      29.106   6.638   4.522  1.00  0.00      B    H  
ATOM   2348  H2  HOH B 776      27.758   5.773   4.313  1.00  0.00      B    H  
ATOM   2349  O   HOH B 777      17.864   1.515   0.559  1.00  0.00      B    O  
ATOM   2350  H1  HOH B 777      18.017   1.182  -0.366  1.00  0.00      B    H  
ATOM   2351  H2  HOH B 777      17.362   2.428   0.496  1.00  0.00      B    H  
ATOM   2352  O   HOH B 778       1.331  11.815   6.213  1.00  0.00      B    O  
ATOM   2353  H1  HOH B 778       1.939  12.606   5.927  1.00  0.00      B    H  
ATOM   2354  H2  HOH B 778       0.529  11.847   5.612  1.00  0.00      B    H  
ATOM   2355  O   HOH B 779      25.926   0.076  37.646  1.00  0.00      B    O  
ATOM   2356  H1  HOH B 779      26.740   0.081  37.064  1.00  0.00      B    H  
ATOM   2357  H2  HOH B 779      26.235  -0.002  38.650  1.00  0.00      B    H  
ATOM   2358  O   HOH B 780      11.365  20.214  31.045  1.00  0.00      B    O  
ATOM   2359  H1  HOH B 780      11.490  20.002  32.016  1.00  0.00      B    H  
ATOM   2360  H2  HOH B 780      11.716  21.131  30.879  1.00  0.00      B    H  
ATOM   2361  O   HOH B 781      19.072  27.616  38.897  1.00  0.00      B    O  
ATOM   2362  H1  HOH B 781      18.969  26.683  39.199  1.00  0.00      B    H  
ATOM   2363  H2  HOH B 781      18.317  27.887  38.338  1.00  0.00      B    H  
ATOM   2364  O   HOH B 782      37.499  35.184   5.716  1.00  0.00      B    O  
ATOM   2365  H1  HOH B 782      37.252  35.575   6.663  1.00  0.00      B    H  
ATOM   2366  H2  HOH B 782      38.353  34.645   5.928  1.00  0.00      B    H  
ATOM   2367  O   HOH B 783      29.294  12.501  28.689  1.00  0.00      B    O  
ATOM   2368  H1  HOH B 783      29.481  12.163  29.599  1.00  0.00      B    H  
ATOM   2369  H2  HOH B 783      29.016  13.455  28.761  1.00  0.00      B    H  
ATOM   2370  O   HOH B 784      23.702   3.506  24.082  1.00  0.00      B    O  
ATOM   2371  H1  HOH B 784      24.138   4.378  24.375  1.00  0.00      B    H  
ATOM   2372  H2  HOH B 784      24.294   2.805  24.531  1.00  0.00      B    H  
ATOM   2373  O   HOH B 785      21.056   2.073  23.933  1.00  0.00      B    O  
ATOM   2374  H1  HOH B 785      21.838   2.535  24.298  1.00  0.00      B    H  
ATOM   2375  H2  HOH B 785      20.888   2.367  22.950  1.00  0.00      B    H  
ATOM   2376  O   HOH B 786      14.392  26.970  22.607  1.00  0.00      B    O  
ATOM   2377  H1  HOH B 786      14.996  27.584  23.155  1.00  0.00      B    H  
ATOM   2378  H2  HOH B 786      13.901  26.363  23.252  1.00  0.00      B    H  
ATOM   2379  O   HOH B 787       8.375   6.521  16.633  1.00  0.00      B    O  
ATOM   2380  H1  HOH B 787       7.809   5.838  16.130  1.00  0.00      B    H  
ATOM   2381  H2  HOH B 787       8.275   7.409  16.206  1.00  0.00      B    H  
ATOM   2382  O   HOH B 788       4.867  18.798   6.929  1.00  0.00      B    O  
ATOM   2383  H1  HOH B 788       4.443  19.587   6.352  1.00  0.00      B    H  
ATOM   2384  H2  HOH B 788       4.047  18.324   7.315  1.00  0.00      B    H  
ATOM   2385  O   HOH B 789      19.972  25.694  31.732  1.00  0.00      B    O  
ATOM   2386  H1  HOH B 789      20.625  25.489  32.430  1.00  0.00      B    H  
ATOM   2387  H2  HOH B 789      19.858  24.876  31.223  1.00  0.00      B    H  
ATOM   2388  O   HOH B 790      23.733  21.678  26.154  1.00  0.00      B    O  
ATOM   2389  H1  HOH B 790      24.124  22.097  25.306  1.00  0.00      B    H  
ATOM   2390  H2  HOH B 790      24.459  21.164  26.605  1.00  0.00      B    H  
ATOM   2391  O   HOH B 791       7.968  37.575   6.986  1.00  0.00      B    O  
ATOM   2392  H1  HOH B 791       8.481  38.428   7.039  1.00  0.00      B    H  
ATOM   2393  H2  HOH B 791       7.920  37.209   7.962  1.00  0.00      B    H  
ATOM   2394  O   HOH B 792      25.576  34.591   1.570  1.00  0.00      B    O  
ATOM   2395  H1  HOH B 792      25.850  34.538   2.561  1.00  0.00      B    H  
ATOM   2396  H2  HOH B 792      26.382  34.358   1.008  1.00  0.00      B    H  
ATOM   2397  O   HOH B 793      11.329  11.149  20.941  1.00  0.00      B    O  
ATOM   2398  H1  HOH B 793      11.313  11.269  21.918  1.00  0.00      B    H  
ATOM   2399  H2  HOH B 793      10.411  11.275  20.568  1.00  0.00      B    H  
ATOM   2400  O   HOH B 794      38.558  19.083  14.703  1.00  0.00      B    O  
ATOM   2401  H1  HOH B 794      37.562  19.114  14.641  1.00  0.00      B    H  
ATOM   2402  H2  HOH B 794      39.026  19.969  14.350  1.00  0.00      B    H  
ATOM   2403  O   HOH B 795      27.845  17.117   5.120  1.00  0.00      B    O  
ATOM   2404  H1  HOH B 795      27.414  16.303   5.542  1.00  0.00      B    H  
ATOM   2405  H2  HOH B 795      27.749  16.985   4.081  1.00  0.00      B    H  
ATOM   2406  O   HOH B 796       1.107  28.519  31.785  1.00  0.00      B    O  
ATOM   2407  H1  HOH B 796       2.094  28.771  31.905  1.00  0.00      B    H  
ATOM   2408  H2  HOH B 796       0.814  27.868  32.503  1.00  0.00      B    H  
ATOM   2409  O   HOH B 797      20.224  37.685   8.671  1.00  0.00      B    O  
ATOM   2410  H1  HOH B 797      20.160  36.668   8.678  1.00  0.00      B    H  
ATOM   2411  H2  HOH B 797      21.219  37.900   8.750  1.00  0.00      B    H  
ATOM   2412  O   HOH B 798      34.709  24.226   4.765  1.00  0.00      B    O  
ATOM   2413  H1  HOH B 798      34.964  24.283   5.772  1.00  0.00      B    H  
ATOM   2414  H2  HOH B 798      34.051  24.988   4.591  1.00  0.00      B    H  
ATOM   2415  O   HOH B 799       2.997  24.562  30.909  1.00  0.00      B    O  
ATOM   2416  H1  HOH B 799       2.872  24.569  29.936  1.00  0.00      B    H  
ATOM   2417  H2  HOH B 799       3.501  25.405  31.152  1.00  0.00      B    H  
ATOM   2418  O   HOH B 800      25.088  36.442  37.096  1.00  0.00      B    O  
ATOM   2419  H1  HOH B 800      25.325  37.461  36.981  1.00  0.00      B    H  
ATOM   2420  H2  HOH B 800      24.746  36.357  38.056  1.00  0.00      B    H  
ATOM   2421  O   HOH B 801      24.088  16.494   5.095  1.00  0.00      B    O  
ATOM   2422  H1  HOH B 801      23.202  16.940   5.079  1.00  0.00      B    H  
ATOM   2423  H2  HOH B 801      24.491  16.779   4.245  1.00  0.00      B    H  
ATOM   2424  O   HOH B 802      21.749  33.372   5.964  1.00  0.00      B    O  
ATOM   2425  H1  HOH B 802      21.927  33.783   4.997  1.00  0.00      B    H  
ATOM   2426  H2  HOH B 802      22.414  33.577   6.605  1.00  0.00      B    H  
ATOM   2427  O   HOH B 803      27.832  20.988  33.278  1.00  0.00      B    O  
ATOM   2428  H1  HOH B 803      28.216  20.907  32.324  1.00  0.00      B    H  
ATOM   2429  H2  HOH B 803      27.541  21.929  33.421  1.00  0.00      B    H  
ATOM   2430  O   HOH B 804       9.497  26.956  19.456  1.00  0.00      B    O  
ATOM   2431  H1  HOH B 804       9.377  25.939  19.513  1.00  0.00      B    H  
ATOM   2432  H2  HOH B 804      10.448  27.304  19.573  1.00  0.00      B    H  
ATOM   2433  O   HOH B 805      11.396   4.381   0.660  1.00  0.00      B    O  
ATOM   2434  H1  HOH B 805      10.518   4.748   0.315  1.00  0.00      B    H  
ATOM   2435  H2  HOH B 805      11.986   5.203   0.781  1.00  0.00      B    H  
ATOM   2436  O   HOH B 806      20.723  17.663  19.619  1.00  0.00      B    O  
ATOM   2437  H1  HOH B 806      20.440  16.667  19.796  1.00  0.00      B    H  
ATOM   2438  H2  HOH B 806      20.331  18.233  20.426  1.00  0.00      B    H  
ATOM   2439  O   HOH B 807      25.583  13.309  21.039  1.00  0.00      B    O  
ATOM   2440  H1  HOH B 807      25.155  14.051  21.535  1.00  0.00      B    H  
ATOM   2441  H2  HOH B 807      24.973  12.460  21.007  1.00  0.00      B    H  
ATOM   2442  O   HOH B 808      33.088  22.673  14.858  1.00  0.00      B    O  
ATOM   2443  H1  HOH B 808      33.071  23.369  15.589  1.00  0.00      B    H  
ATOM   2444  H2  HOH B 808      33.598  23.069  14.012  1.00  0.00      B    H  
ATOM   2445  O   HOH B 809      24.342  22.896  38.731  1.00  0.00      B    O  
ATOM   2446  H1  HOH B 809      25.182  22.972  39.317  1.00  0.00      B    H  
ATOM   2447  H2  HOH B 809      24.529  22.331  37.944  1.00  0.00      B    H  
ATOM   2448  O   HOH B 810      31.591   4.380  29.986  1.00  0.00      B    O  
ATOM   2449  H1  HOH B 810      31.719   4.869  29.067  1.00  0.00      B    H  
ATOM   2450  H2  HOH B 810      31.926   4.982  30.720  1.00  0.00      B    H  
ATOM   2451  O   HOH B 811      29.064  22.546  13.610  1.00  0.00      B    O  
ATOM   2452  H1  HOH B 811      28.208  22.893  13.156  1.00  0.00      B    H  
ATOM   2453  H2  HOH B 811      28.867  22.264  14.528  1.00  0.00      B    H  
ATOM   2454  O   HOH B 812      26.407  27.498  22.307  1.00  0.00      B    O  
ATOM   2455  H1  HOH B 812      25.386  27.595  22.119  1.00  0.00      B    H  
ATOM   2456  H2  HOH B 812      26.613  26.562  22.512  1.00  0.00      B    H  
ATOM   2457  O   HOH B 813      16.644  24.045   3.275  1.00  0.00      B    O  
ATOM   2458  H1  HOH B 813      17.374  23.968   3.943  1.00  0.00      B    H  
ATOM   2459  H2  HOH B 813      16.639  23.186   2.739  1.00  0.00      B    H  
ATOM   2460  O   HOH B 814      28.733   1.906  16.063  1.00  0.00      B    O  
ATOM   2461  H1  HOH B 814      29.178   2.761  16.430  1.00  0.00      B    H  
ATOM   2462  H2  HOH B 814      29.105   1.157  16.579  1.00  0.00      B    H  
ATOM   2463  O   HOH B 815      23.661  11.014   3.782  1.00  0.00      B    O  
ATOM   2464  H1  HOH B 815      22.675  10.809   3.699  1.00  0.00      B    H  
ATOM   2465  H2  HOH B 815      24.104  11.103   2.874  1.00  0.00      B    H  
ATOM   2466  O   HOH B 816      18.250   7.286   2.418  1.00  0.00      B    O  
ATOM   2467  H1  HOH B 816      17.946   8.224   2.712  1.00  0.00      B    H  
ATOM   2468  H2  HOH B 816      19.134   7.162   2.936  1.00  0.00      B    H  
ATOM   2469  O   HOH B 817      29.117  30.412   6.240  1.00  0.00      B    O  
ATOM   2470  H1  HOH B 817      28.452  30.988   5.828  1.00  0.00      B    H  
ATOM   2471  H2  HOH B 817      29.087  30.500   7.222  1.00  0.00      B    H  
ATOM   2472  O   HOH B 818      10.243  12.950  16.514  1.00  0.00      B    O  
ATOM   2473  H1  HOH B 818      11.039  13.468  16.280  1.00  0.00      B    H  
ATOM   2474  H2  HOH B 818      10.059  12.401  15.683  1.00  0.00      B    H  
ATOM   2475  O   HOH B 819       2.793  19.390   2.774  1.00  0.00      B    O  
ATOM   2476  H1  HOH B 819       2.140  20.058   3.208  1.00  0.00      B    H  
ATOM   2477  H2  HOH B 819       2.202  18.929   2.112  1.00  0.00      B    H  
ATOM   2478  O   HOH B 820      37.429  32.049   1.313  1.00  0.00      B    O  
ATOM   2479  H1  HOH B 820      37.804  32.880   0.916  1.00  0.00      B    H  
ATOM   2480  H2  HOH B 820      37.174  32.214   2.327  1.00  0.00      B    H  
ATOM   2481  O   HOH B 821      26.022   8.781  12.506  1.00  0.00      B    O  
ATOM   2482  H1  HOH B 821      25.363   9.163  11.810  1.00  0.00      B    H  
ATOM   2483  H2  HOH B 821      26.478   9.519  13.055  1.00  0.00      B    H  
ATOM   2484  O   HOH B 822       5.567   0.605   9.160  1.00  0.00      B    O  
ATOM   2485  H1  HOH B 822       6.407   0.387   9.584  1.00  0.00      B    H  
ATOM   2486  H2  HOH B 822       5.697   1.553   8.905  1.00  0.00      B    H  
ATOM   2487  O   HOH B 823      20.595   5.377  11.952  1.00  0.00      B    O  
ATOM   2488  H1  HOH B 823      21.005   6.257  12.185  1.00  0.00      B    H  
ATOM   2489  H2  HOH B 823      21.034   4.672  12.534  1.00  0.00      B    H  
ATOM   2490  O   HOH B 824      14.160  16.739   2.353  1.00  0.00      B    O  
ATOM   2491  H1  HOH B 824      14.903  17.385   2.085  1.00  0.00      B    H  
ATOM   2492  H2  HOH B 824      13.976  16.828   3.359  1.00  0.00      B    H  
ATOM   2493  O   HOH B 825      23.174   5.679  15.609  1.00  0.00      B    O  
ATOM   2494  H1  HOH B 825      23.673   6.088  14.815  1.00  0.00      B    H  
ATOM   2495  H2  HOH B 825      23.908   5.292  16.194  1.00  0.00      B    H  
ATOM   2496  O   HOH B 826      19.432  30.043   0.910  1.00  0.00      B    O  
ATOM   2497  H1  HOH B 826      18.550  30.463   0.751  1.00  0.00      B    H  
ATOM   2498  H2  HOH B 826      19.424  29.128   0.539  1.00  0.00      B    H  
ATOM   2499  O   HOH B 827       6.320  28.231  26.370  1.00  0.00      B    O  
ATOM   2500  H1  HOH B 827       5.975  29.156  26.644  1.00  0.00      B    H  
ATOM   2501  H2  HOH B 827       7.266  28.261  26.039  1.00  0.00      B    H  
ATOM   2502  O   HOH B 828       8.604  34.259  10.647  1.00  0.00      B    O  
ATOM   2503  H1  HOH B 828       9.516  33.927  10.537  1.00  0.00      B    H  
ATOM   2504  H2  HOH B 828       8.080  33.477  11.008  1.00  0.00      B    H  
ATOM   2505  O   HOH B 829      25.141  30.875  10.448  1.00  0.00      B    O  
ATOM   2506  H1  HOH B 829      25.829  31.089  11.149  1.00  0.00      B    H  
ATOM   2507  H2  HOH B 829      24.665  29.946  10.620  1.00  0.00      B    H  
ATOM   2508  O   HOH B 830       4.216  24.586   3.866  1.00  0.00      B    O  
ATOM   2509  H1  HOH B 830       3.307  24.868   3.608  1.00  0.00      B    H  
ATOM   2510  H2  HOH B 830       4.518  25.232   4.639  1.00  0.00      B    H  
ATOM   2511  O   HOH B 831       5.523  10.466  32.452  1.00  0.00      B    O  
ATOM   2512  H1  HOH B 831       5.284  10.588  33.457  1.00  0.00      B    H  
ATOM   2513  H2  HOH B 831       6.362   9.821  32.463  1.00  0.00      B    H  
ATOM   2514  O   HOH B 832       7.296  12.599  30.033  1.00  0.00      B    O  
ATOM   2515  H1  HOH B 832       6.516  13.126  30.506  1.00  0.00      B    H  
ATOM   2516  H2  HOH B 832       7.950  13.351  29.738  1.00  0.00      B    H  
ATOM   2517  O   HOH B 833       6.512  30.364   1.859  1.00  0.00      B    O  
ATOM   2518  H1  HOH B 833       5.572  30.675   1.815  1.00  0.00      B    H  
ATOM   2519  H2  HOH B 833       6.896  30.467   0.914  1.00  0.00      B    H  
ATOM   2520  O   HOH B 834      24.239  11.182  21.656  1.00  0.00      B    O  
ATOM   2521  H1  HOH B 834      24.818  10.555  21.133  1.00  0.00      B    H  
ATOM   2522  H2  HOH B 834      24.667  11.367  22.536  1.00  0.00      B    H  
ATOM   2523  O   HOH B 835      38.449   5.509  33.828  1.00  0.00      B    O  
ATOM   2524  H1  HOH B 835      37.897   6.310  34.157  1.00  0.00      B    H  
ATOM   2525  H2  HOH B 835      38.662   5.648  32.850  1.00  0.00      B    H  
ATOM   2526  O   HOH B 836      30.833  18.461  12.706  1.00  0.00      B    O  
ATOM   2527  H1  HOH B 836      30.654  19.373  12.241  1.00  0.00      B    H  
ATOM   2528  H2  HOH B 836      30.474  17.799  12.042  1.00  0.00      B    H  
ATOM   2529  O   HOH B 837      35.688   6.550  24.937  1.00  0.00      B    O  
ATOM   2530  H1  HOH B 837      34.839   7.141  24.734  1.00  0.00      B    H  
ATOM   2531  H2  HOH B 837      36.417   6.993  24.368  1.00  0.00      B    H  
ATOM   2532  O   HOH B 838      14.198  25.115   3.688  1.00  0.00      B    O  
ATOM   2533  H1  HOH B 838      13.989  25.960   4.257  1.00  0.00      B    H  
ATOM   2534  H2  HOH B 838      15.183  24.800   3.765  1.00  0.00      B    H  
ATOM   2535  O   HOH B 839      39.004  23.502  37.455  1.00  0.00      B    O  
ATOM   2536  H1  HOH B 839      39.070  23.250  36.477  1.00  0.00      B    H  
ATOM   2537  H2  HOH B 839      37.990  23.512  37.660  1.00  0.00      B    H  
ATOM   2538  O   HOH B 840      13.593  29.615   9.294  1.00  0.00      B    O  
ATOM   2539  H1  HOH B 840      14.106  30.471   9.337  1.00  0.00      B    H  
ATOM   2540  H2  HOH B 840      12.646  29.823   9.257  1.00  0.00      B    H  
ATOM   2541  O   HOH B 841      25.779   8.859  21.112  1.00  0.00      B    O  
ATOM   2542  H1  HOH B 841      25.732   7.918  21.509  1.00  0.00      B    H  
ATOM   2543  H2  HOH B 841      26.067   8.702  20.135  1.00  0.00      B    H  
ATOM   2544  O   HOH B 842       5.672   9.183  27.931  1.00  0.00      B    O  
ATOM   2545  H1  HOH B 842       6.470   8.625  27.736  1.00  0.00      B    H  
ATOM   2546  H2  HOH B 842       5.293   9.577  27.063  1.00  0.00      B    H  
ATOM   2547  O   HOH B 843      29.092  33.750  28.732  1.00  0.00      B    O  
ATOM   2548  H1  HOH B 843      28.663  33.302  27.917  1.00  0.00      B    H  
ATOM   2549  H2  HOH B 843      29.976  33.276  28.920  1.00  0.00      B    H  
ATOM   2550  O   HOH B 844      21.392  37.452  32.307  1.00  0.00      B    O  
ATOM   2551  H1  HOH B 844      22.004  36.815  32.883  1.00  0.00      B    H  
ATOM   2552  H2  HOH B 844      21.824  38.370  32.402  1.00  0.00      B    H  
ATOM   2553  O   HOH B 845      37.679  38.179  10.908  1.00  0.00      B    O  
ATOM   2554  H1  HOH B 845      38.507  37.649  10.808  1.00  0.00      B    H  
ATOM   2555  H2  HOH B 845      37.745  38.990  10.309  1.00  0.00      B    H  
ATOM   2556  O   HOH B 846      19.973  21.662  -0.329  1.00  0.00      B    O  
ATOM   2557  H1  HOH B 846      19.517  22.186   0.384  1.00  0.00      B    H  
ATOM   2558  H2  HOH B 846      20.941  21.485   0.043  1.00  0.00      B    H  
ATOM   2559  O   HOH B 847      38.288   1.202   9.487  1.00  0.00      B    O  
ATOM   2560  H1  HOH B 847      37.556   1.205   8.797  1.00  0.00      B    H  
ATOM   2561  H2  HOH B 847      38.677   2.123   9.472  1.00  0.00      B    H  
ATOM   2562  O   HOH B 848      28.510  18.202  35.942  1.00  0.00      B    O  
ATOM   2563  H1  HOH B 848      29.427  17.764  35.831  1.00  0.00      B    H  
ATOM   2564  H2  HOH B 848      28.016  18.349  35.066  1.00  0.00      B    H  
ATOM   2565  O   HOH B 849      13.208  10.138   8.769  1.00  0.00      B    O  
ATOM   2566  H1  HOH B 849      14.164   9.826   9.005  1.00  0.00      B    H  
ATOM   2567  H2  HOH B 849      13.133  10.135   7.742  1.00  0.00      B    H  
ATOM   2568  O   HOH B 850      11.243   7.651   7.708  1.00  0.00      B    O  
ATOM   2569  H1  HOH B 850      11.699   7.957   6.868  1.00  0.00      B    H  
ATOM   2570  H2  HOH B 850      10.410   8.156   7.836  1.00  0.00      B    H  
ATOM   2571  O   HOH B 851      18.328   0.310   2.802  1.00  0.00      B    O  
ATOM   2572  H1  HOH B 851      17.923  -0.630   2.691  1.00  0.00      B    H  
ATOM   2573  H2  HOH B 851      18.223   0.788   1.918  1.00  0.00      B    H  
ATOM   2574  O   HOH B 852      37.984  10.328  20.250  1.00  0.00      B    O  
ATOM   2575  H1  HOH B 852      37.004  10.549  20.452  1.00  0.00      B    H  
ATOM   2576  H2  HOH B 852      38.252  10.897  19.500  1.00  0.00      B    H  
ATOM   2577  O   HOH B 853       8.424  38.964  17.335  1.00  0.00      B    O  
ATOM   2578  H1  HOH B 853       7.712  38.239  17.304  1.00  0.00      B    H  
ATOM   2579  H2  HOH B 853       9.304  38.564  16.872  1.00  0.00      B    H  
ATOM   2580  O   HOH B 854       4.201  10.146   4.254  1.00  0.00      B    O  
ATOM   2581  H1  HOH B 854       5.018   9.740   4.685  1.00  0.00      B    H  
ATOM   2582  H2  HOH B 854       4.260  11.154   4.271  1.00  0.00      B    H  
ATOM   2583  O   HOH B 855       2.007  12.883  11.735  1.00  0.00      B    O  
ATOM   2584  H1  HOH B 855       1.146  12.732  11.410  1.00  0.00      B    H  
ATOM   2585  H2  HOH B 855       1.951  13.029  12.720  1.00  0.00      B    H  
ATOM   2586  O   HOH B 856      36.552   7.126   2.750  1.00  0.00      B    O  
ATOM   2587  H1  HOH B 856      36.423   7.822   3.460  1.00  0.00      B    H  
ATOM   2588  H2  HOH B 856      35.707   6.560   2.721  1.00  0.00      B    H  
ATOM   2589  O   HOH B 857      34.119  13.159  34.125  1.00  0.00      B    O  
ATOM   2590  H1  HOH B 857      34.629  13.986  33.841  1.00  0.00      B    H  
ATOM   2591  H2  HOH B 857      34.685  12.374  33.865  1.00  0.00      B    H  
ATOM   2592  O   HOH B 858      18.228  15.718   5.888  1.00  0.00      B    O  
ATOM   2593  H1  HOH B 858      18.498  15.238   6.743  1.00  0.00      B    H  
ATOM   2594  H2  HOH B 858      17.419  15.297   5.494  1.00  0.00      B    H  
ATOM   2595  O   HOH B 859       0.837  24.217  15.923  1.00  0.00      B    O  
ATOM   2596  H1  HOH B 859       0.472  23.366  15.399  1.00  0.00      B    H  
ATOM   2597  H2  HOH B 859       0.688  25.006  15.290  1.00  0.00      B    H  
ATOM   2598  O   HOH B 860      28.732  36.640   0.402  1.00  0.00      B    O  
ATOM   2599  H1  HOH B 860      29.354  36.597   1.202  1.00  0.00      B    H  
ATOM   2600  H2  HOH B 860      28.049  37.405   0.598  1.00  0.00      B    H  
ATOM   2601  O   HOH B 861      19.257  34.698  30.941  1.00  0.00      B    O  
ATOM   2602  H1  HOH B 861      19.280  33.765  30.507  1.00  0.00      B    H  
ATOM   2603  H2  HOH B 861      20.168  35.090  30.860  1.00  0.00      B    H  
ATOM   2604  O   HOH B 862      31.770  34.356  26.224  1.00  0.00      B    O  
ATOM   2605  H1  HOH B 862      31.103  33.629  26.521  1.00  0.00      B    H  
ATOM   2606  H2  HOH B 862      32.273  34.640  27.044  1.00  0.00      B    H  
ATOM   2607  O   HOH B 863      33.619  36.696   1.223  1.00  0.00      B    O  
ATOM   2608  H1  HOH B 863      34.552  36.701   0.786  1.00  0.00      B    H  
ATOM   2609  H2  HOH B 863      33.129  35.823   0.875  1.00  0.00      B    H  
ATOM   2610  O   HOH B 864      14.948   3.018  11.866  1.00  0.00      B    O  
ATOM   2611  H1  HOH B 864      15.486   3.686  11.390  1.00  0.00      B    H  
ATOM   2612  H2  HOH B 864      13.934   3.188  11.852  1.00  0.00      B    H  
ATOM   2613  O   HOH B 865      37.250  28.654  12.023  1.00  0.00      B    O  
ATOM   2614  H1  HOH B 865      38.194  28.428  11.762  1.00  0.00      B    H  
ATOM   2615  H2  HOH B 865      36.728  29.066  11.264  1.00  0.00      B    H  
ATOM   2616  O   HOH B 866       1.189  12.910   0.024  1.00  0.00      B    O  
ATOM   2617  H1  HOH B 866       0.708  12.078   0.155  1.00  0.00      B    H  
ATOM   2618  H2  HOH B 866       2.028  12.819   0.515  1.00  0.00      B    H  
ATOM   2619  O   HOH B 867      14.772  36.019  18.930  1.00  0.00      B    O  
ATOM   2620  H1  HOH B 867      14.962  36.460  19.792  1.00  0.00      B    H  
ATOM   2621  H2  HOH B 867      15.682  36.070  18.463  1.00  0.00      B    H  
ATOM   2622  O   HOH B 868      33.028  11.910   8.401  1.00  0.00      B    O  
ATOM   2623  H1  HOH B 868      33.875  11.517   8.770  1.00  0.00      B    H  
ATOM   2624  H2  HOH B 868      33.340  12.252   7.484  1.00  0.00      B    H  
ATOM   2625  O   HOH B 869      34.861  19.178   1.043  1.00  0.00      B    O  
ATOM   2626  H1  HOH B 869      35.345  19.923   0.538  1.00  0.00      B    H  
ATOM   2627  H2  HOH B 869      35.537  18.442   1.214  1.00  0.00      B    H  
ATOM   2628  O   HOH B 870      23.520  28.620  37.862  1.00  0.00      B    O  
ATOM   2629  H1  HOH B 870      23.995  28.352  38.716  1.00  0.00      B    H  
ATOM   2630  H2  HOH B 870      22.856  27.891  37.710  1.00  0.00      B    H  
ATOM   2631  O   HOH B 871      35.817  15.107  25.736  1.00  0.00      B    O  
ATOM   2632  H1  HOH B 871      35.343  15.845  26.188  1.00  0.00      B    H  
ATOM   2633  H2  HOH B 871      36.794  15.359  25.540  1.00  0.00      B    H  
ATOM   2634  O   HOH B 872       4.959  33.856  13.106  1.00  0.00      B    O  
ATOM   2635  H1  HOH B 872       4.630  33.689  12.133  1.00  0.00      B    H  
ATOM   2636  H2  HOH B 872       5.524  33.038  13.318  1.00  0.00      B    H  
ATOM   2637  O   HOH B 873      25.355  38.316  22.032  1.00  0.00      B    O  
ATOM   2638  H1  HOH B 873      24.684  38.914  22.523  1.00  0.00      B    H  
ATOM   2639  H2  HOH B 873      25.771  37.665  22.709  1.00  0.00      B    H  
ATOM   2640  O   HOH B 874       5.886  17.493  16.473  1.00  0.00      B    O  
ATOM   2641  H1  HOH B 874       6.481  16.720  16.137  1.00  0.00      B    H  
ATOM   2642  H2  HOH B 874       5.276  17.835  15.707  1.00  0.00      B    H  
ATOM   2643  O   HOH B 875      19.660   5.203  16.650  1.00  0.00      B    O  
ATOM   2644  H1  HOH B 875      18.947   4.544  16.937  1.00  0.00      B    H  
ATOM   2645  H2  HOH B 875      19.478   5.614  15.712  1.00  0.00      B    H  
ATOM   2646  O   HOH B 876      15.635  13.604  10.023  1.00  0.00      B    O  
ATOM   2647  H1  HOH B 876      16.440  13.021   9.828  1.00  0.00      B    H  
ATOM   2648  H2  HOH B 876      15.790  14.558   9.768  1.00  0.00      B    H  
ATOM   2649  O   HOH B 877      17.483   3.393   6.774  1.00  0.00      B    O  
ATOM   2650  H1  HOH B 877      17.208   3.247   7.701  1.00  0.00      B    H  
ATOM   2651  H2  HOH B 877      17.741   2.471   6.423  1.00  0.00      B    H  
ATOM   2652  O   HOH B 878      36.317  26.179  16.629  1.00  0.00      B    O  
ATOM   2653  H1  HOH B 878      36.066  26.771  15.936  1.00  0.00      B    H  
ATOM   2654  H2  HOH B 878      36.044  26.584  17.513  1.00  0.00      B    H  
ATOM   2655  O   HOH B 879       2.643  30.336  34.534  1.00  0.00      B    O  
ATOM   2656  H1  HOH B 879       2.977  29.806  33.743  1.00  0.00      B    H  
ATOM   2657  H2  HOH B 879       2.134  31.099  34.083  1.00  0.00      B    H  
ATOM   2658  O   HOH B 880       0.275  19.633  28.936  1.00  0.00      B    O  
ATOM   2659  H1  HOH B 880       0.745  18.828  28.450  1.00  0.00      B    H  
ATOM   2660  H2  HOH B 880      -0.247  20.137  28.193  1.00  0.00      B    H  
ATOM   2661  O   HOH B 881      30.419  36.108  10.934  1.00  0.00      B    O  
ATOM   2662  H1  HOH B 881      30.879  35.200  10.824  1.00  0.00      B    H  
ATOM   2663  H2  HOH B 881      30.773  36.541  11.808  1.00  0.00      B    H  
ATOM   2664  O   HOH B 882      19.199  29.381  30.436  1.00  0.00      B    O  
ATOM   2665  H1  HOH B 882      20.095  29.171  30.897  1.00  0.00      B    H  
ATOM   2666  H2  HOH B 882      18.445  29.034  31.027  1.00  0.00      B    H  
ATOM   2667  O   HOH B 883       0.050  24.898  32.011  1.00  0.00      B    O  
ATOM   2668  H1  HOH B 883       0.485  24.032  32.275  1.00  0.00      B    H  
ATOM   2669  H2  HOH B 883       0.156  25.519  32.843  1.00  0.00      B    H  
ATOM   2670  O   HOH B 884       4.838   0.249   6.458  1.00  0.00      B    O  
ATOM   2671  H1  HOH B 884       4.008   0.798   6.548  1.00  0.00      B    H  
ATOM   2672  H2  HOH B 884       5.087  -0.017   7.416  1.00  0.00      B    H  
ATOM   2673  O   HOH B 885      16.135  22.885   7.394  1.00  0.00      B    O  
ATOM   2674  H1  HOH B 885      15.122  23.028   7.329  1.00  0.00      B    H  
ATOM   2675  H2  HOH B 885      16.286  21.866   7.272  1.00  0.00      B    H  
ATOM   2676  O   HOH B 886      32.432  24.464   9.310  1.00  0.00      B    O  
ATOM   2677  H1  HOH B 886      31.514  24.702   8.939  1.00  0.00      B    H  
ATOM   2678  H2  HOH B 886      32.356  23.515   9.678  1.00  0.00      B    H  
ATOM   2679  O   HOH B 887      23.909  34.020  14.141  1.00  0.00      B    O  
ATOM   2680  H1  HOH B 887      23.534  34.891  13.808  1.00  0.00      B    H  
ATOM   2681  H2  HOH B 887      23.225  33.331  14.187  1.00  0.00      B    H  
ATOM   2682  O   HOH B 888      33.785  11.471  14.882  1.00  0.00      B    O  
ATOM   2683  H1  HOH B 888      33.886  12.211  15.611  1.00  0.00      B    H  
ATOM   2684  H2  HOH B 888      32.948  11.799  14.321  1.00  0.00      B    H  
ATOM   2685  O   HOH B 889      17.928  28.762  10.789  1.00  0.00      B    O  
ATOM   2686  H1  HOH B 889      18.772  28.273  11.188  1.00  0.00      B    H  
ATOM   2687  H2  HOH B 889      17.405  29.039  11.624  1.00  0.00      B    H  
ATOM   2688  O   HOH B 890       3.893   7.587  24.754  1.00  0.00      B    O  
ATOM   2689  H1  HOH B 890       3.823   6.802  25.394  1.00  0.00      B    H  
ATOM   2690  H2  HOH B 890       3.985   8.416  25.300  1.00  0.00      B    H  
ATOM   2691  O   HOH B 891       7.941  11.575   2.216  1.00  0.00      B    O  
ATOM   2692  H1  HOH B 891       8.847  11.118   2.313  1.00  0.00      B    H  
ATOM   2693  H2  HOH B 891       7.214  10.796   2.331  1.00  0.00      B    H  
ATOM   2694  O   HOH B 892       9.060  17.090  29.917  1.00  0.00      B    O  
ATOM   2695  H1  HOH B 892       8.034  17.308  30.068  1.00  0.00      B    H  
ATOM   2696  H2  HOH B 892       9.572  17.496  30.687  1.00  0.00      B    H  
ATOM   2697  O   HOH B 893      33.448   8.503  24.314  1.00  0.00      B    O  
ATOM   2698  H1  HOH B 893      33.429   9.215  25.063  1.00  0.00      B    H  
ATOM   2699  H2  HOH B 893      33.810   9.025  23.556  1.00  0.00      B    H  
ATOM   2700  O   HOH B 894      28.227   7.638  34.759  1.00  0.00      B    O  
ATOM   2701  H1  HOH B 894      28.533   7.008  35.490  1.00  0.00      B    H  
ATOM   2702  H2  HOH B 894      28.173   8.535  35.133  1.00  0.00      B    H  
ATOM   2703  O   HOH B 895      37.660  33.070   8.646  1.00  0.00      B    O  
ATOM   2704  H1  HOH B 895      37.495  32.177   8.106  1.00  0.00      B    H  
ATOM   2705  H2  HOH B 895      37.567  32.835   9.653  1.00  0.00      B    H  
ATOM   2706  O   HOH B 896      35.542  27.634  13.760  1.00  0.00      B    O  
ATOM   2707  H1  HOH B 896      36.161  28.157  13.177  1.00  0.00      B    H  
ATOM   2708  H2  HOH B 896      34.650  28.070  13.829  1.00  0.00      B    H  
ATOM   2709  O   HOH B 897       0.549  29.854  21.778  1.00  0.00      B    O  
ATOM   2710  H1  HOH B 897       0.645  30.861  21.703  1.00  0.00      B    H  
ATOM   2711  H2  HOH B 897       1.122  29.521  22.546  1.00  0.00      B    H  
ATOM   2712  O   HOH B 898       3.412  11.862  35.872  1.00  0.00      B    O  
ATOM   2713  H1  HOH B 898       3.042  12.132  34.998  1.00  0.00      B    H  
ATOM   2714  H2  HOH B 898       2.724  11.206  36.282  1.00  0.00      B    H  
ATOM   2715  O   HOH B 899       5.414  26.438  21.106  1.00  0.00      B    O  
ATOM   2716  H1  HOH B 899       5.782  25.932  21.922  1.00  0.00      B    H  
ATOM   2717  H2  HOH B 899       4.711  25.936  20.639  1.00  0.00      B    H  
ATOM   2718  O   HOH B 900       5.538   9.734  10.613  1.00  0.00      B    O  
ATOM   2719  H1  HOH B 900       6.519   9.572  10.504  1.00  0.00      B    H  
ATOM   2720  H2  HOH B 900       5.119   9.435   9.724  1.00  0.00      B    H  
ATOM   2721  O   HOH B 901      23.198  30.115  14.736  1.00  0.00      B    O  
ATOM   2722  H1  HOH B 901      23.740  29.558  14.037  1.00  0.00      B    H  
ATOM   2723  H2  HOH B 901      22.547  30.641  14.152  1.00  0.00      B    H  
ATOM   2724  O   HOH B 902      29.810  29.012  12.275  1.00  0.00      B    O  
ATOM   2725  H1  HOH B 902      29.980  28.446  13.096  1.00  0.00      B    H  
ATOM   2726  H2  HOH B 902      30.683  29.171  11.727  1.00  0.00      B    H  
ATOM   2727  O   HOH B 903      36.344   8.966  38.749  1.00  0.00      B    O  
ATOM   2728  H1  HOH B 903      36.886   8.741  39.528  1.00  0.00      B    H  
ATOM   2729  H2  HOH B 903      35.806   9.839  38.921  1.00  0.00      B    H  
ATOM   2730  O   HOH B 904      14.264   6.180  33.349  1.00  0.00      B    O  
ATOM   2731  H1  HOH B 904      15.300   6.097  33.555  1.00  0.00      B    H  
ATOM   2732  H2  HOH B 904      13.868   6.372  34.241  1.00  0.00      B    H  
ATOM   2733  O   HOH B 905      16.639   8.393  34.570  1.00  0.00      B    O  
ATOM   2734  H1  HOH B 905      16.973   9.255  34.249  1.00  0.00      B    H  
ATOM   2735  H2  HOH B 905      15.649   8.570  34.876  1.00  0.00      B    H  
ATOM   2736  O   HOH B 906       8.958   0.752  31.693  1.00  0.00      B    O  
ATOM   2737  H1  HOH B 906       9.933   0.603  31.526  1.00  0.00      B    H  
ATOM   2738  H2  HOH B 906       8.753   1.688  31.340  1.00  0.00      B    H  
ATOM   2739  O   HOH B 907       8.912   8.743  23.528  1.00  0.00      B    O  
ATOM   2740  H1  HOH B 907       8.337   8.384  22.723  1.00  0.00      B    H  
ATOM   2741  H2  HOH B 907       9.549   8.025  23.867  1.00  0.00      B    H  
ATOM   2742  O   HOH B 908      33.752   3.135   2.705  1.00  0.00      B    O  
ATOM   2743  H1  HOH B 908      33.520   3.538   3.618  1.00  0.00      B    H  
ATOM   2744  H2  HOH B 908      33.907   2.153   2.766  1.00  0.00      B    H  
ATOM   2745  O   HOH B 909      29.299  27.017  14.952  1.00  0.00      B    O  
ATOM   2746  H1  HOH B 909      28.594  26.627  15.570  1.00  0.00      B    H  
ATOM   2747  H2  HOH B 909      29.908  26.264  14.656  1.00  0.00      B    H  
ATOM   2748  O   HOH B 910      37.483  10.017  36.288  1.00  0.00      B    O  
ATOM   2749  H1  HOH B 910      37.032   9.637  37.117  1.00  0.00      B    H  
ATOM   2750  H2  HOH B 910      38.131  10.759  36.592  1.00  0.00      B    H  
ATOM   2751  O   HOH B 911       7.420  30.335   4.442  1.00  0.00      B    O  
ATOM   2752  H1  HOH B 911       6.981  30.163   3.565  1.00  0.00      B    H  
ATOM   2753  H2  HOH B 911       7.343  29.584   5.075  1.00  0.00      B    H  
ATOM   2754  O   HOH B 912      30.367  14.200  23.674  1.00  0.00      B    O  
ATOM   2755  H1  HOH B 912      30.101  14.051  24.636  1.00  0.00      B    H  
ATOM   2756  H2  HOH B 912      30.940  13.406  23.481  1.00  0.00      B    H  
ATOM   2757  O   HOH B 913      27.133  21.703  16.318  1.00  0.00      B    O  
ATOM   2758  H1  HOH B 913      26.471  22.440  16.499  1.00  0.00      B    H  
ATOM   2759  H2  HOH B 913      26.953  20.971  17.010  1.00  0.00      B    H  
ATOM   2760  O   HOH B 914       2.167  20.794  16.028  1.00  0.00      B    O  
ATOM   2761  H1  HOH B 914       1.228  21.027  15.683  1.00  0.00      B    H  
ATOM   2762  H2  HOH B 914       1.980  20.268  16.891  1.00  0.00      B    H  
ATOM   2763  O   HOH B 915      29.057  10.069  17.457  1.00  0.00      B    O  
ATOM   2764  H1  HOH B 915      29.497  10.340  18.332  1.00  0.00      B    H  
ATOM   2765  H2  HOH B 915      29.647   9.472  16.954  1.00  0.00      B    H  
ATOM   2766  O   HOH B 916      16.567   7.667  11.930  1.00  0.00      B    O  
ATOM   2767  H1  HOH B 916      15.717   8.208  11.821  1.00  0.00      B    H  
ATOM   2768  H2  HOH B 916      17.175   8.165  12.607  1.00  0.00      B    H  
ATOM   2769  O   HOH B 917      20.696  18.698  13.831  1.00  0.00      B    O  
ATOM   2770  H1  HOH B 917      20.107  18.325  14.552  1.00  0.00      B    H  
ATOM   2771  H2  HOH B 917      21.458  19.217  14.231  1.00  0.00      B    H  
ATOM   2772  O   HOH B 918      10.491  18.251  27.839  1.00  0.00      B    O  
ATOM   2773  H1  HOH B 918       9.726  18.014  28.531  1.00  0.00      B    H  
ATOM   2774  H2  HOH B 918      10.763  17.435  27.276  1.00  0.00      B    H  
ATOM   2775  O   HOH B 919       6.222  32.781  20.806  1.00  0.00      B    O  
ATOM   2776  H1  HOH B 919       7.103  33.238  20.705  1.00  0.00      B    H  
ATOM   2777  H2  HOH B 919       5.799  33.082  21.712  1.00  0.00      B    H  
ATOM   2778  O   HOH B 920      35.157   4.249  26.523  1.00  0.00      B    O  
ATOM   2779  H1  HOH B 920      34.394   3.758  26.125  1.00  0.00      B    H  
ATOM   2780  H2  HOH B 920      35.505   4.949  25.893  1.00  0.00      B    H  
ATOM   2781  O   HOH B 921      14.768  36.708  15.669  1.00  0.00      B    O  
ATOM   2782  H1  HOH B 921      15.582  36.224  15.981  1.00  0.00      B    H  
ATOM   2783  H2  HOH B 921      14.122  35.998  15.364  1.00  0.00      B    H  
ATOM   2784  O   HOH B 922       9.492  31.606  37.798  1.00  0.00      B    O  
ATOM   2785  H1  HOH B 922       9.206  30.746  38.315  1.00  0.00      B    H  
ATOM   2786  H2  HOH B 922      10.188  31.325  37.055  1.00  0.00      B    H  
ATOM   2787  O   HOH B 923      16.204  36.141   8.919  1.00  0.00      B    O  
ATOM   2788  H1  HOH B 923      15.977  35.467   9.677  1.00  0.00      B    H  
ATOM   2789  H2  HOH B 923      17.109  35.927   8.551  1.00  0.00      B    H  
ATOM   2790  O   HOH B 924      13.882  35.619  29.180  1.00  0.00      B    O  
ATOM   2791  H1  HOH B 924      12.862  35.788  29.088  1.00  0.00      B    H  
ATOM   2792  H2  HOH B 924      14.084  34.793  28.695  1.00  0.00      B    H  
ATOM   2793  O   HOH B 925      15.910   3.553  14.259  1.00  0.00      B    O  
ATOM   2794  H1  HOH B 925      15.465   3.451  13.368  1.00  0.00      B    H  
ATOM   2795  H2  HOH B 925      16.353   2.631  14.540  1.00  0.00      B    H  
ATOM   2796  O   HOH B 926       9.457  27.620   8.024  1.00  0.00      B    O  
ATOM   2797  H1  HOH B 926       9.533  26.595   8.013  1.00  0.00      B    H  
ATOM   2798  H2  HOH B 926       9.654  28.032   8.983  1.00  0.00      B    H  
ATOM   2799  O   HOH B 927      31.264  15.122   2.636  1.00  0.00      B    O  
ATOM   2800  H1  HOH B 927      31.948  15.534   1.942  1.00  0.00      B    H  
ATOM   2801  H2  HOH B 927      31.085  15.878   3.295  1.00  0.00      B    H  
ATOM   2802  O   HOH B 928      32.718  38.118  17.557  1.00  0.00      B    O  
ATOM   2803  H1  HOH B 928      32.854  37.252  16.991  1.00  0.00      B    H  
ATOM   2804  H2  HOH B 928      32.049  37.888  18.273  1.00  0.00      B    H  
ATOM   2805  O   HOH B 929      15.084  15.710  34.050  1.00  0.00      B    O  
ATOM   2806  H1  HOH B 929      15.718  16.458  34.259  1.00  0.00      B    H  
ATOM   2807  H2  HOH B 929      15.104  15.007  34.807  1.00  0.00      B    H  
ATOM   2808  O   HOH B 930      27.012  18.469  33.710  1.00  0.00      B    O  
ATOM   2809  H1  HOH B 930      27.281  19.363  33.336  1.00  0.00      B    H  
ATOM   2810  H2  HOH B 930      27.355  17.849  33.020  1.00  0.00      B    H  
ATOM   2811  O   HOH B 931      21.651  35.722  30.002  1.00  0.00      B    O  
ATOM   2812  H1  HOH B 931      21.548  36.490  30.717  1.00  0.00      B    H  
ATOM   2813  H2  HOH B 931      21.276  36.103  29.123  1.00  0.00      B    H  
ATOM   2814  O   HOH B 932      14.407  36.077  12.371  1.00  0.00      B    O  
ATOM   2815  H1  HOH B 932      13.557  36.424  12.688  1.00  0.00      B    H  
ATOM   2816  H2  HOH B 932      14.919  36.789  11.806  1.00  0.00      B    H  
ATOM   2817  O   HOH B 933      24.526   4.823  30.678  1.00  0.00      B    O  
ATOM   2818  H1  HOH B 933      24.570   5.361  29.731  1.00  0.00      B    H  
ATOM   2819  H2  HOH B 933      23.576   4.888  31.020  1.00  0.00      B    H  
ATOM   2820  O   HOH B 934       4.713   8.568   8.316  1.00  0.00      B    O  
ATOM   2821  H1  HOH B 934       3.923   7.923   8.438  1.00  0.00      B    H  
ATOM   2822  H2  HOH B 934       4.331   9.418   7.958  1.00  0.00      B    H  
ATOM   2823  O   HOH B 935       7.496  12.776   8.595  1.00  0.00      B    O  
ATOM   2824  H1  HOH B 935       7.384  12.110   7.829  1.00  0.00      B    H  
ATOM   2825  H2  HOH B 935       7.297  12.350   9.481  1.00  0.00      B    H  
ATOM   2826  O   HOH B 936      23.519  18.513  19.857  1.00  0.00      B    O  
ATOM   2827  H1  HOH B 936      22.605  18.183  19.954  1.00  0.00      B    H  
ATOM   2828  H2  HOH B 936      24.006  17.886  19.192  1.00  0.00      B    H  
ATOM   2829  O   HOH B 937      24.554  18.001  14.524  1.00  0.00      B    O  
ATOM   2830  H1  HOH B 937      23.846  18.719  14.406  1.00  0.00      B    H  
ATOM   2831  H2  HOH B 937      25.426  18.507  14.708  1.00  0.00      B    H  
ATOM   2832  O   HOH B 938      35.143  11.365   0.127  1.00  0.00      B    O  
ATOM   2833  H1  HOH B 938      34.823  11.686  -0.760  1.00  0.00      B    H  
ATOM   2834  H2  HOH B 938      35.204  12.125   0.780  1.00  0.00      B    H  
ATOM   2835  O   HOH B 939      36.372  13.288   5.984  1.00  0.00      B    O  
ATOM   2836  H1  HOH B 939      35.560  13.078   5.365  1.00  0.00      B    H  
ATOM   2837  H2  HOH B 939      36.514  14.273   6.012  1.00  0.00      B    H  
ATOM   2838  O   HOH B 940      28.700  28.032   4.904  1.00  0.00      B    O  
ATOM   2839  H1  HOH B 940      28.774  29.024   5.106  1.00  0.00      B    H  
ATOM   2840  H2  HOH B 940      27.958  27.866   4.214  1.00  0.00      B    H  
ATOM   2841  O   HOH B 941      37.289  36.961   3.522  1.00  0.00      B    O  
ATOM   2842  H1  HOH B 941      37.300  36.288   4.316  1.00  0.00      B    H  
ATOM   2843  H2  HOH B 941      36.306  37.253   3.401  1.00  0.00      B    H  
ATOM   2844  O   HOH B 942       2.731   0.990   9.028  1.00  0.00      B    O  
ATOM   2845  H1  HOH B 942       2.598   1.192   8.066  1.00  0.00      B    H  
ATOM   2846  H2  HOH B 942       3.693   0.671   9.205  1.00  0.00      B    H  
ATOM   2847  O   HOH B 943      22.660  23.245  18.155  1.00  0.00      B    O  
ATOM   2848  H1  HOH B 943      21.766  23.419  17.719  1.00  0.00      B    H  
ATOM   2849  H2  HOH B 943      22.483  23.230  19.160  1.00  0.00      B    H  
ATOM   2850  O   HOH B 944      30.378  24.476  19.381  1.00  0.00      B    O  
ATOM   2851  H1  HOH B 944      29.653  24.006  18.923  1.00  0.00      B    H  
ATOM   2852  H2  HOH B 944      30.027  25.190  19.960  1.00  0.00      B    H  
ATOM   2853  O   HOH B 945       1.295   3.252  27.580  1.00  0.00      B    O  
ATOM   2854  H1  HOH B 945       2.072   2.781  27.958  1.00  0.00      B    H  
ATOM   2855  H2  HOH B 945       0.699   3.560  28.328  1.00  0.00      B    H  
ATOM   2856  O   HOH B 946      39.064  14.162  31.971  1.00  0.00      B    O  
ATOM   2857  H1  HOH B 946      38.789  14.847  31.249  1.00  0.00      B    H  
ATOM   2858  H2  HOH B 946      38.552  13.302  31.722  1.00  0.00      B    H  
ATOM   2859  O   HOH B 947       3.804   6.523  12.353  1.00  0.00      B    O  
ATOM   2860  H1  HOH B 947       3.104   6.748  12.982  1.00  0.00      B    H  
ATOM   2861  H2  HOH B 947       4.014   5.494  12.485  1.00  0.00      B    H  
ATOM   2862  O   HOH B 948      10.762  33.183  24.564  1.00  0.00      B    O  
ATOM   2863  H1  HOH B 948      10.647  33.664  25.434  1.00  0.00      B    H  
ATOM   2864  H2  HOH B 948      10.082  32.431  24.604  1.00  0.00      B    H  
ATOM   2865  O   HOH B 949      10.662  38.746   5.467  1.00  0.00      B    O  
ATOM   2866  H1  HOH B 949      11.167  38.908   4.594  1.00  0.00      B    H  
ATOM   2867  H2  HOH B 949      10.088  37.950   5.418  1.00  0.00      B    H  
ATOM   2868  O   HOH B 950       6.426  38.733  26.080  1.00  0.00      B    O  
ATOM   2869  H1  HOH B 950       6.907  38.307  25.259  1.00  0.00      B    H  
ATOM   2870  H2  HOH B 950       5.907  39.509  25.778  1.00  0.00      B    H  
ATOM   2871  O   HOH B 951      15.812  12.039   5.269  1.00  0.00      B    O  
ATOM   2872  H1  HOH B 951      16.142  12.873   4.847  1.00  0.00      B    H  
ATOM   2873  H2  HOH B 951      15.215  12.289   6.037  1.00  0.00      B    H  
ATOM   2874  O   HOH B 952      21.505  28.839  31.475  1.00  0.00      B    O  
ATOM   2875  H1  HOH B 952      22.457  28.538  31.476  1.00  0.00      B    H  
ATOM   2876  H2  HOH B 952      21.439  29.862  31.443  1.00  0.00      B    H  
ATOM   2877  O   HOH B 953      10.861  15.554  13.467  1.00  0.00      B    O  
ATOM   2878  H1  HOH B 953      10.405  14.825  12.954  1.00  0.00      B    H  
ATOM   2879  H2  HOH B 953      11.435  15.105  14.153  1.00  0.00      B    H  
ATOM   2880  O   HOH B 954      20.595  24.726  11.287  1.00  0.00      B    O  
ATOM   2881  H1  HOH B 954      21.174  24.798  12.120  1.00  0.00      B    H  
ATOM   2882  H2  HOH B 954      20.155  23.824  11.296  1.00  0.00      B    H  
ATOM   2883  O   HOH B 955      16.217   2.408  32.988  1.00  0.00      B    O  
ATOM   2884  H1  HOH B 955      15.897   1.728  32.359  1.00  0.00      B    H  
ATOM   2885  H2  HOH B 955      17.182   2.262  33.209  1.00  0.00      B    H  
ATOM   2886  O   HOH B 956      16.742  34.000  32.421  1.00  0.00      B    O  
ATOM   2887  H1  HOH B 956      17.017  33.678  33.346  1.00  0.00      B    H  
ATOM   2888  H2  HOH B 956      17.605  34.114  31.897  1.00  0.00      B    H  
ATOM   2889  O   HOH B 957      18.579  15.578  27.622  1.00  0.00      B    O  
ATOM   2890  H1  HOH B 957      18.930  16.033  26.787  1.00  0.00      B    H  
ATOM   2891  H2  HOH B 957      18.137  14.734  27.342  1.00  0.00      B    H  
ATOM   2892  O   HOH B 958      29.483   0.835  18.689  1.00  0.00      B    O  
ATOM   2893  H1  HOH B 958      30.008   0.287  19.344  1.00  0.00      B    H  
ATOM   2894  H2  HOH B 958      28.440   0.769  18.848  1.00  0.00      B    H  
ATOM   2895  O   HOH B 959      12.167  27.989  38.942  1.00  0.00      B    O  
ATOM   2896  H1  HOH B 959      12.054  27.179  39.566  1.00  0.00      B    H  
ATOM   2897  H2  HOH B 959      12.425  27.655  38.014  1.00  0.00      B    H  
ATOM   2898  O   HOH B 960      33.207  21.418   1.680  1.00  0.00      B    O  
ATOM   2899  H1  HOH B 960      32.340  21.056   2.117  1.00  0.00      B    H  
ATOM   2900  H2  HOH B 960      33.941  20.796   1.861  1.00  0.00      B    H  
ATOM   2901  O   HOH B 961      18.813  12.165  18.654  1.00  0.00      B    O  
ATOM   2902  H1  HOH B 961      19.024  11.181  18.725  1.00  0.00      B    H  
ATOM   2903  H2  HOH B 961      18.715  12.551  19.576  1.00  0.00      B    H  
ATOM   2904  O   HOH B 962      19.776  20.245   7.514  1.00  0.00      B    O  
ATOM   2905  H1  HOH B 962      19.930  19.531   8.172  1.00  0.00      B    H  
ATOM   2906  H2  HOH B 962      20.500  20.313   6.833  1.00  0.00      B    H  
ATOM   2907  O   HOH B 963      12.794  20.886   9.243  1.00  0.00      B    O  
ATOM   2908  H1  HOH B 963      11.896  20.573   9.645  1.00  0.00      B    H  
ATOM   2909  H2  HOH B 963      12.698  21.858   9.032  1.00  0.00      B    H  
ATOM   2910  O   HOH B 964       0.682  32.561  33.781  1.00  0.00      B    O  
ATOM   2911  H1  HOH B 964       1.169  33.463  33.726  1.00  0.00      B    H  
ATOM   2912  H2  HOH B 964       0.098  32.643  34.574  1.00  0.00      B    H  
ATOM   2913  O   HOH B 965      38.644  30.932  13.712  1.00  0.00      B    O  
ATOM   2914  H1  HOH B 965      38.561  31.163  14.723  1.00  0.00      B    H  
ATOM   2915  H2  HOH B 965      38.740  29.939  13.687  1.00  0.00      B    H  
ATOM   2916  O   HOH B 966      28.702  33.490   8.202  1.00  0.00      B    O  
ATOM   2917  H1  HOH B 966      28.334  34.356   8.503  1.00  0.00      B    H  
ATOM   2918  H2  HOH B 966      29.366  33.702   7.450  1.00  0.00      B    H  
ATOM   2919  O   HOH B 967      15.702  37.772  35.481  1.00  0.00      B    O  
ATOM   2920  H1  HOH B 967      15.811  37.059  34.743  1.00  0.00      B    H  
ATOM   2921  H2  HOH B 967      16.655  38.126  35.710  1.00  0.00      B    H  
ATOM   2922  O   HOH B 968      14.995   9.471  19.262  1.00  0.00      B    O  
ATOM   2923  H1  HOH B 968      14.709   8.527  19.012  1.00  0.00      B    H  
ATOM   2924  H2  HOH B 968      14.643  10.074  18.501  1.00  0.00      B    H  
ATOM   2925  O   HOH B 969       3.586  17.372  29.934  1.00  0.00      B    O  
ATOM   2926  H1  HOH B 969       3.521  16.931  30.860  1.00  0.00      B    H  
ATOM   2927  H2  HOH B 969       4.326  16.821  29.485  1.00  0.00      B    H  
ATOM   2928  O   HOH B 970      22.961   5.906   3.985  1.00  0.00      B    O  
ATOM   2929  H1  HOH B 970      22.867   5.882   2.911  1.00  0.00      B    H  
ATOM   2930  H2  HOH B 970      22.915   4.958   4.310  1.00  0.00      B    H  
ATOM   2931  O   HOH B 971      22.092  18.706   4.795  1.00  0.00      B    O  
ATOM   2932  H1  HOH B 971      22.095  19.549   5.383  1.00  0.00      B    H  
ATOM   2933  H2  HOH B 971      21.656  18.001   5.389  1.00  0.00      B    H  
ATOM   2934  O   HOH B 972      11.777  12.324   8.908  1.00  0.00      B    O  
ATOM   2935  H1  HOH B 972      12.302  11.427   8.807  1.00  0.00      B    H  
ATOM   2936  H2  HOH B 972      12.083  12.860   9.748  1.00  0.00      B    H  
ATOM   2937  O   HOH B 973      12.381  14.366  15.502  1.00  0.00      B    O  
ATOM   2938  H1  HOH B 973      12.614  14.312  16.438  1.00  0.00      B    H  
ATOM   2939  H2  HOH B 973      13.078  13.951  14.906  1.00  0.00      B    H  
ATOM   2940  O   HOH B 974      17.389  15.641   2.213  1.00  0.00      B    O  
ATOM   2941  H1  HOH B 974      18.224  15.302   1.819  1.00  0.00      B    H  
ATOM   2942  H2  HOH B 974      17.589  16.549   2.672  1.00  0.00      B    H  
ATOM   2943  O   HOH B 975       3.230  26.601  36.301  1.00  0.00      B    O  
ATOM   2944  H1  HOH B 975       3.917  26.828  35.518  1.00  0.00      B    H  
ATOM   2945  H2  HOH B 975       3.798  26.148  37.011  1.00  0.00      B    H  
ATOM   2946  O   HOH B 976      14.445  27.321  26.886  1.00  0.00      B    O  
ATOM   2947  H1  HOH B 976      14.526  26.474  26.241  1.00  0.00      B    H  
ATOM   2948  H2  HOH B 976      14.202  28.059  26.209  1.00  0.00      B    H  
ATOM   2949  O   HOH B 977      16.843   4.934  11.401  1.00  0.00      B    O  
ATOM   2950  H1  HOH B 977      16.759   5.936  11.542  1.00  0.00      B    H  
ATOM   2951  H2  HOH B 977      17.307   4.765  10.535  1.00  0.00      B    H  
ATOM   2952  O   HOH B 978      15.303  18.037  29.825  1.00  0.00      B    O  
ATOM   2953  H1  HOH B 978      14.638  18.669  29.432  1.00  0.00      B    H  
ATOM   2954  H2  HOH B 978      15.928  18.502  30.408  1.00  0.00      B    H  
ATOM   2955  O   HOH B 979      28.356   6.758  20.917  1.00  0.00      B    O  
ATOM   2956  H1  HOH B 979      27.768   6.873  21.685  1.00  0.00      B    H  
ATOM   2957  H2  HOH B 979      28.820   5.838  21.004  1.00  0.00      B    H  
ATOM   2958  O   HOH B 980      11.962  15.103  30.746  1.00  0.00      B    O  
ATOM   2959  H1  HOH B 980      12.632  15.760  31.104  1.00  0.00      B    H  
ATOM   2960  H2  HOH B 980      11.053  15.424  31.075  1.00  0.00      B    H  
ATOM   2961  O   HOH B 981      16.152  22.835  27.369  1.00  0.00      B    O  
ATOM   2962  H1  HOH B 981      15.594  22.734  28.181  1.00  0.00      B    H  
ATOM   2963  H2  HOH B 981      17.173  22.698  27.690  1.00  0.00      B    H  
ATOM   2964  O   HOH B 982       1.190  21.221   6.328  1.00  0.00      B    O  
ATOM   2965  H1  HOH B 982       1.022  20.315   6.739  1.00  0.00      B    H  
ATOM   2966  H2  HOH B 982       0.958  21.141   5.315  1.00  0.00      B    H  
ATOM   2967  O   HOH B 983       7.577  12.090  38.751  1.00  0.00      B    O  
ATOM   2968  H1  HOH B 983       7.598  11.908  39.740  1.00  0.00      B    H  
ATOM   2969  H2  HOH B 983       8.380  11.664  38.285  1.00  0.00      B    H  
ATOM   2970  O   HOH B 984       6.541  34.732  15.121  1.00  0.00      B    O  
ATOM   2971  H1  HOH B 984       7.478  34.784  14.749  1.00  0.00      B    H  
ATOM   2972  H2  HOH B 984       5.806  34.617  14.412  1.00  0.00      B    H  
ATOM   2973  O   HOH B 985       8.300  33.085   0.676  1.00  0.00      B    O  
ATOM   2974  H1  HOH B 985       7.401  33.303   0.250  1.00  0.00      B    H  
ATOM   2975  H2  HOH B 985       8.811  32.490   0.008  1.00  0.00      B    H  
ATOM   2976  O   HOH B 986      14.740   0.782  21.986  1.00  0.00      B    O  
ATOM   2977  H1  HOH B 986      14.175   1.652  21.959  1.00  0.00      B    H  
ATOM   2978  H2  HOH B 986      14.103   0.031  22.221  1.00  0.00      B    H  
ATOM   2979  O   HOH B 987       0.908  26.198  38.125  1.00  0.00      B    O  
ATOM   2980  H1  HOH B 987       0.742  25.233  37.778  1.00  0.00      B    H  
ATOM   2981  H2  HOH B 987       1.326  26.745  37.423  1.00  0.00      B    H  
ATOM   2982  O   HOH B 988       2.122  15.617   9.289  1.00  0.00      B    O  
ATOM   2983  H1  HOH B 988       2.675  15.584  10.141  1.00  0.00      B    H  
ATOM   2984  H2  HOH B 988       2.434  14.824   8.802  1.00  0.00      B    H  
ATOM   2985  O   HOH B 989       5.726  16.297  28.388  1.00  0.00      B    O  
ATOM   2986  H1  HOH B 989       6.345  15.531  28.151  1.00  0.00      B    H  
ATOM   2987  H2  HOH B 989       6.003  17.006  27.651  1.00  0.00      B    H  
ATOM   2988  O   HOH B 990      10.726   2.364  24.150  1.00  0.00      B    O  
ATOM   2989  H1  HOH B 990      10.460   1.514  23.679  1.00  0.00      B    H  
ATOM   2990  H2  HOH B 990      10.012   3.032  23.947  1.00  0.00      B    H  
ATOM   2991  O   HOH B 991      16.637  26.858  14.910  1.00  0.00      B    O  
ATOM   2992  H1  HOH B 991      16.987  25.930  15.087  1.00  0.00      B    H  
ATOM   2993  H2  HOH B 991      15.751  26.735  14.473  1.00  0.00      B    H  
ATOM   2994  O   HOH B 992      24.421   6.674  13.432  1.00  0.00      B    O  
ATOM   2995  H1  HOH B 992      24.977   7.340  13.035  1.00  0.00      B    H  
ATOM   2996  H2  HOH B 992      23.442   6.973  13.305  1.00  0.00      B    H  
ATOM   2997  O   HOH B 993      25.986  34.129  15.856  1.00  0.00      B    O  
ATOM   2998  H1  HOH B 993      26.511  34.265  14.992  1.00  0.00      B    H  
ATOM   2999  H2  HOH B 993      25.076  33.878  15.586  1.00  0.00      B    H  
ATOM   3000  O   HOH B 994      35.753  10.588  13.266  1.00  0.00      B    O  
ATOM   3001  H1  HOH B 994      35.122  10.895  14.032  1.00  0.00      B    H  
ATOM   3002  H2  HOH B 994      35.114  10.424  12.442  1.00  0.00      B    H  
ATOM   3003  O   HOH B 995      20.085   3.770  38.929  1.00  0.00      B    O  
ATOM   3004  H1  HOH B 995      20.844   3.390  38.318  1.00  0.00      B    H  
ATOM   3005  H2  HOH B 995      19.356   4.083  38.340  1.00  0.00      B    H  
ATOM   3006  O   HOH B 996      38.532   5.720  18.072  1.00  0.00      B    O  
ATOM   3007  H1  HOH B 996      37.835   6.511  18.249  1.00  0.00      B    H  
ATOM   3008  H2  HOH B 996      38.423   5.458  17.095  1.00  0.00      B    H  
ATOM   3009  O   HOH B 997      17.703  18.906  22.653  1.00  0.00      B    O  
ATOM   3010  H1  HOH B 997      16.939  18.925  23.325  1.00  0.00      B    H  
ATOM   3011  H2  HOH B 997      18.032  17.912  22.643  1.00  0.00      B    H  
ATOM   3012  O   HOH B 998       1.526  30.243  38.115  1.00  0.00      B    O  
ATOM   3013  H1  HOH B 998       0.888  30.044  38.836  1.00  0.00      B    H  
ATOM   3014  H2  HOH B 998       1.142  29.743  37.306  1.00  0.00      B    H  
ATOM   3015  O   HOH B 999      26.828  19.260  15.138  1.00  0.00      B    O  
ATOM   3016  H1  HOH B 999      26.773  20.221  15.473  1.00  0.00      B    H  
ATOM   3017  H2  HOH B 999      27.255  18.782  15.949  1.00  0.00      B    H  
ATOM   3018  O   HOH B1000      18.483   1.165   5.314  1.00  0.00      B    O  
ATOM   3019  H1  HOH B1000      18.483   0.734   4.394  1.00  0.00      B    H  
ATOM   3020  H2  HOH B1000      18.257   0.381   5.985  1.00  0.00      B    H  
ATOM   3021  O   HOH B1001      25.755  25.890   6.088  1.00  0.00      B    O  
ATOM   3022  H1  HOH B1001      26.343  25.331   5.515  1.00  0.00      B    H  
ATOM   3023  H2  HOH B1001      25.206  26.487   5.439  1.00  0.00      B    H  
ATOM   3024  O   HOH B1002      38.085  22.825  25.191  1.00  0.00      B    O  
ATOM   3025  H1  HOH B1002      37.347  23.068  24.568  1.00  0.00      B    H  
ATOM   3026  H2  HOH B1002      38.691  23.685  25.189  1.00  0.00      B    H  
ATOM   3027  O   HOH B1003       6.638  26.412  28.908  1.00  0.00      B    O  
ATOM   3028  H1  HOH B1003       7.351  25.644  28.748  1.00  0.00      B    H  
ATOM   3029  H2  HOH B1003       6.196  26.551  27.985  1.00  0.00      B    H  
ATOM   3030  O   HOH B1004      34.028  11.801   5.314  1.00  0.00      B    O  
ATOM   3031  H1  HOH B1004      33.637  12.652   4.913  1.00  0.00      B    H  
ATOM   3032  H2  HOH B1004      33.270  11.134   5.258  1.00  0.00      B    H  
ATOM   3033  O   HOH B1005       0.018  36.423  14.779  1.00  0.00      B    O  
ATOM   3034  H1  HOH B1005      -0.154  37.422  14.790  1.00  0.00      B    H  
ATOM   3035  H2  HOH B1005       0.665  36.143  15.465  1.00  0.00      B    H  
ATOM   3036  O   HOH B1006      12.034   4.095  30.081  1.00  0.00      B    O  
ATOM   3037  H1  HOH B1006      11.216   3.741  30.638  1.00  0.00      B    H  
ATOM   3038  H2  HOH B1006      12.836   3.866  30.637  1.00  0.00      B    H  
ATOM   3039  O   HOH B1007      19.855  35.191  21.587  1.00  0.00      B    O  
ATOM   3040  H1  HOH B1007      19.212  34.548  22.136  1.00  0.00      B    H  
ATOM   3041  H2  HOH B1007      19.964  35.994  22.125  1.00  0.00      B    H  
ATOM   3042  O   HOH B1008      12.645   3.060  26.076  1.00  0.00      B    O  
ATOM   3043  H1  HOH B1008      11.942   2.808  25.308  1.00  0.00      B    H  
ATOM   3044  H2  HOH B1008      12.878   2.186  26.523  1.00  0.00      B    H  
ATOM   3045  O   HOH B1009      14.740   7.070  26.440  1.00  0.00      B    O  
ATOM   3046  H1  HOH B1009      13.698   7.054  26.388  1.00  0.00      B    H  
ATOM   3047  H2  HOH B1009      14.910   6.135  26.225  1.00  0.00      B    H  
ATOM   3048  O   HOH B1010       1.353  34.235  16.980  1.00  0.00      B    O  
ATOM   3049  H1  HOH B1010       1.532  33.777  16.161  1.00  0.00      B    H  
ATOM   3050  H2  HOH B1010       1.074  33.537  17.647  1.00  0.00      B    H  
ATOM   3051  O   HOH B1011      23.416  26.697  19.353  1.00  0.00      B    O  
ATOM   3052  H1  HOH B1011      22.721  27.344  18.994  1.00  0.00      B    H  
ATOM   3053  H2  HOH B1011      23.286  25.816  18.897  1.00  0.00      B    H  
ATOM   3054  O   HOH B1012      37.033  23.874  10.381  1.00  0.00      B    O  
ATOM   3055  H1  HOH B1012      37.710  23.251  10.534  1.00  0.00      B    H  
ATOM   3056  H2  HOH B1012      36.935  24.508  11.208  1.00  0.00      B    H  
ATOM   3057  O   HOH B1013      10.286  17.028  11.214  1.00  0.00      B    O  
ATOM   3058  H1  HOH B1013      10.609  16.562  12.066  1.00  0.00      B    H  
ATOM   3059  H2  HOH B1013       9.420  16.578  10.877  1.00  0.00      B    H  
ATOM   3060  O   HOH B1014       5.977   8.793  20.018  1.00  0.00      B    O  
ATOM   3061  H1  HOH B1014       5.047   9.243  20.200  1.00  0.00      B    H  
ATOM   3062  H2  HOH B1014       6.139   8.060  20.679  1.00  0.00      B    H  
ATOM   3063  O   HOH B1015      20.658  14.584  34.352  1.00  0.00      B    O  
ATOM   3064  H1  HOH B1015      21.300  14.850  35.089  1.00  0.00      B    H  
ATOM   3065  H2  HOH B1015      19.727  14.901  34.589  1.00  0.00      B    H  
ATOM   3066  O   HOH B1016      10.445  36.440  31.520  1.00  0.00      B    O  
ATOM   3067  H1  HOH B1016       9.606  36.559  32.033  1.00  0.00      B    H  
ATOM   3068  H2  HOH B1016      10.877  35.524  31.733  1.00  0.00      B    H  
ATOM   3069  O   HOH B1017       1.015  25.003  18.682  1.00  0.00      B    O  
ATOM   3070  H1  HOH B1017       0.905  24.718  17.693  1.00  0.00      B    H  
ATOM   3071  H2  HOH B1017       0.234  25.679  18.848  1.00  0.00      B    H  
ATOM   3072  O   HOH B1018       2.263  15.184  26.962  1.00  0.00      B    O  
ATOM   3073  H1  HOH B1018       3.034  15.067  27.585  1.00  0.00      B    H  
ATOM   3074  H2  HOH B1018       1.580  14.519  27.204  1.00  0.00      B    H  
ATOM   3075  O   HOH B1019      36.018  18.898   6.344  1.00  0.00      B    O  
ATOM   3076  H1  HOH B1019      35.513  19.760   6.068  1.00  0.00      B    H  
ATOM   3077  H2  HOH B1019      36.517  19.230   7.196  1.00  0.00      B    H  
ATOM   3078  O   HOH B1020      37.281   8.041  18.738  1.00  0.00      B    O  
ATOM   3079  H1  HOH B1020      37.238   8.537  17.813  1.00  0.00      B    H  
ATOM   3080  H2  HOH B1020      37.385   8.794  19.392  1.00  0.00      B    H  
ATOM   3081  O   HOH B1021      12.165  11.731  38.783  1.00  0.00      B    O  
ATOM   3082  H1  HOH B1021      13.156  11.651  38.665  1.00  0.00      B    H  
ATOM   3083  H2  HOH B1021      12.102  12.030  39.817  1.00  0.00      B    H  
ATOM   3084  O   HOH B1022      32.602  20.622  31.381  1.00  0.00      B    O  
ATOM   3085  H1  HOH B1022      33.295  21.388  31.401  1.00  0.00      B    H  
ATOM   3086  H2  HOH B1022      32.610  20.328  30.420  1.00  0.00      B    H  
ATOM   3087  O   HOH B1023      34.910  21.408  11.289  1.00  0.00      B    O  
ATOM   3088  H1  HOH B1023      34.406  21.633  10.464  1.00  0.00      B    H  
ATOM   3089  H2  HOH B1023      35.840  21.818  11.142  1.00  0.00      B    H  
ATOM   3090  O   HOH B1024      26.223  22.224  19.846  1.00  0.00      B    O  
ATOM   3091  H1  HOH B1024      26.740  23.018  20.268  1.00  0.00      B    H  
ATOM   3092  H2  HOH B1024      26.913  21.486  19.823  1.00  0.00      B    H  
ATOM   3093  O   HOH B1025      33.686  11.839  31.561  1.00  0.00      B    O  
ATOM   3094  H1  HOH B1025      34.189  12.597  31.210  1.00  0.00      B    H  
ATOM   3095  H2  HOH B1025      33.003  12.209  32.177  1.00  0.00      B    H  
ATOM   3096  O   HOH B1026      17.560  13.423  23.444  1.00  0.00      B    O  
ATOM   3097  H1  HOH B1026      17.903  12.564  23.935  1.00  0.00      B    H  
ATOM   3098  H2  HOH B1026      16.520  13.352  23.459  1.00  0.00      B    H  
ATOM   3099  O   HOH B1027       3.579  23.130  34.502  1.00  0.00      B    O  
ATOM   3100  H1  HOH B1027       2.708  22.820  34.045  1.00  0.00      B    H  
ATOM   3101  H2  HOH B1027       3.729  24.119  34.527  1.00  0.00      B    H  
ATOM   3102  O   HOH B1028      13.805  30.706  13.170  1.00  0.00      B    O  
ATOM   3103  H1  HOH B1028      13.550  31.692  13.034  1.00  0.00      B    H  
ATOM   3104  H2  HOH B1028      14.528  30.716  13.896  1.00  0.00      B    H  
ATOM   3105  O   HOH B1029       8.613   6.043   2.895  1.00  0.00      B    O  
ATOM   3106  H1  HOH B1029       8.627   6.329   3.876  1.00  0.00      B    H  
ATOM   3107  H2  HOH B1029       8.796   5.058   2.872  1.00  0.00      B    H  
ATOM   3108  O   HOH B1030      21.658   7.752  12.862  1.00  0.00      B    O  
ATOM   3109  H1  HOH B1030      21.938   8.418  12.093  1.00  0.00      B    H  
ATOM   3110  H2  HOH B1030      21.354   8.375  13.623  1.00  0.00      B    H  
ATOM   3111  O   HOH B1031      33.948  12.574  36.926  1.00  0.00      B    O  
ATOM   3112  H1  HOH B1031      32.935  12.507  36.896  1.00  0.00      B    H  
ATOM   3113  H2  HOH B1031      34.251  12.920  36.031  1.00  0.00      B    H  
ATOM   3114  O   HOH B1032      18.466  24.738  20.979  1.00  0.00      B    O  
ATOM   3115  H1  HOH B1032      18.129  23.809  21.323  1.00  0.00      B    H  
ATOM   3116  H2  HOH B1032      19.303  24.950  21.469  1.00  0.00      B    H  
ATOM   3117  O   HOH B1033      18.280  11.173  24.626  1.00  0.00      B    O  
ATOM   3118  H1  HOH B1033      19.158  10.855  25.069  1.00  0.00      B    H  
ATOM   3119  H2  HOH B1033      17.595  10.423  24.722  1.00  0.00      B    H  
ATOM   3120  O   HOH B1034       0.979   9.481   7.424  1.00  0.00      B    O  
ATOM   3121  H1  HOH B1034       1.052  10.503   7.099  1.00  0.00      B    H  
ATOM   3122  H2  HOH B1034       1.027   9.634   8.396  1.00  0.00      B    H  
ATOM   3123  O   HOH B1035      33.466   8.544  15.596  1.00  0.00      B    O  
ATOM   3124  H1  HOH B1035      34.095   9.214  15.274  1.00  0.00      B    H  
ATOM   3125  H2  HOH B1035      33.292   7.858  14.861  1.00  0.00      B    H  
ATOM   3126  O   HOH B1036      11.076  19.073   5.420  1.00  0.00      B    O  
ATOM   3127  H1  HOH B1036      12.038  18.826   5.637  1.00  0.00      B    H  
ATOM   3128  H2  HOH B1036      10.849  18.653   4.520  1.00  0.00      B    H  
ATOM   3129  O   HOH B1037      13.660  14.135  17.973  1.00  0.00      B    O  
ATOM   3130  H1  HOH B1037      13.450  15.001  18.506  1.00  0.00      B    H  
ATOM   3131  H2  HOH B1037      14.650  14.232  17.762  1.00  0.00      B    H  
ATOM   3132  O   HOH B1038      35.728   2.860  31.002  1.00  0.00      B    O  
ATOM   3133  H1  HOH B1038      34.755   2.768  31.089  1.00  0.00      B    H  
ATOM   3134  H2  HOH B1038      35.861   2.811  29.939  1.00  0.00      B    H  
ATOM   3135  O   HOH B1039      26.199   2.031  15.743  1.00  0.00      B    O  
ATOM   3136  H1  HOH B1039      27.198   2.083  15.593  1.00  0.00      B    H  
ATOM   3137  H2  HOH B1039      25.735   2.258  14.850  1.00  0.00      B    H  
ATOM   3138  O   HOH B1040      25.305  37.328  19.655  1.00  0.00      B    O  
ATOM   3139  H1  HOH B1040      25.347  37.751  20.573  1.00  0.00      B    H  
ATOM   3140  H2  HOH B1040      24.513  37.723  19.225  1.00  0.00      B    H  
ATOM   3141  O   HOH B1041      35.835  36.432  35.401  1.00  0.00      B    O  
ATOM   3142  H1  HOH B1041      35.775  36.761  36.379  1.00  0.00      B    H  
ATOM   3143  H2  HOH B1041      34.944  36.677  34.956  1.00  0.00      B    H  
ATOM   3144  O   HOH B1042      10.063  34.486  26.947  1.00  0.00      B    O  
ATOM   3145  H1  HOH B1042      10.563  34.874  27.733  1.00  0.00      B    H  
ATOM   3146  H2  HOH B1042       9.655  33.651  27.338  1.00  0.00      B    H  
ATOM   3147  O   HOH B1043       8.954  34.840   2.568  1.00  0.00      B    O  
ATOM   3148  H1  HOH B1043       9.494  35.550   2.049  1.00  0.00      B    H  
ATOM   3149  H2  HOH B1043       8.593  34.198   1.828  1.00  0.00      B    H  
ATOM   3150  O   HOH B1044      28.877  13.932  34.763  1.00  0.00      B    O  
ATOM   3151  H1  HOH B1044      28.356  13.085  34.989  1.00  0.00      B    H  
ATOM   3152  H2  HOH B1044      29.365  14.213  35.640  1.00  0.00      B    H  
ATOM   3153  O   HOH B1045      37.385  30.544   7.221  1.00  0.00      B    O  
ATOM   3154  H1  HOH B1045      36.937  30.947   6.425  1.00  0.00      B    H  
ATOM   3155  H2  HOH B1045      37.920  29.761   6.865  1.00  0.00      B    H  
ATOM   3156  O   HOH B1046      21.898  30.018  35.538  1.00  0.00      B    O  
ATOM   3157  H1  HOH B1046      22.411  29.203  35.698  1.00  0.00      B    H  
ATOM   3158  H2  HOH B1046      22.518  30.804  35.469  1.00  0.00      B    H  
ATOM   3159  O   HOH B1047       6.832  25.714  37.565  1.00  0.00      B    O  
ATOM   3160  H1  HOH B1047       6.986  26.694  37.674  1.00  0.00      B    H  
ATOM   3161  H2  HOH B1047       6.805  25.576  36.608  1.00  0.00      B    H  
ATOM   3162  O   HOH B1048      10.457   3.799  36.824  1.00  0.00      B    O  
ATOM   3163  H1  HOH B1048      10.241   4.064  37.763  1.00  0.00      B    H  
ATOM   3164  H2  HOH B1048      10.726   2.868  36.804  1.00  0.00      B    H  
ATOM   3165  O   HOH B1049      35.616  27.846   1.925  1.00  0.00      B    O  
ATOM   3166  H1  HOH B1049      36.090  27.347   1.194  1.00  0.00      B    H  
ATOM   3167  H2  HOH B1049      36.161  27.666   2.805  1.00  0.00      B    H  
ATOM   3168  O   HOH B1050       0.498  10.368  22.864  1.00  0.00      B    O  
ATOM   3169  H1  HOH B1050       1.206   9.695  22.891  1.00  0.00      B    H  
ATOM   3170  H2  HOH B1050      -0.055  10.325  22.013  1.00  0.00      B    H  
ATOM   3171  O   HOH B1051       9.206  29.368  32.400  1.00  0.00      B    O  
ATOM   3172  H1  HOH B1051      10.155  29.654  32.433  1.00  0.00      B    H  
ATOM   3173  H2  HOH B1051       8.833  29.260  31.465  1.00  0.00      B    H  
ATOM   3174  O   HOH B1052       8.857   7.345  19.528  1.00  0.00      B    O  
ATOM   3175  H1  HOH B1052       8.542   7.062  18.609  1.00  0.00      B    H  
ATOM   3176  H2  HOH B1052       8.115   7.072  20.177  1.00  0.00      B    H  
ATOM   3177  O   HOH B1053      12.125  18.154   0.523  1.00  0.00      B    O  
ATOM   3178  H1  HOH B1053      12.302  18.431  -0.419  1.00  0.00      B    H  
ATOM   3179  H2  HOH B1053      12.727  17.351   0.755  1.00  0.00      B    H  
ATOM   3180  O   HOH B1054      36.748   6.726  21.923  1.00  0.00      B    O  
ATOM   3181  H1  HOH B1054      37.175   6.930  21.049  1.00  0.00      B    H  
ATOM   3182  H2  HOH B1054      36.833   5.691  22.108  1.00  0.00      B    H  
ATOM   3183  O   HOH B1055       8.554  16.193   4.804  1.00  0.00      B    O  
ATOM   3184  H1  HOH B1055       8.396  15.160   4.758  1.00  0.00      B    H  
ATOM   3185  H2  HOH B1055       9.248  16.591   4.179  1.00  0.00      B    H  
ATOM   3186  O   HOH B1056      36.809   8.089  13.004  1.00  0.00      B    O  
ATOM   3187  H1  HOH B1056      36.301   8.999  13.167  1.00  0.00      B    H  
ATOM   3188  H2  HOH B1056      37.635   8.174  13.613  1.00  0.00      B    H  
ATOM   3189  O   HOH B1057      20.660  18.240   9.039  1.00  0.00      B    O  
ATOM   3190  H1  HOH B1057      21.659  18.116   9.007  1.00  0.00      B    H  
ATOM   3191  H2  HOH B1057      20.190  17.365   9.334  1.00  0.00      B    H  
ATOM   3192  O   HOH B1058      10.928   1.083  19.922  1.00  0.00      B    O  
ATOM   3193  H1  HOH B1058      11.812   0.645  19.569  1.00  0.00      B    H  
ATOM   3194  H2  HOH B1058      10.263   0.360  20.150  1.00  0.00      B    H  
ATOM   3195  O   HOH B1059      19.834   7.700  26.422  1.00  0.00      B    O  
ATOM   3196  H1  HOH B1059      19.427   7.241  25.619  1.00  0.00      B    H  
ATOM   3197  H2  HOH B1059      20.136   8.622  26.189  1.00  0.00      B    H  
ATOM   3198  O   HOH B1060      17.376   9.782   2.954  1.00  0.00      B    O  
ATOM   3199  H1  HOH B1060      17.955  10.525   3.397  1.00  0.00      B    H  
ATOM   3200  H2  HOH B1060      16.667  10.191   2.341  1.00  0.00      B    H  
ATOM   3201  O   HOH B1061      38.591   2.915   4.067  1.00  0.00      B    O  
ATOM   3202  H1  HOH B1061      38.737   3.922   3.953  1.00  0.00      B    H  
ATOM   3203  H2  HOH B1061      39.327   2.445   3.454  1.00  0.00      B    H  
ATOM   3204  O   HOH B1062      36.330  12.610  17.570  1.00  0.00      B    O  
ATOM   3205  H1  HOH B1062      36.391  13.141  18.395  1.00  0.00      B    H  
ATOM   3206  H2  HOH B1062      35.357  12.636  17.249  1.00  0.00      B    H  
ATOM   3207  O   HOH B1063      12.688   8.044  22.428  1.00  0.00      B    O  
ATOM   3208  H1  HOH B1063      12.267   8.707  21.816  1.00  0.00      B    H  
ATOM   3209  H2  HOH B1063      13.092   7.370  21.886  1.00  0.00      B    H  
ATOM   3210  O   HOH B1064       6.976  24.536  34.972  1.00  0.00      B    O  
ATOM   3211  H1  HOH B1064       7.620  24.349  34.202  1.00  0.00      B    H  
ATOM   3212  H2  HOH B1064       6.917  23.799  35.640  1.00  0.00      B    H  
ATOM   3213  O   HOH B1065      24.129  30.483  22.258  1.00  0.00      B    O  
ATOM   3214  H1  HOH B1065      24.084  30.763  21.314  1.00  0.00      B    H  
ATOM   3215  H2  HOH B1065      23.899  29.519  22.364  1.00  0.00      B    H  
ATOM   3216  O   HOH B1066      28.720  15.092  28.751  1.00  0.00      B    O  
ATOM   3217  H1  HOH B1066      28.533  15.192  29.730  1.00  0.00      B    H  
ATOM   3218  H2  HOH B1066      29.593  15.534  28.533  1.00  0.00      B    H  
ATOM   3219  O   HOH B1067      38.616  14.623  12.446  1.00  0.00      B    O  
ATOM   3220  H1  HOH B1067      38.602  15.652  12.528  1.00  0.00      B    H  
ATOM   3221  H2  HOH B1067      37.728  14.216  12.744  1.00  0.00      B    H  
ATOM   3222  O   HOH B1068      27.007   5.518  33.244  1.00  0.00      B    O  
ATOM   3223  H1  HOH B1068      27.437   6.200  33.891  1.00  0.00      B    H  
ATOM   3224  H2  HOH B1068      26.709   6.078  32.437  1.00  0.00      B    H  
ATOM   3225  O   HOH B1069      11.862   2.066   1.817  1.00  0.00      B    O  
ATOM   3226  H1  HOH B1069      12.755   2.260   2.239  1.00  0.00      B    H  
ATOM   3227  H2  HOH B1069      11.541   2.928   1.252  1.00  0.00      B    H  
ATOM   3228  O   HOH B1070      17.533  33.286   8.137  1.00  0.00      B    O  
ATOM   3229  H1  HOH B1070      17.242  33.018   7.210  1.00  0.00      B    H  
ATOM   3230  H2  HOH B1070      16.927  32.751   8.744  1.00  0.00      B    H  
ATOM   3231  O   HOH B1071      31.736  37.086   7.029  1.00  0.00      B    O  
ATOM   3232  H1  HOH B1071      31.674  37.524   7.932  1.00  0.00      B    H  
ATOM   3233  H2  HOH B1071      31.336  37.685   6.341  1.00  0.00      B    H  
ATOM   3234  O   HOH B1072       2.367  17.236  16.224  1.00  0.00      B    O  
ATOM   3235  H1  HOH B1072       2.829  16.344  16.262  1.00  0.00      B    H  
ATOM   3236  H2  HOH B1072       2.934  17.828  15.559  1.00  0.00      B    H  
ATOM   3237  O   HOH B1073       7.566  28.510  20.458  1.00  0.00      B    O  
ATOM   3238  H1  HOH B1073       6.757  27.968  20.500  1.00  0.00      B    H  
ATOM   3239  H2  HOH B1073       8.256  27.850  20.149  1.00  0.00      B    H  
ATOM   3240  O   HOH B1074      16.883  32.210  12.715  1.00  0.00      B    O  
ATOM   3241  H1  HOH B1074      16.750  31.206  12.753  1.00  0.00      B    H  
ATOM   3242  H2  HOH B1074      16.800  32.515  13.671  1.00  0.00      B    H  
ATOM   3243  O   HOH B1075      37.164  19.624   8.754  1.00  0.00      B    O  
ATOM   3244  H1  HOH B1075      37.780  20.288   9.189  1.00  0.00      B    H  
ATOM   3245  H2  HOH B1075      37.064  18.749   9.341  1.00  0.00      B    H  
ATOM   3246  O   HOH B1076      10.168   2.175   5.487  1.00  0.00      B    O  
ATOM   3247  H1  HOH B1076       9.718   2.474   6.330  1.00  0.00      B    H  
ATOM   3248  H2  HOH B1076      10.021   1.151   5.371  1.00  0.00      B    H  
ATOM   3249  O   HOH B1077      27.071  22.284  29.744  1.00  0.00      B    O  
ATOM   3250  H1  HOH B1077      26.684  21.508  29.167  1.00  0.00      B    H  
ATOM   3251  H2  HOH B1077      27.956  21.966  30.147  1.00  0.00      B    H  
ATOM   3252  O   HOH B1078      26.962  11.205  13.976  1.00  0.00      B    O  
ATOM   3253  H1  HOH B1078      27.333  11.573  14.859  1.00  0.00      B    H  
ATOM   3254  H2  HOH B1078      25.959  11.396  14.010  1.00  0.00      B    H  
ATOM   3255  O   HOH B1079      32.530  10.890   1.177  1.00  0.00      B    O  
ATOM   3256  H1  HOH B1079      32.681  10.544   0.227  1.00  0.00      B    H  
ATOM   3257  H2  HOH B1079      33.388  11.209   1.479  1.00  0.00      B    H  
ATOM   3258  O   HOH B1080       8.327  23.034   2.109  1.00  0.00      B    O  
ATOM   3259  H1  HOH B1080       7.929  22.106   1.984  1.00  0.00      B    H  
ATOM   3260  H2  HOH B1080       9.182  22.852   2.688  1.00  0.00      B    H  
ATOM   3261  O   HOH B1081      11.501  34.105  32.282  1.00  0.00      B    O  
ATOM   3262  H1  HOH B1081      11.172  33.663  33.129  1.00  0.00      B    H  
ATOM   3263  H2  HOH B1081      11.735  33.416  31.600  1.00  0.00      B    H  
ATOM   3264  O   HOH B1082      29.647  36.501  14.294  1.00  0.00      B    O  
ATOM   3265  H1  HOH B1082      29.372  36.943  15.170  1.00  0.00      B    H  
ATOM   3266  H2  HOH B1082      30.418  37.041  13.933  1.00  0.00      B    H  
ATOM   3267  O   HOH B1083       0.707  28.124   7.556  1.00  0.00      B    O  
ATOM   3268  H1  HOH B1083       1.616  27.703   7.782  1.00  0.00      B    H  
ATOM   3269  H2  HOH B1083       0.009  27.440   7.809  1.00  0.00      B    H  
ATOM   3270  O   HOH B1084      29.163  29.539  33.930  1.00  0.00      B    O  
ATOM   3271  H1  HOH B1084      29.816  29.182  34.604  1.00  0.00      B    H  
ATOM   3272  H2  HOH B1084      28.314  29.933  34.361  1.00  0.00      B    H  
ATOM   3273  O   HOH B1085      17.473  29.739  28.070  1.00  0.00      B    O  
ATOM   3274  H1  HOH B1085      16.677  29.704  28.648  1.00  0.00      B    H  
ATOM   3275  H2  HOH B1085      18.223  29.416  28.629  1.00  0.00      B    H  
ATOM   3276  O   HOH B1086       7.859  28.249  37.334  1.00  0.00      B    O  
ATOM   3277  H1  HOH B1086       8.413  28.429  38.129  1.00  0.00      B    H  
ATOM   3278  H2  HOH B1086       8.414  28.167  36.408  1.00  0.00      B    H  
ATOM   3279  O   HOH B1087       4.017  10.908   7.302  1.00  0.00      B    O  
ATOM   3280  H1  HOH B1087       3.277  11.154   6.720  1.00  0.00      B    H  
ATOM   3281  H2  HOH B1087       4.024  11.490   8.120  1.00  0.00      B    H  
ATOM   3282  O   HOH B1088      23.232  31.331  38.628  1.00  0.00      B    O  
ATOM   3283  H1  HOH B1088      23.287  30.299  38.481  1.00  0.00      B    H  
ATOM   3284  H2  HOH B1088      23.245  31.801  37.745  1.00  0.00      B    H  
ATOM   3285  O   HOH B1089      34.482  37.477   3.661  1.00  0.00      B    O  
ATOM   3286  H1  HOH B1089      34.073  38.333   3.907  1.00  0.00      B    H  
ATOM   3287  H2  HOH B1089      34.230  37.295   2.672  1.00  0.00      B    H  
ATOM   3288  O   HOH B1090       0.359  27.650  11.072  1.00  0.00      B    O  
ATOM   3289  H1  HOH B1090       1.242  27.225  11.132  1.00  0.00      B    H  
ATOM   3290  H2  HOH B1090      -0.152  27.164  10.342  1.00  0.00      B    H  
ATOM   3291  O   HOH B1091       2.044  10.117  17.152  1.00  0.00      B    O  
ATOM   3292  H1  HOH B1091       1.056  10.390  17.072  1.00  0.00      B    H  
ATOM   3293  H2  HOH B1091       2.188   9.300  17.754  1.00  0.00      B    H  
ATOM   3294  O   HOH B1092      23.428  24.607   9.301  1.00  0.00      B    O  
ATOM   3295  H1  HOH B1092      24.001  25.444   9.352  1.00  0.00      B    H  
ATOM   3296  H2  HOH B1092      22.395  24.719   9.305  1.00  0.00      B    H  
ATOM   3297  O   HOH B1093      19.351  39.095  34.494  1.00  0.00      B    O  
ATOM   3298  H1  HOH B1093      19.174  38.658  33.610  1.00  0.00      B    H  
ATOM   3299  H2  HOH B1093      20.162  38.643  34.888  1.00  0.00      B    H  
ATOM   3300  O   HOH B1094      15.284  29.968  21.667  1.00  0.00      B    O  
ATOM   3301  H1  HOH B1094      15.269  30.217  22.648  1.00  0.00      B    H  
ATOM   3302  H2  HOH B1094      14.341  29.866  21.360  1.00  0.00      B    H  
ATOM   3303  O   HOH B1095      28.655  29.866  14.861  1.00  0.00      B    O  
ATOM   3304  H1  HOH B1095      28.883  28.890  14.872  1.00  0.00      B    H  
ATOM   3305  H2  HOH B1095      28.272  30.157  14.004  1.00  0.00      B    H  
ATOM   3306  O   HOH B1096      19.228  26.693  35.677  1.00  0.00      B    O  
ATOM   3307  H1  HOH B1096      19.329  26.974  34.689  1.00  0.00      B    H  
ATOM   3308  H2  HOH B1096      18.642  27.359  36.081  1.00  0.00      B    H  
ATOM   3309  O   HOH B1097       9.125  28.113  35.000  1.00  0.00      B    O  
ATOM   3310  H1  HOH B1097       9.595  27.259  35.218  1.00  0.00      B    H  
ATOM   3311  H2  HOH B1097       9.240  28.281  33.972  1.00  0.00      B    H  
ATOM   3312  O   HOH B1098      20.876  19.116  26.838  1.00  0.00      B    O  
ATOM   3313  H1  HOH B1098      21.015  20.108  27.099  1.00  0.00      B    H  
ATOM   3314  H2  HOH B1098      20.957  18.601  27.757  1.00  0.00      B    H  
ATOM   3315  O   HOH B1099       9.529  13.443  22.454  1.00  0.00      B    O  
ATOM   3316  H1  HOH B1099       8.600  13.424  21.961  1.00  0.00      B    H  
ATOM   3317  H2  HOH B1099      10.214  14.056  21.945  1.00  0.00      B    H  
ATOM   3318  O   HOH B1100      19.708  15.557  20.751  1.00  0.00      B    O  
ATOM   3319  H1  HOH B1100      19.197  15.914  21.555  1.00  0.00      B    H  
ATOM   3320  H2  HOH B1100      19.717  14.563  20.941  1.00  0.00      B    H  
ATOM   3321  O   HOH B1101      16.125  15.575  38.705  1.00  0.00      B    O  
ATOM   3322  H1  HOH B1101      16.616  15.574  39.569  1.00  0.00      B    H  
ATOM   3323  H2  HOH B1101      16.272  14.665  38.284  1.00  0.00      B    H  
ATOM   3324  O   HOH B1102      37.260  27.233  38.601  1.00  0.00      B    O  
ATOM   3325  H1  HOH B1102      38.199  26.915  38.478  1.00  0.00      B    H  
ATOM   3326  H2  HOH B1102      37.361  28.217  38.694  1.00  0.00      B    H  
ATOM   3327  O   HOH B1103      18.884  38.118  32.165  1.00  0.00      B    O  
ATOM   3328  H1  HOH B1103      18.284  37.662  31.456  1.00  0.00      B    H  
ATOM   3329  H2  HOH B1103      19.785  37.637  32.245  1.00  0.00      B    H  
ATOM   3330  O   HOH B1104      16.880  32.376  15.681  1.00  0.00      B    O  
ATOM   3331  H1  HOH B1104      17.131  32.954  16.460  1.00  0.00      B    H  
ATOM   3332  H2  HOH B1104      17.643  31.701  15.549  1.00  0.00      B    H  
ATOM   3333  O   HOH B1105      27.702  12.451   9.394  1.00  0.00      B    O  
ATOM   3334  H1  HOH B1105      27.302  11.534   9.649  1.00  0.00      B    H  
ATOM   3335  H2  HOH B1105      28.593  12.264   8.880  1.00  0.00      B    H  
ATOM   3336  O   HOH B1106      25.826  17.399  30.980  1.00  0.00      B    O  
ATOM   3337  H1  HOH B1106      26.046  16.764  31.792  1.00  0.00      B    H  
ATOM   3338  H2  HOH B1106      26.174  17.045  30.113  1.00  0.00      B    H  
ATOM   3339  O   HOH B1107      29.452  13.382  14.544  1.00  0.00      B    O  
ATOM   3340  H1  HOH B1107      28.782  13.108  15.191  1.00  0.00      B    H  
ATOM   3341  H2  HOH B1107      29.014  14.180  14.046  1.00  0.00      B    H  
ATOM   3342  O   HOH B1108      20.905  33.456  32.828  1.00  0.00      B    O  
ATOM   3343  H1  HOH B1108      20.209  33.927  32.306  1.00  0.00      B    H  
ATOM   3344  H2  HOH B1108      20.907  33.886  33.752  1.00  0.00      B    H  
ATOM   3345  O   HOH B1109      11.741   9.467  34.050  1.00  0.00      B    O  
ATOM   3346  H1  HOH B1109      11.532   8.485  33.739  1.00  0.00      B    H  
ATOM   3347  H2  HOH B1109      11.274  10.138  33.448  1.00  0.00      B    H  
ATOM   3348  O   HOH B1110       1.652  15.204  24.116  1.00  0.00      B    O  
ATOM   3349  H1  HOH B1110       1.825  15.386  25.116  1.00  0.00      B    H  
ATOM   3350  H2  HOH B1110       1.583  14.156  23.981  1.00  0.00      B    H  
ATOM   3351  O   HOH B1111       0.510  34.018   7.072  1.00  0.00      B    O  
ATOM   3352  H1  HOH B1111      -0.238  33.718   7.772  1.00  0.00      B    H  
ATOM   3353  H2  HOH B1111       1.375  34.112   7.542  1.00  0.00      B    H  
ATOM   3354  O   HOH B1112      30.344   3.626  23.747  1.00  0.00      B    O  
ATOM   3355  H1  HOH B1112      30.577   2.609  23.670  1.00  0.00      B    H  
ATOM   3356  H2  HOH B1112      29.894   3.772  24.637  1.00  0.00      B    H  
ATOM   3357  O   HOH B1113      38.175  15.102   8.533  1.00  0.00      B    O  
ATOM   3358  H1  HOH B1113      37.581  15.669   9.166  1.00  0.00      B    H  
ATOM   3359  H2  HOH B1113      39.164  15.278   8.693  1.00  0.00      B    H  
ATOM   3360  O   HOH B1114       1.909   1.734   6.541  1.00  0.00      B    O  
ATOM   3361  H1  HOH B1114       1.359   1.022   6.066  1.00  0.00      B    H  
ATOM   3362  H2  HOH B1114       2.216   2.426   5.865  1.00  0.00      B    H  
ATOM   3363  O   HOH B1115      18.974   2.328  33.170  1.00  0.00      B    O  
ATOM   3364  H1  HOH B1115      18.879   2.094  32.177  1.00  0.00      B    H  
ATOM   3365  H2  HOH B1115      19.141   1.457  33.625  1.00  0.00      B    H  
ATOM   3366  O   HOH B1116       8.858  24.228  19.035  1.00  0.00      B    O  
ATOM   3367  H1  HOH B1116       8.750  23.732  18.123  1.00  0.00      B    H  
ATOM   3368  H2  HOH B1116       8.546  23.621  19.754  1.00  0.00      B    H  
ATOM   3369  O   HOH B1117      36.696   3.434  33.964  1.00  0.00      B    O  
ATOM   3370  H1  HOH B1117      37.407   4.175  33.983  1.00  0.00      B    H  
ATOM   3371  H2  HOH B1117      36.413   3.422  33.030  1.00  0.00      B    H  
ATOM   3372  O   HOH B1118      32.680  26.049   4.635  1.00  0.00      B    O  
ATOM   3373  H1  HOH B1118      31.958  26.409   3.991  1.00  0.00      B    H  
ATOM   3374  H2  HOH B1118      33.056  26.834   5.101  1.00  0.00      B    H  
ATOM   3375  O   HOH B1119      24.797  28.376   1.064  1.00  0.00      B    O  
ATOM   3376  H1  HOH B1119      25.493  28.721   1.679  1.00  0.00      B    H  
ATOM   3377  H2  HOH B1119      25.133  27.424   0.809  1.00  0.00      B    H  
ATOM   3378  O   HOH B1120       2.463  16.783  20.144  1.00  0.00      B    O  
ATOM   3379  H1  HOH B1120       2.521  17.088  21.058  1.00  0.00      B    H  
ATOM   3380  H2  HOH B1120       2.919  17.500  19.497  1.00  0.00      B    H  
ATOM   3381  O   HOH B1121      35.643  23.697  23.839  1.00  0.00      B    O  
ATOM   3382  H1  HOH B1121      35.269  24.614  23.579  1.00  0.00      B    H  
ATOM   3383  H2  HOH B1121      36.258  23.433  23.091  1.00  0.00      B    H  
ATOM   3384  O   HOH B1122       4.057   2.076  27.483  1.00  0.00      B    O  
ATOM   3385  H1  HOH B1122       3.971   1.397  26.752  1.00  0.00      B    H  
ATOM   3386  H2  HOH B1122       4.721   2.753  27.218  1.00  0.00      B    H  
ATOM   3387  O   HOH B1123      31.301  34.427  34.024  1.00  0.00      B    O  
ATOM   3388  H1  HOH B1123      30.967  33.903  33.182  1.00  0.00      B    H  
ATOM   3389  H2  HOH B1123      30.653  35.157  34.320  1.00  0.00      B    H  
ATOM   3390  O   HOH B1124      36.915  13.256   9.982  1.00  0.00      B    O  
ATOM   3391  H1  HOH B1124      37.240  12.293   9.988  1.00  0.00      B    H  
ATOM   3392  H2  HOH B1124      37.497  13.860   9.437  1.00  0.00      B    H  
ATOM   3393  O   HOH B1125      34.939  32.927  11.723  1.00  0.00      B    O  
ATOM   3394  H1  HOH B1125      34.665  32.495  10.822  1.00  0.00      B    H  
ATOM   3395  H2  HOH B1125      34.875  33.975  11.729  1.00  0.00      B    H  
ATOM   3396  O   HOH B1126      11.346   1.292  14.884  1.00  0.00      B    O  
ATOM   3397  H1  HOH B1126      12.227   0.761  15.057  1.00  0.00      B    H  
ATOM   3398  H2  HOH B1126      11.499   2.279  15.072  1.00  0.00      B    H  
ATOM   3399  O   HOH B1127       0.958  20.182  37.795  1.00  0.00      B    O  
ATOM   3400  H1  HOH B1127      -0.025  20.134  37.601  1.00  0.00      B    H  
ATOM   3401  H2  HOH B1127       1.241  19.642  38.628  1.00  0.00      B    H  
ATOM   3402  O   HOH B1128      26.104  26.503  19.217  1.00  0.00      B    O  
ATOM   3403  H1  HOH B1128      26.271  27.498  19.070  1.00  0.00      B    H  
ATOM   3404  H2  HOH B1128      25.090  26.427  19.353  1.00  0.00      B    H  
ATOM   3405  O   HOH B1129       1.942  17.846  27.931  1.00  0.00      B    O  
ATOM   3406  H1  HOH B1129       2.000  17.067  27.306  1.00  0.00      B    H  
ATOM   3407  H2  HOH B1129       2.707  17.760  28.644  1.00  0.00      B    H  
ATOM   3408  O   HOH B1130       8.968  21.454  30.158  1.00  0.00      B    O  
ATOM   3409  H1  HOH B1130       8.403  21.168  31.010  1.00  0.00      B    H  
ATOM   3410  H2  HOH B1130       9.714  20.767  29.959  1.00  0.00      B    H  
ATOM   3411  O   HOH B1131      27.186  25.035  10.319  1.00  0.00      B    O  
ATOM   3412  H1  HOH B1131      27.229  24.700  11.287  1.00  0.00      B    H  
ATOM   3413  H2  HOH B1131      27.538  25.981  10.370  1.00  0.00      B    H  
ATOM   3414  O   HOH B1132      37.571  33.396  25.030  1.00  0.00      B    O  
ATOM   3415  H1  HOH B1132      38.168  34.006  25.612  1.00  0.00      B    H  
ATOM   3416  H2  HOH B1132      37.182  32.637  25.553  1.00  0.00      B    H  
ATOM   3417  O   HOH B1133      17.955  12.337   1.153  1.00  0.00      B    O  
ATOM   3418  H1  HOH B1133      18.181  13.276   1.325  1.00  0.00      B    H  
ATOM   3419  H2  HOH B1133      18.733  11.725   1.103  1.00  0.00      B    H  
ATOM   3420  O   HOH B1134       4.692  24.298  18.560  1.00  0.00      B    O  
ATOM   3421  H1  HOH B1134       4.372  23.510  17.973  1.00  0.00      B    H  
ATOM   3422  H2  HOH B1134       4.992  25.091  17.970  1.00  0.00      B    H  
ATOM   3423  O   HOH B1135      13.742  25.266  25.024  1.00  0.00      B    O  
ATOM   3424  H1  HOH B1135      13.603  24.358  25.439  1.00  0.00      B    H  
ATOM   3425  H2  HOH B1135      12.839  25.658  24.840  1.00  0.00      B    H  
ATOM   3426  O   HOH B1136      24.673  10.554   7.747  1.00  0.00      B    O  
ATOM   3427  H1  HOH B1136      24.796  10.462   6.758  1.00  0.00      B    H  
ATOM   3428  H2  HOH B1136      24.639   9.676   8.250  1.00  0.00      B    H  
ATOM   3429  O   HOH B1137      10.949  15.723  26.590  1.00  0.00      B    O  
ATOM   3430  H1  HOH B1137      11.680  15.104  26.949  1.00  0.00      B    H  
ATOM   3431  H2  HOH B1137      10.242  15.075  26.194  1.00  0.00      B    H  
ATOM   3432  O   HOH B1138      25.132  22.182  23.646  1.00  0.00      B    O  
ATOM   3433  H1  HOH B1138      24.682  21.770  22.798  1.00  0.00      B    H  
ATOM   3434  H2  HOH B1138      25.289  23.162  23.532  1.00  0.00      B    H  
ATOM   3435  O   HOH B1139       2.626  17.706   7.968  1.00  0.00      B    O  
ATOM   3436  H1  HOH B1139       2.697  16.853   8.536  1.00  0.00      B    H  
ATOM   3437  H2  HOH B1139       1.853  17.531   7.305  1.00  0.00      B    H  
ATOM   3438  O   HOH B1140      27.517   9.930  23.157  1.00  0.00      B    O  
ATOM   3439  H1  HOH B1140      28.040   9.157  23.588  1.00  0.00      B    H  
ATOM   3440  H2  HOH B1140      26.692   9.558  22.660  1.00  0.00      B    H  
ATOM   3441  O   HOH B1141      18.081  24.451  34.879  1.00  0.00      B    O  
ATOM   3442  H1  HOH B1141      18.460  23.573  35.278  1.00  0.00      B    H  
ATOM   3443  H2  HOH B1141      18.537  25.220  35.380  1.00  0.00      B    H  
ATOM   3444  O   HOH B1142      25.951  15.996  28.441  1.00  0.00      B    O  
ATOM   3445  H1  HOH B1142      25.731  15.049  28.677  1.00  0.00      B    H  
ATOM   3446  H2  HOH B1142      26.731  15.971  27.781  1.00  0.00      B    H  
ATOM   3447  O   HOH B1143      12.887   0.607  18.156  1.00  0.00      B    O  
ATOM   3448  H1  HOH B1143      12.924   0.993  17.235  1.00  0.00      B    H  
ATOM   3449  H2  HOH B1143      12.810  -0.412  18.089  1.00  0.00      B    H  
ATOM   3450  O   HOH B1144      31.678  16.595  17.785  1.00  0.00      B    O  
ATOM   3451  H1  HOH B1144      31.781  16.042  18.613  1.00  0.00      B    H  
ATOM   3452  H2  HOH B1144      31.582  15.969  16.949  1.00  0.00      B    H  
ATOM   3453  O   HOH B1145      14.059  29.896  33.123  1.00  0.00      B    O  
ATOM   3454  H1  HOH B1145      13.863  30.195  34.075  1.00  0.00      B    H  
ATOM   3455  H2  HOH B1145      14.735  30.518  32.686  1.00  0.00      B    H  
ATOM   3456  O   HOH B1146      13.930  38.384   9.825  1.00  0.00      B    O  
ATOM   3457  H1  HOH B1146      14.752  38.646   9.269  1.00  0.00      B    H  
ATOM   3458  H2  HOH B1146      13.193  38.118   9.189  1.00  0.00      B    H  
ATOM   3459  O   HOH B1147      35.836  35.428   7.990  1.00  0.00      B    O  
ATOM   3460  H1  HOH B1147      36.446  34.773   8.435  1.00  0.00      B    H  
ATOM   3461  H2  HOH B1147      35.675  36.202   8.640  1.00  0.00      B    H  
ATOM   3462  O   HOH B1148      33.967  13.793  27.847  1.00  0.00      B    O  
ATOM   3463  H1  HOH B1148      34.482  13.276  28.545  1.00  0.00      B    H  
ATOM   3464  H2  HOH B1148      34.645  14.135  27.165  1.00  0.00      B    H  
ATOM   3465  O   HOH B1149      27.340  31.944   4.652  1.00  0.00      B    O  
ATOM   3466  H1  HOH B1149      26.605  32.651   4.416  1.00  0.00      B    H  
ATOM   3467  H2  HOH B1149      27.920  31.729   3.874  1.00  0.00      B    H  
ATOM   3468  O   HOH B1150      19.478   5.550   6.014  1.00  0.00      B    O  
ATOM   3469  H1  HOH B1150      19.473   4.646   5.689  1.00  0.00      B    H  
ATOM   3470  H2  HOH B1150      18.657   5.795   6.514  1.00  0.00      B    H  
ATOM   3471  O   HOH B1151       1.542  19.513  12.316  1.00  0.00      B    O  
ATOM   3472  H1  HOH B1151       2.152  18.914  12.860  1.00  0.00      B    H  
ATOM   3473  H2  HOH B1151       1.838  19.352  11.350  1.00  0.00      B    H  
ATOM   3474  O   HOH B1152      35.351   6.302  35.500  1.00  0.00      B    O  
ATOM   3475  H1  HOH B1152      34.876   5.408  35.295  1.00  0.00      B    H  
ATOM   3476  H2  HOH B1152      35.181   6.530  36.490  1.00  0.00      B    H  
ATOM   3477  O   HOH B1153      23.723  14.523  38.352  1.00  0.00      B    O  
ATOM   3478  H1  HOH B1153      24.204  15.339  38.702  1.00  0.00      B    H  
ATOM   3479  H2  HOH B1153      23.231  14.130  39.154  1.00  0.00      B    H  
ATOM   3480  O   HOH B1154      25.933  17.659   7.519  1.00  0.00      B    O  
ATOM   3481  H1  HOH B1154      26.518  17.840   8.329  1.00  0.00      B    H  
ATOM   3482  H2  HOH B1154      26.298  16.792   7.120  1.00  0.00      B    H  
ATOM   3483  O   HOH B1155      32.762  17.707  10.080  1.00  0.00      B    O  
ATOM   3484  H1  HOH B1155      32.809  17.655   9.081  1.00  0.00      B    H  
ATOM   3485  H2  HOH B1155      31.816  17.539  10.436  1.00  0.00      B    H  
ATOM   3486  O   HOH B1156      12.038  25.608  21.303  1.00  0.00      B    O  
ATOM   3487  H1  HOH B1156      12.924  26.112  21.138  1.00  0.00      B    H  
ATOM   3488  H2  HOH B1156      11.629  25.903  22.210  1.00  0.00      B    H  
ATOM   3489  O   HOH B1157      13.587  37.033  25.125  1.00  0.00      B    O  
ATOM   3490  H1  HOH B1157      12.648  37.385  25.473  1.00  0.00      B    H  
ATOM   3491  H2  HOH B1157      13.580  37.086  24.100  1.00  0.00      B    H  
ATOM   3492  O   HOH B1158      35.060  19.046  28.517  1.00  0.00      B    O  
ATOM   3493  H1  HOH B1158      34.667  18.294  28.004  1.00  0.00      B    H  
ATOM   3494  H2  HOH B1158      35.679  18.727  29.212  1.00  0.00      B    H  
ATOM   3495  O   HOH B1159      32.991  37.668  24.860  1.00  0.00      B    O  
ATOM   3496  H1  HOH B1159      32.728  37.382  25.810  1.00  0.00      B    H  
ATOM   3497  H2  HOH B1159      33.371  38.645  24.889  1.00  0.00      B    H  
ATOM   3498  O   HOH B1160      16.417   3.635  22.634  1.00  0.00      B    O  
ATOM   3499  H1  HOH B1160      16.220   4.026  23.584  1.00  0.00      B    H  
ATOM   3500  H2  HOH B1160      16.901   2.779  22.696  1.00  0.00      B    H  
ATOM   3501  O   HOH B1161       6.077  30.441  16.077  1.00  0.00      B    O  
ATOM   3502  H1  HOH B1161       5.907  29.438  15.919  1.00  0.00      B    H  
ATOM   3503  H2  HOH B1161       6.704  30.538  16.871  1.00  0.00      B    H  
ATOM   3504  O   HOH B1162      24.092   7.239   8.746  1.00  0.00      B    O  
ATOM   3505  H1  HOH B1162      23.476   6.492   8.428  1.00  0.00      B    H  
ATOM   3506  H2  HOH B1162      25.057   6.952   8.652  1.00  0.00      B    H  
ATOM   3507  O   HOH B1163       9.590  14.775   1.914  1.00  0.00      B    O  
ATOM   3508  H1  HOH B1163      10.489  14.536   1.521  1.00  0.00      B    H  
ATOM   3509  H2  HOH B1163       9.484  14.309   2.812  1.00  0.00      B    H  
ATOM   3510  O   HOH B1164      17.634  17.020  31.359  1.00  0.00      B    O  
ATOM   3511  H1  HOH B1164      18.154  17.750  31.938  1.00  0.00      B    H  
ATOM   3512  H2  HOH B1164      16.841  16.701  31.855  1.00  0.00      B    H  
ATOM   3513  O   HOH B1165       5.162  11.468  14.841  1.00  0.00      B    O  
ATOM   3514  H1  HOH B1165       4.892  11.768  15.765  1.00  0.00      B    H  
ATOM   3515  H2  HOH B1165       4.480  10.777  14.571  1.00  0.00      B    H  
ATOM   3516  O   HOH B1166      13.989  17.081  25.015  1.00  0.00      B    O  
ATOM   3517  H1  HOH B1166      14.600  17.910  24.741  1.00  0.00      B    H  
ATOM   3518  H2  HOH B1166      14.652  16.430  25.510  1.00  0.00      B    H  
ATOM   3519  O   HOH B1167      28.564  18.746  24.390  1.00  0.00      B    O  
ATOM   3520  H1  HOH B1167      29.077  18.125  23.720  1.00  0.00      B    H  
ATOM   3521  H2  HOH B1167      28.218  19.544  23.886  1.00  0.00      B    H  
ATOM   3522  O   HOH B1168      11.675  26.010  12.170  1.00  0.00      B    O  
ATOM   3523  H1  HOH B1168      11.904  26.424  13.062  1.00  0.00      B    H  
ATOM   3524  H2  HOH B1168      12.472  26.149  11.553  1.00  0.00      B    H  
ATOM   3525  O   HOH B1169      34.603  21.060   5.018  1.00  0.00      B    O  
ATOM   3526  H1  HOH B1169      34.948  22.001   5.157  1.00  0.00      B    H  
ATOM   3527  H2  HOH B1169      33.613  21.185   5.156  1.00  0.00      B    H  
ATOM   3528  O   HOH B1170      31.779  35.270  29.545  1.00  0.00      B    O  
ATOM   3529  H1  HOH B1170      30.862  35.527  29.891  1.00  0.00      B    H  
ATOM   3530  H2  HOH B1170      31.820  34.235  29.382  1.00  0.00      B    H  
ATOM   3531  O   HOH B1171      10.796   5.315  13.543  1.00  0.00      B    O  
ATOM   3532  H1  HOH B1171      11.389   5.926  14.099  1.00  0.00      B    H  
ATOM   3533  H2  HOH B1171      11.336   4.526  13.237  1.00  0.00      B    H  
ATOM   3534  O   HOH B1172      11.776  28.664  18.700  1.00  0.00      B    O  
ATOM   3535  H1  HOH B1172      12.098  28.985  19.579  1.00  0.00      B    H  
ATOM   3536  H2  HOH B1172      12.627  28.600  18.098  1.00  0.00      B    H  
ATOM   3537  O   HOH B1173      31.810   0.575  33.699  1.00  0.00      B    O  
ATOM   3538  H1  HOH B1173      31.612   1.039  34.559  1.00  0.00      B    H  
ATOM   3539  H2  HOH B1173      30.907   0.328  33.317  1.00  0.00      B    H  
ATOM   3540  O   HOH B1174       5.914  38.019   4.076  1.00  0.00      B    O  
ATOM   3541  H1  HOH B1174       5.902  38.355   5.058  1.00  0.00      B    H  
ATOM   3542  H2  HOH B1174       6.105  36.985   4.190  1.00  0.00      B    H  
ATOM   3543  O   HOH B1175      26.672  18.843  12.126  1.00  0.00      B    O  
ATOM   3544  H1  HOH B1175      25.771  19.235  11.949  1.00  0.00      B    H  
ATOM   3545  H2  HOH B1175      26.938  18.894  13.099  1.00  0.00      B    H  
ATOM   3546  O   HOH B1176      30.758  37.160  19.721  1.00  0.00      B    O  
ATOM   3547  H1  HOH B1176      30.067  36.546  19.238  1.00  0.00      B    H  
ATOM   3548  H2  HOH B1176      30.742  36.912  20.716  1.00  0.00      B    H  
ATOM   3549  O   HOH B1177      25.662  23.624  34.891  1.00  0.00      B    O  
ATOM   3550  H1  HOH B1177      26.677  23.657  34.787  1.00  0.00      B    H  
ATOM   3551  H2  HOH B1177      25.324  23.127  34.060  1.00  0.00      B    H  
ATOM   3552  O   HOH B1178      30.818  27.283  27.653  1.00  0.00      B    O  
ATOM   3553  H1  HOH B1178      30.232  27.470  26.832  1.00  0.00      B    H  
ATOM   3554  H2  HOH B1178      31.091  26.323  27.604  1.00  0.00      B    H  
ATOM   3555  O   HOH B1179      13.348  36.372  36.201  1.00  0.00      B    O  
ATOM   3556  H1  HOH B1179      13.564  35.526  35.639  1.00  0.00      B    H  
ATOM   3557  H2  HOH B1179      14.073  37.012  35.910  1.00  0.00      B    H  
ATOM   3558  O   HOH B1180      19.810  19.264   2.906  1.00  0.00      B    O  
ATOM   3559  H1  HOH B1180      20.499  19.240   3.630  1.00  0.00      B    H  
ATOM   3560  H2  HOH B1180      20.373  18.920   2.098  1.00  0.00      B    H  
ATOM   3561  O   HOH B1181      18.239  37.818  19.340  1.00  0.00      B    O  
ATOM   3562  H1  HOH B1181      17.462  37.354  19.805  1.00  0.00      B    H  
ATOM   3563  H2  HOH B1181      18.951  37.055  19.289  1.00  0.00      B    H  
ATOM   3564  O   HOH B1182      10.214  26.333  29.469  1.00  0.00      B    O  
ATOM   3565  H1  HOH B1182       9.427  25.771  29.694  1.00  0.00      B    H  
ATOM   3566  H2  HOH B1182      10.730  25.836  28.782  1.00  0.00      B    H  
ATOM   3567  O   HOH B1183       6.948  21.121  31.931  1.00  0.00      B    O  
ATOM   3568  H1  HOH B1183       6.854  20.430  32.751  1.00  0.00      B    H  
ATOM   3569  H2  HOH B1183       6.105  21.600  31.772  1.00  0.00      B    H  
ATOM   3570  O   HOH B1184      32.366  29.291   8.135  1.00  0.00      B    O  
ATOM   3571  H1  HOH B1184      31.745  29.727   8.844  1.00  0.00      B    H  
ATOM   3572  H2  HOH B1184      32.912  28.623   8.697  1.00  0.00      B    H  
ATOM   3573  O   HOH B1185      34.986   8.661  22.061  1.00  0.00      B    O  
ATOM   3574  H1  HOH B1185      35.345   9.559  21.798  1.00  0.00      B    H  
ATOM   3575  H2  HOH B1185      35.702   7.952  22.001  1.00  0.00      B    H  
ATOM   3576  O   HOH B1186       1.294   9.868  26.681  1.00  0.00      B    O  
ATOM   3577  H1  HOH B1186       1.007  10.773  26.266  1.00  0.00      B    H  
ATOM   3578  H2  HOH B1186       1.152   9.955  27.674  1.00  0.00      B    H  
ATOM   3579  O   HOH B1187      27.222  27.454  33.649  1.00  0.00      B    O  
ATOM   3580  H1  HOH B1187      27.170  27.254  34.607  1.00  0.00      B    H  
ATOM   3581  H2  HOH B1187      27.658  28.347  33.521  1.00  0.00      B    H  
ATOM   3582  O   HOH B1188      12.047   8.421  17.538  1.00  0.00      B    O  
ATOM   3583  H1  HOH B1188      11.885   7.820  18.353  1.00  0.00      B    H  
ATOM   3584  H2  HOH B1188      11.356   9.210  17.536  1.00  0.00      B    H  
ATOM   3585  O   HOH B1189      33.581  30.623  17.809  1.00  0.00      B    O  
ATOM   3586  H1  HOH B1189      32.609  30.342  17.683  1.00  0.00      B    H  
ATOM   3587  H2  HOH B1189      33.900  30.578  18.799  1.00  0.00      B    H  
ATOM   3588  O   HOH B1190      15.238   4.320  25.116  1.00  0.00      B    O  
ATOM   3589  H1  HOH B1190      15.591   3.549  25.662  1.00  0.00      B    H  
ATOM   3590  H2  HOH B1190      14.262   4.091  24.985  1.00  0.00      B    H  
ATOM   3591  O   HOH B1191      36.340   1.054   7.676  1.00  0.00      B    O  
ATOM   3592  H1  HOH B1191      36.449   0.362   6.976  1.00  0.00      B    H  
ATOM   3593  H2  HOH B1191      35.341   1.119   7.927  1.00  0.00      B    H  
ATOM   3594  O   HOH B1192       4.901  22.941  31.530  1.00  0.00      B    O  
ATOM   3595  H1  HOH B1192       4.559  22.968  32.466  1.00  0.00      B    H  
ATOM   3596  H2  HOH B1192       4.260  23.362  30.886  1.00  0.00      B    H  
ATOM   3597  O   HOH B1193      33.107   2.003  31.323  1.00  0.00      B    O  
ATOM   3598  H1  HOH B1193      32.613   1.353  31.957  1.00  0.00      B    H  
ATOM   3599  H2  HOH B1193      32.927   2.913  31.701  1.00  0.00      B    H  
ATOM   3600  O   HOH B1194       7.975   6.314  30.644  1.00  0.00      B    O  
ATOM   3601  H1  HOH B1194       8.847   6.735  30.576  1.00  0.00      B    H  
ATOM   3602  H2  HOH B1194       7.455   6.702  31.428  1.00  0.00      B    H  
ATOM   3603  O   HOH B1195      13.661  39.188  15.006  1.00  0.00      B    O  
ATOM   3604  H1  HOH B1195      14.101  38.312  15.320  1.00  0.00      B    H  
ATOM   3605  H2  HOH B1195      13.996  39.287  14.055  1.00  0.00      B    H  
ATOM   3606  O   HOH B1196       5.979   6.622   9.966  1.00  0.00      B    O  
ATOM   3607  H1  HOH B1196       5.758   7.365   9.325  1.00  0.00      B    H  
ATOM   3608  H2  HOH B1196       6.054   7.064  10.893  1.00  0.00      B    H  
ATOM   3609  O   HOH B1197      21.518  12.778  32.789  1.00  0.00      B    O  
ATOM   3610  H1  HOH B1197      20.786  12.348  32.221  1.00  0.00      B    H  
ATOM   3611  H2  HOH B1197      21.145  13.448  33.463  1.00  0.00      B    H  
ATOM   3612  O   HOH B1198      18.453   0.012  16.877  1.00  0.00      B    O  
ATOM   3613  H1  HOH B1198      18.180  -0.295  17.800  1.00  0.00      B    H  
ATOM   3614  H2  HOH B1198      19.365   0.524  16.924  1.00  0.00      B    H  
ATOM   3615  O   HOH B1199      35.608  36.865  28.597  1.00  0.00      B    O  
ATOM   3616  H1  HOH B1199      35.749  35.841  28.459  1.00  0.00      B    H  
ATOM   3617  H2  HOH B1199      34.992  37.036  29.424  1.00  0.00      B    H  
ATOM   3618  O   HOH B1200      11.085  15.422  21.384  1.00  0.00      B    O  
ATOM   3619  H1  HOH B1200      11.807  15.417  22.075  1.00  0.00      B    H  
ATOM   3620  H2  HOH B1200      11.567  15.414  20.450  1.00  0.00      B    H  
ATOM   3621  O   HOH B1201      37.026  17.285  10.375  1.00  0.00      B    O  
ATOM   3622  H1  HOH B1201      37.766  17.384  11.071  1.00  0.00      B    H  
ATOM   3623  H2  HOH B1201      36.194  17.097  10.941  1.00  0.00      B    H  
ATOM   3624  O   HOH B1202      24.725  19.814   6.572  1.00  0.00      B    O  
ATOM   3625  H1  HOH B1202      23.749  19.896   6.836  1.00  0.00      B    H  
ATOM   3626  H2  HOH B1202      25.134  18.929   6.870  1.00  0.00      B    H  
ATOM   3627  O   HOH B1203      30.165   7.650   9.644  1.00  0.00      B    O  
ATOM   3628  H1  HOH B1203      30.428   6.695   9.733  1.00  0.00      B    H  
ATOM   3629  H2  HOH B1203      29.184   7.684   9.484  1.00  0.00      B    H  
ATOM   3630  O   HOH B1204      19.385   9.890  34.969  1.00  0.00      B    O  
ATOM   3631  H1  HOH B1204      19.879   9.040  34.733  1.00  0.00      B    H  
ATOM   3632  H2  HOH B1204      18.838  10.070  34.192  1.00  0.00      B    H  
ATOM   3633  O   HOH B1205      18.973  22.571  24.225  1.00  0.00      B    O  
ATOM   3634  H1  HOH B1205      18.934  21.925  25.019  1.00  0.00      B    H  
ATOM   3635  H2  HOH B1205      18.295  23.298  24.400  1.00  0.00      B    H  
ATOM   3636  O   HOH B1206       9.389   1.074   1.570  1.00  0.00      B    O  
ATOM   3637  H1  HOH B1206      10.336   1.418   1.606  1.00  0.00      B    H  
ATOM   3638  H2  HOH B1206       9.347   0.526   0.730  1.00  0.00      B    H  
ATOM   3639  O   HOH B1207      28.224  23.586  33.972  1.00  0.00      B    O  
ATOM   3640  H1  HOH B1207      28.794  23.873  34.718  1.00  0.00      B    H  
ATOM   3641  H2  HOH B1207      28.597  23.909  33.084  1.00  0.00      B    H  
ATOM   3642  O   HOH B1208      27.548   5.155  10.719  1.00  0.00      B    O  
ATOM   3643  H1  HOH B1208      26.794   4.561  11.076  1.00  0.00      B    H  
ATOM   3644  H2  HOH B1208      27.965   5.639  11.489  1.00  0.00      B    H  
ATOM   3645  O   HOH B1209      23.277  16.679  31.778  1.00  0.00      B    O  
ATOM   3646  H1  HOH B1209      23.318  15.861  32.317  1.00  0.00      B    H  
ATOM   3647  H2  HOH B1209      24.258  16.794  31.388  1.00  0.00      B    H  
ATOM   3648  O   HOH B1210       9.977  13.873   7.987  1.00  0.00      B    O  
ATOM   3649  H1  HOH B1210       9.140  13.253   8.144  1.00  0.00      B    H  
ATOM   3650  H2  HOH B1210      10.759  13.360   8.440  1.00  0.00      B    H  
ATOM   3651  O   HOH B1211      14.233  14.138  13.659  1.00  0.00      B    O  
ATOM   3652  H1  HOH B1211      14.992  14.470  14.263  1.00  0.00      B    H  
ATOM   3653  H2  HOH B1211      14.043  14.969  13.073  1.00  0.00      B    H  
ATOM   3654  O   HOH B1212       9.041  38.404  20.788  1.00  0.00      B    O  
ATOM   3655  H1  HOH B1212       9.454  37.576  20.337  1.00  0.00      B    H  
ATOM   3656  H2  HOH B1212       8.015  38.389  20.804  1.00  0.00      B    H  
ATOM   3657  O   HOH B1213       9.222  17.517  14.892  1.00  0.00      B    O  
ATOM   3658  H1  HOH B1213       9.627  16.974  14.171  1.00  0.00      B    H  
ATOM   3659  H2  HOH B1213       8.607  16.955  15.488  1.00  0.00      B    H  
ATOM   3660  O   HOH B1214       4.559  22.292   2.655  1.00  0.00      B    O  
ATOM   3661  H1  HOH B1214       4.508  23.203   3.065  1.00  0.00      B    H  
ATOM   3662  H2  HOH B1214       3.644  21.872   2.645  1.00  0.00      B    H  
ATOM   3663  O   HOH B1215       4.155  18.137  18.488  1.00  0.00      B    O  
ATOM   3664  H1  HOH B1215       4.889  18.125  17.774  1.00  0.00      B    H  
ATOM   3665  H2  HOH B1215       3.431  18.795  18.295  1.00  0.00      B    H  
ATOM   3666  O   HOH B1216      15.568  29.872  30.017  1.00  0.00      B    O  
ATOM   3667  H1  HOH B1216      15.926  29.049  30.442  1.00  0.00      B    H  
ATOM   3668  H2  HOH B1216      15.787  30.672  30.615  1.00  0.00      B    H  
ATOM   3669  O   HOH B1217      13.211   6.319   1.199  1.00  0.00      B    O  
ATOM   3670  H1  HOH B1217      13.786   6.041   1.965  1.00  0.00      B    H  
ATOM   3671  H2  HOH B1217      13.740   6.224   0.323  1.00  0.00      B    H  
ATOM   3672  O   HOH B1218      20.935  33.551  37.664  1.00  0.00      B    O  
ATOM   3673  H1  HOH B1218      20.128  34.230  37.613  1.00  0.00      B    H  
ATOM   3674  H2  HOH B1218      21.673  34.011  38.256  1.00  0.00      B    H  
ATOM   3675  O   HOH B1219      27.096  30.825  34.971  1.00  0.00      B    O  
ATOM   3676  H1  HOH B1219      27.442  30.905  35.962  1.00  0.00      B    H  
ATOM   3677  H2  HOH B1219      26.298  30.231  35.047  1.00  0.00      B    H  
ATOM   3678  O   HOH B1220       1.659  25.135   3.159  1.00  0.00      B    O  
ATOM   3679  H1  HOH B1220       1.942  25.873   2.526  1.00  0.00      B    H  
ATOM   3680  H2  HOH B1220       1.694  24.291   2.586  1.00  0.00      B    H  
ATOM   3681  O   HOH B1221       1.482  18.210   0.650  1.00  0.00      B    O  
ATOM   3682  H1  HOH B1221       0.586  17.811   0.434  1.00  0.00      B    H  
ATOM   3683  H2  HOH B1221       2.215  17.942  -0.027  1.00  0.00      B    H  
ATOM   3684  O   HOH B1222      10.340  10.513   2.777  1.00  0.00      B    O  
ATOM   3685  H1  HOH B1222      11.119   9.941   2.394  1.00  0.00      B    H  
ATOM   3686  H2  HOH B1222      10.450  10.464   3.779  1.00  0.00      B    H  
ATOM   3687  O   HOH B1223      28.985  14.723  21.326  1.00  0.00      B    O  
ATOM   3688  H1  HOH B1223      29.424  14.770  22.231  1.00  0.00      B    H  
ATOM   3689  H2  HOH B1223      28.587  13.821  21.279  1.00  0.00      B    H  
ATOM   3690  O   HOH B1224      27.919  24.617  25.018  1.00  0.00      B    O  
ATOM   3691  H1  HOH B1224      28.126  24.456  25.994  1.00  0.00      B    H  
ATOM   3692  H2  HOH B1224      28.794  24.456  24.561  1.00  0.00      B    H  
ATOM   3693  O   HOH B1225       6.824  24.966  25.969  1.00  0.00      B    O  
ATOM   3694  H1  HOH B1225       7.460  25.734  25.793  1.00  0.00      B    H  
ATOM   3695  H2  HOH B1225       7.381  24.160  26.043  1.00  0.00      B    H  
ATOM   3696  O   HOH B1226       7.185   4.746  14.828  1.00  0.00      B    O  
ATOM   3697  H1  HOH B1226       7.644   5.115  14.017  1.00  0.00      B    H  
ATOM   3698  H2  HOH B1226       7.484   3.830  15.070  1.00  0.00      B    H  
ATOM   3699  O   HOH B1227      19.434   8.274  38.837  1.00  0.00      B    O  
ATOM   3700  H1  HOH B1227      19.052   7.934  37.984  1.00  0.00      B    H  
ATOM   3701  H2  HOH B1227      18.815   7.995  39.594  1.00  0.00      B    H  
ATOM   3702  O   HOH B1228      21.662  10.453  11.311  1.00  0.00      B    O  
ATOM   3703  H1  HOH B1228      21.095  10.768  10.563  1.00  0.00      B    H  
ATOM   3704  H2  HOH B1228      21.315  10.881  12.144  1.00  0.00      B    H  
ATOM   3705  O   HOH B1229      10.154  15.172  18.413  1.00  0.00      B    O  
ATOM   3706  H1  HOH B1229      10.173  14.187  18.295  1.00  0.00      B    H  
ATOM   3707  H2  HOH B1229       9.332  15.391  19.009  1.00  0.00      B    H  
ATOM   3708  O   HOH B1230       8.744   1.936  26.795  1.00  0.00      B    O  
ATOM   3709  H1  HOH B1230       7.708   1.999  26.955  1.00  0.00      B    H  
ATOM   3710  H2  HOH B1230       9.038   2.757  26.324  1.00  0.00      B    H  
ATOM   3711  O   HOH B1231      21.251  27.861  14.550  1.00  0.00      B    O  
ATOM   3712  H1  HOH B1231      21.804  28.658  14.859  1.00  0.00      B    H  
ATOM   3713  H2  HOH B1231      20.423  27.783  15.088  1.00  0.00      B    H  
ATOM   3714  O   HOH B1232       0.081  25.685  25.057  1.00  0.00      B    O  
ATOM   3715  H1  HOH B1232       0.439  26.111  25.928  1.00  0.00      B    H  
ATOM   3716  H2  HOH B1232       0.805  25.677  24.369  1.00  0.00      B    H  
ATOM   3717  O   HOH B1233      11.678  20.556   1.594  1.00  0.00      B    O  
ATOM   3718  H1  HOH B1233      11.954  19.609   1.220  1.00  0.00      B    H  
ATOM   3719  H2  HOH B1233      12.425  21.176   1.468  1.00  0.00      B    H  
ATOM   3720  O   HOH B1234       2.065  34.959  29.017  1.00  0.00      B    O  
ATOM   3721  H1  HOH B1234       2.039  35.765  28.359  1.00  0.00      B    H  
ATOM   3722  H2  HOH B1234       1.052  34.983  29.311  1.00  0.00      B    H  
ATOM   3723  O   HOH B1235      27.767  34.273  30.865  1.00  0.00      B    O  
ATOM   3724  H1  HOH B1235      28.331  33.925  30.071  1.00  0.00      B    H  
ATOM   3725  H2  HOH B1235      27.480  33.394  31.267  1.00  0.00      B    H  
ATOM   3726  O   HOH B1236      20.235  26.631  22.546  1.00  0.00      B    O  
ATOM   3727  H1  HOH B1236      21.060  26.083  22.660  1.00  0.00      B    H  
ATOM   3728  H2  HOH B1236      19.653  26.393  23.335  1.00  0.00      B    H  
ATOM   3729  O   HOH B1237      24.552  18.945  34.839  1.00  0.00      B    O  
ATOM   3730  H1  HOH B1237      25.444  18.787  34.398  1.00  0.00      B    H  
ATOM   3731  H2  HOH B1237      24.702  19.805  35.350  1.00  0.00      B    H  
ATOM   3732  O   HOH B1238      20.153   7.138  34.555  1.00  0.00      B    O  
ATOM   3733  H1  HOH B1238      20.961   7.287  33.995  1.00  0.00      B    H  
ATOM   3734  H2  HOH B1238      19.943   6.099  34.473  1.00  0.00      B    H  
ATOM   3735  O   HOH B1239       2.624   9.654  13.025  1.00  0.00      B    O  
ATOM   3736  H1  HOH B1239       2.917   9.395  12.062  1.00  0.00      B    H  
ATOM   3737  H2  HOH B1239       3.181   9.142  13.678  1.00  0.00      B    H  
ATOM   3738  O   HOH B1240      31.587   8.572   7.324  1.00  0.00      B    O  
ATOM   3739  H1  HOH B1240      32.621   8.623   7.425  1.00  0.00      B    H  
ATOM   3740  H2  HOH B1240      31.154   8.375   8.225  1.00  0.00      B    H  
ATOM   3741  O   HOH B1241      36.443  14.558  14.663  1.00  0.00      B    O  
ATOM   3742  H1  HOH B1241      35.764  15.022  15.260  1.00  0.00      B    H  
ATOM   3743  H2  HOH B1241      36.140  14.534  13.729  1.00  0.00      B    H  
ATOM   3744  O   HOH B1242      38.986  12.346  36.819  1.00  0.00      B    O  
ATOM   3745  H1  HOH B1242      38.596  12.776  35.959  1.00  0.00      B    H  
ATOM   3746  H2  HOH B1242      39.110  13.100  37.467  1.00  0.00      B    H  
ATOM   3747  O   HOH B1243      19.504  17.446  16.271  1.00  0.00      B    O  
ATOM   3748  H1  HOH B1243      18.966  16.868  16.952  1.00  0.00      B    H  
ATOM   3749  H2  HOH B1243      20.497  17.446  16.529  1.00  0.00      B    H  
ATOM   3750  O   HOH B1244      25.075  20.179  30.809  1.00  0.00      B    O  
ATOM   3751  H1  HOH B1244      25.333  19.267  31.163  1.00  0.00      B    H  
ATOM   3752  H2  HOH B1244      25.570  20.304  29.983  1.00  0.00      B    H  
ATOM   3753  O   HOH B1245      33.130  16.065  34.191  1.00  0.00      B    O  
ATOM   3754  H1  HOH B1245      32.720  16.663  33.454  1.00  0.00      B    H  
ATOM   3755  H2  HOH B1245      34.021  15.804  33.906  1.00  0.00      B    H  
ATOM   3756  O   HOH B1246       3.357   7.928  35.213  1.00  0.00      B    O  
ATOM   3757  H1  HOH B1246       3.584   7.032  35.670  1.00  0.00      B    H  
ATOM   3758  H2  HOH B1246       2.410   8.120  35.479  1.00  0.00      B    H  
ATOM   3759  O   HOH B1247      14.359  16.707  12.857  1.00  0.00      B    O  
ATOM   3760  H1  HOH B1247      15.227  17.149  13.061  1.00  0.00      B    H  
ATOM   3761  H2  HOH B1247      13.650  17.140  13.403  1.00  0.00      B    H  
ATOM   3762  O   HOH B1248      17.663  28.790  20.172  1.00  0.00      B    O  
ATOM   3763  H1  HOH B1248      17.174  29.567  20.595  1.00  0.00      B    H  
ATOM   3764  H2  HOH B1248      17.082  27.950  20.187  1.00  0.00      B    H  
ATOM   3765  O   HOH B1249      37.438  37.796  23.408  1.00  0.00      B    O  
ATOM   3766  H1  HOH B1249      36.502  37.799  22.968  1.00  0.00      B    H  
ATOM   3767  H2  HOH B1249      37.205  37.539  24.360  1.00  0.00      B    H  
ATOM   3768  O   HOH B1250      21.864  22.909  23.838  1.00  0.00      B    O  
ATOM   3769  H1  HOH B1250      20.865  22.798  24.079  1.00  0.00      B    H  
ATOM   3770  H2  HOH B1250      22.333  21.996  23.955  1.00  0.00      B    H  
ATOM   3771  O   HOH B1251       3.714  30.587   1.135  1.00  0.00      B    O  
ATOM   3772  H1  HOH B1251       3.116  30.608   0.276  1.00  0.00      B    H  
ATOM   3773  H2  HOH B1251       3.103  30.675   1.977  1.00  0.00      B    H  
ATOM   3774  O   HOH B1252      12.877  20.225  13.743  1.00  0.00      B    O  
ATOM   3775  H1  HOH B1252      12.703  19.267  13.982  1.00  0.00      B    H  
ATOM   3776  H2  HOH B1252      13.320  20.280  12.851  1.00  0.00      B    H  
ATOM   3777  O   HOH B1253      21.062   6.375   7.943  1.00  0.00      B    O  
ATOM   3778  H1  HOH B1253      20.682   5.979   7.100  1.00  0.00      B    H  
ATOM   3779  H2  HOH B1253      21.693   5.676   8.229  1.00  0.00      B    H  
ATOM   3780  O   HOH B1254      27.590  16.085  26.094  1.00  0.00      B    O  
ATOM   3781  H1  HOH B1254      27.667  17.026  25.700  1.00  0.00      B    H  
ATOM   3782  H2  HOH B1254      28.542  15.751  26.339  1.00  0.00      B    H  
ATOM   3783  O   HOH B1255       7.549   0.732  34.029  1.00  0.00      B    O  
ATOM   3784  H1  HOH B1255       7.868   1.434  34.663  1.00  0.00      B    H  
ATOM   3785  H2  HOH B1255       7.960   0.923  33.113  1.00  0.00      B    H  
ATOM   3786  O   HOH B1256      17.895  21.545  21.848  1.00  0.00      B    O  
ATOM   3787  H1  HOH B1256      17.805  20.482  21.844  1.00  0.00      B    H  
ATOM   3788  H2  HOH B1256      18.263  21.879  22.743  1.00  0.00      B    H  
ATOM   3789  O   HOH B1257      36.336  14.279  22.346  1.00  0.00      B    O  
ATOM   3790  H1  HOH B1257      36.683  15.004  22.988  1.00  0.00      B    H  
ATOM   3791  H2  HOH B1257      36.730  14.463  21.424  1.00  0.00      B    H  
ATOM   3792  O   HOH B1258      22.430  29.251  18.848  1.00  0.00      B    O  
ATOM   3793  H1  HOH B1258      21.727  29.182  19.606  1.00  0.00      B    H  
ATOM   3794  H2  HOH B1258      21.981  29.782  18.015  1.00  0.00      B    H  
ATOM   3795  O   HOH B1259      30.837  38.434  36.330  1.00  0.00      B    O  
ATOM   3796  H1  HOH B1259      31.113  38.244  37.298  1.00  0.00      B    H  
ATOM   3797  H2  HOH B1259      30.061  39.072  36.374  1.00  0.00      B    H  
ATOM   3798  O   HOH B1260      15.265  24.443  37.974  1.00  0.00      B    O  
ATOM   3799  H1  HOH B1260      16.228  24.233  38.227  1.00  0.00      B    H  
ATOM   3800  H2  HOH B1260      15.180  24.803  37.038  1.00  0.00      B    H  
ATOM   3801  O   HOH B1261      35.957   3.076  12.187  1.00  0.00      B    O  
ATOM   3802  H1  HOH B1261      35.907   3.223  11.135  1.00  0.00      B    H  
ATOM   3803  H2  HOH B1261      36.601   2.274  12.365  1.00  0.00      B    H  
ATOM   3804  O   HOH B1262      37.774   1.261  36.503  1.00  0.00      B    O  
ATOM   3805  H1  HOH B1262      38.161   1.175  35.537  1.00  0.00      B    H  
ATOM   3806  H2  HOH B1262      37.226   2.151  36.579  1.00  0.00      B    H  
ATOM   3807  O   HOH B1263      22.270  14.448  22.197  1.00  0.00      B    O  
ATOM   3808  H1  HOH B1263      22.055  15.060  21.392  1.00  0.00      B    H  
ATOM   3809  H2  HOH B1263      22.101  13.503  21.860  1.00  0.00      B    H  
ATOM   3810  O   HOH B1264      17.694  11.130   9.830  1.00  0.00      B    O  
ATOM   3811  H1  HOH B1264      16.947  10.642   9.277  1.00  0.00      B    H  
ATOM   3812  H2  HOH B1264      18.429  10.497  10.182  1.00  0.00      B    H  
ATOM   3813  O   HOH B1265      10.630  19.659  25.357  1.00  0.00      B    O  
ATOM   3814  H1  HOH B1265      10.514  19.460  26.372  1.00  0.00      B    H  
ATOM   3815  H2  HOH B1265      10.842  18.764  24.960  1.00  0.00      B    H  
ATOM   3816  O   HOH B1266      31.942  18.119  25.445  1.00  0.00      B    O  
ATOM   3817  H1  HOH B1266      31.733  17.562  24.634  1.00  0.00      B    H  
ATOM   3818  H2  HOH B1266      31.786  19.071  25.255  1.00  0.00      B    H  
ATOM   3819  O   HOH B1267      18.333  19.393  38.857  1.00  0.00      B    O  
ATOM   3820  H1  HOH B1267      18.801  20.250  38.596  1.00  0.00      B    H  
ATOM   3821  H2  HOH B1267      17.992  19.605  39.788  1.00  0.00      B    H  
ATOM   3822  O   HOH B1268      23.239  13.818  11.477  1.00  0.00      B    O  
ATOM   3823  H1  HOH B1268      24.039  14.436  11.540  1.00  0.00      B    H  
ATOM   3824  H2  HOH B1268      23.296  13.368  10.570  1.00  0.00      B    H  
ATOM   3825  O   HOH B1269       1.673  10.223  37.107  1.00  0.00      B    O  
ATOM   3826  H1  HOH B1269       1.014  10.994  37.007  1.00  0.00      B    H  
ATOM   3827  H2  HOH B1269       1.190   9.359  36.842  1.00  0.00      B    H  
ATOM   3828  O   HOH B1270      24.682  18.744  24.744  1.00  0.00      B    O  
ATOM   3829  H1  HOH B1270      25.474  19.361  24.802  1.00  0.00      B    H  
ATOM   3830  H2  HOH B1270      24.499  18.509  25.712  1.00  0.00      B    H  
ATOM   3831  O   HOH B1271      27.365   1.973  31.979  1.00  0.00      B    O  
ATOM   3832  H1  HOH B1271      27.305   2.656  31.314  1.00  0.00      B    H  
ATOM   3833  H2  HOH B1271      28.102   1.321  31.712  1.00  0.00      B    H  
ATOM   3834  O   HOH B1272      25.679  15.122  11.674  1.00  0.00      B    O  
ATOM   3835  H1  HOH B1272      26.426  15.833  11.708  1.00  0.00      B    H  
ATOM   3836  H2  HOH B1272      25.646  14.814  10.765  1.00  0.00      B    H  
ATOM   3837  O   HOH B1273      22.087  21.241   6.056  1.00  0.00      B    O  
ATOM   3838  H1  HOH B1273      21.562  21.756   5.314  1.00  0.00      B    H  
ATOM   3839  H2  HOH B1273      22.779  21.928   6.407  1.00  0.00      B    H  
ATOM   3840  O   HOH B1274       2.364  16.838  34.444  1.00  0.00      B    O  
ATOM   3841  H1  HOH B1274       2.335  17.711  34.915  1.00  0.00      B    H  
ATOM   3842  H2  HOH B1274       1.868  16.171  34.997  1.00  0.00      B    H  
ATOM   3843  O   HOH B1275      31.554  13.264  10.874  1.00  0.00      B    O  
ATOM   3844  H1  HOH B1275      31.638  12.774   9.940  1.00  0.00      B    H  
ATOM   3845  H2  HOH B1275      32.108  14.123  10.766  1.00  0.00      B    H  
ATOM   3846  O   HOH B1276      15.293   6.358  15.302  1.00  0.00      B    O  
ATOM   3847  H1  HOH B1276      15.896   6.402  16.125  1.00  0.00      B    H  
ATOM   3848  H2  HOH B1276      15.633   5.610  14.650  1.00  0.00      B    H  
ATOM   3849  O   HOH B1277       3.538   5.490  26.514  1.00  0.00      B    O  
ATOM   3850  H1  HOH B1277       3.885   5.064  27.405  1.00  0.00      B    H  
ATOM   3851  H2  HOH B1277       2.995   4.820  25.989  1.00  0.00      B    H  
ATOM   3852  O   HOH B1278      28.208  20.620  20.170  1.00  0.00      B    O  
ATOM   3853  H1  HOH B1278      28.536  19.695  19.808  1.00  0.00      B    H  
ATOM   3854  H2  HOH B1278      28.937  21.257  20.031  1.00  0.00      B    H  
ATOM   3855  O   HOH B1279      35.022  14.458  38.549  1.00  0.00      B    O  
ATOM   3856  H1  HOH B1279      34.632  13.744  37.879  1.00  0.00      B    H  
ATOM   3857  H2  HOH B1279      35.196  14.062  39.472  1.00  0.00      B    H  
ATOM   3858  O   HOH B1280      27.188  16.008  37.330  1.00  0.00      B    O  
ATOM   3859  H1  HOH B1280      27.631  16.706  36.712  1.00  0.00      B    H  
ATOM   3860  H2  HOH B1280      26.396  16.488  37.835  1.00  0.00      B    H  
ATOM   3861  O   HOH B1281      24.544  37.137   0.598  1.00  0.00      B    O  
ATOM   3862  H1  HOH B1281      25.003  36.347   1.004  1.00  0.00      B    H  
ATOM   3863  H2  HOH B1281      24.780  37.947   1.147  1.00  0.00      B    H  
ATOM   3864  O   HOH B1282      25.854  24.573  14.846  1.00  0.00      B    O  
ATOM   3865  H1  HOH B1282      25.595  24.111  15.713  1.00  0.00      B    H  
ATOM   3866  H2  HOH B1282      26.699  25.081  15.034  1.00  0.00      B    H  
ATOM   3867  O   HOH B1283      27.952  37.426   7.255  1.00  0.00      B    O  
ATOM   3868  H1  HOH B1283      27.722  36.876   8.101  1.00  0.00      B    H  
ATOM   3869  H2  HOH B1283      28.442  38.279   7.544  1.00  0.00      B    H  
ATOM   3870  O   HOH B1284      25.134  25.424  24.648  1.00  0.00      B    O  
ATOM   3871  H1  HOH B1284      26.118  25.224  24.660  1.00  0.00      B    H  
ATOM   3872  H2  HOH B1284      24.985  26.406  24.923  1.00  0.00      B    H  
ATOM   3873  O   HOH B1285      32.968  23.201  23.777  1.00  0.00      B    O  
ATOM   3874  H1  HOH B1285      32.940  22.568  22.937  1.00  0.00      B    H  
ATOM   3875  H2  HOH B1285      33.933  23.516  23.858  1.00  0.00      B    H  
ATOM   3876  O   HOH B1286      33.785  36.298  22.806  1.00  0.00      B    O  
ATOM   3877  H1  HOH B1286      33.388  36.717  23.610  1.00  0.00      B    H  
ATOM   3878  H2  HOH B1286      34.578  35.758  23.129  1.00  0.00      B    H  
ATOM   3879  O   HOH B1287      36.114   9.550   4.622  1.00  0.00      B    O  
ATOM   3880  H1  HOH B1287      36.534   9.021   5.411  1.00  0.00      B    H  
ATOM   3881  H2  HOH B1287      35.425  10.082   5.135  1.00  0.00      B    H  
ATOM   3882  O   HOH B1288      23.932  28.265  10.239  1.00  0.00      B    O  
ATOM   3883  H1  HOH B1288      24.494  27.675   9.636  1.00  0.00      B    H  
ATOM   3884  H2  HOH B1288      22.970  27.857  10.095  1.00  0.00      B    H  
ATOM   3885  O   HOH B1289       7.533  11.240  23.704  1.00  0.00      B    O  
ATOM   3886  H1  HOH B1289       7.773  10.320  23.964  1.00  0.00      B    H  
ATOM   3887  H2  HOH B1289       8.270  11.500  23.084  1.00  0.00      B    H  
ATOM   3888  O   HOH B1290      33.229  33.505  24.360  1.00  0.00      B    O  
ATOM   3889  H1  HOH B1290      33.965  34.211  24.438  1.00  0.00      B    H  
ATOM   3890  H2  HOH B1290      32.518  33.692  25.070  1.00  0.00      B    H  
ATOM   3891  O   HOH B1291      30.833   2.241  36.027  1.00  0.00      B    O  
ATOM   3892  H1  HOH B1291      30.801   3.177  36.396  1.00  0.00      B    H  
ATOM   3893  H2  HOH B1291      31.642   1.828  36.472  1.00  0.00      B    H  
ATOM   3894  O   HOH B1292      33.725   3.252  13.734  1.00  0.00      B    O  
ATOM   3895  H1  HOH B1292      34.060   3.492  14.684  1.00  0.00      B    H  
ATOM   3896  H2  HOH B1292      34.540   3.016  13.134  1.00  0.00      B    H  
ATOM   3897  O   HOH B1293       5.205  26.558  34.162  1.00  0.00      B    O  
ATOM   3898  H1  HOH B1293       5.060  26.873  33.206  1.00  0.00      B    H  
ATOM   3899  H2  HOH B1293       5.920  25.832  34.196  1.00  0.00      B    H  
ATOM   3900  O   HOH B1294      29.676  29.190  20.650  1.00  0.00      B    O  
ATOM   3901  H1  HOH B1294      30.600  29.514  21.024  1.00  0.00      B    H  
ATOM   3902  H2  HOH B1294      29.388  29.911  20.023  1.00  0.00      B    H  
ATOM   3903  O   HOH B1295       8.420  16.761  24.372  1.00  0.00      B    O  
ATOM   3904  H1  HOH B1295       9.375  17.070  24.469  1.00  0.00      B    H  
ATOM   3905  H2  HOH B1295       8.158  16.776  23.385  1.00  0.00      B    H  
ATOM   3906  O   HOH B1296      31.702   4.458  11.861  1.00  0.00      B    O  
ATOM   3907  H1  HOH B1296      31.011   4.281  12.562  1.00  0.00      B    H  
ATOM   3908  H2  HOH B1296      32.556   4.287  12.279  1.00  0.00      B    H  
ATOM   3909  O   HOH B1297      22.325  25.305   4.219  1.00  0.00      B    O  
ATOM   3910  H1  HOH B1297      21.574  25.799   3.782  1.00  0.00      B    H  
ATOM   3911  H2  HOH B1297      22.414  25.613   5.191  1.00  0.00      B    H  
ATOM   3912  O   HOH B1298       5.274   8.523  36.959  1.00  0.00      B    O  
ATOM   3913  H1  HOH B1298       5.845   7.762  37.215  1.00  0.00      B    H  
ATOM   3914  H2  HOH B1298       4.630   8.251  36.213  1.00  0.00      B    H  
ATOM   3915  O   HOH B1299       2.848  37.571   2.623  1.00  0.00      B    O  
ATOM   3916  H1  HOH B1299       3.202  37.018   3.322  1.00  0.00      B    H  
ATOM   3917  H2  HOH B1299       3.441  37.482   1.805  1.00  0.00      B    H  
ATOM   3918  O   HOH B1300      25.718  33.941   7.082  1.00  0.00      B    O  
ATOM   3919  H1  HOH B1300      26.286  33.509   7.882  1.00  0.00      B    H  
ATOM   3920  H2  HOH B1300      24.750  34.161   7.395  1.00  0.00      B    H  
ATOM   3921  O   HOH B1301       4.088  22.309  23.480  1.00  0.00      B    O  
ATOM   3922  H1  HOH B1301       4.433  21.511  23.925  1.00  0.00      B    H  
ATOM   3923  H2  HOH B1301       4.417  22.262  22.522  1.00  0.00      B    H  
ATOM   3924  O   HOH B1302      11.390  17.240  24.507  1.00  0.00      B    O  
ATOM   3925  H1  HOH B1302      11.242  16.581  25.229  1.00  0.00      B    H  
ATOM   3926  H2  HOH B1302      12.466  17.394  24.551  1.00  0.00      B    H  
ATOM   3927  O   HOH B1303      32.949  30.753  24.260  1.00  0.00      B    O  
ATOM   3928  H1  HOH B1303      33.082  31.746  24.305  1.00  0.00      B    H  
ATOM   3929  H2  HOH B1303      32.677  30.512  25.205  1.00  0.00      B    H  
ATOM   3930  O   HOH B1304      17.281  13.195  26.415  1.00  0.00      B    O  
ATOM   3931  H1  HOH B1304      17.701  12.311  26.119  1.00  0.00      B    H  
ATOM   3932  H2  HOH B1304      16.761  13.020  27.271  1.00  0.00      B    H  
ATOM   3933  O   HOH B1305      21.926  10.398  35.992  1.00  0.00      B    O  
ATOM   3934  H1  HOH B1305      20.957  10.153  35.793  1.00  0.00      B    H  
ATOM   3935  H2  HOH B1305      22.499  10.127  35.226  1.00  0.00      B    H  
ATOM   3936  O   HOH B1306      24.898   2.285  13.311  1.00  0.00      B    O  
ATOM   3937  H1  HOH B1306      25.510   2.190  12.492  1.00  0.00      B    H  
ATOM   3938  H2  HOH B1306      24.235   1.504  13.189  1.00  0.00      B    H  
ATOM   3939  O   HOH B1307      30.180  12.351   1.895  1.00  0.00      B    O  
ATOM   3940  H1  HOH B1307      30.555  13.304   1.901  1.00  0.00      B    H  
ATOM   3941  H2  HOH B1307      30.971  11.752   2.131  1.00  0.00      B    H  
ATOM   3942  O   HOH B1308      37.052   7.003  27.278  1.00  0.00      B    O  
ATOM   3943  H1  HOH B1308      38.035   7.126  27.082  1.00  0.00      B    H  
ATOM   3944  H2  HOH B1308      36.798   6.534  26.445  1.00  0.00      B    H  
ATOM   3945  O   HOH B1309       0.583   9.010  14.766  1.00  0.00      B    O  
ATOM   3946  H1  HOH B1309       0.740   7.994  14.778  1.00  0.00      B    H  
ATOM   3947  H2  HOH B1309       1.220   9.496  14.131  1.00  0.00      B    H  
ATOM   3948  O   HOH B1310      21.381  38.094   5.173  1.00  0.00      B    O  
ATOM   3949  H1  HOH B1310      21.469  38.114   4.166  1.00  0.00      B    H  
ATOM   3950  H2  HOH B1310      21.287  39.065   5.408  1.00  0.00      B    H  
ATOM   3951  O   HOH B1311      22.027  16.003   7.875  1.00  0.00      B    O  
ATOM   3952  H1  HOH B1311      22.609  16.616   8.349  1.00  0.00      B    H  
ATOM   3953  H2  HOH B1311      22.273  15.038   8.044  1.00  0.00      B    H  
ATOM   3954  O   HOH B1312      37.411  15.952  38.494  1.00  0.00      B    O  
ATOM   3955  H1  HOH B1312      36.990  15.041  38.264  1.00  0.00      B    H  
ATOM   3956  H2  HOH B1312      38.396  15.870  38.575  1.00  0.00      B    H  
ATOM   3957  O   HOH B1313      23.513  20.780  11.859  1.00  0.00      B    O  
ATOM   3958  H1  HOH B1313      23.484  19.750  11.749  1.00  0.00      B    H  
ATOM   3959  H2  HOH B1313      23.339  21.066  12.845  1.00  0.00      B    H  
ATOM   3960  O   HOH B1314       4.757   0.801  33.590  1.00  0.00      B    O  
ATOM   3961  H1  HOH B1314       4.936   1.639  33.096  1.00  0.00      B    H  
ATOM   3962  H2  HOH B1314       5.684   0.393  33.684  1.00  0.00      B    H  
ATOM   3963  O   HOH B1315       2.353  25.434  23.340  1.00  0.00      B    O  
ATOM   3964  H1  HOH B1315       2.848  25.155  22.461  1.00  0.00      B    H  
ATOM   3965  H2  HOH B1315       2.905  25.074  24.081  1.00  0.00      B    H  
ATOM   3966  O   HOH B1316      36.604  11.566  34.005  1.00  0.00      B    O  
ATOM   3967  H1  HOH B1316      36.492  10.946  34.793  1.00  0.00      B    H  
ATOM   3968  H2  HOH B1316      37.072  12.475  34.349  1.00  0.00      B    H  
ATOM   3969  O   HOH B1317      26.894   2.154  11.480  1.00  0.00      B    O  
ATOM   3970  H1  HOH B1317      27.181   2.378  10.524  1.00  0.00      B    H  
ATOM   3971  H2  HOH B1317      27.685   1.825  11.995  1.00  0.00      B    H  
ATOM   3972  O   HOH B1318       0.395  28.961   4.554  1.00  0.00      B    O  
ATOM   3973  H1  HOH B1318       1.187  29.295   4.038  1.00  0.00      B    H  
ATOM   3974  H2  HOH B1318       0.724  28.408   5.314  1.00  0.00      B    H  
ATOM   3975  O   HOH B1319      24.135  20.637  21.313  1.00  0.00      B    O  
ATOM   3976  H1  HOH B1319      23.865  19.813  20.850  1.00  0.00      B    H  
ATOM   3977  H2  HOH B1319      24.987  20.960  20.847  1.00  0.00      B    H  
ATOM   3978  O   HOH B1320       4.237   1.135  24.790  1.00  0.00      B    O  
ATOM   3979  H1  HOH B1320       4.701   1.999  24.713  1.00  0.00      B    H  
ATOM   3980  H2  HOH B1320       3.561   1.161  24.110  1.00  0.00      B    H  
ATOM   3981  O   HOH B1321      35.906  29.357   9.383  1.00  0.00      B    O  
ATOM   3982  H1  HOH B1321      35.580  28.607   8.816  1.00  0.00      B    H  
ATOM   3983  H2  HOH B1321      36.665  29.794   8.894  1.00  0.00      B    H  
ATOM   3984  O   HOH B1322       3.346  25.551  16.229  1.00  0.00      B    O  
ATOM   3985  H1  HOH B1322       3.065  26.445  16.670  1.00  0.00      B    H  
ATOM   3986  H2  HOH B1322       2.638  24.872  16.478  1.00  0.00      B    H  
ATOM   3987  O   HOH B1323      15.764  20.260   6.805  1.00  0.00      B    O  
ATOM   3988  H1  HOH B1323      16.418  19.513   6.684  1.00  0.00      B    H  
ATOM   3989  H2  HOH B1323      14.986  19.772   7.234  1.00  0.00      B    H  
ATOM   3990  O   HOH B1324      30.521  37.978   2.395  1.00  0.00      B    O  
ATOM   3991  H1  HOH B1324      31.034  38.193   1.536  1.00  0.00      B    H  
ATOM   3992  H2  HOH B1324      30.383  36.969   2.450  1.00  0.00      B    H  
ATOM   3993  O   HOH B1325      13.807   1.437  28.175  1.00  0.00      B    O  
ATOM   3994  H1  HOH B1325      14.468   0.873  28.608  1.00  0.00      B    H  
ATOM   3995  H2  HOH B1325      14.052   2.405  28.306  1.00  0.00      B    H  
ATOM   3996  O   HOH B1326      13.982  10.856  21.623  1.00  0.00      B    O  
ATOM   3997  H1  HOH B1326      13.070  11.013  21.180  1.00  0.00      B    H  
ATOM   3998  H2  HOH B1326      14.529  10.310  21.008  1.00  0.00      B    H  
ATOM   3999  O   HOH B1327      14.834  17.591  37.189  1.00  0.00      B    O  
ATOM   4000  H1  HOH B1327      15.019  16.868  37.942  1.00  0.00      B    H  
ATOM   4001  H2  HOH B1327      14.948  18.480  37.632  1.00  0.00      B    H  
ATOM   4002  O   HOH B1328      38.746  28.980  17.891  1.00  0.00      B    O  
ATOM   4003  H1  HOH B1328      38.314  29.727  17.405  1.00  0.00      B    H  
ATOM   4004  H2  HOH B1328      39.700  29.259  17.991  1.00  0.00      B    H  
ATOM   4005  O   HOH B1329       2.400   7.798  10.403  1.00  0.00      B    O  
ATOM   4006  H1  HOH B1329       3.070   7.074  10.736  1.00  0.00      B    H  
ATOM   4007  H2  HOH B1329       1.433   7.576  10.723  1.00  0.00      B    H  
ATOM   4008  O   HOH B1330      29.236  35.048  18.505  1.00  0.00      B    O  
ATOM   4009  H1  HOH B1330      28.284  34.897  18.769  1.00  0.00      B    H  
ATOM   4010  H2  HOH B1330      29.779  34.230  18.302  1.00  0.00      B    H  
ATOM   4011  O   HOH B1331      27.703  36.136   9.595  1.00  0.00      B    O  
ATOM   4012  H1  HOH B1331      26.986  36.299  10.295  1.00  0.00      B    H  
ATOM   4013  H2  HOH B1331      28.596  35.999  10.047  1.00  0.00      B    H  
ATOM   4014  O   HOH B1332      11.706  20.021  34.058  1.00  0.00      B    O  
ATOM   4015  H1  HOH B1332      10.841  19.832  34.604  1.00  0.00      B    H  
ATOM   4016  H2  HOH B1332      12.277  19.242  34.287  1.00  0.00      B    H  
ATOM   4017  O   HOH B1333      31.470   5.497  27.492  1.00  0.00      B    O  
ATOM   4018  H1  HOH B1333      31.321   6.484  27.185  1.00  0.00      B    H  
ATOM   4019  H2  HOH B1333      31.005   4.866  26.887  1.00  0.00      B    H  
ATOM   4020  O   HOH B1334      12.011  24.510  28.424  1.00  0.00      B    O  
ATOM   4021  H1  HOH B1334      11.795  23.772  29.093  1.00  0.00      B    H  
ATOM   4022  H2  HOH B1334      13.063  24.499  28.421  1.00  0.00      B    H  
ATOM   4023  O   HOH B1335       6.347   6.920   6.525  1.00  0.00      B    O  
ATOM   4024  H1  HOH B1335       5.956   7.263   7.352  1.00  0.00      B    H  
ATOM   4025  H2  HOH B1335       5.866   6.075   6.307  1.00  0.00      B    H  
ATOM   4026  O   HOH B1336       6.205  33.248  17.532  1.00  0.00      B    O  
ATOM   4027  H1  HOH B1336       5.394  32.644  17.321  1.00  0.00      B    H  
ATOM   4028  H2  HOH B1336       6.444  33.785  16.646  1.00  0.00      B    H  
ATOM   4029  O   HOH B1337      33.588  15.042  10.138  1.00  0.00      B    O  
ATOM   4030  H1  HOH B1337      33.242  16.007  10.040  1.00  0.00      B    H  
ATOM   4031  H2  HOH B1337      33.890  14.720   9.237  1.00  0.00      B    H  
ATOM   4032  O   HOH B1338      29.656  21.634  30.866  1.00  0.00      B    O  
ATOM   4033  H1  HOH B1338      30.119  22.497  30.947  1.00  0.00      B    H  
ATOM   4034  H2  HOH B1338      30.353  21.088  30.489  1.00  0.00      B    H  
ATOM   4035  O   HOH B1339       4.894  21.016  35.542  1.00  0.00      B    O  
ATOM   4036  H1  HOH B1339       5.863  21.329  35.821  1.00  0.00      B    H  
ATOM   4037  H2  HOH B1339       4.446  21.848  35.265  1.00  0.00      B    H  
ATOM   4038  O   HOH B1340      10.666  28.208   3.163  1.00  0.00      B    O  
ATOM   4039  H1  HOH B1340       9.923  27.599   3.473  1.00  0.00      B    H  
ATOM   4040  H2  HOH B1340      11.373  27.577   2.810  1.00  0.00      B    H  
ATOM   4041  O   HOH B1341      13.885   2.725  37.443  1.00  0.00      B    O  
ATOM   4042  H1  HOH B1341      13.951   2.438  36.421  1.00  0.00      B    H  
ATOM   4043  H2  HOH B1341      13.782   1.900  38.068  1.00  0.00      B    H  
ATOM   4044  O   HOH B1342      29.044  21.973  25.448  1.00  0.00      B    O  
ATOM   4045  H1  HOH B1342      28.439  22.723  25.811  1.00  0.00      B    H  
ATOM   4046  H2  HOH B1342      28.494  21.428  24.724  1.00  0.00      B    H  
ATOM   4047  O   HOH B1343       2.335  19.667   9.706  1.00  0.00      B    O  
ATOM   4048  H1  HOH B1343       3.149  20.323   9.631  1.00  0.00      B    H  
ATOM   4049  H2  HOH B1343       2.482  18.957   8.998  1.00  0.00      B    H  
ATOM   4050  O   HOH B1344      34.149   6.140  18.886  1.00  0.00      B    O  
ATOM   4051  H1  HOH B1344      34.032   7.141  18.899  1.00  0.00      B    H  
ATOM   4052  H2  HOH B1344      34.711   5.871  18.028  1.00  0.00      B    H  
ATOM   4053  O   HOH B1345      16.047   3.395   0.149  1.00  0.00      B    O  
ATOM   4054  H1  HOH B1345      15.538   3.674  -0.634  1.00  0.00      B    H  
ATOM   4055  H2  HOH B1345      15.385   3.228   0.849  1.00  0.00      B    H  
ATOM   4056  O   HOH B1346      16.755   2.696  26.553  1.00  0.00      B    O  
ATOM   4057  H1  HOH B1346      16.536   1.723  26.823  1.00  0.00      B    H  
ATOM   4058  H2  HOH B1346      16.807   3.273  27.395  1.00  0.00      B    H  
ATOM   4059  O   HOH B1347      36.707  24.280   2.764  1.00  0.00      B    O  
ATOM   4060  H1  HOH B1347      36.388  24.443   1.776  1.00  0.00      B    H  
ATOM   4061  H2  HOH B1347      35.874  24.130   3.321  1.00  0.00      B    H  
ATOM   4062  O   HOH B1348      34.220  20.289  15.292  1.00  0.00      B    O  
ATOM   4063  H1  HOH B1348      33.754  21.151  14.934  1.00  0.00      B    H  
ATOM   4064  H2  HOH B1348      33.521  19.758  15.824  1.00  0.00      B    H  
ATOM   4065  O   HOH B1349      19.035   2.899  28.301  1.00  0.00      B    O  
ATOM   4066  H1  HOH B1349      20.004   2.653  28.311  1.00  0.00      B    H  
ATOM   4067  H2  HOH B1349      18.774   3.123  27.359  1.00  0.00      B    H  
ATOM   4068  O   HOH B1350      20.835   1.491  17.685  1.00  0.00      B    O  
ATOM   4069  H1  HOH B1350      21.603   2.035  17.903  1.00  0.00      B    H  
ATOM   4070  H2  HOH B1350      20.324   1.420  18.542  1.00  0.00      B    H  
ATOM   4071  O   HOH B1351       6.324  24.478  22.773  1.00  0.00      B    O  
ATOM   4072  H1  HOH B1351       6.876  24.426  23.609  1.00  0.00      B    H  
ATOM   4073  H2  HOH B1351       5.942  23.522  22.584  1.00  0.00      B    H  
ATOM   4074  O   HOH B1352      14.713  14.292  31.739  1.00  0.00      B    O  
ATOM   4075  H1  HOH B1352      14.816  14.846  32.578  1.00  0.00      B    H  
ATOM   4076  H2  HOH B1352      14.676  13.298  32.010  1.00  0.00      B    H  
ATOM   4077  O   HOH B1353      16.505  32.612   5.601  1.00  0.00      B    O  
ATOM   4078  H1  HOH B1353      15.493  32.541   5.561  1.00  0.00      B    H  
ATOM   4079  H2  HOH B1353      16.932  32.002   4.936  1.00  0.00      B    H  
ATOM   4080  O   HOH B1354      38.321  33.696  35.813  1.00  0.00      B    O  
ATOM   4081  H1  HOH B1354      38.205  34.421  35.112  1.00  0.00      B    H  
ATOM   4082  H2  HOH B1354      37.352  33.437  36.087  1.00  0.00      B    H  
ATOM   4083  O   HOH B1355      31.562   5.867  17.816  1.00  0.00      B    O  
ATOM   4084  H1  HOH B1355      31.427   6.824  17.595  1.00  0.00      B    H  
ATOM   4085  H2  HOH B1355      32.552   5.831  18.122  1.00  0.00      B    H  
ATOM   4086  O   HOH B1356      24.485   7.465  36.645  1.00  0.00      B    O  
ATOM   4087  H1  HOH B1356      23.935   6.629  36.830  1.00  0.00      B    H  
ATOM   4088  H2  HOH B1356      25.406   7.338  37.080  1.00  0.00      B    H  
ATOM   4089  O   HOH B1357      26.831  10.062  10.010  1.00  0.00      B    O  
ATOM   4090  H1  HOH B1357      25.808  10.150  10.097  1.00  0.00      B    H  
ATOM   4091  H2  HOH B1357      27.077   9.072  10.022  1.00  0.00      B    H  
ATOM   4092  O   HOH B1358      19.130   3.227  25.571  1.00  0.00      B    O  
ATOM   4093  H1  HOH B1358      19.640   2.741  24.925  1.00  0.00      B    H  
ATOM   4094  H2  HOH B1358      18.204   2.706  25.731  1.00  0.00      B    H  
ATOM   4095  O   HOH B1359      27.373   7.456   9.083  1.00  0.00      B    O  
ATOM   4096  H1  HOH B1359      27.202   6.520   9.421  1.00  0.00      B    H  
ATOM   4097  H2  HOH B1359      27.528   7.419   8.129  1.00  0.00      B    H  
ATOM   4098  O   HOH B1360      26.169  37.010  24.137  1.00  0.00      B    O  
ATOM   4099  H1  HOH B1360      25.434  36.523  24.626  1.00  0.00      B    H  
ATOM   4100  H2  HOH B1360      26.958  37.018  24.789  1.00  0.00      B    H  
ATOM   4101  O   HOH B1361      27.672  13.765   1.531  1.00  0.00      B    O  
ATOM   4102  H1  HOH B1361      26.774  13.269   1.341  1.00  0.00      B    H  
ATOM   4103  H2  HOH B1361      28.401  13.046   1.572  1.00  0.00      B    H  
ATOM   4104  O   HOH B1362      17.526  24.017  15.296  1.00  0.00      B    O  
ATOM   4105  H1  HOH B1362      17.366  23.983  14.291  1.00  0.00      B    H  
ATOM   4106  H2  HOH B1362      16.639  23.623  15.667  1.00  0.00      B    H  
ATOM   4107  O   HOH B1363      27.175  24.523  20.869  1.00  0.00      B    O  
ATOM   4108  H1  HOH B1363      26.760  25.273  20.275  1.00  0.00      B    H  
ATOM   4109  H2  HOH B1363      28.094  24.910  21.105  1.00  0.00      B    H  
ATOM   4110  O   HOH B1364      10.517  29.085  28.786  1.00  0.00      B    O  
ATOM   4111  H1  HOH B1364      10.449  28.099  29.154  1.00  0.00      B    H  
ATOM   4112  H2  HOH B1364      11.527  29.428  28.808  1.00  0.00      B    H  
ATOM   4113  O   HOH B1365      12.630   3.587  33.702  1.00  0.00      B    O  
ATOM   4114  H1  HOH B1365      13.097   3.852  32.801  1.00  0.00      B    H  
ATOM   4115  H2  HOH B1365      13.205   2.816  34.137  1.00  0.00      B    H  
ATOM   4116  O   HOH B1366      17.261  35.785   5.625  1.00  0.00      B    O  
ATOM   4117  H1  HOH B1366      17.012  34.881   5.903  1.00  0.00      B    H  
ATOM   4118  H2  HOH B1366      18.273  35.782   5.479  1.00  0.00      B    H  
ATOM   4119  O   HOH B1367      37.996  35.559  33.815  1.00  0.00      B    O  
ATOM   4120  H1  HOH B1367      37.728  35.013  32.999  1.00  0.00      B    H  
ATOM   4121  H2  HOH B1367      37.173  35.965  34.267  1.00  0.00      B    H  
ATOM   4122  O   HOH B1368      20.315  16.736  25.840  1.00  0.00      B    O  
ATOM   4123  H1  HOH B1368      20.985  16.116  25.384  1.00  0.00      B    H  
ATOM   4124  H2  HOH B1368      20.813  17.557  26.256  1.00  0.00      B    H  
ATOM   4125  O   HOH B1369       8.850  24.617  39.058  1.00  0.00      B    O  
ATOM   4126  H1  HOH B1369       8.365  23.981  39.721  1.00  0.00      B    H  
ATOM   4127  H2  HOH B1369       8.033  25.010  38.524  1.00  0.00      B    H  
ATOM   4128  O   HOH B1370      12.752  17.728  35.059  1.00  0.00      B    O  
ATOM   4129  H1  HOH B1370      12.576  16.708  34.906  1.00  0.00      B    H  
ATOM   4130  H2  HOH B1370      13.647  17.837  35.587  1.00  0.00      B    H  
ATOM   4131  O   HOH B1371      28.769  16.928  16.474  1.00  0.00      B    O  
ATOM   4132  H1  HOH B1371      29.513  16.294  16.510  1.00  0.00      B    H  
ATOM   4133  H2  HOH B1371      27.934  16.387  16.419  1.00  0.00      B    H  
ATOM   4134  O   HOH B1372       9.968  34.374  36.725  1.00  0.00      B    O  
ATOM   4135  H1  HOH B1372       9.591  33.713  37.380  1.00  0.00      B    H  
ATOM   4136  H2  HOH B1372      10.219  33.919  35.855  1.00  0.00      B    H  
ATOM   4137  O   HOH B1373      22.764  11.625  24.922  1.00  0.00      B    O  
ATOM   4138  H1  HOH B1373      22.461  11.431  23.971  1.00  0.00      B    H  
ATOM   4139  H2  HOH B1373      23.798  11.583  24.959  1.00  0.00      B    H  
ATOM   4140  O   HOH B1374      33.202   4.891  24.264  1.00  0.00      B    O  
ATOM   4141  H1  HOH B1374      32.200   4.719  24.226  1.00  0.00      B    H  
ATOM   4142  H2  HOH B1374      33.352   5.672  23.595  1.00  0.00      B    H  
ATOM   4143  O   HOH B1375      13.757  12.254  34.152  1.00  0.00      B    O  
ATOM   4144  H1  HOH B1375      14.183  11.707  33.375  1.00  0.00      B    H  
ATOM   4145  H2  HOH B1375      12.950  12.715  33.847  1.00  0.00      B    H  
ATOM   4146  O   HOH B1376      36.484  34.713  17.710  1.00  0.00      B    O  
ATOM   4147  H1  HOH B1376      36.049  33.841  17.983  1.00  0.00      B    H  
ATOM   4148  H2  HOH B1376      36.630  34.675  16.696  1.00  0.00      B    H  
ATOM   4149  O   HOH B1377       2.869  19.209  32.825  1.00  0.00      B    O  
ATOM   4150  H1  HOH B1377       3.311  18.350  32.411  1.00  0.00      B    H  
ATOM   4151  H2  HOH B1377       3.082  19.202  33.828  1.00  0.00      B    H  
ATOM   4152  O   HOH B1378       7.366   5.781  35.222  1.00  0.00      B    O  
ATOM   4153  H1  HOH B1378       6.512   5.924  34.700  1.00  0.00      B    H  
ATOM   4154  H2  HOH B1378       7.174   6.043  36.191  1.00  0.00      B    H  
ATOM   4155  O   HOH B1379      25.630  11.854  23.882  1.00  0.00      B    O  
ATOM   4156  H1  HOH B1379      26.213  12.674  24.122  1.00  0.00      B    H  
ATOM   4157  H2  HOH B1379      26.232  11.028  23.914  1.00  0.00      B    H  
ATOM   4158  O   HOH B1380      31.891  34.580   0.494  1.00  0.00      B    O  
ATOM   4159  H1  HOH B1380      31.589  34.828  -0.400  1.00  0.00      B    H  
ATOM   4160  H2  HOH B1380      32.428  33.735   0.462  1.00  0.00      B    H  
ATOM   4161  O   HOH B1381      22.163  24.821  33.946  1.00  0.00      B    O  
ATOM   4162  H1  HOH B1381      22.466  25.651  34.390  1.00  0.00      B    H  
ATOM   4163  H2  HOH B1381      22.006  24.049  34.605  1.00  0.00      B    H  
ATOM   4164  O   HOH B1382      36.220   1.275   4.352  1.00  0.00      B    O  
ATOM   4165  H1  HOH B1382      36.860   2.048   4.291  1.00  0.00      B    H  
ATOM   4166  H2  HOH B1382      36.292   0.887   3.420  1.00  0.00      B    H  
ATOM   4167  O   HOH B1383       1.570  12.964  22.680  1.00  0.00      B    O  
ATOM   4168  H1  HOH B1383       0.831  12.274  22.791  1.00  0.00      B    H  
ATOM   4169  H2  HOH B1383       2.359  12.468  22.314  1.00  0.00      B    H  
ATOM   4170  O   HOH B1384      13.089  15.021  23.280  1.00  0.00      B    O  
ATOM   4171  H1  HOH B1384      13.582  14.199  23.723  1.00  0.00      B    H  
ATOM   4172  H2  HOH B1384      12.951  15.696  24.028  1.00  0.00      B    H  
ATOM   4173  O   HOH B1385      26.444   4.224  22.125  1.00  0.00      B    O  
ATOM   4174  H1  HOH B1385      26.293   3.263  22.471  1.00  0.00      B    H  
ATOM   4175  H2  HOH B1385      25.947   4.287  21.294  1.00  0.00      B    H  
ATOM   4176  O   HOH B1386       9.105  21.832   7.951  1.00  0.00      B    O  
ATOM   4177  H1  HOH B1386       9.668  21.036   8.079  1.00  0.00      B    H  
ATOM   4178  H2  HOH B1386       8.759  21.848   6.999  1.00  0.00      B    H  
ATOM   4179  O   HOH B1387       2.840   5.783  38.572  1.00  0.00      B    O  
ATOM   4180  H1  HOH B1387       2.968   4.810  38.639  1.00  0.00      B    H  
ATOM   4181  H2  HOH B1387       2.967   6.088  37.640  1.00  0.00      B    H  
ATOM   4182  O   HOH B1388       2.747   2.816  18.327  1.00  0.00      B    O  
ATOM   4183  H1  HOH B1388       1.849   2.344  18.466  1.00  0.00      B    H  
ATOM   4184  H2  HOH B1388       3.426   2.111  18.030  1.00  0.00      B    H  
ATOM   4185  O   HOH B1389      14.977   9.100  14.711  1.00  0.00      B    O  
ATOM   4186  H1  HOH B1389      15.059   8.116  14.822  1.00  0.00      B    H  
ATOM   4187  H2  HOH B1389      14.773   9.219  13.765  1.00  0.00      B    H  
ATOM   4188  O   HOH B1390      24.923  20.051   3.586  1.00  0.00      B    O  
ATOM   4189  H1  HOH B1390      24.170  20.646   3.251  1.00  0.00      B    H  
ATOM   4190  H2  HOH B1390      24.719  19.774   4.513  1.00  0.00      B    H  
ATOM   4191  O   HOH B1391      30.554  30.476  18.190  1.00  0.00      B    O  
ATOM   4192  H1  HOH B1391      29.667  30.181  17.777  1.00  0.00      B    H  
ATOM   4193  H2  HOH B1391      30.228  31.283  18.775  1.00  0.00      B    H  
ATOM   4194  O   HOH B1392       2.997   6.286  15.284  1.00  0.00      B    O  
ATOM   4195  H1  HOH B1392       3.393   7.220  15.539  1.00  0.00      B    H  
ATOM   4196  H2  HOH B1392       3.710   5.649  15.378  1.00  0.00      B    H  
ATOM   4197  O   HOH B1393      26.417  20.192  28.126  1.00  0.00      B    O  
ATOM   4198  H1  HOH B1393      27.254  19.743  27.784  1.00  0.00      B    H  
ATOM   4199  H2  HOH B1393      25.739  19.461  28.191  1.00  0.00      B    H  
ATOM   4200  O   HOH B1394      17.490  29.172   8.217  1.00  0.00      B    O  
ATOM   4201  H1  HOH B1394      18.434  29.357   7.805  1.00  0.00      B    H  
ATOM   4202  H2  HOH B1394      17.682  29.058   9.199  1.00  0.00      B    H  
ATOM   4203  O   HOH B1395      16.066  14.765   4.455  1.00  0.00      B    O  
ATOM   4204  H1  HOH B1395      16.404  14.943   3.502  1.00  0.00      B    H  
ATOM   4205  H2  HOH B1395      15.268  15.410   4.567  1.00  0.00      B    H  
ATOM   4206  O   HOH B1396      18.124   8.990  16.526  1.00  0.00      B    O  
ATOM   4207  H1  HOH B1396      18.527   9.202  17.437  1.00  0.00      B    H  
ATOM   4208  H2  HOH B1396      18.041   7.978  16.460  1.00  0.00      B    H  
ATOM   4209  O   HOH B1397      22.771   9.331  18.743  1.00  0.00      B    O  
ATOM   4210  H1  HOH B1397      22.428   8.916  17.888  1.00  0.00      B    H  
ATOM   4211  H2  HOH B1397      22.123   9.072  19.467  1.00  0.00      B    H  
ATOM   4212  O   HOH B1398      10.698  17.102  32.234  1.00  0.00      B    O  
ATOM   4213  H1  HOH B1398      10.385  17.563  33.096  1.00  0.00      B    H  
ATOM   4214  H2  HOH B1398      11.734  17.204  32.168  1.00  0.00      B    H  
ATOM   4215  O   HOH B1399      26.950  31.491  22.744  1.00  0.00      B    O  
ATOM   4216  H1  HOH B1399      27.798  30.954  22.863  1.00  0.00      B    H  
ATOM   4217  H2  HOH B1399      26.724  31.454  21.790  1.00  0.00      B    H  
ATOM   4218  O   HOH B1400       7.529  37.795  23.843  1.00  0.00      B    O  
ATOM   4219  H1  HOH B1400       8.016  37.037  24.249  1.00  0.00      B    H  
ATOM   4220  H2  HOH B1400       7.260  37.443  22.858  1.00  0.00      B    H  
ATOM   4221  O   HOH B1401      23.644  12.666   8.900  1.00  0.00      B    O  
ATOM   4222  H1  HOH B1401      24.114  11.863   8.479  1.00  0.00      B    H  
ATOM   4223  H2  HOH B1401      24.404  13.386   8.942  1.00  0.00      B    H  
ATOM   4224  O   HOH B1402      12.564  26.296   1.807  1.00  0.00      B    O  
ATOM   4225  H1  HOH B1402      12.130  25.608   1.121  1.00  0.00      B    H  
ATOM   4226  H2  HOH B1402      13.096  25.804   2.500  1.00  0.00      B    H  
ATOM   4227  O   HOH B1403      15.936  36.234  21.448  1.00  0.00      B    O  
ATOM   4228  H1  HOH B1403      16.114  36.854  22.204  1.00  0.00      B    H  
ATOM   4229  H2  HOH B1403      16.054  35.285  21.772  1.00  0.00      B    H  
ATOM   4230  O   HOH B1404      34.135   3.935  35.019  1.00  0.00      B    O  
ATOM   4231  H1  HOH B1404      34.956   3.513  34.576  1.00  0.00      B    H  
ATOM   4232  H2  HOH B1404      33.492   4.045  34.340  1.00  0.00      B    H  
ATOM   4233  O   HOH B1405      36.090  29.436  26.711  1.00  0.00      B    O  
ATOM   4234  H1  HOH B1405      36.336  28.853  25.894  1.00  0.00      B    H  
ATOM   4235  H2  HOH B1405      36.411  28.874  27.464  1.00  0.00      B    H  
ATOM   4236  O   HOH B1406      14.334  20.453  11.508  1.00  0.00      B    O  
ATOM   4237  H1  HOH B1406      15.280  20.500  11.283  1.00  0.00      B    H  
ATOM   4238  H2  HOH B1406      13.781  20.572  10.669  1.00  0.00      B    H  
ATOM   4239  O   HOH B1407      30.659   5.423   1.373  1.00  0.00      B    O  
ATOM   4240  H1  HOH B1407      30.687   6.094   2.175  1.00  0.00      B    H  
ATOM   4241  H2  HOH B1407      29.730   5.207   1.305  1.00  0.00      B    H  
ATOM   4242  O   HOH B1408      32.619  24.810  16.456  1.00  0.00      B    O  
ATOM   4243  H1  HOH B1408      31.830  24.779  15.810  1.00  0.00      B    H  
ATOM   4244  H2  HOH B1408      32.805  25.772  16.654  1.00  0.00      B    H  
ATOM   4245  O   HOH B1409      20.324  36.913  27.828  1.00  0.00      B    O  
ATOM   4246  H1  HOH B1409      20.186  36.079  27.259  1.00  0.00      B    H  
ATOM   4247  H2  HOH B1409      20.742  37.574  27.175  1.00  0.00      B    H  
ATOM   4248  O   HOH B1410       7.849  17.730  19.660  1.00  0.00      B    O  
ATOM   4249  H1  HOH B1410       7.405  18.601  19.501  1.00  0.00      B    H  
ATOM   4250  H2  HOH B1410       7.077  17.053  19.717  1.00  0.00      B    H  
ATOM   4251  O   HOH B1411      13.820  35.725  31.987  1.00  0.00      B    O  
ATOM   4252  H1  HOH B1411      13.993  35.824  30.974  1.00  0.00      B    H  
ATOM   4253  H2  HOH B1411      13.184  35.013  32.113  1.00  0.00      B    H  
ATOM   4254  O   HOH B1412      32.573  25.469  12.572  1.00  0.00      B    O  
ATOM   4255  H1  HOH B1412      33.290  24.802  12.961  1.00  0.00      B    H  
ATOM   4256  H2  HOH B1412      32.702  25.488  11.575  1.00  0.00      B    H  
ATOM   4257  O   HOH B1413      32.484  26.216  19.949  1.00  0.00      B    O  
ATOM   4258  H1  HOH B1413      32.441  26.297  20.961  1.00  0.00      B    H  
ATOM   4259  H2  HOH B1413      32.507  25.297  19.732  1.00  0.00      B    H  
ATOM   4260  O   HOH B1414      21.073  15.323  31.187  1.00  0.00      B    O  
ATOM   4261  H1  HOH B1414      21.910  15.867  31.452  1.00  0.00      B    H  
ATOM   4262  H2  HOH B1414      20.463  15.131  31.967  1.00  0.00      B    H  
ATOM   4263  O   HOH B1415       4.587  36.783  11.683  1.00  0.00      B    O  
ATOM   4264  H1  HOH B1415       5.518  36.986  11.940  1.00  0.00      B    H  
ATOM   4265  H2  HOH B1415       4.109  36.478  12.517  1.00  0.00      B    H  
ATOM   4266  O   HOH B1416      30.115  27.511  24.927  1.00  0.00      B    O  
ATOM   4267  H1  HOH B1416      30.712  28.285  24.886  1.00  0.00      B    H  
ATOM   4268  H2  HOH B1416      29.466  27.597  24.162  1.00  0.00      B    H  
ATOM   4269  O   HOH B1417      19.934   6.142  19.195  1.00  0.00      B    O  
ATOM   4270  H1  HOH B1417      19.718   5.607  18.314  1.00  0.00      B    H  
ATOM   4271  H2  HOH B1417      19.056   6.313  19.685  1.00  0.00      B    H  
ATOM   4272  O   HOH B1418      21.455  14.826   3.885  1.00  0.00      B    O  
ATOM   4273  H1  HOH B1418      21.023  15.499   4.539  1.00  0.00      B    H  
ATOM   4274  H2  HOH B1418      21.907  14.085   4.414  1.00  0.00      B    H  
ATOM   4275  O   HOH B1419       1.063   7.709   5.422  1.00  0.00      B    O  
ATOM   4276  H1  HOH B1419       0.981   8.389   6.224  1.00  0.00      B    H  
ATOM   4277  H2  HOH B1419       1.455   8.211   4.621  1.00  0.00      B    H  
ATOM   4278  O   HOH B1420      16.589   3.867   3.693  1.00  0.00      B    O  
ATOM   4279  H1  HOH B1420      17.537   3.950   3.311  1.00  0.00      B    H  
ATOM   4280  H2  HOH B1420      16.778   3.732   4.675  1.00  0.00      B    H  
ATOM   4281  O   HOH B1421      20.727  22.040  11.978  1.00  0.00      B    O  
ATOM   4282  H1  HOH B1421      20.794  22.429  12.887  1.00  0.00      B    H  
ATOM   4283  H2  HOH B1421      21.501  21.455  11.909  1.00  0.00      B    H  
ATOM   4284  O   HOH B1422      15.959   0.812   8.537  1.00  0.00      B    O  
ATOM   4285  H1  HOH B1422      16.625   0.100   8.361  1.00  0.00      B    H  
ATOM   4286  H2  HOH B1422      15.476   1.047   7.656  1.00  0.00      B    H  
ATOM   4287  O   HOH B1423       5.489   2.963   2.202  1.00  0.00      B    O  
ATOM   4288  H1  HOH B1423       4.975   2.311   2.731  1.00  0.00      B    H  
ATOM   4289  H2  HOH B1423       5.535   3.831   2.790  1.00  0.00      B    H  
ATOM   4290  O   HOH B1424      39.089  27.948  15.147  1.00  0.00      B    O  
ATOM   4291  H1  HOH B1424      39.509  27.949  16.009  1.00  0.00      B    H  
ATOM   4292  H2  HOH B1424      38.107  27.939  15.344  1.00  0.00      B    H  
ATOM   4293  O   HOH B1425      30.198  12.042   8.494  1.00  0.00      B    O  
ATOM   4294  H1  HOH B1425      30.045  12.066   7.491  1.00  0.00      B    H  
ATOM   4295  H2  HOH B1425      31.164  11.770   8.666  1.00  0.00      B    H  
ATOM   4296  O   HOH B1426      20.629  26.488   2.544  1.00  0.00      B    O  
ATOM   4297  H1  HOH B1426      21.256  27.343   2.550  1.00  0.00      B    H  
ATOM   4298  H2  HOH B1426      19.723  26.781   2.186  1.00  0.00      B    H  
ATOM   4299  O   HOH B1427      12.150   8.777   2.327  1.00  0.00      B    O  
ATOM   4300  H1  HOH B1427      12.499   7.909   1.961  1.00  0.00      B    H  
ATOM   4301  H2  HOH B1427      12.983   9.388   2.450  1.00  0.00      B    H  
ATOM   4302  O   HOH B1428      18.755  27.758  16.154  1.00  0.00      B    O  
ATOM   4303  H1  HOH B1428      18.863  26.972  16.763  1.00  0.00      B    H  
ATOM   4304  H2  HOH B1428      17.945  27.561  15.524  1.00  0.00      B    H  
ATOM   4305  O   HOH B1429      31.596  32.519  29.312  1.00  0.00      B    O  
ATOM   4306  H1  HOH B1429      32.237  31.780  28.905  1.00  0.00      B    H  
ATOM   4307  H2  HOH B1429      31.257  32.120  30.235  1.00  0.00      B    H  
ATOM   4308  O   HOH B1430      10.569  34.009  18.301  1.00  0.00      B    O  
ATOM   4309  H1  HOH B1430      10.468  33.478  17.460  1.00  0.00      B    H  
ATOM   4310  H2  HOH B1430      11.542  34.040  18.470  1.00  0.00      B    H  
ATOM   4311  O   HOH B1431      13.202  10.342  24.121  1.00  0.00      B    O  
ATOM   4312  H1  HOH B1431      13.599  10.525  23.201  1.00  0.00      B    H  
ATOM   4313  H2  HOH B1431      13.051   9.349  24.228  1.00  0.00      B    H  
ATOM   4314  O   HOH B1432      24.820  29.198  35.539  1.00  0.00      B    O  
ATOM   4315  H1  HOH B1432      24.425  29.133  36.474  1.00  0.00      B    H  
ATOM   4316  H2  HOH B1432      24.424  28.474  34.977  1.00  0.00      B    H  
ATOM   4317  O   HOH B1433      28.342  13.889  31.324  1.00  0.00      B    O  
ATOM   4318  H1  HOH B1433      28.644  12.924  31.369  1.00  0.00      B    H  
ATOM   4319  H2  HOH B1433      28.437  14.309  32.227  1.00  0.00      B    H  
ATOM   4320  O   HOH B1434      30.169  10.642  19.839  1.00  0.00      B    O  
ATOM   4321  H1  HOH B1434      29.475  11.299  20.238  1.00  0.00      B    H  
ATOM   4322  H2  HOH B1434      30.299   9.833  20.527  1.00  0.00      B    H  
ATOM   4323  O   HOH B1435       1.552   6.713  29.159  1.00  0.00      B    O  
ATOM   4324  H1  HOH B1435       2.497   6.342  29.100  1.00  0.00      B    H  
ATOM   4325  H2  HOH B1435       1.303   6.839  28.124  1.00  0.00      B    H  
ATOM   4326  O   HOH B1436       1.498  30.374  10.419  1.00  0.00      B    O  
ATOM   4327  H1  HOH B1436       0.910  29.605  10.752  1.00  0.00      B    H  
ATOM   4328  H2  HOH B1436       1.467  30.269   9.372  1.00  0.00      B    H  
ATOM   4329  O   HOH B1437      14.766  13.816  36.283  1.00  0.00      B    O  
ATOM   4330  H1  HOH B1437      14.052  14.293  36.822  1.00  0.00      B    H  
ATOM   4331  H2  HOH B1437      14.207  13.302  35.547  1.00  0.00      B    H  
ATOM   4332  O   HOH B1438       2.899  26.733   8.128  1.00  0.00      B    O  
ATOM   4333  H1  HOH B1438       2.778  25.732   8.393  1.00  0.00      B    H  
ATOM   4334  H2  HOH B1438       3.552  27.094   8.774  1.00  0.00      B    H  
ATOM   4335  O   HOH B1439      27.904  34.344  13.553  1.00  0.00      B    O  
ATOM   4336  H1  HOH B1439      28.437  35.158  13.552  1.00  0.00      B    H  
ATOM   4337  H2  HOH B1439      28.371  33.548  13.986  1.00  0.00      B    H  
ATOM   4338  O   HOH B1440      37.089  15.949   5.954  1.00  0.00      B    O  
ATOM   4339  H1  HOH B1440      37.564  15.544   6.786  1.00  0.00      B    H  
ATOM   4340  H2  HOH B1440      37.018  16.955   6.166  1.00  0.00      B    H  
ATOM   4341  O   HOH B1441       3.035  32.754   8.469  1.00  0.00      B    O  
ATOM   4342  H1  HOH B1441       3.967  32.651   8.117  1.00  0.00      B    H  
ATOM   4343  H2  HOH B1441       2.619  31.828   8.389  1.00  0.00      B    H  
ATOM   4344  O   HOH B1442      32.720  26.384  30.763  1.00  0.00      B    O  
ATOM   4345  H1  HOH B1442      31.974  26.080  30.134  1.00  0.00      B    H  
ATOM   4346  H2  HOH B1442      32.401  27.168  31.301  1.00  0.00      B    H  
ATOM   4347  O   HOH B1443       7.978   3.088  35.486  1.00  0.00      B    O  
ATOM   4348  H1  HOH B1443       7.712   4.071  35.158  1.00  0.00      B    H  
ATOM   4349  H2  HOH B1443       8.884   3.193  35.898  1.00  0.00      B    H  
ATOM   4350  O   HOH B1444       2.369   2.027  34.685  1.00  0.00      B    O  
ATOM   4351  H1  HOH B1444       3.270   1.561  34.614  1.00  0.00      B    H  
ATOM   4352  H2  HOH B1444       2.389   2.947  34.223  1.00  0.00      B    H  
ATOM   4353  O   HOH B1445       9.686  17.838  34.688  1.00  0.00      B    O  
ATOM   4354  H1  HOH B1445      10.259  17.038  34.877  1.00  0.00      B    H  
ATOM   4355  H2  HOH B1445       8.848  17.721  35.200  1.00  0.00      B    H  
ATOM   4356  O   HOH B1446      35.865   5.367   5.816  1.00  0.00      B    O  
ATOM   4357  H1  HOH B1446      36.709   4.799   5.716  1.00  0.00      B    H  
ATOM   4358  H2  HOH B1446      36.219   6.294   6.103  1.00  0.00      B    H  
ATOM   4359  O   HOH B1447      10.891  31.426  21.875  1.00  0.00      B    O  
ATOM   4360  H1  HOH B1447      11.001  31.616  22.868  1.00  0.00      B    H  
ATOM   4361  H2  HOH B1447       9.956  30.980  21.767  1.00  0.00      B    H  
ATOM   4362  O   HOH B1448      37.364   7.497   6.294  1.00  0.00      B    O  
ATOM   4363  H1  HOH B1448      38.243   7.576   5.906  1.00  0.00      B    H  
ATOM   4364  H2  HOH B1448      37.446   7.678   7.339  1.00  0.00      B    H  
ATOM   4365  O   HOH B1449       4.515  30.951  19.761  1.00  0.00      B    O  
ATOM   4366  H1  HOH B1449       5.215  31.573  20.253  1.00  0.00      B    H  
ATOM   4367  H2  HOH B1449       4.126  31.541  19.053  1.00  0.00      B    H  
ATOM   4368  O   HOH B1450       5.371  31.155  35.491  1.00  0.00      B    O  
ATOM   4369  H1  HOH B1450       4.550  30.803  35.057  1.00  0.00      B    H  
ATOM   4370  H2  HOH B1450       5.546  30.702  36.374  1.00  0.00      B    H  
ATOM   4371  O   HOH B1451      11.455  13.321  32.933  1.00  0.00      B    O  
ATOM   4372  H1  HOH B1451      11.952  13.799  32.145  1.00  0.00      B    H  
ATOM   4373  H2  HOH B1451      10.736  12.720  32.567  1.00  0.00      B    H  
ATOM   4374  O   HOH B1452      11.803  29.498  31.814  1.00  0.00      B    O  
ATOM   4375  H1  HOH B1452      12.665  29.739  32.363  1.00  0.00      B    H  
ATOM   4376  H2  HOH B1452      12.086  28.703  31.264  1.00  0.00      B    H  
ATOM   4377  O   HOH B1453      21.028  38.302   2.553  1.00  0.00      B    O  
ATOM   4378  H1  HOH B1453      19.974  38.279   2.483  1.00  0.00      B    H  
ATOM   4379  H2  HOH B1453      21.408  37.465   2.123  1.00  0.00      B    H  
ATOM   4380  O   HOH B1454       7.838  12.530  14.317  1.00  0.00      B    O  
ATOM   4381  H1  HOH B1454       8.726  11.984  14.476  1.00  0.00      B    H  
ATOM   4382  H2  HOH B1454       7.091  12.063  14.822  1.00  0.00      B    H  
ATOM   4383  O   HOH B1455      10.215  26.329  32.690  1.00  0.00      B    O  
ATOM   4384  H1  HOH B1455       9.259  25.963  32.551  1.00  0.00      B    H  
ATOM   4385  H2  HOH B1455      10.358  27.048  32.010  1.00  0.00      B    H  
ATOM   4386  O   HOH B1456      37.937   3.016  24.453  1.00  0.00      B    O  
ATOM   4387  H1  HOH B1456      38.483   3.770  24.881  1.00  0.00      B    H  
ATOM   4388  H2  HOH B1456      37.273   3.464  23.840  1.00  0.00      B    H  
ATOM   4389  O   HOH B1457      34.311  35.572  11.530  1.00  0.00      B    O  
ATOM   4390  H1  HOH B1457      33.428  35.145  11.234  1.00  0.00      B    H  
ATOM   4391  H2  HOH B1457      34.602  36.360  10.939  1.00  0.00      B    H  
ATOM   4392  O   HOH B1458       1.115  33.316  37.915  1.00  0.00      B    O  
ATOM   4393  H1  HOH B1458       1.025  32.324  37.817  1.00  0.00      B    H  
ATOM   4394  H2  HOH B1458       0.293  33.736  37.456  1.00  0.00      B    H  
ATOM   4395  O   HOH B1459      25.018  36.216  31.700  1.00  0.00      B    O  
ATOM   4396  H1  HOH B1459      24.169  35.800  31.376  1.00  0.00      B    H  
ATOM   4397  H2  HOH B1459      25.809  35.505  31.621  1.00  0.00      B    H  
ATOM   4398  O   HOH B1460      26.208  24.852  29.609  1.00  0.00      B    O  
ATOM   4399  H1  HOH B1460      25.201  24.991  29.534  1.00  0.00      B    H  
ATOM   4400  H2  HOH B1460      26.461  23.915  29.456  1.00  0.00      B    H  
ATOM   4401  O   HOH B1461      26.122  34.564   4.346  1.00  0.00      B    O  
ATOM   4402  H1  HOH B1461      26.768  35.369   4.271  1.00  0.00      B    H  
ATOM   4403  H2  HOH B1461      26.041  34.414   5.369  1.00  0.00      B    H  
ATOM   4404  O   HOH B1462      26.668   8.344  18.371  1.00  0.00      B    O  
ATOM   4405  H1  HOH B1462      27.363   9.006  18.097  1.00  0.00      B    H  
ATOM   4406  H2  HOH B1462      27.091   7.389  18.341  1.00  0.00      B    H  
ATOM   4407  O   HOH B1463      32.722   4.092  32.650  1.00  0.00      B    O  
ATOM   4408  H1  HOH B1463      33.274   4.769  32.136  1.00  0.00      B    H  
ATOM   4409  H2  HOH B1463      31.766   4.434  32.801  1.00  0.00      B    H  
ATOM   4410  O   HOH B1464      37.125  32.770  20.296  1.00  0.00      B    O  
ATOM   4411  H1  HOH B1464      37.533  33.200  21.161  1.00  0.00      B    H  
ATOM   4412  H2  HOH B1464      36.401  33.366  19.988  1.00  0.00      B    H  
ATOM   4413  O   HOH B1465      21.974  23.485  20.930  1.00  0.00      B    O  
ATOM   4414  H1  HOH B1465      21.987  23.431  21.942  1.00  0.00      B    H  
ATOM   4415  H2  HOH B1465      21.640  22.564  20.548  1.00  0.00      B    H  
ATOM   4416  O   HOH B1466       9.414  10.208  27.128  1.00  0.00      B    O  
ATOM   4417  H1  HOH B1466       8.835  11.083  26.955  1.00  0.00      B    H  
ATOM   4418  H2  HOH B1466      10.342  10.542  26.782  1.00  0.00      B    H  
ATOM   4419  O   HOH B1467      19.051   8.782  10.608  1.00  0.00      B    O  
ATOM   4420  H1  HOH B1467      18.042   8.701  10.566  1.00  0.00      B    H  
ATOM   4421  H2  HOH B1467      19.280   8.865  11.586  1.00  0.00      B    H  
ATOM   4422  O   HOH B1468      23.288  34.139   0.223  1.00  0.00      B    O  
ATOM   4423  H1  HOH B1468      23.975  34.467   0.889  1.00  0.00      B    H  
ATOM   4424  H2  HOH B1468      23.733  33.319  -0.265  1.00  0.00      B    H  
ATOM   4425  O   HOH B1469      28.737  20.436   8.941  1.00  0.00      B    O  
ATOM   4426  H1  HOH B1469      29.605  20.353   8.437  1.00  0.00      B    H  
ATOM   4427  H2  HOH B1469      28.223  21.287   8.662  1.00  0.00      B    H  
ATOM   4428  O   HOH B1470      34.665  27.659  29.391  1.00  0.00      B    O  
ATOM   4429  H1  HOH B1470      34.139  27.166  30.096  1.00  0.00      B    H  
ATOM   4430  H2  HOH B1470      34.939  27.034  28.716  1.00  0.00      B    H  
ATOM   4431  O   HOH B1471      13.642  22.848   2.282  1.00  0.00      B    O  
ATOM   4432  H1  HOH B1471      13.871  23.845   2.570  1.00  0.00      B    H  
ATOM   4433  H2  HOH B1471      13.559  22.326   3.151  1.00  0.00      B    H  
ATOM   4434  O   HOH B1472      11.347  15.328  35.102  1.00  0.00      B    O  
ATOM   4435  H1  HOH B1472      11.385  14.762  35.947  1.00  0.00      B    H  
ATOM   4436  H2  HOH B1472      11.390  14.660  34.365  1.00  0.00      B    H  
ATOM   4437  O   HOH B1473      26.469   4.386   6.565  1.00  0.00      B    O  
ATOM   4438  H1  HOH B1473      26.166   4.035   5.653  1.00  0.00      B    H  
ATOM   4439  H2  HOH B1473      26.565   5.396   6.420  1.00  0.00      B    H  
ATOM   4440  O   HOH B1474      18.903  36.578  24.145  1.00  0.00      B    O  
ATOM   4441  H1  HOH B1474      17.994  36.975  23.941  1.00  0.00      B    H  
ATOM   4442  H2  HOH B1474      19.502  37.313  24.482  1.00  0.00      B    H  
ATOM   4443  O   HOH B1475       0.433   0.564  26.896  1.00  0.00      B    O  
ATOM   4444  H1  HOH B1475       0.725   1.506  26.815  1.00  0.00      B    H  
ATOM   4445  H2  HOH B1475      -0.552   0.612  27.000  1.00  0.00      B    H  
ATOM   4446  O   HOH B1476       3.328   5.011  19.888  1.00  0.00      B    O  
ATOM   4447  H1  HOH B1476       3.729   5.786  19.248  1.00  0.00      B    H  
ATOM   4448  H2  HOH B1476       3.141   4.201  19.296  1.00  0.00      B    H  
ATOM   4449  O   HOH B1477      12.298   3.768  11.071  1.00  0.00      B    O  
ATOM   4450  H1  HOH B1477      11.675   3.633  10.341  1.00  0.00      B    H  
ATOM   4451  H2  HOH B1477      12.505   4.706  10.988  1.00  0.00      B    H  
ATOM   4452  O   HOH B1478      30.235  12.286   5.816  1.00  0.00      B    O  
ATOM   4453  H1  HOH B1478      30.715  11.508   5.460  1.00  0.00      B    H  
ATOM   4454  H2  HOH B1478      29.482  12.520   5.183  1.00  0.00      B    H  
ATOM   4455  O   HOH B1479       0.819  15.432  -0.104  1.00  0.00      B    O  
ATOM   4456  H1  HOH B1479       1.483  15.916   0.513  1.00  0.00      B    H  
ATOM   4457  H2  HOH B1479       0.969  14.426   0.096  1.00  0.00      B    H  
ATOM   4458  O   HOH B1480      12.439   5.865  26.168  1.00  0.00      B    O  
ATOM   4459  H1  HOH B1480      11.892   6.115  27.032  1.00  0.00      B    H  
ATOM   4460  H2  HOH B1480      12.338   4.842  25.974  1.00  0.00      B    H  
ATOM   4461  O   HOH B1481       5.662  34.968  25.527  1.00  0.00      B    O  
ATOM   4462  H1  HOH B1481       5.164  34.078  25.784  1.00  0.00      B    H  
ATOM   4463  H2  HOH B1481       4.979  35.708  25.581  1.00  0.00      B    H  
ATOM   4464  O   HOH B1482       3.258  13.594   5.715  1.00  0.00      B    O  
ATOM   4465  H1  HOH B1482       3.884  13.408   4.924  1.00  0.00      B    H  
ATOM   4466  H2  HOH B1482       3.796  13.760   6.555  1.00  0.00      B    H  
ATOM   4467  O   HOH B1483      29.831  19.439  15.213  1.00  0.00      B    O  
ATOM   4468  H1  HOH B1483      29.642  18.737  15.932  1.00  0.00      B    H  
ATOM   4469  H2  HOH B1483      29.899  18.967  14.328  1.00  0.00      B    H  
ATOM   4470  O   HOH B1484      34.558  18.658  11.738  1.00  0.00      B    O  
ATOM   4471  H1  HOH B1484      34.671  19.623  11.451  1.00  0.00      B    H  
ATOM   4472  H2  HOH B1484      33.932  18.195  11.078  1.00  0.00      B    H  
ATOM   4473  O   HOH B1485      24.857   7.688   1.518  1.00  0.00      B    O  
ATOM   4474  H1  HOH B1485      23.899   7.701   1.132  1.00  0.00      B    H  
ATOM   4475  H2  HOH B1485      25.075   6.677   1.674  1.00  0.00      B    H  
ATOM   4476  O   HOH B1486       0.418  31.834  28.159  1.00  0.00      B    O  
ATOM   4477  H1  HOH B1486       0.896  30.983  28.057  1.00  0.00      B    H  
ATOM   4478  H2  HOH B1486       0.500  32.156  29.090  1.00  0.00      B    H  
ATOM   4479  O   HOH B1487       3.989   8.944  15.474  1.00  0.00      B    O  
ATOM   4480  H1  HOH B1487       4.942   9.020  15.960  1.00  0.00      B    H  
ATOM   4481  H2  HOH B1487       3.347   9.486  15.972  1.00  0.00      B    H  
ATOM   4482  O   HOH B1488       6.889  16.486  11.192  1.00  0.00      B    O  
ATOM   4483  H1  HOH B1488       7.523  16.238  10.388  1.00  0.00      B    H  
ATOM   4484  H2  HOH B1488       7.414  17.124  11.778  1.00  0.00      B    H  
ATOM   4485  O   HOH B1489      21.657  36.851  19.824  1.00  0.00      B    O  
ATOM   4486  H1  HOH B1489      22.040  37.682  19.426  1.00  0.00      B    H  
ATOM   4487  H2  HOH B1489      21.873  36.909  20.787  1.00  0.00      B    H  
ATOM   4488  O   HOH B1490      13.997  33.303  27.599  1.00  0.00      B    O  
ATOM   4489  H1  HOH B1490      14.936  33.001  27.586  1.00  0.00      B    H  
ATOM   4490  H2  HOH B1490      13.676  33.174  26.604  1.00  0.00      B    H  
ATOM   4491  O   HOH B1491      25.116  37.791  33.919  1.00  0.00      B    O  
ATOM   4492  H1  HOH B1491      25.902  37.355  34.434  1.00  0.00      B    H  
ATOM   4493  H2  HOH B1491      24.975  37.435  32.988  1.00  0.00      B    H  
ATOM   4494  O   HOH B1492      12.796  33.439  12.700  1.00  0.00      B    O  
ATOM   4495  H1  HOH B1492      12.345  33.768  13.511  1.00  0.00      B    H  
ATOM   4496  H2  HOH B1492      13.021  34.248  12.092  1.00  0.00      B    H  
ATOM   4497  O   HOH B1493      29.226   1.011  27.926  1.00  0.00      B    O  
ATOM   4498  H1  HOH B1493      28.268   1.002  28.317  1.00  0.00      B    H  
ATOM   4499  H2  HOH B1493      29.522   0.044  27.944  1.00  0.00      B    H  
ATOM   4500  O   HOH B1494      24.609  28.636  12.870  1.00  0.00      B    O  
ATOM   4501  H1  HOH B1494      24.269  28.472  11.945  1.00  0.00      B    H  
ATOM   4502  H2  HOH B1494      25.628  28.699  12.764  1.00  0.00      B    H  
ATOM   4503  O   HOH B1495       2.603   5.940   2.471  1.00  0.00      B    O  
ATOM   4504  H1  HOH B1495       2.866   5.814   1.510  1.00  0.00      B    H  
ATOM   4505  H2  HOH B1495       2.602   6.923   2.688  1.00  0.00      B    H  
ATOM   4506  O   HOH B1496       6.826  31.288  29.428  1.00  0.00      B    O  
ATOM   4507  H1  HOH B1496       7.098  30.403  29.853  1.00  0.00      B    H  
ATOM   4508  H2  HOH B1496       5.966  31.569  29.867  1.00  0.00      B    H  
ATOM   4509  O   HOH B1497      22.734  33.215  29.724  1.00  0.00      B    O  
ATOM   4510  H1  HOH B1497      23.675  33.223  29.416  1.00  0.00      B    H  
ATOM   4511  H2  HOH B1497      22.481  34.183  29.803  1.00  0.00      B    H  
ATOM   4512  O   HOH B1498      34.416  33.606  31.039  1.00  0.00      B    O  
ATOM   4513  H1  HOH B1498      34.115  34.211  31.858  1.00  0.00      B    H  
ATOM   4514  H2  HOH B1498      33.691  33.038  30.647  1.00  0.00      B    H  
ATOM   4515  O   HOH B1499      27.022  33.489  34.354  1.00  0.00      B    O  
ATOM   4516  H1  HOH B1499      27.897  33.483  33.931  1.00  0.00      B    H  
ATOM   4517  H2  HOH B1499      26.864  32.519  34.634  1.00  0.00      B    H  
ATOM   4518  O   HOH B1500      38.820  15.576  29.623  1.00  0.00      B    O  
ATOM   4519  H1  HOH B1500      39.115  14.854  28.962  1.00  0.00      B    H  
ATOM   4520  H2  HOH B1500      39.107  16.488  29.269  1.00  0.00      B    H  
ATOM   4521  O   HOH B1501      13.959  22.330  38.903  1.00  0.00      B    O  
ATOM   4522  H1  HOH B1501      14.399  22.988  38.319  1.00  0.00      B    H  
ATOM   4523  H2  HOH B1501      13.895  22.606  39.880  1.00  0.00      B    H  
ATOM   4524  O   HOH B1502      26.422   6.307  38.215  1.00  0.00      B    O  
ATOM   4525  H1  HOH B1502      27.026   7.098  38.450  1.00  0.00      B    H  
ATOM   4526  H2  HOH B1502      26.007   5.881  39.076  1.00  0.00      B    H  
ATOM   4527  O   HOH B1503      13.493  14.598   0.902  1.00  0.00      B    O  
ATOM   4528  H1  HOH B1503      13.701  15.536   1.392  1.00  0.00      B    H  
ATOM   4529  H2  HOH B1503      12.908  14.006   1.474  1.00  0.00      B    H  
ATOM   4530  O   HOH B1504       0.075  37.860   7.743  1.00  0.00      B    O  
ATOM   4531  H1  HOH B1504      -0.431  38.632   8.132  1.00  0.00      B    H  
ATOM   4532  H2  HOH B1504       0.446  37.305   8.541  1.00  0.00      B    H  
ATOM   4533  O   HOH B1505       8.064  11.336  34.472  1.00  0.00      B    O  
ATOM   4534  H1  HOH B1505       7.240  10.727  34.693  1.00  0.00      B    H  
ATOM   4535  H2  HOH B1505       7.796  12.207  33.999  1.00  0.00      B    H  
ATOM   4536  O   HOH B1506       5.778  31.254  13.511  1.00  0.00      B    O  
ATOM   4537  H1  HOH B1506       6.070  31.107  14.495  1.00  0.00      B    H  
ATOM   4538  H2  HOH B1506       4.970  30.639  13.281  1.00  0.00      B    H  
ATOM   4539  O   HOH B1507      33.869  18.681   3.607  1.00  0.00      B    O  
ATOM   4540  H1  HOH B1507      34.317  18.746   2.690  1.00  0.00      B    H  
ATOM   4541  H2  HOH B1507      34.110  19.581   3.986  1.00  0.00      B    H  
ATOM   4542  O   HOH B1508      20.100  13.670  16.922  1.00  0.00      B    O  
ATOM   4543  H1  HOH B1508      19.469  14.428  17.008  1.00  0.00      B    H  
ATOM   4544  H2  HOH B1508      19.754  12.929  17.445  1.00  0.00      B    H  
ATOM   4545  O   HOH B1509       6.969  37.976  31.306  1.00  0.00      B    O  
ATOM   4546  H1  HOH B1509       7.739  38.475  31.578  1.00  0.00      B    H  
ATOM   4547  H2  HOH B1509       7.013  37.595  30.334  1.00  0.00      B    H  
ATOM   4548  O   HOH B1510      38.260  22.349   1.629  1.00  0.00      B    O  
ATOM   4549  H1  HOH B1510      37.603  21.875   1.044  1.00  0.00      B    H  
ATOM   4550  H2  HOH B1510      37.707  22.959   2.151  1.00  0.00      B    H  
ATOM   4551  O   HOH B1511       2.411  17.612  22.526  1.00  0.00      B    O  
ATOM   4552  H1  HOH B1511       2.383  16.910  23.281  1.00  0.00      B    H  
ATOM   4553  H2  HOH B1511       1.629  18.266  22.662  1.00  0.00      B    H  
ATOM   4554  O   HOH B1512      19.893   6.274  31.085  1.00  0.00      B    O  
ATOM   4555  H1  HOH B1512      19.242   5.481  31.028  1.00  0.00      B    H  
ATOM   4556  H2  HOH B1512      20.786   5.864  31.310  1.00  0.00      B    H  
ATOM   4557  O   HOH B1513      19.584  27.842  33.199  1.00  0.00      B    O  
ATOM   4558  H1  HOH B1513      19.701  26.945  32.693  1.00  0.00      B    H  
ATOM   4559  H2  HOH B1513      20.475  28.371  33.261  1.00  0.00      B    H  
ATOM   4560  O   HOH B1514      28.978  22.732   6.573  1.00  0.00      B    O  
ATOM   4561  H1  HOH B1514      28.107  22.382   6.238  1.00  0.00      B    H  
ATOM   4562  H2  HOH B1514      29.528  21.932   6.807  1.00  0.00      B    H  
ATOM   4563  O   HOH B1515      36.823  37.427  26.078  1.00  0.00      B    O  
ATOM   4564  H1  HOH B1515      36.393  37.027  26.870  1.00  0.00      B    H  
ATOM   4565  H2  HOH B1515      36.650  38.400  26.134  1.00  0.00      B    H  
ATOM   4566  O   HOH B1516      33.608  27.244   9.594  1.00  0.00      B    O  
ATOM   4567  H1  HOH B1516      33.060  26.404   9.352  1.00  0.00      B    H  
ATOM   4568  H2  HOH B1516      34.565  26.931   9.663  1.00  0.00      B    H  
ATOM   4569  O   HOH B1517       3.719  38.250  20.047  1.00  0.00      B    O  
ATOM   4570  H1  HOH B1517       3.854  39.191  20.324  1.00  0.00      B    H  
ATOM   4571  H2  HOH B1517       2.692  38.059  20.063  1.00  0.00      B    H  
ATOM   4572  O   HOH B1518      30.723  16.958  23.182  1.00  0.00      B    O  
ATOM   4573  H1  HOH B1518      30.541  16.002  23.474  1.00  0.00      B    H  
ATOM   4574  H2  HOH B1518      31.218  17.023  22.263  1.00  0.00      B    H  
ATOM   4575  O   HOH B1519       2.042  27.143   1.381  1.00  0.00      B    O  
ATOM   4576  H1  HOH B1519       2.541  27.950   1.031  1.00  0.00      B    H  
ATOM   4577  H2  HOH B1519       1.565  26.776   0.570  1.00  0.00      B    H  
ATOM   4578  O   HOH B1520       0.444   4.380   8.317  1.00  0.00      B    O  
ATOM   4579  H1  HOH B1520       1.032   4.979   7.711  1.00  0.00      B    H  
ATOM   4580  H2  HOH B1520      -0.160   3.799   7.678  1.00  0.00      B    H  
ATOM   4581  O   HOH B1521       3.041  31.288  22.985  1.00  0.00      B    O  
ATOM   4582  H1  HOH B1521       3.705  30.670  22.568  1.00  0.00      B    H  
ATOM   4583  H2  HOH B1521       3.539  32.164  23.008  1.00  0.00      B    H  
ATOM   4584  O   HOH B1522      16.006   0.465  18.294  1.00  0.00      B    O  
ATOM   4585  H1  HOH B1522      15.028   0.558  18.150  1.00  0.00      B    H  
ATOM   4586  H2  HOH B1522      16.307  -0.086  17.510  1.00  0.00      B    H  
ATOM   4587  O   HOH B1523      18.974  18.553  32.988  1.00  0.00      B    O  
ATOM   4588  H1  HOH B1523      18.526  19.183  33.645  1.00  0.00      B    H  
ATOM   4589  H2  HOH B1523      19.920  18.392  33.230  1.00  0.00      B    H  
ATOM   4590  O   HOH B1524      33.243  30.542  12.965  1.00  0.00      B    O  
ATOM   4591  H1  HOH B1524      33.325  29.780  13.657  1.00  0.00      B    H  
ATOM   4592  H2  HOH B1524      33.299  31.380  13.507  1.00  0.00      B    H  
ATOM   4593  O   HOH B1525      31.520  23.593   5.609  1.00  0.00      B    O  
ATOM   4594  H1  HOH B1525      31.164  23.974   6.425  1.00  0.00      B    H  
ATOM   4595  H2  HOH B1525      32.182  24.259   5.230  1.00  0.00      B    H  
ATOM   4596  O   HOH B1526       6.746  35.419  18.909  1.00  0.00      B    O  
ATOM   4597  H1  HOH B1526       6.950  36.112  18.218  1.00  0.00      B    H  
ATOM   4598  H2  HOH B1526       6.512  34.557  18.491  1.00  0.00      B    H  
ATOM   4599  O   HOH B1527       9.900  39.276  23.224  1.00  0.00      B    O  
ATOM   4600  H1  HOH B1527       9.691  39.130  22.223  1.00  0.00      B    H  
ATOM   4601  H2  HOH B1527       9.201  38.717  23.732  1.00  0.00      B    H  
ATOM   4602  O   HOH B1528      19.088  30.788  14.986  1.00  0.00      B    O  
ATOM   4603  H1  HOH B1528      19.898  31.044  14.456  1.00  0.00      B    H  
ATOM   4604  H2  HOH B1528      19.401  30.702  15.943  1.00  0.00      B    H  
ATOM   4605  O   HOH B1529      33.048   4.783   5.145  1.00  0.00      B    O  
ATOM   4606  H1  HOH B1529      33.957   5.158   5.154  1.00  0.00      B    H  
ATOM   4607  H2  HOH B1529      32.601   4.814   6.036  1.00  0.00      B    H  
ATOM   4608  O   HOH B1530      24.921   3.980  34.583  1.00  0.00      B    O  
ATOM   4609  H1  HOH B1530      25.321   3.134  34.267  1.00  0.00      B    H  
ATOM   4610  H2  HOH B1530      25.480   4.651  34.091  1.00  0.00      B    H  
ATOM   4611  O   HOH B1531       5.916   4.068  11.161  1.00  0.00      B    O  
ATOM   4612  H1  HOH B1531       5.049   4.132  11.744  1.00  0.00      B    H  
ATOM   4613  H2  HOH B1531       5.979   4.977  10.748  1.00  0.00      B    H  
ATOM   4614  O   HOH B1532       0.399  14.661  20.838  1.00  0.00      B    O  
ATOM   4615  H1  HOH B1532       0.702  14.140  21.657  1.00  0.00      B    H  
ATOM   4616  H2  HOH B1532       1.130  15.352  20.605  1.00  0.00      B    H  
ATOM   4617  O   HOH B1533      27.076  21.507   0.301  1.00  0.00      B    O  
ATOM   4618  H1  HOH B1533      27.531  21.013  -0.487  1.00  0.00      B    H  
ATOM   4619  H2  HOH B1533      27.788  22.159   0.690  1.00  0.00      B    H  
ATOM   4620  O   HOH B1534      38.817  11.773  17.973  1.00  0.00      B    O  
ATOM   4621  H1  HOH B1534      37.901  12.044  17.696  1.00  0.00      B    H  
ATOM   4622  H2  HOH B1534      39.515  12.476  17.713  1.00  0.00      B    H  
ATOM   4623  O   HOH B1535      11.444  33.030  34.549  1.00  0.00      B    O  
ATOM   4624  H1  HOH B1535      12.330  33.426  34.896  1.00  0.00      B    H  
ATOM   4625  H2  HOH B1535      11.419  32.109  34.906  1.00  0.00      B    H  
ATOM   4626  O   HOH B1536      19.294  23.389  30.287  1.00  0.00      B    O  
ATOM   4627  H1  HOH B1536      19.333  23.152  29.328  1.00  0.00      B    H  
ATOM   4628  H2  HOH B1536      19.626  22.545  30.791  1.00  0.00      B    H  
ATOM   4629  O   HOH B1537      15.014  38.861   2.485  1.00  0.00      B    O  
ATOM   4630  H1  HOH B1537      15.604  38.538   1.722  1.00  0.00      B    H  
ATOM   4631  H2  HOH B1537      15.420  38.547   3.281  1.00  0.00      B    H  
ATOM   4632  O   HOH B1538      31.188  38.231  12.709  1.00  0.00      B    O  
ATOM   4633  H1  HOH B1538      30.387  38.724  12.276  1.00  0.00      B    H  
ATOM   4634  H2  HOH B1538      31.840  38.948  13.053  1.00  0.00      B    H  
ATOM   4635  O   HOH B1539       0.464   7.209  26.736  1.00  0.00      B    O  
ATOM   4636  H1  HOH B1539       0.594   8.215  26.554  1.00  0.00      B    H  
ATOM   4637  H2  HOH B1539       0.581   6.727  25.828  1.00  0.00      B    H  
ATOM   4638  O   HOH B1540      19.827  23.930   1.645  1.00  0.00      B    O  
ATOM   4639  H1  HOH B1540      20.313  23.422   2.341  1.00  0.00      B    H  
ATOM   4640  H2  HOH B1540      20.050  24.892   1.803  1.00  0.00      B    H  
ATOM   4641  O   HOH B1541      28.170   0.199   3.397  1.00  0.00      B    O  
ATOM   4642  H1  HOH B1541      29.168   0.103   3.264  1.00  0.00      B    H  
ATOM   4643  H2  HOH B1541      28.052   0.885   4.117  1.00  0.00      B    H  
ATOM   4644  O   HOH B1542      36.333  12.116  25.160  1.00  0.00      B    O  
ATOM   4645  H1  HOH B1542      36.010  13.045  25.186  1.00  0.00      B    H  
ATOM   4646  H2  HOH B1542      35.418  11.665  25.081  1.00  0.00      B    H  
ATOM   4647  O   HOH B1543      37.920  29.925  39.090  1.00  0.00      B    O  
ATOM   4648  H1  HOH B1543      37.392  30.092  38.254  1.00  0.00      B    H  
ATOM   4649  H2  HOH B1543      37.859  30.831  39.683  1.00  0.00      B    H  
ATOM   4650  O   HOH B1544      12.388  17.678  14.385  1.00  0.00      B    O  
ATOM   4651  H1  HOH B1544      12.617  17.546  15.360  1.00  0.00      B    H  
ATOM   4652  H2  HOH B1544      11.551  17.101  14.288  1.00  0.00      B    H  
ATOM   4653  O   HOH B1545      30.836  30.359   4.348  1.00  0.00      B    O  
ATOM   4654  H1  HOH B1545      30.407  30.464   5.228  1.00  0.00      B    H  
ATOM   4655  H2  HOH B1545      31.767  30.016   4.529  1.00  0.00      B    H  
ATOM   4656  O   HOH B1546      30.177   8.571  30.933  1.00  0.00      B    O  
ATOM   4657  H1  HOH B1546      30.939   9.128  30.551  1.00  0.00      B    H  
ATOM   4658  H2  HOH B1546      30.480   8.152  31.792  1.00  0.00      B    H  
ATOM   4659  O   HOH B1547      21.533  21.471  27.697  1.00  0.00      B    O  
ATOM   4660  H1  HOH B1547      22.281  21.983  27.172  1.00  0.00      B    H  
ATOM   4661  H2  HOH B1547      21.811  21.493  28.672  1.00  0.00      B    H  
ATOM   4662  O   HOH B1548      27.821  35.515  22.269  1.00  0.00      B    O  
ATOM   4663  H1  HOH B1548      28.564  36.107  21.876  1.00  0.00      B    H  
ATOM   4664  H2  HOH B1548      26.925  36.042  22.436  1.00  0.00      B    H  
ATOM   4665  O   HOH B1549      11.588   7.081   4.668  1.00  0.00      B    O  
ATOM   4666  H1  HOH B1549      11.625   7.642   3.848  1.00  0.00      B    H  
ATOM   4667  H2  HOH B1549      10.622   6.853   4.826  1.00  0.00      B    H  
ATOM   4668  O   HOH B1550      32.541  23.943  36.505  1.00  0.00      B    O  
ATOM   4669  H1  HOH B1550      32.776  24.924  36.646  1.00  0.00      B    H  
ATOM   4670  H2  HOH B1550      33.140  23.555  35.768  1.00  0.00      B    H  
ATOM   4671  O   HOH B1551      27.313   5.983  13.741  1.00  0.00      B    O  
ATOM   4672  H1  HOH B1551      26.383   5.787  14.170  1.00  0.00      B    H  
ATOM   4673  H2  HOH B1551      27.325   6.965  13.593  1.00  0.00      B    H  
ATOM   4674  O   HOH B1552      17.513  30.373  34.800  1.00  0.00      B    O  
ATOM   4675  H1  HOH B1552      17.792  30.440  33.830  1.00  0.00      B    H  
ATOM   4676  H2  HOH B1552      18.390  30.584  35.322  1.00  0.00      B    H  
ATOM   4677  O   HOH B1553      31.998   1.321  21.013  1.00  0.00      B    O  
ATOM   4678  H1  HOH B1553      32.138   0.677  20.212  1.00  0.00      B    H  
ATOM   4679  H2  HOH B1553      31.892   2.308  20.650  1.00  0.00      B    H  
ATOM   4680  O   HOH B1554      18.973  26.138  24.823  1.00  0.00      B    O  
ATOM   4681  H1  HOH B1554      19.561  25.917  25.601  1.00  0.00      B    H  
ATOM   4682  H2  HOH B1554      18.229  25.453  24.879  1.00  0.00      B    H  
ATOM   4683  O   HOH B1555      31.420  34.056  14.256  1.00  0.00      B    O  
ATOM   4684  H1  HOH B1555      30.618  34.116  14.848  1.00  0.00      B    H  
ATOM   4685  H2  HOH B1555      31.298  33.227  13.703  1.00  0.00      B    H  
ATOM   4686  O   HOH B1556      21.543  27.429   9.203  1.00  0.00      B    O  
ATOM   4687  H1  HOH B1556      21.132  28.350   9.032  1.00  0.00      B    H  
ATOM   4688  H2  HOH B1556      21.129  26.797   8.534  1.00  0.00      B    H  
ATOM   4689  O   HOH B1557      36.667  22.130  30.659  1.00  0.00      B    O  
ATOM   4690  H1  HOH B1557      36.140  22.076  29.782  1.00  0.00      B    H  
ATOM   4691  H2  HOH B1557      37.284  22.919  30.724  1.00  0.00      B    H  
ATOM   4692  O   HOH B1558      27.366   8.350   2.052  1.00  0.00      B    O  
ATOM   4693  H1  HOH B1558      27.697   7.683   2.674  1.00  0.00      B    H  
ATOM   4694  H2  HOH B1558      26.384   8.161   1.977  1.00  0.00      B    H  
ATOM   4695  O   HOH B1559      37.519  31.977  11.335  1.00  0.00      B    O  
ATOM   4696  H1  HOH B1559      36.577  32.426  11.595  1.00  0.00      B    H  
ATOM   4697  H2  HOH B1559      37.861  31.527  12.203  1.00  0.00      B    H  
ATOM   4698  O   HOH B1560      33.410   6.374  22.035  1.00  0.00      B    O  
ATOM   4699  H1  HOH B1560      33.418   5.943  21.132  1.00  0.00      B    H  
ATOM   4700  H2  HOH B1560      34.007   7.217  22.107  1.00  0.00      B    H  
ATOM   4701  O   HOH B1561      22.243  33.990  22.193  1.00  0.00      B    O  
ATOM   4702  H1  HOH B1561      21.322  34.315  21.778  1.00  0.00      B    H  
ATOM   4703  H2  HOH B1561      22.664  33.570  21.437  1.00  0.00      B    H  
ATOM   4704  O   HOH B1562       5.721  33.854  38.435  1.00  0.00      B    O  
ATOM   4705  H1  HOH B1562       4.827  33.620  38.894  1.00  0.00      B    H  
ATOM   4706  H2  HOH B1562       5.902  34.861  38.544  1.00  0.00      B    H  
ATOM   4707  O   HOH B1563      24.059  34.572  24.355  1.00  0.00      B    O  
ATOM   4708  H1  HOH B1563      23.271  34.403  23.677  1.00  0.00      B    H  
ATOM   4709  H2  HOH B1563      24.881  34.134  23.968  1.00  0.00      B    H  
ATOM   4710  O   HOH B1564      30.052  36.203  24.703  1.00  0.00      B    O  
ATOM   4711  H1  HOH B1564      30.667  35.656  25.292  1.00  0.00      B    H  
ATOM   4712  H2  HOH B1564      29.354  36.599  25.310  1.00  0.00      B    H  
ATOM   4713  O   HOH B1565      33.483   8.787  19.694  1.00  0.00      B    O  
ATOM   4714  H1  HOH B1565      34.033   8.668  20.543  1.00  0.00      B    H  
ATOM   4715  H2  HOH B1565      32.518   8.766  19.981  1.00  0.00      B    H  
ATOM   4716  O   HOH B1566      24.473  18.030  27.543  1.00  0.00      B    O  
ATOM   4717  H1  HOH B1566      23.544  17.841  27.943  1.00  0.00      B    H  
ATOM   4718  H2  HOH B1566      24.995  17.149  27.598  1.00  0.00      B    H  
ATOM   4719  O   HOH B1567      26.326  15.742  33.083  1.00  0.00      B    O  
ATOM   4720  H1  HOH B1567      25.489  15.108  33.190  1.00  0.00      B    H  
ATOM   4721  H2  HOH B1567      26.901  15.699  33.952  1.00  0.00      B    H  
ATOM   4722  O   HOH B1568       6.038   3.850  38.918  1.00  0.00      B    O  
ATOM   4723  H1  HOH B1568       5.475   3.311  38.277  1.00  0.00      B    H  
ATOM   4724  H2  HOH B1568       5.637   3.743  39.837  1.00  0.00      B    H  
ATOM   4725  O   HOH B1569      38.932  18.922  23.973  1.00  0.00      B    O  
ATOM   4726  H1  HOH B1569      39.417  19.562  24.585  1.00  0.00      B    H  
ATOM   4727  H2  HOH B1569      38.960  19.407  23.058  1.00  0.00      B    H  
ATOM   4728  O   HOH B1570      34.451  28.278   5.901  1.00  0.00      B    O  
ATOM   4729  H1  HOH B1570      35.394  28.206   5.561  1.00  0.00      B    H  
ATOM   4730  H2  HOH B1570      34.088  29.194   5.792  1.00  0.00      B    H  
ATOM   4731  O   HOH B1571      25.343  26.446   8.816  1.00  0.00      B    O  
ATOM   4732  H1  HOH B1571      25.478  26.370   7.830  1.00  0.00      B    H  
ATOM   4733  H2  HOH B1571      26.096  26.010   9.321  1.00  0.00      B    H  
ATOM   4734  O   HOH B1572      17.989  38.280   7.242  1.00  0.00      B    O  
ATOM   4735  H1  HOH B1572      18.855  38.015   7.724  1.00  0.00      B    H  
ATOM   4736  H2  HOH B1572      17.703  37.517   6.681  1.00  0.00      B    H  
ATOM   4737  O   HOH B1573      25.020  10.645  18.088  1.00  0.00      B    O  
ATOM   4738  H1  HOH B1573      25.693   9.975  18.043  1.00  0.00      B    H  
ATOM   4739  H2  HOH B1573      24.176  10.235  18.425  1.00  0.00      B    H  
ATOM   4740  O   HOH B1574      22.680   7.717  22.535  1.00  0.00      B    O  
ATOM   4741  H1  HOH B1574      23.428   8.280  22.977  1.00  0.00      B    H  
ATOM   4742  H2  HOH B1574      22.464   6.944  23.120  1.00  0.00      B    H  
ATOM   4743  O   HOH B1575      15.392  31.333  24.363  1.00  0.00      B    O  
ATOM   4744  H1  HOH B1575      15.294  32.178  23.795  1.00  0.00      B    H  
ATOM   4745  H2  HOH B1575      16.362  31.245  24.625  1.00  0.00      B    H  
ATOM   4746  O   HOH B1576      28.027  36.497   4.743  1.00  0.00      B    O  
ATOM   4747  H1  HOH B1576      28.049  36.778   5.723  1.00  0.00      B    H  
ATOM   4748  H2  HOH B1576      27.927  37.373   4.168  1.00  0.00      B    H  
ATOM   4749  O   HOH B1577      30.398  15.407  26.126  1.00  0.00      B    O  
ATOM   4750  H1  HOH B1577      31.056  15.183  26.853  1.00  0.00      B    H  
ATOM   4751  H2  HOH B1577      30.427  16.340  25.901  1.00  0.00      B    H  
ATOM   4752  O   HOH B1578      30.083  17.730   6.542  1.00  0.00      B    O  
ATOM   4753  H1  HOH B1578      30.444  16.937   7.047  1.00  0.00      B    H  
ATOM   4754  H2  HOH B1578      29.254  17.490   6.027  1.00  0.00      B    H  
ATOM   4755  O   HOH B1579      10.076  36.849  18.983  1.00  0.00      B    O  
ATOM   4756  H1  HOH B1579       9.957  35.944  18.523  1.00  0.00      B    H  
ATOM   4757  H2  HOH B1579      10.913  37.259  18.717  1.00  0.00      B    H  
ATOM   4758  O   HOH B1580       0.002  19.821  21.171  1.00  0.00      B    O  
ATOM   4759  H1  HOH B1580       0.825  20.405  20.957  1.00  0.00      B    H  
ATOM   4760  H2  HOH B1580      -0.423  19.594  20.289  1.00  0.00      B    H  
ATOM   4761  O   HOH B1581      15.716  19.267   1.829  1.00  0.00      B    O  
ATOM   4762  H1  HOH B1581      16.682  18.993   1.684  1.00  0.00      B    H  
ATOM   4763  H2  HOH B1581      15.689  19.807   2.720  1.00  0.00      B    H  
ATOM   4764  O   HOH B1582      20.677  24.781   8.506  1.00  0.00      B    O  
ATOM   4765  H1  HOH B1582      20.439  24.844   9.484  1.00  0.00      B    H  
ATOM   4766  H2  HOH B1582      20.054  24.098   8.086  1.00  0.00      B    H  
ATOM   4767  O   HOH B1583      29.118   4.273  21.479  1.00  0.00      B    O  
ATOM   4768  H1  HOH B1583      28.185   4.320  21.860  1.00  0.00      B    H  
ATOM   4769  H2  HOH B1583      29.689   4.002  22.260  1.00  0.00      B    H  
ATOM   4770  O   HOH B1584       1.919  19.553  18.351  1.00  0.00      B    O  
ATOM   4771  H1  HOH B1584       1.051  19.118  18.182  1.00  0.00      B    H  
ATOM   4772  H2  HOH B1584       1.794  20.513  18.681  1.00  0.00      B    H  
ATOM   4773  O   HOH B1585      27.361  -0.253   0.906  1.00  0.00      B    O  
ATOM   4774  H1  HOH B1585      27.927   0.556   0.661  1.00  0.00      B    H  
ATOM   4775  H2  HOH B1585      27.404  -0.200   1.923  1.00  0.00      B    H  
ATOM   4776  O   HOH B1586      26.335  31.408   1.704  1.00  0.00      B    O  
ATOM   4777  H1  HOH B1586      27.089  31.007   2.203  1.00  0.00      B    H  
ATOM   4778  H2  HOH B1586      26.730  32.191   1.186  1.00  0.00      B    H  
ATOM   4779  O   HOH B1587       1.250  27.421  27.095  1.00  0.00      B    O  
ATOM   4780  H1  HOH B1587       1.905  26.811  27.594  1.00  0.00      B    H  
ATOM   4781  H2  HOH B1587       1.844  28.145  26.717  1.00  0.00      B    H  
ATOM   4782  O   HOH B1588      30.217  20.700  11.394  1.00  0.00      B    O  
ATOM   4783  H1  HOH B1588      29.559  20.514  10.608  1.00  0.00      B    H  
ATOM   4784  H2  HOH B1588      29.776  21.356  12.033  1.00  0.00      B    H  
ATOM   4785  O   HOH B1589      13.517  23.299   6.830  1.00  0.00      B    O  
ATOM   4786  H1  HOH B1589      13.060  23.854   7.563  1.00  0.00      B    H  
ATOM   4787  H2  HOH B1589      13.471  23.868   5.982  1.00  0.00      B    H  
ATOM   4788  O   HOH B1590       8.198  22.817  26.573  1.00  0.00      B    O  
ATOM   4789  H1  HOH B1590       7.716  22.409  27.295  1.00  0.00      B    H  
ATOM   4790  H2  HOH B1590       9.084  22.401  26.570  1.00  0.00      B    H  
ATOM   4791  O   HOH B1591      14.670  16.589   8.470  1.00  0.00      B    O  
ATOM   4792  H1  HOH B1591      15.671  16.746   8.745  1.00  0.00      B    H  
ATOM   4793  H2  HOH B1591      14.086  16.893   9.290  1.00  0.00      B    H  
ATOM   4794  O   HOH B1592      22.569  25.568  23.367  1.00  0.00      B    O  
ATOM   4795  H1  HOH B1592      22.285  24.636  23.506  1.00  0.00      B    H  
ATOM   4796  H2  HOH B1592      23.555  25.602  23.667  1.00  0.00      B    H  
ATOM   4797  O   HOH B1593      24.349  28.227  30.968  1.00  0.00      B    O  
ATOM   4798  H1  HOH B1593      24.499  29.153  31.311  1.00  0.00      B    H  
ATOM   4799  H2  HOH B1593      25.113  28.049  30.329  1.00  0.00      B    H  
ATOM   4800  O   HOH B1594       1.318  17.576   5.250  1.00  0.00      B    O  
ATOM   4801  H1  HOH B1594       0.513  17.745   4.726  1.00  0.00      B    H  
ATOM   4802  H2  HOH B1594       1.788  16.735   4.853  1.00  0.00      B    H  
ATOM   4803  O   HOH B1595      15.609  25.734  35.523  1.00  0.00      B    O  
ATOM   4804  H1  HOH B1595      16.562  25.397  35.473  1.00  0.00      B    H  
ATOM   4805  H2  HOH B1595      15.347  26.154  34.615  1.00  0.00      B    H  
ATOM   4806  O   HOH B1596      32.235  10.002  30.148  1.00  0.00      B    O  
ATOM   4807  H1  HOH B1596      32.541  10.539  30.918  1.00  0.00      B    H  
ATOM   4808  H2  HOH B1596      33.074   9.564  29.719  1.00  0.00      B    H  
ATOM   4809  O   HOH B1597      30.024   4.747  33.174  1.00  0.00      B    O  
ATOM   4810  H1  HOH B1597      30.151   3.872  32.679  1.00  0.00      B    H  
ATOM   4811  H2  HOH B1597      29.207   4.658  33.695  1.00  0.00      B    H  
ATOM   4812  O   HOH B1598      18.729  31.294  21.942  1.00  0.00      B    O  
ATOM   4813  H1  HOH B1598      19.383  30.670  22.419  1.00  0.00      B    H  
ATOM   4814  H2  HOH B1598      19.166  31.538  21.053  1.00  0.00      B    H  
ATOM   4815  O   HOH B1599      17.265  13.643  37.392  1.00  0.00      B    O  
ATOM   4816  H1  HOH B1599      17.967  12.990  37.224  1.00  0.00      B    H  
ATOM   4817  H2  HOH B1599      16.492  13.497  36.748  1.00  0.00      B    H  
ATOM   4818  O   HOH B1600       7.585  28.207  13.631  1.00  0.00      B    O  
ATOM   4819  H1  HOH B1600       6.919  28.096  14.413  1.00  0.00      B    H  
ATOM   4820  H2  HOH B1600       8.371  28.769  14.018  1.00  0.00      B    H  
ATOM   4821  O   HOH B1601      19.800  32.380   3.247  1.00  0.00      B    O  
ATOM   4822  H1  HOH B1601      20.404  31.821   2.709  1.00  0.00      B    H  
ATOM   4823  H2  HOH B1601      19.006  31.836   3.580  1.00  0.00      B    H  
ATOM   4824  O   HOH B1602      38.087  26.258   9.168  1.00  0.00      B    O  
ATOM   4825  H1  HOH B1602      38.288  25.504   8.568  1.00  0.00      B    H  
ATOM   4826  H2  HOH B1602      37.198  26.533   8.873  1.00  0.00      B    H  
ATOM   4827  O   HOH B1603      10.343  19.811  10.324  1.00  0.00      B    O  
ATOM   4828  H1  HOH B1603      10.088  19.618   9.356  1.00  0.00      B    H  
ATOM   4829  H2  HOH B1603      10.522  18.933  10.758  1.00  0.00      B    H  
ATOM   4830  O   HOH B1604      27.718  13.363   4.554  1.00  0.00      B    O  
ATOM   4831  H1  HOH B1604      27.435  13.597   3.611  1.00  0.00      B    H  
ATOM   4832  H2  HOH B1604      27.402  12.448   4.644  1.00  0.00      B    H  
ATOM   4833  O   HOH B1605       1.123  15.078  36.227  1.00  0.00      B    O  
ATOM   4834  H1  HOH B1605       1.911  14.438  36.195  1.00  0.00      B    H  
ATOM   4835  H2  HOH B1605       1.043  15.451  37.119  1.00  0.00      B    H  
ATOM   4836  O   HOH B1606       1.765  23.016   1.319  1.00  0.00      B    O  
ATOM   4837  H1  HOH B1606       0.797  22.653   1.343  1.00  0.00      B    H  
ATOM   4838  H2  HOH B1606       1.888  23.458   0.435  1.00  0.00      B    H  
ATOM   4839  O   HOH B1607      24.674   1.312   8.358  1.00  0.00      B    O  
ATOM   4840  H1  HOH B1607      24.786   0.446   7.820  1.00  0.00      B    H  
ATOM   4841  H2  HOH B1607      24.005   1.076   9.077  1.00  0.00      B    H  
ATOM   4842  O   HOH B1608      24.420  12.252  13.648  1.00  0.00      B    O  
ATOM   4843  H1  HOH B1608      23.784  12.452  12.913  1.00  0.00      B    H  
ATOM   4844  H2  HOH B1608      24.231  12.967  14.302  1.00  0.00      B    H  
ATOM   4845  O   HOH B1609      21.049  11.956   8.397  1.00  0.00      B    O  
ATOM   4846  H1  HOH B1609      21.157  11.097   7.867  1.00  0.00      B    H  
ATOM   4847  H2  HOH B1609      22.035  12.157   8.623  1.00  0.00      B    H  
ATOM   4848  O   HOH B1610      29.124  31.516   2.858  1.00  0.00      B    O  
ATOM   4849  H1  HOH B1610      29.949  31.202   3.403  1.00  0.00      B    H  
ATOM   4850  H2  HOH B1610      29.404  31.681   1.886  1.00  0.00      B    H  
ATOM   4851  O   HOH B1611      29.453  36.651  34.411  1.00  0.00      B    O  
ATOM   4852  H1  HOH B1611      28.739  36.247  35.033  1.00  0.00      B    H  
ATOM   4853  H2  HOH B1611      29.934  37.353  34.961  1.00  0.00      B    H  
ATOM   4854  O   HOH B1612       8.751  26.744   4.507  1.00  0.00      B    O  
ATOM   4855  H1  HOH B1612       8.120  26.195   3.942  1.00  0.00      B    H  
ATOM   4856  H2  HOH B1612       8.223  27.136   5.296  1.00  0.00      B    H  
ATOM   4857  O   HOH B1613      38.065  13.937  34.613  1.00  0.00      B    O  
ATOM   4858  H1  HOH B1613      38.157  14.062  33.618  1.00  0.00      B    H  
ATOM   4859  H2  HOH B1613      38.667  14.561  35.100  1.00  0.00      B    H  
ATOM   4860  O   HOH B1614      28.654   7.820  24.264  1.00  0.00      B    O  
ATOM   4861  H1  HOH B1614      29.615   7.517  24.087  1.00  0.00      B    H  
ATOM   4862  H2  HOH B1614      28.588   8.072  25.260  1.00  0.00      B    H  
ATOM   4863  O   HOH B1615      12.998  17.558  10.510  1.00  0.00      B    O  
ATOM   4864  H1  HOH B1615      12.126  17.165  10.831  1.00  0.00      B    H  
ATOM   4865  H2  HOH B1615      13.655  17.640  11.320  1.00  0.00      B    H  
ATOM   4866  O   HOH B1616      19.834  34.841  26.182  1.00  0.00      B    O  
ATOM   4867  H1  HOH B1616      19.733  35.628  25.517  1.00  0.00      B    H  
ATOM   4868  H2  HOH B1616      19.155  34.135  25.953  1.00  0.00      B    H  
ATOM   4869  O   HOH B1617      31.468  21.521  26.871  1.00  0.00      B    O  
ATOM   4870  H1  HOH B1617      30.636  22.052  26.557  1.00  0.00      B    H  
ATOM   4871  H2  HOH B1617      31.872  21.173  26.032  1.00  0.00      B    H  
ATOM   4872  O   HOH B1618       1.666  14.675   3.651  1.00  0.00      B    O  
ATOM   4873  H1  HOH B1618       2.227  14.762   2.765  1.00  0.00      B    H  
ATOM   4874  H2  HOH B1618       2.247  14.190   4.431  1.00  0.00      B    H  
ATOM   4875  O   HOH B1619      12.648  34.957   2.743  1.00  0.00      B    O  
ATOM   4876  H1  HOH B1619      11.908  35.523   2.330  1.00  0.00      B    H  
ATOM   4877  H2  HOH B1619      12.266  33.997   2.931  1.00  0.00      B    H  
ATOM   4878  O   HOH B1620      13.180   5.416   5.789  1.00  0.00      B    O  
ATOM   4879  H1  HOH B1620      12.617   6.158   5.446  1.00  0.00      B    H  
ATOM   4880  H2  HOH B1620      12.777   4.546   5.376  1.00  0.00      B    H  
ATOM   4881  O   HOH B1621      27.131  33.471  20.497  1.00  0.00      B    O  
ATOM   4882  H1  HOH B1621      27.329  34.109  21.336  1.00  0.00      B    H  
ATOM   4883  H2  HOH B1621      26.566  34.008  19.869  1.00  0.00      B    H  
ATOM   4884  O   HOH B1622      16.257  26.474  10.900  1.00  0.00      B    O  
ATOM   4885  H1  HOH B1622      16.787  27.320  10.872  1.00  0.00      B    H  
ATOM   4886  H2  HOH B1622      16.792  25.755  10.415  1.00  0.00      B    H  
ATOM   4887  O   HOH B1623       1.368  32.388  12.459  1.00  0.00      B    O  
ATOM   4888  H1  HOH B1623       0.536  32.212  13.059  1.00  0.00      B    H  
ATOM   4889  H2  HOH B1623       1.346  31.642  11.712  1.00  0.00      B    H  
ATOM   4890  O   HOH B1624       7.294  28.076   6.446  1.00  0.00      B    O  
ATOM   4891  H1  HOH B1624       6.451  28.457   6.849  1.00  0.00      B    H  
ATOM   4892  H2  HOH B1624       8.003  27.896   7.171  1.00  0.00      B    H  
ATOM   4893  O   HOH B1625      34.463  30.902  20.423  1.00  0.00      B    O  
ATOM   4894  H1  HOH B1625      35.309  30.626  20.886  1.00  0.00      B    H  
ATOM   4895  H2  HOH B1625      34.296  31.898  20.396  1.00  0.00      B    H  
ATOM   4896  O   HOH B1626      10.490   2.854   8.895  1.00  0.00      B    O  
ATOM   4897  H1  HOH B1626       9.836   2.087   8.666  1.00  0.00      B    H  
ATOM   4898  H2  HOH B1626      11.431   2.531   8.569  1.00  0.00      B    H  
ATOM   4899  O   HOH B1627      18.762   4.526   2.063  1.00  0.00      B    O  
ATOM   4900  H1  HOH B1627      19.296   4.136   1.271  1.00  0.00      B    H  
ATOM   4901  H2  HOH B1627      18.462   5.394   1.797  1.00  0.00      B    H  
ATOM   4902  O   HOH B1628      11.543  24.500   0.368  1.00  0.00      B    O  
ATOM   4903  H1  HOH B1628      10.539  24.456   0.582  1.00  0.00      B    H  
ATOM   4904  H2  HOH B1628      11.808  23.602   0.008  1.00  0.00      B    H  
ATOM   4905  O   HOH B1629      23.634  34.272  27.004  1.00  0.00      B    O  
ATOM   4906  H1  HOH B1629      23.686  33.332  27.375  1.00  0.00      B    H  
ATOM   4907  H2  HOH B1629      23.910  34.147  26.054  1.00  0.00      B    H  
ATOM   4908  O   HOH B1630      33.664  11.011  18.047  1.00  0.00      B    O  
ATOM   4909  H1  HOH B1630      33.572  10.232  18.630  1.00  0.00      B    H  
ATOM   4910  H2  HOH B1630      33.699  10.621  17.080  1.00  0.00      B    H  
ATOM   4911  O   HOH B1631      29.062   1.944   0.557  1.00  0.00      B    O  
ATOM   4912  H1  HOH B1631      30.092   2.008   0.430  1.00  0.00      B    H  
ATOM   4913  H2  HOH B1631      28.655   2.601  -0.077  1.00  0.00      B    H  
ATOM   4914  O   HOH B1632      -0.059   9.340  32.665  1.00  0.00      B    O  
ATOM   4915  H1  HOH B1632       0.969   9.345  32.777  1.00  0.00      B    H  
ATOM   4916  H2  HOH B1632      -0.455   8.799  33.395  1.00  0.00      B    H  
ATOM   4917  O   HOH B1633      19.589  34.941   8.327  1.00  0.00      B    O  
ATOM   4918  H1  HOH B1633      18.764  34.368   8.291  1.00  0.00      B    H  
ATOM   4919  H2  HOH B1633      20.188  34.506   8.999  1.00  0.00      B    H  
ATOM   4920  O   HOH B1634      10.075   9.362  38.702  1.00  0.00      B    O  
ATOM   4921  H1  HOH B1634      10.815   9.907  39.047  1.00  0.00      B    H  
ATOM   4922  H2  HOH B1634      10.070   9.528  37.697  1.00  0.00      B    H  
ATOM   4923  O   HOH B1635       9.292  13.897  12.369  1.00  0.00      B    O  
ATOM   4924  H1  HOH B1635       8.494  13.805  12.952  1.00  0.00      B    H  
ATOM   4925  H2  HOH B1635       9.154  13.349  11.514  1.00  0.00      B    H  
ATOM   4926  O   HOH B1636       7.968   7.931  27.013  1.00  0.00      B    O  
ATOM   4927  H1  HOH B1636       8.518   8.805  26.963  1.00  0.00      B    H  
ATOM   4928  H2  HOH B1636       7.756   7.580  26.098  1.00  0.00      B    H  
ATOM   4929  O   HOH B1637      13.063   9.779   6.112  1.00  0.00      B    O  
ATOM   4930  H1  HOH B1637      13.732   9.012   5.885  1.00  0.00      B    H  
ATOM   4931  H2  HOH B1637      12.827  10.220   5.251  1.00  0.00      B    H  
ATOM   4932  O   HOH B1638       5.191  20.358  12.328  1.00  0.00      B    O  
ATOM   4933  H1  HOH B1638       5.228  20.472  11.296  1.00  0.00      B    H  
ATOM   4934  H2  HOH B1638       4.507  20.935  12.758  1.00  0.00      B    H  
ATOM   4935  O   HOH B1639      14.722   6.110   3.399  1.00  0.00      B    O  
ATOM   4936  H1  HOH B1639      15.433   5.486   3.272  1.00  0.00      B    H
[truncated: 87,809 more chars]
