# Supplementary material for: ECE vs DISP Mechanisms in Anodic Electrolysis of Benzyl Alcohols: Computational Prediction of Microscopic Rate Constants
Source: J Phys Chem C Nanomater Interfaces. 2025 Aug 28;129(36):16076–96. doi: 10.1021/acs.jpcc.5c04347 (PMC12434723; doi:10.1021/acs.jpcc.5c04347)
Supplement: Supplementary file 2 [file jp5c04347_si_002.zip › example_simulation_inputs/QMMM_simulation_bulk_H2O_base_H2O/start_21_0.471_coords.pdb]

TITLE     MDANALYSIS FRAME 0: Created by PDBWriter
CRYST1   39.149   39.149   39.149  90.00  90.00  90.00 P 1           1
ATOM      1  C00 2ag A   1      16.876  16.963  19.525  1.00  0.00      A    C  
ATOM      2  O01 2ag A   1      16.366  17.357  18.237  1.00  0.00      A    O  
ATOM      3  C02 2ag A   1      15.649  18.515  18.271  1.00  0.00      A    C  
ATOM      4  C03 2ag A   1      15.474  19.121  17.026  1.00  0.00      A    C  
ATOM      5  C04 2ag A   1      14.831  20.324  16.948  1.00  0.00      A    C  
ATOM      6  C05 2ag A   1      14.226  20.921  18.068  1.00  0.00      A    C  
ATOM      7  C06 2ag A   1      13.406  22.068  17.950  1.00  0.00      A    C  
ATOM      8  O07 2ag A   1      12.799  22.636  19.009  1.00  0.00      A    O  
ATOM      9  C08 2ag A   1      14.368  20.299  19.331  1.00  0.00      A    C  
ATOM     10  C09 2ag A   1      15.108  19.118  19.442  1.00  0.00      A    C  
ATOM     11  H0A 2ag A   1      17.538  16.133  19.303  1.00  0.00      A    H  
ATOM     12  H0B 2ag A   1      17.352  17.832  20.042  1.00  0.00      A    H  
ATOM     13  H0C 2ag A   1      16.027  16.553  20.146  1.00  0.00      A    H  
ATOM     14  H0D 2ag A   1      15.889  18.573  16.168  1.00  0.00      A    H  
ATOM     15  H0E 2ag A   1      14.709  20.827  15.962  1.00  0.00      A    H  
ATOM     16  H0F 2ag A   1      12.693  21.197  16.845  1.00  0.00      A    H  
ATOM     17  H0G 2ag A   1      13.605  22.682  17.054  1.00  0.00      A    H  
ATOM     18  H0H 2ag A   1      12.117  23.310  18.576  1.00  0.00      A    H  
ATOM     19  H0I 2ag A   1      13.953  20.828  20.184  1.00  0.00      A    H  
ATOM     20  H0J 2ag A   1      15.178  18.605  20.386  1.00  0.00      A    H  
ATOM     21  O   HOH B   1      12.027  20.797  16.185  1.00  0.00      B    O  
ATOM     22  H1  HOH B   1      11.687  20.028  16.750  1.00  0.00      B    H  
ATOM     23  H2  HOH B   1      11.169  21.577  16.053  1.00  0.00      B    H  
ATOM     24  O   HOH B   2      14.708  24.555  16.466  1.00  0.00      B    O  
ATOM     25  H1  HOH B   2      14.662  24.923  17.398  1.00  0.00      B    H  
ATOM     26  H2  HOH B   2      14.786  25.327  15.862  1.00  0.00      B    H  
ATOM     27  O   HOH B   3      17.107  22.839  16.478  1.00  0.00      B    O  
ATOM     28  H1  HOH B   3      17.837  23.204  15.994  1.00  0.00      B    H  
ATOM     29  H2  HOH B   3      16.389  23.514  16.614  1.00  0.00      B    H  
ATOM     30  O   HOH B   4      10.384  22.627  15.918  1.00  0.00      B    O  
ATOM     31  H1  HOH B   4      10.645  23.416  16.444  1.00  0.00      B    H  
ATOM     32  H2  HOH B   4      10.595  22.877  14.943  1.00  0.00      B    H  
ATOM     33  O   HOH B   5      17.276  22.007  18.943  1.00  0.00      B    O  
ATOM     34  H1  HOH B   5      17.371  22.151  17.988  1.00  0.00      B    H  
ATOM     35  H2  HOH B   5      18.080  22.483  19.312  1.00  0.00      B    H  
ATOM     36  O   HOH B   6      10.910  24.046  17.973  1.00  0.00      B    O  
ATOM     37  H1  HOH B   6      10.017  23.842  18.460  1.00  0.00      B    H  
ATOM     38  H2  HOH B   6      10.891  24.961  17.785  1.00  0.00      B    H  
ATOM     39  O   HOH B   7      16.762  21.135  14.464  1.00  0.00      B    O  
ATOM     40  H1  HOH B   7      15.836  21.538  14.269  1.00  0.00      B    H  
ATOM     41  H2  HOH B   7      16.932  21.458  15.370  1.00  0.00      B    H  
ATOM     42  O   HOH B   8      15.373  23.302  20.264  1.00  0.00      B    O  
ATOM     43  H1  HOH B   8      14.455  23.319  20.159  1.00  0.00      B    H  
ATOM     44  H2  HOH B   8      15.850  22.577  19.752  1.00  0.00      B    H  
ATOM     45  O   HOH B   9      11.735  23.171  13.679  1.00  0.00      B    O  
ATOM     46  H1  HOH B   9      11.424  22.482  13.008  1.00  0.00      B    H  
ATOM     47  H2  HOH B   9      11.524  24.009  13.181  1.00  0.00      B    H  
ATOM     48  O   HOH B  10      11.351  19.217  18.175  1.00  0.00      B    O  
ATOM     49  H1  HOH B  10      11.939  19.476  18.865  1.00  0.00      B    H  
ATOM     50  H2  HOH B  10      10.487  19.707  18.467  1.00  0.00      B    H  
ATOM     51  O   HOH B  11       9.134  19.856  18.972  1.00  0.00      B    O  
ATOM     52  H1  HOH B  11       8.285  19.791  18.438  1.00  0.00      B    H  
ATOM     53  H2  HOH B  11       8.967  20.629  19.582  1.00  0.00      B    H  
ATOM     54  O   HOH B  12      14.464  22.425  14.570  1.00  0.00      B    O  
ATOM     55  H1  HOH B  12      14.637  23.264  15.011  1.00  0.00      B    H  
ATOM     56  H2  HOH B  12      13.752  22.651  13.866  1.00  0.00      B    H  
ATOM     57  O   HOH B  13       0.368  14.810  31.218  1.00  0.00      B    O  
ATOM     58  H1  HOH B  13       1.186  14.982  31.849  1.00  0.00      B    H  
ATOM     59  H2  HOH B  13      -0.078  15.702  30.948  1.00  0.00      B    H  
ATOM     60  O   HOH B  14      25.190   5.243  23.989  1.00  0.00      B    O  
ATOM     61  H1  HOH B  14      25.723   5.452  24.819  1.00  0.00      B    H  
ATOM     62  H2  HOH B  14      25.705   4.617  23.361  1.00  0.00      B    H  
ATOM     63  O   HOH B  15      16.350  13.767  17.311  1.00  0.00      B    O  
ATOM     64  H1  HOH B  15      16.979  14.473  17.004  1.00  0.00      B    H  
ATOM     65  H2  HOH B  15      16.804  13.124  18.040  1.00  0.00      B    H  
ATOM     66  O   HOH B  16      33.830  16.317  11.601  1.00  0.00      B    O  
ATOM     67  H1  HOH B  16      34.077  15.737  12.431  1.00  0.00      B    H  
ATOM     68  H2  HOH B  16      33.847  15.699  10.767  1.00  0.00      B    H  
ATOM     69  O   HOH B  17       7.165  17.475  20.310  1.00  0.00      B    O  
ATOM     70  H1  HOH B  17       7.304  17.713  19.412  1.00  0.00      B    H  
ATOM     71  H2  HOH B  17       7.734  18.059  20.822  1.00  0.00      B    H  
ATOM     72  O   HOH B  18       7.815   8.608  16.253  1.00  0.00      B    O  
ATOM     73  H1  HOH B  18       7.853   9.305  15.545  1.00  0.00      B    H  
ATOM     74  H2  HOH B  18       8.565   8.781  16.893  1.00  0.00      B    H  
ATOM     75  O   HOH B  19      13.308   6.511  32.209  1.00  0.00      B    O  
ATOM     76  H1  HOH B  19      13.994   6.809  31.567  1.00  0.00      B    H  
ATOM     77  H2  HOH B  19      12.453   7.041  32.041  1.00  0.00      B    H  
ATOM     78  O   HOH B  20      38.208  33.677  22.001  1.00  0.00      B    O  
ATOM     79  H1  HOH B  20      38.486  33.212  21.121  1.00  0.00      B    H  
ATOM     80  H2  HOH B  20      38.910  34.249  22.389  1.00  0.00      B    H  
ATOM     81  O   HOH B  21      12.976  25.782  33.741  1.00  0.00      B    O  
ATOM     82  H1  HOH B  21      13.787  25.560  33.225  1.00  0.00      B    H  
ATOM     83  H2  HOH B  21      12.288  25.080  33.633  1.00  0.00      B    H  
ATOM     84  O   HOH B  22      19.342   1.145   3.766  1.00  0.00      B    O  
ATOM     85  H1  HOH B  22      19.348   1.668   4.633  1.00  0.00      B    H  
ATOM     86  H2  HOH B  22      18.635   1.512   3.180  1.00  0.00      B    H  
ATOM     87  O   HOH B  23      24.354  18.139  31.259  1.00  0.00      B    O  
ATOM     88  H1  HOH B  23      23.575  18.448  30.674  1.00  0.00      B    H  
ATOM     89  H2  HOH B  23      24.796  17.395  30.704  1.00  0.00      B    H  
ATOM     90  O   HOH B  24      31.722  23.998  19.575  1.00  0.00      B    O  
ATOM     91  H1  HOH B  24      31.656  23.825  20.595  1.00  0.00      B    H  
ATOM     92  H2  HOH B  24      30.962  23.543  19.125  1.00  0.00      B    H  
ATOM     93  O   HOH B  25      16.472   9.977  23.154  1.00  0.00      B    O  
ATOM     94  H1  HOH B  25      17.375  10.277  22.759  1.00  0.00      B    H  
ATOM     95  H2  HOH B  25      16.643   9.899  24.162  1.00  0.00      B    H  
ATOM     96  O   HOH B  26      12.980   1.497  17.229  1.00  0.00      B    O  
ATOM     97  H1  HOH B  26      13.396   2.322  16.792  1.00  0.00      B    H  
ATOM     98  H2  HOH B  26      12.844   1.813  18.144  1.00  0.00      B    H  
ATOM     99  O   HOH B  27       4.745  12.388  11.246  1.00  0.00      B    O  
ATOM    100  H1  HOH B  27       5.061  12.492  10.254  1.00  0.00      B    H  
ATOM    101  H2  HOH B  27       5.549  12.382  11.888  1.00  0.00      B    H  
ATOM    102  O   HOH B  28      34.502  22.765  28.880  1.00  0.00      B    O  
ATOM    103  H1  HOH B  28      35.383  22.294  28.938  1.00  0.00      B    H  
ATOM    104  H2  HOH B  28      34.183  22.706  27.962  1.00  0.00      B    H  
ATOM    105  O   HOH B  29      32.700  34.201  28.994  1.00  0.00      B    O  
ATOM    106  H1  HOH B  29      33.456  33.918  29.594  1.00  0.00      B    H  
ATOM    107  H2  HOH B  29      33.124  34.746  28.304  1.00  0.00      B    H  
ATOM    108  O   HOH B  30      37.112  29.877   4.894  1.00  0.00      B    O  
ATOM    109  H1  HOH B  30      37.284  29.956   5.919  1.00  0.00      B    H  
ATOM    110  H2  HOH B  30      37.610  29.065   4.599  1.00  0.00      B    H  
ATOM    111  O   HOH B  31      35.730  20.712  35.631  1.00  0.00      B    O  
ATOM    112  H1  HOH B  31      35.430  21.433  34.990  1.00  0.00      B    H  
ATOM    113  H2  HOH B  31      34.855  20.082  35.669  1.00  0.00      B    H  
ATOM    114  O   HOH B  32       2.801  32.820  10.141  1.00  0.00      B    O  
ATOM    115  H1  HOH B  32       2.065  33.329  10.617  1.00  0.00      B    H  
ATOM    116  H2  HOH B  32       2.470  32.264   9.345  1.00  0.00      B    H  
ATOM    117  O   HOH B  33      15.367  16.653   5.578  1.00  0.00      B    O  
ATOM    118  H1  HOH B  33      16.372  16.849   5.378  1.00  0.00      B    H  
ATOM    119  H2  HOH B  33      14.952  16.301   4.688  1.00  0.00      B    H  
ATOM    120  O   HOH B  34      24.068  38.708   3.294  1.00  0.00      B    O  
ATOM    121  H1  HOH B  34      24.399  38.425   4.216  1.00  0.00      B    H  
ATOM    122  H2  HOH B  34      24.895  38.752   2.770  1.00  0.00      B    H  
ATOM    123  O   HOH B  35      24.496  12.630  34.660  1.00  0.00      B    O  
ATOM    124  H1  HOH B  35      24.689  11.861  35.349  1.00  0.00      B    H  
ATOM    125  H2  HOH B  35      25.294  13.203  34.543  1.00  0.00      B    H  
ATOM    126  O   HOH B  36      23.221  23.566  21.935  1.00  0.00      B    O  
ATOM    127  H1  HOH B  36      23.516  24.527  21.655  1.00  0.00      B    H  
ATOM    128  H2  HOH B  36      22.212  23.636  22.067  1.00  0.00      B    H  
ATOM    129  O   HOH B  37      28.844  27.498  15.949  1.00  0.00      B    O  
ATOM    130  H1  HOH B  37      27.837  27.423  15.861  1.00  0.00      B    H  
ATOM    131  H2  HOH B  37      29.170  27.910  15.071  1.00  0.00      B    H  
ATOM    132  O   HOH B  38       7.711  22.710  34.515  1.00  0.00      B    O  
ATOM    133  H1  HOH B  38       8.179  22.326  33.761  1.00  0.00      B    H  
ATOM    134  H2  HOH B  38       8.426  22.871  35.207  1.00  0.00      B    H  
ATOM    135  O   HOH B  39      17.086  30.451  29.089  1.00  0.00      B    O  
ATOM    136  H1  HOH B  39      17.518  31.327  29.326  1.00  0.00      B    H  
ATOM    137  H2  HOH B  39      17.024  29.932  29.963  1.00  0.00      B    H  
ATOM    138  O   HOH B  40      36.542   5.184  18.997  1.00  0.00      B    O  
ATOM    139  H1  HOH B  40      35.784   4.613  19.294  1.00  0.00      B    H  
ATOM    140  H2  HOH B  40      37.350   5.071  19.628  1.00  0.00      B    H  
ATOM    141  O   HOH B  41      17.220  25.298  20.331  1.00  0.00      B    O  
ATOM    142  H1  HOH B  41      18.094  24.787  20.346  1.00  0.00      B    H  
ATOM    143  H2  HOH B  41      16.493  24.594  20.436  1.00  0.00      B    H  
ATOM    144  O   HOH B  42      32.909  31.920  18.780  1.00  0.00      B    O  
ATOM    145  H1  HOH B  42      32.640  30.947  18.604  1.00  0.00      B    H  
ATOM    146  H2  HOH B  42      33.869  31.925  18.961  1.00  0.00      B    H  
ATOM    147  O   HOH B  43      27.224  32.061  26.545  1.00  0.00      B    O  
ATOM    148  H1  HOH B  43      28.160  32.465  26.390  1.00  0.00      B    H  
ATOM    149  H2  HOH B  43      26.570  32.497  25.834  1.00  0.00      B    H  
ATOM    150  O   HOH B  44      33.126  26.922   1.250  1.00  0.00      B    O  
ATOM    151  H1  HOH B  44      32.900  27.853   1.594  1.00  0.00      B    H  
ATOM    152  H2  HOH B  44      32.360  26.615   0.682  1.00  0.00      B    H  
ATOM    153  O   HOH B  45      36.795  22.962  26.380  1.00  0.00      B    O  
ATOM    154  H1  HOH B  45      37.262  22.237  25.881  1.00  0.00      B    H  
ATOM    155  H2  HOH B  45      35.789  22.783  26.366  1.00  0.00      B    H  
ATOM    156  O   HOH B  46      28.285  33.046  35.963  1.00  0.00      B    O  
ATOM    157  H1  HOH B  46      27.269  33.089  35.996  1.00  0.00      B    H  
ATOM    158  H2  HOH B  46      28.600  33.357  35.060  1.00  0.00      B    H  
ATOM    159  O   HOH B  47       0.597   5.146  -0.094  1.00  0.00      B    O  
ATOM    160  H1  HOH B  47       1.327   4.437  -0.038  1.00  0.00      B    H  
ATOM    161  H2  HOH B  47      -0.138   4.903   0.560  1.00  0.00      B    H  
ATOM    162  O   HOH B  48      17.951  33.481  17.306  1.00  0.00      B    O  
ATOM    163  H1  HOH B  48      17.120  33.896  17.578  1.00  0.00      B    H  
ATOM    164  H2  HOH B  48      18.332  33.098  18.167  1.00  0.00      B    H  
ATOM    165  O   HOH B  49      31.016  23.600  22.164  1.00  0.00      B    O  
ATOM    166  H1  HOH B  49      31.956  23.624  22.567  1.00  0.00      B    H  
ATOM    167  H2  HOH B  49      30.502  24.406  22.537  1.00  0.00      B    H  
ATOM    168  O   HOH B  50      31.433  39.042  16.600  1.00  0.00      B    O  
ATOM    169  H1  HOH B  50      32.348  38.947  16.947  1.00  0.00      B    H  
ATOM    170  H2  HOH B  50      31.321  38.547  15.766  1.00  0.00      B    H  
ATOM    171  O   HOH B  51      10.875  35.261  36.416  1.00  0.00      B    O  
ATOM    172  H1  HOH B  51      10.785  36.194  36.059  1.00  0.00      B    H  
ATOM    173  H2  HOH B  51       9.956  34.780  36.432  1.00  0.00      B    H  
ATOM    174  O   HOH B  52      12.678  35.099   6.304  1.00  0.00      B    O  
ATOM    175  H1  HOH B  52      12.708  35.894   5.715  1.00  0.00      B    H  
ATOM    176  H2  HOH B  52      12.187  34.395   5.792  1.00  0.00      B    H  
ATOM    177  O   HOH B  53      19.652   3.370   9.450  1.00  0.00      B    O  
ATOM    178  H1  HOH B  53      20.094   3.287   8.506  1.00  0.00      B    H  
ATOM    179  H2  HOH B  53      18.631   3.301   9.347  1.00  0.00      B    H  
ATOM    180  O   HOH B  54      25.754  29.115  23.396  1.00  0.00      B    O  
ATOM    181  H1  HOH B  54      24.905  29.484  23.026  1.00  0.00      B    H  
ATOM    182  H2  HOH B  54      25.557  28.866  24.382  1.00  0.00      B    H  
ATOM    183  O   HOH B  55       8.717  33.453  21.466  1.00  0.00      B    O  
ATOM    184  H1  HOH B  55       9.046  32.842  20.755  1.00  0.00      B    H  
ATOM    185  H2  HOH B  55       9.412  34.105  21.679  1.00  0.00      B    H  
ATOM    186  O   HOH B  56      31.963  29.123  19.723  1.00  0.00      B    O  
ATOM    187  H1  HOH B  56      32.389  28.241  19.908  1.00  0.00      B    H  
ATOM    188  H2  HOH B  56      31.255  28.941  18.997  1.00  0.00      B    H  
ATOM    189  O   HOH B  57      29.054  22.480  35.935  1.00  0.00      B    O  
ATOM    190  H1  HOH B  57      29.141  21.683  35.373  1.00  0.00      B    H  
ATOM    191  H2  HOH B  57      29.898  22.631  36.413  1.00  0.00      B    H  
ATOM    192  O   HOH B  58      30.431  36.477  34.193  1.00  0.00      B    O  
ATOM    193  H1  HOH B  58      29.492  36.768  34.035  1.00  0.00      B    H  
ATOM    194  H2  HOH B  58      30.978  37.316  34.186  1.00  0.00      B    H  
ATOM    195  O   HOH B  59       4.603  38.160  18.247  1.00  0.00      B    O  
ATOM    196  H1  HOH B  59       3.942  38.041  17.485  1.00  0.00      B    H  
ATOM    197  H2  HOH B  59       4.947  37.200  18.469  1.00  0.00      B    H  
ATOM    198  O   HOH B  60      32.473   8.487  31.681  1.00  0.00      B    O  
ATOM    199  H1  HOH B  60      33.374   8.675  31.334  1.00  0.00      B    H  
ATOM    200  H2  HOH B  60      32.609   7.639  32.250  1.00  0.00      B    H  
ATOM    201  O   HOH B  61      29.037   5.210  23.987  1.00  0.00      B    O  
ATOM    202  H1  HOH B  61      28.630   6.025  23.474  1.00  0.00      B    H  
ATOM    203  H2  HOH B  61      29.729   4.787  23.403  1.00  0.00      B    H  
ATOM    204  O   HOH B  62      35.316   4.885  29.799  1.00  0.00      B    O  
ATOM    205  H1  HOH B  62      34.684   5.402  29.155  1.00  0.00      B    H  
ATOM    206  H2  HOH B  62      35.885   5.541  30.424  1.00  0.00      B    H  
ATOM    207  O   HOH B  63      27.379  37.920  22.017  1.00  0.00      B    O  
ATOM    208  H1  HOH B  63      28.252  37.887  21.557  1.00  0.00      B    H  
ATOM    209  H2  HOH B  63      27.477  38.233  22.997  1.00  0.00      B    H  
ATOM    210  O   HOH B  64       6.754  12.654  23.159  1.00  0.00      B    O  
ATOM    211  H1  HOH B  64       6.894  13.643  23.207  1.00  0.00      B    H  
ATOM    212  H2  HOH B  64       5.948  12.370  23.640  1.00  0.00      B    H  
ATOM    213  O   HOH B  65      15.764  11.471  27.537  1.00  0.00      B    O  
ATOM    214  H1  HOH B  65      16.613  11.841  27.938  1.00  0.00      B    H  
ATOM    215  H2  HOH B  65      16.132  10.901  26.760  1.00  0.00      B    H  
ATOM    216  O   HOH B  66      10.623   4.853  12.100  1.00  0.00      B    O  
ATOM    217  H1  HOH B  66       9.789   4.957  11.461  1.00  0.00      B    H  
ATOM    218  H2  HOH B  66      10.489   5.422  12.892  1.00  0.00      B    H  
ATOM    219  O   HOH B  67      31.250  30.134  34.836  1.00  0.00      B    O  
ATOM    220  H1  HOH B  67      30.384  30.294  34.332  1.00  0.00      B    H  
ATOM    221  H2  HOH B  67      31.353  29.163  34.823  1.00  0.00      B    H  
ATOM    222  O   HOH B  68      16.918   6.815  26.651  1.00  0.00      B    O  
ATOM    223  H1  HOH B  68      17.269   6.525  27.565  1.00  0.00      B    H  
ATOM    224  H2  HOH B  68      17.425   6.242  25.889  1.00  0.00      B    H  
ATOM    225  O   HOH B  69      28.325  13.593  16.373  1.00  0.00      B    O  
ATOM    226  H1  HOH B  69      29.053  13.126  16.959  1.00  0.00      B    H  
ATOM    227  H2  HOH B  69      28.688  13.622  15.448  1.00  0.00      B    H  
ATOM    228  O   HOH B  70       8.949  28.955  32.479  1.00  0.00      B    O  
ATOM    229  H1  HOH B  70       8.659  29.072  33.458  1.00  0.00      B    H  
ATOM    230  H2  HOH B  70       9.818  29.392  32.331  1.00  0.00      B    H  
ATOM    231  O   HOH B  71      29.930  22.417  18.242  1.00  0.00      B    O  
ATOM    232  H1  HOH B  71      30.207  21.547  17.839  1.00  0.00      B    H  
ATOM    233  H2  HOH B  71      29.638  23.023  17.483  1.00  0.00      B    H  
ATOM    234  O   HOH B  72      26.728  29.738   2.937  1.00  0.00      B    O  
ATOM    235  H1  HOH B  72      26.288  30.649   2.738  1.00  0.00      B    H  
ATOM    236  H2  HOH B  72      27.714  29.915   3.161  1.00  0.00      B    H  
ATOM    237  O   HOH B  73       6.904  31.959  37.678  1.00  0.00      B    O  
ATOM    238  H1  HOH B  73       6.446  32.780  37.295  1.00  0.00      B    H  
ATOM    239  H2  HOH B  73       6.173  31.427  38.192  1.00  0.00      B    H  
ATOM    240  O   HOH B  74      32.963  14.338  17.756  1.00  0.00      B    O  
ATOM    241  H1  HOH B  74      32.531  15.255  17.601  1.00  0.00      B    H  
ATOM    242  H2  HOH B  74      33.179  14.312  18.765  1.00  0.00      B    H  
ATOM    243  O   HOH B  75       1.326  11.219   8.686  1.00  0.00      B    O  
ATOM    244  H1  HOH B  75       2.173  11.758   8.698  1.00  0.00      B    H  
ATOM    245  H2  HOH B  75       1.334  10.894   7.735  1.00  0.00      B    H  
ATOM    246  O   HOH B  76      26.172  10.198  14.511  1.00  0.00      B    O  
ATOM    247  H1  HOH B  76      25.266  10.449  14.095  1.00  0.00      B    H  
ATOM    248  H2  HOH B  76      26.893  10.570  13.952  1.00  0.00      B    H  
ATOM    249  O   HOH B  77      30.263  35.111  12.552  1.00  0.00      B    O  
ATOM    250  H1  HOH B  77      29.540  35.307  11.772  1.00  0.00      B    H  
ATOM    251  H2  HOH B  77      29.838  34.482  13.163  1.00  0.00      B    H  
ATOM    252  O   HOH B  78      35.992  19.243   5.578  1.00  0.00      B    O  
ATOM    253  H1  HOH B  78      35.275  18.761   6.155  1.00  0.00      B    H  
ATOM    254  H2  HOH B  78      36.895  18.863   5.848  1.00  0.00      B    H  
ATOM    255  O   HOH B  79      24.240  21.331   9.418  1.00  0.00      B    O  
ATOM    256  H1  HOH B  79      24.875  20.770  10.047  1.00  0.00      B    H  
ATOM    257  H2  HOH B  79      24.181  20.857   8.527  1.00  0.00      B    H  
ATOM    258  O   HOH B  80      27.486  18.753  24.670  1.00  0.00      B    O  
ATOM    259  H1  HOH B  80      26.671  18.446  25.130  1.00  0.00      B    H  
ATOM    260  H2  HOH B  80      27.257  18.954  23.706  1.00  0.00      B    H  
ATOM    261  O   HOH B  81      26.561   1.126  10.732  1.00  0.00      B    O  
ATOM    262  H1  HOH B  81      27.106   1.029  11.598  1.00  0.00      B    H  
ATOM    263  H2  HOH B  81      26.301   0.175  10.468  1.00  0.00      B    H  
ATOM    264  O   HOH B  82      20.083  14.633  18.300  1.00  0.00      B    O  
ATOM    265  H1  HOH B  82      20.703  13.887  18.630  1.00  0.00      B    H  
ATOM    266  H2  HOH B  82      19.908  15.221  19.066  1.00  0.00      B    H  
ATOM    267  O   HOH B  83      31.009  26.539  19.906  1.00  0.00      B    O  
ATOM    268  H1  HOH B  83      30.194  26.842  19.371  1.00  0.00      B    H  
ATOM    269  H2  HOH B  83      31.262  25.628  19.605  1.00  0.00      B    H  
ATOM    270  O   HOH B  84       8.838  11.169   8.934  1.00  0.00      B    O  
ATOM    271  H1  HOH B  84       8.193  10.913   8.216  1.00  0.00      B    H  
ATOM    272  H2  HOH B  84       9.670  10.586   8.868  1.00  0.00      B    H  
ATOM    273  O   HOH B  85      28.644   1.480  27.641  1.00  0.00      B    O  
ATOM    274  H1  HOH B  85      28.933   1.732  28.547  1.00  0.00      B    H  
ATOM    275  H2  HOH B  85      29.376   0.992  27.206  1.00  0.00      B    H  
ATOM    276  O   HOH B  86      31.139  20.421  16.831  1.00  0.00      B    O  
ATOM    277  H1  HOH B  86      31.722  20.005  17.525  1.00  0.00      B    H  
ATOM    278  H2  HOH B  86      31.583  21.305  16.569  1.00  0.00      B    H  
ATOM    279  O   HOH B  87      31.978   1.869  28.710  1.00  0.00      B    O  
ATOM    280  H1  HOH B  87      31.713   1.456  27.821  1.00  0.00      B    H  
ATOM    281  H2  HOH B  87      33.002   1.990  28.689  1.00  0.00      B    H  
ATOM    282  O   HOH B  88      28.784  33.962  18.325  1.00  0.00      B    O  
ATOM    283  H1  HOH B  88      29.539  33.451  18.873  1.00  0.00      B    H  
ATOM    284  H2  HOH B  88      28.069  34.258  18.946  1.00  0.00      B    H  
ATOM    285  O   HOH B  89      32.482  32.253  11.303  1.00  0.00      B    O  
ATOM    286  H1  HOH B  89      32.500  32.770  12.209  1.00  0.00      B    H  
ATOM    287  H2  HOH B  89      31.840  32.593  10.614  1.00  0.00      B    H  
ATOM    288  O   HOH B  90      38.571  25.658   1.383  1.00  0.00      B    O  
ATOM    289  H1  HOH B  90      39.487  25.944   0.957  1.00  0.00      B    H  
ATOM    290  H2  HOH B  90      38.233  24.889   0.854  1.00  0.00      B    H  
ATOM    291  O   HOH B  91      24.605   2.102  26.204  1.00  0.00      B    O  
ATOM    292  H1  HOH B  91      25.330   1.857  25.523  1.00  0.00      B    H  
ATOM    293  H2  HOH B  91      24.151   2.854  25.782  1.00  0.00      B    H  
ATOM    294  O   HOH B  92      37.747  39.001  38.917  1.00  0.00      B    O  
ATOM    295  H1  HOH B  92      38.264  39.459  38.187  1.00  0.00      B    H  
ATOM    296  H2  HOH B  92      37.322  38.149  38.520  1.00  0.00      B    H  
ATOM    297  O   HOH B  93      16.588  32.719  10.063  1.00  0.00      B    O  
ATOM    298  H1  HOH B  93      16.806  32.215  10.902  1.00  0.00      B    H  
ATOM    299  H2  HOH B  93      17.356  32.588   9.484  1.00  0.00      B    H  
ATOM    300  O   HOH B  94      38.574  16.346  18.471  1.00  0.00      B    O  
ATOM    301  H1  HOH B  94      39.445  15.900  18.282  1.00  0.00      B    H  
ATOM    302  H2  HOH B  94      37.772  15.840  18.182  1.00  0.00      B    H  
ATOM    303  O   HOH B  95      21.988   3.771  32.571  1.00  0.00      B    O  
ATOM    304  H1  HOH B  95      22.421   4.635  32.207  1.00  0.00      B    H  
ATOM    305  H2  HOH B  95      22.659   3.070  32.568  1.00  0.00      B    H  
ATOM    306  O   HOH B  96      24.405  25.768  16.746  1.00  0.00      B    O  
ATOM    307  H1  HOH B  96      24.063  26.696  17.114  1.00  0.00      B    H  
ATOM    308  H2  HOH B  96      23.594  25.295  16.355  1.00  0.00      B    H  
ATOM    309  O   HOH B  97      17.942  18.974  13.534  1.00  0.00      B    O  
ATOM    310  H1  HOH B  97      18.476  19.399  12.764  1.00  0.00      B    H  
ATOM    311  H2  HOH B  97      17.183  19.594  13.660  1.00  0.00      B    H  
ATOM    312  O   HOH B  98       4.664  38.554  25.970  1.00  0.00      B    O  
ATOM    313  H1  HOH B  98       4.230  38.372  25.059  1.00  0.00      B    H  
ATOM    314  H2  HOH B  98       5.314  39.314  25.850  1.00  0.00      B    H  
ATOM    315  O   HOH B  99       3.877  27.966  16.267  1.00  0.00      B    O  
ATOM    316  H1  HOH B  99       3.251  28.016  15.452  1.00  0.00      B    H  
ATOM    317  H2  HOH B  99       3.416  27.190  16.769  1.00  0.00      B    H  
ATOM    318  O   HOH B 100      13.272  11.712  37.451  1.00  0.00      B    O  
ATOM    319  H1  HOH B 100      12.369  11.648  37.014  1.00  0.00      B    H  
ATOM    320  H2  HOH B 100      13.148  12.221  38.314  1.00  0.00      B    H  
ATOM    321  O   HOH B 101      18.462  24.901  15.191  1.00  0.00      B    O  
ATOM    322  H1  HOH B 101      17.724  24.826  14.595  1.00  0.00      B    H  
ATOM    323  H2  HOH B 101      19.330  24.659  14.661  1.00  0.00      B    H  
ATOM    324  O   HOH B 102      14.615  33.544   0.395  1.00  0.00      B    O  
ATOM    325  H1  HOH B 102      13.905  32.978   0.750  1.00  0.00      B    H  
ATOM    326  H2  HOH B 102      15.374  33.597   1.117  1.00  0.00      B    H  
ATOM    327  O   HOH B 103      24.199  21.959   4.381  1.00  0.00      B    O  
ATOM    328  H1  HOH B 103      24.883  22.282   5.052  1.00  0.00      B    H  
ATOM    329  H2  HOH B 103      23.341  21.652   4.902  1.00  0.00      B    H  
ATOM    330  O   HOH B 104      23.979   2.382  18.339  1.00  0.00      B    O  
ATOM    331  H1  HOH B 104      23.661   2.958  19.072  1.00  0.00      B    H  
ATOM    332  H2  HOH B 104      23.743   1.384  18.653  1.00  0.00      B    H  
ATOM    333  O   HOH B 105      21.701   7.171  27.900  1.00  0.00      B    O  
ATOM    334  H1  HOH B 105      22.040   6.180  27.858  1.00  0.00      B    H  
ATOM    335  H2  HOH B 105      21.261   7.249  28.814  1.00  0.00      B    H  
ATOM    336  O   HOH B 106      21.939  30.958  25.463  1.00  0.00      B    O  
ATOM    337  H1  HOH B 106      22.080  30.520  24.573  1.00  0.00      B    H  
ATOM    338  H2  HOH B 106      22.537  30.547  26.149  1.00  0.00      B    H  
ATOM    339  O   HOH B 107      19.473   0.176  26.049  1.00  0.00      B    O  
ATOM    340  H1  HOH B 107      19.762  -0.167  26.958  1.00  0.00      B    H  
ATOM    341  H2  HOH B 107      20.317   0.499  25.617  1.00  0.00      B    H  
ATOM    342  O   HOH B 108       9.039  20.374   6.459  1.00  0.00      B    O  
ATOM    343  H1  HOH B 108       8.754  20.702   7.381  1.00  0.00      B    H  
ATOM    344  H2  HOH B 108       8.659  21.039   5.795  1.00  0.00      B    H  
ATOM    345  O   HOH B 109      17.384  31.022  23.206  1.00  0.00      B    O  
ATOM    346  H1  HOH B 109      16.731  31.007  22.413  1.00  0.00      B    H  
ATOM    347  H2  HOH B 109      16.918  30.611  24.009  1.00  0.00      B    H  
ATOM    348  O   HOH B 110      34.537  26.487   4.387  1.00  0.00      B    O  
ATOM    349  H1  HOH B 110      34.856  26.500   3.416  1.00  0.00      B    H  
ATOM    350  H2  HOH B 110      33.574  26.176   4.329  1.00  0.00      B    H  
ATOM    351  O   HOH B 111      15.989  28.185  26.819  1.00  0.00      B    O  
ATOM    352  H1  HOH B 111      16.157  27.179  26.806  1.00  0.00      B    H  
ATOM    353  H2  HOH B 111      16.359  28.571  27.645  1.00  0.00      B    H  
ATOM    354  O   HOH B 112      17.738  22.239  33.239  1.00  0.00      B    O  
ATOM    355  H1  HOH B 112      18.117  21.270  33.270  1.00  0.00      B    H  
ATOM    356  H2  HOH B 112      17.269  22.346  32.355  1.00  0.00      B    H  
ATOM    357  O   HOH B 113      35.414  22.959   4.031  1.00  0.00      B    O  
ATOM    358  H1  HOH B 113      34.648  22.404   3.570  1.00  0.00      B    H  
ATOM    359  H2  HOH B 113      35.431  22.756   5.053  1.00  0.00      B    H  
ATOM    360  O   HOH B 114       8.659  33.651   4.217  1.00  0.00      B    O  
ATOM    361  H1  HOH B 114       8.299  34.255   3.558  1.00  0.00      B    H  
ATOM    362  H2  HOH B 114       7.983  33.529   4.916  1.00  0.00      B    H  
ATOM    363  O   HOH B 115      10.629  18.794   2.470  1.00  0.00      B    O  
ATOM    364  H1  HOH B 115      10.274  18.018   1.861  1.00  0.00      B    H  
ATOM    365  H2  HOH B 115      11.506  18.522   2.863  1.00  0.00      B    H  
ATOM    366  O   HOH B 116       6.869  27.903   2.844  1.00  0.00      B    O  
ATOM    367  H1  HOH B 116       6.159  28.074   2.151  1.00  0.00      B    H  
ATOM    368  H2  HOH B 116       7.794  28.118   2.448  1.00  0.00      B    H  
ATOM    369  O   HOH B 117      18.566  16.376  22.902  1.00  0.00      B    O  
ATOM    370  H1  HOH B 117      17.747  16.829  23.298  1.00  0.00      B    H  
ATOM    371  H2  HOH B 117      19.279  16.081  23.663  1.00  0.00      B    H  
ATOM    372  O   HOH B 118      24.495   9.772  21.060  1.00  0.00      B    O  
ATOM    373  H1  HOH B 118      24.389  10.710  21.456  1.00  0.00      B    H  
ATOM    374  H2  HOH B 118      24.479   9.092  21.842  1.00  0.00      B    H  
ATOM    375  O   HOH B 119      27.475   4.077  28.105  1.00  0.00      B    O  
ATOM    376  H1  HOH B 119      27.635   3.126  27.858  1.00  0.00      B    H  
ATOM    377  H2  HOH B 119      26.562   4.162  28.611  1.00  0.00      B    H  
ATOM    378  O   HOH B 120      18.325  38.418  38.608  1.00  0.00      B    O  
ATOM    379  H1  HOH B 120      18.447  38.310  39.571  1.00  0.00      B    H  
ATOM    380  H2  HOH B 120      18.294  37.468  38.215  1.00  0.00      B    H  
ATOM    381  O   HOH B 121      23.570  23.015  29.599  1.00  0.00      B    O  
ATOM    382  H1  HOH B 121      24.062  23.665  30.199  1.00  0.00      B    H  
ATOM    383  H2  HOH B 121      23.507  23.424  28.644  1.00  0.00      B    H  
ATOM    384  O   HOH B 122      33.453  17.932  29.624  1.00  0.00      B    O  
ATOM    385  H1  HOH B 122      33.906  17.464  28.889  1.00  0.00      B    H  
ATOM    386  H2  HOH B 122      33.489  17.394  30.471  1.00  0.00      B    H  
ATOM    387  O   HOH B 123       3.077  10.884  20.275  1.00  0.00      B    O  
ATOM    388  H1  HOH B 123       3.905  10.690  19.711  1.00  0.00      B    H  
ATOM    389  H2  HOH B 123       2.403  10.237  20.024  1.00  0.00      B    H  
ATOM    390  O   HOH B 124       1.517   4.124  26.091  1.00  0.00      B    O  
ATOM    391  H1  HOH B 124       0.749   4.216  26.784  1.00  0.00      B    H  
ATOM    392  H2  HOH B 124       1.445   3.196  25.681  1.00  0.00      B    H  
ATOM    393  O   HOH B 125      21.886   4.552  27.858  1.00  0.00      B    O  
ATOM    394  H1  HOH B 125      22.225   4.488  26.909  1.00  0.00      B    H  
ATOM    395  H2  HOH B 125      21.126   3.861  27.975  1.00  0.00      B    H  
ATOM    396  O   HOH B 126      18.246   6.473  29.286  1.00  0.00      B    O  
ATOM    397  H1  HOH B 126      18.801   7.051  29.917  1.00  0.00      B    H  
ATOM    398  H2  HOH B 126      18.554   5.512  29.365  1.00  0.00      B    H  
ATOM    399  O   HOH B 127      14.629   5.561  37.647  1.00  0.00      B    O  
ATOM    400  H1  HOH B 127      13.929   6.264  38.023  1.00  0.00      B    H  
ATOM    401  H2  HOH B 127      15.499   5.956  37.994  1.00  0.00      B    H  
ATOM    402  O   HOH B 128      25.883  13.472  20.065  1.00  0.00      B    O  
ATOM    403  H1  HOH B 128      26.032  12.708  19.481  1.00  0.00      B    H  
ATOM    404  H2  HOH B 128      26.436  13.252  20.897  1.00  0.00      B    H  
ATOM    405  O   HOH B 129      30.964  32.940   9.039  1.00  0.00      B    O  
ATOM    406  H1  HOH B 129      31.605  32.280   8.665  1.00  0.00      B    H  
ATOM    407  H2  HOH B 129      31.023  33.695   8.368  1.00  0.00      B    H  
ATOM    408  O   HOH B 130       1.591  33.122   5.353  1.00  0.00      B    O  
ATOM    409  H1  HOH B 130       1.594  32.107   5.641  1.00  0.00      B    H  
ATOM    410  H2  HOH B 130       1.442  33.183   4.357  1.00  0.00      B    H  
ATOM    411  O   HOH B 131      10.511  37.377  14.949  1.00  0.00      B    O  
ATOM    412  H1  HOH B 131      11.418  37.825  15.147  1.00  0.00      B    H  
ATOM    413  H2  HOH B 131       9.860  37.413  15.707  1.00  0.00      B    H  
ATOM    414  O   HOH B 132      13.516  12.584  26.364  1.00  0.00      B    O  
ATOM    415  H1  HOH B 132      13.350  11.883  25.521  1.00  0.00      B    H  
ATOM    416  H2  HOH B 132      14.157  12.139  27.006  1.00  0.00      B    H  
ATOM    417  O   HOH B 133      12.221  20.551  22.204  1.00  0.00      B    O  
ATOM    418  H1  HOH B 133      12.752  20.083  22.912  1.00  0.00      B    H  
ATOM    419  H2  HOH B 133      12.430  21.572  22.283  1.00  0.00      B    H  
ATOM    420  O   HOH B 134      15.991   3.645   5.296  1.00  0.00      B    O  
ATOM    421  H1  HOH B 134      16.033   2.730   5.686  1.00  0.00      B    H  
ATOM    422  H2  HOH B 134      15.786   3.516   4.327  1.00  0.00      B    H  
ATOM    423  O   HOH B 135      20.489   8.088  22.702  1.00  0.00      B    O  
ATOM    424  H1  HOH B 135      20.217   7.470  23.503  1.00  0.00      B    H  
ATOM    425  H2  HOH B 135      21.081   7.514  22.056  1.00  0.00      B    H  
ATOM    426  O   HOH B 136      38.021  19.443   9.297  1.00  0.00      B    O  
ATOM    427  H1  HOH B 136      38.927  19.061   9.550  1.00  0.00      B    H  
ATOM    428  H2  HOH B 136      37.356  18.662   9.137  1.00  0.00      B    H  
ATOM    429  O   HOH B 137       5.681  16.839  30.002  1.00  0.00      B    O  
ATOM    430  H1  HOH B 137       5.934  15.858  29.923  1.00  0.00      B    H  
ATOM    431  H2  HOH B 137       5.830  17.135  30.981  1.00  0.00      B    H  
ATOM    432  O   HOH B 138      13.630   7.783  17.137  1.00  0.00      B    O  
ATOM    433  H1  HOH B 138      14.662   7.777  17.217  1.00  0.00      B    H  
ATOM    434  H2  HOH B 138      13.316   6.920  17.495  1.00  0.00      B    H  
ATOM    435  O   HOH B 139       0.277   3.139  11.618  1.00  0.00      B    O  
ATOM    436  H1  HOH B 139       0.403   2.682  10.706  1.00  0.00      B    H  
ATOM    437  H2  HOH B 139       0.272   2.527  12.404  1.00  0.00      B    H  
ATOM    438  O   HOH B 140      35.220  14.810  27.284  1.00  0.00      B    O  
ATOM    439  H1  HOH B 140      35.546  14.258  28.085  1.00  0.00      B    H  
ATOM    440  H2  HOH B 140      34.315  14.414  27.028  1.00  0.00      B    H  
ATOM    441  O   HOH B 141       4.570   2.229  25.927  1.00  0.00      B    O  
ATOM    442  H1  HOH B 141       4.781   2.159  26.923  1.00  0.00      B    H  
ATOM    443  H2  HOH B 141       3.670   1.843  25.696  1.00  0.00      B    H  
ATOM    444  O   HOH B 142      31.238  35.035   6.962  1.00  0.00      B    O  
ATOM    445  H1  HOH B 142      30.408  35.193   6.476  1.00  0.00      B    H  
ATOM    446  H2  HOH B 142      31.763  34.382   6.385  1.00  0.00      B    H  
ATOM    447  O   HOH B 143       8.923  11.526  34.257  1.00  0.00      B    O  
ATOM    448  H1  HOH B 143       9.052  11.468  33.307  1.00  0.00      B    H  
ATOM    449  H2  HOH B 143       8.105  12.170  34.447  1.00  0.00      B    H  
ATOM    450  O   HOH B 144      15.183  32.885  17.670  1.00  0.00      B    O  
ATOM    451  H1  HOH B 144      15.697  32.174  18.114  1.00  0.00      B    H  
ATOM    452  H2  HOH B 144      14.244  32.862  17.997  1.00  0.00      B    H  
ATOM    453  O   HOH B 145      33.906  30.586  21.874  1.00  0.00      B    O  
ATOM    454  H1  HOH B 145      33.739  30.534  20.874  1.00  0.00      B    H  
ATOM    455  H2  HOH B 145      34.814  30.924  22.003  1.00  0.00      B    H  
ATOM    456  O   HOH B 146      35.970  13.350  14.173  1.00  0.00      B    O  
ATOM    457  H1  HOH B 146      36.532  14.224  14.240  1.00  0.00      B    H  
ATOM    458  H2  HOH B 146      35.003  13.700  13.943  1.00  0.00      B    H  
ATOM    459  O   HOH B 147       7.266  33.462   7.016  1.00  0.00      B    O  
ATOM    460  H1  HOH B 147       8.194  33.115   7.067  1.00  0.00      B    H  
ATOM    461  H2  HOH B 147       6.763  33.160   7.872  1.00  0.00      B    H  
ATOM    462  O   HOH B 148      23.631  24.274   7.235  1.00  0.00      B    O  
ATOM    463  H1  HOH B 148      23.734  25.214   6.714  1.00  0.00      B    H  
ATOM    464  H2  HOH B 148      24.485  23.754   7.062  1.00  0.00      B    H  
ATOM    465  O   HOH B 149      31.710  19.716  24.299  1.00  0.00      B    O  
ATOM    466  H1  HOH B 149      32.270  19.813  25.171  1.00  0.00      B    H  
ATOM    467  H2  HOH B 149      31.854  18.729  23.987  1.00  0.00      B    H  
ATOM    468  O   HOH B 150       8.638  23.673  13.861  1.00  0.00      B    O  
ATOM    469  H1  HOH B 150       8.235  23.983  12.985  1.00  0.00      B    H  
ATOM    470  H2  HOH B 150       8.406  22.707  13.965  1.00  0.00      B    H  
ATOM    471  O   HOH B 151      20.372  15.786  24.916  1.00  0.00      B    O  
ATOM    472  H1  HOH B 151      21.311  15.472  24.662  1.00  0.00      B    H  
ATOM    473  H2  HOH B 151      20.285  15.891  25.891  1.00  0.00      B    H  
ATOM    474  O   HOH B 152       7.183  15.756   4.716  1.00  0.00      B    O  
ATOM    475  H1  HOH B 152       7.460  16.729   4.484  1.00  0.00      B    H  
ATOM    476  H2  HOH B 152       7.454  15.508   5.654  1.00  0.00      B    H  
ATOM    477  O   HOH B 153      19.274  11.964  12.894  1.00  0.00      B    O  
ATOM    478  H1  HOH B 153      19.637  12.878  12.745  1.00  0.00      B    H  
ATOM    479  H2  HOH B 153      19.648  11.562  13.748  1.00  0.00      B    H  
ATOM    480  O   HOH B 154      29.953  38.006  21.102  1.00  0.00      B    O  
ATOM    481  H1  HOH B 154      30.051  37.856  20.084  1.00  0.00      B    H  
ATOM    482  H2  HOH B 154      30.219  37.097  21.549  1.00  0.00      B    H  
ATOM    483  O   HOH B 155      15.124  18.206  30.355  1.00  0.00      B    O  
ATOM    484  H1  HOH B 155      14.668  18.833  31.073  1.00  0.00      B    H  
ATOM    485  H2  HOH B 155      16.126  18.145  30.526  1.00  0.00      B    H  
ATOM    486  O   HOH B 156      36.223  10.735  39.246  1.00  0.00      B    O  
ATOM    487  H1  HOH B 156      36.380  11.208  38.303  1.00  0.00      B    H  
ATOM    488  H2  HOH B 156      35.291  10.364  39.182  1.00  0.00      B    H  
ATOM    489  O   HOH B 157      35.050  26.105  33.255  1.00  0.00      B    O  
ATOM    490  H1  HOH B 157      34.979  27.056  32.844  1.00  0.00      B    H  
ATOM    491  H2  HOH B 157      35.794  25.706  32.758  1.00  0.00      B    H  
ATOM    492  O   HOH B 158      14.536   3.415   0.291  1.00  0.00      B    O  
ATOM    493  H1  HOH B 158      13.759   2.794   0.487  1.00  0.00      B    H  
ATOM    494  H2  HOH B 158      14.254   4.009  -0.511  1.00  0.00      B    H  
ATOM    495  O   HOH B 159       2.274  15.895  26.940  1.00  0.00      B    O  
ATOM    496  H1  HOH B 159       2.431  16.039  25.929  1.00  0.00      B    H  
ATOM    497  H2  HOH B 159       2.436  14.889  27.194  1.00  0.00      B    H  
ATOM    498  O   HOH B 160      18.316   8.767  19.028  1.00  0.00      B    O  
ATOM    499  H1  HOH B 160      18.414   8.645  19.968  1.00  0.00      B    H  
ATOM    500  H2  HOH B 160      19.117   9.207  18.625  1.00  0.00      B    H  
ATOM    501  O   HOH B 161      17.081  12.602  11.325  1.00  0.00      B    O  
ATOM    502  H1  HOH B 161      17.213  12.167  10.475  1.00  0.00      B    H  
ATOM    503  H2  HOH B 161      17.916  12.509  11.799  1.00  0.00      B    H  
ATOM    504  O   HOH B 162       0.833  30.571  15.781  1.00  0.00      B    O  
ATOM    505  H1  HOH B 162       0.267  29.863  15.312  1.00  0.00      B    H  
ATOM    506  H2  HOH B 162       1.291  30.124  16.517  1.00  0.00      B    H  
ATOM    507  O   HOH B 163      22.616  24.211  15.635  1.00  0.00      B    O  
ATOM    508  H1  HOH B 163      23.385  23.551  15.792  1.00  0.00      B    H  
ATOM    509  H2  HOH B 163      22.164  23.911  14.785  1.00  0.00      B    H  
ATOM    510  O   HOH B 164       6.225  34.907  32.219  1.00  0.00      B    O  
ATOM    511  H1  HOH B 164       6.545  35.903  32.076  1.00  0.00      B    H  
ATOM    512  H2  HOH B 164       6.994  34.301  32.534  1.00  0.00      B    H  
ATOM    513  O   HOH B 165      38.883  16.411  27.789  1.00  0.00      B    O  
ATOM    514  H1  HOH B 165      38.252  15.691  27.528  1.00  0.00      B    H  
ATOM    515  H2  HOH B 165      39.852  16.071  27.518  1.00  0.00      B    H  
ATOM    516  O   HOH B 166      27.215  36.126   2.558  1.00  0.00      B    O  
ATOM    517  H1  HOH B 166      26.586  36.054   1.791  1.00  0.00      B    H  
ATOM    518  H2  HOH B 166      28.136  36.152   2.171  1.00  0.00      B    H  
ATOM    519  O   HOH B 167      16.067  22.516   5.261  1.00  0.00      B    O  
ATOM    520  H1  HOH B 167      15.694  22.166   4.390  1.00  0.00      B    H  
ATOM    521  H2  HOH B 167      16.573  21.718   5.656  1.00  0.00      B    H  
ATOM    522  O   HOH B 168      34.736   3.863  37.190  1.00  0.00      B    O  
ATOM    523  H1  HOH B 168      35.251   3.905  36.298  1.00  0.00      B    H  
ATOM    524  H2  HOH B 168      34.086   4.627  37.146  1.00  0.00      B    H  
ATOM    525  O   HOH B 169      37.139  38.414  35.442  1.00  0.00      B    O  
ATOM    526  H1  HOH B 169      38.046  37.958  35.410  1.00  0.00      B    H  
ATOM    527  H2  HOH B 169      36.696  38.127  34.551  1.00  0.00      B    H  
ATOM    528  O   HOH B 170      37.516  22.206  10.002  1.00  0.00      B    O  
ATOM    529  H1  HOH B 170      37.819  21.276   9.799  1.00  0.00      B    H  
ATOM    530  H2  HOH B 170      38.387  22.702  10.361  1.00  0.00      B    H  
ATOM    531  O   HOH B 171       6.256  26.579  10.088  1.00  0.00      B    O  
ATOM    532  H1  HOH B 171       5.549  27.223  10.190  1.00  0.00      B    H  
ATOM    533  H2  HOH B 171       6.858  26.847   9.234  1.00  0.00      B    H  
ATOM    534  O   HOH B 172      32.576  14.355   2.624  1.00  0.00      B    O  
ATOM    535  H1  HOH B 172      32.678  14.121   3.613  1.00  0.00      B    H  
ATOM    536  H2  HOH B 172      33.214  13.862   2.033  1.00  0.00      B    H  
ATOM    537  O   HOH B 173       6.378   3.840   2.047  1.00  0.00      B    O  
ATOM    538  H1  HOH B 173       6.481   4.834   1.816  1.00  0.00      B    H  
ATOM    539  H2  HOH B 173       6.779   3.288   1.313  1.00  0.00      B    H  
ATOM    540  O   HOH B 174       2.983  12.162   1.165  1.00  0.00      B    O  
ATOM    541  H1  HOH B 174       2.920  11.087   1.148  1.00  0.00      B    H  
ATOM    542  H2  HOH B 174       3.178  12.414   2.187  1.00  0.00      B    H  
ATOM    543  O   HOH B 175      31.744  25.905  10.974  1.00  0.00      B    O  
ATOM    544  H1  HOH B 175      31.949  25.785  10.031  1.00  0.00      B    H  
ATOM    545  H2  HOH B 175      30.723  26.115  11.010  1.00  0.00      B    H  
ATOM    546  O   HOH B 176       6.536  38.288  15.561  1.00  0.00      B    O  
ATOM    547  H1  HOH B 176       7.311  37.785  15.953  1.00  0.00      B    H  
ATOM    548  H2  HOH B 176       6.743  39.248  15.712  1.00  0.00      B    H  
ATOM    549  O   HOH B 177      21.050   1.081  23.184  1.00  0.00      B    O  
ATOM    550  H1  HOH B 177      20.879   0.986  22.229  1.00  0.00      B    H  
ATOM    551  H2  HOH B 177      21.966   0.620  23.409  1.00  0.00      B    H  
ATOM    552  O   HOH B 178      32.760  20.836  22.054  1.00  0.00      B    O  
ATOM    553  H1  HOH B 178      32.389  20.433  22.843  1.00  0.00      B    H  
ATOM    554  H2  HOH B 178      32.985  21.778  22.331  1.00  0.00      B    H  
ATOM    555  O   HOH B 179      38.374  24.610  19.293  1.00  0.00      B    O  
ATOM    556  H1  HOH B 179      37.561  23.932  19.348  1.00  0.00      B    H  
ATOM    557  H2  HOH B 179      38.665  24.536  18.355  1.00  0.00      B    H  
ATOM    558  O   HOH B 180      29.472  26.892  27.250  1.00  0.00      B    O  
ATOM    559  H1  HOH B 180      30.280  26.279  27.244  1.00  0.00      B    H  
ATOM    560  H2  HOH B 180      28.839  26.599  26.481  1.00  0.00      B    H  
ATOM    561  O   HOH B 181      10.004  15.843  24.222  1.00  0.00      B    O  
ATOM    562  H1  HOH B 181       9.226  15.668  24.858  1.00  0.00      B    H  
ATOM    563  H2  HOH B 181       9.863  15.521  23.277  1.00  0.00      B    H  
ATOM    564  O   HOH B 182      26.871  26.884   2.961  1.00  0.00      B    O  
ATOM    565  H1  HOH B 182      26.648  27.848   3.046  1.00  0.00      B    H  
ATOM    566  H2  HOH B 182      26.040  26.450   2.554  1.00  0.00      B    H  
ATOM    567  O   HOH B 183       4.737   2.176  12.727  1.00  0.00      B    O  
ATOM    568  H1  HOH B 183       4.376   3.030  13.046  1.00  0.00      B    H  
ATOM    569  H2  HOH B 183       5.753   2.156  12.943  1.00  0.00      B    H  
ATOM    570  O   HOH B 184      33.347  14.268  13.525  1.00  0.00      B    O  
ATOM    571  H1  HOH B 184      33.043  14.881  14.247  1.00  0.00      B    H  
ATOM    572  H2  HOH B 184      32.575  14.029  12.934  1.00  0.00      B    H  
ATOM    573  O   HOH B 185       5.618   8.410   1.326  1.00  0.00      B    O  
ATOM    574  H1  HOH B 185       6.387   7.811   1.074  1.00  0.00      B    H  
ATOM    575  H2  HOH B 185       6.013   9.350   1.540  1.00  0.00      B    H  
ATOM    576  O   HOH B 186      27.102  37.574  30.473  1.00  0.00      B    O  
ATOM    577  H1  HOH B 186      27.021  36.593  30.184  1.00  0.00      B    H  
ATOM    578  H2  HOH B 186      26.708  38.113  29.743  1.00  0.00      B    H  
ATOM    579  O   HOH B 187      14.911  13.492  14.792  1.00  0.00      B    O  
ATOM    580  H1  HOH B 187      13.948  13.182  15.071  1.00  0.00      B    H  
ATOM    581  H2  HOH B 187      15.464  13.241  15.600  1.00  0.00      B    H  
ATOM    582  O   HOH B 188      37.618   4.938  16.526  1.00  0.00      B    O  
ATOM    583  H1  HOH B 188      37.463   5.338  17.409  1.00  0.00      B    H  
ATOM    584  H2  HOH B 188      38.021   3.982  16.624  1.00  0.00      B    H  
ATOM    585  O   HOH B 189       8.796   1.244  23.888  1.00  0.00      B    O  
ATOM    586  H1  HOH B 189       8.350   1.050  23.020  1.00  0.00      B    H  
ATOM    587  H2  HOH B 189       9.432   2.012  23.763  1.00  0.00      B    H  
ATOM    588  O   HOH B 190      20.411  38.315  21.200  1.00  0.00      B    O  
ATOM    589  H1  HOH B 190      19.562  38.234  21.772  1.00  0.00      B    H  
ATOM    590  H2  HOH B 190      20.150  37.860  20.305  1.00  0.00      B    H  
ATOM    591  O   HOH B 191      35.706  34.094  18.619  1.00  0.00      B    O  
ATOM    592  H1  HOH B 191      36.477  34.614  18.189  1.00  0.00      B    H  
ATOM    593  H2  HOH B 191      34.964  34.796  18.586  1.00  0.00      B    H  
ATOM    594  O   HOH B 192      19.997  20.008  11.399  1.00  0.00      B    O  
ATOM    595  H1  HOH B 192      20.414  19.105  11.385  1.00  0.00      B    H  
ATOM    596  H2  HOH B 192      20.532  20.610  11.943  1.00  0.00      B    H  
ATOM    597  O   HOH B 193       4.808  26.405  13.005  1.00  0.00      B    O  
ATOM    598  H1  HOH B 193       5.592  26.835  13.465  1.00  0.00      B    H  
ATOM    599  H2  HOH B 193       4.739  26.855  12.100  1.00  0.00      B    H  
ATOM    600  O   HOH B 194      25.639   1.980  29.914  1.00  0.00      B    O  
ATOM    601  H1  HOH B 194      25.751   1.183  29.237  1.00  0.00      B    H  
ATOM    602  H2  HOH B 194      25.126   2.696  29.414  1.00  0.00      B    H  
ATOM    603  O   HOH B 195       2.558  24.181  15.694  1.00  0.00      B    O  
ATOM    604  H1  HOH B 195       2.137  24.153  14.764  1.00  0.00      B    H  
ATOM    605  H2  HOH B 195       3.511  23.846  15.715  1.00  0.00      B    H  
ATOM    606  O   HOH B 196      36.412  33.481   8.416  1.00  0.00      B    O  
ATOM    607  H1  HOH B 196      37.176  33.010   7.845  1.00  0.00      B    H  
ATOM    608  H2  HOH B 196      35.838  32.739   8.829  1.00  0.00      B    H  
ATOM    609  O   HOH B 197      15.270  30.197  35.252  1.00  0.00      B    O  
ATOM    610  H1  HOH B 197      16.080  29.634  35.539  1.00  0.00      B    H  
ATOM    611  H2  HOH B 197      15.537  31.150  35.328  1.00  0.00      B    H  
ATOM    612  O   HOH B 198       3.403   9.477   0.308  1.00  0.00      B    O  
ATOM    613  H1  HOH B 198       2.710   8.771   0.622  1.00  0.00      B    H  
ATOM    614  H2  HOH B 198       4.299   9.163   0.622  1.00  0.00      B    H  
ATOM    615  O   HOH B 199      28.940  18.541  29.253  1.00  0.00      B    O  
ATOM    616  H1  HOH B 199      29.072  19.057  30.117  1.00  0.00      B    H  
ATOM    617  H2  HOH B 199      29.366  17.625  29.286  1.00  0.00      B    H  
ATOM    618  O   HOH B 200      19.759  10.782  25.284  1.00  0.00      B    O  
ATOM    619  H1  HOH B 200      19.477  11.761  25.305  1.00  0.00      B    H  
ATOM    620  H2  HOH B 200      20.507  10.695  25.948  1.00  0.00      B    H  
ATOM    621  O   HOH B 201       6.730  22.059  38.324  1.00  0.00      B    O  
ATOM    622  H1  HOH B 201       7.320  21.293  37.930  1.00  0.00      B    H  
ATOM    623  H2  HOH B 201       7.362  22.787  38.672  1.00  0.00      B    H  
ATOM    624  O   HOH B 202       2.172  37.699  31.275  1.00  0.00      B    O  
ATOM    625  H1  HOH B 202       1.474  38.432  31.253  1.00  0.00      B    H  
ATOM    626  H2  HOH B 202       1.742  36.790  31.092  1.00  0.00      B    H  
ATOM    627  O   HOH B 203       0.825  37.296  36.340  1.00  0.00      B    O  
ATOM    628  H1  HOH B 203       1.159  37.088  37.287  1.00  0.00      B    H  
ATOM    629  H2  HOH B 203       0.930  38.302  36.190  1.00  0.00      B    H  
ATOM    630  O   HOH B 204       1.274   4.527  18.035  1.00  0.00      B    O  
ATOM    631  H1  HOH B 204       1.609   4.185  17.128  1.00  0.00      B    H  
ATOM    632  H2  HOH B 204       0.829   3.778  18.615  1.00  0.00      B    H  
ATOM    633  O   HOH B 205      21.641  32.300   8.066  1.00  0.00      B    O  
ATOM    634  H1  HOH B 205      22.437  32.398   7.457  1.00  0.00      B    H  
ATOM    635  H2  HOH B 205      21.225  33.231   8.182  1.00  0.00      B    H  
ATOM    636  O   HOH B 206      38.934   5.568  14.172  1.00  0.00      B    O  
ATOM    637  H1  HOH B 206      38.494   5.309  15.098  1.00  0.00      B    H  
ATOM    638  H2  HOH B 206      38.455   5.092  13.432  1.00  0.00      B    H  
ATOM    639  O   HOH B 207      17.692  29.435  31.867  1.00  0.00      B    O  
ATOM    640  H1  HOH B 207      16.676  29.625  31.713  1.00  0.00      B    H  
ATOM    641  H2  HOH B 207      17.715  28.766  32.594  1.00  0.00      B    H  
ATOM    642  O   HOH B 208      16.408  16.552  12.289  1.00  0.00      B    O  
ATOM    643  H1  HOH B 208      15.643  17.185  12.634  1.00  0.00      B    H  
ATOM    644  H2  HOH B 208      17.049  16.445  13.109  1.00  0.00      B    H  
ATOM    645  O   HOH B 209      30.309  32.305  31.428  1.00  0.00      B    O  
ATOM    646  H1  HOH B 209      29.768  31.756  32.005  1.00  0.00      B    H  
ATOM    647  H2  HOH B 209      31.208  31.866  31.355  1.00  0.00      B    H  
ATOM    648  O   HOH B 210       0.361  34.497  28.219  1.00  0.00      B    O  
ATOM    649  H1  HOH B 210       0.036  33.540  28.180  1.00  0.00      B    H  
ATOM    650  H2  HOH B 210       0.962  34.786  27.409  1.00  0.00      B    H  
ATOM    651  O   HOH B 211      24.488   1.671   0.789  1.00  0.00      B    O  
ATOM    652  H1  HOH B 211      24.482   2.037  -0.168  1.00  0.00      B    H  
ATOM    653  H2  HOH B 211      23.630   1.230   1.002  1.00  0.00      B    H  
ATOM    654  O   HOH B 212       0.681  22.911  10.856  1.00  0.00      B    O  
ATOM    655  H1  HOH B 212       0.352  22.469  11.713  1.00  0.00      B    H  
ATOM    656  H2  HOH B 212       1.680  23.091  10.937  1.00  0.00      B    H  
ATOM    657  O   HOH B 213      32.659  34.308  25.223  1.00  0.00      B    O  
ATOM    658  H1  HOH B 213      32.978  35.094  25.817  1.00  0.00      B    H  
ATOM    659  H2  HOH B 213      31.749  34.059  25.582  1.00  0.00      B    H  
ATOM    660  O   HOH B 214       4.387  18.786   9.844  1.00  0.00      B    O  
ATOM    661  H1  HOH B 214       4.876  19.147   9.064  1.00  0.00      B    H  
ATOM    662  H2  HOH B 214       4.357  19.389  10.601  1.00  0.00      B    H  
ATOM    663  O   HOH B 215      31.394  19.051  19.765  1.00  0.00      B    O  
ATOM    664  H1  HOH B 215      30.364  19.061  19.884  1.00  0.00      B    H  
ATOM    665  H2  HOH B 215      31.868  19.661  20.461  1.00  0.00      B    H  
ATOM    666  O   HOH B 216       1.928  32.084  33.645  1.00  0.00      B    O  
ATOM    667  H1  HOH B 216       1.781  33.070  33.875  1.00  0.00      B    H  
ATOM    668  H2  HOH B 216       2.824  31.709  33.886  1.00  0.00      B    H  
ATOM    669  O   HOH B 217      29.710   9.032  23.775  1.00  0.00      B    O  
ATOM    670  H1  HOH B 217      29.083   8.236  23.607  1.00  0.00      B    H  
ATOM    671  H2  HOH B 217      29.610   9.661  23.049  1.00  0.00      B    H  
ATOM    672  O   HOH B 218      23.809  24.777   9.848  1.00  0.00      B    O  
ATOM    673  H1  HOH B 218      23.903  24.707   8.837  1.00  0.00      B    H  
ATOM    674  H2  HOH B 218      23.497  23.899  10.193  1.00  0.00      B    H  
ATOM    675  O   HOH B 219      10.272  23.105  35.687  1.00  0.00      B    O  
ATOM    676  H1  HOH B 219      10.491  23.865  36.240  1.00  0.00      B    H  
ATOM    677  H2  HOH B 219      10.652  22.312  36.102  1.00  0.00      B    H  
ATOM    678  O   HOH B 220       9.597   2.607   1.287  1.00  0.00      B    O  
ATOM    679  H1  HOH B 220       8.697   2.705   0.745  1.00  0.00      B    H  
ATOM    680  H2  HOH B 220       9.718   1.715   1.661  1.00  0.00      B    H  
ATOM    681  O   HOH B 221       9.376  36.956  10.630  1.00  0.00      B    O  
ATOM    682  H1  HOH B 221       8.753  36.562   9.910  1.00  0.00      B    H  
ATOM    683  H2  HOH B 221       9.012  37.888  10.795  1.00  0.00      B    H  
ATOM    684  O   HOH B 222      16.612  13.199   7.667  1.00  0.00      B    O  
ATOM    685  H1  HOH B 222      17.516  13.231   7.130  1.00  0.00      B    H  
ATOM    686  H2  HOH B 222      16.731  12.437   8.372  1.00  0.00      B    H  
ATOM    687  O   HOH B 223      11.839  30.678  32.427  1.00  0.00      B    O  
ATOM    688  H1  HOH B 223      12.433  29.954  32.827  1.00  0.00      B    H  
ATOM    689  H2  HOH B 223      12.469  31.456  32.363  1.00  0.00      B    H  
ATOM    690  O   HOH B 224      28.062  32.731   6.667  1.00  0.00      B    O  
ATOM    691  H1  HOH B 224      28.204  33.343   7.415  1.00  0.00      B    H  
ATOM    692  H2  HOH B 224      27.066  32.726   6.449  1.00  0.00      B    H  
ATOM    693  O   HOH B 225       1.889  29.466  17.970  1.00  0.00      B    O  
ATOM    694  H1  HOH B 225       1.176  28.779  18.229  1.00  0.00      B    H  
ATOM    695  H2  HOH B 225       2.666  28.983  17.650  1.00  0.00      B    H  
ATOM    696  O   HOH B 226      11.932   8.488   9.971  1.00  0.00      B    O  
ATOM    697  H1  HOH B 226      12.075   8.975  10.861  1.00  0.00      B    H  
ATOM    698  H2  HOH B 226      12.048   7.529  10.246  1.00  0.00      B    H  
ATOM    699  O   HOH B 227       6.722  38.586  37.103  1.00  0.00      B    O  
ATOM    700  H1  HOH B 227       7.489  39.255  37.060  1.00  0.00      B    H  
ATOM    701  H2  HOH B 227       6.574  38.078  36.222  1.00  0.00      B    H  
ATOM    702  O   HOH B 228      24.234  33.803  11.264  1.00  0.00      B    O  
ATOM    703  H1  HOH B 228      23.629  34.616  11.364  1.00  0.00      B    H  
ATOM    704  H2  HOH B 228      24.451  33.428  12.208  1.00  0.00      B    H  
ATOM    705  O   HOH B 229      29.684  37.824  18.440  1.00  0.00      B    O  
ATOM    706  H1  HOH B 229      30.158  38.188  17.666  1.00  0.00      B    H  
ATOM    707  H2  HOH B 229      28.703  38.038  18.316  1.00  0.00      B    H  
ATOM    708  O   HOH B 230      17.616  27.789  19.210  1.00  0.00      B    O  
ATOM    709  H1  HOH B 230      17.300  27.000  19.770  1.00  0.00      B    H  
ATOM    710  H2  HOH B 230      18.270  27.561  18.470  1.00  0.00      B    H  
ATOM    711  O   HOH B 231      21.294  17.172  37.681  1.00  0.00      B    O  
ATOM    712  H1  HOH B 231      21.015  16.730  38.568  1.00  0.00      B    H  
ATOM    713  H2  HOH B 231      21.164  18.149  37.868  1.00  0.00      B    H  
ATOM    714  O   HOH B 232       1.090  24.855  21.096  1.00  0.00      B    O  
ATOM    715  H1  HOH B 232       0.262  24.605  20.554  1.00  0.00      B    H  
ATOM    716  H2  HOH B 232       1.862  24.364  20.686  1.00  0.00      B    H  
ATOM    717  O   HOH B 233      16.329  16.607  37.308  1.00  0.00      B    O  
ATOM    718  H1  HOH B 233      15.798  16.438  36.454  1.00  0.00      B    H  
ATOM    719  H2  HOH B 233      16.745  15.715  37.605  1.00  0.00      B    H  
ATOM    720  O   HOH B 234      25.627  37.874  13.943  1.00  0.00      B    O  
ATOM    721  H1  HOH B 234      25.835  37.657  14.887  1.00  0.00      B    H  
ATOM    722  H2  HOH B 234      25.035  38.741  13.970  1.00  0.00      B    H  
ATOM    723  O   HOH B 235      17.279   2.300   1.165  1.00  0.00      B    O  
ATOM    724  H1  HOH B 235      18.108   2.484   0.583  1.00  0.00      B    H  
ATOM    725  H2  HOH B 235      16.815   3.165   1.384  1.00  0.00      B    H  
ATOM    726  O   HOH B 236      14.717   4.630  21.430  1.00  0.00      B    O  
ATOM    727  H1  HOH B 236      14.281   3.683  21.432  1.00  0.00      B    H  
ATOM    728  H2  HOH B 236      14.857   4.851  22.420  1.00  0.00      B    H  
ATOM    729  O   HOH B 237       5.575  31.152  29.273  1.00  0.00      B    O  
ATOM    730  H1  HOH B 237       5.471  30.794  28.320  1.00  0.00      B    H  
ATOM    731  H2  HOH B 237       5.178  32.072  29.315  1.00  0.00      B    H  
ATOM    732  O   HOH B 238       5.761   2.277  31.132  1.00  0.00      B    O  
ATOM    733  H1  HOH B 238       5.859   1.307  31.361  1.00  0.00      B    H  
ATOM    734  H2  HOH B 238       6.660   2.706  31.321  1.00  0.00      B    H  
ATOM    735  O   HOH B 239       3.612  12.603  22.120  1.00  0.00      B    O  
ATOM    736  H1  HOH B 239       3.162  13.508  22.069  1.00  0.00      B    H  
ATOM    737  H2  HOH B 239       3.355  12.026  21.336  1.00  0.00      B    H  
ATOM    738  O   HOH B 240       7.061   2.666  26.942  1.00  0.00      B    O  
ATOM    739  H1  HOH B 240       7.565   2.063  27.655  1.00  0.00      B    H  
ATOM    740  H2  HOH B 240       6.569   2.020  26.357  1.00  0.00      B    H  
ATOM    741  O   HOH B 241      11.331  17.882   9.036  1.00  0.00      B    O  
ATOM    742  H1  HOH B 241      12.259  17.981   9.330  1.00  0.00      B    H  
ATOM    743  H2  HOH B 241      11.253  16.999   8.568  1.00  0.00      B    H  
ATOM    744  O   HOH B 242      18.896   3.369   5.290  1.00  0.00      B    O  
ATOM    745  H1  HOH B 242      19.169   3.987   4.552  1.00  0.00      B    H  
ATOM    746  H2  HOH B 242      17.970   3.679   5.500  1.00  0.00      B    H  
ATOM    747  O   HOH B 243       5.233   9.216  31.965  1.00  0.00      B    O  
ATOM    748  H1  HOH B 243       4.763   9.498  31.114  1.00  0.00      B    H  
ATOM    749  H2  HOH B 243       6.153   8.875  31.717  1.00  0.00      B    H  
ATOM    750  O   HOH B 244       0.271   1.805   4.901  1.00  0.00      B    O  
ATOM    751  H1  HOH B 244       0.073   1.003   4.301  1.00  0.00      B    H  
ATOM    752  H2  HOH B 244       0.333   2.664   4.375  1.00  0.00      B    H  
ATOM    753  O   HOH B 245       3.772   4.674  27.675  1.00  0.00      B    O  
ATOM    754  H1  HOH B 245       3.291   4.592  26.811  1.00  0.00      B    H  
ATOM    755  H2  HOH B 245       4.291   3.800  27.851  1.00  0.00      B    H  
ATOM    756  O   HOH B 246       5.882   1.531  17.998  1.00  0.00      B    O  
ATOM    757  H1  HOH B 246       5.529   0.536  18.207  1.00  0.00      B    H  
ATOM    758  H2  HOH B 246       6.778   1.543  17.416  1.00  0.00      B    H  
ATOM    759  O   HOH B 247       3.138  23.256  27.018  1.00  0.00      B    O  
ATOM    760  H1  HOH B 247       3.191  22.208  27.078  1.00  0.00      B    H  
ATOM    761  H2  HOH B 247       3.707  23.612  27.807  1.00  0.00      B    H  
ATOM    762  O   HOH B 248       0.460  19.925  38.466  1.00  0.00      B    O  
ATOM    763  H1  HOH B 248      -0.471  20.215  38.289  1.00  0.00      B    H  
ATOM    764  H2  HOH B 248       0.579  19.655  39.500  1.00  0.00      B    H  
ATOM    765  O   HOH B 249      14.698  38.830  13.507  1.00  0.00      B    O  
ATOM    766  H1  HOH B 249      15.147  37.934  13.234  1.00  0.00      B    H  
ATOM    767  H2  HOH B 249      13.925  38.627  14.094  1.00  0.00      B    H  
ATOM    768  O   HOH B 250      11.000   6.831  19.538  1.00  0.00      B    O  
ATOM    769  H1  HOH B 250      11.590   7.445  20.124  1.00  0.00      B    H  
ATOM    770  H2  HOH B 250      11.631   6.289  18.935  1.00  0.00      B    H  
ATOM    771  O   HOH B 251      18.469  16.313  13.914  1.00  0.00      B    O  
ATOM    772  H1  HOH B 251      18.366  16.017  14.884  1.00  0.00      B    H  
ATOM    773  H2  HOH B 251      18.263  17.295  13.822  1.00  0.00      B    H  
ATOM    774  O   HOH B 252      36.600  31.264  21.945  1.00  0.00      B    O  
ATOM    775  H1  HOH B 252      36.883  30.576  22.616  1.00  0.00      B    H  
ATOM    776  H2  HOH B 252      37.021  32.158  22.248  1.00  0.00      B    H  
ATOM    777  O   HOH B 253      12.380  28.863   2.942  1.00  0.00      B    O  
ATOM    778  H1  HOH B 253      11.701  29.456   3.408  1.00  0.00      B    H  
ATOM    779  H2  HOH B 253      13.259  29.407   2.990  1.00  0.00      B    H  
ATOM    780  O   HOH B 254      17.921  10.236   4.116  1.00  0.00      B    O  
ATOM    781  H1  HOH B 254      17.790   9.613   4.870  1.00  0.00      B    H  
ATOM    782  H2  HOH B 254      18.808  10.102   3.722  1.00  0.00      B    H  
ATOM    783  O   HOH B 255       4.288  20.723  39.071  1.00  0.00      B    O  
ATOM    784  H1  HOH B 255       5.196  21.122  38.990  1.00  0.00      B    H  
ATOM    785  H2  HOH B 255       3.584  21.375  38.750  1.00  0.00      B    H  
ATOM    786  O   HOH B 256      17.512  12.134  19.466  1.00  0.00      B    O  
ATOM    787  H1  HOH B 256      17.353  12.924  20.106  1.00  0.00      B    H  
ATOM    788  H2  HOH B 256      18.487  11.867  19.643  1.00  0.00      B    H  
ATOM    789  O   HOH B 257      27.650  17.217  10.824  1.00  0.00      B    O  
ATOM    790  H1  HOH B 257      27.643  17.676   9.938  1.00  0.00      B    H  
ATOM    791  H2  HOH B 257      27.697  16.219  10.683  1.00  0.00      B    H  
ATOM    792  O   HOH B 258      25.993  10.040   3.130  1.00  0.00      B    O  
ATOM    793  H1  HOH B 258      26.013   9.066   2.828  1.00  0.00      B    H  
ATOM    794  H2  HOH B 258      26.745  10.519   2.659  1.00  0.00      B    H  
ATOM    795  O   HOH B 259      18.626  31.795  19.424  1.00  0.00      B    O  
ATOM    796  H1  HOH B 259      18.655  31.990  20.396  1.00  0.00      B    H  
ATOM    797  H2  HOH B 259      19.532  31.344  19.204  1.00  0.00      B    H  
ATOM    798  O   HOH B 260       0.254   4.533   3.430  1.00  0.00      B    O  
ATOM    799  H1  HOH B 260       1.163   4.564   3.854  1.00  0.00      B    H  
ATOM    800  H2  HOH B 260      -0.062   5.497   3.233  1.00  0.00      B    H  
ATOM    801  O   HOH B 261       8.300   2.940  31.193  1.00  0.00      B    O  
ATOM    802  H1  HOH B 261       8.733   3.842  31.000  1.00  0.00      B    H  
ATOM    803  H2  HOH B 261       9.032   2.286  31.410  1.00  0.00      B    H  
ATOM    804  O   HOH B 262       0.266   7.734  25.444  1.00  0.00      B    O  
ATOM    805  H1  HOH B 262       0.243   8.585  24.825  1.00  0.00      B    H  
ATOM    806  H2  HOH B 262       1.282   7.460  25.502  1.00  0.00      B    H  
ATOM    807  O   HOH B 263      10.317  30.171   4.408  1.00  0.00      B    O  
ATOM    808  H1  HOH B 263      10.063  30.529   5.355  1.00  0.00      B    H  
ATOM    809  H2  HOH B 263       9.804  30.546   3.615  1.00  0.00      B    H  
ATOM    810  O   HOH B 264      26.923  26.343  29.672  1.00  0.00      B    O  
ATOM    811  H1  HOH B 264      27.827  26.724  29.784  1.00  0.00      B    H  
ATOM    812  H2  HOH B 264      26.341  26.893  29.044  1.00  0.00      B    H  
ATOM    813  O   HOH B 265      28.184  38.679  24.785  1.00  0.00      B    O  
ATOM    814  H1  HOH B 265      28.897  38.006  24.776  1.00  0.00      B    H  
ATOM    815  H2  HOH B 265      27.504  38.267  25.439  1.00  0.00      B    H  
ATOM    816  O   HOH B 266      19.913  36.798  34.182  1.00  0.00      B    O  
ATOM    817  H1  HOH B 266      20.059  35.899  34.667  1.00  0.00      B    H  
ATOM    818  H2  HOH B 266      18.972  36.748  33.785  1.00  0.00      B    H  
ATOM    819  O   HOH B 267       9.537   2.540  20.482  1.00  0.00      B    O  
ATOM    820  H1  HOH B 267       8.575   2.219  20.686  1.00  0.00      B    H  
ATOM    821  H2  HOH B 267       9.520   3.561  20.536  1.00  0.00      B    H  
ATOM    822  O   HOH B 268      35.575   4.443  10.459  1.00  0.00      B    O  
ATOM    823  H1  HOH B 268      36.266   5.217  10.300  1.00  0.00      B    H  
ATOM    824  H2  HOH B 268      35.014   4.649  11.270  1.00  0.00      B    H  
ATOM    825  O   HOH B 269      23.514   7.221  34.508  1.00  0.00      B    O  
ATOM    826  H1  HOH B 269      23.017   8.010  34.936  1.00  0.00      B    H  
ATOM    827  H2  HOH B 269      24.468   7.357  34.866  1.00  0.00      B    H  
ATOM    828  O   HOH B 270      16.263   9.356  30.042  1.00  0.00      B    O  
ATOM    829  H1  HOH B 270      15.687   8.533  30.099  1.00  0.00      B    H  
ATOM    830  H2  HOH B 270      15.970   9.897  29.275  1.00  0.00      B    H  
ATOM    831  O   HOH B 271      36.164   0.932   1.766  1.00  0.00      B    O  
ATOM    832  H1  HOH B 271      36.691   0.393   1.095  1.00  0.00      B    H  
ATOM    833  H2  HOH B 271      35.542   1.604   1.319  1.00  0.00      B    H  
ATOM    834  O   HOH B 272       2.426  18.477  37.169  1.00  0.00      B    O  
ATOM    835  H1  HOH B 272       3.252  18.276  37.653  1.00  0.00      B    H  
ATOM    836  H2  HOH B 272       1.768  18.877  37.827  1.00  0.00      B    H  
ATOM    837  O   HOH B 273       0.472   1.321  14.287  1.00  0.00      B    O  
ATOM    838  H1  HOH B 273      -0.524   1.385  14.316  1.00  0.00      B    H  
ATOM    839  H2  HOH B 273       0.717   0.339  14.383  1.00  0.00      B    H  
ATOM    840  O   HOH B 274      29.937  29.546  11.100  1.00  0.00      B    O  
ATOM    841  H1  HOH B 274      29.785  29.665  12.106  1.00  0.00      B    H  
ATOM    842  H2  HOH B 274      30.897  29.313  10.955  1.00  0.00      B    H  
ATOM    843  O   HOH B 275      25.456  10.498   5.714  1.00  0.00      B    O  
ATOM    844  H1  HOH B 275      24.697  11.139   5.635  1.00  0.00      B    H  
ATOM    845  H2  HOH B 275      25.731  10.321   4.742  1.00  0.00      B    H  
ATOM    846  O   HOH B 276       7.334  35.972   9.175  1.00  0.00      B    O  
ATOM    847  H1  HOH B 276       6.929  35.636   8.317  1.00  0.00      B    H  
ATOM    848  H2  HOH B 276       6.647  35.962   9.925  1.00  0.00      B    H  
ATOM    849  O   HOH B 277      25.848  32.734   5.018  1.00  0.00      B    O  
ATOM    850  H1  HOH B 277      25.525  33.720   5.029  1.00  0.00      B    H  
ATOM    851  H2  HOH B 277      25.903  32.382   4.078  1.00  0.00      B    H  
ATOM    852  O   HOH B 278      30.805  32.515  35.847  1.00  0.00      B    O  
ATOM    853  H1  HOH B 278      29.780  32.589  35.923  1.00  0.00      B    H  
ATOM    854  H2  HOH B 278      31.100  31.683  35.345  1.00  0.00      B    H  
ATOM    855  O   HOH B 279       8.138  23.000   5.958  1.00  0.00      B    O  
ATOM    856  H1  HOH B 279       8.427  23.395   5.126  1.00  0.00      B    H  
ATOM    857  H2  HOH B 279       8.942  23.032   6.628  1.00  0.00      B    H  
ATOM    858  O   HOH B 280      34.577  15.916  31.403  1.00  0.00      B    O  
ATOM    859  H1  HOH B 280      35.009  15.176  31.962  1.00  0.00      B    H  
ATOM    860  H2  HOH B 280      35.193  16.733  31.491  1.00  0.00      B    H  
ATOM    861  O   HOH B 281      25.602  25.839  35.582  1.00  0.00      B    O  
ATOM    862  H1  HOH B 281      24.950  25.061  35.371  1.00  0.00      B    H  
ATOM    863  H2  HOH B 281      25.924  25.771  36.565  1.00  0.00      B    H  
ATOM    864  O   HOH B 282      33.180  34.462  15.889  1.00  0.00      B    O  
ATOM    865  H1  HOH B 282      32.281  34.767  16.182  1.00  0.00      B    H  
ATOM    866  H2  HOH B 282      33.884  34.857  16.527  1.00  0.00      B    H  
ATOM    867  O   HOH B 283      28.794  24.146   8.456  1.00  0.00      B    O  
ATOM    868  H1  HOH B 283      27.805  23.988   8.516  1.00  0.00      B    H  
ATOM    869  H2  HOH B 283      28.938  24.956   7.788  1.00  0.00      B    H  
ATOM    870  O   HOH B 284      16.653  19.183  37.892  1.00  0.00      B    O  
ATOM    871  H1  HOH B 284      15.759  19.455  38.359  1.00  0.00      B    H  
ATOM    872  H2  HOH B 284      16.568  18.152  37.584  1.00  0.00      B    H  
ATOM    873  O   HOH B 285      37.345   0.740  11.255  1.00  0.00      B    O  
ATOM    874  H1  HOH B 285      37.807  -0.137  10.967  1.00  0.00      B    H  
ATOM    875  H2  HOH B 285      37.883   1.542  10.949  1.00  0.00      B    H  
ATOM    876  O   HOH B 286      19.111  19.815  15.905  1.00  0.00      B    O  
ATOM    877  H1  HOH B 286      18.443  19.547  15.209  1.00  0.00      B    H  
ATOM    878  H2  HOH B 286      19.938  19.299  15.644  1.00  0.00      B    H  
ATOM    879  O   HOH B 287       6.179  37.551  34.634  1.00  0.00      B    O  
ATOM    880  H1  HOH B 287       6.481  37.403  33.713  1.00  0.00      B    H  
ATOM    881  H2  HOH B 287       5.280  37.129  34.690  1.00  0.00      B    H  
ATOM    882  O   HOH B 288       0.445  32.704   1.858  1.00  0.00      B    O  
ATOM    883  H1  HOH B 288      -0.251  33.141   2.541  1.00  0.00      B    H  
ATOM    884  H2  HOH B 288       0.194  31.690   1.880  1.00  0.00      B    H  
ATOM    885  O   HOH B 289       7.039  32.683  25.361  1.00  0.00      B    O  
ATOM    886  H1  HOH B 289       6.987  31.837  25.939  1.00  0.00      B    H  
ATOM    887  H2  HOH B 289       6.906  32.517  24.335  1.00  0.00      B    H  
ATOM    888  O   HOH B 290      13.658  38.790  38.275  1.00  0.00      B    O  
ATOM    889  H1  HOH B 290      13.889  37.838  38.571  1.00  0.00      B    H  
ATOM    890  H2  HOH B 290      14.466  39.385  38.420  1.00  0.00      B    H  
ATOM    891  O   HOH B 291       2.543   5.492  14.813  1.00  0.00      B    O  
ATOM    892  H1  HOH B 291       2.676   4.644  15.371  1.00  0.00      B    H  
ATOM    893  H2  HOH B 291       1.552   5.632  14.653  1.00  0.00      B    H  
ATOM    894  O   HOH B 292      28.800  25.811  10.885  1.00  0.00      B    O  
ATOM    895  H1  HOH B 292      28.935  25.250  10.021  1.00  0.00      B    H  
ATOM    896  H2  HOH B 292      28.461  26.741  10.563  1.00  0.00      B    H  
ATOM    897  O   HOH B 293      38.595  35.388  34.787  1.00  0.00      B    O  
ATOM    898  H1  HOH B 293      37.882  35.083  35.464  1.00  0.00      B    H  
ATOM    899  H2  HOH B 293      39.157  36.054  35.254  1.00  0.00      B    H  
ATOM    900  O   HOH B 294       2.322  16.766   1.311  1.00  0.00      B    O  
ATOM    901  H1  HOH B 294       2.421  17.778   1.363  1.00  0.00      B    H  
ATOM    902  H2  HOH B 294       1.423  16.609   0.953  1.00  0.00      B    H  
ATOM    903  O   HOH B 295      22.374   7.810  10.893  1.00  0.00      B    O  
ATOM    904  H1  HOH B 295      23.234   7.782  10.326  1.00  0.00      B    H  
ATOM    905  H2  HOH B 295      21.796   6.928  10.702  1.00  0.00      B    H  
ATOM    906  O   HOH B 296       8.073  16.668  32.478  1.00  0.00      B    O  
ATOM    907  H1  HOH B 296       7.357  17.441  32.500  1.00  0.00      B    H  
ATOM    908  H2  HOH B 296       8.295  16.445  33.454  1.00  0.00      B    H  
ATOM    909  O   HOH B 297      35.314  15.284  20.399  1.00  0.00      B    O  
ATOM    910  H1  HOH B 297      36.005  14.843  20.975  1.00  0.00      B    H  
ATOM    911  H2  HOH B 297      34.427  14.924  20.578  1.00  0.00      B    H  
ATOM    912  O   HOH B 298      13.029  13.063   0.796  1.00  0.00      B    O  
ATOM    913  H1  HOH B 298      12.506  13.819   1.235  1.00  0.00      B    H  
ATOM    914  H2  HOH B 298      14.037  13.395   0.869  1.00  0.00      B    H  
ATOM    915  O   HOH B 299      29.001  32.019  10.908  1.00  0.00      B    O  
ATOM    916  H1  HOH B 299      29.357  32.677  10.203  1.00  0.00      B    H  
ATOM    917  H2  HOH B 299      29.527  31.137  10.862  1.00  0.00      B    H  
ATOM    918  O   HOH B 300       4.815   9.549  22.358  1.00  0.00      B    O  
ATOM    919  H1  HOH B 300       4.342  10.442  22.258  1.00  0.00      B    H  
ATOM    920  H2  HOH B 300       5.470   9.421  21.601  1.00  0.00      B    H  
ATOM    921  O   HOH B 301      35.743  25.847   6.614  1.00  0.00      B    O  
ATOM    922  H1  HOH B 301      36.729  26.031   6.811  1.00  0.00      B    H  
ATOM    923  H2  HOH B 301      35.564  26.032   5.579  1.00  0.00      B    H  
ATOM    924  O   HOH B 302       7.937   9.107  31.002  1.00  0.00      B    O  
ATOM    925  H1  HOH B 302       8.627   8.613  31.574  1.00  0.00      B    H  
ATOM    926  H2  HOH B 302       8.350   9.980  30.742  1.00  0.00      B    H  
ATOM    927  O   HOH B 303      23.292   6.026  31.908  1.00  0.00      B    O  
ATOM    928  H1  HOH B 303      23.167   6.606  32.752  1.00  0.00      B    H  
ATOM    929  H2  HOH B 303      24.316   5.907  31.748  1.00  0.00      B    H  
ATOM    930  O   HOH B 304       9.664  14.373  21.580  1.00  0.00      B    O  
ATOM    931  H1  HOH B 304       9.366  13.500  21.960  1.00  0.00      B    H  
ATOM    932  H2  HOH B 304      10.210  14.133  20.739  1.00  0.00      B    H  
ATOM    933  O   HOH B 305       0.943  24.311  13.576  1.00  0.00      B    O  
ATOM    934  H1  HOH B 305       0.759  23.295  13.634  1.00  0.00      B    H  
ATOM    935  H2  HOH B 305       0.217  24.729  12.995  1.00  0.00      B    H  
ATOM    936  O   HOH B 306      34.684  16.163  15.913  1.00  0.00      B    O  
ATOM    937  H1  HOH B 306      34.633  17.094  16.344  1.00  0.00      B    H  
ATOM    938  H2  HOH B 306      33.770  15.967  15.512  1.00  0.00      B    H  
ATOM    939  O   HOH B 307      38.445  23.824  35.258  1.00  0.00      B    O  
ATOM    940  H1  HOH B 307      37.436  23.798  35.404  1.00  0.00      B    H  
ATOM    941  H2  HOH B 307      38.809  22.842  35.176  1.00  0.00      B    H  
ATOM    942  O   HOH B 308       6.840  12.661  12.948  1.00  0.00      B    O  
ATOM    943  H1  HOH B 308       6.600  12.662  13.952  1.00  0.00      B    H  
ATOM    944  H2  HOH B 308       7.813  12.994  12.820  1.00  0.00      B    H  
ATOM    945  O   HOH B 309      33.371  35.492   0.648  1.00  0.00      B    O  
ATOM    946  H1  HOH B 309      32.487  35.239   0.126  1.00  0.00      B    H  
ATOM    947  H2  HOH B 309      33.069  35.468   1.621  1.00  0.00      B    H  
ATOM    948  O   HOH B 310      26.893  36.216  26.229  1.00  0.00      B    O  
ATOM    949  H1  HOH B 310      26.227  35.979  25.518  1.00  0.00      B    H  
ATOM    950  H2  HOH B 310      27.521  35.426  26.481  1.00  0.00      B    H  
ATOM    951  O   HOH B 311      21.593   0.922  38.988  1.00  0.00      B    O  
ATOM    952  H1  HOH B 311      21.824   0.975  38.002  1.00  0.00      B    H  
ATOM    953  H2  HOH B 311      20.966   0.097  39.029  1.00  0.00      B    H  
ATOM    954  O   HOH B 312       4.557   3.786  36.927  1.00  0.00      B    O  
ATOM    955  H1  HOH B 312       4.083   4.322  36.222  1.00  0.00      B    H  
ATOM    956  H2  HOH B 312       4.482   2.799  36.594  1.00  0.00      B    H  
ATOM    957  O   HOH B 313      13.983  15.676   3.522  1.00  0.00      B    O  
ATOM    958  H1  HOH B 313      13.266  16.372   3.698  1.00  0.00      B    H  
ATOM    959  H2  HOH B 313      13.549  14.741   3.586  1.00  0.00      B    H  
ATOM    960  O   HOH B 314       7.112  15.130  15.073  1.00  0.00      B    O  
ATOM    961  H1  HOH B 314       7.066  14.195  15.509  1.00  0.00      B    H  
ATOM    962  H2  HOH B 314       8.074  15.389  15.338  1.00  0.00      B    H  
ATOM    963  O   HOH B 315      14.916  13.839  12.134  1.00  0.00      B    O  
ATOM    964  H1  HOH B 315      15.754  13.404  11.714  1.00  0.00      B    H  
ATOM    965  H2  HOH B 315      15.005  13.791  13.142  1.00  0.00      B    H  
ATOM    966  O   HOH B 316       4.817  38.400  31.129  1.00  0.00      B    O  
ATOM    967  H1  HOH B 316       5.122  38.414  30.176  1.00  0.00      B    H  
ATOM    968  H2  HOH B 316       3.849  38.105  31.252  1.00  0.00      B    H  
ATOM    969  O   HOH B 317      22.719  35.547  14.207  1.00  0.00      B    O  
ATOM    970  H1  HOH B 317      21.947  35.066  13.845  1.00  0.00      B    H  
ATOM    971  H2  HOH B 317      22.979  36.279  13.566  1.00  0.00      B    H  
ATOM    972  O   HOH B 318      35.654  34.937  21.951  1.00  0.00      B    O  
ATOM    973  H1  HOH B 318      35.542  34.466  22.896  1.00  0.00      B    H  
ATOM    974  H2  HOH B 318      36.595  34.716  21.724  1.00  0.00      B    H  
ATOM    975  O   HOH B 319       5.697  29.805  14.301  1.00  0.00      B    O  
ATOM    976  H1  HOH B 319       4.926  30.265  14.853  1.00  0.00      B    H  
ATOM    977  H2  HOH B 319       5.937  30.355  13.527  1.00  0.00      B    H  
ATOM    978  O   HOH B 320      10.913  12.532  36.198  1.00  0.00      B    O  
ATOM    979  H1  HOH B 320      10.316  11.925  35.633  1.00  0.00      B    H  
ATOM    980  H2  HOH B 320      10.340  12.788  37.014  1.00  0.00      B    H  
ATOM    981  O   HOH B 321       4.360  35.814  28.140  1.00  0.00      B    O  
ATOM    982  H1  HOH B 321       4.868  35.510  27.300  1.00  0.00      B    H  
ATOM    983  H2  HOH B 321       4.673  36.763  28.313  1.00  0.00      B    H  
ATOM    984  O   HOH B 322      11.311  28.831  27.263  1.00  0.00      B    O  
ATOM    985  H1  HOH B 322      11.648  28.359  28.101  1.00  0.00      B    H  
ATOM    986  H2  HOH B 322      11.378  29.870  27.365  1.00  0.00      B    H  
ATOM    987  O   HOH B 323      14.862  10.832  13.246  1.00  0.00      B    O  
ATOM    988  H1  HOH B 323      14.863  10.774  14.276  1.00  0.00      B    H  
ATOM    989  H2  HOH B 323      15.461  11.613  13.050  1.00  0.00      B    H  
ATOM    990  O   HOH B 324      25.868   3.215   8.967  1.00  0.00      B    O  
ATOM    991  H1  HOH B 324      26.106   2.497   9.566  1.00  0.00      B    H  
ATOM    992  H2  HOH B 324      24.906   3.416   9.118  1.00  0.00      B    H  
ATOM    993  O   HOH B 325      24.392  13.824   1.182  1.00  0.00      B    O  
ATOM    994  H1  HOH B 325      24.964  14.284   0.441  1.00  0.00      B    H  
ATOM    995  H2  HOH B 325      24.917  13.758   2.044  1.00  0.00      B    H  
ATOM    996  O   HOH B 326      26.084   5.771  26.443  1.00  0.00      B    O  
ATOM    997  H1  HOH B 326      26.406   6.738  26.546  1.00  0.00      B    H  
ATOM    998  H2  HOH B 326      26.739   5.195  26.981  1.00  0.00      B    H  
ATOM    999  O   HOH B 327      13.464  22.163  25.158  1.00  0.00      B    O  
ATOM   1000  H1  HOH B 327      12.462  22.258  25.227  1.00  0.00      B    H  
ATOM   1001  H2  HOH B 327      13.628  21.276  24.764  1.00  0.00      B    H  
ATOM   1002  O   HOH B 328       6.413  30.268  26.594  1.00  0.00      B    O  
ATOM   1003  H1  HOH B 328       7.319  29.773  26.569  1.00  0.00      B    H  
ATOM   1004  H2  HOH B 328       5.823  29.796  25.899  1.00  0.00      B    H  
ATOM   1005  O   HOH B 329      34.987  10.443   8.523  1.00  0.00      B    O  
ATOM   1006  H1  HOH B 329      35.181   9.645   9.086  1.00  0.00      B    H  
ATOM   1007  H2  HOH B 329      35.652  10.408   7.768  1.00  0.00      B    H  
ATOM   1008  O   HOH B 330      29.692   1.898  -0.313  1.00  0.00      B    O  
ATOM   1009  H1  HOH B 330      29.877   0.988   0.117  1.00  0.00      B    H  
ATOM   1010  H2  HOH B 330      30.145   2.548   0.302  1.00  0.00      B    H  
ATOM   1011  O   HOH B 331       4.690  33.538  34.072  1.00  0.00      B    O  
ATOM   1012  H1  HOH B 331       5.303  33.997  33.439  1.00  0.00      B    H  
ATOM   1013  H2  HOH B 331       3.766  33.836  33.855  1.00  0.00      B    H  
ATOM   1014  O   HOH B 332      14.141  31.076  11.343  1.00  0.00      B    O  
ATOM   1015  H1  HOH B 332      15.130  30.919  11.678  1.00  0.00      B    H  
ATOM   1016  H2  HOH B 332      14.116  30.880  10.356  1.00  0.00      B    H  
ATOM   1017  O   HOH B 333       1.620  38.155   6.883  1.00  0.00      B    O  
ATOM   1018  H1  HOH B 333       1.972  37.530   6.150  1.00  0.00      B    H  
ATOM   1019  H2  HOH B 333       1.802  39.115   6.532  1.00  0.00      B    H  
ATOM   1020  O   HOH B 334      10.382  26.406  20.216  1.00  0.00      B    O  
ATOM   1021  H1  HOH B 334       9.463  26.594  20.573  1.00  0.00      B    H  
ATOM   1022  H2  HOH B 334      10.361  26.673  19.216  1.00  0.00      B    H  
ATOM   1023  O   HOH B 335      28.355   8.148  17.378  1.00  0.00      B    O  
ATOM   1024  H1  HOH B 335      27.601   8.818  17.238  1.00  0.00      B    H  
ATOM   1025  H2  HOH B 335      28.912   8.238  16.568  1.00  0.00      B    H  
ATOM   1026  O   HOH B 336       5.881  12.567  31.979  1.00  0.00      B    O  
ATOM   1027  H1  HOH B 336       6.142  11.644  32.237  1.00  0.00      B    H  
ATOM   1028  H2  HOH B 336       5.447  12.979  32.773  1.00  0.00      B    H  
ATOM   1029  O   HOH B 337      32.647  21.959   7.175  1.00  0.00      B    O  
ATOM   1030  H1  HOH B 337      32.181  22.255   8.025  1.00  0.00      B    H  
ATOM   1031  H2  HOH B 337      32.723  22.836   6.608  1.00  0.00      B    H  
ATOM   1032  O   HOH B 338      20.909  36.839   4.878  1.00  0.00      B    O  
ATOM   1033  H1  HOH B 338      21.293  37.055   3.932  1.00  0.00      B    H  
ATOM   1034  H2  HOH B 338      19.890  36.729   4.811  1.00  0.00      B    H  
ATOM   1035  O   HOH B 339      22.322  22.232  10.897  1.00  0.00      B    O  
ATOM   1036  H1  HOH B 339      22.938  21.772  10.176  1.00  0.00      B    H  
ATOM   1037  H2  HOH B 339      22.542  21.847  11.805  1.00  0.00      B    H  
ATOM   1038  O   HOH B 340      23.803  10.359  13.280  1.00  0.00      B    O  
ATOM   1039  H1  HOH B 340      22.880   9.885  13.184  1.00  0.00      B    H  
ATOM   1040  H2  HOH B 340      24.363   9.998  12.499  1.00  0.00      B    H  
ATOM   1041  O   HOH B 341       8.150  10.229  23.623  1.00  0.00      B    O  
ATOM   1042  H1  HOH B 341       7.715  11.138  23.641  1.00  0.00      B    H  
ATOM   1043  H2  HOH B 341       7.429   9.565  23.712  1.00  0.00      B    H  
ATOM   1044  O   HOH B 342      15.337   3.709  15.889  1.00  0.00      B    O  
ATOM   1045  H1  HOH B 342      15.710   2.855  15.496  1.00  0.00      B    H  
ATOM   1046  H2  HOH B 342      14.567   4.051  15.357  1.00  0.00      B    H  
ATOM   1047  O   HOH B 343      14.576  15.576  24.249  1.00  0.00      B    O  
ATOM   1048  H1  HOH B 343      14.488  15.602  23.236  1.00  0.00      B    H  
ATOM   1049  H2  HOH B 343      13.684  15.850  24.663  1.00  0.00      B    H  
ATOM   1050  O   HOH B 344      13.930   8.226  35.489  1.00  0.00      B    O  
ATOM   1051  H1  HOH B 344      13.370   8.814  34.954  1.00  0.00      B    H  
ATOM   1052  H2  HOH B 344      13.518   7.328  35.505  1.00  0.00      B    H  
ATOM   1053  O   HOH B 345      30.207  17.144   5.703  1.00  0.00      B    O  
ATOM   1054  H1  HOH B 345      30.828  17.905   6.031  1.00  0.00      B    H  
ATOM   1055  H2  HOH B 345      30.463  17.014   4.744  1.00  0.00      B    H  
ATOM   1056  O   HOH B 346      20.798  24.197  38.329  1.00  0.00      B    O  
ATOM   1057  H1  HOH B 346      21.042  25.133  38.508  1.00  0.00      B    H  
ATOM   1058  H2  HOH B 346      21.204  23.922  37.448  1.00  0.00      B    H  
ATOM   1059  O   HOH B 347       3.600  36.689  37.027  1.00  0.00      B    O  
ATOM   1060  H1  HOH B 347       3.274  37.228  37.797  1.00  0.00      B    H  
ATOM   1061  H2  HOH B 347       3.051  36.784  36.218  1.00  0.00      B    H  
ATOM   1062  O   HOH B 348      24.407  20.700  28.915  1.00  0.00      B    O  
ATOM   1063  H1  HOH B 348      25.426  20.679  28.743  1.00  0.00      B    H  
ATOM   1064  H2  HOH B 348      24.155  21.526  29.457  1.00  0.00      B    H  
ATOM   1065  O   HOH B 349       4.185  21.320  12.087  1.00  0.00      B    O  
ATOM   1066  H1  HOH B 349       4.525  22.126  12.605  1.00  0.00      B    H  
ATOM   1067  H2  HOH B 349       3.469  20.905  12.710  1.00  0.00      B    H  
ATOM   1068  O   HOH B 350      38.258  27.008   6.505  1.00  0.00      B    O  
ATOM   1069  H1  HOH B 350      38.078  27.177   5.491  1.00  0.00      B    H  
ATOM   1070  H2  HOH B 350      39.283  27.066   6.644  1.00  0.00      B    H  
ATOM   1071  O   HOH B 351       8.815   5.893  37.866  1.00  0.00      B    O  
ATOM   1072  H1  HOH B 351       9.082   6.709  37.355  1.00  0.00      B    H  
ATOM   1073  H2  HOH B 351       8.255   5.354  37.194  1.00  0.00      B    H  
ATOM   1074  O   HOH B 352       4.288   1.011  36.850  1.00  0.00      B    O  
ATOM   1075  H1  HOH B 352       3.859   0.615  36.039  1.00  0.00      B    H  
ATOM   1076  H2  HOH B 352       5.127   0.542  37.034  1.00  0.00      B    H  
ATOM   1077  O   HOH B 353      12.529   3.950  15.678  1.00  0.00      B    O  
ATOM   1078  H1  HOH B 353      12.112   4.737  16.231  1.00  0.00      B    H  
ATOM   1079  H2  HOH B 353      11.827   3.526  15.107  1.00  0.00      B    H  
ATOM   1080  O   HOH B 354      20.623  10.704  14.978  1.00  0.00      B    O  
ATOM   1081  H1  HOH B 354      20.451  10.509  16.009  1.00  0.00      B    H  
ATOM   1082  H2  HOH B 354      20.836   9.801  14.536  1.00  0.00      B    H  
ATOM   1083  O   HOH B 355      33.897  18.905  35.676  1.00  0.00      B    O  
ATOM   1084  H1  HOH B 355      33.085  18.493  36.098  1.00  0.00      B    H  
ATOM   1085  H2  HOH B 355      33.756  18.877  34.677  1.00  0.00      B    H  
ATOM   1086  O   HOH B 356       3.878  30.691  11.545  1.00  0.00      B    O  
ATOM   1087  H1  HOH B 356       4.891  30.867  11.632  1.00  0.00      B    H  
ATOM   1088  H2  HOH B 356       3.449  31.513  11.062  1.00  0.00      B    H  
ATOM   1089  O   HOH B 357      22.880   9.131  18.344  1.00  0.00      B    O  
ATOM   1090  H1  HOH B 357      22.898   8.975  19.363  1.00  0.00      B    H  
ATOM   1091  H2  HOH B 357      23.007   8.188  17.962  1.00  0.00      B    H  
ATOM   1092  O   HOH B 358      16.560   2.460  32.515  1.00  0.00      B    O  
ATOM   1093  H1  HOH B 358      16.011   3.232  32.836  1.00  0.00      B    H  
ATOM   1094  H2  HOH B 358      17.346   2.269  33.178  1.00  0.00      B    H  
ATOM   1095  O   HOH B 359      31.917  18.144   8.973  1.00  0.00      B    O  
ATOM   1096  H1  HOH B 359      32.444  17.403   9.440  1.00  0.00      B    H  
ATOM   1097  H2  HOH B 359      31.435  18.648   9.723  1.00  0.00      B    H  
ATOM   1098  O   HOH B 360      33.573   6.445  28.201  1.00  0.00      B    O  
ATOM   1099  H1  HOH B 360      33.110   7.282  27.784  1.00  0.00      B    H  
ATOM   1100  H2  HOH B 360      32.973   5.624  28.070  1.00  0.00      B    H  
ATOM   1101  O   HOH B 361      11.345  14.106  26.385  1.00  0.00      B    O  
ATOM   1102  H1  HOH B 361      12.120  13.457  26.341  1.00  0.00      B    H  
ATOM   1103  H2  HOH B 361      11.596  14.944  27.021  1.00  0.00      B    H  
ATOM   1104  O   HOH B 362      13.620  29.787  20.890  1.00  0.00      B    O  
ATOM   1105  H1  HOH B 362      12.791  30.029  21.415  1.00  0.00      B    H  
ATOM   1106  H2  HOH B 362      13.515  28.860  20.502  1.00  0.00      B    H  
ATOM   1107  O   HOH B 363      16.873  12.711   3.910  1.00  0.00      B    O  
ATOM   1108  H1  HOH B 363      17.322  13.161   4.691  1.00  0.00      B    H  
ATOM   1109  H2  HOH B 363      17.458  11.916   3.642  1.00  0.00      B    H  
ATOM   1110  O   HOH B 364      36.875  14.222   2.438  1.00  0.00      B    O  
ATOM   1111  H1  HOH B 364      37.064  13.527   3.163  1.00  0.00      B    H  
ATOM   1112  H2  HOH B 364      36.649  15.054   2.926  1.00  0.00      B    H  
ATOM   1113  O   HOH B 365      21.202  26.840  25.804  1.00  0.00      B    O  
ATOM   1114  H1  HOH B 365      20.535  27.593  25.555  1.00  0.00      B    H  
ATOM   1115  H2  HOH B 365      20.679  26.022  25.663  1.00  0.00      B    H  
ATOM   1116  O   HOH B 366      37.033  20.671  16.645  1.00  0.00      B    O  
ATOM   1117  H1  HOH B 366      36.632  21.480  17.036  1.00  0.00      B    H  
ATOM   1118  H2  HOH B 366      36.659  20.726  15.679  1.00  0.00      B    H  
ATOM   1119  O   HOH B 367      38.816   4.622   7.743  1.00  0.00      B    O  
ATOM   1120  H1  HOH B 367      39.760   4.587   7.944  1.00  0.00      B    H  
ATOM   1121  H2  HOH B 367      38.477   3.633   7.548  1.00  0.00      B    H  
ATOM   1122  O   HOH B 368      30.445   5.661   5.388  1.00  0.00      B    O  
ATOM   1123  H1  HOH B 368      30.196   6.100   6.255  1.00  0.00      B    H  
ATOM   1124  H2  HOH B 368      31.192   5.011   5.533  1.00  0.00      B    H  
ATOM   1125  O   HOH B 369       1.417  34.027  12.290  1.00  0.00      B    O  
ATOM   1126  H1  HOH B 369       1.249  33.819  13.277  1.00  0.00      B    H  
ATOM   1127  H2  HOH B 369       0.645  33.603  11.751  1.00  0.00      B    H  
ATOM   1128  O   HOH B 370      28.994  19.059  12.374  1.00  0.00      B    O  
ATOM   1129  H1  HOH B 370      28.754  18.291  11.736  1.00  0.00      B    H  
ATOM   1130  H2  HOH B 370      28.877  19.891  11.818  1.00  0.00      B    H  
ATOM   1131  O   HOH B 371      27.209  33.295  16.077  1.00  0.00      B    O  
ATOM   1132  H1  HOH B 371      27.412  33.638  17.048  1.00  0.00      B    H  
ATOM   1133  H2  HOH B 371      26.317  33.628  15.840  1.00  0.00      B    H  
ATOM   1134  O   HOH B 372      22.330  29.489   7.286  1.00  0.00      B    O  
ATOM   1135  H1  HOH B 372      22.847  29.283   8.135  1.00  0.00      B    H  
ATOM   1136  H2  HOH B 372      21.685  30.221   7.511  1.00  0.00      B    H  
ATOM   1137  O   HOH B 373      28.608  13.363  32.411  1.00  0.00      B    O  
ATOM   1138  H1  HOH B 373      28.420  14.309  32.670  1.00  0.00      B    H  
ATOM   1139  H2  HOH B 373      29.638  13.277  32.591  1.00  0.00      B    H  
ATOM   1140  O   HOH B 374      19.199   9.165   9.497  1.00  0.00      B    O  
ATOM   1141  H1  HOH B 374      19.038   8.353   8.944  1.00  0.00      B    H  
ATOM   1142  H2  HOH B 374      19.367   8.777  10.454  1.00  0.00      B    H  
ATOM   1143  O   HOH B 375      31.742  26.652  31.127  1.00  0.00      B    O  
ATOM   1144  H1  HOH B 375      32.366  26.151  30.450  1.00  0.00      B    H  
ATOM   1145  H2  HOH B 375      31.951  26.324  32.068  1.00  0.00      B    H  
ATOM   1146  O   HOH B 376      20.126  15.846  27.561  1.00  0.00      B    O  
ATOM   1147  H1  HOH B 376      20.634  15.390  28.309  1.00  0.00      B    H  
ATOM   1148  H2  HOH B 376      19.110  15.761  27.717  1.00  0.00      B    H  
ATOM   1149  O   HOH B 377      14.793  23.923  35.354  1.00  0.00      B    O  
ATOM   1150  H1  HOH B 377      14.498  22.956  35.249  1.00  0.00      B    H  
ATOM   1151  H2  HOH B 377      13.976  24.485  35.094  1.00  0.00      B    H  
ATOM   1152  O   HOH B 378       3.148   8.199  33.264  1.00  0.00      B    O  
ATOM   1153  H1  HOH B 378       2.582   8.952  33.608  1.00  0.00      B    H  
ATOM   1154  H2  HOH B 378       3.949   8.646  32.772  1.00  0.00      B    H  
ATOM   1155  O   HOH B 379      10.942  39.003   3.544  1.00  0.00      B    O  
ATOM   1156  H1  HOH B 379      10.267  39.284   4.221  1.00  0.00      B    H  
ATOM   1157  H2  HOH B 379      10.386  38.957   2.678  1.00  0.00      B    H  
ATOM   1158  O   HOH B 380      33.877  36.464  37.231  1.00  0.00      B    O  
ATOM   1159  H1  HOH B 380      33.234  35.910  36.652  1.00  0.00      B    H  
ATOM   1160  H2  HOH B 380      33.627  36.251  38.182  1.00  0.00      B    H  
ATOM   1161  O   HOH B 381      31.894  24.421  38.920  1.00  0.00      B    O  
ATOM   1162  H1  HOH B 381      32.556  23.726  38.642  1.00  0.00      B    H  
ATOM   1163  H2  HOH B 381      32.149  25.331  38.531  1.00  0.00      B    H  
ATOM   1164  O   HOH B 382      13.467  32.765  31.897  1.00  0.00      B    O  
ATOM   1165  H1  HOH B 382      13.022  33.325  31.156  1.00  0.00      B    H  
ATOM   1166  H2  HOH B 382      14.411  33.156  32.018  1.00  0.00      B    H  
ATOM   1167  O   HOH B 383      12.971  12.653   8.327  1.00  0.00      B    O  
ATOM   1168  H1  HOH B 383      13.092  12.626   9.337  1.00  0.00      B    H  
ATOM   1169  H2  HOH B 383      13.408  13.580   8.057  1.00  0.00      B    H  
ATOM   1170  O   HOH B 384       5.809  19.099   5.526  1.00  0.00      B    O  
ATOM   1171  H1  HOH B 384       5.204  18.408   5.137  1.00  0.00      B    H  
ATOM   1172  H2  HOH B 384       6.191  19.553   4.719  1.00  0.00      B    H  
ATOM   1173  O   HOH B 385      12.859  33.624  15.039  1.00  0.00      B    O  
ATOM   1174  H1  HOH B 385      13.814  33.632  14.702  1.00  0.00      B    H  
ATOM   1175  H2  HOH B 385      12.234  33.559  14.261  1.00  0.00      B    H  
ATOM   1176  O   HOH B 386       4.617  25.016  31.960  1.00  0.00      B    O  
ATOM   1177  H1  HOH B 386       4.315  24.410  32.745  1.00  0.00      B    H  
ATOM   1178  H2  HOH B 386       4.665  25.978  32.338  1.00  0.00      B    H  
ATOM   1179  O   HOH B 387      32.890  26.704  27.477  1.00  0.00      B    O  
ATOM   1180  H1  HOH B 387      33.109  26.240  28.338  1.00  0.00      B    H  
ATOM   1181  H2  HOH B 387      33.197  27.650  27.458  1.00  0.00      B    H  
ATOM   1182  O   HOH B 388      20.151  27.087   3.649  1.00  0.00      B    O  
ATOM   1183  H1  HOH B 388      20.716  26.582   4.263  1.00  0.00      B    H  
ATOM   1184  H2  HOH B 388      19.406  26.538   3.310  1.00  0.00      B    H  
ATOM   1185  O   HOH B 389      31.588  25.267  33.498  1.00  0.00      B    O  
ATOM   1186  H1  HOH B 389      30.582  24.976  33.618  1.00  0.00      B    H  
ATOM   1187  H2  HOH B 389      31.708  26.154  34.004  1.00  0.00      B    H  
ATOM   1188  O   HOH B 390      36.531  18.927   3.108  1.00  0.00      B    O  
ATOM   1189  H1  HOH B 390      36.589  17.869   3.180  1.00  0.00      B    H  
ATOM   1190  H2  HOH B 390      36.314  19.357   4.011  1.00  0.00      B    H  
ATOM   1191  O   HOH B 391       8.351  21.053  13.349  1.00  0.00      B    O  
ATOM   1192  H1  HOH B 391       7.742  21.062  12.514  1.00  0.00      B    H  
ATOM   1193  H2  HOH B 391       8.154  20.266  13.956  1.00  0.00      B    H  
ATOM   1194  O   HOH B 392       5.394  10.537  18.735  1.00  0.00      B    O  
ATOM   1195  H1  HOH B 392       4.831  10.333  17.914  1.00  0.00      B    H  
ATOM   1196  H2  HOH B 392       5.903   9.678  18.989  1.00  0.00      B    H  
ATOM   1197  O   HOH B 393       7.208   6.723  33.923  1.00  0.00      B    O  
ATOM   1198  H1  HOH B 393       8.024   7.147  34.383  1.00  0.00      B    H  
ATOM   1199  H2  HOH B 393       6.335   7.208  34.256  1.00  0.00      B    H  
ATOM   1200  O   HOH B 394       4.885  23.532  34.395  1.00  0.00      B    O  
ATOM   1201  H1  HOH B 394       5.880  23.404  34.356  1.00  0.00      B    H  
ATOM   1202  H2  HOH B 394       4.451  22.659  34.160  1.00  0.00      B    H  
ATOM   1203  O   HOH B 395       4.617  23.751  13.225  1.00  0.00      B    O  
ATOM   1204  H1  HOH B 395       4.487  24.775  13.105  1.00  0.00      B    H  
ATOM   1205  H2  HOH B 395       5.139  23.587  14.082  1.00  0.00      B    H  
ATOM   1206  O   HOH B 396      27.517  33.388  13.186  1.00  0.00      B    O  
ATOM   1207  H1  HOH B 396      27.694  33.282  14.203  1.00  0.00      B    H  
ATOM   1208  H2  HOH B 396      28.171  32.694  12.767  1.00  0.00      B    H  
ATOM   1209  O   HOH B 397      25.015  29.800  30.395  1.00  0.00      B    O  
ATOM   1210  H1  HOH B 397      24.918  30.033  31.366  1.00  0.00      B    H  
ATOM   1211  H2  HOH B 397      25.955  30.050  30.145  1.00  0.00      B    H  
ATOM   1212  O   HOH B 398       8.695  37.331  17.170  1.00  0.00      B    O  
ATOM   1213  H1  HOH B 398       8.865  37.917  17.981  1.00  0.00      B    H  
ATOM   1214  H2  HOH B 398       8.906  36.351  17.315  1.00  0.00      B    H  
ATOM   1215  O   HOH B 399      10.551  10.433  24.994  1.00  0.00      B    O  
ATOM   1216  H1  HOH B 399       9.678  10.093  24.587  1.00  0.00      B    H  
ATOM   1217  H2  HOH B 399      10.553  11.435  24.816  1.00  0.00      B    H  
ATOM   1218  O   HOH B 400      27.614  30.177  29.768  1.00  0.00      B    O  
ATOM   1219  H1  HOH B 400      28.002  29.826  28.897  1.00  0.00      B    H  
ATOM   1220  H2  HOH B 400      28.208  29.895  30.553  1.00  0.00      B    H  
ATOM   1221  O   HOH B 401      32.728  13.974  26.845  1.00  0.00      B    O  
ATOM   1222  H1  HOH B 401      31.977  13.274  26.862  1.00  0.00      B    H  
ATOM   1223  H2  HOH B 401      32.307  14.879  26.740  1.00  0.00      B    H  
ATOM   1224  O   HOH B 402       8.682  29.002  35.312  1.00  0.00      B    O  
ATOM   1225  H1  HOH B 402       8.541  29.278  36.276  1.00  0.00      B    H  
ATOM   1226  H2  HOH B 402       9.335  28.233  35.347  1.00  0.00      B    H  
ATOM   1227  O   HOH B 403      20.586  11.941  29.414  1.00  0.00      B    O  
ATOM   1228  H1  HOH B 403      21.100  11.355  28.757  1.00  0.00      B    H  
ATOM   1229  H2  HOH B 403      20.211  11.328  30.110  1.00  0.00      B    H  
ATOM   1230  O   HOH B 404       8.629  34.360  27.348  1.00  0.00      B    O  
ATOM   1231  H1  HOH B 404       8.624  33.961  28.234  1.00  0.00      B    H  
ATOM   1232  H2  HOH B 404       8.104  33.735  26.751  1.00  0.00      B    H  
ATOM   1233  O   HOH B 405      25.817  12.556  26.218  1.00  0.00      B    O  
ATOM   1234  H1  HOH B 405      26.631  13.139  26.028  1.00  0.00      B    H  
ATOM   1235  H2  HOH B 405      25.929  12.289  27.188  1.00  0.00      B    H  
ATOM   1236  O   HOH B 406      33.952  28.245  13.602  1.00  0.00      B    O  
ATOM   1237  H1  HOH B 406      34.890  27.906  13.419  1.00  0.00      B    H  
ATOM   1238  H2  HOH B 406      33.745  28.064  14.606  1.00  0.00      B    H  
ATOM   1239  O   HOH B 407      33.974  26.683  20.719  1.00  0.00      B    O  
ATOM   1240  H1  HOH B 407      34.095  26.625  21.675  1.00  0.00      B    H  
ATOM   1241  H2  HOH B 407      33.297  26.008  20.471  1.00  0.00      B    H  
ATOM   1242  O   HOH B 408      16.639   7.820  34.626  1.00  0.00      B    O  
ATOM   1243  H1  HOH B 408      15.931   7.908  35.393  1.00  0.00      B    H  
ATOM   1244  H2  HOH B 408      16.292   8.450  33.900  1.00  0.00      B    H  
ATOM   1245  O   HOH B 409      33.679  22.824  17.948  1.00  0.00      B    O  
ATOM   1246  H1  HOH B 409      32.953  23.054  18.651  1.00  0.00      B    H  
ATOM   1247  H2  HOH B 409      33.204  22.943  17.037  1.00  0.00      B    H  
ATOM   1248  O   HOH B 410       4.042  19.001  20.566  1.00  0.00      B    O  
ATOM   1249  H1  HOH B 410       3.587  18.720  19.698  1.00  0.00      B    H  
ATOM   1250  H2  HOH B 410       5.008  19.060  20.462  1.00  0.00      B    H  
ATOM   1251  O   HOH B 411      32.329  33.202  22.711  1.00  0.00      B    O  
ATOM   1252  H1  HOH B 411      32.288  33.257  23.729  1.00  0.00      B    H  
ATOM   1253  H2  HOH B 411      33.125  32.671  22.364  1.00  0.00      B    H  
ATOM   1254  O   HOH B 412      26.584  14.491  35.100  1.00  0.00      B    O  
ATOM   1255  H1  HOH B 412      25.872  14.612  35.813  1.00  0.00      B    H  
ATOM   1256  H2  HOH B 412      27.308  15.082  35.353  1.00  0.00      B    H  
ATOM   1257  O   HOH B 413      37.207   6.285   9.282  1.00  0.00      B    O  
ATOM   1258  H1  HOH B 413      37.817   7.056   9.123  1.00  0.00      B    H  
ATOM   1259  H2  HOH B 413      37.459   5.569   8.545  1.00  0.00      B    H  
ATOM   1260  O   HOH B 414      18.310  11.649  39.268  1.00  0.00      B    O  
ATOM   1261  H1  HOH B 414      17.697  11.011  39.766  1.00  0.00      B    H  
ATOM   1262  H2  HOH B 414      18.551  11.231  38.383  1.00  0.00      B    H  
ATOM   1263  O   HOH B 415      28.351  34.655   8.713  1.00  0.00      B    O  
ATOM   1264  H1  HOH B 415      27.294  34.648   8.997  1.00  0.00      B    H  
ATOM   1265  H2  HOH B 415      28.859  35.221   9.447  1.00  0.00      B    H  
ATOM   1266  O   HOH B 416      38.748  11.151  11.135  1.00  0.00      B    O  
ATOM   1267  H1  HOH B 416      39.355  10.899  10.366  1.00  0.00      B    H  
ATOM   1268  H2  HOH B 416      39.266  11.785  11.736  1.00  0.00      B    H  
ATOM   1269  O   HOH B 417       9.431  31.747   6.949  1.00  0.00      B    O  
ATOM   1270  H1  HOH B 417       9.082  31.129   7.689  1.00  0.00      B    H  
ATOM   1271  H2  HOH B 417      10.337  32.008   7.253  1.00  0.00      B    H  
ATOM   1272  O   HOH B 418      34.287  27.129  23.438  1.00  0.00      B    O  
ATOM   1273  H1  HOH B 418      33.698  27.881  23.586  1.00  0.00      B    H  
ATOM   1274  H2  HOH B 418      35.143  27.341  23.962  1.00  0.00      B    H  
ATOM   1275  O   HOH B 419      15.216  29.583   0.672  1.00  0.00      B    O  
ATOM   1276  H1  HOH B 419      15.490  28.719   1.143  1.00  0.00      B    H  
ATOM   1277  H2  HOH B 419      16.071  30.012   0.361  1.00  0.00      B    H  
ATOM   1278  O   HOH B 420      33.366   4.647   1.952  1.00  0.00      B    O  
ATOM   1279  H1  HOH B 420      32.946   5.526   2.289  1.00  0.00      B    H  
ATOM   1280  H2  HOH B 420      33.972   4.349   2.729  1.00  0.00      B    H  
ATOM   1281  O   HOH B 421       5.715   6.245  24.553  1.00  0.00      B    O  
ATOM   1282  H1  HOH B 421       5.961   7.234  24.794  1.00  0.00      B    H  
ATOM   1283  H2  HOH B 421       4.793   6.030  24.946  1.00  0.00      B    H  
ATOM   1284  O   HOH B 422      38.402  13.871  16.005  1.00  0.00      B    O  
ATOM   1285  H1  HOH B 422      37.931  14.533  15.326  1.00  0.00      B    H  
ATOM   1286  H2  HOH B 422      37.700  13.743  16.764  1.00  0.00      B    H  
ATOM   1287  O   HOH B 423      34.934  30.320  35.149  1.00  0.00      B    O  
ATOM   1288  H1  HOH B 423      35.372  30.142  36.039  1.00  0.00      B    H  
ATOM   1289  H2  HOH B 423      35.073  31.334  34.889  1.00  0.00      B    H  
ATOM   1290  O   HOH B 424       0.758  35.424  30.873  1.00  0.00      B    O  
ATOM   1291  H1  HOH B 424      -0.067  35.688  31.327  1.00  0.00      B    H  
ATOM   1292  H2  HOH B 424       0.477  34.820  30.111  1.00  0.00      B    H  
ATOM   1293  O   HOH B 425       5.485  23.429  15.657  1.00  0.00      B    O  
ATOM   1294  H1  HOH B 425       6.196  22.771  15.977  1.00  0.00      B    H  
ATOM   1295  H2  HOH B 425       5.835  24.352  15.831  1.00  0.00      B    H  
ATOM   1296  O   HOH B 426      20.398   7.229  25.443  1.00  0.00      B    O  
ATOM   1297  H1  HOH B 426      20.765   7.272  26.360  1.00  0.00      B    H  
ATOM   1298  H2  HOH B 426      19.672   6.554  25.453  1.00  0.00      B    H  
ATOM   1299  O   HOH B 427       0.587  15.268  22.052  1.00  0.00      B    O  
ATOM   1300  H1  HOH B 427       0.540  16.319  22.014  1.00  0.00      B    H  
ATOM   1301  H2  HOH B 427       1.171  14.943  21.284  1.00  0.00      B    H  
ATOM   1302  O   HOH B 428      36.442  35.559  15.238  1.00  0.00      B    O  
ATOM   1303  H1  HOH B 428      36.626  34.715  14.700  1.00  0.00      B    H  
ATOM   1304  H2  HOH B 428      35.914  36.080  14.610  1.00  0.00      B    H  
ATOM   1305  O   HOH B 429      31.151   2.939  36.698  1.00  0.00      B    O  
ATOM   1306  H1  HOH B 429      30.679   2.267  37.403  1.00  0.00      B    H  
ATOM   1307  H2  HOH B 429      30.920   3.895  37.097  1.00  0.00      B    H  
ATOM   1308  O   HOH B 430      33.286   0.072   6.565  1.00  0.00      B    O  
ATOM   1309  H1  HOH B 430      33.385  -0.515   7.390  1.00  0.00      B    H  
ATOM   1310  H2  HOH B 430      32.797   0.899   6.830  1.00  0.00      B    H  
ATOM   1311  O   HOH B 431      11.109  37.600  26.161  1.00  0.00      B    O  
ATOM   1312  H1  HOH B 431      11.142  38.567  26.492  1.00  0.00      B    H  
ATOM   1313  H2  HOH B 431      12.000  37.208  26.228  1.00  0.00      B    H  
ATOM   1314  O   HOH B 432      29.180  21.132   6.006  1.00  0.00      B    O  
ATOM   1315  H1  HOH B 432      30.129  20.801   5.902  1.00  0.00      B    H  
ATOM   1316  H2  HOH B 432      28.673  21.127   5.123  1.00  0.00      B    H  
ATOM   1317  O   HOH B 433       6.916  20.686   3.510  1.00  0.00      B    O  
ATOM   1318  H1  HOH B 433       6.280  21.425   3.711  1.00  0.00      B    H  
ATOM   1319  H2  HOH B 433       7.847  21.053   3.710  1.00  0.00      B    H  
ATOM   1320  O   HOH B 434       9.487  11.466  31.118  1.00  0.00      B    O  
ATOM   1321  H1  HOH B 434       9.184  12.421  31.319  1.00  0.00      B    H  
ATOM   1322  H2  HOH B 434      10.524  11.371  31.273  1.00  0.00      B    H  
ATOM   1323  O   HOH B 435       3.634  12.998   6.866  1.00  0.00      B    O  
ATOM   1324  H1  HOH B 435       4.123  13.869   6.984  1.00  0.00      B    H  
ATOM   1325  H2  HOH B 435       3.600  12.738   5.917  1.00  0.00      B    H  
ATOM   1326  O   HOH B 436      11.501  23.775  22.289  1.00  0.00      B    O  
ATOM   1327  H1  HOH B 436      10.869  24.480  22.706  1.00  0.00      B    H  
ATOM   1328  H2  HOH B 436      11.870  24.179  21.414  1.00  0.00      B    H  
ATOM   1329  O   HOH B 437      31.622  29.456  28.464  1.00  0.00      B    O  
ATOM   1330  H1  HOH B 437      30.717  29.956  28.320  1.00  0.00      B    H  
ATOM   1331  H2  HOH B 437      32.166  29.529  27.607  1.00  0.00      B    H  
ATOM   1332  O   HOH B 438      38.205  18.036  29.685  1.00  0.00      B    O  
ATOM   1333  H1  HOH B 438      38.531  17.301  29.004  1.00  0.00      B    H  
ATOM   1334  H2  HOH B 438      38.328  18.973  29.275  1.00  0.00      B    H  
ATOM   1335  O   HOH B 439       0.443  23.176  29.025  1.00  0.00      B    O  
ATOM   1336  H1  HOH B 439       0.172  23.932  29.576  1.00  0.00      B    H  
ATOM   1337  H2  HOH B 439       0.684  23.637  28.168  1.00  0.00      B    H  
ATOM   1338  O   HOH B 440      22.754   0.590  28.002  1.00  0.00      B    O  
ATOM   1339  H1  HOH B 440      22.708  -0.171  27.301  1.00  0.00      B    H  
ATOM   1340  H2  HOH B 440      23.423   1.246  27.634  1.00  0.00      B    H  
ATOM   1341  O   HOH B 441      25.920  18.498  13.581  1.00  0.00      B    O  
ATOM   1342  H1  HOH B 441      26.442  17.666  13.279  1.00  0.00      B    H  
ATOM   1343  H2  HOH B 441      25.681  18.336  14.533  1.00  0.00      B    H  
ATOM   1344  O   HOH B 442      36.128  13.267   7.438  1.00  0.00      B    O  
ATOM   1345  H1  HOH B 442      36.816  14.010   7.442  1.00  0.00      B    H  
ATOM   1346  H2  HOH B 442      35.776  13.036   8.278  1.00  0.00      B    H  
ATOM   1347  O   HOH B 443      16.820   4.078  35.221  1.00  0.00      B    O  
ATOM   1348  H1  HOH B 443      16.337   4.445  34.394  1.00  0.00      B    H  
ATOM   1349  H2  HOH B 443      16.118   3.910  35.898  1.00  0.00      B    H  
ATOM   1350  O   HOH B 444      21.794  30.426   4.796  1.00  0.00      B    O  
ATOM   1351  H1  HOH B 444      22.094  31.349   5.132  1.00  0.00      B    H  
ATOM   1352  H2  HOH B 444      21.910  29.772   5.611  1.00  0.00      B    H  
ATOM   1353  O   HOH B 445      35.675  17.246  36.973  1.00  0.00      B    O  
ATOM   1354  H1  HOH B 445      35.122  18.037  36.703  1.00  0.00      B    H  
ATOM   1355  H2  HOH B 445      35.415  16.889  37.857  1.00  0.00      B    H  
ATOM   1356  O   HOH B 446      18.929  34.813  25.453  1.00  0.00      B    O  
ATOM   1357  H1  HOH B 446      18.174  34.866  24.719  1.00  0.00      B    H  
ATOM   1358  H2  HOH B 446      18.926  33.858  25.724  1.00  0.00      B    H  
ATOM   1359  O   HOH B 447      26.950  17.991  38.376  1.00  0.00      B    O  
ATOM   1360  H1  HOH B 447      27.849  17.503  38.150  1.00  0.00      B    H  
ATOM   1361  H2  HOH B 447      27.163  18.732  39.102  1.00  0.00      B    H  
ATOM   1362  O   HOH B 448      26.798  17.184   4.345  1.00  0.00      B    O  
ATOM   1363  H1  HOH B 448      26.662  17.450   3.348  1.00  0.00      B    H  
ATOM   1364  H2  HOH B 448      26.450  17.939   4.964  1.00  0.00      B    H  
ATOM   1365  O   HOH B 449       7.383  18.442  14.514  1.00  0.00      B    O  
ATOM   1366  H1  HOH B 449       6.719  17.781  14.088  1.00  0.00      B    H  
ATOM   1367  H2  HOH B 449       8.285  18.344  14.054  1.00  0.00      B    H  
ATOM   1368  O   HOH B 450      11.268  35.257  19.289  1.00  0.00      B    O  
ATOM   1369  H1  HOH B 450      10.321  35.097  19.074  1.00  0.00      B    H  
ATOM   1370  H2  HOH B 450      11.271  36.029  19.986  1.00  0.00      B    H  
ATOM   1371  O   HOH B 451       3.878  34.788   3.188  1.00  0.00      B    O  
ATOM   1372  H1  HOH B 451       4.787  34.545   3.531  1.00  0.00      B    H  
ATOM   1373  H2  HOH B 451       3.404  33.979   2.797  1.00  0.00      B    H  
ATOM   1374  O   HOH B 452      16.128  33.190  26.230  1.00  0.00      B    O  
ATOM   1375  H1  HOH B 452      15.308  33.232  26.843  1.00  0.00      B    H  
ATOM   1376  H2  HOH B 452      15.767  32.703  25.380  1.00  0.00      B    H  
ATOM   1377  O   HOH B 453      21.887   1.411   3.381  1.00  0.00      B    O  
ATOM   1378  H1  HOH B 453      22.473   0.618   3.195  1.00  0.00      B    H  
ATOM   1379  H2  HOH B 453      20.880   1.175   3.501  1.00  0.00      B    H  
ATOM   1380  O   HOH B 454      27.072   3.860  22.299  1.00  0.00      B    O  
ATOM   1381  H1  HOH B 454      27.820   4.392  22.733  1.00  0.00      B    H  
ATOM   1382  H2  HOH B 454      27.479   3.347  21.460  1.00  0.00      B    H  
ATOM   1383  O   HOH B 455       5.659   7.300  12.571  1.00  0.00      B    O  
ATOM   1384  H1  HOH B 455       5.186   8.007  12.034  1.00  0.00      B    H  
ATOM   1385  H2  HOH B 455       5.072   6.542  12.431  1.00  0.00      B    H  
ATOM   1386  O   HOH B 456      38.793   9.025  21.107  1.00  0.00      B    O  
ATOM   1387  H1  HOH B 456      39.527   8.454  20.726  1.00  0.00      B    H  
ATOM   1388  H2  HOH B 456      38.138   8.441  21.649  1.00  0.00      B    H  
ATOM   1389  O   HOH B 457       8.149  21.320   8.782  1.00  0.00      B    O  
ATOM   1390  H1  HOH B 457       7.853  21.601   9.743  1.00  0.00      B    H  
ATOM   1391  H2  HOH B 457       7.358  20.874   8.302  1.00  0.00      B    H  
ATOM   1392  O   HOH B 458       5.172  18.405  37.663  1.00  0.00      B    O  
ATOM   1393  H1  HOH B 458       5.853  18.404  38.435  1.00  0.00      B    H  
ATOM   1394  H2  HOH B 458       4.872  19.385  37.530  1.00  0.00      B    H  
ATOM   1395  O   HOH B 459       1.954   4.974  10.842  1.00  0.00      B    O  
ATOM   1396  H1  HOH B 459       1.229   4.355  11.179  1.00  0.00      B    H  
ATOM   1397  H2  HOH B 459       2.421   4.510  10.030  1.00  0.00      B    H  
ATOM   1398  O   HOH B 460      23.793  20.818   1.664  1.00  0.00      B    O  
ATOM   1399  H1  HOH B 460      23.022  20.361   1.238  1.00  0.00      B    H  
ATOM   1400  H2  HOH B 460      23.687  20.912   2.703  1.00  0.00      B    H  
ATOM   1401  O   HOH B 461       9.211  10.829  28.286  1.00  0.00      B    O  
ATOM   1402  H1  HOH B 461       9.892  10.373  27.757  1.00  0.00      B    H  
ATOM   1403  H2  HOH B 461       9.473  10.940  29.255  1.00  0.00      B    H  
ATOM   1404  O   HOH B 462      25.206  24.908  30.892  1.00  0.00      B    O  
ATOM   1405  H1  HOH B 462      24.606  25.698  30.985  1.00  0.00      B    H  
ATOM   1406  H2  HOH B 462      26.116  25.245  30.611  1.00  0.00      B    H  
ATOM   1407  O   HOH B 463      38.500  10.793  33.014  1.00  0.00      B    O  
ATOM   1408  H1  HOH B 463      38.736  10.591  32.086  1.00  0.00      B    H  
ATOM   1409  H2  HOH B 463      37.976  10.021  33.413  1.00  0.00      B    H  
ATOM   1410  O   HOH B 464      22.778  13.974  27.275  1.00  0.00      B    O  
ATOM   1411  H1  HOH B 464      22.625  13.864  26.290  1.00  0.00      B    H  
ATOM   1412  H2  HOH B 464      23.219  13.146  27.661  1.00  0.00      B    H  
ATOM   1413  O   HOH B 465      38.143  14.323  -0.222  1.00  0.00      B    O  
ATOM   1414  H1  HOH B 465      39.160  14.485  -0.304  1.00  0.00      B    H  
ATOM   1415  H2  HOH B 465      37.980  13.923   0.697  1.00  0.00      B    H  
ATOM   1416  O   HOH B 466      12.023   7.649  14.659  1.00  0.00      B    O  
ATOM   1417  H1  HOH B 466      12.577   7.853  15.501  1.00  0.00      B    H  
ATOM   1418  H2  HOH B 466      11.119   7.156  14.957  1.00  0.00      B    H  
ATOM   1419  O   HOH B 467       1.856  27.216  22.133  1.00  0.00      B    O  
ATOM   1420  H1  HOH B 467       1.778  26.280  21.694  1.00  0.00      B    H  
ATOM   1421  H2  HOH B 467       1.049  27.760  21.940  1.00  0.00      B    H  
ATOM   1422  O   HOH B 468       0.797  35.162  23.482  1.00  0.00      B    O  
ATOM   1423  H1  HOH B 468       0.357  35.908  24.107  1.00  0.00      B    H  
ATOM   1424  H2  HOH B 468       1.802  35.218  23.586  1.00  0.00      B    H  
ATOM   1425  O   HOH B 469      27.275  21.122   3.982  1.00  0.00      B    O  
ATOM   1426  H1  HOH B 469      26.706  21.852   3.605  1.00  0.00      B    H  
ATOM   1427  H2  HOH B 469      26.761  20.556   4.576  1.00  0.00      B    H  
ATOM   1428  O   HOH B 470      27.883  21.395  20.561  1.00  0.00      B    O  
ATOM   1429  H1  HOH B 470      28.348  21.328  21.442  1.00  0.00      B    H  
ATOM   1430  H2  HOH B 470      28.441  22.080  20.016  1.00  0.00      B    H  
ATOM   1431  O   HOH B 471      25.509  36.559  36.352  1.00  0.00      B    O  
ATOM   1432  H1  HOH B 471      25.553  37.446  35.878  1.00  0.00      B    H  
ATOM   1433  H2  HOH B 471      24.541  36.426  36.457  1.00  0.00      B    H  
ATOM   1434  O   HOH B 472       7.383  27.206   7.813  1.00  0.00      B    O  
ATOM   1435  H1  HOH B 472       6.769  27.135   7.014  1.00  0.00      B    H  
ATOM   1436  H2  HOH B 472       8.362  27.165   7.444  1.00  0.00      B    H  
ATOM   1437  O   HOH B 473      16.029   3.254  28.349  1.00  0.00      B    O  
ATOM   1438  H1  HOH B 473      15.372   2.598  28.638  1.00  0.00      B    H  
ATOM   1439  H2  HOH B 473      16.268   3.838  29.171  1.00  0.00      B    H  
ATOM   1440  O   HOH B 474      30.043  33.774  25.902  1.00  0.00      B    O  
ATOM   1441  H1  HOH B 474      30.219  32.872  25.426  1.00  0.00      B    H  
ATOM   1442  H2  HOH B 474      30.262  33.560  26.822  1.00  0.00      B    H  
ATOM   1443  O   HOH B 475      13.645  33.253   3.481  1.00  0.00      B    O  
ATOM   1444  H1  HOH B 475      14.033  34.159   3.304  1.00  0.00      B    H  
ATOM   1445  H2  HOH B 475      12.904  33.416   4.176  1.00  0.00      B    H  
ATOM   1446  O   HOH B 476       8.757  32.113  13.591  1.00  0.00      B    O  
ATOM   1447  H1  HOH B 476       9.048  33.080  13.549  1.00  0.00      B    H  
ATOM   1448  H2  HOH B 476       9.610  31.530  13.726  1.00  0.00      B    H  
ATOM   1449  O   HOH B 477      15.451  19.233   3.183  1.00  0.00      B    O  
ATOM   1450  H1  HOH B 477      15.791  20.122   2.907  1.00  0.00      B    H  
ATOM   1451  H2  HOH B 477      16.054  18.912   3.876  1.00  0.00      B    H  
ATOM   1452  O   HOH B 478      15.282  12.507  33.232  1.00  0.00      B    O  
ATOM   1453  H1  HOH B 478      16.140  12.535  33.777  1.00  0.00      B    H  
ATOM   1454  H2  HOH B 478      15.450  12.879  32.307  1.00  0.00      B    H  
ATOM   1455  O   HOH B 479      25.808   9.440  24.894  1.00  0.00      B    O  
ATOM   1456  H1  HOH B 479      25.235   8.940  25.648  1.00  0.00      B    H  
ATOM   1457  H2  HOH B 479      25.433  10.407  24.885  1.00  0.00      B    H  
ATOM   1458  O   HOH B 480      11.151  37.343  34.685  1.00  0.00      B    O  
ATOM   1459  H1  HOH B 480      12.090  37.777  34.614  1.00  0.00      B    H  
ATOM   1460  H2  HOH B 480      10.868  37.249  33.732  1.00  0.00      B    H  
ATOM   1461  O   HOH B 481      11.815  10.443  16.407  1.00  0.00      B    O  
ATOM   1462  H1  HOH B 481      10.968  10.089  16.842  1.00  0.00      B    H  
ATOM   1463  H2  HOH B 481      12.564   9.865  16.757  1.00  0.00      B    H  
ATOM   1464  O   HOH B 482      33.651  23.219  34.577  1.00  0.00      B    O  
ATOM   1465  H1  HOH B 482      33.012  23.931  34.301  1.00  0.00      B    H  
ATOM   1466  H2  HOH B 482      34.287  23.584  35.260  1.00  0.00      B    H  
ATOM   1467  O   HOH B 483      16.938  27.568  10.385  1.00  0.00      B    O  
ATOM   1468  H1  HOH B 483      17.623  26.951   9.965  1.00  0.00      B    H  
ATOM   1469  H2  HOH B 483      17.502  28.340  10.779  1.00  0.00      B    H  
ATOM   1470  O   HOH B 484      17.605   5.076  14.535  1.00  0.00      B    O  
ATOM   1471  H1  HOH B 484      17.386   6.113  14.623  1.00  0.00      B    H  
ATOM   1472  H2  HOH B 484      16.775   4.589  14.926  1.00  0.00      B    H  
ATOM   1473  O   HOH B 485      17.447  24.127   9.414  1.00  0.00      B    O  
ATOM   1474  H1  HOH B 485      18.369  24.503   9.695  1.00  0.00      B    H  
ATOM   1475  H2  HOH B 485      17.492  23.128   9.650  1.00  0.00      B    H  
ATOM   1476  O   HOH B 486      29.129  17.333   2.512  1.00  0.00      B    O  
ATOM   1477  H1  HOH B 486      28.341  17.164   3.143  1.00  0.00      B    H  
ATOM   1478  H2  HOH B 486      29.178  18.318   2.296  1.00  0.00      B    H  
ATOM   1479  O   HOH B 487      22.582  28.132  35.720  1.00  0.00      B    O  
ATOM   1480  H1  HOH B 487      23.518  28.532  35.660  1.00  0.00      B    H  
ATOM   1481  H2  HOH B 487      21.957  28.761  36.290  1.00  0.00      B    H  
ATOM   1482  O   HOH B 488      24.490   1.370  35.214  1.00  0.00      B    O  
ATOM   1483  H1  HOH B 488      25.407   0.901  35.155  1.00  0.00      B    H  
ATOM   1484  H2  HOH B 488      24.425   2.031  34.414  1.00  0.00      B    H  
ATOM   1485  O   HOH B 489      37.114  13.559  10.794  1.00  0.00      B    O  
ATOM   1486  H1  HOH B 489      38.045  13.118  10.899  1.00  0.00      B    H  
ATOM   1487  H2  HOH B 489      36.348  12.921  10.995  1.00  0.00      B    H  
ATOM   1488  O   HOH B 490      26.251  35.959  11.869  1.00  0.00      B    O  
ATOM   1489  H1  HOH B 490      26.693  35.270  12.394  1.00  0.00      B    H  
ATOM   1490  H2  HOH B 490      25.682  36.592  12.426  1.00  0.00      B    H  
ATOM   1491  O   HOH B 491      36.455  14.907  17.602  1.00  0.00      B    O  
ATOM   1492  H1  HOH B 491      35.809  14.547  18.353  1.00  0.00      B    H  
ATOM   1493  H2  HOH B 491      35.925  15.368  16.839  1.00  0.00      B    H  
ATOM   1494  O   HOH B 492       9.832  25.601  23.743  1.00  0.00      B    O  
ATOM   1495  H1  HOH B 492       9.137  25.169  24.345  1.00  0.00      B    H  
ATOM   1496  H2  HOH B 492       9.628  26.602  23.621  1.00  0.00      B    H  
ATOM   1497  O   HOH B 493      14.188  34.151  23.226  1.00  0.00      B    O  
ATOM   1498  H1  HOH B 493      14.456  33.996  22.234  1.00  0.00      B    H  
ATOM   1499  H2  HOH B 493      13.716  35.052  23.265  1.00  0.00      B    H  
ATOM   1500  O   HOH B 494      23.598  18.373  20.124  1.00  0.00      B    O  
ATOM   1501  H1  HOH B 494      24.432  18.871  19.821  1.00  0.00      B    H  
ATOM   1502  H2  HOH B 494      22.853  18.382  19.444  1.00  0.00      B    H  
ATOM   1503  O   HOH B 495      24.238  37.244   0.420  1.00  0.00      B    O  
ATOM   1504  H1  HOH B 495      25.135  37.516   0.192  1.00  0.00      B    H  
ATOM   1505  H2  HOH B 495      23.559  37.788  -0.049  1.00  0.00      B    H  
ATOM   1506  O   HOH B 496      12.015  36.368  13.049  1.00  0.00      B    O  
ATOM   1507  H1  HOH B 496      12.961  36.511  13.337  1.00  0.00      B    H  
ATOM   1508  H2  HOH B 496      11.402  36.584  13.845  1.00  0.00      B    H  
ATOM   1509  O   HOH B 497      36.274  27.481  25.157  1.00  0.00      B    O  
ATOM   1510  H1  HOH B 497      36.849  26.618  25.241  1.00  0.00      B    H  
ATOM   1511  H2  HOH B 497      36.267  27.969  26.066  1.00  0.00      B    H  
ATOM   1512  O   HOH B 498      34.399  -0.371  17.663  1.00  0.00      B    O  
ATOM   1513  H1  HOH B 498      34.713   0.304  17.016  1.00  0.00      B    H  
ATOM   1514  H2  HOH B 498      34.409   0.136  18.562  1.00  0.00      B    H  
ATOM   1515  O   HOH B 499       2.025   8.644  13.251  1.00  0.00      B    O  
ATOM   1516  H1  HOH B 499       2.699   8.134  13.836  1.00  0.00      B    H  
ATOM   1517  H2  HOH B 499       2.318   9.644  13.210  1.00  0.00      B    H  
ATOM   1518  O   HOH B 500      22.480  35.859  11.356  1.00  0.00      B    O  
ATOM   1519  H1  HOH B 500      22.331  36.876  11.210  1.00  0.00      B    H  
ATOM   1520  H2  HOH B 500      21.705  35.480  11.912  1.00  0.00      B    H  
ATOM   1521  O   HOH B 501      20.213  23.257  33.408  1.00  0.00      B    O  
ATOM   1522  H1  HOH B 501      20.968  23.088  32.723  1.00  0.00      B    H  
ATOM   1523  H2  HOH B 501      19.388  22.766  33.143  1.00  0.00      B    H  
ATOM   1524  O   HOH B 502      37.816  20.121  12.767  1.00  0.00      B    O  
ATOM   1525  H1  HOH B 502      37.493  20.228  11.844  1.00  0.00      B    H  
ATOM   1526  H2  HOH B 502      36.991  19.933  13.341  1.00  0.00      B    H  
ATOM   1527  O   HOH B 503       5.170   3.339  19.663  1.00  0.00      B    O  
ATOM   1528  H1  HOH B 503       5.450   2.623  18.985  1.00  0.00      B    H  
ATOM   1529  H2  HOH B 503       5.245   2.906  20.553  1.00  0.00      B    H  
ATOM   1530  O   HOH B 504      30.274  14.843   7.335  1.00  0.00      B    O  
ATOM   1531  H1  HOH B 504      30.311  15.425   6.542  1.00  0.00      B    H  
ATOM   1532  H2  HOH B 504      30.040  13.925   6.959  1.00  0.00      B    H  
ATOM   1533  O   HOH B 505      28.188   8.701  31.872  1.00  0.00      B    O  
ATOM   1534  H1  HOH B 505      28.711   7.935  32.297  1.00  0.00      B    H  
ATOM   1535  H2  HOH B 505      28.765   9.541  32.047  1.00  0.00      B    H  
ATOM   1536  O   HOH B 506       0.814  20.211  26.545  1.00  0.00      B    O  
ATOM   1537  H1  HOH B 506       1.768  20.374  26.943  1.00  0.00      B    H  
ATOM   1538  H2  HOH B 506       0.825  20.731  25.657  1.00  0.00      B    H  
ATOM   1539  O   HOH B 507      12.444   1.424  36.439  1.00  0.00      B    O  
ATOM   1540  H1  HOH B 507      13.196   2.165  36.404  1.00  0.00      B    H  
ATOM   1541  H2  HOH B 507      12.990   0.660  36.802  1.00  0.00      B    H  
ATOM   1542  O   HOH B 508      24.683  16.386  38.767  1.00  0.00      B    O  
ATOM   1543  H1  HOH B 508      25.513  16.897  38.515  1.00  0.00      B    H  
ATOM   1544  H2  HOH B 508      24.064  16.891  39.390  1.00  0.00      B    H  
ATOM   1545  O   HOH B 509      19.529  37.484  30.231  1.00  0.00      B    O  
ATOM   1546  H1  HOH B 509      19.255  36.524  29.988  1.00  0.00      B    H  
ATOM   1547  H2  HOH B 509      20.470  37.505  30.459  1.00  0.00      B    H  
ATOM   1548  O   HOH B 510      21.145  34.215  28.869  1.00  0.00      B    O  
ATOM   1549  H1  HOH B 510      22.098  34.319  28.606  1.00  0.00      B    H  
ATOM   1550  H2  HOH B 510      21.052  33.468  29.492  1.00  0.00      B    H  
ATOM   1551  O   HOH B 511      24.357  34.829   1.562  1.00  0.00      B    O  
ATOM   1552  H1  HOH B 511      24.122  35.806   1.549  1.00  0.00      B    H  
ATOM   1553  H2  HOH B 511      23.715  34.405   2.233  1.00  0.00      B    H  
ATOM   1554  O   HOH B 512      39.281  19.848  17.923  1.00  0.00      B    O  
ATOM   1555  H1  HOH B 512      39.199  19.587  18.940  1.00  0.00      B    H  
ATOM   1556  H2  HOH B 512      38.335  20.052  17.576  1.00  0.00      B    H  
ATOM   1557  O   HOH B 513      14.882  37.245  17.956  1.00  0.00      B    O  
ATOM   1558  H1  HOH B 513      14.481  36.529  17.379  1.00  0.00      B    H  
ATOM   1559  H2  HOH B 513      14.951  38.086  17.357  1.00  0.00      B    H  
ATOM   1560  O   HOH B 514       9.423   3.128  34.326  1.00  0.00      B    O  
ATOM   1561  H1  HOH B 514       8.567   3.487  33.921  1.00  0.00      B    H  
ATOM   1562  H2  HOH B 514       9.877   2.450  33.701  1.00  0.00      B    H  
ATOM   1563  O   HOH B 515      33.108  29.317   2.670  1.00  0.00      B    O  
ATOM   1564  H1  HOH B 515      32.616  29.984   3.263  1.00  0.00      B    H  
ATOM   1565  H2  HOH B 515      34.105  29.526   2.659  1.00  0.00      B    H  
ATOM   1566  O   HOH B 516      11.614  10.382   7.983  1.00  0.00      B    O  
ATOM   1567  H1  HOH B 516      12.173  11.200   7.821  1.00  0.00      B    H  
ATOM   1568  H2  HOH B 516      12.109   9.815   8.626  1.00  0.00      B    H  
ATOM   1569  O   HOH B 517       7.741   7.531   8.860  1.00  0.00      B    O  
ATOM   1570  H1  HOH B 517       7.769   7.794   9.835  1.00  0.00      B    H  
ATOM   1571  H2  HOH B 517       8.695   7.370   8.602  1.00  0.00      B    H  
ATOM   1572  O   HOH B 518      -0.300  28.075  31.013  1.00  0.00      B    O  
ATOM   1573  H1  HOH B 518       0.494  27.534  30.615  1.00  0.00      B    H  
ATOM   1574  H2  HOH B 518       0.067  29.031  31.231  1.00  0.00      B    H  
ATOM   1575  O   HOH B 519      37.555  16.139  11.658  1.00  0.00      B    O  
ATOM   1576  H1  HOH B 519      38.437  16.426  11.205  1.00  0.00      B    H  
ATOM   1577  H2  HOH B 519      37.307  15.238  11.223  1.00  0.00      B    H  
ATOM   1578  O   HOH B 520       3.945  33.284   6.573  1.00  0.00      B    O  
ATOM   1579  H1  HOH B 520       2.977  33.152   6.245  1.00  0.00      B    H  
ATOM   1580  H2  HOH B 520       4.203  34.228   6.428  1.00  0.00      B    H  
ATOM   1581  O   HOH B 521      37.930   3.908  21.413  1.00  0.00      B    O  
ATOM   1582  H1  HOH B 521      37.212   3.630  22.058  1.00  0.00      B    H  
ATOM   1583  H2  HOH B 521      38.581   4.441  21.938  1.00  0.00      B    H  
ATOM   1584  O   HOH B 522       8.494  17.603   8.337  1.00  0.00      B    O  
ATOM   1585  H1  HOH B 522       8.007  17.750   9.228  1.00  0.00      B    H  
ATOM   1586  H2  HOH B 522       9.472  17.810   8.463  1.00  0.00      B    H  
ATOM   1587  O   HOH B 523      16.435   1.523  14.681  1.00  0.00      B    O  
ATOM   1588  H1  HOH B 523      17.012   1.835  13.893  1.00  0.00      B    H  
ATOM   1589  H2  HOH B 523      15.948   0.728  14.339  1.00  0.00      B    H  
ATOM   1590  O   HOH B 524      33.164  34.910  32.327  1.00  0.00      B    O  
ATOM   1591  H1  HOH B 524      32.396  34.611  31.768  1.00  0.00      B    H  
ATOM   1592  H2  HOH B 524      33.879  34.179  32.218  1.00  0.00      B    H  
ATOM   1593  O   HOH B 525       8.025   7.886  11.561  1.00  0.00      B    O  
ATOM   1594  H1  HOH B 525       7.158   7.633  12.073  1.00  0.00      B    H  
ATOM   1595  H2  HOH B 525       7.936   8.901  11.565  1.00  0.00      B    H  
ATOM   1596  O   HOH B 526      27.916  24.268  19.961  1.00  0.00      B    O  
ATOM   1597  H1  HOH B 526      27.447  23.646  19.273  1.00  0.00      B    H  
ATOM   1598  H2  HOH B 526      28.161  25.119  19.477  1.00  0.00      B    H  
ATOM   1599  O   HOH B 527       8.115  19.508  36.465  1.00  0.00      B    O  
ATOM   1600  H1  HOH B 527       7.414  19.980  35.865  1.00  0.00      B    H  
ATOM   1601  H2  HOH B 527       8.910  19.440  35.815  1.00  0.00      B    H  
ATOM   1602  O   HOH B 528      10.894  13.876   5.868  1.00  0.00      B    O  
ATOM   1603  H1  HOH B 528      10.941  14.660   6.458  1.00  0.00      B    H  
ATOM   1604  H2  HOH B 528      10.511  14.152   4.975  1.00  0.00      B    H  
ATOM   1605  O   HOH B 529       6.839  20.827  11.249  1.00  0.00      B    O  
ATOM   1606  H1  HOH B 529       6.885  19.845  11.211  1.00  0.00      B    H  
ATOM   1607  H2  HOH B 529       5.939  21.152  11.650  1.00  0.00      B    H  
ATOM   1608  O   HOH B 530      16.853  25.626   7.380  1.00  0.00      B    O  
ATOM   1609  H1  HOH B 530      16.989  24.763   7.921  1.00  0.00      B    H  
ATOM   1610  H2  HOH B 530      16.894  25.362   6.425  1.00  0.00      B    H  
ATOM   1611  O   HOH B 531       0.236  31.932  26.861  1.00  0.00      B    O  
ATOM   1612  H1  HOH B 531       0.478  30.992  27.096  1.00  0.00      B    H  
ATOM   1613  H2  HOH B 531       0.456  32.126  25.885  1.00  0.00      B    H  
ATOM   1614  O   HOH B 532      18.311   2.722  25.555  1.00  0.00      B    O  
ATOM   1615  H1  HOH B 532      18.544   2.773  26.533  1.00  0.00      B    H  
ATOM   1616  H2  HOH B 532      18.603   1.809  25.207  1.00  0.00      B    H  
ATOM   1617  O   HOH B 533      24.825   2.955  37.583  1.00  0.00      B    O  
ATOM   1618  H1  HOH B 533      24.703   2.505  36.660  1.00  0.00      B    H  
ATOM   1619  H2  HOH B 533      25.822   3.245  37.763  1.00  0.00      B    H  
ATOM   1620  O   HOH B 534      26.788  35.166  34.446  1.00  0.00      B    O  
ATOM   1621  H1  HOH B 534      26.155  34.570  33.982  1.00  0.00      B    H  
ATOM   1622  H2  HOH B 534      26.383  35.466  35.358  1.00  0.00      B    H  
ATOM   1623  O   HOH B 535      12.618   5.619  10.449  1.00  0.00      B    O  
ATOM   1624  H1  HOH B 535      13.361   4.995  10.571  1.00  0.00      B    H  
ATOM   1625  H2  HOH B 535      11.792   5.306  11.007  1.00  0.00      B    H  
ATOM   1626  O   HOH B 536       5.349  15.085  20.038  1.00  0.00      B    O  
ATOM   1627  H1  HOH B 536       6.034  14.438  19.643  1.00  0.00      B    H  
ATOM   1628  H2  HOH B 536       5.819  15.940  20.255  1.00  0.00      B    H  
ATOM   1629  O   HOH B 537      20.494  23.544   1.704  1.00  0.00      B    O  
ATOM   1630  H1  HOH B 537      21.220  24.096   2.179  1.00  0.00      B    H  
ATOM   1631  H2  HOH B 537      20.605  23.662   0.678  1.00  0.00      B    H  
ATOM   1632  O   HOH B 538       6.153   8.900  25.031  1.00  0.00      B    O  
ATOM   1633  H1  HOH B 538       6.352   9.747  25.594  1.00  0.00      B    H  
ATOM   1634  H2  HOH B 538       5.491   9.094  24.302  1.00  0.00      B    H  
ATOM   1635  O   HOH B 539      34.868  37.515  29.756  1.00  0.00      B    O  
ATOM   1636  H1  HOH B 539      34.270  36.968  29.196  1.00  0.00      B    H  
ATOM   1637  H2  HOH B 539      34.601  37.365  30.737  1.00  0.00      B    H  
ATOM   1638  O   HOH B 540      39.040   2.260  19.474  1.00  0.00      B    O  
ATOM   1639  H1  HOH B 540      39.361   1.333  19.863  1.00  0.00      B    H  
ATOM   1640  H2  HOH B 540      38.683   2.888  20.232  1.00  0.00      B    H  
ATOM   1641  O   HOH B 541      17.270  35.064  23.508  1.00  0.00      B    O  
ATOM   1642  H1  HOH B 541      16.350  34.752  23.431  1.00  0.00      B    H  
ATOM   1643  H2  HOH B 541      17.708  35.119  22.562  1.00  0.00      B    H  
ATOM   1644  O   HOH B 542      38.306  13.508  26.089  1.00  0.00      B    O  
ATOM   1645  H1  HOH B 542      39.129  13.818  25.561  1.00  0.00      B    H  
ATOM   1646  H2  HOH B 542      38.549  12.890  26.901  1.00  0.00      B    H  
ATOM   1647  O   HOH B 543      25.047  18.340  16.907  1.00  0.00      B    O  
ATOM   1648  H1  HOH B 543      25.584  17.566  16.693  1.00  0.00      B    H  
ATOM   1649  H2  HOH B 543      24.053  18.047  16.738  1.00  0.00      B    H  
ATOM   1650  O   HOH B 544      11.495   4.854   4.754  1.00  0.00      B    O  
ATOM   1651  H1  HOH B 544      10.610   4.432   4.988  1.00  0.00      B    H  
ATOM   1652  H2  HOH B 544      11.988   4.202   4.094  1.00  0.00      B    H  
ATOM   1653  O   HOH B 545      36.291  34.593  36.157  1.00  0.00      B    O  
ATOM   1654  H1  HOH B 545      35.688  33.982  35.668  1.00  0.00      B    H  
ATOM   1655  H2  HOH B 545      35.795  35.035  36.903  1.00  0.00      B    H  
ATOM   1656  O   HOH B 546      37.773  10.521   2.218  1.00  0.00      B    O  
ATOM   1657  H1  HOH B 546      37.275  10.751   1.394  1.00  0.00      B    H  
ATOM   1658  H2  HOH B 546      37.908   9.547   2.093  1.00  0.00      B    H  
ATOM   1659  O   HOH B 547      26.290  38.987  28.166  1.00  0.00      B    O  
ATOM   1660  H1  HOH B 547      27.002  39.578  27.788  1.00  0.00      B    H  
ATOM   1661  H2  HOH B 547      25.792  38.550  27.320  1.00  0.00      B    H  
ATOM   1662  O   HOH B 548       8.781  13.194  27.134  1.00  0.00      B    O  
ATOM   1663  H1  HOH B 548       8.947  12.277  27.594  1.00  0.00      B    H  
ATOM   1664  H2  HOH B 548       9.532  13.407  26.530  1.00  0.00      B    H  
ATOM   1665  O   HOH B 549      18.059  33.229   5.137  1.00  0.00      B    O  
ATOM   1666  H1  HOH B 549      17.192  33.574   5.496  1.00  0.00      B    H  
ATOM   1667  H2  HOH B 549      17.925  32.236   5.006  1.00  0.00      B    H  
ATOM   1668  O   HOH B 550      23.398  11.338  28.496  1.00  0.00      B    O  
ATOM   1669  H1  HOH B 550      24.149  11.922  28.816  1.00  0.00      B    H  
ATOM   1670  H2  HOH B 550      23.262  10.645  29.166  1.00  0.00      B    H  
ATOM   1671  O   HOH B 551       1.586  31.017  22.356  1.00  0.00      B    O  
ATOM   1672  H1  HOH B 551       2.107  31.253  21.494  1.00  0.00      B    H  
ATOM   1673  H2  HOH B 551       1.041  30.192  22.329  1.00  0.00      B    H  
ATOM   1674  O   HOH B 552      31.796   2.933  25.234  1.00  0.00      B    O  
ATOM   1675  H1  HOH B 552      31.608   3.245  24.277  1.00  0.00      B    H  
ATOM   1676  H2  HOH B 552      31.164   3.406  25.860  1.00  0.00      B    H  
ATOM   1677  O   HOH B 553      28.178   8.834   8.533  1.00  0.00      B    O  
ATOM   1678  H1  HOH B 553      28.588   9.482   9.236  1.00  0.00      B    H  
ATOM   1679  H2  HOH B 553      28.981   8.288   8.213  1.00  0.00      B    H  
ATOM   1680  O   HOH B 554      18.994   1.082  36.723  1.00  0.00      B    O  
ATOM   1681  H1  HOH B 554      18.938   0.394  37.473  1.00  0.00      B    H  
ATOM   1682  H2  HOH B 554      19.871   1.574  36.686  1.00  0.00      B    H  
ATOM   1683  O   HOH B 555       6.852  13.076  34.966  1.00  0.00      B    O  
ATOM   1684  H1  HOH B 555       6.357  13.919  34.752  1.00  0.00      B    H  
ATOM   1685  H2  HOH B 555       6.258  12.513  35.539  1.00  0.00      B    H  
ATOM   1686  O   HOH B 556      24.865  33.391  20.936  1.00  0.00      B    O  
ATOM   1687  H1  HOH B 556      24.455  33.539  20.036  1.00  0.00      B    H  
ATOM   1688  H2  HOH B 556      24.443  34.123  21.560  1.00  0.00      B    H  
ATOM   1689  O   HOH B 557      20.637   8.014  -0.323  1.00  0.00      B    O  
ATOM   1690  H1  HOH B 557      19.781   8.074   0.272  1.00  0.00      B    H  
ATOM   1691  H2  HOH B 557      21.389   7.569   0.228  1.00  0.00      B    H  
ATOM   1692  O   HOH B 558      23.075  37.990  21.209  1.00  0.00      B    O  
ATOM   1693  H1  HOH B 558      22.031  38.046  21.144  1.00  0.00      B    H  
ATOM   1694  H2  HOH B 558      23.355  38.285  22.032  1.00  0.00      B    H  
ATOM   1695  O   HOH B 559      19.962   5.379  31.692  1.00  0.00      B    O  
ATOM   1696  H1  HOH B 559      20.009   5.909  32.574  1.00  0.00      B    H  
ATOM   1697  H2  HOH B 559      20.777   4.749  31.641  1.00  0.00      B    H  
ATOM   1698  O   HOH B 560      12.853  25.078  27.608  1.00  0.00      B    O  
ATOM   1699  H1  HOH B 560      13.601  24.381  27.697  1.00  0.00      B    H  
ATOM   1700  H2  HOH B 560      12.735  25.245  26.578  1.00  0.00      B    H  
ATOM   1701  O   HOH B 561      10.642  17.485  37.607  1.00  0.00      B    O  
ATOM   1702  H1  HOH B 561      10.003  16.937  38.128  1.00  0.00      B    H  
ATOM   1703  H2  HOH B 561      11.032  18.168  38.209  1.00  0.00      B    H  
ATOM   1704  O   HOH B 562      34.722  12.088  17.719  1.00  0.00      B    O  
ATOM   1705  H1  HOH B 562      34.297  12.970  17.529  1.00  0.00      B    H  
ATOM   1706  H2  HOH B 562      34.841  11.647  16.851  1.00  0.00      B    H  
ATOM   1707  O   HOH B 563      30.321   2.316  34.224  1.00  0.00      B    O  
ATOM   1708  H1  HOH B 563      29.335   2.281  34.082  1.00  0.00      B    H  
ATOM   1709  H2  HOH B 563      30.416   2.749  35.106  1.00  0.00      B    H  
ATOM   1710  O   HOH B 564      37.211  32.236  37.445  1.00  0.00      B    O  
ATOM   1711  H1  HOH B 564      36.477  32.864  37.040  1.00  0.00      B    H  
ATOM   1712  H2  HOH B 564      38.082  32.805  37.483  1.00  0.00      B    H  
ATOM   1713  O   HOH B 565      15.486  27.977   7.436  1.00  0.00      B    O  
ATOM   1714  H1  HOH B 565      16.000  28.812   7.675  1.00  0.00      B    H  
ATOM   1715  H2  HOH B 565      16.057  27.162   7.716  1.00  0.00      B    H  
ATOM   1716  O   HOH B 566      20.061  33.827  15.736  1.00  0.00      B    O  
ATOM   1717  H1  HOH B 566      20.212  34.789  15.662  1.00  0.00      B    H  
ATOM   1718  H2  HOH B 566      19.224  33.789  16.287  1.00  0.00      B    H  
ATOM   1719  O   HOH B 567      23.556  31.552  28.471  1.00  0.00      B    O  
ATOM   1720  H1  HOH B 567      24.113  32.383  28.219  1.00  0.00      B    H  
ATOM   1721  H2  HOH B 567      24.299  30.876  28.622  1.00  0.00      B    H  
ATOM   1722  O   HOH B 568      10.770  37.368  20.954  1.00  0.00      B    O  
ATOM   1723  H1  HOH B 568      11.175  38.155  21.483  1.00  0.00      B    H  
ATOM   1724  H2  HOH B 568      10.233  36.930  21.610  1.00  0.00      B    H  
ATOM   1725  O   HOH B 569       4.328  24.115  38.248  1.00  0.00      B    O  
ATOM   1726  H1  HOH B 569       5.245  23.701  38.340  1.00  0.00      B    H  
ATOM   1727  H2  HOH B 569       3.666  23.332  38.068  1.00  0.00      B    H  
ATOM   1728  O   HOH B 570       1.889  36.929  19.535  1.00  0.00      B    O  
ATOM   1729  H1  HOH B 570       2.451  37.087  18.662  1.00  0.00      B    H  
ATOM   1730  H2  HOH B 570       2.298  36.212  20.098  1.00  0.00      B    H  
ATOM   1731  O   HOH B 571      38.587  35.371  38.696  1.00  0.00      B    O  
ATOM   1732  H1  HOH B 571      38.983  35.789  39.547  1.00  0.00      B    H  
ATOM   1733  H2  HOH B 571      37.631  35.680  38.592  1.00  0.00      B    H  
ATOM   1734  O   HOH B 572      20.324  14.569  13.009  1.00  0.00      B    O  
ATOM   1735  H1  HOH B 572      19.606  15.219  13.470  1.00  0.00      B    H  
ATOM   1736  H2  HOH B 572      21.092  14.512  13.570  1.00  0.00      B    H  
ATOM   1737  O   HOH B 573      21.582   0.317  15.363  1.00  0.00      B    O  
ATOM   1738  H1  HOH B 573      21.316   0.476  16.327  1.00  0.00      B    H  
ATOM   1739  H2  HOH B 573      20.814   0.670  14.818  1.00  0.00      B    H  
ATOM   1740  O   HOH B 574      21.801  37.292   2.440  1.00  0.00      B    O  
ATOM   1741  H1  HOH B 574      22.706  37.735   2.587  1.00  0.00      B    H  
ATOM   1742  H2  HOH B 574      21.800  36.979   1.496  1.00  0.00      B    H  
ATOM   1743  O   HOH B 575      17.444  20.467   6.549  1.00  0.00      B    O  
ATOM   1744  H1  HOH B 575      18.086  20.322   7.295  1.00  0.00      B    H  
ATOM   1745  H2  HOH B 575      16.720  19.831   6.648  1.00  0.00      B    H  
ATOM   1746  O   HOH B 576       6.112  21.439  28.180  1.00  0.00      B    O  
ATOM   1747  H1  HOH B 576       6.694  22.010  28.734  1.00  0.00      B    H  
ATOM   1748  H2  HOH B 576       6.639  20.934  27.460  1.00  0.00      B    H  
ATOM   1749  O   HOH B 577      10.773  34.923  25.915  1.00  0.00      B    O  
ATOM   1750  H1  HOH B 577      10.924  35.920  26.065  1.00  0.00      B    H  
ATOM   1751  H2  HOH B 577       9.865  34.712  26.392  1.00  0.00      B    H  
ATOM   1752  O   HOH B 578      12.747   2.550  19.729  1.00  0.00      B    O  
ATOM   1753  H1  HOH B 578      13.513   2.394  20.419  1.00  0.00      B    H  
ATOM   1754  H2  HOH B 578      11.838   2.207  20.091  1.00  0.00      B    H  
ATOM   1755  O   HOH B 579       0.379  38.988  20.391  1.00  0.00      B    O  
ATOM   1756  H1  HOH B 579       1.012  38.138  20.175  1.00  0.00      B    H  
ATOM   1757  H2  HOH B 579      -0.634  38.658  20.295  1.00  0.00      B    H  
ATOM   1758  O   HOH B 580       9.995   9.020  17.953  1.00  0.00      B    O  
ATOM   1759  H1  HOH B 580       9.841   9.848  18.475  1.00  0.00      B    H  
ATOM   1760  H2  HOH B 580      10.201   8.272  18.613  1.00  0.00      B    H  
ATOM   1761  O   HOH B 581       4.709  20.382  24.853  1.00  0.00      B    O  
ATOM   1762  H1  HOH B 581       4.152  20.494  25.703  1.00  0.00      B    H  
ATOM   1763  H2  HOH B 581       5.670  20.132  25.082  1.00  0.00      B    H  
ATOM   1764  O   HOH B 582      16.819   2.055  19.232  1.00  0.00      B    O  
ATOM   1765  H1  HOH B 582      17.548   2.107  19.876  1.00  0.00      B    H  
ATOM   1766  H2  HOH B 582      16.224   1.239  19.623  1.00  0.00      B    H  
ATOM   1767  O   HOH B 583       4.846  35.934   5.971  1.00  0.00      B    O  
ATOM   1768  H1  HOH B 583       4.832  36.795   6.490  1.00  0.00      B    H  
ATOM   1769  H2  HOH B 583       5.689  35.958   5.385  1.00  0.00      B    H  
ATOM   1770  O   HOH B 584      12.177  17.518  33.563  1.00  0.00      B    O  
ATOM   1771  H1  HOH B 584      12.516  17.257  34.432  1.00  0.00      B    H  
ATOM   1772  H2  HOH B 584      12.184  16.705  32.921  1.00  0.00      B    H  
ATOM   1773  O   HOH B 585       2.632  31.298  19.896  1.00  0.00      B    O  
ATOM   1774  H1  HOH B 585       2.283  30.787  19.104  1.00  0.00      B    H  
ATOM   1775  H2  HOH B 585       2.655  32.291  19.678  1.00  0.00      B    H  
ATOM   1776  O   HOH B 586      23.730  15.752   3.413  1.00  0.00      B    O  
ATOM   1777  H1  HOH B 586      24.114  15.477   4.302  1.00  0.00      B    H  
ATOM   1778  H2  HOH B 586      24.156  15.163   2.764  1.00  0.00      B    H  
ATOM   1779  O   HOH B 587      19.002  26.739  17.054  1.00  0.00      B    O  
ATOM   1780  H1  HOH B 587      18.630  26.171  16.249  1.00  0.00      B    H  
ATOM   1781  H2  HOH B 587      19.949  26.451  17.205  1.00  0.00      B    H  
ATOM   1782  O   HOH B 588       6.679  37.489  12.901  1.00  0.00      B    O  
ATOM   1783  H1  HOH B 588       6.604  37.928  13.780  1.00  0.00      B    H  
ATOM   1784  H2  HOH B 588       7.076  36.601  13.087  1.00  0.00      B    H  
ATOM   1785  O   HOH B 589       2.112  12.931  35.913  1.00  0.00      B    O  
ATOM   1786  H1  HOH B 589       1.398  13.454  36.463  1.00  0.00      B    H  
ATOM   1787  H2  HOH B 589       1.716  12.093  35.460  1.00  0.00      B    H  
ATOM   1788  O   HOH B 590      11.259   9.292  37.136  1.00  0.00      B    O  
ATOM   1789  H1  HOH B 590      10.983   9.545  38.090  1.00  0.00      B    H  
ATOM   1790  H2  HOH B 590      12.177   8.815  37.208  1.00  0.00      B    H  
ATOM   1791  O   HOH B 591      14.894  26.767  14.854  1.00  0.00      B    O  
ATOM   1792  H1  HOH B 591      14.065  27.010  14.305  1.00  0.00      B    H  
ATOM   1793  H2  HOH B 591      15.656  26.946  14.217  1.00  0.00      B    H  
ATOM   1794  O   HOH B 592      23.220  12.124   5.059  1.00  0.00      B    O  
ATOM   1795  H1  HOH B 592      23.679  13.027   5.032  1.00  0.00      B    H  
ATOM   1796  H2  HOH B 592      22.539  12.182   5.830  1.00  0.00      B    H  
ATOM   1797  O   HOH B 593      15.847  19.512  23.800  1.00  0.00      B    O  
ATOM   1798  H1  HOH B 593      16.315  18.730  24.199  1.00  0.00      B    H  
ATOM   1799  H2  HOH B 593      16.534  19.850  23.117  1.00  0.00      B    H  
ATOM   1800  O   HOH B 594       4.776  35.950  15.716  1.00  0.00      B    O  
ATOM   1801  H1  HOH B 594       3.861  36.369  15.600  1.00  0.00      B    H  
ATOM   1802  H2  HOH B 594       5.446  36.677  15.813  1.00  0.00      B    H  
ATOM   1803  O   HOH B 595      32.443  11.380   7.846  1.00  0.00      B    O  
ATOM   1804  H1  HOH B 595      33.125  10.906   8.422  1.00  0.00      B    H  
ATOM   1805  H2  HOH B 595      32.037  10.753   7.179  1.00  0.00      B    H  
ATOM   1806  O   HOH B 596      21.489  37.949  36.391  1.00  0.00      B    O  
ATOM   1807  H1  HOH B 596      20.890  37.707  35.649  1.00  0.00      B    H  
ATOM   1808  H2  HOH B 596      21.594  38.972  36.349  1.00  0.00      B    H  
ATOM   1809  O   HOH B 597       1.022  34.614  17.146  1.00  0.00      B    O  
ATOM   1810  H1  HOH B 597       0.181  35.017  17.594  1.00  0.00      B    H  
ATOM   1811  H2  HOH B 597       0.654  34.214  16.276  1.00  0.00      B    H  
ATOM   1812  O   HOH B 598      16.400  33.740   2.336  1.00  0.00      B    O  
ATOM   1813  H1  HOH B 598      16.821  34.640   2.137  1.00  0.00      B    H  
ATOM   1814  H2  HOH B 598      16.640  33.461   3.272  1.00  0.00      B    H  
ATOM   1815  O   HOH B 599      11.115  30.878  13.541  1.00  0.00      B    O  
ATOM   1816  H1  HOH B 599      11.917  30.537  14.100  1.00  0.00      B    H  
ATOM   1817  H2  HOH B 599      11.149  30.299  12.670  1.00  0.00      B    H  
ATOM   1818  O   HOH B 600       1.243  36.006   1.619  1.00  0.00      B    O  
ATOM   1819  H1  HOH B 600       0.834  35.542   2.449  1.00  0.00      B    H  
ATOM   1820  H2  HOH B 600       2.081  36.431   1.936  1.00  0.00      B    H  
ATOM   1821  O   HOH B 601      29.284   9.161  26.792  1.00  0.00      B    O  
ATOM   1822  H1  HOH B 601      28.781   9.208  25.872  1.00  0.00      B    H  
ATOM   1823  H2  HOH B 601      28.597   8.966  27.459  1.00  0.00      B    H  
ATOM   1824  O   HOH B 602       3.923   1.287  16.169  1.00  0.00      B    O  
ATOM   1825  H1  HOH B 602       4.489   1.525  16.978  1.00  0.00      B    H  
ATOM   1826  H2  HOH B 602       4.493   0.681  15.604  1.00  0.00      B    H  
ATOM   1827  O   HOH B 603       5.744  12.422   8.687  1.00  0.00      B    O  
ATOM   1828  H1  HOH B 603       4.933  12.434   8.092  1.00  0.00      B    H  
ATOM   1829  H2  HOH B 603       6.134  11.472   8.599  1.00  0.00      B    H  
ATOM   1830  O   HOH B 604       5.511  22.858   7.112  1.00  0.00      B    O  
ATOM   1831  H1  HOH B 604       6.319  23.040   6.454  1.00  0.00      B    H  
ATOM   1832  H2  HOH B 604       5.472  23.691   7.650  1.00  0.00      B    H  
ATOM   1833  O   HOH B 605      35.344  34.147  24.489  1.00  0.00      B    O  
ATOM   1834  H1  HOH B 605      35.710  33.323  25.029  1.00  0.00      B    H  
ATOM   1835  H2  HOH B 605      34.367  34.251  24.828  1.00  0.00      B    H  
ATOM   1836  O   HOH B 606      16.386  35.405  19.674  1.00  0.00      B    O  
ATOM   1837  H1  HOH B 606      15.689  34.771  20.100  1.00  0.00      B    H  
ATOM   1838  H2  HOH B 606      15.928  35.807  18.800  1.00  0.00      B    H  
ATOM   1839  O   HOH B 607       7.184   2.018  39.254  1.00  0.00      B    O  
ATOM   1840  H1  HOH B 607       6.238   1.776  39.092  1.00  0.00      B    H  
ATOM   1841  H2  HOH B 607       7.687   1.966  38.315  1.00  0.00      B    H  
ATOM   1842  O   HOH B 608      11.208   1.590  10.770  1.00  0.00      B    O  
ATOM   1843  H1  HOH B 608      11.931   1.638  11.493  1.00  0.00      B    H  
ATOM   1844  H2  HOH B 608      11.540   0.908  10.093  1.00  0.00      B    H  
ATOM   1845  O   HOH B 609      25.723  34.511   9.234  1.00  0.00      B    O  
ATOM   1846  H1  HOH B 609      25.324  35.270   8.749  1.00  0.00      B    H  
ATOM   1847  H2  HOH B 609      25.028  34.249   9.956  1.00  0.00      B    H  
ATOM   1848  O   HOH B 610      36.324   0.689  28.944  1.00  0.00      B    O  
ATOM   1849  H1  HOH B 610      35.930  -0.209  29.224  1.00  0.00      B    H  
ATOM   1850  H2  HOH B 610      36.897   0.491  28.109  1.00  0.00      B    H  
ATOM   1851  O   HOH B 611      28.769  36.407   6.452  1.00  0.00      B    O  
ATOM   1852  H1  HOH B 611      29.053  37.293   6.767  1.00  0.00      B    H  
ATOM   1853  H2  HOH B 611      28.671  35.842   7.296  1.00  0.00      B    H  
ATOM   1854  O   HOH B 612      15.116  16.085  31.921  1.00  0.00      B    O  
ATOM   1855  H1  HOH B 612      16.088  15.775  31.991  1.00  0.00      B    H  
ATOM   1856  H2  HOH B 612      15.008  16.772  31.123  1.00  0.00      B    H  
ATOM   1857  O   HOH B 613      31.235  15.850  33.827  1.00  0.00      B    O  
ATOM   1858  H1  HOH B 613      31.375  14.987  33.320  1.00  0.00      B    H  
ATOM   1859  H2  HOH B 613      31.242  16.553  33.087  1.00  0.00      B    H  
ATOM   1860  O   HOH B 614      15.328   9.938  37.700  1.00  0.00      B    O  
ATOM   1861  H1  HOH B 614      14.764  10.775  37.551  1.00  0.00      B    H  
ATOM   1862  H2  HOH B 614      14.709   9.174  37.593  1.00  0.00      B    H  
ATOM   1863  O   HOH B 615      10.530  27.132   4.393  1.00  0.00      B    O  
ATOM   1864  H1  HOH B 615      10.287  27.923   3.862  1.00  0.00      B    H  
ATOM   1865  H2  HOH B 615      11.497  27.029   4.296  1.00  0.00      B    H  
ATOM   1866  O   HOH B 616       1.829  18.990  30.942  1.00  0.00      B    O  
ATOM   1867  H1  HOH B 616       2.467  18.518  30.290  1.00  0.00      B    H  
ATOM   1868  H2  HOH B 616       0.885  18.566  30.930  1.00  0.00      B    H  
ATOM   1869  O   HOH B 617      10.656   7.148   7.968  1.00  0.00      B    O  
ATOM   1870  H1  HOH B 617      11.440   6.791   7.398  1.00  0.00      B    H  
ATOM   1871  H2  HOH B 617      11.135   7.868   8.568  1.00  0.00      B    H  
ATOM   1872  O   HOH B 618      13.220  10.601  24.656  1.00  0.00      B    O  
ATOM   1873  H1  HOH B 618      13.442   9.852  24.036  1.00  0.00      B    H  
ATOM   1874  H2  HOH B 618      12.213  10.577  24.834  1.00  0.00      B    H  
ATOM   1875  O   HOH B 619       7.746  37.436   6.017  1.00  0.00      B    O  
ATOM   1876  H1  HOH B 619       8.626  36.899   6.280  1.00  0.00      B    H  
ATOM   1877  H2  HOH B 619       7.281  36.965   5.205  1.00  0.00      B    H  
ATOM   1878  O   HOH B 620      20.302  22.721  27.735  1.00  0.00      B    O  
ATOM   1879  H1  HOH B 620      21.229  22.942  27.434  1.00  0.00      B    H  
ATOM   1880  H2  HOH B 620      20.354  21.818  28.223  1.00  0.00      B    H  
ATOM   1881  O   HOH B 621      16.945  25.193  25.308  1.00  0.00      B    O  
ATOM   1882  H1  HOH B 621      16.942  24.137  25.247  1.00  0.00      B    H  
ATOM   1883  H2  HOH B 621      16.921  25.673  24.360  1.00  0.00      B    H  
ATOM   1884  O   HOH B 622      17.391  27.934  36.389  1.00  0.00      B    O  
ATOM   1885  H1  HOH B 622      17.998  27.175  36.089  1.00  0.00      B    H  
ATOM   1886  H2  HOH B 622      16.517  27.514  36.676  1.00  0.00      B    H  
ATOM   1887  O   HOH B 623      11.745   8.566  21.442  1.00  0.00      B    O  
ATOM   1888  H1  HOH B 623      11.087   9.258  21.683  1.00  0.00      B    H  
ATOM   1889  H2  HOH B 623      12.259   8.346  22.293  1.00  0.00      B    H  
ATOM   1890  O   HOH B 624      37.135  20.787  37.926  1.00  0.00      B    O  
ATOM   1891  H1  HOH B 624      36.726  19.979  38.414  1.00  0.00      B    H  
ATOM   1892  H2  HOH B 624      36.706  20.807  37.000  1.00  0.00      B    H  
ATOM   1893  O   HOH B 625      13.416   9.900  29.220  1.00  0.00      B    O  
ATOM   1894  H1  HOH B 625      12.587   9.693  28.631  1.00  0.00      B    H  
ATOM   1895  H2  HOH B 625      13.882  10.708  28.850  1.00  0.00      B    H  
ATOM   1896  O   HOH B 626      29.916  12.486   6.165  1.00  0.00      B    O  
ATOM   1897  H1  HOH B 626      28.906  12.282   6.365  1.00  0.00      B    H  
ATOM   1898  H2  HOH B 626      30.370  11.629   5.929  1.00  0.00      B    H  
ATOM   1899  O   HOH B 627      24.140  21.896  15.949  1.00  0.00      B    O  
ATOM   1900  H1  HOH B 627      24.976  21.409  16.348  1.00  0.00      B    H  
ATOM   1901  H2  HOH B 627      23.305  21.498  16.466  1.00  0.00      B    H  
ATOM   1902  O   HOH B 628      20.177   8.743  32.654  1.00  0.00      B    O  
ATOM   1903  H1  HOH B 628      19.577   8.009  33.137  1.00  0.00      B    H  
ATOM   1904  H2  HOH B 628      20.759   9.165  33.365  1.00  0.00      B    H  
ATOM   1905  O   HOH B 629       7.094   1.432  21.674  1.00  0.00      B    O  
ATOM   1906  H1  HOH B 629       6.879   2.284  22.141  1.00  0.00      B    H  
ATOM   1907  H2  HOH B 629       6.253   0.899  21.619  1.00  0.00      B    H  
ATOM   1908  O   HOH B 630      19.455  34.499   0.285  1.00  0.00      B    O  
ATOM   1909  H1  HOH B 630      18.778  33.859  -0.130  1.00  0.00      B    H  
ATOM   1910  H2  HOH B 630      19.454  34.305   1.287  1.00  0.00      B    H  
ATOM   1911  O   HOH B 631      26.459  19.011  32.941  1.00  0.00      B    O  
ATOM   1912  H1  HOH B 631      25.605  18.887  32.403  1.00  0.00      B    H  
ATOM   1913  H2  HOH B 631      26.305  19.151  33.900  1.00  0.00      B    H  
ATOM   1914  O   HOH B 632      33.224  15.070   7.305  1.00  0.00      B    O  
ATOM   1915  H1  HOH B 632      32.245  15.113   7.566  1.00  0.00      B    H  
ATOM   1916  H2  HOH B 632      33.659  14.822   8.198  1.00  0.00      B    H  
ATOM   1917  O   HOH B 633      11.931  21.626  31.414  1.00  0.00      B    O  
ATOM   1918  H1  HOH B 633      11.297  21.093  30.774  1.00  0.00      B    H  
ATOM   1919  H2  HOH B 633      11.237  22.312  31.906  1.00  0.00      B    H  
ATOM   1920  O   HOH B 634       9.532  21.356  21.209  1.00  0.00      B    O  
ATOM   1921  H1  HOH B 634       8.949  21.186  22.000  1.00  0.00      B    H  
ATOM   1922  H2  HOH B 634      10.230  22.026  21.442  1.00  0.00      B    H  
ATOM   1923  O   HOH B 635      27.929  10.695   0.830  1.00  0.00      B    O  
ATOM   1924  H1  HOH B 635      27.448  10.939  -0.065  1.00  0.00      B    H  
ATOM   1925  H2  HOH B 635      28.938  10.649   0.750  1.00  0.00      B    H  
ATOM   1926  O   HOH B 636      19.020   6.931  11.566  1.00  0.00      B    O  
ATOM   1927  H1  HOH B 636      18.231   6.499  11.069  1.00  0.00      B    H  
ATOM   1928  H2  HOH B 636      18.579   7.550  12.268  1.00  0.00      B    H  
ATOM   1929  O   HOH B 637      12.244   6.426  23.843  1.00  0.00      B    O  
ATOM   1930  H1  HOH B 637      12.429   6.080  24.828  1.00  0.00      B    H  
ATOM   1931  H2  HOH B 637      13.171   6.486  23.494  1.00  0.00      B    H  
ATOM   1932  O   HOH B 638      20.106  10.320  36.900  1.00  0.00      B    O  
ATOM   1933  H1  HOH B 638      19.280   9.917  36.454  1.00  0.00      B    H  
ATOM   1934  H2  HOH B 638      20.404   9.617  37.568  1.00  0.00      B    H  
ATOM   1935  O   HOH B 639       1.722  20.014  33.749  1.00  0.00      B    O  
ATOM   1936  H1  HOH B 639       1.581  19.197  34.263  1.00  0.00      B    H  
ATOM   1937  H2  HOH B 639       1.531  19.747  32.805  1.00  0.00      B    H  
ATOM   1938  O   HOH B 640       1.017  12.099  15.121  1.00  0.00      B    O  
ATOM   1939  H1  HOH B 640       0.338  12.824  15.270  1.00  0.00      B    H  
ATOM   1940  H2  HOH B 640       0.526  11.261  15.193  1.00  0.00      B    H  
ATOM   1941  O   HOH B 641      12.609  37.253   1.729  1.00  0.00      B    O  
ATOM   1942  H1  HOH B 641      11.672  37.278   1.374  1.00  0.00      B    H  
ATOM   1943  H2  HOH B 641      13.323  37.284   0.990  1.00  0.00      B    H  
ATOM   1944  O   HOH B 642       6.022   6.735   5.278  1.00  0.00      B    O  
ATOM   1945  H1  HOH B 642       6.982   7.009   5.058  1.00  0.00      B    H  
ATOM   1946  H2  HOH B 642       5.976   6.141   6.069  1.00  0.00      B    H  
ATOM   1947  O   HOH B 643      25.998  23.192   6.324  1.00  0.00      B    O  
ATOM   1948  H1  HOH B 643      26.713  23.611   5.715  1.00  0.00      B    H  
ATOM   1949  H2  HOH B 643      26.423  22.539   6.978  1.00  0.00      B    H  
ATOM   1950  O   HOH B 644       3.095  15.554  15.251  1.00  0.00      B    O  
ATOM   1951  H1  HOH B 644       3.243  15.581  14.252  1.00  0.00      B    H  
ATOM   1952  H2  HOH B 644       3.998  15.731  15.689  1.00  0.00      B    H  
ATOM   1953  O   HOH B 645       7.876  37.001  27.661  1.00  0.00      B    O  
ATOM   1954  H1  HOH B 645       8.125  36.046  27.536  1.00  0.00      B    H  
ATOM   1955  H2  HOH B 645       8.251  37.459  26.844  1.00  0.00      B    H  
ATOM   1956  O   HOH B 646       9.935  27.267   6.975  1.00  0.00      B    O  
ATOM   1957  H1  HOH B 646      10.755  27.293   7.618  1.00  0.00      B    H  
ATOM   1958  H2  HOH B 646      10.261  27.416   6.042  1.00  0.00      B    H  
ATOM   1959  O   HOH B 647      38.892  28.981  21.455  1.00  0.00      B    O  
ATOM   1960  H1  HOH B 647      37.999  28.579  21.704  1.00  0.00      B    H  
ATOM   1961  H2  HOH B 647      38.749  29.413  20.572  1.00  0.00      B    H  
ATOM   1962  O   HOH B 648      30.265  16.013  29.371  1.00  0.00      B    O  
ATOM   1963  H1  HOH B 648      31.180  15.699  29.672  1.00  0.00      B    H  
ATOM   1964  H2  HOH B 648      29.919  15.409  28.605  1.00  0.00      B    H  
ATOM   1965  O   HOH B 649       7.770  14.700  37.474  1.00  0.00      B    O  
ATOM   1966  H1  HOH B 649       6.856  14.347  37.788  1.00  0.00      B    H  
ATOM   1967  H2  HOH B 649       8.419  14.202  38.036  1.00  0.00      B    H  
ATOM   1968  O   HOH B 650      35.939  35.999   8.061  1.00  0.00      B    O  
ATOM   1969  H1  HOH B 650      36.135  35.025   8.257  1.00  0.00      B    H  
ATOM   1970  H2  HOH B 650      36.832  36.437   7.741  1.00  0.00      B    H  
ATOM   1971  O   HOH B 651      13.663  18.939  38.412  1.00  0.00      B    O  
ATOM   1972  H1  HOH B 651      13.579  17.942  38.592  1.00  0.00      B    H  
ATOM   1973  H2  HOH B 651      12.961  19.449  38.923  1.00  0.00      B    H  
ATOM   1974  O   HOH B 652      31.343   9.682  36.898  1.00  0.00      B    O  
ATOM   1975  H1  HOH B 652      30.456   9.199  37.069  1.00  0.00      B    H  
ATOM   1976  H2  HOH B 652      31.613  10.085  37.759  1.00  0.00      B    H  
ATOM   1977  O   HOH B 653      33.571  25.349  29.655  1.00  0.00      B    O  
ATOM   1978  H1  HOH B 653      33.505  24.367  29.943  1.00  0.00      B    H  
ATOM   1979  H2  HOH B 653      34.625  25.539  29.477  1.00  0.00      B    H  
ATOM   1980  O   HOH B 654       3.942  38.295  23.279  1.00  0.00      B    O  
ATOM   1981  H1  HOH B 654       2.924  38.279  23.246  1.00  0.00      B    H  
ATOM   1982  H2  HOH B 654       4.330  38.736  22.449  1.00  0.00      B    H  
ATOM   1983  O   HOH B 655      37.372  33.218   3.606  1.00  0.00      B    O  
ATOM   1984  H1  HOH B 655      36.818  33.757   4.218  1.00  0.00      B    H  
ATOM   1985  H2  HOH B 655      36.883  32.354   3.509  1.00  0.00      B    H  
ATOM   1986  O   HOH B 656      28.117  12.030  34.952  1.00  0.00      B    O  
ATOM   1987  H1  HOH B 656      27.636  12.863  34.624  1.00  0.00      B    H  
ATOM   1988  H2  HOH B 656      28.689  11.709  34.259  1.00  0.00      B    H  
ATOM   1989  O   HOH B 657      14.680  38.732  27.736  1.00  0.00      B    O  
ATOM   1990  H1  HOH B 657      15.670  38.924  27.769  1.00  0.00      B    H  
ATOM   1991  H2  HOH B 657      14.131  39.486  28.187  1.00  0.00      B    H  
ATOM   1992  O   HOH B 658      26.750  15.852   7.415  1.00  0.00      B    O  
ATOM   1993  H1  HOH B 658      27.354  16.653   7.523  1.00  0.00      B    H  
ATOM   1994  H2  HOH B 658      27.180  15.333   6.668  1.00  0.00      B    H  
ATOM   1995  O   HOH B 659      19.924  20.971  23.573  1.00  0.00      B    O  
ATOM   1996  H1  HOH B 659      20.504  20.140  23.525  1.00  0.00      B    H  
ATOM   1997  H2  HOH B 659      19.422  21.045  24.363  1.00  0.00      B    H  
ATOM   1998  O   HOH B 660      10.036  37.035  38.621  1.00  0.00      B    O  
ATOM   1999  H1  HOH B 660       9.993  37.896  38.055  1.00  0.00      B    H  
ATOM   2000  H2  HOH B 660      10.676  36.357  38.212  1.00  0.00      B    H  
ATOM   2001  O   HOH B 661      21.393  31.762  30.263  1.00  0.00      B    O  
ATOM   2002  H1  HOH B 661      22.248  31.509  29.743  1.00  0.00      B    H  
ATOM   2003  H2  HOH B 661      21.011  30.898  30.708  1.00  0.00      B    H  
ATOM   2004  O   HOH B 662       3.648  30.027   3.303  1.00  0.00      B    O  
ATOM   2005  H1  HOH B 662       4.365  30.028   4.036  1.00  0.00      B    H  
ATOM   2006  H2  HOH B 662       3.283  30.995   3.196  1.00  0.00      B    H  
ATOM   2007  O   HOH B 663       1.889   2.574  31.436  1.00  0.00      B    O  
ATOM   2008  H1  HOH B 663       2.367   3.165  30.784  1.00  0.00      B    H  
ATOM   2009  H2  HOH B 663       2.410   2.679  32.316  1.00  0.00      B    H  
ATOM   2010  O   HOH B 664      35.585  31.508  19.222  1.00  0.00      B    O  
ATOM   2011  H1  HOH B 664      36.067  31.423  20.092  1.00  0.00      B    H  
ATOM   2012  H2  HOH B 664      35.701  32.445  18.855  1.00  0.00      B    H  
ATOM   2013  O   HOH B 665      11.974   3.598  29.242  1.00  0.00      B    O  
ATOM   2014  H1  HOH B 665      11.367   3.505  28.455  1.00  0.00      B    H  
ATOM   2015  H2  HOH B 665      12.331   4.541  29.324  1.00  0.00      B    H  
ATOM   2016  O   HOH B 666       9.697  29.350  16.071  1.00  0.00      B    O  
ATOM   2017  H1  HOH B 666      10.682  29.606  16.253  1.00  0.00      B    H  
ATOM   2018  H2  HOH B 666       9.594  28.526  16.669  1.00  0.00      B    H  
ATOM   2019  O   HOH B 667      18.981  12.611  32.816  1.00  0.00      B    O  
ATOM   2020  H1  HOH B 667      18.656  11.850  32.259  1.00  0.00      B    H  
ATOM   2021  H2  HOH B 667      18.338  12.692  33.669  1.00  0.00      B    H  
ATOM   2022  O   HOH B 668      36.946  24.024  14.896  1.00  0.00      B    O  
ATOM   2023  H1  HOH B 668      36.628  24.451  14.076  1.00  0.00      B    H  
ATOM   2024  H2  HOH B 668      36.485  24.526  15.655  1.00  0.00      B    H  
ATOM   2025  O   HOH B 669       1.117  38.496  23.132  1.00  0.00      B    O  
ATOM   2026  H1  HOH B 669       0.655  37.925  23.819  1.00  0.00      B    H  
ATOM   2027  H2  HOH B 669       0.637  38.451  22.192  1.00  0.00      B    H  
ATOM   2028  O   HOH B 670      24.366   2.791  11.986  1.00  0.00      B    O  
ATOM   2029  H1  HOH B 670      24.297   2.943  12.969  1.00  0.00      B    H  
ATOM   2030  H2  HOH B 670      25.256   2.266  11.759  1.00  0.00      B    H  
ATOM   2031  O   HOH B 671       3.658  20.662  27.315  1.00  0.00      B    O  
ATOM   2032  H1  HOH B 671       4.403  21.085  27.831  1.00  0.00      B    H  
ATOM   2033  H2  HOH B 671       3.462  19.780  27.783  1.00  0.00      B    H  
ATOM   2034  O   HOH B 672      27.810  14.496  25.824  1.00  0.00      B    O  
ATOM   2035  H1  HOH B 672      27.586  15.462  26.065  1.00  0.00      B    H  
ATOM   2036  H2  HOH B 672      28.557  14.268  26.410  1.00  0.00      B    H  
ATOM   2037  O   HOH B 673      38.136  17.648  15.972  1.00  0.00      B    O  
ATOM   2038  H1  HOH B 673      37.568  18.498  15.915  1.00  0.00      B    H  
ATOM   2039  H2  HOH B 673      38.390  17.449  16.946  1.00  0.00      B    H  
ATOM   2040  O   HOH B 674      27.864   2.110   7.433  1.00  0.00      B    O  
ATOM   2041  H1  HOH B 674      27.567   2.351   6.466  1.00  0.00      B    H  
ATOM   2042  H2  HOH B 674      27.107   2.358   7.980  1.00  0.00      B    H  
ATOM   2043  O   HOH B 675      16.140   6.886  20.160  1.00  0.00      B    O  
ATOM   2044  H1  HOH B 675      15.641   6.103  20.630  1.00  0.00      B    H  
ATOM   2045  H2  HOH B 675      16.287   6.575  19.187  1.00  0.00      B    H  
ATOM   2046  O   HOH B 676      35.615  26.931  36.018  1.00  0.00      B    O  
ATOM   2047  H1  HOH B 676      35.413  26.549  35.050  1.00  0.00      B    H  
ATOM   2048  H2  HOH B 676      36.506  27.437  36.001  1.00  0.00      B    H  
ATOM   2049  O   HOH B 677      24.617  25.952  21.804  1.00  0.00      B    O  
ATOM   2050  H1  HOH B 677      24.517  26.341  22.735  1.00  0.00      B    H  
ATOM   2051  H2  HOH B 677      25.406  25.297  21.837  1.00  0.00      B    H  
ATOM   2052  O   HOH B 678      23.994  21.778  33.073  1.00  0.00      B    O  
ATOM   2053  H1  HOH B 678      24.931  21.947  32.605  1.00  0.00      B    H  
ATOM   2054  H2  HOH B 678      24.125  21.151  33.859  1.00  0.00      B    H  
ATOM   2055  O   HOH B 679      31.352  26.577   4.013  1.00  0.00      B    O  
ATOM   2056  H1  HOH B 679      31.391  27.156   4.842  1.00  0.00      B    H  
ATOM   2057  H2  HOH B 679      30.690  27.039   3.429  1.00  0.00      B    H  
ATOM   2058  O   HOH B 680       8.039  18.293  38.956  1.00  0.00      B    O  
ATOM   2059  H1  HOH B 680       7.342  18.795  39.598  1.00  0.00      B    H  
ATOM   2060  H2  HOH B 680       8.033  18.697  37.967  1.00  0.00      B    H  
ATOM   2061  O   HOH B 681      34.666   8.389  30.056  1.00  0.00      B    O  
ATOM   2062  H1  HOH B 681      34.858   9.277  29.569  1.00  0.00      B    H  
ATOM   2063  H2  HOH B 681      34.583   7.683  29.373  1.00  0.00      B    H  
ATOM   2064  O   HOH B 682      36.822  38.117   5.342  1.00  0.00      B    O  
ATOM   2065  H1  HOH B 682      37.320  37.834   6.156  1.00  0.00      B    H  
ATOM   2066  H2  HOH B 682      35.947  37.708   5.326  1.00  0.00      B    H  
ATOM   2067  O   HOH B 683      14.610   8.227  22.480  1.00  0.00      B    O  
ATOM   2068  H1  HOH B 683      15.254   9.004  22.523  1.00  0.00      B    H  
ATOM   2069  H2  HOH B 683      15.009   7.688  21.762  1.00  0.00      B    H  
ATOM   2070  O   HOH B 684      35.286  25.309  16.768  1.00  0.00      B    O  
ATOM   2071  H1  HOH B 684      35.011  24.389  16.989  1.00  0.00      B    H  
ATOM   2072  H2  HOH B 684      35.581  25.744  17.687  1.00  0.00      B    H  
ATOM   2073  O   HOH B 685      21.938   9.799   8.735  1.00  0.00      B    O  
ATOM   2074  H1  HOH B 685      21.812   9.090   9.435  1.00  0.00      B    H  
ATOM   2075  H2  HOH B 685      22.047   9.320   7.838  1.00  0.00      B    H  
ATOM   2076  O   HOH B 686      10.847  21.883  25.310  1.00  0.00      B    O  
ATOM   2077  H1  HOH B 686      10.704  21.343  24.428  1.00  0.00      B    H  
ATOM   2078  H2  HOH B 686      10.969  21.351  26.111  1.00  0.00      B    H  
ATOM   2079  O   HOH B 687       4.110   7.251   3.353  1.00  0.00      B    O  
ATOM   2080  H1  HOH B 687       4.776   7.513   2.601  1.00  0.00      B    H  
ATOM   2081  H2  HOH B 687       4.739   7.059   4.087  1.00  0.00      B    H  
ATOM   2082  O   HOH B 688      18.457  14.638  -0.275  1.00  0.00      B    O  
ATOM   2083  H1  HOH B 688      18.847  14.960   0.621  1.00  0.00      B    H  
ATOM   2084  H2  HOH B 688      18.710  13.646  -0.283  1.00  0.00      B    H  
ATOM   2085  O   HOH B 689      21.130  18.506  14.515  1.00  0.00      B    O  
ATOM   2086  H1  HOH B 689      21.667  17.896  15.098  1.00  0.00      B    H  
ATOM   2087  H2  HOH B 689      21.280  18.247  13.570  1.00  0.00      B    H  
ATOM   2088  O   HOH B 690       5.732  32.301   4.554  1.00  0.00      B    O  
ATOM   2089  H1  HOH B 690       4.904  32.659   5.064  1.00  0.00      B    H  
ATOM   2090  H2  HOH B 690       6.421  32.073   5.233  1.00  0.00      B    H  
ATOM   2091  O   HOH B 691      31.892  33.352   4.912  1.00  0.00      B    O  
ATOM   2092  H1  HOH B 691      32.748  32.798   4.703  1.00  0.00      B    H  
ATOM   2093  H2  HOH B 691      31.117  32.647   5.033  1.00  0.00      B    H  
ATOM   2094  O   HOH B 692      18.407  27.658   7.462  1.00  0.00      B    O  
ATOM   2095  H1  HOH B 692      17.851  26.827   7.639  1.00  0.00      B    H  
ATOM   2096  H2  HOH B 692      19.348  27.384   7.454  1.00  0.00      B    H  
ATOM   2097  O   HOH B 693      37.239   7.200  22.699  1.00  0.00      B    O  
ATOM   2098  H1  HOH B 693      38.080   6.644  22.701  1.00  0.00      B    H  
ATOM   2099  H2  HOH B 693      36.558   6.542  23.161  1.00  0.00      B    H  
ATOM   2100  O   HOH B 694      30.986  17.922  31.856  1.00  0.00      B    O  
ATOM   2101  H1  HOH B 694      31.342  17.596  30.999  1.00  0.00      B    H  
ATOM   2102  H2  HOH B 694      30.180  18.545  31.666  1.00  0.00      B    H  
ATOM   2103  O   HOH B 695      21.379  12.725  38.170  1.00  0.00      B    O  
ATOM   2104  H1  HOH B 695      21.016  11.881  37.742  1.00  0.00      B    H  
ATOM   2105  H2  HOH B 695      22.415  12.792  38.085  1.00  0.00      B    H  
ATOM   2106  O   HOH B 696      13.457  12.552   5.251  1.00  0.00      B    O  
ATOM   2107  H1  HOH B 696      14.122  12.493   6.049  1.00  0.00      B    H  
ATOM   2108  H2  HOH B 696      12.647  13.085   5.630  1.00  0.00      B    H  
ATOM   2109  O   HOH B 697      32.491   0.660   0.619  1.00  0.00      B    O  
ATOM   2110  H1  HOH B 697      32.183   0.420  -0.315  1.00  0.00      B    H  
ATOM   2111  H2  HOH B 697      33.370   1.172   0.421  1.00  0.00      B    H  
ATOM   2112  O   HOH B 698      37.470   4.558  36.024  1.00  0.00      B    O  
ATOM   2113  H1  HOH B 698      37.393   3.636  35.588  1.00  0.00      B    H  
ATOM   2114  H2  HOH B 698      38.432   4.776  36.112  1.00  0.00      B    H  
ATOM   2115  O   HOH B 699      33.300  19.447  33.020  1.00  0.00      B    O  
ATOM   2116  H1  HOH B 699      32.587  19.044  32.448  1.00  0.00      B    H  
ATOM   2117  H2  HOH B 699      33.631  20.256  32.466  1.00  0.00      B    H  
ATOM   2118  O   HOH B 700      33.147  22.437  13.364  1.00  0.00      B    O  
ATOM   2119  H1  HOH B 700      33.081  23.424  13.233  1.00  0.00      B    H  
ATOM   2120  H2  HOH B 700      33.241  21.990  12.477  1.00  0.00      B    H  
ATOM   2121  O   HOH B 701      33.468  23.457  23.238  1.00  0.00      B    O  
ATOM   2122  H1  HOH B 701      34.430  23.562  22.810  1.00  0.00      B    H  
ATOM   2123  H2  HOH B 701      33.245  24.190  23.961  1.00  0.00      B    H  
ATOM   2124  O   HOH B 702      34.275  31.445   5.072  1.00  0.00      B    O  
ATOM   2125  H1  HOH B 702      35.023  32.044   5.319  1.00  0.00      B    H  
ATOM   2126  H2  HOH B 702      34.370  30.596   5.707  1.00  0.00      B    H  
ATOM   2127  O   HOH B 703      24.184   8.004   0.412  1.00  0.00      B    O  
ATOM   2128  H1  HOH B 703      23.421   7.325   0.388  1.00  0.00      B    H  
ATOM   2129  H2  HOH B 703      24.562   7.971   1.370  1.00  0.00      B    H  
ATOM   2130  O   HOH B 704      36.126  26.377  19.052  1.00  0.00      B    O  
ATOM   2131  H1  HOH B 704      36.804  25.925  19.677  1.00  0.00      B    H  
ATOM   2132  H2  HOH B 704      35.306  26.617  19.557  1.00  0.00      B    H  
ATOM   2133  O   HOH B 705      27.730   6.998  22.491  1.00  0.00      B    O  
ATOM   2134  H1  HOH B 705      27.675   6.719  21.539  1.00  0.00      B    H  
ATOM   2135  H2  HOH B 705      26.875   7.566  22.676  1.00  0.00      B    H  
ATOM   2136  O   HOH B 706      24.898  22.711  35.730  1.00  0.00      B    O  
ATOM   2137  H1  HOH B 706      25.619  22.630  34.991  1.00  0.00      B    H  
ATOM   2138  H2  HOH B 706      24.444  21.795  35.754  1.00  0.00      B    H  
ATOM   2139  O   HOH B 707       9.647  21.414   3.472  1.00  0.00      B    O  
ATOM   2140  H1  HOH B 707      10.210  20.579   3.507  1.00  0.00      B    H  
ATOM   2141  H2  HOH B 707      10.269  22.152   3.729  1.00  0.00      B    H  
ATOM   2142  O   HOH B 708      23.389  32.680   6.049  1.00  0.00      B    O  
ATOM   2143  H1  HOH B 708      23.073  33.218   5.277  1.00  0.00      B    H  
ATOM   2144  H2  HOH B 708      24.399  32.590   5.901  1.00  0.00      B    H  
ATOM   2145  O   HOH B 709       8.253  12.995  17.864  1.00  0.00      B    O  
ATOM   2146  H1  HOH B 709       9.227  12.752  18.105  1.00  0.00      B    H  
ATOM   2147  H2  HOH B 709       7.678  13.037  18.718  1.00  0.00      B    H  
ATOM   2148  O   HOH B 710      21.461  14.739  15.887  1.00  0.00      B    O  
ATOM   2149  H1  HOH B 710      20.902  14.465  16.690  1.00  0.00      B    H  
ATOM   2150  H2  HOH B 710      21.767  13.907  15.350  1.00  0.00      B    H  
ATOM   2151  O   HOH B 711      17.395  17.468  27.610  1.00  0.00      B    O  
ATOM   2152  H1  HOH B 711      17.312  17.351  28.612  1.00  0.00      B    H  
ATOM   2153  H2  HOH B 711      17.932  18.270  27.400  1.00  0.00      B    H  
ATOM   2154  O   HOH B 712      24.826  29.382  -0.074  1.00  0.00      B    O  
ATOM   2155  H1  HOH B 712      25.737  29.086   0.132  1.00  0.00      B    H  
ATOM   2156  H2  HOH B 712      24.263  28.771   0.526  1.00  0.00      B    H  
ATOM   2157  O   HOH B 713      33.643  28.631  37.316  1.00  0.00      B    O  
ATOM   2158  H1  HOH B 713      34.073  29.484  37.731  1.00  0.00      B    H  
ATOM   2159  H2  HOH B 713      34.351  28.056  36.928  1.00  0.00      B    H  
ATOM   2160  O   HOH B 714       2.130  34.700  34.313  1.00  0.00      B    O  
ATOM   2161  H1  HOH B 714       2.540  35.643  34.279  1.00  0.00      B    H  
ATOM   2162  H2  HOH B 714       1.143  34.780  34.452  1.00  0.00      B    H  
ATOM   2163  O   HOH B 715      11.004   1.221  27.313  1.00  0.00      B    O  
ATOM   2164  H1  HOH B 715      10.217   1.612  27.809  1.00  0.00      B    H  
ATOM   2165  H2  HOH B 715      11.666   0.937  28.024  1.00  0.00      B    H  
ATOM   2166  O   HOH B 716      18.992  19.922  33.073  1.00  0.00      B    O  
ATOM   2167  H1  HOH B 716      19.945  19.758  32.907  1.00  0.00      B    H  
ATOM   2168  H2  HOH B 716      18.804  19.844  34.061  1.00  0.00      B    H  
ATOM   2169  O   HOH B 717      13.473  38.884   6.281  1.00  0.00      B    O  
ATOM   2170  H1  HOH B 717      13.762  38.305   5.492  1.00  0.00      B    H  
ATOM   2171  H2  HOH B 717      12.852  39.637   5.980  1.00  0.00      B    H  
ATOM   2172  O   HOH B 718      24.091   2.996  15.834  1.00  0.00      B    O  
ATOM   2173  H1  HOH B 718      24.109   2.733  16.851  1.00  0.00      B    H  
ATOM   2174  H2  HOH B 718      23.321   3.682  15.736  1.00  0.00      B    H  
ATOM   2175  O   HOH B 719      34.653   1.148  20.506  1.00  0.00      B    O  
ATOM   2176  H1  HOH B 719      34.949   1.380  21.463  1.00  0.00      B    H  
ATOM   2177  H2  HOH B 719      34.200   1.949  20.115  1.00  0.00      B    H  
ATOM   2178  O   HOH B 720      18.888  10.437  31.259  1.00  0.00      B    O  
ATOM   2179  H1  HOH B 720      19.373   9.754  31.823  1.00  0.00      B    H  
ATOM   2180  H2  HOH B 720      18.190   9.934  30.752  1.00  0.00      B    H  
ATOM   2181  O   HOH B 721      24.042  12.173  38.286  1.00  0.00      B    O  
ATOM   2182  H1  HOH B 721      24.080  12.558  39.244  1.00  0.00      B    H  
ATOM   2183  H2  HOH B 721      24.565  12.887  37.737  1.00  0.00      B    H  
ATOM   2184  O   HOH B 722       4.397  23.670  29.540  1.00  0.00      B    O  
ATOM   2185  H1  HOH B 722       3.865  22.831  29.749  1.00  0.00      B    H  
ATOM   2186  H2  HOH B 722       4.551  24.121  30.395  1.00  0.00      B    H  
ATOM   2187  O   HOH B 723       3.967  38.740   4.100  1.00  0.00      B    O  
ATOM   2188  H1  HOH B 723       3.264  39.408   3.787  1.00  0.00      B    H  
ATOM   2189  H2  HOH B 723       3.451  37.895   4.271  1.00  0.00      B    H  
ATOM   2190  O   HOH B 724      32.111  22.110  36.942  1.00  0.00      B    O  
ATOM   2191  H1  HOH B 724      32.293  22.588  36.098  1.00  0.00      B    H  
ATOM   2192  H2  HOH B 724      32.983  21.880  37.328  1.00  0.00      B    H  
ATOM   2193  O   HOH B 725      31.942  20.916  29.017  1.00  0.00      B    O  
ATOM   2194  H1  HOH B 725      32.213  21.146  29.990  1.00  0.00      B    H  
ATOM   2195  H2  HOH B 725      31.491  21.731  28.626  1.00  0.00      B    H  
ATOM   2196  O   HOH B 726      11.118   3.759  36.406  1.00  0.00      B    O  
ATOM   2197  H1  HOH B 726      10.356   3.754  35.776  1.00  0.00      B    H  
ATOM   2198  H2  HOH B 726      11.507   2.836  36.458  1.00  0.00      B    H  
ATOM   2199  O   HOH B 727       1.549  27.825  34.375  1.00  0.00      B    O  
ATOM   2200  H1  HOH B 727       0.986  28.612  34.176  1.00  0.00      B    H  
ATOM   2201  H2  HOH B 727       0.997  27.007  34.203  1.00  0.00      B    H  
ATOM   2202  O   HOH B 728       9.683  32.380  31.538  1.00  0.00      B    O  
ATOM   2203  H1  HOH B 728      10.432  31.984  32.075  1.00  0.00      B    H  
ATOM   2204  H2  HOH B 728       9.020  32.858  32.159  1.00  0.00      B    H  
ATOM   2205  O   HOH B 729      16.720  22.934  30.382  1.00  0.00      B    O  
ATOM   2206  H1  HOH B 729      15.754  22.989  30.769  1.00  0.00      B    H  
ATOM   2207  H2  HOH B 729      16.668  22.220  29.723  1.00  0.00      B    H  
ATOM   2208  O   HOH B 730      29.111   7.801  37.543  1.00  0.00      B    O  
ATOM   2209  H1  HOH B 730      28.167   7.561  37.820  1.00  0.00      B    H  
ATOM   2210  H2  HOH B 730      29.145   8.073  36.554  1.00  0.00      B    H  
ATOM   2211  O   HOH B 731      30.905  23.405  28.371  1.00  0.00      B    O  
ATOM   2212  H1  HOH B 731      29.915  23.621  28.526  1.00  0.00      B    H  
ATOM   2213  H2  HOH B 731      31.307  23.333  29.294  1.00  0.00      B    H  
ATOM   2214  O   HOH B 732      12.564  22.230   1.989  1.00  0.00      B    O  
ATOM   2215  H1  HOH B 732      13.461  22.056   2.390  1.00  0.00      B    H  
ATOM   2216  H2  HOH B 732      12.688  22.728   1.161  1.00  0.00      B    H  
ATOM   2217  O   HOH B 733      12.520  28.902  24.782  1.00  0.00      B    O  
ATOM   2218  H1  HOH B 733      13.049  28.101  24.392  1.00  0.00      B    H  
ATOM   2219  H2  HOH B 733      12.105  28.643  25.695  1.00  0.00      B    H  
ATOM   2220  O   HOH B 734       7.126  25.534  20.441  1.00  0.00      B    O  
ATOM   2221  H1  HOH B 734       6.488  25.171  21.191  1.00  0.00      B    H  
ATOM   2222  H2  HOH B 734       7.138  26.536  20.638  1.00  0.00      B    H  
ATOM   2223  O   HOH B 735      23.846   0.882  14.164  1.00  0.00      B    O  
ATOM   2224  H1  HOH B 735      24.190   1.594  14.865  1.00  0.00      B    H  
ATOM   2225  H2  HOH B 735      22.946   0.594  14.518  1.00  0.00      B    H  
ATOM   2226  O   HOH B 736      16.314  21.583   2.572  1.00  0.00      B    O  
ATOM   2227  H1  HOH B 736      15.918  21.613   1.623  1.00  0.00      B    H  
ATOM   2228  H2  HOH B 736      17.337  21.663   2.546  1.00  0.00      B    H  
ATOM   2229  O   HOH B 737       4.300   8.605   8.350  1.00  0.00      B    O  
ATOM   2230  H1  HOH B 737       4.824   9.293   7.886  1.00  0.00      B    H  
ATOM   2231  H2  HOH B 737       3.681   9.060   8.999  1.00  0.00      B    H  
ATOM   2232  O   HOH B 738       1.605  14.649  17.427  1.00  0.00      B    O  
ATOM   2233  H1  HOH B 738       1.922  15.143  16.620  1.00  0.00      B    H  
ATOM   2234  H2  HOH B 738       0.850  14.050  17.067  1.00  0.00      B    H  
ATOM   2235  O   HOH B 739       1.965  27.160   6.672  1.00  0.00      B    O  
ATOM   2236  H1  HOH B 739       2.317  26.340   7.051  1.00  0.00      B    H  
ATOM   2237  H2  HOH B 739       2.218  27.148   5.632  1.00  0.00      B    H  
ATOM   2238  O   HOH B 740       6.387  21.748  22.701  1.00  0.00      B    O  
ATOM   2239  H1  HOH B 740       5.671  21.190  23.140  1.00  0.00      B    H  
ATOM   2240  H2  HOH B 740       7.021  22.094  23.455  1.00  0.00      B    H  
ATOM   2241  O   HOH B 741      28.989  24.426  34.112  1.00  0.00      B    O  
ATOM   2242  H1  HOH B 741      28.992  23.625  34.713  1.00  0.00      B    H  
ATOM   2243  H2  HOH B 741      28.404  25.130  34.461  1.00  0.00      B    H  
ATOM   2244  O   HOH B 742      17.278  10.917   9.288  1.00  0.00      B    O  
ATOM   2245  H1  HOH B 742      18.129  10.308   9.227  1.00  0.00      B    H  
ATOM   2246  H2  HOH B 742      16.448  10.295   9.472  1.00  0.00      B    H  
ATOM   2247  O   HOH B 743       5.639  20.316   7.882  1.00  0.00      B    O  
ATOM   2248  H1  HOH B 743       5.591  21.285   7.665  1.00  0.00      B    H  
ATOM   2249  H2  HOH B 743       5.921  19.810   7.042  1.00  0.00      B    H  
ATOM   2250  O   HOH B 744      16.875  30.730   4.678  1.00  0.00      B    O  
ATOM   2251  H1  HOH B 744      17.249  29.776   4.778  1.00  0.00      B    H  
ATOM   2252  H2  HOH B 744      16.043  30.676   4.108  1.00  0.00      B    H  
ATOM   2253  O   HOH B 745       2.472   6.567  29.378  1.00  0.00      B    O  
ATOM   2254  H1  HOH B 745       2.672   5.667  28.907  1.00  0.00      B    H  
ATOM   2255  H2  HOH B 745       1.516   6.532  29.677  1.00  0.00      B    H  
ATOM   2256  O   HOH B 746      32.772  34.198  13.037  1.00  0.00      B    O  
ATOM   2257  H1  HOH B 746      32.542  34.362  14.033  1.00  0.00      B    H  
ATOM   2258  H2  HOH B 746      31.912  34.385  12.552  1.00  0.00      B    H  
ATOM   2259  O   HOH B 747      28.488  28.668  32.113  1.00  0.00      B    O  
ATOM   2260  H1  HOH B 747      29.039  28.180  31.450  1.00  0.00      B    H  
ATOM   2261  H2  HOH B 747      27.843  27.978  32.515  1.00  0.00      B    H  
ATOM   2262  O   HOH B 748      10.345   4.304  26.688  1.00  0.00      B    O  
ATOM   2263  H1  HOH B 748      10.160   5.296  26.837  1.00  0.00      B    H  
ATOM   2264  H2  HOH B 748       9.608   3.979  26.167  1.00  0.00      B    H  
ATOM   2265  O   HOH B 749       0.082  10.662  30.451  1.00  0.00      B    O  
ATOM   2266  H1  HOH B 749      -0.106  10.097  29.614  1.00  0.00      B    H  
ATOM   2267  H2  HOH B 749       0.980  11.036  30.418  1.00  0.00      B    H  
ATOM   2268  O   HOH B 750      24.815   4.491  28.945  1.00  0.00      B    O  
ATOM   2269  H1  HOH B 750      23.903   4.701  28.514  1.00  0.00      B    H  
ATOM   2270  H2  HOH B 750      24.940   5.197  29.681  1.00  0.00      B    H  
ATOM   2271  O   HOH B 751      31.960   1.418   3.232  1.00  0.00      B    O  
ATOM   2272  H1  HOH B 751      32.721   2.017   3.544  1.00  0.00      B    H  
ATOM   2273  H2  HOH B 751      32.185   1.208   2.281  1.00  0.00      B    H  
ATOM   2274  O   HOH B 752       4.645  31.314   8.286  1.00  0.00      B    O  
ATOM   2275  H1  HOH B 752       4.500  31.996   7.504  1.00  0.00      B    H  
ATOM   2276  H2  HOH B 752       3.646  31.014   8.499  1.00  0.00      B    H  
ATOM   2277  O   HOH B 753       0.822  13.616  10.573  1.00  0.00      B    O  
ATOM   2278  H1  HOH B 753       0.831  12.629  10.326  1.00  0.00      B    H  
ATOM   2279  H2  HOH B 753       1.534  13.907  11.262  1.00  0.00      B    H  
ATOM   2280  O   HOH B 754       0.617   1.244  36.242  1.00  0.00      B    O  
ATOM   2281  H1  HOH B 754      -0.303   1.511  35.865  1.00  0.00      B    H  
ATOM   2282  H2  HOH B 754       0.655   1.573  37.168  1.00  0.00      B    H  
ATOM   2283  O   HOH B 755      34.983   3.956  15.085  1.00  0.00      B    O  
ATOM   2284  H1  HOH B 755      35.862   4.277  15.422  1.00  0.00      B    H  
ATOM   2285  H2  HOH B 755      35.012   3.020  15.461  1.00  0.00      B    H  
ATOM   2286  O   HOH B 756      32.060  38.663  34.183  1.00  0.00      B    O  
ATOM   2287  H1  HOH B 756      31.241  39.238  33.945  1.00  0.00      B    H  
ATOM   2288  H2  HOH B 756      32.776  39.256  34.551  1.00  0.00      B    H  
ATOM   2289  O   HOH B 757      36.163  11.481  25.381  1.00  0.00      B    O  
ATOM   2290  H1  HOH B 757      36.320  11.285  24.384  1.00  0.00      B    H  
ATOM   2291  H2  HOH B 757      36.912  12.158  25.612  1.00  0.00      B    H  
ATOM   2292  O   HOH B 758       2.931  23.519  19.414  1.00  0.00      B    O  
ATOM   2293  H1  HOH B 758       2.518  22.904  18.661  1.00  0.00      B    H  
ATOM   2294  H2  HOH B 758       3.890  23.687  19.260  1.00  0.00      B    H  
ATOM   2295  O   HOH B 759       2.894  19.349   6.706  1.00  0.00      B    O  
ATOM   2296  H1  HOH B 759       2.158  19.868   7.243  1.00  0.00      B    H  
ATOM   2297  H2  HOH B 759       3.711  19.666   7.143  1.00  0.00      B    H  
ATOM   2298  O   HOH B 760      23.326  20.668  26.513  1.00  0.00      B    O  
ATOM   2299  H1  HOH B 760      23.650  20.868  27.475  1.00  0.00      B    H  
ATOM   2300  H2  HOH B 760      24.083  21.025  25.919  1.00  0.00      B    H  
ATOM   2301  O   HOH B 761      13.932   3.474  36.246  1.00  0.00      B    O  
ATOM   2302  H1  HOH B 761      14.028   4.430  36.632  1.00  0.00      B    H  
ATOM   2303  H2  HOH B 761      13.875   3.472  35.216  1.00  0.00      B    H  
ATOM   2304  O   HOH B 762      32.603   3.832  33.280  1.00  0.00      B    O  
ATOM   2305  H1  HOH B 762      31.705   3.326  33.354  1.00  0.00      B    H  
ATOM   2306  H2  HOH B 762      33.135   3.431  34.071  1.00  0.00      B    H  
ATOM   2307  O   HOH B 763      10.013  34.342  12.640  1.00  0.00      B    O  
ATOM   2308  H1  HOH B 763      10.387  35.305  12.498  1.00  0.00      B    H  
ATOM   2309  H2  HOH B 763      10.660  33.699  12.243  1.00  0.00      B    H  
ATOM   2310  O   HOH B 764      13.248  26.438  20.834  1.00  0.00      B    O  
ATOM   2311  H1  HOH B 764      12.227  26.378  20.750  1.00  0.00      B    H  
ATOM   2312  H2  HOH B 764      13.416  26.778  21.829  1.00  0.00      B    H  
ATOM   2313  O   HOH B 765      30.177  10.377  32.997  1.00  0.00      B    O  
ATOM   2314  H1  HOH B 765      30.697  10.608  33.843  1.00  0.00      B    H  
ATOM   2315  H2  HOH B 765      30.811  10.488  32.192  1.00  0.00      B    H  
ATOM   2316  O   HOH B 766      32.581   7.771   9.743  1.00  0.00      B    O  
ATOM   2317  H1  HOH B 766      32.099   6.970  10.137  1.00  0.00      B    H  
ATOM   2318  H2  HOH B 766      33.412   7.814  10.382  1.00  0.00      B    H  
ATOM   2319  O   HOH B 767      23.215  36.311  16.756  1.00  0.00      B    O  
ATOM   2320  H1  HOH B 767      22.396  36.152  17.292  1.00  0.00      B    H  
ATOM   2321  H2  HOH B 767      22.962  36.599  15.810  1.00  0.00      B    H  
ATOM   2322  O   HOH B 768       3.917   7.894  27.534  1.00  0.00      B    O  
ATOM   2323  H1  HOH B 768       3.254   7.519  28.285  1.00  0.00      B    H  
ATOM   2324  H2  HOH B 768       4.810   7.969  28.027  1.00  0.00      B    H  
ATOM   2325  O   HOH B 769      23.785  20.377  35.809  1.00  0.00      B    O  
ATOM   2326  H1  HOH B 769      22.904  20.382  36.222  1.00  0.00      B    H  
ATOM   2327  H2  HOH B 769      24.269  19.533  36.086  1.00  0.00      B    H  
ATOM   2328  O   HOH B 770      22.528   0.275   6.275  1.00  0.00      B    O  
ATOM   2329  H1  HOH B 770      23.404   0.556   5.872  1.00  0.00      B    H  
ATOM   2330  H2  HOH B 770      22.036  -0.270   5.566  1.00  0.00      B    H  
ATOM   2331  O   HOH B 771       9.498   4.357  17.436  1.00  0.00      B    O  
ATOM   2332  H1  HOH B 771       8.570   4.558  17.769  1.00  0.00      B    H  
ATOM   2333  H2  HOH B 771       9.683   3.351  17.589  1.00  0.00      B    H  
ATOM   2334  O   HOH B 772      15.534   6.977   3.181  1.00  0.00      B    O  
ATOM   2335  H1  HOH B 772      15.877   7.879   2.962  1.00  0.00      B    H  
ATOM   2336  H2  HOH B 772      15.232   6.954   4.140  1.00  0.00      B    H  
ATOM   2337  O   HOH B 773      29.369  22.774   1.419  1.00  0.00      B    O  
ATOM   2338  H1  HOH B 773      29.950  22.452   0.637  1.00  0.00      B    H  
ATOM   2339  H2  HOH B 773      29.167  23.749   1.305  1.00  0.00      B    H  
ATOM   2340  O   HOH B 774      30.453  31.357   6.023  1.00  0.00      B    O  
ATOM   2341  H1  HOH B 774      30.831  31.179   6.921  1.00  0.00      B    H  
ATOM   2342  H2  HOH B 774      29.489  31.531   6.154  1.00  0.00      B    H  
ATOM   2343  O   HOH B 775      20.798  30.436  18.487  1.00  0.00      B    O  
ATOM   2344  H1  HOH B 775      20.815  29.503  18.847  1.00  0.00      B    H  
ATOM   2345  H2  HOH B 775      20.609  30.463  17.492  1.00  0.00      B    H  
ATOM   2346  O   HOH B 776      29.141   4.434   3.431  1.00  0.00      B    O  
ATOM   2347  H1  HOH B 776      29.654   4.869   4.221  1.00  0.00      B    H  
ATOM   2348  H2  HOH B 776      28.430   3.778   3.815  1.00  0.00      B    H  
ATOM   2349  O   HOH B 777      16.084   0.964  37.801  1.00  0.00      B    O  
ATOM   2350  H1  HOH B 777      16.109   1.827  38.337  1.00  0.00      B    H  
ATOM   2351  H2  HOH B 777      16.908   0.454  38.076  1.00  0.00      B    H  
ATOM   2352  O   HOH B 778      35.970   6.721   2.649  1.00  0.00      B    O  
ATOM   2353  H1  HOH B 778      35.740   6.817   3.596  1.00  0.00      B    H  
ATOM   2354  H2  HOH B 778      36.937   6.687   2.617  1.00  0.00      B    H  
ATOM   2355  O   HOH B 779      28.741  38.451  37.006  1.00  0.00      B    O  
ATOM   2356  H1  HOH B 779      29.547  39.073  37.178  1.00  0.00      B    H  
ATOM   2357  H2  HOH B 779      28.190  38.839  36.250  1.00  0.00      B    H  
ATOM   2358  O   HOH B 780      11.100  26.748  29.050  1.00  0.00      B    O  
ATOM   2359  H1  HOH B 780      11.555  26.153  28.372  1.00  0.00      B    H  
ATOM   2360  H2  HOH B 780      10.111  26.558  29.211  1.00  0.00      B    H  
ATOM   2361  O   HOH B 781      18.322  25.114   2.217  1.00  0.00      B    O  
ATOM   2362  H1  HOH B 781      18.165  25.639   1.352  1.00  0.00      B    H  
ATOM   2363  H2  HOH B 781      19.016  24.372   2.069  1.00  0.00      B    H  
ATOM   2364  O   HOH B 782      38.918  35.650   3.693  1.00  0.00      B    O  
ATOM   2365  H1  HOH B 782      38.165  36.048   3.204  1.00  0.00      B    H  
ATOM   2366  H2  HOH B 782      38.499  34.960   4.257  1.00  0.00      B    H  
ATOM   2367  O   HOH B 783      31.515  10.672  30.602  1.00  0.00      B    O  
ATOM   2368  H1  HOH B 783      32.065   9.896  31.081  1.00  0.00      B    H  
ATOM   2369  H2  HOH B 783      32.207  11.029  29.919  1.00  0.00      B    H  
ATOM   2370  O   HOH B 784      24.936   7.821  23.099  1.00  0.00      B    O  
ATOM   2371  H1  HOH B 784      25.295   8.514  23.821  1.00  0.00      B    H  
ATOM   2372  H2  HOH B 784      24.762   6.941  23.581  1.00  0.00      B    H  
ATOM   2373  O   HOH B 785      20.804   3.747  23.728  1.00  0.00      B    O  
ATOM   2374  H1  HOH B 785      20.413   4.285  22.962  1.00  0.00      B    H  
ATOM   2375  H2  HOH B 785      20.867   2.752  23.446  1.00  0.00      B    H  
ATOM   2376  O   HOH B 786      16.554  30.159  18.347  1.00  0.00      B    O  
ATOM   2377  H1  HOH B 786      17.357  30.721  18.500  1.00  0.00      B    H  
ATOM   2378  H2  HOH B 786      16.859  29.224  18.649  1.00  0.00      B    H  
ATOM   2379  O   HOH B 787       7.118   4.997  18.571  1.00  0.00      B    O  
ATOM   2380  H1  HOH B 787       6.816   5.500  17.715  1.00  0.00      B    H  
ATOM   2381  H2  HOH B 787       6.341   4.354  18.782  1.00  0.00      B    H  
ATOM   2382  O   HOH B 788       3.331  22.793   5.560  1.00  0.00      B    O  
ATOM   2383  H1  HOH B 788       2.604  23.197   6.222  1.00  0.00      B    H  
ATOM   2384  H2  HOH B 788       4.144  22.675   6.129  1.00  0.00      B    H  
ATOM   2385  O   HOH B 789      21.834  27.954  33.192  1.00  0.00      B    O  
ATOM   2386  H1  HOH B 789      22.197  28.006  34.137  1.00  0.00      B    H  
ATOM   2387  H2  HOH B 789      21.111  27.235  33.193  1.00  0.00      B    H  
ATOM   2388  O   HOH B 790      28.190  23.278  25.032  1.00  0.00      B    O  
ATOM   2389  H1  HOH B 790      29.060  23.652  25.391  1.00  0.00      B    H  
ATOM   2390  H2  HOH B 790      28.388  22.356  24.572  1.00  0.00      B    H  
ATOM   2391  O   HOH B 791       6.137   0.015   8.003  1.00  0.00      B    O  
ATOM   2392  H1  HOH B 791       5.721   0.807   7.498  1.00  0.00      B    H  
ATOM   2393  H2  HOH B 791       6.580  -0.572   7.346  1.00  0.00      B    H  
ATOM   2394  O   HOH B 792      27.317  36.655  38.438  1.00  0.00      B    O  
ATOM   2395  H1  HOH B 792      27.968  37.179  37.898  1.00  0.00      B    H  
ATOM   2396  H2  HOH B 792      26.563  36.304  37.855  1.00  0.00      B    H  
ATOM   2397  O   HOH B 793      13.956  15.390  21.760  1.00  0.00      B    O  
ATOM   2398  H1  HOH B 793      13.427  14.541  21.852  1.00  0.00      B    H  
ATOM   2399  H2  HOH B 793      13.522  16.014  21.113  1.00  0.00      B    H  
ATOM   2400  O   HOH B 794       0.678  21.680  13.588  1.00  0.00      B    O  
ATOM   2401  H1  HOH B 794       1.369  21.055  14.021  1.00  0.00      B    H  
ATOM   2402  H2  HOH B 794      -0.175  21.171  13.408  1.00  0.00      B    H  
ATOM   2403  O   HOH B 795      26.204  19.305   5.955  1.00  0.00      B    O  
ATOM   2404  H1  HOH B 795      26.884  18.996   6.595  1.00  0.00      B    H  
ATOM   2405  H2  HOH B 795      25.362  19.427   6.479  1.00  0.00      B    H  
ATOM   2406  O   HOH B 796      39.442  25.530  33.432  1.00  0.00      B    O  
ATOM   2407  H1  HOH B 796      38.598  25.544  32.832  1.00  0.00      B    H  
ATOM   2408  H2  HOH B 796      39.236  24.762  34.094  1.00  0.00      B    H  
ATOM   2409  O   HOH B 797      20.474  38.730   8.093  1.00  0.00      B    O  
ATOM   2410  H1  HOH B 797      21.286  38.595   8.639  1.00  0.00      B    H  
ATOM   2411  H2  HOH B 797      20.794  39.235   7.245  1.00  0.00      B    H  
ATOM   2412  O   HOH B 798      32.729  25.884   7.859  1.00  0.00      B    O  
ATOM   2413  H1  HOH B 798      33.621  26.008   8.178  1.00  0.00      B    H  
ATOM   2414  H2  HOH B 798      32.776  25.349   6.993  1.00  0.00      B    H  
ATOM   2415  O   HOH B 799       2.495  21.653  30.132  1.00  0.00      B    O  
ATOM   2416  H1  HOH B 799       1.755  22.215  29.763  1.00  0.00      B    H  
ATOM   2417  H2  HOH B 799       2.202  20.671  30.143  1.00  0.00      B    H  
ATOM   2418  O   HOH B 800      22.922  36.304  34.995  1.00  0.00      B    O  
ATOM   2419  H1  HOH B 800      22.395  36.890  35.641  1.00  0.00      B    H  
ATOM   2420  H2  HOH B 800      22.637  35.401  35.244  1.00  0.00      B    H  
ATOM   2421  O   HOH B 801      26.029  13.850   3.265  1.00  0.00      B    O  
ATOM   2422  H1  HOH B 801      26.877  13.829   2.755  1.00  0.00      B    H  
ATOM   2423  H2  HOH B 801      26.298  14.147   4.172  1.00  0.00      B    H  
ATOM   2424  O   HOH B 802      22.267  35.586   6.931  1.00  0.00      B    O  
ATOM   2425  H1  HOH B 802      22.028  36.091   6.104  1.00  0.00      B    H  
ATOM   2426  H2  HOH B 802      21.417  35.130   7.118  1.00  0.00      B    H  
ATOM   2427  O   HOH B 803      20.264  17.312  30.366  1.00  0.00      B    O  
ATOM   2428  H1  HOH B 803      20.817  17.113  31.164  1.00  0.00      B    H  
ATOM   2429  H2  HOH B 803      20.833  17.063  29.555  1.00  0.00      B    H  
ATOM   2430  O   HOH B 804      12.273  30.273  16.387  1.00  0.00      B    O  
ATOM   2431  H1  HOH B 804      12.915  29.506  16.343  1.00  0.00      B    H  
ATOM   2432  H2  HOH B 804      12.795  31.037  15.904  1.00  0.00      B    H  
ATOM   2433  O   HOH B 805      10.682   6.547   2.690  1.00  0.00      B    O  
ATOM   2434  H1  HOH B 805      10.823   6.015   1.829  1.00  0.00      B    H  
ATOM   2435  H2  HOH B 805      11.037   5.959   3.419  1.00  0.00      B    H  
ATOM   2436  O   HOH B 806      21.209  18.390  23.439  1.00  0.00      B    O  
ATOM   2437  H1  HOH B 806      20.865  18.523  24.414  1.00  0.00      B    H  
ATOM   2438  H2  HOH B 806      21.170  17.414  23.171  1.00  0.00      B    H  
ATOM   2439  O   HOH B 807      30.535  10.141  18.935  1.00  0.00      B    O  
ATOM   2440  H1  HOH B 807      29.866   9.467  18.935  1.00  0.00      B    H  
ATOM   2441  H2  HOH B 807      31.440   9.625  18.930  1.00  0.00      B    H  
ATOM   2442  O   HOH B 808      35.757  19.082  14.510  1.00  0.00      B    O  
ATOM   2443  H1  HOH B 808      35.646  18.796  13.531  1.00  0.00      B    H  
ATOM   2444  H2  HOH B 808      35.203  19.900  14.665  1.00  0.00      B    H  
ATOM   2445  O   HOH B 809      27.567  20.800  39.009  1.00  0.00      B    O  
ATOM   2446  H1  HOH B 809      27.116  21.409  38.278  1.00  0.00      B    H  
ATOM   2447  H2  HOH B 809      28.109  21.397  39.728  1.00  0.00      B    H  
ATOM   2448  O   HOH B 810      32.089   4.382  27.862  1.00  0.00      B    O  
ATOM   2449  H1  HOH B 810      31.282   4.529  27.236  1.00  0.00      B    H  
ATOM   2450  H2  HOH B 810      31.867   3.506  28.301  1.00  0.00      B    H  
ATOM   2451  O   HOH B 811      26.578  20.601  16.759  1.00  0.00      B    O  
ATOM   2452  H1  HOH B 811      27.365  20.425  16.170  1.00  0.00      B    H  
ATOM   2453  H2  HOH B 811      26.142  19.678  16.849  1.00  0.00      B    H  
ATOM   2454  O   HOH B 812      25.579  28.091  25.853  1.00  0.00      B    O  
ATOM   2455  H1  HOH B 812      26.295  27.391  25.798  1.00  0.00      B    H  
ATOM   2456  H2  HOH B 812      25.464  28.282  26.843  1.00  0.00      B    H  
ATOM   2457  O   HOH B 813      16.191  27.503   2.129  1.00  0.00      B    O  
ATOM   2458  H1  HOH B 813      15.733  26.634   1.786  1.00  0.00      B    H  
ATOM   2459  H2  HOH B 813      16.370  27.368   3.071  1.00  0.00      B    H  
ATOM   2460  O   HOH B 814      34.008   4.893  12.560  1.00  0.00      B    O  
ATOM   2461  H1  HOH B 814      34.269   4.603  13.464  1.00  0.00      B    H  
ATOM   2462  H2  HOH B 814      33.609   5.854  12.735  1.00  0.00      B    H  
ATOM   2463  O   HOH B 815      25.530   7.196   2.644  1.00  0.00      B    O  
ATOM   2464  H1  HOH B 815      25.635   6.246   2.330  1.00  0.00      B    H  
ATOM   2465  H2  HOH B 815      25.802   7.156   3.655  1.00  0.00      B    H  
ATOM   2466  O   HOH B 816      17.178   6.326  38.362  1.00  0.00      B    O  
ATOM   2467  H1  HOH B 816      17.658   6.981  38.950  1.00  0.00      B    H  
ATOM   2468  H2  HOH B 816      17.740   5.512  38.208  1.00  0.00      B    H  
ATOM   2469  O   HOH B 817      27.630  29.992   7.458  1.00  0.00      B    O  
ATOM   2470  H1  HOH B 817      27.610  31.004   7.185  1.00  0.00      B    H  
ATOM   2471  H2  HOH B 817      26.962  29.511   6.880  1.00  0.00      B    H  
ATOM   2472  O   HOH B 818       9.561  15.011  16.507  1.00  0.00      B    O  
ATOM   2473  H1  HOH B 818       9.018  14.448  17.125  1.00  0.00      B    H  
ATOM   2474  H2  HOH B 818      10.164  15.529  17.091  1.00  0.00      B    H  
ATOM   2475  O   HOH B 819      38.712  23.808   4.249  1.00  0.00      B    O  
ATOM   2476  H1  HOH B 819      38.278  22.898   4.108  1.00  0.00      B    H  
ATOM   2477  H2  HOH B 819      38.338  24.380   3.588  1.00  0.00      B    H  
ATOM   2478  O   HOH B 820      34.734  32.492   1.697  1.00  0.00      B    O  
ATOM   2479  H1  HOH B 820      35.191  31.835   2.275  1.00  0.00      B    H  
ATOM   2480  H2  HOH B 820      33.832  32.646   2.028  1.00  0.00      B    H  
ATOM   2481  O   HOH B 821      25.556   6.477  14.263  1.00  0.00      B    O  
ATOM   2482  H1  HOH B 821      26.336   7.010  13.919  1.00  0.00      B    H  
ATOM   2483  H2  HOH B 821      25.669   5.495  14.171  1.00  0.00      B    H  
ATOM   2484  O   HOH B 822       2.212  38.298   9.613  1.00  0.00      B    O  
ATOM   2485  H1  HOH B 822       2.136  38.007   8.683  1.00  0.00      B    H  
ATOM   2486  H2  HOH B 822       3.011  37.828  10.053  1.00  0.00      B    H  
ATOM   2487  O   HOH B 823      22.087   4.846  14.925  1.00  0.00      B    O  
ATOM   2488  H1  HOH B 823      22.251   5.876  14.922  1.00  0.00      B    H  
ATOM   2489  H2  HOH B 823      21.138   4.744  15.365  1.00  0.00      B    H  
ATOM   2490  O   HOH B 824      18.149  15.296   2.412  1.00  0.00      B    O  
ATOM   2491  H1  HOH B 824      17.322  15.592   1.862  1.00  0.00      B    H  
ATOM   2492  H2  HOH B 824      17.841  14.422   2.880  1.00  0.00      B    H  
ATOM   2493  O   HOH B 825      26.250   3.534  14.429  1.00  0.00      B    O  
ATOM   2494  H1  HOH B 825      26.830   2.783  14.739  1.00  0.00      B    H  
ATOM   2495  H2  HOH B 825      25.325   3.321  14.809  1.00  0.00      B    H  
ATOM   2496  O   HOH B 826      20.658  30.569   2.313  1.00  0.00      B    O  
ATOM   2497  H1  HOH B 826      20.058  29.852   1.892  1.00  0.00      B    H  
ATOM   2498  H2  HOH B 826      20.754  30.215   3.288  1.00  0.00      B    H  
ATOM   2499  O   HOH B 827       3.392  27.893  26.881  1.00  0.00      B    O  
ATOM   2500  H1  HOH B 827       3.166  28.900  26.824  1.00  0.00      B    H  
ATOM   2501  H2  HOH B 827       3.012  27.533  25.986  1.00  0.00      B    H  
ATOM   2502  O   HOH B 828       8.430  29.807   8.764  1.00  0.00      B    O  
ATOM   2503  H1  HOH B 828       9.079  29.321   9.346  1.00  0.00      B    H  
ATOM   2504  H2  HOH B 828       7.691  29.107   8.559  1.00  0.00      B    H  
ATOM   2505  O   HOH B 829      23.766  31.652  13.291  1.00  0.00      B    O  
ATOM   2506  H1  HOH B 829      23.733  31.253  12.334  1.00  0.00      B    H  
ATOM   2507  H2  HOH B 829      23.593  30.965  13.953  1.00  0.00      B    H  
ATOM   2508  O   HOH B 830      37.702  27.143   3.799  1.00  0.00      B    O  
ATOM   2509  H1  HOH B 830      36.809  26.701   3.660  1.00  0.00      B    H  
ATOM   2510  H2  HOH B 830      38.373  26.728   3.103  1.00  0.00      B    H  
ATOM   2511  O   HOH B 831       2.566  13.316  27.660  1.00  0.00      B    O  
ATOM   2512  H1  HOH B 831       2.137  12.619  27.073  1.00  0.00      B    H  
ATOM   2513  H2  HOH B 831       3.568  13.025  27.693  1.00  0.00      B    H  
ATOM   2514  O   HOH B 832       7.559  17.822  27.933  1.00  0.00      B    O  
ATOM   2515  H1  HOH B 832       6.669  17.615  28.406  1.00  0.00      B    H  
ATOM   2516  H2  HOH B 832       8.312  17.860  28.640  1.00  0.00      B    H  
ATOM   2517  O   HOH B 833      11.113  30.143  39.116  1.00  0.00      B    O  
ATOM   2518  H1  HOH B 833      11.557  30.661  39.892  1.00  0.00      B    H  
ATOM   2519  H2  HOH B 833      11.701  30.411  38.357  1.00  0.00      B    H  
ATOM   2520  O   HOH B 834      29.916  11.109  21.433  1.00  0.00      B    O  
ATOM   2521  H1  HOH B 834      30.790  11.519  21.730  1.00  0.00      B    H  
ATOM   2522  H2  HOH B 834      30.040  10.654  20.524  1.00  0.00      B    H  
ATOM   2523  O   HOH B 835       3.583   5.328  31.870  1.00  0.00      B    O  
ATOM   2524  H1  HOH B 835       4.513   5.183  31.521  1.00  0.00      B    H  
ATOM   2525  H2  HOH B 835       3.233   6.082  31.346  1.00  0.00      B    H  
ATOM   2526  O   HOH B 836      29.659  16.978  16.374  1.00  0.00      B    O  
ATOM   2527  H1  HOH B 836      28.941  16.908  17.020  1.00  0.00      B    H  
ATOM   2528  H2  HOH B 836      29.253  16.931  15.479  1.00  0.00      B    H  
ATOM   2529  O   HOH B 837      34.589   2.359  25.505  1.00  0.00      B    O  
ATOM   2530  H1  HOH B 837      33.839   2.879  25.098  1.00  0.00      B    H  
ATOM   2531  H2  HOH B 837      34.469   2.458  26.512  1.00  0.00      B    H  
ATOM   2532  O   HOH B 838      13.789  26.844   5.146  1.00  0.00      B    O  
ATOM   2533  H1  HOH B 838      13.773  27.719   4.636  1.00  0.00      B    H  
ATOM   2534  H2  HOH B 838      14.382  27.003   5.972  1.00  0.00      B    H  
ATOM   2535  O   HOH B 839       4.251  21.238  33.419  1.00  0.00      B    O  
ATOM   2536  H1  HOH B 839       3.308  20.987  33.323  1.00  0.00      B    H  
ATOM   2537  H2  HOH B 839       4.759  20.877  32.549  1.00  0.00      B    H  
ATOM   2538  O   HOH B 840      12.449  25.526   9.714  1.00  0.00      B    O  
ATOM   2539  H1  HOH B 840      12.011  24.628   9.615  1.00  0.00      B    H  
ATOM   2540  H2  HOH B 840      13.429  25.349   9.965  1.00  0.00      B    H  
ATOM   2541  O   HOH B 841      27.947   5.627  19.803  1.00  0.00      B    O  
ATOM   2542  H1  HOH B 841      28.069   4.597  19.876  1.00  0.00      B    H  
ATOM   2543  H2  HOH B 841      28.817   6.000  19.511  1.00  0.00      B    H  
ATOM   2544  O   HOH B 842       7.515   7.732  28.380  1.00  0.00      B    O  
ATOM   2545  H1  HOH B 842       7.784   7.917  29.354  1.00  0.00      B    H  
ATOM   2546  H2  HOH B 842       7.145   6.756  28.392  1.00  0.00      B    H  
ATOM   2547  O   HOH B 843      28.961  35.573  28.287  1.00  0.00      B    O  
ATOM   2548  H1  HOH B 843      29.516  36.449  28.115  1.00  0.00      B    H  
ATOM   2549  H2  HOH B 843      29.576  34.819  28.560  1.00  0.00      B    H  
ATOM   2550  O   HOH B 844      21.260  39.001  33.132  1.00  0.00      B    O  
ATOM   2551  H1  HOH B 844      21.565  38.713  32.255  1.00  0.00      B    H  
ATOM   2552  H2  HOH B 844      20.893  38.191  33.597  1.00  0.00      B    H  
ATOM   2553  O   HOH B 845      34.839   1.397  15.704  1.00  0.00      B    O  
ATOM   2554  H1  HOH B 845      35.624   1.414  15.142  1.00  0.00      B    H  
ATOM   2555  H2  HOH B 845      34.161   0.842  15.168  1.00  0.00      B    H  
ATOM   2556  O   HOH B 846      18.899  19.671  39.271  1.00  0.00      B    O  
ATOM   2557  H1  HOH B 846      18.017  19.395  38.830  1.00  0.00      B    H  
ATOM   2558  H2  HOH B 846      19.572  19.910  38.583  1.00  0.00      B    H  
ATOM   2559  O   HOH B 847       2.500   6.826   7.131  1.00  0.00      B    O  
ATOM   2560  H1  HOH B 847       2.137   6.065   7.722  1.00  0.00      B    H  
ATOM   2561  H2  HOH B 847       3.077   7.504   7.678  1.00  0.00      B    H  
ATOM   2562  O   HOH B 848      21.892  17.166  32.524  1.00  0.00      B    O  
ATOM   2563  H1  HOH B 848      22.640  17.833  32.379  1.00  0.00      B    H  
ATOM   2564  H2  HOH B 848      21.851  17.076  33.540  1.00  0.00      B    H  
ATOM   2565  O   HOH B 849      12.913   9.851   4.044  1.00  0.00      B    O  
ATOM   2566  H1  HOH B 849      13.209  10.772   4.393  1.00  0.00      B    H  
ATOM   2567  H2  HOH B 849      13.346   9.218   4.668  1.00  0.00      B    H  
ATOM   2568  O   HOH B 850      12.789   5.737   6.863  1.00  0.00      B    O  
ATOM   2569  H1  HOH B 850      12.343   5.461   6.040  1.00  0.00      B    H  
ATOM   2570  H2  HOH B 850      12.893   4.885   7.419  1.00  0.00      B    H  
ATOM   2571  O   HOH B 851      15.562  -0.164   1.562  1.00  0.00      B    O  
ATOM   2572  H1  HOH B 851      16.104   0.690   1.476  1.00  0.00      B    H  
ATOM   2573  H2  HOH B 851      14.836   0.023   2.254  1.00  0.00      B    H  
ATOM   2574  O   HOH B 852      33.968  10.714  20.136  1.00  0.00      B    O  
ATOM   2575  H1  HOH B 852      34.832  10.274  19.961  1.00  0.00      B    H  
ATOM   2576  H2  HOH B 852      33.785  11.326  19.315  1.00  0.00      B    H  
ATOM   2577  O   HOH B 853       8.193   1.461  16.862  1.00  0.00      B    O  
ATOM   2578  H1  HOH B 853       8.624   0.973  16.102  1.00  0.00      B    H  
ATOM   2579  H2  HOH B 853       8.672   1.110  17.733  1.00  0.00      B    H  
ATOM   2580  O   HOH B 854       1.803   7.631   4.679  1.00  0.00      B    O  
ATOM   2581  H1  HOH B 854       1.956   7.077   5.501  1.00  0.00      B    H  
ATOM   2582  H2  HOH B 854       2.688   7.640   4.224  1.00  0.00      B    H  
ATOM   2583  O   HOH B 855       0.990  14.108   6.781  1.00  0.00      B    O  
ATOM   2584  H1  HOH B 855       1.600  13.315   6.728  1.00  0.00      B    H  
ATOM   2585  H2  HOH B 855       1.320  14.705   7.518  1.00  0.00      B    H  
ATOM   2586  O   HOH B 856      34.750   6.388   0.271  1.00  0.00      B    O  
ATOM   2587  H1  HOH B 856      34.264   5.550   0.502  1.00  0.00      B    H  
ATOM   2588  H2  HOH B 856      35.273   6.653   1.074  1.00  0.00      B    H  
ATOM   2589  O   HOH B 857      33.793  11.796  33.215  1.00  0.00      B    O  
ATOM   2590  H1  HOH B 857      33.006  11.608  33.868  1.00  0.00      B    H  
ATOM   2591  H2  HOH B 857      34.638  11.363  33.578  1.00  0.00      B    H  
ATOM   2592  O   HOH B 858      18.856  16.222   6.954  1.00  0.00      B    O  
ATOM   2593  H1  HOH B 858      18.182  16.106   7.660  1.00  0.00      B    H  
ATOM   2594  H2  HOH B 858      19.539  16.921   7.133  1.00  0.00      B    H  
ATOM   2595  O   HOH B 859       5.439  24.162  18.693  1.00  0.00      B    O  
ATOM   2596  H1  HOH B 859       6.182  24.610  19.212  1.00  0.00      B    H  
ATOM   2597  H2  HOH B 859       5.828  23.959  17.738  1.00  0.00      B    H  
ATOM   2598  O   HOH B 860      31.242  34.886  38.636  1.00  0.00      B    O  
ATOM   2599  H1  HOH B 860      31.616  34.459  37.736  1.00  0.00      B    H  
ATOM   2600  H2  HOH B 860      30.255  34.663  38.642  1.00  0.00      B    H  
ATOM   2601  O   HOH B 861      20.945  33.024  32.938  1.00  0.00      B    O  
ATOM   2602  H1  HOH B 861      20.070  32.699  33.254  1.00  0.00      B    H  
ATOM   2603  H2  HOH B 861      21.139  32.547  32.066  1.00  0.00      B    H  
ATOM   2604  O   HOH B 862      30.332  33.191  28.656  1.00  0.00      B    O  
ATOM   2605  H1  HOH B 862      31.282  33.483  28.904  1.00  0.00      B    H  
ATOM   2606  H2  HOH B 862      29.963  32.798  29.520  1.00  0.00      B    H  
ATOM   2607  O   HOH B 863      27.441   5.023   1.159  1.00  0.00      B    O  
ATOM   2608  H1  HOH B 863      28.196   5.418   1.633  1.00  0.00      B    H  
ATOM   2609  H2  HOH B 863      27.098   4.196   1.618  1.00  0.00      B    H  
ATOM   2610  O   HOH B 864      11.142   2.593  13.675  1.00  0.00      B    O  
ATOM   2611  H1  HOH B 864      10.937   3.274  12.932  1.00  0.00      B    H  
ATOM   2612  H2  HOH B 864      12.060   2.184  13.479  1.00  0.00      B    H  
ATOM   2613  O   HOH B 865       1.852  26.851  14.278  1.00  0.00      B    O  
ATOM   2614  H1  HOH B 865       1.632  25.890  14.307  1.00  0.00      B    H  
ATOM   2615  H2  HOH B 865       2.764  26.884  13.784  1.00  0.00      B    H  
ATOM   2616  O   HOH B 866      -0.175   7.930   2.788  1.00  0.00      B    O  
ATOM   2617  H1  HOH B 866       0.515   7.783   2.062  1.00  0.00      B    H  
ATOM   2618  H2  HOH B 866       0.309   7.936   3.655  1.00  0.00      B    H  
ATOM   2619  O   HOH B 867      18.663  35.416  21.026  1.00  0.00      B    O  
ATOM   2620  H1  HOH B 867      17.854  35.314  20.374  1.00  0.00      B    H  
ATOM   2621  H2  HOH B 867      19.217  36.132  20.637  1.00  0.00      B    H  
ATOM   2622  O   HOH B 868      34.821  12.187  10.722  1.00  0.00      B    O  
ATOM   2623  H1  HOH B 868      34.480  11.780  11.589  1.00  0.00      B    H  
ATOM   2624  H2  HOH B 868      34.895  11.507   9.973  1.00  0.00      B    H  
ATOM   2625  O   HOH B 869      31.994  19.455   2.409  1.00  0.00      B    O  
ATOM   2626  H1  HOH B 869      30.956  19.680   2.457  1.00  0.00      B    H  
ATOM   2627  H2  HOH B 869      32.250  19.611   1.473  1.00  0.00      B    H  
ATOM   2628  O   HOH B 870      24.235  25.422   2.356  1.00  0.00      B    O  
ATOM   2629  H1  HOH B 870      23.482  24.894   2.867  1.00  0.00      B    H  
ATOM   2630  H2  HOH B 870      24.640  24.740   1.691  1.00  0.00      B    H  
ATOM   2631  O   HOH B 871      37.350  14.116  22.463  1.00  0.00      B    O  
ATOM   2632  H1  HOH B 871      38.190  14.682  22.137  1.00  0.00      B    H  
ATOM   2633  H2  HOH B 871      36.910  14.628  23.234  1.00  0.00      B    H  
ATOM   2634  O   HOH B 872       6.849  31.925   9.582  1.00  0.00      B    O  
ATOM   2635  H1  HOH B 872       6.041  31.665   9.001  1.00  0.00      B    H  
ATOM   2636  H2  HOH B 872       7.519  31.160   9.431  1.00  0.00      B    H  
ATOM   2637  O   HOH B 873      26.565   1.451  24.264  1.00  0.00      B    O  
ATOM   2638  H1  HOH B 873      27.284   0.742  24.535  1.00  0.00      B    H  
ATOM   2639  H2  HOH B 873      27.012   2.136  23.665  1.00  0.00      B    H  
ATOM   2640  O   HOH B 874       5.590  16.301  13.166  1.00  0.00      B    O  
ATOM   2641  H1  HOH B 874       6.068  16.038  12.303  1.00  0.00      B    H  
ATOM   2642  H2  HOH B 874       6.099  15.818  13.939  1.00  0.00      B    H  
ATOM   2643  O   HOH B 875      23.588  38.994  18.763  1.00  0.00      B    O  
ATOM   2644  H1  HOH B 875      23.512  38.260  18.061  1.00  0.00      B    H  
ATOM   2645  H2  HOH B 875      23.144  38.605  19.594  1.00  0.00      B    H  
ATOM   2646  O   HOH B 876      17.215   5.775   9.773  1.00  0.00      B    O  
ATOM   2647  H1  HOH B 876      17.966   6.107   9.064  1.00  0.00      B    H  
ATOM   2648  H2  HOH B 876      16.296   6.128   9.428  1.00  0.00      B    H  
ATOM   2649  O   HOH B 877      14.262   1.484   9.251  1.00  0.00      B    O  
ATOM   2650  H1  HOH B 877      14.332   0.514   9.103  1.00  0.00      B    H  
ATOM   2651  H2  HOH B 877      15.083   1.794   9.726  1.00  0.00      B    H  
ATOM   2652  O   HOH B 878      39.110  23.867  16.828  1.00  0.00      B    O  
ATOM   2653  H1  HOH B 878      38.311  23.542  16.237  1.00  0.00      B    H  
ATOM   2654  H2  HOH B 878      39.905  24.124  16.280  1.00  0.00      B    H  
ATOM   2655  O   HOH B 879      37.486  25.781  31.661  1.00  0.00      B    O  
ATOM   2656  H1  HOH B 879      37.896  26.728  31.665  1.00  0.00      B    H  
ATOM   2657  H2  HOH B 879      36.959  25.562  30.834  1.00  0.00      B    H  
ATOM   2658  O   HOH B 880      38.429  13.094  29.546  1.00  0.00      B    O  
ATOM   2659  H1  HOH B 880      38.929  13.697  30.172  1.00  0.00      B    H  
ATOM   2660  H2  HOH B 880      38.598  12.131  29.870  1.00  0.00      B    H  
ATOM   2661  O   HOH B 881      32.360  -0.113  12.315  1.00  0.00      B    O  
ATOM   2662  H1  HOH B 881      32.799   0.781  11.942  1.00  0.00      B    H  
ATOM   2663  H2  HOH B 881      32.885  -0.441  13.127  1.00  0.00      B    H  
ATOM   2664  O   HOH B 882      19.596  25.886  32.900  1.00  0.00      B    O  
ATOM   2665  H1  HOH B 882      18.658  26.120  33.259  1.00  0.00      B    H  
ATOM   2666  H2  HOH B 882      19.863  24.994  33.261  1.00  0.00      B    H  
ATOM   2667  O   HOH B 883      38.251  20.498  28.564  1.00  0.00      B    O  
ATOM   2668  H1  HOH B 883      38.778  20.278  27.706  1.00  0.00      B    H  
ATOM   2669  H2  HOH B 883      38.515  21.481  28.858  1.00  0.00      B    H  
ATOM   2670  O   HOH B 884       4.483  36.920  10.601  1.00  0.00      B    O  
ATOM   2671  H1  HOH B 884       4.498  35.972  10.253  1.00  0.00      B    H  
ATOM   2672  H2  HOH B 884       5.215  37.031  11.260  1.00  0.00      B    H  
ATOM   2673  O   HOH B 885      19.350  20.038   4.621  1.00  0.00      B    O  
ATOM   2674  H1  HOH B 885      18.620  20.303   5.232  1.00  0.00      B    H  
ATOM   2675  H2  HOH B 885      19.200  20.573   3.749  1.00  0.00      B    H  
ATOM   2676  O   HOH B 886      31.334  23.305   9.028  1.00  0.00      B    O  
ATOM   2677  H1  HOH B 886      31.824  24.180   8.755  1.00  0.00      B    H  
ATOM   2678  H2  HOH B 886      30.341  23.476   8.825  1.00  0.00      B    H  
ATOM   2679  O   HOH B 887      23.136  29.518  15.092  1.00  0.00      B    O  
ATOM   2680  H1  HOH B 887      22.777  28.741  14.581  1.00  0.00      B    H  
ATOM   2681  H2  HOH B 887      23.335  29.141  15.992  1.00  0.00      B    H  
ATOM   2682  O   HOH B 888      34.623  10.645  12.929  1.00  0.00      B    O  
ATOM   2683  H1  HOH B 888      35.239   9.965  12.507  1.00  0.00      B    H  
ATOM   2684  H2  HOH B 888      35.135  10.991  13.754  1.00  0.00      B    H  
ATOM   2685  O   HOH B 889      17.267  29.983   8.114  1.00  0.00      B    O  
ATOM   2686  H1  HOH B 889      18.007  30.592   8.456  1.00  0.00      B    H  
ATOM   2687  H2  HOH B 889      17.770  29.193   7.685  1.00  0.00      B    H  
ATOM   2688  O   HOH B 890       8.028   4.441  24.891  1.00  0.00      B    O  
ATOM   2689  H1  HOH B 890       7.298   5.111  24.710  1.00  0.00      B    H  
ATOM   2690  H2  HOH B 890       7.680   3.795  25.538  1.00  0.00      B    H  
ATOM   2691  O   HOH B 891       5.101  16.015   0.974  1.00  0.00      B    O  
ATOM   2692  H1  HOH B 891       4.141  16.282   1.068  1.00  0.00      B    H  
ATOM   2693  H2  HOH B 891       5.659  16.825   1.006  1.00  0.00      B    H  
ATOM   2694  O   HOH B 892      10.332  19.692  30.262  1.00  0.00      B    O  
ATOM   2695  H1  HOH B 892      10.638  18.692  30.431  1.00  0.00      B    H  
ATOM   2696  H2  HOH B 892       9.706  20.023  31.043  1.00  0.00      B    H  
ATOM   2697  O   HOH B 893      34.036   8.475  21.950  1.00  0.00      B    O  
ATOM   2698  H1  HOH B 893      33.518   9.295  21.616  1.00  0.00      B    H  
ATOM   2699  H2  HOH B 893      35.068   8.604  21.918  1.00  0.00      B    H  
ATOM   2700  O   HOH B 894      22.638   4.453  37.191  1.00  0.00      B    O  
ATOM   2701  H1  HOH B 894      23.234   3.701  37.514  1.00  0.00      B    H  
ATOM   2702  H2  HOH B 894      22.035   4.014  36.514  1.00  0.00      B    H  
ATOM   2703  O   HOH B 895      37.470  33.566  13.497  1.00  0.00      B    O  
ATOM   2704  H1  HOH B 895      36.446  33.243  13.509  1.00  0.00      B    H  
ATOM   2705  H2  HOH B 895      37.701  33.657  12.530  1.00  0.00      B    H  
ATOM   2706  O   HOH B 896      36.461  27.818  13.125  1.00  0.00      B    O  
ATOM   2707  H1  HOH B 896      36.946  27.035  12.746  1.00  0.00      B    H  
ATOM   2708  H2  HOH B 896      37.142  28.295  13.745  1.00  0.00      B    H  
ATOM   2709  O   HOH B 897       0.920  32.602  24.462  1.00  0.00      B    O  
ATOM   2710  H1  HOH B 897       0.785  33.385  23.936  1.00  0.00      B    H  
ATOM   2711  H2  HOH B 897       1.414  31.975  23.824  1.00  0.00      B    H  
ATOM   2712  O   HOH B 898       3.452   9.705  36.889  1.00  0.00      B    O  
ATOM   2713  H1  HOH B 898       3.320   9.544  37.918  1.00  0.00      B    H  
ATOM   2714  H2  HOH B 898       2.718  10.366  36.564  1.00  0.00      B    H  
ATOM   2715  O   HOH B 899       6.693  28.146  21.015  1.00  0.00      B    O  
ATOM   2716  H1  HOH B 899       5.851  28.030  21.632  1.00  0.00      B    H  
ATOM   2717  H2  HOH B 899       6.525  29.021  20.583  1.00  0.00      B    H  
ATOM   2718  O   HOH B 900       7.293  10.559  11.265  1.00  0.00      B    O  
ATOM   2719  H1  HOH B 900       7.426  11.331  11.943  1.00  0.00      B    H  
ATOM   2720  H2  HOH B 900       7.566  10.803  10.340  1.00  0.00      B    H  
ATOM   2721  O   HOH B 901      27.277  30.451  13.786  1.00  0.00      B    O  
ATOM   2722  H1  HOH B 901      26.593  29.727  13.487  1.00  0.00      B    H  
ATOM   2723  H2  HOH B 901      26.948  31.371  13.532  1.00  0.00      B    H  
ATOM   2724  O   HOH B 902      25.018  30.137  18.925  1.00  0.00      B    O  
ATOM   2725  H1  HOH B 902      25.619  30.338  18.096  1.00  0.00      B    H  
ATOM   2726  H2  HOH B 902      25.529  30.581  19.694  1.00  0.00      B    H  
ATOM   2727  O   HOH B 903      37.132   6.543  37.862  1.00  0.00      B    O  
ATOM   2728  H1  HOH B 903      37.312   5.891  37.070  1.00  0.00      B    H  
ATOM   2729  H2  HOH B 903      36.202   6.378  38.211  1.00  0.00      B    H  
ATOM   2730  O   HOH B 904      15.159   9.786  32.883  1.00  0.00      B    O  
ATOM   2731  H1  HOH B 904      15.732   9.627  32.042  1.00  0.00      B    H  
ATOM   2732  H2  HOH B 904      15.238  10.782  33.081  1.00  0.00      B    H  
ATOM   2733  O   HOH B 905      10.109  14.558  34.616  1.00  0.00      B    O  
ATOM   2734  H1  HOH B 905       9.910  14.091  33.751  1.00  0.00      B    H  
ATOM   2735  H2  HOH B 905      10.257  13.882  35.335  1.00  0.00      B    H  
ATOM   2736  O   HOH B 906      14.578   1.109  31.377  1.00  0.00      B    O  
ATOM   2737  H1  HOH B 906      14.726   0.134  31.505  1.00  0.00      B    H  
ATOM   2738  H2  HOH B 906      15.428   1.602  31.694  1.00  0.00      B    H  
ATOM   2739  O   HOH B 907      10.345  11.972  19.107  1.00  0.00      B    O  
ATOM   2740  H1  HOH B 907      11.301  11.549  19.109  1.00  0.00      B    H  
ATOM   2741  H2  HOH B 907       9.718  11.471  19.827  1.00  0.00      B    H  
ATOM   2742  O   HOH B 908      33.339   1.757  35.493  1.00  0.00      B    O  
ATOM   2743  H1  HOH B 908      34.097   1.429  36.049  1.00  0.00      B    H  
ATOM   2744  H2  HOH B 908      32.737   2.319  36.150  1.00  0.00      B    H  
ATOM   2745  O   HOH B 909      26.359  27.181  15.385  1.00  0.00      B    O  
ATOM   2746  H1  HOH B 909      25.719  27.587  14.675  1.00  0.00      B    H  
ATOM   2747  H2  HOH B 909      25.745  26.730  16.063  1.00  0.00      B    H  
ATOM   2748  O   HOH B 910      35.756  10.629  34.878  1.00  0.00      B    O  
ATOM   2749  H1  HOH B 910      36.309  10.887  35.642  1.00  0.00      B    H  
ATOM   2750  H2  HOH B 910      35.509   9.636  34.979  1.00  0.00      B    H  
ATOM   2751  O   HOH B 911       5.668  26.873   5.354  1.00  0.00      B    O  
ATOM   2752  H1  HOH B 911       6.161  27.283   4.555  1.00  0.00      B    H  
ATOM   2753  H2  HOH B 911       5.135  26.038   5.022  1.00  0.00      B    H  
ATOM   2754  O   HOH B 912      34.029  10.278  26.334  1.00  0.00      B    O  
ATOM   2755  H1  HOH B 912      34.769  10.902  26.005  1.00  0.00      B    H  
ATOM   2756  H2  HOH B 912      33.402  10.222  25.588  1.00  0.00      B    H  
ATOM   2757  O   HOH B 913      20.268  23.555  22.819  1.00  0.00      B    O  
ATOM   2758  H1  HOH B 913      20.124  22.577  23.179  1.00  0.00      B    H  
ATOM   2759  H2  HOH B 913      20.281  24.126  23.650  1.00  0.00      B    H  
ATOM   2760  O   HOH B 914       8.787  23.669  19.311  1.00  0.00      B    O  
ATOM   2761  H1  HOH B 914       8.375  24.483  19.817  1.00  0.00      B    H  
ATOM   2762  H2  HOH B 914       8.142  22.896  19.458  1.00  0.00      B    H  
ATOM   2763  O   HOH B 915      30.513  12.374  17.521  1.00  0.00      B    O  
ATOM   2764  H1  HOH B 915      30.482  11.603  18.167  1.00  0.00      B    H  
ATOM   2765  H2  HOH B 915      31.487  12.556  17.271  1.00  0.00      B    H  
ATOM   2766  O   HOH B 916      19.272   5.086  18.731  1.00  0.00      B    O  
ATOM   2767  H1  HOH B 916      19.697   4.837  17.831  1.00  0.00      B    H  
ATOM   2768  H2  HOH B 916      18.363   5.422  18.600  1.00  0.00      B    H  
ATOM   2769  O   HOH B 917      22.505  17.315  16.494  1.00  0.00      B    O  
ATOM   2770  H1  HOH B 917      21.974  17.621  17.323  1.00  0.00      B    H  
ATOM   2771  H2  HOH B 917      22.248  16.323  16.290  1.00  0.00      B    H  
ATOM   2772  O   HOH B 918       9.209  18.410  21.772  1.00  0.00      B    O  
ATOM   2773  H1  HOH B 918       9.425  19.275  21.207  1.00  0.00      B    H  
ATOM   2774  H2  HOH B 918       9.539  18.507  22.698  1.00  0.00      B    H  
ATOM   2775  O   HOH B 919       6.517  35.207  21.751  1.00  0.00      B    O  
ATOM   2776  H1  HOH B 919       7.361  34.598  21.731  1.00  0.00      B    H  
ATOM   2777  H2  HOH B 919       6.570  35.875  22.558  1.00  0.00      B    H  
ATOM   2778  O   HOH B 920      35.299   6.897  26.125  1.00  0.00      B    O  
ATOM   2779  H1  HOH B 920      35.534   7.814  26.466  1.00  0.00      B    H  
ATOM   2780  H2  HOH B 920      34.518   6.567  26.693  1.00  0.00      B    H  
ATOM   2781  O   HOH B 921      17.435  37.744  15.530  1.00  0.00      B    O  
ATOM   2782  H1  HOH B 921      18.282  37.211  15.349  1.00  0.00      B    H  
ATOM   2783  H2  HOH B 921      17.652  38.734  15.482  1.00  0.00      B    H  
ATOM   2784  O   HOH B 922      11.775  31.925   1.695  1.00  0.00      B    O  
ATOM   2785  H1  HOH B 922      12.245  32.515   2.373  1.00  0.00      B    H  
ATOM   2786  H2  HOH B 922      10.801  32.197   1.642  1.00  0.00      B    H  
ATOM   2787  O   HOH B 923      19.349  39.203  13.939  1.00  0.00      B    O  
ATOM   2788  H1  HOH B 923      18.636  38.457  13.775  1.00  0.00      B    H  
ATOM   2789  H2  HOH B 923      19.576  39.610  13.031  1.00  0.00      B    H  
ATOM   2790  O   HOH B 924      11.240  36.619  30.236  1.00  0.00      B    O  
ATOM   2791  H1  HOH B 924      11.386  35.612  30.337  1.00  0.00      B    H  
ATOM   2792  H2  HOH B 924      12.133  37.077  30.131  1.00  0.00      B    H  
ATOM   2793  O   HOH B 925      20.816   3.293  12.770  1.00  0.00      B    O  
ATOM   2794  H1  HOH B 925      21.271   3.873  12.061  1.00  0.00      B    H  
ATOM   2795  H2  HOH B 925      21.381   3.360  13.567  1.00  0.00      B    H  
ATOM   2796  O   HOH B 926       8.661  24.909   3.987  1.00  0.00      B    O  
ATOM   2797  H1  HOH B 926       9.644  24.649   3.868  1.00  0.00      B    H  
ATOM   2798  H2  HOH B 926       8.556  25.894   4.041  1.00  0.00      B    H  
ATOM   2799  O   HOH B 927      31.688  12.406  -0.036  1.00  0.00      B    O  
ATOM   2800  H1  HOH B 927      32.188  12.425   0.839  1.00  0.00      B    H  
ATOM   2801  H2  HOH B 927      32.172  12.861  -0.793  1.00  0.00      B    H  
ATOM   2802  O   HOH B 928      30.808  37.216  14.454  1.00  0.00      B    O  
ATOM   2803  H1  HOH B 928      30.934  36.327  13.946  1.00  0.00      B    H  
ATOM   2804  H2  HOH B 928      30.676  37.874  13.706  1.00  0.00      B    H  
ATOM   2805  O   HOH B 929      14.027  18.652  27.837  1.00  0.00      B    O  
ATOM   2806  H1  HOH B 929      14.422  18.444  28.758  1.00  0.00      B    H  
ATOM   2807  H2  HOH B 929      14.184  17.813  27.293  1.00  0.00      B    H  
ATOM   2808  O   HOH B 930      25.216  22.964   0.866  1.00  0.00      B    O  
ATOM   2809  H1  HOH B 930      24.850  22.067   1.081  1.00  0.00      B    H  
ATOM   2810  H2  HOH B 930      25.670  22.868  -0.034  1.00  0.00      B    H  
ATOM   2811  O   HOH B 931      17.721  37.724  32.215  1.00  0.00      B    O  
ATOM   2812  H1  HOH B 931      17.994  38.607  32.575  1.00  0.00      B    H  
ATOM   2813  H2  HOH B 931      18.310  37.568  31.473  1.00  0.00      B    H  
ATOM   2814  O   HOH B 932      18.051   1.436  16.736  1.00  0.00      B    O  
ATOM   2815  H1  HOH B 932      17.637   1.931  17.537  1.00  0.00      B    H  
ATOM   2816  H2  HOH B 932      17.383   1.500  15.936  1.00  0.00      B    H  
ATOM   2817  O   HOH B 933      21.364   7.776  30.462  1.00  0.00      B    O  
ATOM   2818  H1  HOH B 933      20.780   8.164  31.255  1.00  0.00      B    H  
ATOM   2819  H2  HOH B 933      21.610   6.850  30.605  1.00  0.00      B    H  
ATOM   2820  O   HOH B 934       8.130   5.360  10.733  1.00  0.00      B    O  
ATOM   2821  H1  HOH B 934       8.342   6.346  10.990  1.00  0.00      B    H  
ATOM   2822  H2  HOH B 934       7.280   5.352  10.279  1.00  0.00      B    H  
ATOM   2823  O   HOH B 935       9.564  13.913   9.074  1.00  0.00      B    O  
ATOM   2824  H1  HOH B 935       9.406  12.892   9.006  1.00  0.00      B    H  
ATOM   2825  H2  HOH B 935       9.899  14.082  10.014  1.00  0.00      B    H  
ATOM   2826  O   HOH B 936      22.696  16.291  21.880  1.00  0.00      B    O  
ATOM   2827  H1  HOH B 936      22.947  16.891  21.102  1.00  0.00      B    H  
ATOM   2828  H2  HOH B 936      23.449  16.121  22.514  1.00  0.00      B    H  
ATOM   2829  O   HOH B 937      24.846  13.450  13.084  1.00  0.00      B    O  
ATOM   2830  H1  HOH B 937      24.568  12.636  12.549  1.00  0.00      B    H  
ATOM   2831  H2  HOH B 937      25.062  13.223  14.053  1.00  0.00      B    H  
ATOM   2832  O   HOH B 938      35.801  16.215   0.638  1.00  0.00      B    O  
ATOM   2833  H1  HOH B 938      36.572  15.657   0.405  1.00  0.00      B    H  
ATOM   2834  H2  HOH B 938      35.172  15.720   1.219  1.00  0.00      B    H  
ATOM   2835  O   HOH B 939       2.000  15.312   3.553  1.00  0.00      B    O  
ATOM   2836  H1  HOH B 939       2.481  14.468   3.554  1.00  0.00      B    H  
ATOM   2837  H2  HOH B 939       2.257  15.918   2.797  1.00  0.00      B    H  
ATOM   2838  O   HOH B 940      25.455  29.364   5.950  1.00  0.00      B    O  
ATOM   2839  H1  HOH B 940      24.745  29.586   6.647  1.00  0.00      B    H  
ATOM   2840  H2  HOH B 940      24.924  29.298   5.034  1.00  0.00      B    H  
ATOM   2841  O   HOH B 941      34.120  36.931   4.900  1.00  0.00      B    O  
ATOM   2842  H1  HOH B 941      33.446  37.425   5.455  1.00  0.00      B    H  
ATOM   2843  H2  HOH B 941      34.123  37.472   3.991  1.00  0.00      B    H  
ATOM   2844  O   HOH B 942       2.485   3.815   8.591  1.00  0.00      B    O  
ATOM   2845  H1  HOH B 942       2.618   2.912   9.079  1.00  0.00      B    H  
ATOM   2846  H2  HOH B 942       3.050   3.774   7.768  1.00  0.00      B    H  
ATOM   2847  O   HOH B 943      25.959  19.832  19.414  1.00  0.00      B    O  
ATOM   2848  H1  HOH B 943      26.202  20.037  18.456  1.00  0.00      B    H  
ATOM   2849  H2  HOH B 943      26.714  20.289  19.960  1.00  0.00      B    H  
ATOM   2850  O   HOH B 944      26.949  24.441  22.397  1.00  0.00      B    O  
ATOM   2851  H1  HOH B 944      27.332  24.246  21.463  1.00  0.00      B    H  
ATOM   2852  H2  HOH B 944      27.470  23.856  23.103  1.00  0.00      B    H  
ATOM   2853  O   HOH B 945      38.698   3.625  27.897  1.00  0.00      B    O  
ATOM   2854  H1  HOH B 945      38.285   3.363  28.746  1.00  0.00      B    H  
ATOM   2855  H2  HOH B 945      38.164   4.335  27.440  1.00  0.00      B    H  
ATOM   2856  O   HOH B 946      32.997  13.583  36.973  1.00  0.00      B    O  
ATOM   2857  H1  HOH B 946      33.065  12.867  36.247  1.00  0.00      B    H  
ATOM   2858  H2  HOH B 946      33.932  13.711  37.340  1.00  0.00      B    H  
ATOM   2859  O   HOH B 947       4.769   9.497  11.430  1.00  0.00      B    O  
ATOM   2860  H1  HOH B 947       4.138  10.118  12.018  1.00  0.00      B    H  
ATOM   2861  H2  HOH B 947       5.692   9.912  11.321  1.00  0.00      B    H  
ATOM   2862  O   HOH B 948      13.249  33.179  27.768  1.00  0.00      B    O  
ATOM   2863  H1  HOH B 948      13.299  32.413  28.409  1.00  0.00      B    H  
ATOM   2864  H2  HOH B 948      12.477  33.004  27.117  1.00  0.00      B    H  
ATOM   2865  O   HOH B 949       9.354   0.553   8.305  1.00  0.00      B    O  
ATOM   2866  H1  HOH B 949       9.263   1.494   8.720  1.00  0.00      B    H  
ATOM   2867  H2  HOH B 949       8.599   0.033   8.603  1.00  0.00      B    H  
ATOM   2868  O   HOH B 950       6.454  36.870  23.697  1.00  0.00      B    O  
ATOM   2869  H1  HOH B 950       5.807  37.691  23.709  1.00  0.00      B    H  
ATOM   2870  H2  HOH B 950       7.252  37.171  24.185  1.00  0.00      B    H  
ATOM   2871  O   HOH B 951      13.736  15.632  10.694  1.00  0.00      B    O  
ATOM   2872  H1  HOH B 951      14.386  15.031  11.250  1.00  0.00      B    H  
ATOM   2873  H2  HOH B 951      13.814  15.314   9.715  1.00  0.00      B    H  
ATOM   2874  O   HOH B 952      18.954  25.879  35.990  1.00  0.00      B    O  
ATOM   2875  H1  HOH B 952      19.937  25.804  35.666  1.00  0.00      B    H  
ATOM   2876  H2  HOH B 952      18.531  24.970  35.732  1.00  0.00      B    H  
ATOM   2877  O   HOH B 953      12.970  12.360  11.313  1.00  0.00      B    O  
ATOM   2878  H1  HOH B 953      13.632  13.003  11.768  1.00  0.00      B    H  
ATOM   2879  H2  HOH B 953      13.145  11.402  11.705  1.00  0.00      B    H  
ATOM   2880  O   HOH B 954      20.321  24.123  13.144  1.00  0.00      B    O  
ATOM   2881  H1  HOH B 954      19.664  23.456  12.738  1.00  0.00      B    H  
ATOM   2882  H2  HOH B 954      20.973  24.464  12.431  1.00  0.00      B    H  
ATOM   2883  O   HOH B 955      17.973   3.826  30.401  1.00  0.00      B    O  
ATOM   2884  H1  HOH B 955      18.641   4.223  31.055  1.00  0.00      B    H  
ATOM   2885  H2  HOH B 955      17.258   3.267  30.930  1.00  0.00      B    H  
ATOM   2886  O   HOH B 956      15.148  36.975  32.425  1.00  0.00      B    O  
ATOM   2887  H1  HOH B 956      16.111  37.331  32.242  1.00  0.00      B    H  
ATOM   2888  H2  HOH B 956      14.671  36.954  31.602  1.00  0.00      B    H  
ATOM   2889  O   HOH B 957      18.096  15.194  29.628  1.00  0.00      B    O  
ATOM   2890  H1  HOH B 957      17.575  14.891  30.364  1.00  0.00      B    H  
ATOM   2891  H2  HOH B 957      18.992  15.357  30.000  1.00  0.00      B    H  
ATOM   2892  O   HOH B 958      31.681   3.713  14.756  1.00  0.00      B    O  
ATOM   2893  H1  HOH B 958      32.593   3.961  15.098  1.00  0.00      B    H  
ATOM   2894  H2  HOH B 958      31.293   4.411  14.112  1.00  0.00      B    H  
ATOM   2895  O   HOH B 959      13.399  27.533  37.948  1.00  0.00      B    O  
ATOM   2896  H1  HOH B 959      12.814  27.374  38.832  1.00  0.00      B    H  
ATOM   2897  H2  HOH B 959      13.172  28.493  37.710  1.00  0.00      B    H  
ATOM   2898  O   HOH B 960      30.696  23.803   3.889  1.00  0.00      B    O  
ATOM   2899  H1  HOH B 960      30.983  24.752   3.818  1.00  0.00      B    H  
ATOM   2900  H2  HOH B 960      30.144  23.555   3.096  1.00  0.00      B    H  
ATOM   2901  O   HOH B 961      15.711  10.013  20.126  1.00  0.00      B    O  
ATOM   2902  H1  HOH B 961      15.864   9.071  19.864  1.00  0.00      B    H  
ATOM   2903  H2  HOH B 961      16.201  10.634  19.450  1.00  0.00      B    H  
ATOM   2904  O   HOH B 962      17.057  21.436  10.402  1.00  0.00      B    O  
ATOM   2905  H1  HOH B 962      16.146  20.991  10.600  1.00  0.00      B    H  
ATOM   2906  H2  HOH B 962      17.653  20.793   9.892  1.00  0.00      B    H  
ATOM   2907  O   HOH B 963      12.003  22.714   9.257  1.00  0.00      B    O  
ATOM   2908  H1  HOH B 963      12.785  22.363   8.772  1.00  0.00      B    H  
ATOM   2909  H2  HOH B 963      11.362  21.934   9.537  1.00  0.00      B    H  
ATOM   2910  O   HOH B 964       0.681  31.457  35.885  1.00  0.00      B    O  
ATOM   2911  H1  HOH B 964       1.315  31.652  35.116  1.00  0.00      B    H  
ATOM   2912  H2  HOH B 964       1.009  31.956  36.657  1.00  0.00      B    H  
ATOM   2913  O   HOH B 965      35.004  32.460  13.695  1.00  0.00      B    O  
ATOM   2914  H1  HOH B 965      34.747  31.829  14.435  1.00  0.00      B    H  
ATOM   2915  H2  HOH B 965      34.238  33.131  13.499  1.00  0.00      B    H  
ATOM   2916  O   HOH B 966      28.344  28.261   9.356  1.00  0.00      B    O  
ATOM   2917  H1  HOH B 966      29.134  28.692   9.848  1.00  0.00      B    H  
ATOM   2918  H2  HOH B 966      28.094  28.934   8.624  1.00  0.00      B    H  
ATOM   2919  O   HOH B 967      12.270   2.034   0.626  1.00  0.00      B    O  
ATOM   2920  H1  HOH B 967      12.486   1.208   0.101  1.00  0.00      B    H  
ATOM   2921  H2  HOH B 967      11.287   2.186   0.562  1.00  0.00      B    H  
ATOM   2922  O   HOH B 968      12.683  11.018  19.649  1.00  0.00      B    O  
ATOM   2923  H1  HOH B 968      13.243  10.268  20.086  1.00  0.00      B    H  
ATOM   2924  H2  HOH B 968      13.394  11.568  19.135  1.00  0.00      B    H  
ATOM   2925  O   HOH B 969       2.061  15.242  33.148  1.00  0.00      B    O  
ATOM   2926  H1  HOH B 969       1.535  15.860  33.716  1.00  0.00      B    H  
ATOM   2927  H2  HOH B 969       2.885  14.969  33.681  1.00  0.00      B    H  
ATOM   2928  O   HOH B 970      19.732   4.285   2.761  1.00  0.00      B    O  
ATOM   2929  H1  HOH B 970      20.634   3.874   2.851  1.00  0.00      B    H  
ATOM   2930  H2  HOH B 970      19.233   3.853   1.990  1.00  0.00      B    H  
ATOM   2931  O   HOH B 971      20.372  17.554   1.280  1.00  0.00      B    O  
ATOM   2932  H1  HOH B 971      19.849  18.353   0.918  1.00  0.00      B    H  
ATOM   2933  H2  HOH B 971      20.073  17.477   2.269  1.00  0.00      B    H  
ATOM   2934  O   HOH B 972      10.561   9.097   3.122  1.00  0.00      B    O  
ATOM   2935  H1  HOH B 972      11.451   9.448   3.497  1.00  0.00      B    H  
ATOM   2936  H2  HOH B 972      10.518   8.087   3.271  1.00  0.00      B    H  
ATOM   2937  O   HOH B 973      11.302  16.286  18.138  1.00  0.00      B    O  
ATOM   2938  H1  HOH B 973      11.241  17.340  18.101  1.00  0.00      B    H  
ATOM   2939  H2  HOH B 973      12.250  16.020  17.917  1.00  0.00      B    H  
ATOM   2940  O   HOH B 974      20.460  15.923   3.633  1.00  0.00      B    O  
ATOM   2941  H1  HOH B 974      19.461  15.680   3.641  1.00  0.00      B    H  
ATOM   2942  H2  HOH B 974      20.876  15.216   2.993  1.00  0.00      B    H  
ATOM   2943  O   HOH B 975       4.372  26.779  38.211  1.00  0.00      B    O  
ATOM   2944  H1  HOH B 975       4.089  25.829  38.260  1.00  0.00      B    H  
ATOM   2945  H2  HOH B 975       3.984  27.165  37.352  1.00  0.00      B    H  
ATOM   2946  O   HOH B 976      16.729  26.592  22.638  1.00  0.00      B    O  
ATOM   2947  H1  HOH B 976      16.847  26.068  21.784  1.00  0.00      B    H  
ATOM   2948  H2  HOH B 976      17.432  27.329  22.662  1.00  0.00      B    H  
ATOM   2949  O   HOH B 977      16.687   2.584  10.294  1.00  0.00      B    O  
ATOM   2950  H1  HOH B 977      17.159   2.441  11.214  1.00  0.00      B    H  
ATOM   2951  H2  HOH B 977      17.145   2.016   9.606  1.00  0.00      B    H  
ATOM   2952  O   HOH B 978      14.461  23.060  27.650  1.00  0.00      B    O  
ATOM   2953  H1  HOH B 978      14.117  22.780  26.678  1.00  0.00      B    H  
ATOM   2954  H2  HOH B 978      15.302  22.486  27.861  1.00  0.00      B    H  
ATOM   2955  O   HOH B 979      32.111   9.788  24.239  1.00  0.00      B    O  
ATOM   2956  H1  HOH B 979      31.289   9.286  24.145  1.00  0.00      B    H  
ATOM   2957  H2  HOH B 979      32.504   9.922  23.356  1.00  0.00      B    H  
ATOM   2958  O   HOH B 980       7.166  19.580  26.009  1.00  0.00      B    O  
ATOM   2959  H1  HOH B 980       7.330  18.817  26.703  1.00  0.00      B    H  
ATOM   2960  H2  HOH B 980       7.935  19.540  25.320  1.00  0.00      B    H  
ATOM   2961  O   HOH B 981      14.010  27.161  23.593  1.00  0.00      B    O  
ATOM   2962  H1  HOH B 981      15.018  27.012  23.535  1.00  0.00      B    H  
ATOM   2963  H2  HOH B 981      13.652  26.389  24.120  1.00  0.00      B    H  
ATOM   2964  O   HOH B 982       0.780  20.816   7.640  1.00  0.00      B    O  
ATOM   2965  H1  HOH B 982       0.613  21.793   7.392  1.00  0.00      B    H  
ATOM   2966  H2  HOH B 982       0.045  20.473   8.166  1.00  0.00      B    H  
ATOM   2967  O   HOH B 983       4.079  14.473  34.676  1.00  0.00      B    O  
ATOM   2968  H1  HOH B 983       4.590  15.190  35.235  1.00  0.00      B    H  
ATOM   2969  H2  HOH B 983       3.632  13.791  35.335  1.00  0.00      B    H  
ATOM   2970  O   HOH B 984       2.449  37.476  16.654  1.00  0.00      B    O  
ATOM   2971  H1  HOH B 984       1.998  38.168  16.084  1.00  0.00      B    H  
ATOM   2972  H2  HOH B 984       1.794  36.707  16.700  1.00  0.00      B    H  
ATOM   2973  O   HOH B 985       7.838  35.001   2.041  1.00  0.00      B    O  
ATOM   2974  H1  HOH B 985       7.599  35.342   1.146  1.00  0.00      B    H  
ATOM   2975  H2  HOH B 985       8.430  34.223   1.932  1.00  0.00      B    H  
ATOM   2976  O   HOH B 986      15.555  38.987  20.191  1.00  0.00      B    O  
ATOM   2977  H1  HOH B 986      15.563  38.217  20.843  1.00  0.00      B    H  
ATOM   2978  H2  HOH B 986      15.334  38.552  19.308  1.00  0.00      B    H  
ATOM   2979  O   HOH B 987       0.511  25.954  36.703  1.00  0.00      B    O  
ATOM   2980  H1  HOH B 987       1.436  25.938  36.293  1.00  0.00      B    H  
ATOM   2981  H2  HOH B 987      -0.008  25.173  36.318  1.00  0.00      B    H  
ATOM   2982  O   HOH B 988       1.290  15.716   8.928  1.00  0.00      B    O  
ATOM   2983  H1  HOH B 988       1.964  16.443   9.134  1.00  0.00      B    H  
ATOM   2984  H2  HOH B 988       1.251  15.127   9.763  1.00  0.00      B    H  
ATOM   2985  O   HOH B 989       3.343  18.578  23.104  1.00  0.00      B    O  
ATOM   2986  H1  HOH B 989       3.661  18.638  22.158  1.00  0.00      B    H  
ATOM   2987  H2  HOH B 989       3.902  19.244  23.670  1.00  0.00      B    H  
ATOM   2988  O   HOH B 990      14.689   1.354  24.222  1.00  0.00      B    O  
ATOM   2989  H1  HOH B 990      13.725   1.179  24.732  1.00  0.00      B    H  
ATOM   2990  H2  HOH B 990      15.119   2.131  24.722  1.00  0.00      B    H  
ATOM   2991  O   HOH B 991      16.642  24.572  13.128  1.00  0.00      B    O  
ATOM   2992  H1  HOH B 991      17.220  23.776  12.970  1.00  0.00      B    H  
ATOM   2993  H2  HOH B 991      15.760  24.399  12.615  1.00  0.00      B    H  
ATOM   2994  O   HOH B 992      23.217   7.477  15.175  1.00  0.00      B    O  
ATOM   2995  H1  HOH B 992      24.037   7.316  14.559  1.00  0.00      B    H  
ATOM   2996  H2  HOH B 992      23.580   7.531  16.105  1.00  0.00      B    H  
ATOM   2997  O   HOH B 993      23.914  33.970  18.464  1.00  0.00      B    O  
ATOM   2998  H1  HOH B 993      22.897  34.150  18.478  1.00  0.00      B    H  
ATOM   2999  H2  HOH B 993      24.248  33.966  17.502  1.00  0.00      B    H  
ATOM   3000  O   HOH B 994       2.896  11.218  12.941  1.00  0.00      B    O  
ATOM   3001  H1  HOH B 994       2.720  11.925  13.674  1.00  0.00      B    H  
ATOM   3002  H2  HOH B 994       3.421  11.607  12.168  1.00  0.00      B    H  
ATOM   3003  O   HOH B 995      19.747   3.092  39.359  1.00  0.00      B    O  
ATOM   3004  H1  HOH B 995      19.719   3.638  38.468  1.00  0.00      B    H  
ATOM   3005  H2  HOH B 995      20.480   2.444  39.290  1.00  0.00      B    H  
ATOM   3006  O   HOH B 996       2.159   3.130  15.930  1.00  0.00      B    O  
ATOM   3007  H1  HOH B 996       2.828   2.326  15.903  1.00  0.00      B    H  
ATOM   3008  H2  HOH B 996       1.304   2.662  15.775  1.00  0.00      B    H  
ATOM   3009  O   HOH B 997      24.318  21.601  23.817  1.00  0.00      B    O  
ATOM   3010  H1  HOH B 997      23.907  22.328  23.275  1.00  0.00      B    H  
ATOM   3011  H2  HOH B 997      24.155  20.735  23.294  1.00  0.00      B    H  
ATOM   3012  O   HOH B 998       1.337  26.826  39.152  1.00  0.00      B    O  
ATOM   3013  H1  HOH B 998       0.964  26.431  38.295  1.00  0.00      B    H  
ATOM   3014  H2  HOH B 998       1.530  27.775  39.021  1.00  0.00      B    H  
ATOM   3015  O   HOH B 999      25.228  28.295  13.234  1.00  0.00      B    O  
ATOM   3016  H1  HOH B 999      24.635  27.597  12.884  1.00  0.00      B    H  
ATOM   3017  H2  HOH B 999      25.693  28.689  12.376  1.00  0.00      B    H  
ATOM   3018  O   HOH B1000      15.837   1.103   6.183  1.00  0.00      B    O  
ATOM   3019  H1  HOH B1000      14.947   0.692   6.335  1.00  0.00      B    H  
ATOM   3020  H2  HOH B1000      16.329   0.573   5.470  1.00  0.00      B    H  
ATOM   3021  O   HOH B1001      23.386  26.437   5.596  1.00  0.00      B    O  
ATOM   3022  H1  HOH B1001      23.492  25.767   4.876  1.00  0.00      B    H  
ATOM   3023  H2  HOH B1001      23.392  27.340   5.179  1.00  0.00      B    H  
ATOM   3024  O   HOH B1002      38.132  25.111  25.321  1.00  0.00      B    O  
ATOM   3025  H1  HOH B1002      37.691  24.269  25.677  1.00  0.00      B    H  
ATOM   3026  H2  HOH B1002      39.125  25.069  25.726  1.00  0.00      B    H  
ATOM   3027  O   HOH B1003       4.727  29.796  31.331  1.00  0.00      B    O  
ATOM   3028  H1  HOH B1003       4.904  30.410  30.463  1.00  0.00      B    H  
ATOM   3029  H2  HOH B1003       5.255  28.969  31.167  1.00  0.00      B    H  
ATOM   3030  O   HOH B1004      35.288  12.136   5.204  1.00  0.00      B    O  
ATOM   3031  H1  HOH B1004      34.411  12.599   5.003  1.00  0.00      B    H  
ATOM   3032  H2  HOH B1004      35.722  12.600   5.986  1.00  0.00      B    H  
ATOM   3033  O   HOH B1005      37.577  36.119  11.960  1.00  0.00      B    O  
ATOM   3034  H1  HOH B1005      37.812  35.256  11.489  1.00  0.00      B    H  
ATOM   3035  H2  HOH B1005      36.566  36.120  12.013  1.00  0.00      B    H  
ATOM   3036  O   HOH B1006      11.831   7.038  29.444  1.00  0.00      B    O  
ATOM   3037  H1  HOH B1006      12.224   7.910  29.734  1.00  0.00      B    H  
ATOM   3038  H2  HOH B1006      12.043   6.896  28.444  1.00  0.00      B    H  
ATOM   3039  O   HOH B1007      21.265  34.903  23.620  1.00  0.00      B    O  
ATOM   3040  H1  HOH B1007      20.571  35.479  24.059  1.00  0.00      B    H  
ATOM   3041  H2  HOH B1007      20.840  34.073  23.258  1.00  0.00      B    H  
ATOM   3042  O   HOH B1008      12.009   1.948  24.851  1.00  0.00      B    O  
ATOM   3043  H1  HOH B1008      11.509   1.735  25.704  1.00  0.00      B    H  
ATOM   3044  H2  HOH B1008      11.428   2.584  24.376  1.00  0.00      B    H  
ATOM   3045  O   HOH B1009      17.174   9.608  25.888  1.00  0.00      B    O  
ATOM   3046  H1  HOH B1009      18.151   9.814  25.750  1.00  0.00      B    H  
ATOM   3047  H2  HOH B1009      17.175   8.613  26.197  1.00  0.00      B    H  
ATOM   3048  O   HOH B1010       5.785  30.194  17.643  1.00  0.00      B    O  
ATOM   3049  H1  HOH B1010       5.394  29.643  16.911  1.00  0.00      B    H  
ATOM   3050  H2  HOH B1010       6.565  30.643  17.233  1.00  0.00      B    H  
ATOM   3051  O   HOH B1011      23.923  22.017  19.831  1.00  0.00      B    O  
ATOM   3052  H1  HOH B1011      23.807  22.424  20.751  1.00  0.00      B    H  
ATOM   3053  H2  HOH B1011      24.528  21.231  19.889  1.00  0.00      B    H  
ATOM   3054  O   HOH B1012      32.719  24.963  13.420  1.00  0.00      B    O  
ATOM   3055  H1  HOH B1012      32.565  25.835  13.884  1.00  0.00      B    H  
ATOM   3056  H2  HOH B1012      32.315  25.101  12.455  1.00  0.00      B    H  
ATOM   3057  O   HOH B1013       9.497  14.263  11.782  1.00  0.00      B    O  
ATOM   3058  H1  HOH B1013      10.008  14.562  12.614  1.00  0.00      B    H  
ATOM   3059  H2  HOH B1013       9.803  13.244  11.667  1.00  0.00      B    H  
ATOM   3060  O   HOH B1014       2.788   7.619  22.963  1.00  0.00      B    O  
ATOM   3061  H1  HOH B1014       3.512   8.324  22.742  1.00  0.00      B    H  
ATOM   3062  H2  HOH B1014       2.999   7.295  23.920  1.00  0.00      B    H  
ATOM   3063  O   HOH B1015      22.330  16.028  35.429  1.00  0.00      B    O  
ATOM   3064  H1  HOH B1015      21.550  15.471  35.149  1.00  0.00      B    H  
ATOM   3065  H2  HOH B1015      22.079  16.548  36.267  1.00  0.00      B    H  
ATOM   3066  O   HOH B1016      10.314  39.043  36.533  1.00  0.00      B    O  
ATOM   3067  H1  HOH B1016      11.105  39.681  36.690  1.00  0.00      B    H  
ATOM   3068  H2  HOH B1016      10.633  38.239  35.920  1.00  0.00      B    H  
ATOM   3069  O   HOH B1017       4.048  23.640  24.508  1.00  0.00      B    O  
ATOM   3070  H1  HOH B1017       3.715  23.602  25.491  1.00  0.00      B    H  
ATOM   3071  H2  HOH B1017       4.099  22.715  24.184  1.00  0.00      B    H  
ATOM   3072  O   HOH B1018       3.160   9.762  25.584  1.00  0.00      B    O  
ATOM   3073  H1  HOH B1018       3.524   8.955  26.106  1.00  0.00      B    H  
ATOM   3074  H2  HOH B1018       2.401  10.117  26.140  1.00  0.00      B    H  
ATOM   3075  O   HOH B1019      34.397  20.195  10.169  1.00  0.00      B    O  
ATOM   3076  H1  HOH B1019      34.761  20.150   9.218  1.00  0.00      B    H  
ATOM   3077  H2  HOH B1019      35.140  19.852  10.815  1.00  0.00      B    H  
ATOM   3078  O   HOH B1020      32.440  11.958  21.915  1.00  0.00      B    O  
ATOM   3079  H1  HOH B1020      33.125  11.484  21.325  1.00  0.00      B    H  
ATOM   3080  H2  HOH B1020      32.882  12.431  22.620  1.00  0.00      B    H  
ATOM   3081  O   HOH B1021      10.680  10.172   0.437  1.00  0.00      B    O  
ATOM   3082  H1  HOH B1021      10.214   9.919   1.316  1.00  0.00      B    H  
ATOM   3083  H2  HOH B1021      11.674  10.231   0.693  1.00  0.00      B    H  
ATOM   3084  O   HOH B1022      32.637  14.760  29.911  1.00  0.00      B    O  
ATOM   3085  H1  HOH B1022      33.471  15.001  30.459  1.00  0.00      B    H  
ATOM   3086  H2  HOH B1022      32.911  14.566  28.983  1.00  0.00      B    H  
ATOM   3087  O   HOH B1023      30.443  21.990  11.634  1.00  0.00      B    O  
ATOM   3088  H1  HOH B1023      30.422  22.267  10.682  1.00  0.00      B    H  
ATOM   3089  H2  HOH B1023      30.920  22.712  12.111  1.00  0.00      B    H  
ATOM   3090  O   HOH B1024      23.773  19.174  22.832  1.00  0.00      B    O  
ATOM   3091  H1  HOH B1024      22.938  18.869  23.353  1.00  0.00      B    H  
ATOM   3092  H2  HOH B1024      23.527  19.137  21.865  1.00  0.00      B    H  
ATOM   3093  O   HOH B1025      35.645  13.223  29.425  1.00  0.00      B    O  
ATOM   3094  H1  HOH B1025      35.508  13.461  30.396  1.00  0.00      B    H  
ATOM   3095  H2  HOH B1025      36.656  13.220  29.216  1.00  0.00      B    H  
ATOM   3096  O   HOH B1026      19.293  12.870  22.810  1.00  0.00      B    O  
ATOM   3097  H1  HOH B1026      18.942  13.172  23.790  1.00  0.00      B    H  
ATOM   3098  H2  HOH B1026      18.582  13.192  22.203  1.00  0.00      B    H  
ATOM   3099  O   HOH B1027       0.293  21.502  35.519  1.00  0.00      B    O  
ATOM   3100  H1  HOH B1027       0.186  20.813  36.321  1.00  0.00      B    H  
ATOM   3101  H2  HOH B1027       1.137  21.136  34.981  1.00  0.00      B    H  
ATOM   3102  O   HOH B1028      16.872  31.176  12.252  1.00  0.00      B    O  
ATOM   3103  H1  HOH B1028      17.359  30.285  12.268  1.00  0.00      B    H  
ATOM   3104  H2  HOH B1028      17.072  31.671  13.122  1.00  0.00      B    H  
ATOM   3105  O   HOH B1029       7.262  10.830   1.732  1.00  0.00      B    O  
ATOM   3106  H1  HOH B1029       8.268  11.002   1.803  1.00  0.00      B    H  
ATOM   3107  H2  HOH B1029       6.899  11.665   1.242  1.00  0.00      B    H  
ATOM   3108  O   HOH B1030      20.565  11.766   9.730  1.00  0.00      B    O  
ATOM   3109  H1  HOH B1030      21.037  10.891   9.440  1.00  0.00      B    H  
ATOM   3110  H2  HOH B1030      19.575  11.714   9.422  1.00  0.00      B    H  
ATOM   3111  O   HOH B1031      34.598  13.193   1.153  1.00  0.00      B    O  
ATOM   3112  H1  HOH B1031      34.963  12.536   0.569  1.00  0.00      B    H  
ATOM   3113  H2  HOH B1031      35.331  13.634   1.605  1.00  0.00      B    H  
ATOM   3114  O   HOH B1032      21.817  23.902  18.909  1.00  0.00      B    O  
ATOM   3115  H1  HOH B1032      21.640  23.519  17.963  1.00  0.00      B    H  
ATOM   3116  H2  HOH B1032      22.652  23.365  19.283  1.00  0.00      B    H  
ATOM   3117  O   HOH B1033      18.417  13.396  25.190  1.00  0.00      B    O  
ATOM   3118  H1  HOH B1033      18.974  14.090  25.619  1.00  0.00      B    H  
ATOM   3119  H2  HOH B1033      17.473  13.604  25.469  1.00  0.00      B    H  
ATOM   3120  O   HOH B1034       1.138  10.054   6.052  1.00  0.00      B    O  
ATOM   3121  H1  HOH B1034       0.476  10.665   5.625  1.00  0.00      B    H  
ATOM   3122  H2  HOH B1034       1.182   9.242   5.468  1.00  0.00      B    H  
ATOM   3123  O   HOH B1035      36.913   9.175  11.938  1.00  0.00      B    O  
ATOM   3124  H1  HOH B1035      37.503   9.965  11.683  1.00  0.00      B    H  
ATOM   3125  H2  HOH B1035      37.412   8.909  12.825  1.00  0.00      B    H  
ATOM   3126  O   HOH B1036      11.045  16.480   6.757  1.00  0.00      B    O  
ATOM   3127  H1  HOH B1036      11.763  16.970   6.226  1.00  0.00      B    H  
ATOM   3128  H2  HOH B1036      10.238  16.825   6.296  1.00  0.00      B    H  
ATOM   3129  O   HOH B1037      14.178  15.921  17.535  1.00  0.00      B    O  
ATOM   3130  H1  HOH B1037      14.970  16.518  17.674  1.00  0.00      B    H  
ATOM   3131  H2  HOH B1037      14.457  15.209  16.926  1.00  0.00      B    H  
ATOM   3132  O   HOH B1038      36.969   1.273  31.539  1.00  0.00      B    O  
ATOM   3133  H1  HOH B1038      37.437   2.149  31.331  1.00  0.00      B    H  
ATOM   3134  H2  HOH B1038      36.486   0.916  30.736  1.00  0.00      B    H  
ATOM   3135  O   HOH B1039      21.197  34.521  18.316  1.00  0.00      B    O  
ATOM   3136  H1  HOH B1039      21.023  33.692  18.906  1.00  0.00      B    H  
ATOM   3137  H2  HOH B1039      20.391  35.080  18.375  1.00  0.00      B    H  
ATOM   3138  O   HOH B1040      31.211  35.509  17.809  1.00  0.00      B    O  
ATOM   3139  H1  HOH B1040      30.339  35.848  17.433  1.00  0.00      B    H  
ATOM   3140  H2  HOH B1040      30.979  34.536  18.091  1.00  0.00      B    H  
ATOM   3141  O   HOH B1041      34.255  38.300   2.645  1.00  0.00      B    O  
ATOM   3142  H1  HOH B1041      34.739  39.214   2.567  1.00  0.00      B    H  
ATOM   3143  H2  HOH B1041      33.382  38.324   2.138  1.00  0.00      B    H  
ATOM   3144  O   HOH B1042      14.280  30.891  28.996  1.00  0.00      B    O  
ATOM   3145  H1  HOH B1042      15.254  30.794  28.899  1.00  0.00      B    H  
ATOM   3146  H2  HOH B1042      13.869  29.988  29.217  1.00  0.00      B    H  
ATOM   3147  O   HOH B1043       6.116  36.809  39.181  1.00  0.00      B    O  
ATOM   3148  H1  HOH B1043       6.281  37.264  38.286  1.00  0.00      B    H  
ATOM   3149  H2  HOH B1043       5.944  37.531  39.907  1.00  0.00      B    H  
ATOM   3150  O   HOH B1044      32.146  16.214  36.348  1.00  0.00      B    O  
ATOM   3151  H1  HOH B1044      32.490  15.381  36.833  1.00  0.00      B    H  
ATOM   3152  H2  HOH B1044      31.810  15.978  35.378  1.00  0.00      B    H  
ATOM   3153  O   HOH B1045      34.064  37.446  10.521  1.00  0.00      B    O  
ATOM   3154  H1  HOH B1045      33.142  37.433  10.102  1.00  0.00      B    H  
ATOM   3155  H2  HOH B1045      34.627  37.262   9.763  1.00  0.00      B    H  
ATOM   3156  O   HOH B1046      21.479  25.752  35.161  1.00  0.00      B    O  
ATOM   3157  H1  HOH B1046      21.843  26.569  35.559  1.00  0.00      B    H  
ATOM   3158  H2  HOH B1046      22.104  25.504  34.372  1.00  0.00      B    H  
ATOM   3159  O   HOH B1047       5.650  34.382  36.426  1.00  0.00      B    O  
ATOM   3160  H1  HOH B1047       5.080  35.175  36.732  1.00  0.00      B    H  
ATOM   3161  H2  HOH B1047       5.261  34.120  35.474  1.00  0.00      B    H  
ATOM   3162  O   HOH B1048       9.667   7.868  35.488  1.00  0.00      B    O  
ATOM   3163  H1  HOH B1048      10.447   8.331  36.056  1.00  0.00      B    H  
ATOM   3164  H2  HOH B1048       8.892   8.459  35.641  1.00  0.00      B    H  
ATOM   3165  O   HOH B1049      37.731  28.104   0.488  1.00  0.00      B    O  
ATOM   3166  H1  HOH B1049      38.216  28.441  -0.311  1.00  0.00      B    H  
ATOM   3167  H2  HOH B1049      38.180  27.187   0.669  1.00  0.00      B    H  
ATOM   3168  O   HOH B1050      38.318  12.744  19.395  1.00  0.00      B    O  
ATOM   3169  H1  HOH B1050      39.294  12.794  19.087  1.00  0.00      B    H  
ATOM   3170  H2  HOH B1050      38.295  12.867  20.397  1.00  0.00      B    H  
ATOM   3171  O   HOH B1051       8.559  27.599  29.878  1.00  0.00      B    O  
ATOM   3172  H1  HOH B1051       8.431  28.278  30.679  1.00  0.00      B    H  
ATOM   3173  H2  HOH B1051       7.640  27.402  29.563  1.00  0.00      B    H  
ATOM   3174  O   HOH B1052       9.014  10.246  20.806  1.00  0.00      B    O  
ATOM   3175  H1  HOH B1052       8.780  10.235  21.790  1.00  0.00      B    H  
ATOM   3176  H2  HOH B1052       8.237   9.825  20.331  1.00  0.00      B    H  
ATOM   3177  O   HOH B1053      13.538  16.264  38.796  1.00  0.00      B    O  
ATOM   3178  H1  HOH B1053      14.480  16.351  38.466  1.00  0.00      B    H  
ATOM   3179  H2  HOH B1053      13.037  15.977  37.961  1.00  0.00      B    H  
ATOM   3180  O   HOH B1054      35.232   5.715  23.755  1.00  0.00      B    O  
ATOM   3181  H1  HOH B1054      35.341   6.175  24.676  1.00  0.00      B    H  
ATOM   3182  H2  HOH B1054      34.328   5.870  23.361  1.00  0.00      B    H  
ATOM   3183  O   HOH B1055       9.468  11.932   2.963  1.00  0.00      B    O  
ATOM   3184  H1  HOH B1055       9.412  11.150   3.584  1.00  0.00      B    H  
ATOM   3185  H2  HOH B1055      10.303  12.474   3.187  1.00  0.00      B    H  
ATOM   3186  O   HOH B1056       4.153   5.248  12.484  1.00  0.00      B    O  
ATOM   3187  H1  HOH B1056       3.543   5.180  13.301  1.00  0.00      B    H  
ATOM   3188  H2  HOH B1056       3.502   5.184  11.646  1.00  0.00      B    H  
ATOM   3189  O   HOH B1057      22.246  17.496   5.272  1.00  0.00      B    O  
ATOM   3190  H1  HOH B1057      23.148  17.232   4.901  1.00  0.00      B    H  
ATOM   3191  H2  HOH B1057      21.604  16.912   4.672  1.00  0.00      B    H  
ATOM   3192  O   HOH B1058      12.907  38.453  15.627  1.00  0.00      B    O  
ATOM   3193  H1  HOH B1058      12.793  37.673  16.261  1.00  0.00      B    H  
ATOM   3194  H2  HOH B1058      13.008  39.296  16.195  1.00  0.00      B    H  
ATOM   3195  O   HOH B1059      22.349   9.983  23.885  1.00  0.00      B    O  
ATOM   3196  H1  HOH B1059      21.806   9.114  23.764  1.00  0.00      B    H  
ATOM   3197  H2  HOH B1059      22.915   9.783  24.729  1.00  0.00      B    H  
ATOM   3198  O   HOH B1060      13.001   7.588  -0.348  1.00  0.00      B    O  
ATOM   3199  H1  HOH B1060      12.296   6.999   0.048  1.00  0.00      B    H  
ATOM   3200  H2  HOH B1060      13.178   8.335   0.336  1.00  0.00      B    H  
ATOM   3201  O   HOH B1061       2.707   3.494  39.119  1.00  0.00      B    O  
ATOM   3202  H1  HOH B1061       3.449   3.316  38.364  1.00  0.00      B    H  
ATOM   3203  H2  HOH B1061       3.231   3.608  39.937  1.00  0.00      B    H  
ATOM   3204  O   HOH B1062      36.680  10.171  19.439  1.00  0.00      B    O  
ATOM   3205  H1  HOH B1062      36.847  11.160  19.282  1.00  0.00      B    H  
ATOM   3206  H2  HOH B1062      37.578   9.701  19.674  1.00  0.00      B    H  
ATOM   3207  O   HOH B1063       8.746   5.629  20.719  1.00  0.00      B    O  
ATOM   3208  H1  HOH B1063       9.478   6.198  20.252  1.00  0.00      B    H  
ATOM   3209  H2  HOH B1063       8.078   5.313  19.983  1.00  0.00      B    H  
ATOM   3210  O   HOH B1064       3.007  24.799  35.885  1.00  0.00      B    O  
ATOM   3211  H1  HOH B1064       3.320  24.922  36.857  1.00  0.00      B    H  
ATOM   3212  H2  HOH B1064       3.825  24.377  35.406  1.00  0.00      B    H  
ATOM   3213  O   HOH B1065      27.956  28.246  22.210  1.00  0.00      B    O  
ATOM   3214  H1  HOH B1065      27.160  28.426  22.792  1.00  0.00      B    H  
ATOM   3215  H2  HOH B1065      27.640  28.062  21.252  1.00  0.00      B    H  
ATOM   3216  O   HOH B1066      28.911  17.168  35.075  1.00  0.00      B    O  
ATOM   3217  H1  HOH B1066      29.632  16.650  34.653  1.00  0.00      B    H  
ATOM   3218  H2  HOH B1066      29.166  17.291  36.068  1.00  0.00      B    H  
ATOM   3219  O   HOH B1067      37.707  15.365   8.704  1.00  0.00      B    O  
ATOM   3220  H1  HOH B1067      37.844  14.562   9.316  1.00  0.00      B    H  
ATOM   3221  H2  HOH B1067      38.633  15.799   8.541  1.00  0.00      B    H  
ATOM   3222  O   HOH B1068      27.406   2.743  34.246  1.00  0.00      B    O  
ATOM   3223  H1  HOH B1068      27.406   2.954  33.255  1.00  0.00      B    H  
ATOM   3224  H2  HOH B1068      27.437   3.594  34.787  1.00  0.00      B    H  
ATOM   3225  O   HOH B1069      10.846   5.085   0.393  1.00  0.00      B    O  
ATOM   3226  H1  HOH B1069      10.712   4.103   0.508  1.00  0.00      B    H  
ATOM   3227  H2  HOH B1069      10.182   5.388  -0.316  1.00  0.00      B    H  
ATOM   3228  O   HOH B1070      20.741  32.239  12.296  1.00  0.00      B    O  
ATOM   3229  H1  HOH B1070      20.568  31.962  13.208  1.00  0.00      B    H  
ATOM   3230  H2  HOH B1070      21.743  32.044  12.154  1.00  0.00      B    H  
ATOM   3231  O   HOH B1071      24.800  36.223   7.443  1.00  0.00      B    O  
ATOM   3232  H1  HOH B1071      25.390  35.956   6.645  1.00  0.00      B    H  
ATOM   3233  H2  HOH B1071      23.822  35.919   7.297  1.00  0.00      B    H  
ATOM   3234  O   HOH B1072       3.146  17.430  12.699  1.00  0.00      B    O  
ATOM   3235  H1  HOH B1072       2.934  16.725  12.057  1.00  0.00      B    H  
ATOM   3236  H2  HOH B1072       4.049  17.257  12.994  1.00  0.00      B    H  
ATOM   3237  O   HOH B1073      11.573  25.610  12.483  1.00  0.00      B    O  
ATOM   3238  H1  HOH B1073      11.917  25.665  11.551  1.00  0.00      B    H  
ATOM   3239  H2  HOH B1073      11.959  26.457  12.949  1.00  0.00      B    H  
ATOM   3240  O   HOH B1074      13.894  30.260  14.058  1.00  0.00      B    O  
ATOM   3241  H1  HOH B1074      14.715  30.114  14.571  1.00  0.00      B    H  
ATOM   3242  H2  HOH B1074      14.082  30.476  13.053  1.00  0.00      B    H  
ATOM   3243  O   HOH B1075      38.350  21.254   3.629  1.00  0.00      B    O  
ATOM   3244  H1  HOH B1075      39.075  20.616   3.960  1.00  0.00      B    H  
ATOM   3245  H2  HOH B1075      37.695  20.639   3.068  1.00  0.00      B    H  
ATOM   3246  O   HOH B1076       8.974   0.410   5.398  1.00  0.00      B    O  
ATOM   3247  H1  HOH B1076       8.385  -0.414   5.614  1.00  0.00      B    H  
ATOM   3248  H2  HOH B1076       9.275   0.770   6.262  1.00  0.00      B    H  
ATOM   3249  O   HOH B1077      28.194  17.000  26.830  1.00  0.00      B    O  
ATOM   3250  H1  HOH B1077      28.494  17.584  26.094  1.00  0.00      B    H  
ATOM   3251  H2  HOH B1077      28.021  17.591  27.639  1.00  0.00      B    H  
ATOM   3252  O   HOH B1078      30.198   6.769  18.782  1.00  0.00      B    O  
ATOM   3253  H1  HOH B1078      29.368   7.320  18.384  1.00  0.00      B    H  
ATOM   3254  H2  HOH B1078      31.025   7.338  18.659  1.00  0.00      B    H  
ATOM   3255  O   HOH B1079      31.654  11.750  35.222  1.00  0.00      B    O  
ATOM   3256  H1  HOH B1079      31.115  12.522  35.574  1.00  0.00      B    H  
ATOM   3257  H2  HOH B1079      31.347  10.928  35.751  1.00  0.00      B    H  
ATOM   3258  O   HOH B1080       8.810  23.242   1.040  1.00  0.00      B    O  
ATOM   3259  H1  HOH B1080       9.423  22.789   1.658  1.00  0.00      B    H  
ATOM   3260  H2  HOH B1080       7.938  23.471   1.525  1.00  0.00      B    H  
ATOM   3261  O   HOH B1081       7.048  31.145  34.947  1.00  0.00      B    O  
ATOM   3262  H1  HOH B1081       7.514  30.270  34.748  1.00  0.00      B    H  
ATOM   3263  H2  HOH B1081       7.504  31.432  35.794  1.00  0.00      B    H  
ATOM   3264  O   HOH B1082      27.744   1.401  15.808  1.00  0.00      B    O  
ATOM   3265  H1  HOH B1082      27.199   1.635  16.629  1.00  0.00      B    H  
ATOM   3266  H2  HOH B1082      27.771   0.314  15.726  1.00  0.00      B    H  
ATOM   3267  O   HOH B1083       1.609  28.190   9.504  1.00  0.00      B    O  
ATOM   3268  H1  HOH B1083       0.974  27.515  10.033  1.00  0.00      B    H  
ATOM   3269  H2  HOH B1083       1.757  27.887   8.534  1.00  0.00      B    H  
ATOM   3270  O   HOH B1084      29.031  30.822  33.688  1.00  0.00      B    O  
ATOM   3271  H1  HOH B1084      28.792  29.990  33.178  1.00  0.00      B    H  
ATOM   3272  H2  HOH B1084      28.330  31.544  33.611  1.00  0.00      B    H  
ATOM   3273  O   HOH B1085      15.532  30.181  24.906  1.00  0.00      B    O  
ATOM   3274  H1  HOH B1085      14.563  30.198  24.643  1.00  0.00      B    H  
ATOM   3275  H2  HOH B1085      15.647  29.517  25.662  1.00  0.00      B    H  
ATOM   3276  O   HOH B1086      11.511  25.229  37.431  1.00  0.00      B    O  
ATOM   3277  H1  HOH B1086      11.587  25.904  36.679  1.00  0.00      B    H  
ATOM   3278  H2  HOH B1086      10.755  25.573  38.039  1.00  0.00      B    H  
ATOM   3279  O   HOH B1087       6.742   9.764   7.465  1.00  0.00      B    O  
ATOM   3280  H1  HOH B1087       6.259   9.819   6.562  1.00  0.00      B    H  
ATOM   3281  H2  HOH B1087       7.101   8.787   7.593  1.00  0.00      B    H  
ATOM   3282  O   HOH B1088      23.403  27.813   1.435  1.00  0.00      B    O  
ATOM   3283  H1  HOH B1088      23.847  26.927   1.674  1.00  0.00      B    H  
ATOM   3284  H2  HOH B1088      22.509  27.564   1.049  1.00  0.00      B    H  
ATOM   3285  O   HOH B1089      32.105  35.453   3.016  1.00  0.00      B    O  
ATOM   3286  H1  HOH B1089      32.534  36.193   3.588  1.00  0.00      B    H  
ATOM   3287  H2  HOH B1089      31.945  34.654   3.593  1.00  0.00      B    H  
ATOM   3288  O   HOH B1090       1.121  29.692  12.144  1.00  0.00      B    O  
ATOM   3289  H1  HOH B1090       1.072  29.125  11.327  1.00  0.00      B    H  
ATOM   3290  H2  HOH B1090       2.100  30.001  12.103  1.00  0.00      B    H  
ATOM   3291  O   HOH B1091      38.025   9.343  16.299  1.00  0.00      B    O  
ATOM   3292  H1  HOH B1091      38.145   8.585  16.961  1.00  0.00      B    H  
ATOM   3293  H2  HOH B1091      38.089   8.879  15.432  1.00  0.00      B    H  
ATOM   3294  O   HOH B1092      22.758  21.101  13.672  1.00  0.00      B    O  
ATOM   3295  H1  HOH B1092      23.420  21.475  14.387  1.00  0.00      B    H  
ATOM   3296  H2  HOH B1092      22.262  20.341  14.039  1.00  0.00      B    H  
ATOM   3297  O   HOH B1093      18.520   0.908  33.962  1.00  0.00      B    O  
ATOM   3298  H1  HOH B1093      19.435   0.773  33.543  1.00  0.00      B    H  
ATOM   3299  H2  HOH B1093      18.655   0.856  35.015  1.00  0.00      B    H  
ATOM   3300  O   HOH B1094      15.740  31.150  20.863  1.00  0.00      B    O  
ATOM   3301  H1  HOH B1094      16.160  30.627  20.127  1.00  0.00      B    H  
ATOM   3302  H2  HOH B1094      14.959  30.575  21.221  1.00  0.00      B    H  
ATOM   3303  O   HOH B1095      31.186  31.141  15.818  1.00  0.00      B    O  
ATOM   3304  H1  HOH B1095      31.278  30.310  16.371  1.00  0.00      B    H  
ATOM   3305  H2  HOH B1095      32.119  31.486  15.636  1.00  0.00      B    H  
ATOM   3306  O   HOH B1096      21.343  26.981  38.419  1.00  0.00      B    O  
ATOM   3307  H1  HOH B1096      22.249  26.636  38.153  1.00  0.00      B    H  
ATOM   3308  H2  HOH B1096      20.977  27.713  37.893  1.00  0.00      B    H  
ATOM   3309  O   HOH B1097      13.503  30.298  37.422  1.00  0.00      B    O  
ATOM   3310  H1  HOH B1097      14.140  30.324  38.204  1.00  0.00      B    H  
ATOM   3311  H2  HOH B1097      13.990  30.720  36.629  1.00  0.00      B    H  
ATOM   3312  O   HOH B1098      18.697  24.406  29.200  1.00  0.00      B    O  
ATOM   3313  H1  HOH B1098      19.393  23.877  28.701  1.00  0.00      B    H  
ATOM   3314  H2  HOH B1098      18.039  23.772  29.662  1.00  0.00      B    H  
ATOM   3315  O   HOH B1099      12.708  12.694  21.678  1.00  0.00      B    O  
ATOM   3316  H1  HOH B1099      13.660  12.416  21.794  1.00  0.00      B    H  
ATOM   3317  H2  HOH B1099      12.192  12.113  20.960  1.00  0.00      B    H  
ATOM   3318  O   HOH B1100      20.311  11.831  19.745  1.00  0.00      B    O  
ATOM   3319  H1  HOH B1100      20.154  11.221  20.461  1.00  0.00      B    H  
ATOM   3320  H2  HOH B1100      21.124  12.428  19.875  1.00  0.00      B    H  
ATOM   3321  O   HOH B1101      15.302  16.208  34.805  1.00  0.00      B    O  
ATOM   3322  H1  HOH B1101      14.938  15.997  33.864  1.00  0.00      B    H  
ATOM   3323  H2  HOH B1101      15.145  15.389  35.392  1.00  0.00      B    H  
ATOM   3324  O   HOH B1102      -0.072  29.656  37.764  1.00  0.00      B    O  
ATOM   3325  H1  HOH B1102      -0.396  30.486  37.222  1.00  0.00      B    H  
ATOM   3326  H2  HOH B1102       0.780  29.836  38.187  1.00  0.00      B    H  
ATOM   3327  O   HOH B1103      19.506  31.490  35.907  1.00  0.00      B    O  
ATOM   3328  H1  HOH B1103      19.193  32.235  36.507  1.00  0.00      B    H  
ATOM   3329  H2  HOH B1103      18.976  31.441  35.072  1.00  0.00      B    H  
ATOM   3330  O   HOH B1104      19.096  29.019  12.258  1.00  0.00      B    O  
ATOM   3331  H1  HOH B1104      19.020  28.992  13.280  1.00  0.00      B    H  
ATOM   3332  H2  HOH B1104      19.763  28.294  12.035  1.00  0.00      B    H  
ATOM   3333  O   HOH B1105      29.705  10.545  10.132  1.00  0.00      B    O  
ATOM   3334  H1  HOH B1105      29.854  11.417   9.716  1.00  0.00      B    H  
ATOM   3335  H2  HOH B1105      30.658  10.180  10.261  1.00  0.00      B    H  
ATOM   3336  O   HOH B1106      24.985  10.322  36.004  1.00  0.00      B    O  
ATOM   3337  H1  HOH B1106      24.009  10.138  36.310  1.00  0.00      B    H  
ATOM   3338  H2  HOH B1106      25.447   9.430  35.985  1.00  0.00      B    H  
ATOM   3339  O   HOH B1107      27.571  10.305  12.220  1.00  0.00      B    O  
ATOM   3340  H1  HOH B1107      26.680  10.146  11.690  1.00  0.00      B    H  
ATOM   3341  H2  HOH B1107      28.318  10.563  11.535  1.00  0.00      B    H  
ATOM   3342  O   HOH B1108      25.436  32.515  36.100  1.00  0.00      B    O  
ATOM   3343  H1  HOH B1108      24.796  32.662  35.325  1.00  0.00      B    H  
ATOM   3344  H2  HOH B1108      25.066  33.005  36.913  1.00  0.00      B    H  
ATOM   3345  O   HOH B1109       7.518   9.421  35.891  1.00  0.00      B    O  
ATOM   3346  H1  HOH B1109       8.196  10.132  35.557  1.00  0.00      B    H  
ATOM   3347  H2  HOH B1109       6.703   9.922  36.061  1.00  0.00      B    H  
ATOM   3348  O   HOH B1110       1.300  14.230  24.592  1.00  0.00      B    O  
ATOM   3349  H1  HOH B1110       2.044  14.869  24.446  1.00  0.00      B    H  
ATOM   3350  H2  HOH B1110       0.735  14.326  23.815  1.00  0.00      B    H  
ATOM   3351  O   HOH B1111      35.486  34.341   5.445  1.00  0.00      B    O  
ATOM   3352  H1  HOH B1111      35.018  35.126   5.140  1.00  0.00      B    H  
ATOM   3353  H2  HOH B1111      35.468  34.429   6.450  1.00  0.00      B    H  
ATOM   3354  O   HOH B1112      30.065   1.423  14.400  1.00  0.00      B    O  
ATOM   3355  H1  HOH B1112      30.709   2.063  14.737  1.00  0.00      B    H  
ATOM   3356  H2  HOH B1112      29.361   1.356  15.136  1.00  0.00      B    H  
ATOM   3357  O   HOH B1113      36.386  17.640   8.238  1.00  0.00      B    O  
ATOM   3358  H1  HOH B1113      36.864  16.760   8.413  1.00  0.00      B    H  
ATOM   3359  H2  HOH B1113      35.650  17.509   7.549  1.00  0.00      B    H  
ATOM   3360  O   HOH B1114       4.108   3.916   6.427  1.00  0.00      B    O  
ATOM   3361  H1  HOH B1114       5.002   4.387   6.666  1.00  0.00      B    H  
ATOM   3362  H2  HOH B1114       4.398   3.032   6.001  1.00  0.00      B    H  
ATOM   3363  O   HOH B1115      19.122   4.724  37.278  1.00  0.00      B    O  
ATOM   3364  H1  HOH B1115      18.456   4.303  36.650  1.00  0.00      B    H  
ATOM   3365  H2  HOH B1115      19.551   5.480  36.842  1.00  0.00      B    H  
ATOM   3366  O   HOH B1116       7.582  21.873  16.272  1.00  0.00      B    O  
ATOM   3367  H1  HOH B1116       8.480  22.255  16.223  1.00  0.00      B    H  
ATOM   3368  H2  HOH B1116       7.658  20.895  16.588  1.00  0.00      B    H  
ATOM   3369  O   HOH B1117      37.293   8.331  33.746  1.00  0.00      B    O  
ATOM   3370  H1  HOH B1117      36.541   8.155  34.438  1.00  0.00      B    H  
ATOM   3371  H2  HOH B1117      38.169   8.164  34.257  1.00  0.00      B    H  
ATOM   3372  O   HOH B1118      31.405  27.881   6.464  1.00  0.00      B    O  
ATOM   3373  H1  HOH B1118      31.400  28.798   6.868  1.00  0.00      B    H  
ATOM   3374  H2  HOH B1118      32.105  27.372   7.040  1.00  0.00      B    H  
ATOM   3375  O   HOH B1119      25.666  32.213   2.067  1.00  0.00      B    O  
ATOM   3376  H1  HOH B1119      25.318  33.158   1.770  1.00  0.00      B    H  
ATOM   3377  H2  HOH B1119      25.472  31.555   1.303  1.00  0.00      B    H  
ATOM   3378  O   HOH B1120       2.699  14.557  20.034  1.00  0.00      B    O  
ATOM   3379  H1  HOH B1120       2.396  14.585  19.064  1.00  0.00      B    H  
ATOM   3380  H2  HOH B1120       3.737  14.790  20.082  1.00  0.00      B    H  
ATOM   3381  O   HOH B1121      37.937  25.517  22.596  1.00  0.00      B    O  
ATOM   3382  H1  HOH B1121      38.038  25.394  23.568  1.00  0.00      B    H  
ATOM   3383  H2  HOH B1121      38.832  25.234  22.232  1.00  0.00      B    H  
ATOM   3384  O   HOH B1122       6.594   5.198  28.415  1.00  0.00      B    O  
ATOM   3385  H1  HOH B1122       7.012   4.292  28.048  1.00  0.00      B    H  
ATOM   3386  H2  HOH B1122       5.683   5.321  27.952  1.00  0.00      B    H  
ATOM   3387  O   HOH B1123      29.818  35.050  31.978  1.00  0.00      B    O  
ATOM   3388  H1  HOH B1123      30.050  35.265  32.956  1.00  0.00      B    H  
ATOM   3389  H2  HOH B1123      30.006  34.074  31.842  1.00  0.00      B    H  
ATOM   3390  O   HOH B1124      34.605  14.530   9.536  1.00  0.00      B    O  
ATOM   3391  H1  HOH B1124      34.478  13.531   9.759  1.00  0.00      B    H  
ATOM   3392  H2  HOH B1124      35.572  14.764   9.687  1.00  0.00      B    H  
ATOM   3393  O   HOH B1125      36.020  30.290  12.307  1.00  0.00      B    O  
ATOM   3394  H1  HOH B1125      36.082  31.045  12.948  1.00  0.00      B    H  
ATOM   3395  H2  HOH B1125      35.629  29.483  12.764  1.00  0.00      B    H  
ATOM   3396  O   HOH B1126      16.140   4.832  18.355  1.00  0.00      B    O  
ATOM   3397  H1  HOH B1126      16.170   3.880  18.806  1.00  0.00      B    H  
ATOM   3398  H2  HOH B1126      15.923   4.697  17.389  1.00  0.00      B    H  
ATOM   3399  O   HOH B1127      37.564  18.587  33.968  1.00  0.00      B    O  
ATOM   3400  H1  HOH B1127      37.249  19.350  34.527  1.00  0.00      B    H  
ATOM   3401  H2  HOH B1127      37.026  18.545  33.093  1.00  0.00      B    H  
ATOM   3402  O   HOH B1128      30.062  26.216  22.501  1.00  0.00      B    O  
ATOM   3403  H1  HOH B1128      30.523  26.575  21.690  1.00  0.00      B    H  
ATOM   3404  H2  HOH B1128      29.423  26.932  22.813  1.00  0.00      B    H  
ATOM   3405  O   HOH B1129       3.420  16.239  24.404  1.00  0.00      B    O  
ATOM   3406  H1  HOH B1129       3.292  17.065  23.889  1.00  0.00      B    H  
ATOM   3407  H2  HOH B1129       4.366  16.024  24.266  1.00  0.00      B    H  
ATOM   3408  O   HOH B1130       8.465  22.439  29.786  1.00  0.00      B    O  
ATOM   3409  H1  HOH B1130       8.751  21.843  30.485  1.00  0.00      B    H  
ATOM   3410  H2  HOH B1130       7.921  23.213  30.264  1.00  0.00      B    H  
ATOM   3411  O   HOH B1131      31.938  23.083  16.003  1.00  0.00      B    O  
ATOM   3412  H1  HOH B1131      32.205  23.016  15.028  1.00  0.00      B    H  
ATOM   3413  H2  HOH B1131      31.045  23.546  16.078  1.00  0.00      B    H  
ATOM   3414  O   HOH B1132      39.208  37.322  25.221  1.00  0.00      B    O  
ATOM   3415  H1  HOH B1132      39.339  37.844  26.041  1.00  0.00      B    H  
ATOM   3416  H2  HOH B1132      38.236  37.340  25.094  1.00  0.00      B    H  
ATOM   3417  O   HOH B1133      17.947  15.324  32.607  1.00  0.00      B    O  
ATOM   3418  H1  HOH B1133      18.163  14.371  32.512  1.00  0.00      B    H  
ATOM   3419  H2  HOH B1133      18.176  15.595  33.543  1.00  0.00      B    H  
ATOM   3420  O   HOH B1134       4.757  20.577  18.178  1.00  0.00      B    O  
ATOM   3421  H1  HOH B1134       4.188  19.820  18.509  1.00  0.00      B    H  
ATOM   3422  H2  HOH B1134       4.102  21.280  17.935  1.00  0.00      B    H  
ATOM   3423  O   HOH B1135      14.719  26.182  18.558  1.00  0.00      B    O  
ATOM   3424  H1  HOH B1135      15.638  26.253  18.891  1.00  0.00      B    H  
ATOM   3425  H2  HOH B1135      14.155  26.156  19.389  1.00  0.00      B    H  
ATOM   3426  O   HOH B1136      22.190   8.133   6.605  1.00  0.00      B    O  
ATOM   3427  H1  HOH B1136      21.723   7.191   6.541  1.00  0.00      B    H  
ATOM   3428  H2  HOH B1136      21.925   8.624   5.776  1.00  0.00      B    H  
ATOM   3429  O   HOH B1137      14.777  16.271  27.692  1.00  0.00      B    O  
ATOM   3430  H1  HOH B1137      14.914  15.283  27.550  1.00  0.00      B    H  
ATOM   3431  H2  HOH B1137      15.671  16.666  27.766  1.00  0.00      B    H  
ATOM   3432  O   HOH B1138      25.648  23.019  25.664  1.00  0.00      B    O  
ATOM   3433  H1  HOH B1138      25.228  22.551  24.799  1.00  0.00      B    H  
ATOM   3434  H2  HOH B1138      26.664  22.815  25.580  1.00  0.00      B    H  
ATOM   3435  O   HOH B1139       5.074  15.451   7.078  1.00  0.00      B    O  
ATOM   3436  H1  HOH B1139       4.977  16.139   6.378  1.00  0.00      B    H  
ATOM   3437  H2  HOH B1139       6.039  15.253   7.223  1.00  0.00      B    H  
ATOM   3438  O   HOH B1140      27.795  12.698  21.878  1.00  0.00      B    O  
ATOM   3439  H1  HOH B1140      28.641  12.220  21.710  1.00  0.00      B    H  
ATOM   3440  H2  HOH B1140      27.147  12.070  22.359  1.00  0.00      B    H  
ATOM   3441  O   HOH B1141      12.909  28.567  34.073  1.00  0.00      B    O  
ATOM   3442  H1  HOH B1141      13.699  28.838  34.643  1.00  0.00      B    H  
ATOM   3443  H2  HOH B1141      12.890  27.564  33.843  1.00  0.00      B    H  
ATOM   3444  O   HOH B1142      24.436  16.321  27.745  1.00  0.00      B    O  
ATOM   3445  H1  HOH B1142      23.864  15.499  27.704  1.00  0.00      B    H  
ATOM   3446  H2  HOH B1142      24.940  16.240  28.647  1.00  0.00      B    H  
ATOM   3447  O   HOH B1143      17.440   1.141  22.766  1.00  0.00      B    O  
ATOM   3448  H1  HOH B1143      16.446   1.054  22.945  1.00  0.00      B    H  
ATOM   3449  H2  HOH B1143      17.775   0.189  22.962  1.00  0.00      B    H  
ATOM   3450  O   HOH B1144      27.697  15.650  18.900  1.00  0.00      B    O  
ATOM   3451  H1  HOH B1144      27.143  15.155  19.537  1.00  0.00      B    H  
ATOM   3452  H2  HOH B1144      27.607  15.205  17.975  1.00  0.00      B    H  
ATOM   3453  O   HOH B1145      18.354  31.801  33.252  1.00  0.00      B    O  
ATOM   3454  H1  HOH B1145      17.915  32.674  33.106  1.00  0.00      B    H  
ATOM   3455  H2  HOH B1145      17.955  31.086  32.683  1.00  0.00      B    H  
ATOM   3456  O   HOH B1146      16.523  37.234  10.388  1.00  0.00      B    O  
ATOM   3457  H1  HOH B1146      15.793  37.710   9.864  1.00  0.00      B    H  
ATOM   3458  H2  HOH B1146      16.168  36.298  10.556  1.00  0.00      B    H  
ATOM   3459  O   HOH B1147      31.835  37.837   8.714  1.00  0.00      B    O  
ATOM   3460  H1  HOH B1147      31.592  36.936   8.291  1.00  0.00      B    H  
ATOM   3461  H2  HOH B1147      30.918  38.317   8.782  1.00  0.00      B    H  
ATOM   3462  O   HOH B1148      31.056  11.469  26.328  1.00  0.00      B    O  
ATOM   3463  H1  HOH B1148      30.610  10.657  26.703  1.00  0.00      B    H  
ATOM   3464  H2  HOH B1148      31.543  11.259  25.445  1.00  0.00      B    H  
ATOM   3465  O   HOH B1149      29.406  30.246   3.497  1.00  0.00      B    O  
ATOM   3466  H1  HOH B1149      29.855  30.388   4.402  1.00  0.00      B    H  
ATOM   3467  H2  HOH B1149      29.441  31.083   2.886  1.00  0.00      B    H  
ATOM   3468  O   HOH B1150      22.199   3.759   4.740  1.00  0.00      B    O  
ATOM   3469  H1  HOH B1150      22.955   3.769   5.457  1.00  0.00      B    H  
ATOM   3470  H2  HOH B1150      22.168   2.843   4.241  1.00  0.00      B    H  
ATOM   3471  O   HOH B1151       3.878  16.023   9.913  1.00  0.00      B    O  
ATOM   3472  H1  HOH B1151       3.889  15.436   9.100  1.00  0.00      B    H  
ATOM   3473  H2  HOH B1151       4.253  16.945   9.693  1.00  0.00      B    H  
ATOM   3474  O   HOH B1152      33.938   9.492  38.664  1.00  0.00      B    O  
ATOM   3475  H1  HOH B1152      33.591   9.083  37.774  1.00  0.00      B    H  
ATOM   3476  H2  HOH B1152      33.508   8.922  39.353  1.00  0.00      B    H  
ATOM   3477  O   HOH B1153      21.519  14.154   1.585  1.00  0.00      B    O  
ATOM   3478  H1  HOH B1153      21.555  13.645   0.766  1.00  0.00      B    H  
ATOM   3479  H2  HOH B1153      22.435  14.414   1.877  1.00  0.00      B    H  
ATOM   3480  O   HOH B1154      23.467  16.407  12.576  1.00  0.00      B    O  
ATOM   3481  H1  HOH B1154      23.815  17.252  12.942  1.00  0.00      B    H  
ATOM   3482  H2  HOH B1154      23.864  15.596  12.947  1.00  0.00      B    H  
ATOM   3483  O   HOH B1155      33.450  22.638  10.554  1.00  0.00      B    O  
ATOM   3484  H1  HOH B1155      33.772  21.736  10.348  1.00  0.00      B    H  
ATOM   3485  H2  HOH B1155      32.646  22.799   9.959  1.00  0.00      B    H  
ATOM   3486  O   HOH B1156      10.980  26.638  17.207  1.00  0.00      B    O  
ATOM   3487  H1  HOH B1156      10.336  26.537  16.439  1.00  0.00      B    H  
ATOM   3488  H2  HOH B1156      11.879  27.082  16.952  1.00  0.00      B    H  
ATOM   3489  O   HOH B1157      15.205  34.904  29.096  1.00  0.00      B    O  
ATOM   3490  H1  HOH B1157      14.509  34.363  28.635  1.00  0.00      B    H  
ATOM   3491  H2  HOH B1157      15.812  35.234  28.369  1.00  0.00      B    H  
ATOM   3492  O   HOH B1158      34.740  17.567  27.011  1.00  0.00      B    O  
ATOM   3493  H1  HOH B1158      34.864  16.605  27.042  1.00  0.00      B    H  
ATOM   3494  H2  HOH B1158      35.018  17.871  26.081  1.00  0.00      B    H  
ATOM   3495  O   HOH B1159      25.816  36.061  23.573  1.00  0.00      B    O  
ATOM   3496  H1  HOH B1159      26.573  36.477  23.148  1.00  0.00      B    H  
ATOM   3497  H2  HOH B1159      25.080  35.902  22.913  1.00  0.00      B    H  
ATOM   3498  O   HOH B1160      18.598   5.683  22.086  1.00  0.00      B    O  
ATOM   3499  H1  HOH B1160      17.798   6.038  21.615  1.00  0.00      B    H  
ATOM   3500  H2  HOH B1160      19.367   6.104  21.553  1.00  0.00      B    H  
ATOM   3501  O   HOH B1161       6.409  26.018  15.940  1.00  0.00      B    O  
ATOM   3502  H1  HOH B1161       7.121  26.561  16.318  1.00  0.00      B    H  
ATOM   3503  H2  HOH B1161       5.669  26.687  15.919  1.00  0.00      B    H  
ATOM   3504  O   HOH B1162      20.047   0.905  11.425  1.00  0.00      B    O  
ATOM   3505  H1  HOH B1162      20.589   1.696  11.890  1.00  0.00      B    H  
ATOM   3506  H2  HOH B1162      19.924   1.108  10.442  1.00  0.00      B    H  
ATOM   3507  O   HOH B1163       9.273  17.778   5.200  1.00  0.00      B    O  
ATOM   3508  H1  HOH B1163       9.562  18.254   4.389  1.00  0.00      B    H  
ATOM   3509  H2  HOH B1163       8.967  18.489   5.823  1.00  0.00      B    H  
ATOM   3510  O   HOH B1164      17.822  18.311  30.655  1.00  0.00      B    O  
ATOM   3511  H1  HOH B1164      17.721  18.587  31.633  1.00  0.00      B    H  
ATOM   3512  H2  HOH B1164      18.684  17.825  30.443  1.00  0.00      B    H  
ATOM   3513  O   HOH B1165       6.410  12.393  15.755  1.00  0.00      B    O  
ATOM   3514  H1  HOH B1165       5.444  12.429  16.069  1.00  0.00      B    H  
ATOM   3515  H2  HOH B1165       6.934  12.117  16.556  1.00  0.00      B    H  
ATOM   3516  O   HOH B1166      16.737  17.354  24.865  1.00  0.00      B    O  
ATOM   3517  H1  HOH B1166      15.953  16.756  24.730  1.00  0.00      B    H  
ATOM   3518  H2  HOH B1166      16.868  17.368  25.908  1.00  0.00      B    H  
ATOM   3519  O   HOH B1167      27.286  15.259  22.594  1.00  0.00      B    O  
ATOM   3520  H1  HOH B1167      27.390  14.241  22.514  1.00  0.00      B    H  
ATOM   3521  H2  HOH B1167      27.911  15.553  23.367  1.00  0.00      B    H  
ATOM   3522  O   HOH B1168      14.729  20.143  11.092  1.00  0.00      B    O  
ATOM   3523  H1  HOH B1168      14.756  19.459  11.828  1.00  0.00      B    H  
ATOM   3524  H2  HOH B1168      14.255  20.961  11.523  1.00  0.00      B    H  
ATOM   3525  O   HOH B1169      35.495  21.743   6.695  1.00  0.00      B    O  
ATOM   3526  H1  HOH B1169      35.768  20.849   6.270  1.00  0.00      B    H  
ATOM   3527  H2  HOH B1169      34.509  21.664   6.928  1.00  0.00      B    H  
ATOM   3528  O   HOH B1170      36.075  34.011  28.944  1.00  0.00      B    O  
ATOM   3529  H1  HOH B1170      35.943  33.769  29.906  1.00  0.00      B    H  
ATOM   3530  H2  HOH B1170      36.255  33.159  28.415  1.00  0.00      B    H  
ATOM   3531  O   HOH B1171      12.544   9.426  12.588  1.00  0.00      B    O  
ATOM   3532  H1  HOH B1171      13.423   9.891  12.808  1.00  0.00      B    H  
ATOM   3533  H2  HOH B1171      12.348   8.724  13.348  1.00  0.00      B    H  
ATOM   3534  O   HOH B1172      13.309  27.819  16.646  1.00  0.00      B    O  
ATOM   3535  H1  HOH B1172      13.821  27.514  17.469  1.00  0.00      B    H  
ATOM   3536  H2  HOH B1172      13.970  27.636  15.855  1.00  0.00      B    H  
ATOM   3537  O   HOH B1173      36.448  37.133  37.867  1.00  0.00      B    O  
ATOM   3538  H1  HOH B1173      36.653  37.340  36.849  1.00  0.00      B    H  
ATOM   3539  H2  HOH B1173      35.497  36.803  37.885  1.00  0.00      B    H  
ATOM   3540  O   HOH B1174       6.574  36.346   3.694  1.00  0.00      B    O  
ATOM   3541  H1  HOH B1174       7.045  35.739   2.999  1.00  0.00      B    H  
ATOM   3542  H2  HOH B1174       6.328  37.199   3.185  1.00  0.00      B    H  
ATOM   3543  O   HOH B1175      28.352  16.840  14.011  1.00  0.00      B    O  
ATOM   3544  H1  HOH B1175      28.421  17.701  13.478  1.00  0.00      B    H  
ATOM   3545  H2  HOH B1175      28.138  16.052  13.358  1.00  0.00      B    H  
ATOM   3546  O   HOH B1176      33.933  36.155  18.129  1.00  0.00      B    O  
ATOM   3547  H1  HOH B1176      34.128  37.150  18.033  1.00  0.00      B    H  
ATOM   3548  H2  HOH B1176      32.929  35.974  18.284  1.00  0.00      B    H  
ATOM   3549  O   HOH B1177      24.956  30.433  33.078  1.00  0.00      B    O  
ATOM   3550  H1  HOH B1177      25.265  29.755  33.808  1.00  0.00      B    H  
ATOM   3551  H2  HOH B1177      24.477  31.152  33.544  1.00  0.00      B    H  
ATOM   3552  O   HOH B1178      35.818  28.666  27.408  1.00  0.00      B    O  
ATOM   3553  H1  HOH B1178      35.094  29.386  27.561  1.00  0.00      B    H  
ATOM   3554  H2  HOH B1178      36.297  28.516  28.291  1.00  0.00      B    H  
ATOM   3555  O   HOH B1179      15.785  35.966  35.740  1.00  0.00      B    O  
ATOM   3556  H1  HOH B1179      15.696  36.946  35.846  1.00  0.00      B    H  
ATOM   3557  H2  HOH B1179      14.845  35.588  35.997  1.00  0.00      B    H  
ATOM   3558  O   HOH B1180      17.934  17.668   4.796  1.00  0.00      B    O  
ATOM   3559  H1  HOH B1180      18.352  17.017   5.442  1.00  0.00      B    H  
ATOM   3560  H2  HOH B1180      18.676  18.297   4.564  1.00  0.00      B    H  
ATOM   3561  O   HOH B1181      16.413  35.760  26.842  1.00  0.00      B    O  
ATOM   3562  H1  HOH B1181      17.182  36.278  26.563  1.00  0.00      B    H  
ATOM   3563  H2  HOH B1181      16.480  34.766  26.515  1.00  0.00      B    H  
ATOM   3564  O   HOH B1182       5.900  26.694  29.002  1.00  0.00      B    O  
ATOM   3565  H1  HOH B1182       5.889  26.670  27.956  1.00  0.00      B    H  
ATOM   3566  H2  HOH B1182       5.834  25.716  29.310  1.00  0.00      B    H  
ATOM   3567  O   HOH B1183       6.098  18.446  32.308  1.00  0.00      B    O  
ATOM   3568  H1  HOH B1183       5.412  18.314  33.066  1.00  0.00      B    H  
ATOM   3569  H2  HOH B1183       5.847  19.292  31.747  1.00  0.00      B    H  
ATOM   3570  O   HOH B1184      29.191  26.193   6.846  1.00  0.00      B    O  
ATOM   3571  H1  HOH B1184      29.968  26.839   6.734  1.00  0.00      B    H  
ATOM   3572  H2  HOH B1184      28.393  26.672   7.298  1.00  0.00      B    H  
ATOM   3573  O   HOH B1185      32.599   8.079  18.419  1.00  0.00      B    O  
ATOM   3574  H1  HOH B1185      33.608   8.139  18.526  1.00  0.00      B    H  
ATOM   3575  H2  HOH B1185      32.387   8.237  17.409  1.00  0.00      B    H  
ATOM   3576  O   HOH B1186       4.549  11.984  24.464  1.00  0.00      B    O  
ATOM   3577  H1  HOH B1186       4.148  12.426  23.627  1.00  0.00      B    H  
ATOM   3578  H2  HOH B1186       4.053  11.101  24.661  1.00  0.00      B    H  
ATOM   3579  O   HOH B1187      26.614  23.042  32.837  1.00  0.00      B    O  
ATOM   3580  H1  HOH B1187      26.359  23.627  32.048  1.00  0.00      B    H  
ATOM   3581  H2  HOH B1187      27.630  23.229  32.914  1.00  0.00      B    H  
ATOM   3582  O   HOH B1188      14.184  12.850  18.411  1.00  0.00      B    O  
ATOM   3583  H1  HOH B1188      13.850  13.406  19.201  1.00  0.00      B    H  
ATOM   3584  H2  HOH B1188      14.948  13.365  17.923  1.00  0.00      B    H  
ATOM   3585  O   HOH B1189      35.871  29.047  17.519  1.00  0.00      B    O  
ATOM   3586  H1  HOH B1189      36.372  28.195  17.767  1.00  0.00      B    H  
ATOM   3587  H2  HOH B1189      36.003  29.659  18.274  1.00  0.00      B    H  
ATOM   3588  O   HOH B1190      12.752   5.008  26.166  1.00  0.00      B    O  
ATOM   3589  H1  HOH B1190      13.416   4.329  25.777  1.00  0.00      B    H  
ATOM   3590  H2  HOH B1190      11.850   4.530  26.305  1.00  0.00      B    H  
ATOM   3591  O   HOH B1191      38.782  38.807   3.531  1.00  0.00      B    O  
ATOM   3592  H1  HOH B1191      38.307  38.771   2.620  1.00  0.00      B    H  
ATOM   3593  H2  HOH B1191      38.185  38.335   4.197  1.00  0.00      B    H  
ATOM   3594  O   HOH B1192       5.590  20.554  30.759  1.00  0.00      B    O  
ATOM   3595  H1  HOH B1192       6.192  20.944  30.012  1.00  0.00      B    H  
ATOM   3596  H2  HOH B1192       4.601  20.442  30.444  1.00  0.00      B    H  
ATOM   3597  O   HOH B1193      34.106  37.358  32.354  1.00  0.00      B    O  
ATOM   3598  H1  HOH B1193      33.671  36.416  32.244  1.00  0.00      B    H  
ATOM   3599  H2  HOH B1193      33.476  37.931  32.930  1.00  0.00      B    H  
ATOM   3600  O   HOH B1194       4.264  10.409  29.755  1.00  0.00      B    O  
ATOM   3601  H1  HOH B1194       4.607  10.798  28.884  1.00  0.00      B    H  
ATOM   3602  H2  HOH B1194       3.368  10.800  29.955  1.00  0.00      B    H  
ATOM   3603  O   HOH B1195      20.215  36.492  15.205  1.00  0.00      B    O  
ATOM   3604  H1  HOH B1195      20.184  36.140  14.245  1.00  0.00      B    H  
ATOM   3605  H2  HOH B1195      20.596  37.390  15.129  1.00  0.00      B    H  
ATOM   3606  O   HOH B1196       9.357   4.557   8.201  1.00  0.00      B    O  
ATOM   3607  H1  HOH B1196       8.783   4.484   8.997  1.00  0.00      B    H  
ATOM   3608  H2  HOH B1196       9.680   5.528   8.181  1.00  0.00      B    H  
ATOM   3609  O   HOH B1197      21.149  14.571  29.635  1.00  0.00      B    O  
ATOM   3610  H1  HOH B1197      20.963  13.554  29.484  1.00  0.00      B    H  
ATOM   3611  H2  HOH B1197      21.837  14.641  30.365  1.00  0.00      B    H  
ATOM   3612  O   HOH B1198      20.329   0.499  17.726  1.00  0.00      B    O  
ATOM   3613  H1  HOH B1198      20.688   1.127  18.464  1.00  0.00      B    H  
ATOM   3614  H2  HOH B1198      19.369   0.794  17.389  1.00  0.00      B    H  
ATOM   3615  O   HOH B1199      35.596  33.732  31.777  1.00  0.00      B    O  
ATOM   3616  H1  HOH B1199      35.984  34.332  32.515  1.00  0.00      B    H  
ATOM   3617  H2  HOH B1199      36.227  32.922  31.632  1.00  0.00      B    H  
ATOM   3618  O   HOH B1200      11.837  17.003  20.796  1.00  0.00      B    O  
ATOM   3619  H1  HOH B1200      11.171  17.344  21.514  1.00  0.00      B    H  
ATOM   3620  H2  HOH B1200      11.384  16.542  19.973  1.00  0.00      B    H  
ATOM   3621  O   HOH B1201      35.957  18.255  11.798  1.00  0.00      B    O  
ATOM   3622  H1  HOH B1201      35.073  17.757  11.672  1.00  0.00      B    H  
ATOM   3623  H2  HOH B1201      36.718  17.554  11.671  1.00  0.00      B    H  
ATOM   3624  O   HOH B1202      28.432  17.833   7.923  1.00  0.00      B    O  
ATOM   3625  H1  HOH B1202      28.821  18.695   8.363  1.00  0.00      B    H  
ATOM   3626  H2  HOH B1202      29.059  17.433   7.303  1.00  0.00      B    H  
ATOM   3627  O   HOH B1203      27.561  11.347   7.182  1.00  0.00      B    O  
ATOM   3628  H1  HOH B1203      27.409  10.553   7.791  1.00  0.00      B    H  
ATOM   3629  H2  HOH B1203      26.870  11.353   6.480  1.00  0.00      B    H  
ATOM   3630  O   HOH B1204      20.050  13.711  35.449  1.00  0.00      B    O  
ATOM   3631  H1  HOH B1204      20.692  13.239  34.789  1.00  0.00      B    H  
ATOM   3632  H2  HOH B1204      20.441  13.513  36.391  1.00  0.00      B    H  
ATOM   3633  O   HOH B1205      19.446  23.782  20.259  1.00  0.00      B    O  
ATOM   3634  H1  HOH B1205      19.476  23.812  21.283  1.00  0.00      B    H  
ATOM   3635  H2  HOH B1205      20.396  23.797  19.907  1.00  0.00      B    H  
ATOM   3636  O   HOH B1206       4.048   0.773   0.336  1.00  0.00      B    O  
ATOM   3637  H1  HOH B1206       3.627   1.449   0.942  1.00  0.00      B    H  
ATOM   3638  H2  HOH B1206       3.553   0.788  -0.554  1.00  0.00      B    H  
ATOM   3639  O   HOH B1207      28.935  19.668  31.735  1.00  0.00      B    O  
ATOM   3640  H1  HOH B1207      28.128  19.295  32.186  1.00  0.00      B    H  
ATOM   3641  H2  HOH B1207      28.781  20.635  31.444  1.00  0.00      B    H  
ATOM   3642  O   HOH B1208      28.098   4.252  12.574  1.00  0.00      B    O  
ATOM   3643  H1  HOH B1208      28.682   3.644  11.988  1.00  0.00      B    H  
ATOM   3644  H2  HOH B1208      27.389   3.709  13.020  1.00  0.00      B    H  
ATOM   3645  O   HOH B1209      22.748  14.553  32.089  1.00  0.00      B    O  
ATOM   3646  H1  HOH B1209      23.751  14.490  32.351  1.00  0.00      B    H  
ATOM   3647  H2  HOH B1209      22.454  15.519  32.267  1.00  0.00      B    H  
ATOM   3648  O   HOH B1210       8.022  15.211   7.219  1.00  0.00      B    O  
ATOM   3649  H1  HOH B1210       8.682  14.626   7.752  1.00  0.00      B    H  
ATOM   3650  H2  HOH B1210       8.235  16.186   7.388  1.00  0.00      B    H  
ATOM   3651  O   HOH B1211      15.957   8.874  10.506  1.00  0.00      B    O  
ATOM   3652  H1  HOH B1211      15.657   8.155   9.734  1.00  0.00      B    H  
ATOM   3653  H2  HOH B1211      15.219   8.910  11.189  1.00  0.00      B    H  
ATOM   3654  O   HOH B1212       9.175  -0.015  19.143  1.00  0.00      B    O  
ATOM   3655  H1  HOH B1212       9.592   0.859  19.257  1.00  0.00      B    H  
ATOM   3656  H2  HOH B1212       9.256  -0.610  19.918  1.00  0.00      B    H  
ATOM   3657  O   HOH B1213       7.620  18.002  10.903  1.00  0.00      B    O  
ATOM   3658  H1  HOH B1213       7.228  17.055  10.872  1.00  0.00      B    H  
ATOM   3659  H2  HOH B1213       8.362  17.985  11.605  1.00  0.00      B    H  
ATOM   3660  O   HOH B1214       4.275  24.794   3.969  1.00  0.00      B    O  
ATOM   3661  H1  HOH B1214       3.721  23.992   4.203  1.00  0.00      B    H  
ATOM   3662  H2  HOH B1214       3.920  25.028   3.049  1.00  0.00      B    H  
ATOM   3663  O   HOH B1215       3.234  17.935  18.358  1.00  0.00      B    O  
ATOM   3664  H1  HOH B1215       3.945  17.364  17.900  1.00  0.00      B    H  
ATOM   3665  H2  HOH B1215       2.407  18.069  17.757  1.00  0.00      B    H  
ATOM   3666  O   HOH B1216      13.572  28.137  29.301  1.00  0.00      B    O  
ATOM   3667  H1  HOH B1216      13.832  27.456  28.576  1.00  0.00      B    H  
ATOM   3668  H2  HOH B1216      12.884  27.645  29.875  1.00  0.00      B    H  
ATOM   3669  O   HOH B1217      11.730   1.819   6.133  1.00  0.00      B    O  
ATOM   3670  H1  HOH B1217      11.250   2.426   5.483  1.00  0.00      B    H  
ATOM   3671  H2  HOH B1217      12.188   2.330   6.887  1.00  0.00      B    H  
ATOM   3672  O   HOH B1218      21.116  36.700  39.026  1.00  0.00      B    O  
ATOM   3673  H1  HOH B1218      21.063  36.821  38.036  1.00  0.00      B    H  
ATOM   3674  H2  HOH B1218      20.477  35.922  39.348  1.00  0.00      B    H  
ATOM   3675  O   HOH B1219      25.404  28.779  35.086  1.00  0.00      B    O  
ATOM   3676  H1  HOH B1219      25.687  27.810  35.286  1.00  0.00      B    H  
ATOM   3677  H2  HOH B1219      25.881  29.431  35.715  1.00  0.00      B    H  
ATOM   3678  O   HOH B1220      36.216  23.540   1.439  1.00  0.00      B    O  
ATOM   3679  H1  HOH B1220      36.010  24.525   1.449  1.00  0.00      B    H  
ATOM   3680  H2  HOH B1220      36.395  23.294   2.384  1.00  0.00      B    H  
ATOM   3681  O   HOH B1221       2.203  19.624   1.824  1.00  0.00      B    O  
ATOM   3682  H1  HOH B1221       2.059  19.430   2.824  1.00  0.00      B    H  
ATOM   3683  H2  HOH B1221       2.187  20.652   1.588  1.00  0.00      B    H  
ATOM   3684  O   HOH B1222      11.757  15.343   1.558  1.00  0.00      B    O  
ATOM   3685  H1  HOH B1222      12.399  15.818   0.981  1.00  0.00      B    H  
ATOM   3686  H2  HOH B1222      10.840  15.790   1.356  1.00  0.00      B    H  
ATOM   3687  O   HOH B1223      33.747  13.000  24.214  1.00  0.00      B    O  
ATOM   3688  H1  HOH B1223      34.521  13.618  24.039  1.00  0.00      B    H  
ATOM   3689  H2  HOH B1223      33.415  13.137  25.189  1.00  0.00      B    H  
ATOM   3690  O   HOH B1224      30.614  24.085  25.770  1.00  0.00      B    O  
ATOM   3691  H1  HOH B1224      31.510  24.352  25.389  1.00  0.00      B    H  
ATOM   3692  H2  HOH B1224      30.835  23.579  26.687  1.00  0.00      B    H  
ATOM   3693  O   HOH B1225       2.551  26.523  24.774  1.00  0.00      B    O  
ATOM   3694  H1  HOH B1225       1.940  27.093  24.227  1.00  0.00      B    H  
ATOM   3695  H2  HOH B1225       2.794  25.654  24.303  1.00  0.00      B    H  
ATOM   3696  O   HOH B1226       7.468   2.673  13.337  1.00  0.00      B    O  
ATOM   3697  H1  HOH B1226       8.201   2.022  13.660  1.00  0.00      B    H  
ATOM   3698  H2  HOH B1226       7.545   2.667  12.287  1.00  0.00      B    H  
ATOM   3699  O   HOH B1227      16.251   9.734   1.740  1.00  0.00      B    O  
ATOM   3700  H1  HOH B1227      15.244   9.546   1.659  1.00  0.00      B    H  
ATOM   3701  H2  HOH B1227      16.421  10.339   2.519  1.00  0.00      B    H  
ATOM   3702  O   HOH B1228      15.046   7.080   8.645  1.00  0.00      B    O  
ATOM   3703  H1  HOH B1228      15.351   6.521   7.854  1.00  0.00      B    H  
ATOM   3704  H2  HOH B1228      14.144   6.810   8.911  1.00  0.00      B    H  
ATOM   3705  O   HOH B1229       6.701  12.707  20.209  1.00  0.00      B    O  
ATOM   3706  H1  HOH B1229       6.373  11.800  19.833  1.00  0.00      B    H  
ATOM   3707  H2  HOH B1229       6.356  12.799  21.187  1.00  0.00      B    H  
ATOM   3708  O   HOH B1230       8.676  37.897  25.321  1.00  0.00      B    O  
ATOM   3709  H1  HOH B1230       9.646  37.747  25.547  1.00  0.00      B    H  
ATOM   3710  H2  HOH B1230       8.643  38.806  24.977  1.00  0.00      B    H  
ATOM   3711  O   HOH B1231      24.017  25.890  12.856  1.00  0.00      B    O  
ATOM   3712  H1  HOH B1231      25.005  25.565  12.780  1.00  0.00      B    H  
ATOM   3713  H2  HOH B1231      23.535  25.555  12.036  1.00  0.00      B    H  
ATOM   3714  O   HOH B1232      38.173  26.541  27.521  1.00  0.00      B    O  
ATOM   3715  H1  HOH B1232      39.104  26.598  27.870  1.00  0.00      B    H  
ATOM   3716  H2  HOH B1232      38.148  26.011  26.646  1.00  0.00      B    H  
ATOM   3717  O   HOH B1233      15.490  21.785  39.290  1.00  0.00      B    O  
ATOM   3718  H1  HOH B1233      14.828  22.257  38.669  1.00  0.00      B    H  
ATOM   3719  H2  HOH B1233      16.435  22.051  38.968  1.00  0.00      B    H  
ATOM   3720  O   HOH B1234       4.627  33.830  29.958  1.00  0.00      B    O  
ATOM   3721  H1  HOH B1234       5.119  34.268  30.776  1.00  0.00      B    H  
ATOM   3722  H2  HOH B1234       4.533  34.553  29.297  1.00  0.00      B    H  
ATOM   3723  O   HOH B1235      28.614  29.330  27.430  1.00  0.00      B    O  
ATOM   3724  H1  HOH B1235      28.676  29.776  26.489  1.00  0.00      B    H  
ATOM   3725  H2  HOH B1235      29.059  28.429  27.370  1.00  0.00      B    H  
ATOM   3726  O   HOH B1236      18.930  28.513  25.927  1.00  0.00      B    O  
ATOM   3727  H1  HOH B1236      19.455  28.521  26.826  1.00  0.00      B    H  
ATOM   3728  H2  HOH B1236      17.918  28.435  26.168  1.00  0.00      B    H  
ATOM   3729  O   HOH B1237      26.366  18.800  35.720  1.00  0.00      B    O  
ATOM   3730  H1  HOH B1237      27.142  18.179  35.651  1.00  0.00      B    H  
ATOM   3731  H2  HOH B1237      26.313  18.955  36.658  1.00  0.00      B    H  
ATOM   3732  O   HOH B1238      20.846   6.924  36.345  1.00  0.00      B    O  
ATOM   3733  H1  HOH B1238      21.798   6.540  36.306  1.00  0.00      B    H  
ATOM   3734  H2  HOH B1238      20.695   7.434  37.206  1.00  0.00      B    H  
ATOM   3735  O   HOH B1239       7.485   5.587  13.727  1.00  0.00      B    O  
ATOM   3736  H1  HOH B1239       6.828   6.162  13.221  1.00  0.00      B    H  
ATOM   3737  H2  HOH B1239       7.721   4.836  13.117  1.00  0.00      B    H  
ATOM   3738  O   HOH B1240      30.882  13.077   9.377  1.00  0.00      B    O  
ATOM   3739  H1  HOH B1240      31.647  12.574   8.962  1.00  0.00      B    H  
ATOM   3740  H2  HOH B1240      30.663  13.842   8.747  1.00  0.00      B    H  
ATOM   3741  O   HOH B1241      37.345  15.685  14.283  1.00  0.00      B    O  
ATOM   3742  H1  HOH B1241      37.271  16.144  13.338  1.00  0.00      B    H  
ATOM   3743  H2  HOH B1241      37.633  16.497  14.891  1.00  0.00      B    H  
ATOM   3744  O   HOH B1242      38.712   8.494  38.252  1.00  0.00      B    O  
ATOM   3745  H1  HOH B1242      38.069   9.135  37.860  1.00  0.00      B    H  
ATOM   3746  H2  HOH B1242      38.134   7.627  38.261  1.00  0.00      B    H  
ATOM   3747  O   HOH B1243      18.303  16.018  16.623  1.00  0.00      B    O  
ATOM   3748  H1  HOH B1243      19.023  15.470  17.181  1.00  0.00      B    H  
ATOM   3749  H2  HOH B1243      17.783  16.685  17.255  1.00  0.00      B    H  
ATOM   3750  O   HOH B1244      22.702  18.509  29.143  1.00  0.00      B    O  
ATOM   3751  H1  HOH B1244      23.224  17.957  28.468  1.00  0.00      B    H  
ATOM   3752  H2  HOH B1244      23.045  19.497  29.072  1.00  0.00      B    H  
ATOM   3753  O   HOH B1245      36.327  18.029  31.556  1.00  0.00      B    O  
ATOM   3754  H1  HOH B1245      37.071  17.822  30.892  1.00  0.00      B    H  
ATOM   3755  H2  HOH B1245      35.800  18.867  31.188  1.00  0.00      B    H  
ATOM   3756  O   HOH B1246       6.172   5.342  31.775  1.00  0.00      B    O  
ATOM   3757  H1  HOH B1246       6.434   5.826  32.642  1.00  0.00      B    H  
ATOM   3758  H2  HOH B1246       6.913   5.448  31.057  1.00  0.00      B    H  
ATOM   3759  O   HOH B1247      22.626  13.139  11.252  1.00  0.00      B    O  
ATOM   3760  H1  HOH B1247      21.835  12.495  10.921  1.00  0.00      B    H  
ATOM   3761  H2  HOH B1247      22.303  13.645  12.062  1.00  0.00      B    H  
ATOM   3762  O   HOH B1248      16.305  29.667  15.535  1.00  0.00      B    O  
ATOM   3763  H1  HOH B1248      17.131  29.357  15.036  1.00  0.00      B    H  
ATOM   3764  H2  HOH B1248      16.457  29.638  16.502  1.00  0.00      B    H  
ATOM   3765  O   HOH B1249       1.990  35.700  26.505  1.00  0.00      B    O  
ATOM   3766  H1  HOH B1249       2.737  35.541  27.210  1.00  0.00      B    H  
ATOM   3767  H2  HOH B1249       1.445  36.496  26.721  1.00  0.00      B    H  
ATOM   3768  O   HOH B1250      23.150  23.988  26.922  1.00  0.00      B    O  
ATOM   3769  H1  HOH B1250      23.311  24.996  26.946  1.00  0.00      B    H  
ATOM   3770  H2  HOH B1250      23.871  23.624  26.352  1.00  0.00      B    H  
ATOM   3771  O   HOH B1251       2.423  29.404  38.435  1.00  0.00      B    O  
ATOM   3772  H1  HOH B1251       2.854  30.265  38.382  1.00  0.00      B    H  
ATOM   3773  H2  HOH B1251       2.812  28.773  37.696  1.00  0.00      B    H  
ATOM   3774  O   HOH B1252      18.269  22.650  12.440  1.00  0.00      B    O  
ATOM   3775  H1  HOH B1252      17.698  22.125  11.752  1.00  0.00      B    H  
ATOM   3776  H2  HOH B1252      18.594  22.016  13.150  1.00  0.00      B    H  
ATOM   3777  O   HOH B1253      26.361   5.599  10.307  1.00  0.00      B    O  
ATOM   3778  H1  HOH B1253      26.369   5.013   9.488  1.00  0.00      B    H  
ATOM   3779  H2  HOH B1253      26.857   5.147  11.041  1.00  0.00      B    H  
ATOM   3780  O   HOH B1254      27.738  14.279  29.906  1.00  0.00      B    O  
ATOM   3781  H1  HOH B1254      27.950  13.795  30.783  1.00  0.00      B    H  
ATOM   3782  H2  HOH B1254      28.540  14.840  29.742  1.00  0.00      B    H  
ATOM   3783  O   HOH B1255      11.909   6.045  35.532  1.00  0.00      B    O  
ATOM   3784  H1  HOH B1255      11.194   6.676  35.307  1.00  0.00      B    H  
ATOM   3785  H2  HOH B1255      11.600   5.285  36.187  1.00  0.00      B    H  
ATOM   3786  O   HOH B1256      17.106  22.534  22.312  1.00  0.00      B    O  
ATOM   3787  H1  HOH B1256      16.533  23.045  21.645  1.00  0.00      B    H  
ATOM   3788  H2  HOH B1256      18.057  22.380  21.916  1.00  0.00      B    H  
ATOM   3789  O   HOH B1257      38.805  18.456  20.106  1.00  0.00      B    O  
ATOM   3790  H1  HOH B1257      39.386  18.351  20.911  1.00  0.00      B    H  
ATOM   3791  H2  HOH B1257      38.809  17.597  19.481  1.00  0.00      B    H  
ATOM   3792  O   HOH B1258      23.752  28.309  17.357  1.00  0.00      B    O  
ATOM   3793  H1  HOH B1258      22.965  28.176  18.032  1.00  0.00      B    H  
ATOM   3794  H2  HOH B1258      24.329  29.060  17.723  1.00  0.00      B    H  
ATOM   3795  O   HOH B1259      27.014   0.110  35.174  1.00  0.00      B    O  
ATOM   3796  H1  HOH B1259      27.151   1.045  34.708  1.00  0.00      B    H  
ATOM   3797  H2  HOH B1259      27.165  -0.542  34.436  1.00  0.00      B    H  
ATOM   3798  O   HOH B1260      15.459  25.875  37.042  1.00  0.00      B    O  
ATOM   3799  H1  HOH B1260      15.174  25.193  36.384  1.00  0.00      B    H  
ATOM   3800  H2  HOH B1260      14.667  26.467  37.297  1.00  0.00      B    H  
ATOM   3801  O   HOH B1261      33.898  38.192  14.678  1.00  0.00      B    O  
ATOM   3802  H1  HOH B1261      34.328  37.549  14.057  1.00  0.00      B    H  
ATOM   3803  H2  HOH B1261      33.855  37.778  15.578  1.00  0.00      B    H  
ATOM   3804  O   HOH B1262      35.282   2.697  33.041  1.00  0.00      B    O  
ATOM   3805  H1  HOH B1262      34.460   3.155  32.539  1.00  0.00      B    H  
ATOM   3806  H2  HOH B1262      35.852   2.146  32.441  1.00  0.00      B    H  
ATOM   3807  O   HOH B1263      20.251  16.130  20.761  1.00  0.00      B    O  
ATOM   3808  H1  HOH B1263      19.535  16.273  21.551  1.00  0.00      B    H  
ATOM   3809  H2  HOH B1263      21.105  15.948  21.236  1.00  0.00      B    H  
ATOM   3810  O   HOH B1264      19.795   7.066   2.918  1.00  0.00      B    O  
ATOM   3811  H1  HOH B1264      20.740   7.288   2.803  1.00  0.00      B    H  
ATOM   3812  H2  HOH B1264      19.741   6.076   2.967  1.00  0.00      B    H  
ATOM   3813  O   HOH B1265       9.919  19.184  24.981  1.00  0.00      B    O  
ATOM   3814  H1  HOH B1265      10.319  19.503  25.839  1.00  0.00      B    H  
ATOM   3815  H2  HOH B1265      10.450  18.336  24.766  1.00  0.00      B    H  
ATOM   3816  O   HOH B1266      31.956  17.016  23.680  1.00  0.00      B    O  
ATOM   3817  H1  HOH B1266      32.926  17.067  23.566  1.00  0.00      B    H  
ATOM   3818  H2  HOH B1266      31.566  16.324  23.050  1.00  0.00      B    H  
ATOM   3819  O   HOH B1267      17.670  23.590  35.547  1.00  0.00      B    O  
ATOM   3820  H1  HOH B1267      16.635  23.719  35.497  1.00  0.00      B    H  
ATOM   3821  H2  HOH B1267      17.924  23.050  34.740  1.00  0.00      B    H  
ATOM   3822  O   HOH B1268      25.255  10.030  10.960  1.00  0.00      B    O  
ATOM   3823  H1  HOH B1268      24.966   9.128  10.685  1.00  0.00      B    H  
ATOM   3824  H2  HOH B1268      24.964  10.679  10.292  1.00  0.00      B    H  
ATOM   3825  O   HOH B1269       1.002  10.407  35.331  1.00  0.00      B    O  
ATOM   3826  H1  HOH B1269       0.574  10.641  34.436  1.00  0.00      B    H  
ATOM   3827  H2  HOH B1269       0.701   9.458  35.524  1.00  0.00      B    H  
ATOM   3828  O   HOH B1270      29.082  20.626  25.919  1.00  0.00      B    O  
ATOM   3829  H1  HOH B1270      28.419  19.958  25.544  1.00  0.00      B    H  
ATOM   3830  H2  HOH B1270      29.944  20.580  25.489  1.00  0.00      B    H  
ATOM   3831  O   HOH B1271      29.872  37.782  30.977  1.00  0.00      B    O  
ATOM   3832  H1  HOH B1271      28.870  37.794  30.741  1.00  0.00      B    H  
ATOM   3833  H2  HOH B1271      30.050  36.938  31.452  1.00  0.00      B    H  
ATOM   3834  O   HOH B1272      24.038  11.586   9.168  1.00  0.00      B    O  
ATOM   3835  H1  HOH B1272      23.737  12.284   9.920  1.00  0.00      B    H  
ATOM   3836  H2  HOH B1272      23.218  10.967   8.943  1.00  0.00      B    H  
ATOM   3837  O   HOH B1273      23.887  19.666   7.123  1.00  0.00      B    O  
ATOM   3838  H1  HOH B1273      23.439  18.969   7.714  1.00  0.00      B    H  
ATOM   3839  H2  HOH B1273      23.135  20.109   6.597  1.00  0.00      B    H  
ATOM   3840  O   HOH B1274       4.202  18.098  33.962  1.00  0.00      B    O  
ATOM   3841  H1  HOH B1274       4.416  18.027  34.915  1.00  0.00      B    H  
ATOM   3842  H2  HOH B1274       3.331  17.618  33.868  1.00  0.00      B    H  
ATOM   3843  O   HOH B1275      29.045  12.887  13.803  1.00  0.00      B    O  
ATOM   3844  H1  HOH B1275      28.250  13.311  13.349  1.00  0.00      B    H  
ATOM   3845  H2  HOH B1275      29.834  13.118  13.195  1.00  0.00      B    H  
ATOM   3846  O   HOH B1276      16.586   8.074  17.019  1.00  0.00      B    O  
ATOM   3847  H1  HOH B1276      17.279   8.325  17.740  1.00  0.00      B    H  
ATOM   3848  H2  HOH B1276      17.048   7.853  16.161  1.00  0.00      B    H  
ATOM   3849  O   HOH B1277       5.701   3.237  23.237  1.00  0.00      B    O  
ATOM   3850  H1  HOH B1277       5.490   4.240  23.326  1.00  0.00      B    H  
ATOM   3851  H2  HOH B1277       5.873   2.851  24.128  1.00  0.00      B    H  
ATOM   3852  O   HOH B1278      28.739  18.081  19.976  1.00  0.00      B    O  
ATOM   3853  H1  HOH B1278      28.389  17.269  19.508  1.00  0.00      B    H  
ATOM   3854  H2  HOH B1278      28.016  18.468  20.574  1.00  0.00      B    H  
ATOM   3855  O   HOH B1279      38.845  17.942   6.040  1.00  0.00      B    O  
ATOM   3856  H1  HOH B1279      39.068  17.025   5.695  1.00  0.00      B    H  
ATOM   3857  H2  HOH B1279      38.374  17.860   6.928  1.00  0.00      B    H  
ATOM   3858  O   HOH B1280      24.426  14.707  36.653  1.00  0.00      B    O  
ATOM   3859  H1  HOH B1280      23.475  14.910  36.259  1.00  0.00      B    H  
ATOM   3860  H2  HOH B1280      24.616  15.303  37.439  1.00  0.00      B    H  
ATOM   3861  O   HOH B1281      19.079  38.078   2.265  1.00  0.00      B    O  
ATOM   3862  H1  HOH B1281      19.089  38.813   2.997  1.00  0.00      B    H  
ATOM   3863  H2  HOH B1281      20.011  37.809   2.156  1.00  0.00      B    H  
ATOM   3864  O   HOH B1282      26.912  24.107  16.859  1.00  0.00      B    O  
ATOM   3865  H1  HOH B1282      26.079  24.553  16.513  1.00  0.00      B    H  
ATOM   3866  H2  HOH B1282      26.731  23.119  16.743  1.00  0.00      B    H  
ATOM   3867  O   HOH B1283      32.707   4.008   6.316  1.00  0.00      B    O  
ATOM   3868  H1  HOH B1283      32.797   3.328   7.082  1.00  0.00      B    H  
ATOM   3869  H2  HOH B1283      33.118   4.905   6.682  1.00  0.00      B    H  
ATOM   3870  O   HOH B1284      30.346  29.815  22.203  1.00  0.00      B    O  
ATOM   3871  H1  HOH B1284      30.891  29.826  21.294  1.00  0.00      B    H  
ATOM   3872  H2  HOH B1284      29.428  29.367  21.964  1.00  0.00      B    H  
ATOM   3873  O   HOH B1285      29.371  21.263  23.100  1.00  0.00      B    O  
ATOM   3874  H1  HOH B1285      30.011  20.628  23.536  1.00  0.00      B    H  
ATOM   3875  H2  HOH B1285      29.941  21.982  22.747  1.00  0.00      B    H  
ATOM   3876  O   HOH B1286      33.686  36.502  21.003  1.00  0.00      B    O  
ATOM   3877  H1  HOH B1286      33.717  36.442  19.990  1.00  0.00      B    H  
ATOM   3878  H2  HOH B1286      34.343  35.845  21.399  1.00  0.00      B    H  
ATOM   3879  O   HOH B1287      34.849  10.164   3.070  1.00  0.00      B    O  
ATOM   3880  H1  HOH B1287      35.263  10.663   3.836  1.00  0.00      B    H  
ATOM   3881  H2  HOH B1287      34.871  10.763   2.261  1.00  0.00      B    H  
ATOM   3882  O   HOH B1288      24.680  28.497   9.025  1.00  0.00      B    O  
ATOM   3883  H1  HOH B1288      25.297  28.807   9.759  1.00  0.00      B    H  
ATOM   3884  H2  HOH B1288      25.177  27.817   8.484  1.00  0.00      B    H  
ATOM   3885  O   HOH B1289      11.353   8.956  27.217  1.00  0.00      B    O  
ATOM   3886  H1  HOH B1289      11.183   9.561  26.415  1.00  0.00      B    H  
ATOM   3887  H2  HOH B1289      11.008   8.048  27.036  1.00  0.00      B    H  
ATOM   3888  O   HOH B1290      33.386  39.049  22.941  1.00  0.00      B    O  
ATOM   3889  H1  HOH B1290      33.716  38.403  22.250  1.00  0.00      B    H  
ATOM   3890  H2  HOH B1290      32.849  39.740  22.527  1.00  0.00      B    H  
ATOM   3891  O   HOH B1291      31.760   0.044  37.371  1.00  0.00      B    O  
ATOM   3892  H1  HOH B1291      32.169  -0.768  36.903  1.00  0.00      B    H  
ATOM   3893  H2  HOH B1291      32.477   0.756  37.281  1.00  0.00      B    H  
ATOM   3894  O   HOH B1292      37.258   4.033  12.570  1.00  0.00      B    O  
ATOM   3895  H1  HOH B1292      36.608   4.355  11.878  1.00  0.00      B    H  
ATOM   3896  H2  HOH B1292      38.111   3.782  12.108  1.00  0.00      B    H  
ATOM   3897  O   HOH B1293       3.822  27.571  32.744  1.00  0.00      B    O  
ATOM   3898  H1  HOH B1293       3.916  28.501  32.404  1.00  0.00      B    H  
ATOM   3899  H2  HOH B1293       2.960  27.536  33.284  1.00  0.00      B    H  
ATOM   3900  O   HOH B1294      36.681  27.939  21.878  1.00  0.00      B    O  
ATOM   3901  H1  HOH B1294      37.058  27.144  22.287  1.00  0.00      B    H  
ATOM   3902  H2  HOH B1294      35.712  27.764  22.021  1.00  0.00      B    H  
ATOM   3903  O   HOH B1295      11.946  16.229  28.221  1.00  0.00      B    O  
ATOM   3904  H1  HOH B1295      11.443  16.626  29.044  1.00  0.00      B    H  
ATOM   3905  H2  HOH B1295      12.904  16.431  28.345  1.00  0.00      B    H  
ATOM   3906  O   HOH B1296      33.444   7.650  12.698  1.00  0.00      B    O  
ATOM   3907  H1  HOH B1296      34.227   7.965  13.208  1.00  0.00      B    H  
ATOM   3908  H2  HOH B1296      32.925   8.447  12.293  1.00  0.00      B    H  
ATOM   3909  O   HOH B1297      23.692  28.712   3.956  1.00  0.00      B    O  
ATOM   3910  H1  HOH B1297      22.933  29.321   4.133  1.00  0.00      B    H  
ATOM   3911  H2  HOH B1297      23.679  28.491   2.959  1.00  0.00      B    H  
ATOM   3912  O   HOH B1298       7.350   4.867  36.074  1.00  0.00      B    O  
ATOM   3913  H1  HOH B1298       7.359   5.422  35.223  1.00  0.00      B    H  
ATOM   3914  H2  HOH B1298       6.434   4.549  36.182  1.00  0.00      B    H  
ATOM   3915  O   HOH B1299       0.732   1.617  -0.111  1.00  0.00      B    O  
ATOM   3916  H1  HOH B1299       1.444   2.323  -0.152  1.00  0.00      B    H  
ATOM   3917  H2  HOH B1299      -0.006   1.952   0.507  1.00  0.00      B    H  
ATOM   3918  O   HOH B1300      26.406  31.856  10.605  1.00  0.00      B    O  
ATOM   3919  H1  HOH B1300      26.087  32.622  11.133  1.00  0.00      B    H  
ATOM   3920  H2  HOH B1300      27.445  31.966  10.563  1.00  0.00      B    H  
ATOM   3921  O   HOH B1301       1.253  21.625  24.168  1.00  0.00      B    O  
ATOM   3922  H1  HOH B1301       0.295  21.797  23.848  1.00  0.00      B    H  
ATOM   3923  H2  HOH B1301       1.874  21.741  23.353  1.00  0.00      B    H  
ATOM   3924  O   HOH B1302      13.308  19.482  24.334  1.00  0.00      B    O  
ATOM   3925  H1  HOH B1302      13.075  18.564  24.776  1.00  0.00      B    H  
ATOM   3926  H2  HOH B1302      14.335  19.481  24.154  1.00  0.00      B    H  
ATOM   3927  O   HOH B1303      36.804  31.858  27.845  1.00  0.00      B    O  
ATOM   3928  H1  HOH B1303      36.906  31.107  28.520  1.00  0.00      B    H  
ATOM   3929  H2  HOH B1303      37.742  32.007  27.424  1.00  0.00      B    H  
ATOM   3930  O   HOH B1304      17.957  12.621  28.715  1.00  0.00      B    O  
ATOM   3931  H1  HOH B1304      17.960  13.646  28.726  1.00  0.00      B    H  
ATOM   3932  H2  HOH B1304      18.854  12.321  29.136  1.00  0.00      B    H  
ATOM   3933  O   HOH B1305      17.368  10.079  35.964  1.00  0.00      B    O  
ATOM   3934  H1  HOH B1305      16.653  10.138  36.626  1.00  0.00      B    H  
ATOM   3935  H2  HOH B1305      17.117   9.262  35.400  1.00  0.00      B    H  
ATOM   3936  O   HOH B1306      30.998   5.642  10.259  1.00  0.00      B    O  
ATOM   3937  H1  HOH B1306      30.910   5.503  11.269  1.00  0.00      B    H  
ATOM   3938  H2  HOH B1306      30.315   5.013   9.865  1.00  0.00      B    H  
ATOM   3939  O   HOH B1307      36.005  16.332   4.058  1.00  0.00      B    O  
ATOM   3940  H1  HOH B1307      35.145  16.514   4.566  1.00  0.00      B    H  
ATOM   3941  H2  HOH B1307      36.721  15.801   4.560  1.00  0.00      B    H  
ATOM   3942  O   HOH B1308      37.933   5.992  26.611  1.00  0.00      B    O  
ATOM   3943  H1  HOH B1308      38.550   6.445  25.896  1.00  0.00      B    H  
ATOM   3944  H2  HOH B1308      37.039   6.473  26.483  1.00  0.00      B    H  
ATOM   3945  O   HOH B1309       1.673   7.645  10.359  1.00  0.00      B    O  
ATOM   3946  H1  HOH B1309       2.009   8.086  11.239  1.00  0.00      B    H  
ATOM   3947  H2  HOH B1309       1.748   6.647  10.399  1.00  0.00      B    H  
ATOM   3948  O   HOH B1310      17.811   1.328   8.286  1.00  0.00      B    O  
ATOM   3949  H1  HOH B1310      17.119   1.109   7.541  1.00  0.00      B    H  
ATOM   3950  H2  HOH B1310      18.657   0.812   8.192  1.00  0.00      B    H  
ATOM   3951  O   HOH B1311      22.013  15.457   7.428  1.00  0.00      B    O  
ATOM   3952  H1  HOH B1311      21.810  15.603   8.406  1.00  0.00      B    H  
ATOM   3953  H2  HOH B1311      22.116  16.362   7.019  1.00  0.00      B    H  
ATOM   3954  O   HOH B1312       1.175  22.168   2.018  1.00  0.00      B    O  
ATOM   3955  H1  HOH B1312       1.426  23.107   2.304  1.00  0.00      B    H  
ATOM   3956  H2  HOH B1312       0.457  21.862   2.666  1.00  0.00      B    H  
ATOM   3957  O   HOH B1313      26.410  21.456  13.524  1.00  0.00      B    O  
ATOM   3958  H1  HOH B1313      27.303  21.302  13.996  1.00  0.00      B    H  
ATOM   3959  H2  HOH B1313      25.698  21.238  14.171  1.00  0.00      B    H  
ATOM   3960  O   HOH B1314       8.305   1.747  36.715  1.00  0.00      B    O  
ATOM   3961  H1  HOH B1314       9.093   1.216  36.368  1.00  0.00      B    H  
ATOM   3962  H2  HOH B1314       8.394   2.686  36.452  1.00  0.00      B    H  
ATOM   3963  O   HOH B1315       1.304  25.111  26.538  1.00  0.00      B    O  
ATOM   3964  H1  HOH B1315       2.040  24.385  26.692  1.00  0.00      B    H  
ATOM   3965  H2  HOH B1315       1.808  25.934  26.189  1.00  0.00      B    H  
ATOM   3966  O   HOH B1316      35.748  13.749  37.444  1.00  0.00      B    O  
ATOM   3967  H1  HOH B1316      36.152  13.336  36.621  1.00  0.00      B    H  
ATOM   3968  H2  HOH B1316      36.523  13.910  38.008  1.00  0.00      B    H  
ATOM   3969  O   HOH B1317      29.760  38.627  11.121  1.00  0.00      B    O  
ATOM   3970  H1  HOH B1317      29.092  38.894  11.824  1.00  0.00      B    H  
ATOM   3971  H2  HOH B1317      30.679  38.615  11.589  1.00  0.00      B    H  
ATOM   3972  O   HOH B1318       1.812  30.424   5.803  1.00  0.00      B    O  
ATOM   3973  H1  HOH B1318       2.766  29.936   5.712  1.00  0.00      B    H  
ATOM   3974  H2  HOH B1318       1.119  29.710   5.999  1.00  0.00      B    H  
ATOM   3975  O   HOH B1319      26.568  17.824  22.242  1.00  0.00      B    O  
ATOM   3976  H1  HOH B1319      26.677  16.847  22.131  1.00  0.00      B    H  
ATOM   3977  H2  HOH B1319      25.699  18.102  21.815  1.00  0.00      B    H  
ATOM   3978  O   HOH B1320       2.623   1.589  20.753  1.00  0.00      B    O  
ATOM   3979  H1  HOH B1320       1.828   0.931  20.739  1.00  0.00      B    H  
ATOM   3980  H2  HOH B1320       2.199   2.499  20.660  1.00  0.00      B    H  
ATOM   3981  O   HOH B1321      37.872  29.430   7.629  1.00  0.00      B    O  
ATOM   3982  H1  HOH B1321      37.892  28.468   7.270  1.00  0.00      B    H  
ATOM   3983  H2  HOH B1321      37.354  29.389   8.525  1.00  0.00      B    H  
ATOM   3984  O   HOH B1322       8.317  27.843  18.370  1.00  0.00      B    O  
ATOM   3985  H1  HOH B1322       8.852  28.616  18.718  1.00  0.00      B    H  
ATOM   3986  H2  HOH B1322       7.875  27.469  19.140  1.00  0.00      B    H  
ATOM   3987  O   HOH B1323      15.690  16.712   1.762  1.00  0.00      B    O  
ATOM   3988  H1  HOH B1323      15.037  16.249   2.327  1.00  0.00      B    H  
ATOM   3989  H2  HOH B1323      15.686  17.668   2.087  1.00  0.00      B    H  
ATOM   3990  O   HOH B1324      34.102   3.259   4.092  1.00  0.00      B    O  
ATOM   3991  H1  HOH B1324      34.752   2.687   4.634  1.00  0.00      B    H  
ATOM   3992  H2  HOH B1324      33.467   3.703   4.778  1.00  0.00      B    H  
ATOM   3993  O   HOH B1325      11.934  -0.031  22.394  1.00  0.00      B    O  
ATOM   3994  H1  HOH B1325      12.188   0.559  21.613  1.00  0.00      B    H  
ATOM   3995  H2  HOH B1325      11.983   0.621  23.212  1.00  0.00      B    H  
ATOM   3996  O   HOH B1326      17.143  14.112  21.506  1.00  0.00      B    O  
ATOM   3997  H1  HOH B1326      17.171  15.003  21.978  1.00  0.00      B    H  
ATOM   3998  H2  HOH B1326      16.284  13.635  21.796  1.00  0.00      B    H  
ATOM   3999  O   HOH B1327      16.217  18.778  33.784  1.00  0.00      B    O  
ATOM   4000  H1  HOH B1327      16.274  17.768  33.962  1.00  0.00      B    H  
ATOM   4001  H2  HOH B1327      15.434  19.017  33.199  1.00  0.00      B    H  
ATOM   4002  O   HOH B1328      38.783  28.621  14.180  1.00  0.00      B    O  
ATOM   4003  H1  HOH B1328      39.241  27.750  14.366  1.00  0.00      B    H  
ATOM   4004  H2  HOH B1328      39.193  28.893  13.289  1.00  0.00      B    H  
ATOM   4005  O   HOH B1329       6.285   3.186   9.467  1.00  0.00      B    O  
ATOM   4006  H1  HOH B1329       7.180   2.908   9.878  1.00  0.00      B    H  
ATOM   4007  H2  HOH B1329       5.575   2.529   9.892  1.00  0.00      B    H  
ATOM   4008  O   HOH B1330      30.835  33.217  20.056  1.00  0.00      B    O  
ATOM   4009  H1  HOH B1330      31.169  33.592  20.934  1.00  0.00      B    H  
ATOM   4010  H2  HOH B1330      31.559  32.679  19.642  1.00  0.00      B    H  
ATOM   4011  O   HOH B1331      25.923  37.898   9.677  1.00  0.00      B    O  
ATOM   4012  H1  HOH B1331      25.707  37.145  10.319  1.00  0.00      B    H  
ATOM   4013  H2  HOH B1331      25.513  37.792   8.759  1.00  0.00      B    H  
ATOM   4014  O   HOH B1332      11.642  21.146  36.967  1.00  0.00      B    O  
ATOM   4015  H1  HOH B1332      12.318  20.900  36.304  1.00  0.00      B    H  
ATOM   4016  H2  HOH B1332      11.324  20.299  37.422  1.00  0.00      B    H  
ATOM   4017  O   HOH B1333      30.732   5.128  30.933  1.00  0.00      B    O  
ATOM   4018  H1  HOH B1333      31.634   5.068  31.431  1.00  0.00      B    H  
ATOM   4019  H2  HOH B1333      30.795   5.946  30.317  1.00  0.00      B    H  
ATOM   4020  O   HOH B1334       7.820  25.167  25.467  1.00  0.00      B    O  
ATOM   4021  H1  HOH B1334       8.330  24.901  26.273  1.00  0.00      B    H  
ATOM   4022  H2  HOH B1334       7.007  25.715  25.748  1.00  0.00      B    H  
ATOM   4023  O   HOH B1335       4.941   9.699   5.386  1.00  0.00      B    O  
ATOM   4024  H1  HOH B1335       4.149   9.703   4.755  1.00  0.00      B    H  
ATOM   4025  H2  HOH B1335       5.293   8.718   5.309  1.00  0.00      B    H  
ATOM   4026  O   HOH B1336       3.719  31.196  15.220  1.00  0.00      B    O  
ATOM   4027  H1  HOH B1336       3.892  32.175  15.602  1.00  0.00      B    H  
ATOM   4028  H2  HOH B1336       2.859  30.841  15.537  1.00  0.00      B    H  
ATOM   4029  O   HOH B1337      27.199  14.677  12.623  1.00  0.00      B    O  
ATOM   4030  H1  HOH B1337      26.266  14.361  12.598  1.00  0.00      B    H  
ATOM   4031  H2  HOH B1337      27.682  14.395  11.828  1.00  0.00      B    H  
ATOM   4032  O   HOH B1338      29.077  22.213  31.413  1.00  0.00      B    O  
ATOM   4033  H1  HOH B1338      28.771  22.691  30.611  1.00  0.00      B    H  
ATOM   4034  H2  HOH B1338      30.073  22.447  31.522  1.00  0.00      B    H  
ATOM   4035  O   HOH B1339       5.702  20.623  35.678  1.00  0.00      B    O  
ATOM   4036  H1  HOH B1339       5.315  21.307  36.275  1.00  0.00      B    H  
ATOM   4037  H2  HOH B1339       5.338  20.784  34.741  1.00  0.00      B    H  
ATOM   4038  O   HOH B1340       9.646  25.835   0.315  1.00  0.00      B    O  
ATOM   4039  H1  HOH B1340       8.805  26.288  -0.048  1.00  0.00      B    H  
ATOM   4040  H2  HOH B1340       9.335  24.966   0.718  1.00  0.00      B    H  
ATOM   4041  O   HOH B1341      19.252   6.788  34.208  1.00  0.00      B    O  
ATOM   4042  H1  HOH B1341      19.756   6.871  35.103  1.00  0.00      B    H  
ATOM   4043  H2  HOH B1341      18.248   6.903  34.317  1.00  0.00      B    H  
ATOM   4044  O   HOH B1342      27.578  26.290  25.214  1.00  0.00      B    O  
ATOM   4045  H1  HOH B1342      27.616  26.720  24.306  1.00  0.00      B    H  
ATOM   4046  H2  HOH B1342      27.904  25.374  25.190  1.00  0.00      B    H  
ATOM   4047  O   HOH B1343       3.727  17.171   4.943  1.00  0.00      B    O  
ATOM   4048  H1  HOH B1343       3.246  17.907   5.443  1.00  0.00      B    H  
ATOM   4049  H2  HOH B1343       3.077  16.421   4.761  1.00  0.00      B    H  
ATOM   4050  O   HOH B1344      35.334   8.039  18.474  1.00  0.00      B    O  
ATOM   4051  H1  HOH B1344      35.999   8.780  18.678  1.00  0.00      B    H  
ATOM   4052  H2  HOH B1344      35.766   7.121  18.552  1.00  0.00      B    H  
ATOM   4053  O   HOH B1345      12.756   3.408   3.043  1.00  0.00      B    O  
ATOM   4054  H1  HOH B1345      13.594   4.023   2.925  1.00  0.00      B    H  
ATOM   4055  H2  HOH B1345      12.498   3.164   2.092  1.00  0.00      B    H  
ATOM   4056  O   HOH B1346      23.086   3.739  20.462  1.00  0.00      B    O  
ATOM   4057  H1  HOH B1346      23.522   2.966  20.884  1.00  0.00      B    H  
ATOM   4058  H2  HOH B1346      23.361   4.567  20.942  1.00  0.00      B    H  
ATOM   4059  O   HOH B1347      37.447  24.127   7.932  1.00  0.00      B    O  
ATOM   4060  H1  HOH B1347      36.600  24.213   7.404  1.00  0.00      B    H  
ATOM   4061  H2  HOH B1347      37.329  23.247   8.439  1.00  0.00      B    H  
ATOM   4062  O   HOH B1348      36.687  20.063  19.895  1.00  0.00      B    O  
ATOM   4063  H1  HOH B1348      35.998  19.570  19.316  1.00  0.00      B    H  
ATOM   4064  H2  HOH B1348      37.485  19.439  20.044  1.00  0.00      B    H  
ATOM   4065  O   HOH B1349      22.831   4.241  25.376  1.00  0.00      B    O  
ATOM   4066  H1  HOH B1349      23.514   4.961  25.080  1.00  0.00      B    H  
ATOM   4067  H2  HOH B1349      21.982   4.255  24.753  1.00  0.00      B    H  
ATOM   4068  O   HOH B1350      26.120  37.063  16.607  1.00  0.00      B    O  
ATOM   4069  H1  HOH B1350      25.192  36.672  16.786  1.00  0.00      B    H  
ATOM   4070  H2  HOH B1350      26.495  37.163  17.566  1.00  0.00      B    H  
ATOM   4071  O   HOH B1351       6.947  21.613  19.620  1.00  0.00      B    O  
ATOM   4072  H1  HOH B1351       6.570  21.679  20.565  1.00  0.00      B    H  
ATOM   4073  H2  HOH B1351       6.239  21.295  18.970  1.00  0.00      B    H  
ATOM   4074  O   HOH B1352      13.335  13.574  29.545  1.00  0.00      B    O  
ATOM   4075  H1  HOH B1352      12.779  13.218  30.311  1.00  0.00      B    H  
ATOM   4076  H2  HOH B1352      12.754  14.226  29.034  1.00  0.00      B    H  
ATOM   4077  O   HOH B1353      12.062  31.251   7.266  1.00  0.00      B    O  
ATOM   4078  H1  HOH B1353      13.095  31.301   7.270  1.00  0.00      B    H  
ATOM   4079  H2  HOH B1353      11.887  30.321   7.555  1.00  0.00      B    H  
ATOM   4080  O   HOH B1354      34.578  33.116  34.587  1.00  0.00      B    O  
ATOM   4081  H1  HOH B1354      33.779  33.696  34.679  1.00  0.00      B    H  
ATOM   4082  H2  HOH B1354      34.506  32.581  33.698  1.00  0.00      B    H  
ATOM   4083  O   HOH B1355      33.554   3.563  19.688  1.00  0.00      B    O  
ATOM   4084  H1  HOH B1355      32.874   3.726  18.952  1.00  0.00      B    H  
ATOM   4085  H2  HOH B1355      33.301   4.197  20.421  1.00  0.00      B    H  
ATOM   4086  O   HOH B1356      23.103   9.606  37.654  1.00  0.00      B    O  
ATOM   4087  H1  HOH B1356      23.591   9.075  38.399  1.00  0.00      B    H  
ATOM   4088  H2  HOH B1356      23.329  10.605  37.934  1.00  0.00      B    H  
ATOM   4089  O   HOH B1357      23.266   3.874   9.706  1.00  0.00      B    O  
ATOM   4090  H1  HOH B1357      23.744   3.534  10.496  1.00  0.00      B    H  
ATOM   4091  H2  HOH B1357      22.572   4.540  10.044  1.00  0.00      B    H  
ATOM   4092  O   HOH B1358      18.276   5.482  24.840  1.00  0.00      B    O  
ATOM   4093  H1  HOH B1358      18.463   5.462  23.820  1.00  0.00      B    H  
ATOM   4094  H2  HOH B1358      18.354   4.529  25.290  1.00  0.00      B    H  
ATOM   4095  O   HOH B1359      27.419   7.730  12.615  1.00  0.00      B    O  
ATOM   4096  H1  HOH B1359      27.513   8.751  12.490  1.00  0.00      B    H  
ATOM   4097  H2  HOH B1359      27.227   7.318  11.724  1.00  0.00      B    H  
ATOM   4098  O   HOH B1360      23.955  35.882  25.645  1.00  0.00      B    O  
ATOM   4099  H1  HOH B1360      24.425  36.278  24.845  1.00  0.00      B    H  
ATOM   4100  H2  HOH B1360      23.571  34.964  25.416  1.00  0.00      B    H  
ATOM   4101  O   HOH B1361      28.046  14.734   5.448  1.00  0.00      B    O  
ATOM   4102  H1  HOH B1361      28.791  14.167   5.141  1.00  0.00      B    H  
ATOM   4103  H2  HOH B1361      28.336  15.604   5.079  1.00  0.00      B    H  
ATOM   4104  O   HOH B1362      21.351  22.873   7.660  1.00  0.00      B    O  
ATOM   4105  H1  HOH B1362      21.276  22.586   8.656  1.00  0.00      B    H  
ATOM   4106  H2  HOH B1362      22.223  23.469   7.571  1.00  0.00      B    H  
ATOM   4107  O   HOH B1363      25.075  28.030  28.444  1.00  0.00      B    O  
ATOM   4108  H1  HOH B1363      24.231  27.444  28.348  1.00  0.00      B    H  
ATOM   4109  H2  HOH B1363      24.959  28.462  29.332  1.00  0.00      B    H  
ATOM   4110  O   HOH B1364       5.466  26.315  26.364  1.00  0.00      B    O  
ATOM   4111  H1  HOH B1364       4.725  27.014  26.505  1.00  0.00      B    H  
ATOM   4112  H2  HOH B1364       5.063  25.614  25.819  1.00  0.00      B    H  
ATOM   4113  O   HOH B1365      14.143   3.956  33.422  1.00  0.00      B    O  
ATOM   4114  H1  HOH B1365      13.955   4.912  33.207  1.00  0.00      B    H  
ATOM   4115  H2  HOH B1365      13.259   3.413  33.335  1.00  0.00      B    H  
ATOM   4116  O   HOH B1366      11.385  33.138   4.954  1.00  0.00      B    O  
ATOM   4117  H1  HOH B1366      10.416  33.291   4.918  1.00  0.00      B    H  
ATOM   4118  H2  HOH B1366      11.468  32.270   5.420  1.00  0.00      B    H  
ATOM   4119  O   HOH B1367      37.042   2.123  35.112  1.00  0.00      B    O  
ATOM   4120  H1  HOH B1367      36.573   2.508  34.292  1.00  0.00      B    H  
ATOM   4121  H2  HOH B1367      36.684   1.248  35.335  1.00  0.00      B    H  
ATOM   4122  O   HOH B1368      21.184  18.999  26.145  1.00  0.00      B    O  
ATOM   4123  H1  HOH B1368      21.846  19.747  26.187  1.00  0.00      B    H  
ATOM   4124  H2  HOH B1368      21.340  18.382  26.928  1.00  0.00      B    H  
ATOM   4125  O   HOH B1369       8.471  29.696  38.202  1.00  0.00      B    O  
ATOM   4126  H1  HOH B1369       7.977  30.540  38.437  1.00  0.00      B    H  
ATOM   4127  H2  HOH B1369       9.367  29.826  38.695  1.00  0.00      B    H  
ATOM   4128  O   HOH B1370      10.755  16.943  30.676  1.00  0.00      B    O  
ATOM   4129  H1  HOH B1370       9.954  16.338  30.849  1.00  0.00      B    H  
ATOM   4130  H2  HOH B1370      11.564  16.441  31.064  1.00  0.00      B    H  
ATOM   4131  O   HOH B1371      26.174  15.935  15.658  1.00  0.00      B    O  
ATOM   4132  H1  HOH B1371      25.875  14.948  15.677  1.00  0.00      B    H  
ATOM   4133  H2  HOH B1371      26.997  16.033  15.141  1.00  0.00      B    H  
ATOM   4134  O   HOH B1372       8.463  34.217  36.564  1.00  0.00      B    O  
ATOM   4135  H1  HOH B1372       8.277  33.288  36.949  1.00  0.00      B    H  
ATOM   4136  H2  HOH B1372       7.552  34.668  36.673  1.00  0.00      B    H  
ATOM   4137  O   HOH B1373      22.871  13.965  24.560  1.00  0.00      B    O  
ATOM   4138  H1  HOH B1373      22.824  13.276  23.845  1.00  0.00      B    H  
ATOM   4139  H2  HOH B1373      23.663  14.551  24.291  1.00  0.00      B    H  
ATOM   4140  O   HOH B1374      29.763   4.430  26.495  1.00  0.00      B    O  
ATOM   4141  H1  HOH B1374      28.882   4.227  26.980  1.00  0.00      B    H  
ATOM   4142  H2  HOH B1374      29.435   4.552  25.527  1.00  0.00      B    H  
ATOM   4143  O   HOH B1375      12.797  11.932  34.176  1.00  0.00      B    O  
ATOM   4144  H1  HOH B1375      12.257  12.369  34.907  1.00  0.00      B    H  
ATOM   4145  H2  HOH B1375      13.730  12.246  34.053  1.00  0.00      B    H  
ATOM   4146  O   HOH B1376      37.747  35.617  17.706  1.00  0.00      B    O  
ATOM   4147  H1  HOH B1376      37.294  35.982  16.830  1.00  0.00      B    H  
ATOM   4148  H2  HOH B1376      37.625  36.278  18.434  1.00  0.00      B    H  
ATOM   4149  O   HOH B1377       3.411  18.253  28.800  1.00  0.00      B    O  
ATOM   4150  H1  HOH B1377       3.186  17.464  28.214  1.00  0.00      B    H  
ATOM   4151  H2  HOH B1377       4.270  18.018  29.344  1.00  0.00      B    H  
ATOM   4152  O   HOH B1378      10.823   2.224  31.542  1.00  0.00      B    O  
ATOM   4153  H1  HOH B1378      11.380   2.240  32.411  1.00  0.00      B    H  
ATOM   4154  H2  HOH B1378      11.308   2.618  30.803  1.00  0.00      B    H  
ATOM   4155  O   HOH B1379      26.252  12.297  28.871  1.00  0.00      B    O  
ATOM   4156  H1  HOH B1379      26.876  13.067  29.119  1.00  0.00      B    H  
ATOM   4157  H2  HOH B1379      26.352  11.540  29.545  1.00  0.00      B    H  
ATOM   4158  O   HOH B1380      29.139  38.513   0.816  1.00  0.00      B    O  
ATOM   4159  H1  HOH B1380      28.599  38.247  -0.009  1.00  0.00      B    H  
ATOM   4160  H2  HOH B1380      29.396  37.643   1.271  1.00  0.00      B    H  
ATOM   4161  O   HOH B1381      23.773  32.758  34.128  1.00  0.00      B    O  
ATOM   4162  H1  HOH B1381      22.776  32.835  34.392  1.00  0.00      B    H  
ATOM   4163  H2  HOH B1381      23.835  33.027  33.154  1.00  0.00      B    H  
ATOM   4164  O   HOH B1382      38.275   2.213   7.122  1.00  0.00      B    O  
ATOM   4165  H1  HOH B1382      37.321   2.116   6.823  1.00  0.00      B    H  
ATOM   4166  H2  HOH B1382      38.845   1.901   6.356  1.00  0.00      B    H  
ATOM   4167  O   HOH B1383       7.075   8.567  19.734  1.00  0.00      B    O  
ATOM   4168  H1  HOH B1383       6.651   7.864  19.189  1.00  0.00      B    H  
ATOM   4169  H2  HOH B1383       7.242   8.173  20.631  1.00  0.00      B    H  
ATOM   4170  O   HOH B1384      12.255  16.962  25.463  1.00  0.00      B    O  
ATOM   4171  H1  HOH B1384      11.436  16.623  24.962  1.00  0.00      B    H  
ATOM   4172  H2  HOH B1384      12.087  16.832  26.473  1.00  0.00      B    H  
ATOM   4173  O   HOH B1385      26.472   1.481  18.236  1.00  0.00      B    O  
ATOM   4174  H1  HOH B1385      25.594   2.019  18.109  1.00  0.00      B    H  
ATOM   4175  H2  HOH B1385      26.331   0.487  18.131  1.00  0.00      B    H  
ATOM   4176  O   HOH B1386      11.506  19.843   5.621  1.00  0.00      B    O  
ATOM   4177  H1  HOH B1386      12.020  20.608   6.082  1.00  0.00      B    H  
ATOM   4178  H2  HOH B1386      10.538  19.881   5.963  1.00  0.00      B    H  
ATOM   4179  O   HOH B1387       2.830   0.561  34.651  1.00  0.00      B    O  
ATOM   4180  H1  HOH B1387       3.108   1.278  33.999  1.00  0.00      B    H  
ATOM   4181  H2  HOH B1387       1.951   0.861  35.057  1.00  0.00      B    H  
ATOM   4182  O   HOH B1388       3.427   5.436  19.397  1.00  0.00      B    O  
ATOM   4183  H1  HOH B1388       2.636   4.971  18.909  1.00  0.00      B    H  
ATOM   4184  H2  HOH B1388       4.047   4.731  19.579  1.00  0.00      B    H  
ATOM   4185  O   HOH B1389      16.911   7.609  14.306  1.00  0.00      B    O  
ATOM   4186  H1  HOH B1389      15.907   7.428  14.035  1.00  0.00      B    H  
ATOM   4187  H2  HOH B1389      17.193   8.332  13.652  1.00  0.00      B    H  
ATOM   4188  O   HOH B1390      23.095  17.754   1.780  1.00  0.00      B    O  
ATOM   4189  H1  HOH B1390      22.124  17.782   1.527  1.00  0.00      B    H  
ATOM   4190  H2  HOH B1390      23.232  17.009   2.476  1.00  0.00      B    H  
ATOM   4191  O   HOH B1391      32.464  29.321  23.806  1.00  0.00      B    O  
ATOM   4192  H1  HOH B1391      32.853  29.905  23.050  1.00  0.00      B    H  
ATOM   4193  H2  HOH B1391      31.490  29.127  23.619  1.00  0.00      B    H  
ATOM   4194  O   HOH B1392       4.139   7.803  14.817  1.00  0.00      B    O  
ATOM   4195  H1  HOH B1392       4.927   7.660  14.197  1.00  0.00      B    H  
ATOM   4196  H2  HOH B1392       3.631   6.970  15.006  1.00  0.00      B    H  
ATOM   4197  O   HOH B1393      25.665  16.045  30.154  1.00  0.00      B    O  
ATOM   4198  H1  HOH B1393      25.340  15.607  30.996  1.00  0.00      B    H  
ATOM   4199  H2  HOH B1393      26.459  15.490  29.866  1.00  0.00      B    H  
ATOM   4200  O   HOH B1394      17.749  28.102   4.599  1.00  0.00      B    O  
ATOM   4201  H1  HOH B1394      17.692  27.767   5.520  1.00  0.00      B    H  
ATOM   4202  H2  HOH B1394      18.715  27.951   4.229  1.00  0.00      B    H  
ATOM   4203  O   HOH B1395      14.498  15.017   8.073  1.00  0.00      B    O  
ATOM   4204  H1  HOH B1395      15.371  14.427   7.870  1.00  0.00      B    H  
ATOM   4205  H2  HOH B1395      14.370  15.751   7.424  1.00  0.00      B    H  
ATOM   4206  O   HOH B1396      15.324  10.608  16.141  1.00  0.00      B    O  
ATOM   4207  H1  HOH B1396      15.392  11.041  17.018  1.00  0.00      B    H  
ATOM   4208  H2  HOH B1396      15.647   9.682  16.246  1.00  0.00      B    H  
ATOM   4209  O   HOH B1397      21.495   8.766  13.351  1.00  0.00      B    O  
ATOM   4210  H1  HOH B1397      21.787   8.676  12.405  1.00  0.00      B    H  
ATOM   4211  H2  HOH B1397      22.074   8.080  13.846  1.00  0.00      B    H  
ATOM   4212  O   HOH B1398       9.220  24.110  27.826  1.00  0.00      B    O  
ATOM   4213  H1  HOH B1398       8.975  23.616  28.660  1.00  0.00      B    H  
ATOM   4214  H2  HOH B1398      10.169  23.855  27.522  1.00  0.00      B    H  
ATOM   4215  O   HOH B1399      23.129  30.627  20.958  1.00  0.00      B    O  
ATOM   4216  H1  HOH B1399      23.222  31.601  21.202  1.00  0.00      B    H  
ATOM   4217  H2  HOH B1399      23.609  30.520  20.100  1.00  0.00      B    H  
ATOM   4218  O   HOH B1400       5.493  35.744  19.372  1.00  0.00      B    O  
ATOM   4219  H1  HOH B1400       5.952  35.594  20.288  1.00  0.00      B    H  
ATOM   4220  H2  HOH B1400       5.596  34.863  18.800  1.00  0.00      B    H  
ATOM   4221  O   HOH B1401      21.420  12.662   7.087  1.00  0.00      B    O  
ATOM   4222  H1  HOH B1401      21.535  13.659   7.227  1.00  0.00      B    H  
ATOM   4223  H2  HOH B1401      21.181  12.277   7.967  1.00  0.00      B    H  
ATOM   4224  O   HOH B1402      14.556  23.903   3.155  1.00  0.00      B    O  
ATOM   4225  H1  HOH B1402      15.248  23.232   2.843  1.00  0.00      B    H  
ATOM   4226  H2  HOH B1402      14.386  24.580   2.413  1.00  0.00      B    H  
ATOM   4227  O   HOH B1403      12.294  33.046  25.061  1.00  0.00      B    O  
ATOM   4228  H1  HOH B1403      13.054  33.426  24.496  1.00  0.00      B    H  
ATOM   4229  H2  HOH B1403      11.663  33.759  25.466  1.00  0.00      B    H  
ATOM   4230  O   HOH B1404      34.827   7.974  34.770  1.00  0.00      B    O  
ATOM   4231  H1  HOH B1404      34.409   7.451  35.557  1.00  0.00      B    H  
ATOM   4232  H2  HOH B1404      34.571   7.429  33.950  1.00  0.00      B    H  
ATOM   4233  O   HOH B1405       0.256  29.486  28.151  1.00  0.00      B    O  
ATOM   4234  H1  HOH B1405       0.615  28.648  28.554  1.00  0.00      B    H  
ATOM   4235  H2  HOH B1405      -0.712  29.473  28.437  1.00  0.00      B    H  
ATOM   4236  O   HOH B1406      15.997  18.976   8.874  1.00  0.00      B    O  
ATOM   4237  H1  HOH B1406      15.403  19.152   9.677  1.00  0.00      B    H  
ATOM   4238  H2  HOH B1406      16.548  18.179   9.070  1.00  0.00      B    H  
ATOM   4239  O   HOH B1407      31.368   8.293   0.516  1.00  0.00      B    O  
ATOM   4240  H1  HOH B1407      31.384   7.828   1.417  1.00  0.00      B    H  
ATOM   4241  H2  HOH B1407      30.470   8.080   0.189  1.00  0.00      B    H  
ATOM   4242  O   HOH B1408      33.579  27.673  16.330  1.00  0.00      B    O  
ATOM   4243  H1  HOH B1408      34.287  28.361  16.682  1.00  0.00      B    H  
ATOM   4244  H2  HOH B1408      34.043  26.759  16.487  1.00  0.00      B    H  
ATOM   4245  O   HOH B1409      19.537   3.106  28.117  1.00  0.00      B    O  
ATOM   4246  H1  HOH B1409      19.788   2.152  28.417  1.00  0.00      B    H  
ATOM   4247  H2  HOH B1409      19.066   3.575  28.900  1.00  0.00      B    H  
ATOM   4248  O   HOH B1410       6.912  19.165  17.485  1.00  0.00      B    O  
ATOM   4249  H1  HOH B1410       6.532  18.787  16.617  1.00  0.00      B    H  
ATOM   4250  H2  HOH B1410       6.225  19.901  17.735  1.00  0.00      B    H  
ATOM   4251  O   HOH B1411       8.807  38.050  30.093  1.00  0.00      B    O  
ATOM   4252  H1  HOH B1411       9.708  37.616  30.302  1.00  0.00      B    H  
ATOM   4253  H2  HOH B1411       8.580  37.563  29.257  1.00  0.00      B    H  
ATOM   4254  O   HOH B1412      31.204  28.771  17.112  1.00  0.00      B    O  
ATOM   4255  H1  HOH B1412      30.408  28.227  16.825  1.00  0.00      B    H  
ATOM   4256  H2  HOH B1412      32.040  28.255  16.728  1.00  0.00      B    H  
ATOM   4257  O   HOH B1413      33.248  25.290  25.193  1.00  0.00      B    O  
ATOM   4258  H1  HOH B1413      33.835  25.915  24.610  1.00  0.00      B    H  
ATOM   4259  H2  HOH B1413      32.977  25.739  26.081  1.00  0.00      B    H  
ATOM   4260  O   HOH B1414      20.499  20.598  29.499  1.00  0.00      B    O  
ATOM   4261  H1  HOH B1414      20.852  21.166  30.250  1.00  0.00      B    H  
ATOM   4262  H2  HOH B1414      20.579  19.604  29.695  1.00  0.00      B    H  
ATOM   4263  O   HOH B1415       0.450   1.605   9.475  1.00  0.00      B    O  
ATOM   4264  H1  HOH B1415       1.032   0.793   9.232  1.00  0.00      B    H  
ATOM   4265  H2  HOH B1415      -0.009   1.889   8.636  1.00  0.00      B    H  
ATOM   4266  O   HOH B1416      27.994  31.883  23.274  1.00  0.00      B    O  
ATOM   4267  H1  HOH B1416      27.248  32.425  23.562  1.00  0.00      B    H  
ATOM   4268  H2  HOH B1416      27.615  30.953  23.081  1.00  0.00      B    H  
ATOM   4269  O   HOH B1417      25.732   6.399  18.679  1.00  0.00      B    O  
ATOM   4270  H1  HOH B1417      25.998   7.019  17.988  1.00  0.00      B    H  
ATOM   4271  H2  HOH B1417      26.597   6.066  19.109  1.00  0.00      B    H  
ATOM   4272  O   HOH B1418      18.536  13.708   5.965  1.00  0.00      B    O  
ATOM   4273  H1  HOH B1418      19.238  13.191   6.437  1.00  0.00      B    H  
ATOM   4274  H2  HOH B1418      18.675  14.706   6.150  1.00  0.00      B    H  
ATOM   4275  O   HOH B1419       1.564   7.690   0.726  1.00  0.00      B    O  
ATOM   4276  H1  HOH B1419       0.946   8.151   0.027  1.00  0.00      B    H  
ATOM   4277  H2  HOH B1419       1.358   6.694   0.597  1.00  0.00      B    H  
ATOM   4278  O   HOH B1420      18.163   7.461   5.086  1.00  0.00      B    O  
ATOM   4279  H1  HOH B1420      17.574   6.601   5.124  1.00  0.00      B    H  
ATOM   4280  H2  HOH B1420      18.790   7.347   4.323  1.00  0.00      B    H  
ATOM   4281  O   HOH B1421      26.345  24.666  11.942  1.00  0.00      B    O  
ATOM   4282  H1  HOH B1421      26.544  23.742  12.210  1.00  0.00      B    H  
ATOM   4283  H2  HOH B1421      27.219  25.240  11.930  1.00  0.00      B    H  
ATOM   4284  O   HOH B1422      15.054   4.569  11.822  1.00  0.00      B    O  
ATOM   4285  H1  HOH B1422      15.532   5.162  12.519  1.00  0.00      B    H  
ATOM   4286  H2  HOH B1422      15.739   4.179  11.202  1.00  0.00      B    H  
ATOM   4287  O   HOH B1423       6.013  38.682   2.338  1.00  0.00      B    O  
ATOM   4288  H1  HOH B1423       5.739  39.273   1.529  1.00  0.00      B    H  
ATOM   4289  H2  HOH B1423       5.230  38.786   3.059  1.00  0.00      B    H  
ATOM   4290  O   HOH B1424       0.260  27.418  18.731  1.00  0.00      B    O  
ATOM   4291  H1  HOH B1424      -0.552  26.906  18.862  1.00  0.00      B    H  
ATOM   4292  H2  HOH B1424       1.032  26.790  18.792  1.00  0.00      B    H  
ATOM   4293  O   HOH B1425      27.986  14.486   9.549  1.00  0.00      B    O  
ATOM   4294  H1  HOH B1425      27.292  14.066   8.979  1.00  0.00      B    H  
ATOM   4295  H2  HOH B1425      28.709  14.572   8.884  1.00  0.00      B    H  
ATOM   4296  O   HOH B1426      18.767  28.556   1.277  1.00  0.00      B    O  
ATOM   4297  H1  HOH B1426      19.174  27.846   0.769  1.00  0.00      B    H  
ATOM   4298  H2  HOH B1426      17.855  28.169   1.472  1.00  0.00      B    H  
ATOM   4299  O   HOH B1427       8.181   8.893   4.989  1.00  0.00      B    O  
ATOM   4300  H1  HOH B1427       8.506   9.701   5.457  1.00  0.00      B    H  
ATOM   4301  H2  HOH B1427       8.836   8.755   4.186  1.00  0.00      B    H  
ATOM   4302  O   HOH B1428      21.898  21.037  17.043  1.00  0.00      B    O  
ATOM   4303  H1  HOH B1428      20.980  21.213  16.569  1.00  0.00      B    H  
ATOM   4304  H2  HOH B1428      21.783  20.465  17.853  1.00  0.00      B    H  
ATOM   4305  O   HOH B1429      37.662  35.705  32.284  1.00  0.00      B    O  
ATOM   4306  H1  HOH B1429      38.077  35.330  33.165  1.00  0.00      B    H  
ATOM   4307  H2  HOH B1429      37.425  36.707  32.447  1.00  0.00      B    H  
ATOM   4308  O   HOH B1430      14.671  33.748  20.543  1.00  0.00      B    O  
ATOM   4309  H1  HOH B1430      13.729  33.544  20.240  1.00  0.00      B    H  
ATOM   4310  H2  HOH B1430      15.062  32.872  20.767  1.00  0.00      B    H  
ATOM   4311  O   HOH B1431       9.572   6.672  23.854  1.00  0.00      B    O  
ATOM   4312  H1  HOH B1431      10.598   6.528  23.886  1.00  0.00      B    H  
ATOM   4313  H2  HOH B1431       9.193   6.540  22.922  1.00  0.00      B    H  
ATOM   4314  O   HOH B1432      29.473  27.323  29.909  1.00  0.00      B    O  
ATOM   4315  H1  HOH B1432      30.354  27.067  30.330  1.00  0.00      B    H  
ATOM   4316  H2  HOH B1432      29.605  27.503  28.933  1.00  0.00      B    H  
ATOM   4317  O   HOH B1433      29.350   6.276  32.725  1.00  0.00      B    O  
ATOM   4318  H1  HOH B1433      29.718   5.507  32.147  1.00  0.00      B    H  
ATOM   4319  H2  HOH B1433      29.144   6.073  33.724  1.00  0.00      B    H  
ATOM   4320  O   HOH B1434      32.089  17.024  18.170  1.00  0.00      B    O  
ATOM   4321  H1  HOH B1434      32.057  17.830  18.815  1.00  0.00      B    H  
ATOM   4322  H2  HOH B1434      31.310  17.141  17.595  1.00  0.00      B    H  
ATOM   4323  O   HOH B1435      38.882   6.434  29.866  1.00  0.00      B    O  
ATOM   4324  H1  HOH B1435      38.084   6.913  30.307  1.00  0.00      B    H  
ATOM   4325  H2  HOH B1435      38.497   5.695  29.308  1.00  0.00      B    H  
ATOM   4326  O   HOH B1436       1.782  30.768   8.387  1.00  0.00      B    O  
ATOM   4327  H1  HOH B1436       1.634  30.469   7.408  1.00  0.00      B    H  
ATOM   4328  H2  HOH B1436       1.181  30.155   8.928  1.00  0.00      B    H  
ATOM   4329  O   HOH B1437      15.079  13.843  36.475  1.00  0.00      B    O  
ATOM   4330  H1  HOH B1437      14.455  13.206  36.900  1.00  0.00      B    H  
ATOM   4331  H2  HOH B1437      15.871  13.338  36.082  1.00  0.00      B    H  
ATOM   4332  O   HOH B1438       4.530  29.598   5.756  1.00  0.00      B    O  
ATOM   4333  H1  HOH B1438       4.680  29.889   6.716  1.00  0.00      B    H  
ATOM   4334  H2  HOH B1438       4.734  28.617   5.694  1.00  0.00      B    H  
ATOM   4335  O   HOH B1439      28.437  38.026  15.516  1.00  0.00      B    O  
ATOM   4336  H1  HOH B1439      27.771  37.364  15.901  1.00  0.00      B    H  
ATOM   4337  H2  HOH B1439      29.262  37.530  15.360  1.00  0.00      B    H  
ATOM   4338  O   HOH B1440      34.087  17.643   6.670  1.00  0.00      B    O  
ATOM   4339  H1  HOH B1440      33.963  16.673   6.890  1.00  0.00      B    H  
ATOM   4340  H2  HOH B1440      33.407  17.784   5.874  1.00  0.00      B    H  
ATOM   4341  O   HOH B1441      37.922  32.235   6.820  1.00  0.00      B    O  
ATOM   4342  H1  HOH B1441      38.539  32.521   6.093  1.00  0.00      B    H  
ATOM   4343  H2  HOH B1441      38.313  31.449   7.350  1.00  0.00      B    H  
ATOM   4344  O   HOH B1442      37.031  29.780  29.606  1.00  0.00      B    O  
ATOM   4345  H1  HOH B1442      36.986  30.548  30.302  1.00  0.00      B    H  
ATOM   4346  H2  HOH B1442      37.422  28.972  30.121  1.00  0.00      B    H  
ATOM   4347  O   HOH B1443       9.945   8.184  32.303  1.00  0.00      B    O  
ATOM   4348  H1  HOH B1443      10.818   8.653  32.294  1.00  0.00      B    H  
ATOM   4349  H2  HOH B1443       9.738   7.907  33.266  1.00  0.00      B    H  
ATOM   4350  O   HOH B1444       3.645   2.625  33.341  1.00  0.00      B    O  
ATOM   4351  H1  HOH B1444       3.656   3.478  33.862  1.00  0.00      B    H  
ATOM   4352  H2  HOH B1444       4.517   2.577  32.814  1.00  0.00      B    H  
ATOM   4353  O   HOH B1445       7.368  24.520  31.175  1.00  0.00      B    O  
ATOM   4354  H1  HOH B1445       8.003  25.275  31.119  1.00  0.00      B    H  
ATOM   4355  H2  HOH B1445       6.571  24.781  31.715  1.00  0.00      B    H  
ATOM   4356  O   HOH B1446      35.480   7.743   5.684  1.00  0.00      B    O  
ATOM   4357  H1  HOH B1446      36.112   6.992   5.974  1.00  0.00      B    H  
ATOM   4358  H2  HOH B1446      35.775   8.668   5.998  1.00  0.00      B    H  
ATOM   4359  O   HOH B1447      10.275  30.875  24.654  1.00  0.00      B    O  
ATOM   4360  H1  HOH B1447      11.151  30.709  25.052  1.00  0.00      B    H  
ATOM   4361  H2  HOH B1447      10.025  31.841  24.669  1.00  0.00      B    H  
ATOM   4362  O   HOH B1448      37.269   9.943   6.654  1.00  0.00      B    O  
ATOM   4363  H1  HOH B1448      37.679   9.364   7.377  1.00  0.00      B    H  
ATOM   4364  H2  HOH B1448      37.954  10.304   6.085  1.00  0.00      B    H  
ATOM   4365  O   HOH B1449       8.008  31.263  16.691  1.00  0.00      B    O  
ATOM   4366  H1  HOH B1449       8.757  30.720  16.294  1.00  0.00      B    H  
ATOM   4367  H2  HOH B1449       7.457  31.643  15.908  1.00  0.00      B    H  
ATOM   4368  O   HOH B1450       6.722  31.347   2.039  1.00  0.00      B    O  
ATOM   4369  H1  HOH B1450       6.677  30.374   2.256  1.00  0.00      B    H  
ATOM   4370  H2  HOH B1450       6.218  31.947   2.636  1.00  0.00      B    H  
ATOM   4371  O   HOH B1451       9.930  18.725  34.334  1.00  0.00      B    O  
ATOM   4372  H1  HOH B1451       9.326  17.944  34.665  1.00  0.00      B    H  
ATOM   4373  H2  HOH B1451      10.838  18.322  34.036  1.00  0.00      B    H  
ATOM   4374  O   HOH B1452      15.124  30.208  31.975  1.00  0.00      B    O  
ATOM   4375  H1  HOH B1452      14.584  30.793  31.320  1.00  0.00      B    H  
ATOM   4376  H2  HOH B1452      15.002  30.315  32.935  1.00  0.00      B    H  
ATOM   4377  O   HOH B1453      16.970  36.670   2.320  1.00  0.00      B    O  
ATOM   4378  H1  HOH B1453      17.886  37.138   2.254  1.00  0.00      B    H  
ATOM   4379  H2  HOH B1453      16.181  37.339   2.128  1.00  0.00      B    H  
ATOM   4380  O   HOH B1454      11.003  14.790  14.238  1.00  0.00      B    O  
ATOM   4381  H1  HOH B1454      10.351  14.910  15.031  1.00  0.00      B    H  
ATOM   4382  H2  HOH B1454      11.441  13.892  14.442  1.00  0.00      B    H  
ATOM   4383  O   HOH B1455      10.606  23.516  32.921  1.00  0.00      B    O  
ATOM   4384  H1  HOH B1455      10.799  23.197  33.895  1.00  0.00      B    H  
ATOM   4385  H2  HOH B1455      10.054  24.309  33.007  1.00  0.00      B    H  
ATOM   4386  O   HOH B1456      36.105   3.166  23.417  1.00  0.00      B    O  
ATOM   4387  H1  HOH B1456      35.521   2.677  24.129  1.00  0.00      B    H  
ATOM   4388  H2  HOH B1456      35.992   4.116  23.613  1.00  0.00      B    H  
ATOM   4389  O   HOH B1457      34.653  31.864   9.669  1.00  0.00      B    O  
ATOM   4390  H1  HOH B1457      34.977  30.946   9.863  1.00  0.00      B    H  
ATOM   4391  H2  HOH B1457      33.936  32.093  10.442  1.00  0.00      B    H  
ATOM   4392  O   HOH B1458       1.175  32.934  38.133  1.00  0.00      B    O  
ATOM   4393  H1  HOH B1458       0.800  32.734  39.041  1.00  0.00      B    H  
ATOM   4394  H2  HOH B1458       0.938  33.896  37.927  1.00  0.00      B    H  
ATOM   4395  O   HOH B1459      26.377  35.064  29.136  1.00  0.00      B    O  
ATOM   4396  H1  HOH B1459      27.253  35.319  28.628  1.00  0.00      B    H  
ATOM   4397  H2  HOH B1459      26.426  34.072  29.312  1.00  0.00      B    H  
ATOM   4398  O   HOH B1460      28.332  23.526  28.744  1.00  0.00      B    O  
ATOM   4399  H1  HOH B1460      27.818  22.677  28.428  1.00  0.00      B    H  
ATOM   4400  H2  HOH B1460      27.584  24.184  28.962  1.00  0.00      B    H  
ATOM   4401  O   HOH B1461      26.982  38.622   4.104  1.00  0.00      B    O  
ATOM   4402  H1  HOH B1461      27.341  37.880   3.451  1.00  0.00      B    H  
ATOM   4403  H2  HOH B1461      27.622  39.369   4.063  1.00  0.00      B    H  
ATOM   4404  O   HOH B1462      29.626   8.143  14.342  1.00  0.00      B    O  
ATOM   4405  H1  HOH B1462      29.934   9.115  14.369  1.00  0.00      B    H  
ATOM   4406  H2  HOH B1462      28.851   8.021  13.685  1.00  0.00      B    H  
ATOM   4407  O   HOH B1463      33.729   6.242  32.711  1.00  0.00      B    O  
ATOM   4408  H1  HOH B1463      33.467   5.256  32.863  1.00  0.00      B    H  
ATOM   4409  H2  HOH B1463      34.575   6.316  32.183  1.00  0.00      B    H  
ATOM   4410  O   HOH B1464       1.446  33.733  20.065  1.00  0.00      B    O  
ATOM   4411  H1  HOH B1464       2.169  34.146  20.596  1.00  0.00      B    H  
ATOM   4412  H2  HOH B1464       1.333  34.339  19.249  1.00  0.00      B    H  
ATOM   4413  O   HOH B1465      18.968  19.825  18.503  1.00  0.00      B    O  
ATOM   4414  H1  HOH B1465      19.009  19.747  17.443  1.00  0.00      B    H  
ATOM   4415  H2  HOH B1465      18.125  20.319  18.660  1.00  0.00      B    H  
ATOM   4416  O   HOH B1466       9.095  15.128  29.555  1.00  0.00      B    O  
ATOM   4417  H1  HOH B1466       9.550  14.397  29.070  1.00  0.00      B    H  
ATOM   4418  H2  HOH B1466       8.107  15.005  29.380  1.00  0.00      B    H  
ATOM   4419  O   HOH B1467      18.803   7.177   7.966  1.00  0.00      B    O  
ATOM   4420  H1  HOH B1467      18.113   7.422   7.317  1.00  0.00      B    H  
ATOM   4421  H2  HOH B1467      19.514   6.745   7.453  1.00  0.00      B    H  
ATOM   4422  O   HOH B1468      14.593  36.510  38.997  1.00  0.00      B    O  
ATOM   4423  H1  HOH B1468      15.601  36.636  38.771  1.00  0.00      B    H  
ATOM   4424  H2  HOH B1468      14.463  35.498  39.156  1.00  0.00      B    H  
ATOM   4425  O   HOH B1469      28.545  20.601   8.672  1.00  0.00      B    O  
ATOM   4426  H1  HOH B1469      28.778  20.898   7.784  1.00  0.00      B    H  
ATOM   4427  H2  HOH B1469      27.720  21.123   9.042  1.00  0.00      B    H  
ATOM   4428  O   HOH B1470      32.826  31.413  32.691  1.00  0.00      B    O  
ATOM   4429  H1  HOH B1470      32.625  30.814  31.919  1.00  0.00      B    H  
ATOM   4430  H2  HOH B1470      32.524  30.915  33.494  1.00  0.00      B    H  
ATOM   4431  O   HOH B1471      17.766  24.647   4.813  1.00  0.00      B    O  
ATOM   4432  H1  HOH B1471      17.074  23.907   5.000  1.00  0.00      B    H  
ATOM   4433  H2  HOH B1471      17.837  24.764   3.798  1.00  0.00      B    H  
ATOM   4434  O   HOH B1472       8.648  20.459  32.671  1.00  0.00      B    O  
ATOM   4435  H1  HOH B1472       9.093  19.915  33.443  1.00  0.00      B    H  
ATOM   4436  H2  HOH B1472       7.670  20.161  32.586  1.00  0.00      B    H  
ATOM   4437  O   HOH B1473      23.926   3.490   6.689  1.00  0.00      B    O  
ATOM   4438  H1  HOH B1473      23.793   3.658   7.660  1.00  0.00      B    H  
ATOM   4439  H2  HOH B1473      24.861   3.210   6.520  1.00  0.00      B    H  
ATOM   4440  O   HOH B1474      17.288   0.433  27.479  1.00  0.00      B    O  
ATOM   4441  H1  HOH B1474      18.043   0.416  26.768  1.00  0.00      B    H  
ATOM   4442  H2  HOH B1474      17.470   1.085  28.210  1.00  0.00      B    H  
ATOM   4443  O   HOH B1475      39.235   0.874  26.711  1.00  0.00      B    O  
ATOM   4444  H1  HOH B1475      39.309   1.743  27.257  1.00  0.00      B    H  
ATOM   4445  H2  HOH B1475      38.309   0.751  26.340  1.00  0.00      B    H  
ATOM   4446  O   HOH B1476       0.274   5.461  23.009  1.00  0.00      B    O  
ATOM   4447  H1  HOH B1476       1.098   5.912  23.390  1.00  0.00      B    H  
ATOM   4448  H2  HOH B1476       0.306   4.524  23.356  1.00  0.00      B    H  
ATOM   4449  O   HOH B1477      13.473   1.788  12.374  1.00  0.00      B    O  
ATOM   4450  H1  HOH B1477      14.038   1.060  12.878  1.00  0.00      B    H  
ATOM   4451  H2  HOH B1477      14.012   2.449  11.859  1.00  0.00      B    H  
ATOM   4452  O   HOH B1478      25.926  13.217   8.512  1.00  0.00      B    O  
ATOM   4453  H1  HOH B1478      25.076  12.570   8.685  1.00  0.00      B    H  
ATOM   4454  H2  HOH B1478      26.613  12.620   8.022  1.00  0.00      B    H  
ATOM   4455  O   HOH B1479      37.948  11.575   4.679  1.00  0.00      B    O  
ATOM   4456  H1  HOH B1479      36.952  11.718   4.969  1.00  0.00      B    H  
ATOM   4457  H2  HOH B1479      37.951  11.103   3.739  1.00  0.00      B    H  
ATOM   4458  O   HOH B1480       9.644   6.966  26.635  1.00  0.00      B    O  
ATOM   4459  H1  HOH B1480       8.839   7.369  27.098  1.00  0.00      B    H  
ATOM   4460  H2  HOH B1480       9.556   7.080  25.596  1.00  0.00      B    H  
ATOM   4461  O   HOH B1481      11.548  33.741  30.281  1.00  0.00      B    O  
ATOM   4462  H1  HOH B1481      11.584  33.407  29.377  1.00  0.00      B    H  
ATOM   4463  H2  HOH B1481      10.834  33.218  30.804  1.00  0.00      B    H  
ATOM   4464  O   HOH B1482      38.746  15.267   4.990  1.00  0.00      B    O  
ATOM   4465  H1  HOH B1482      39.150  14.668   5.669  1.00  0.00      B    H  
ATOM   4466  H2  HOH B1482      39.479  15.376   4.277  1.00  0.00      B    H  
ATOM   4467  O   HOH B1483      28.623  19.939  14.914  1.00  0.00      B    O  
ATOM   4468  H1  HOH B1483      28.772  19.719  13.926  1.00  0.00      B    H  
ATOM   4469  H2  HOH B1483      29.446  19.726  15.452  1.00  0.00      B    H  
ATOM   4470  O   HOH B1484      35.503  21.706  14.569  1.00  0.00      B    O  
ATOM   4471  H1  HOH B1484      36.145  22.430  14.287  1.00  0.00      B    H  
ATOM   4472  H2  HOH B1484      34.562  22.082  14.347  1.00  0.00      B    H  
ATOM   4473  O   HOH B1485      24.384   3.967   2.342  1.00  0.00      B    O  
ATOM   4474  H1  HOH B1485      23.495   3.771   2.760  1.00  0.00      B    H  
ATOM   4475  H2  HOH B1485      24.710   3.209   1.768  1.00  0.00      B    H  
ATOM   4476  O   HOH B1486       2.441  31.870  29.745  1.00  0.00      B    O  
ATOM   4477  H1  HOH B1486       3.101  32.664  29.897  1.00  0.00      B    H  
ATOM   4478  H2  HOH B1486       1.662  32.207  29.221  1.00  0.00      B    H  
ATOM   4479  O   HOH B1487       1.925   7.688  20.359  1.00  0.00      B    O  
ATOM   4480  H1  HOH B1487       2.452   7.025  19.773  1.00  0.00      B    H  
ATOM   4481  H2  HOH B1487       2.195   7.352  21.308  1.00  0.00      B    H  
ATOM   4482  O   HOH B1488       6.986  15.380  11.100  1.00  0.00      B    O  
ATOM   4483  H1  HOH B1488       7.921  15.110  11.246  1.00  0.00      B    H  
ATOM   4484  H2  HOH B1488       6.650  14.656  10.522  1.00  0.00      B    H  
ATOM   4485  O   HOH B1489      23.644  35.579  22.206  1.00  0.00      B    O  
ATOM   4486  H1  HOH B1489      23.256  36.373  21.657  1.00  0.00      B    H  
ATOM   4487  H2  HOH B1489      22.914  35.071  22.757  1.00  0.00      B    H  
ATOM   4488  O   HOH B1490      14.009  37.304  29.988  1.00  0.00      B    O  
ATOM   4489  H1  HOH B1490      14.607  36.534  30.029  1.00  0.00      B    H  
ATOM   4490  H2  HOH B1490      14.287  37.890  29.174  1.00  0.00      B    H  
ATOM   4491  O   HOH B1491      24.016   1.752  32.356  1.00  0.00      B    O  
ATOM   4492  H1  HOH B1491      24.874   1.642  31.752  1.00  0.00      B    H  
ATOM   4493  H2  HOH B1491      23.740   0.891  32.716  1.00  0.00      B    H  
ATOM   4494  O   HOH B1492      15.110  35.984  13.577  1.00  0.00      B    O  
ATOM   4495  H1  HOH B1492      15.154  35.496  12.702  1.00  0.00      B    H  
ATOM   4496  H2  HOH B1492      15.421  35.304  14.267  1.00  0.00      B    H  
ATOM   4497  O   HOH B1493      24.118  -0.014  23.674  1.00  0.00      B    O  
ATOM   4498  H1  HOH B1493      24.960   0.552  23.813  1.00  0.00      B    H  
ATOM   4499  H2  HOH B1493      23.954  -0.399  24.534  1.00  0.00      B    H  
ATOM   4500  O   HOH B1494      26.385  29.279  11.221  1.00  0.00      B    O  
ATOM   4501  H1  HOH B1494      26.971  28.743  10.528  1.00  0.00      B    H  
ATOM   4502  H2  HOH B1494      26.324  30.277  10.866  1.00  0.00      B    H  
ATOM   4503  O   HOH B1495       3.748   5.077  34.570  1.00  0.00      B    O  
ATOM   4504  H1  HOH B1495       3.300   5.300  33.708  1.00  0.00      B    H  
ATOM   4505  H2  HOH B1495       4.301   5.885  34.791  1.00  0.00      B    H  
ATOM   4506  O   HOH B1496       5.777  34.998  25.724  1.00  0.00      B    O  
ATOM   4507  H1  HOH B1496       6.153  35.734  25.196  1.00  0.00      B    H  
ATOM   4508  H2  HOH B1496       6.290  34.148  25.488  1.00  0.00      B    H  
ATOM   4509  O   HOH B1497      20.614  34.367  35.204  1.00  0.00      B    O  
ATOM   4510  H1  HOH B1497      20.666  33.538  35.787  1.00  0.00      B    H  
ATOM   4511  H2  HOH B1497      20.886  34.137  34.282  1.00  0.00      B    H  
ATOM   4512  O   HOH B1498      38.083  30.400  33.858  1.00  0.00      B    O  
ATOM   4513  H1  HOH B1498      37.781  29.598  34.452  1.00  0.00      B    H  
ATOM   4514  H2  HOH B1498      38.671  30.987  34.464  1.00  0.00      B    H  
ATOM   4515  O   HOH B1499      26.359  32.442  29.369  1.00  0.00      B    O  
ATOM   4516  H1  HOH B1499      26.962  31.658  29.716  1.00  0.00      B    H  
ATOM   4517  H2  HOH B1499      26.460  32.374  28.352  1.00  0.00      B    H  
ATOM   4518  O   HOH B1500       1.128  11.189  26.716  1.00  0.00      B    O  
ATOM   4519  H1  HOH B1500       0.859  11.115  25.718  1.00  0.00      B    H  
ATOM   4520  H2  HOH B1500       0.419  10.628  27.200  1.00  0.00      B    H  
ATOM   4521  O   HOH B1501      18.158  26.158  38.980  1.00  0.00      B    O  
ATOM   4522  H1  HOH B1501      18.965  25.637  38.646  1.00  0.00      B    H  
ATOM   4523  H2  HOH B1501      17.409  26.093  38.323  1.00  0.00      B    H  
ATOM   4524  O   HOH B1502      30.707   3.943   1.177  1.00  0.00      B    O  
ATOM   4525  H1  HOH B1502      30.102   4.031   1.973  1.00  0.00      B    H  
ATOM   4526  H2  HOH B1502      31.645   4.125   1.527  1.00  0.00      B    H  
ATOM   4527  O   HOH B1503       9.330  16.352   1.046  1.00  0.00      B    O  
ATOM   4528  H1  HOH B1503       8.773  17.052   0.438  1.00  0.00      B    H  
ATOM   4529  H2  HOH B1503       8.801  15.456   1.083  1.00  0.00      B    H  
ATOM   4530  O   HOH B1504      38.709  37.873  10.342  1.00  0.00      B    O  
ATOM   4531  H1  HOH B1504      39.745  37.918  10.418  1.00  0.00      B    H  
ATOM   4532  H2  HOH B1504      38.306  37.253  11.053  1.00  0.00      B    H  
ATOM   4533  O   HOH B1505       5.380  11.670  36.683  1.00  0.00      B    O  
ATOM   4534  H1  HOH B1505       5.470  12.315  37.447  1.00  0.00      B    H  
ATOM   4535  H2  HOH B1505       4.607  10.996  36.891  1.00  0.00      B    H  
ATOM   4536  O   HOH B1506       2.693  25.977  17.838  1.00  0.00      B    O  
ATOM   4537  H1  HOH B1506       2.950  25.443  18.649  1.00  0.00      B    H  
ATOM   4538  H2  HOH B1506       2.814  25.271  17.106  1.00  0.00      B    H  
ATOM   4539  O   HOH B1507      33.085  22.201   2.267  1.00  0.00      B    O  
ATOM   4540  H1  HOH B1507      32.661  21.401   2.676  1.00  0.00      B    H  
ATOM   4541  H2  HOH B1507      32.367  22.764   1.826  1.00  0.00      B    H  
ATOM   4542  O   HOH B1508      12.398  12.904  15.597  1.00  0.00      B    O  
ATOM   4543  H1  HOH B1508      11.967  11.982  15.632  1.00  0.00      B    H  
ATOM   4544  H2  HOH B1508      12.805  13.035  16.501  1.00  0.00      B    H  
ATOM   4545  O   HOH B1509       5.530  38.194  28.650  1.00  0.00      B    O  
ATOM   4546  H1  HOH B1509       6.421  37.792  28.242  1.00  0.00      B    H  
ATOM   4547  H2  HOH B1509       4.958  38.620  27.860  1.00  0.00      B    H  
ATOM   4548  O   HOH B1510      35.587  26.272   1.894  1.00  0.00      B    O  
ATOM   4549  H1  HOH B1510      36.303  26.726   1.320  1.00  0.00      B    H  
ATOM   4550  H2  HOH B1510      34.660  26.359   1.518  1.00  0.00      B    H  
ATOM   4551  O   HOH B1511       2.364  12.161  30.306  1.00  0.00      B    O  
ATOM   4552  H1  HOH B1511       2.149  12.788  31.098  1.00  0.00      B    H  
ATOM   4553  H2  HOH B1511       2.474  12.749  29.426  1.00  0.00      B    H  
ATOM   4554  O   HOH B1512      16.204  12.903  30.622  1.00  0.00      B    O  
ATOM   4555  H1  HOH B1512      16.760  12.614  29.798  1.00  0.00      B    H  
ATOM   4556  H2  HOH B1512      15.325  13.305  30.276  1.00  0.00      B    H  
ATOM   4557  O   HOH B1513      24.102  27.261  31.579  1.00  0.00      B    O  
ATOM   4558  H1  HOH B1513      23.221  27.513  32.002  1.00  0.00      B    H  
ATOM   4559  H2  HOH B1513      24.608  28.115  31.440  1.00  0.00      B    H  
ATOM   4560  O   HOH B1514      27.541  24.448   4.885  1.00  0.00      B    O  
ATOM   4561  H1  HOH B1514      28.430  24.629   5.345  1.00  0.00      B    H  
ATOM   4562  H2  HOH B1514      27.470  25.073   4.107  1.00  0.00      B    H  
ATOM   4563  O   HOH B1515      36.908  36.481  28.016  1.00  0.00      B    O  
ATOM   4564  H1  HOH B1515      36.244  36.791  28.728  1.00  0.00      B    H  
ATOM   4565  H2  HOH B1515      37.167  35.526  28.200  1.00  0.00      B    H  
ATOM   4566  O   HOH B1516      29.806  29.392  14.272  1.00  0.00      B    O  
ATOM   4567  H1  HOH B1516      28.891  29.858  14.245  1.00  0.00      B    H  
ATOM   4568  H2  HOH B1516      30.416  30.028  14.827  1.00  0.00      B    H  
ATOM   4569  O   HOH B1517       4.867  39.165  21.011  1.00  0.00      B    O  
ATOM   4570  H1  HOH B1517       5.189  38.554  20.204  1.00  0.00      B    H  
ATOM   4571  H2  HOH B1517       4.017  39.604  20.787  1.00  0.00      B    H  
ATOM   4572  O   HOH B1518      32.318  14.329  20.456  1.00  0.00      B    O  
ATOM   4573  H1  HOH B1518      31.712  15.102  20.601  1.00  0.00      B    H  
ATOM   4574  H2  HOH B1518      31.931  13.502  20.936  1.00  0.00      B    H  
ATOM   4575  O   HOH B1519      38.947  30.094   1.942  1.00  0.00      B    O  
ATOM   4576  H1  HOH B1519      39.364  29.713   2.745  1.00  0.00      B    H  
ATOM   4577  H2  HOH B1519      38.488  29.445   1.329  1.00  0.00      B    H  
ATOM   4578  O   HOH B1520      -0.343   8.171   8.251  1.00  0.00      B    O  
ATOM   4579  H1  HOH B1520       0.473   8.199   8.902  1.00  0.00      B    H  
ATOM   4580  H2  HOH B1520       0.166   8.029   7.356  1.00  0.00      B    H  
ATOM   4581  O   HOH B1521       4.955  30.164  24.227  1.00  0.00      B    O  
ATOM   4582  H1  HOH B1521       5.419  30.832  23.641  1.00  0.00      B    H  
ATOM   4583  H2  HOH B1521       4.285  30.635  24.806  1.00  0.00      B    H  
ATOM   4584  O   HOH B1522      18.885  37.908  23.472  1.00  0.00      B    O  
ATOM   4585  H1  HOH B1522      19.658  38.437  23.858  1.00  0.00      B    H  
ATOM   4586  H2  HOH B1522      18.651  37.184  24.187  1.00  0.00      B    H  
ATOM   4587  O   HOH B1523      23.069  24.416  33.406  1.00  0.00      B    O  
ATOM   4588  H1  HOH B1523      23.206  23.387  33.417  1.00  0.00      B    H  
ATOM   4589  H2  HOH B1523      23.667  24.835  32.740  1.00  0.00      B    H  
ATOM   4590  O   HOH B1524      32.714  29.371  10.887  1.00  0.00      B    O  
ATOM   4591  H1  HOH B1524      32.942  30.302  11.215  1.00  0.00      B    H  
ATOM   4592  H2  HOH B1524      32.853  28.720  11.652  1.00  0.00      B    H  
ATOM   4593  O   HOH B1525      35.280  27.079   8.871  1.00  0.00      B    O  
ATOM   4594  H1  HOH B1525      35.617  26.391   8.212  1.00  0.00      B    H  
ATOM   4595  H2  HOH B1525      35.222  26.671   9.773  1.00  0.00      B    H  
ATOM   4596  O   HOH B1526       5.499  33.278  18.339  1.00  0.00      B    O  
ATOM   4597  H1  HOH B1526       5.709  32.364  18.575  1.00  0.00      B    H  
ATOM   4598  H2  HOH B1526       4.889  33.297  17.524  1.00  0.00      B    H  
ATOM   4599  O   HOH B1527      13.263  36.757  23.165  1.00  0.00      B    O  
ATOM   4600  H1  HOH B1527      12.957  37.662  22.892  1.00  0.00      B    H  
ATOM   4601  H2  HOH B1527      13.506  36.804  24.151  1.00  0.00      B    H  
ATOM   4602  O   HOH B1528      18.960  28.795  15.134  1.00  0.00      B    O  
ATOM   4603  H1  HOH B1528      18.966  28.176  15.913  1.00  0.00      B    H  
ATOM   4604  H2  HOH B1528      19.855  29.325  15.211  1.00  0.00      B    H  
ATOM   4605  O   HOH B1529      33.170   8.541   4.332  1.00  0.00      B    O  
ATOM   4606  H1  HOH B1529      33.654   9.136   3.668  1.00  0.00      B    H  
ATOM   4607  H2  HOH B1529      33.801   8.199   5.023  1.00  0.00      B    H  
ATOM   4608  O   HOH B1530      21.962   1.387  36.457  1.00  0.00      B    O  
ATOM   4609  H1  HOH B1530      22.913   1.408  36.166  1.00  0.00      B    H  
ATOM   4610  H2  HOH B1530      21.465   2.018  35.841  1.00  0.00      B    H  
ATOM   4611  O   HOH B1531       8.662   2.361  10.425  1.00  0.00      B    O  
ATOM   4612  H1  HOH B1531       8.256   1.443  10.454  1.00  0.00      B    H  
ATOM   4613  H2  HOH B1531       9.693   2.335  10.545  1.00  0.00      B    H  
ATOM   4614  O   HOH B1532       6.741  15.937  23.635  1.00  0.00      B    O  
ATOM   4615  H1  HOH B1532       7.425  16.006  24.382  1.00  0.00      B    H  
ATOM   4616  H2  HOH B1532       7.164  16.370  22.844  1.00  0.00      B    H  
ATOM   4617  O   HOH B1533      25.736  18.586   2.042  1.00  0.00      B    O  
ATOM   4618  H1  HOH B1533      24.797  18.140   2.045  1.00  0.00      B    H  
ATOM   4619  H2  HOH B1533      25.669  19.577   1.848  1.00  0.00      B    H  
ATOM   4620  O   HOH B1534       3.669   9.590  16.782  1.00  0.00      B    O  
ATOM   4621  H1  HOH B1534       3.085   9.155  17.453  1.00  0.00      B    H  
ATOM   4622  H2  HOH B1534       3.921   8.933  16.117  1.00  0.00      B    H  
ATOM   4623  O   HOH B1535       8.998  26.018  33.095  1.00  0.00      B    O  
ATOM   4624  H1  HOH B1535       8.560  26.148  33.961  1.00  0.00      B    H  
ATOM   4625  H2  HOH B1535       9.179  26.957  32.674  1.00  0.00      B    H  
ATOM   4626  O   HOH B1536      14.994  25.181  32.267  1.00  0.00      B    O  
ATOM   4627  H1  HOH B1536      15.580  25.662  31.575  1.00  0.00      B    H  
ATOM   4628  H2  HOH B1536      14.408  24.469  31.773  1.00  0.00      B    H  
ATOM   4629  O   HOH B1537      15.750  34.109   6.424  1.00  0.00      B    O  
ATOM   4630  H1  HOH B1537      14.829  33.995   6.084  1.00  0.00      B    H  
ATOM   4631  H2  HOH B1537      15.644  34.473   7.368  1.00  0.00      B    H  
ATOM   4632  O   HOH B1538      30.302   2.710  11.927  1.00  0.00      B    O  
ATOM   4633  H1  HOH B1538      31.300   2.511  11.827  1.00  0.00      B    H  
ATOM   4634  H2  HOH B1538      29.998   2.226  12.772  1.00  0.00      B    H  
ATOM   4635  O   HOH B1539       0.129  10.221  24.320  1.00  0.00      B    O  
ATOM   4636  H1  HOH B1539      -0.538  10.931  24.067  1.00  0.00      B    H  
ATOM   4637  H2  HOH B1539       0.755  10.100  23.539  1.00  0.00      B    H  
ATOM   4638  O   HOH B1540      20.327  20.512  36.678  1.00  0.00      B    O  
ATOM   4639  H1  HOH B1540      20.972  21.251  36.328  1.00  0.00      B    H  
ATOM   4640  H2  HOH B1540      19.518  20.397  36.061  1.00  0.00      B    H  
ATOM   4641  O   HOH B1541      26.653   3.749   4.958  1.00  0.00      B    O  
ATOM   4642  H1  HOH B1541      26.586   4.732   5.290  1.00  0.00      B    H  
ATOM   4643  H2  HOH B1541      25.906   3.608   4.327  1.00  0.00      B    H  
ATOM   4644  O   HOH B1542      37.358  11.357  23.040  1.00  0.00      B    O  
ATOM   4645  H1  HOH B1542      37.310  12.378  22.843  1.00  0.00      B    H  
ATOM   4646  H2  HOH B1542      37.480  10.863  22.145  1.00  0.00      B    H  
ATOM   4647  O   HOH B1543      37.963  28.099  35.838  1.00  0.00      B    O  
ATOM   4648  H1  HOH B1543      38.743  27.410  35.763  1.00  0.00      B    H  
ATOM   4649  H2  HOH B1543      38.153  28.713  36.640  1.00  0.00      B    H  
ATOM   4650  O   HOH B1544      14.434  18.281  12.892  1.00  0.00      B    O  
ATOM   4651  H1  HOH B1544      13.615  17.840  12.504  1.00  0.00      B    H  
ATOM   4652  H2  HOH B1544      14.172  18.833  13.705  1.00  0.00      B    H  
ATOM   4653  O   HOH B1545      34.346  29.052   6.548  1.00  0.00      B    O  
ATOM   4654  H1  HOH B1545      35.119  28.826   7.154  1.00  0.00      B    H  
ATOM   4655  H2  HOH B1545      34.315  28.404   5.793  1.00  0.00      B    H  
ATOM   4656  O   HOH B1546      27.457   2.822  31.693  1.00  0.00      B    O  
ATOM   4657  H1  HOH B1546      28.250   2.660  31.098  1.00  0.00      B    H  
ATOM   4658  H2  HOH B1546      26.616   2.834  31.144  1.00  0.00      B    H  
ATOM   4659  O   HOH B1547      20.224  26.380  30.095  1.00  0.00      B    O  
ATOM   4660  H1  HOH B1547      20.190  26.522  31.114  1.00  0.00      B    H  
ATOM   4661  H2  HOH B1547      19.562  25.630  29.883  1.00  0.00      B    H  
ATOM   4662  O   HOH B1548      26.847  35.050  19.533  1.00  0.00      B    O  
ATOM   4663  H1  HOH B1548      26.009  34.593  19.454  1.00  0.00      B    H  
ATOM   4664  H2  HOH B1548      27.154  34.894  20.460  1.00  0.00      B    H  
ATOM   4665  O   HOH B1549       7.301   6.316   1.063  1.00  0.00      B    O  
ATOM   4666  H1  HOH B1549       8.131   6.590   1.649  1.00  0.00      B    H  
ATOM   4667  H2  HOH B1549       7.566   6.229   0.058  1.00  0.00      B    H  
ATOM   4668  O   HOH B1550      31.893  23.549  30.968  1.00  0.00      B    O  
ATOM   4669  H1  HOH B1550      32.594  23.246  31.597  1.00  0.00      B    H  
ATOM   4670  H2  HOH B1550      31.616  24.454  31.405  1.00  0.00      B    H  
ATOM   4671  O   HOH B1551      30.182   5.652  13.446  1.00  0.00      B    O  
ATOM   4672  H1  HOH B1551      29.371   5.143  13.096  1.00  0.00      B    H  
ATOM   4673  H2  HOH B1551      29.810   6.494  13.797  1.00  0.00      B    H  
ATOM   4674  O   HOH B1552      17.907  29.822  38.309  1.00  0.00      B    O  
ATOM   4675  H1  HOH B1552      17.759  29.169  37.509  1.00  0.00      B    H  
ATOM   4676  H2  HOH B1552      18.246  29.279  39.144  1.00  0.00      B    H  
ATOM   4677  O   HOH B1553      31.508   1.426  21.519  1.00  0.00      B    O  
ATOM   4678  H1  HOH B1553      31.467   1.730  20.562  1.00  0.00      B    H  
ATOM   4679  H2  HOH B1553      31.228   0.469  21.534  1.00  0.00      B    H  
ATOM   4680  O   HOH B1554      16.738  25.769  27.913  1.00  0.00      B    O  
ATOM   4681  H1  HOH B1554      17.365  25.203  28.401  1.00  0.00      B    H  
ATOM   4682  H2  HOH B1554      16.841  25.521  26.947  1.00  0.00      B    H  
ATOM   4683  O   HOH B1555      26.704  30.672  16.545  1.00  0.00      B    O  
ATOM   4684  H1  HOH B1555      26.692  31.695  16.331  1.00  0.00      B    H  
ATOM   4685  H2  HOH B1555      26.940  30.162  15.727  1.00  0.00      B    H  
ATOM   4686  O   HOH B1556      21.935  26.757  14.397  1.00  0.00      B    O  
ATOM   4687  H1  HOH B1556      21.801  26.003  15.058  1.00  0.00      B    H  
ATOM   4688  H2  HOH B1556      22.816  26.579  13.972  1.00  0.00      B    H  
ATOM   4689  O   HOH B1557      35.320  19.932  29.903  1.00  0.00      B    O  
ATOM   4690  H1  HOH B1557      34.529  19.236  29.705  1.00  0.00      B    H  
ATOM   4691  H2  HOH B1557      35.941  19.936  29.062  1.00  0.00      B    H  
ATOM   4692  O   HOH B1558      30.200  15.225   1.171  1.00  0.00      B    O  
ATOM   4693  H1  HOH B1558      30.858  14.719   1.716  1.00  0.00      B    H  
ATOM   4694  H2  HOH B1558      29.952  16.091   1.688  1.00  0.00      B    H  
ATOM   4695  O   HOH B1559       0.583  33.220  14.781  1.00  0.00      B    O  
ATOM   4696  H1  HOH B1559       0.653  32.243  15.127  1.00  0.00      B    H  
ATOM   4697  H2  HOH B1559      -0.308  33.402  14.292  1.00  0.00      B    H  
ATOM   4698  O   HOH B1560      31.206   3.745  22.776  1.00  0.00      B    O  
ATOM   4699  H1  HOH B1560      31.247   2.759  22.436  1.00  0.00      B    H  
ATOM   4700  H2  HOH B1560      31.893   4.354  22.216  1.00  0.00      B    H  
ATOM   4701  O   HOH B1561      22.016  29.403  23.101  1.00  0.00      B    O  
ATOM   4702  H1  HOH B1561      22.144  29.590  22.130  1.00  0.00      B    H  
ATOM   4703  H2  HOH B1561      22.391  28.457  23.325  1.00  0.00      B    H  
ATOM   4704  O   HOH B1562       4.103  32.156  38.871  1.00  0.00      B    O  
ATOM   4705  H1  HOH B1562       3.458  32.628  38.237  1.00  0.00      B    H  
ATOM   4706  H2  HOH B1562       4.720  32.872  39.287  1.00  0.00      B    H  
ATOM   4707  O   HOH B1563      23.183  33.332  24.787  1.00  0.00      B    O  
ATOM   4708  H1  HOH B1563      22.442  33.903  24.409  1.00  0.00      B    H  
ATOM   4709  H2  HOH B1563      22.841  32.405  25.042  1.00  0.00      B    H  
ATOM   4710  O   HOH B1564      27.908  34.536  22.107  1.00  0.00      B    O  
ATOM   4711  H1  HOH B1564      28.243  33.602  22.274  1.00  0.00      B    H  
ATOM   4712  H2  HOH B1564      28.207  35.099  22.916  1.00  0.00      B    H  
ATOM   4713  O   HOH B1565      32.592   5.966  21.255  1.00  0.00      B    O  
ATOM   4714  H1  HOH B1565      33.099   6.790  21.645  1.00  0.00      B    H  
ATOM   4715  H2  HOH B1565      31.860   6.337  20.672  1.00  0.00      B    H  
ATOM   4716  O   HOH B1566      25.176  18.100  25.662  1.00  0.00      B    O  
ATOM   4717  H1  HOH B1566      24.328  18.650  25.477  1.00  0.00      B    H  
ATOM   4718  H2  HOH B1566      25.138  17.759  26.619  1.00  0.00      B    H  
ATOM   4719  O   HOH B1567      28.175  16.041  32.792  1.00  0.00      B    O  
ATOM   4720  H1  HOH B1567      27.740  16.682  32.061  1.00  0.00      B    H  
ATOM   4721  H2  HOH B1567      28.259  16.643  33.665  1.00  0.00      B    H  
ATOM   4722  O   HOH B1568       8.897  38.607   1.742  1.00  0.00      B    O  
ATOM   4723  H1  HOH B1568       9.093  37.914   1.034  1.00  0.00      B    H  
ATOM   4724  H2  HOH B1568       7.888  38.647   1.862  1.00  0.00      B    H  
ATOM   4725  O   HOH B1569      35.728  17.885  24.374  1.00  0.00      B    O  
ATOM   4726  H1  HOH B1569      36.727  17.833  24.515  1.00  0.00      B    H  
ATOM   4727  H2  HOH B1569      35.481  18.338  23.506  1.00  0.00      B    H  
ATOM   4728  O   HOH B1570      32.065  30.290   8.256  1.00  0.00      B    O  
ATOM   4729  H1  HOH B1570      32.367  29.784   9.103  1.00  0.00      B    H  
ATOM   4730  H2  HOH B1570      32.900  30.340   7.731  1.00  0.00      B    H  
ATOM   4731  O   HOH B1571      26.140  23.264   9.061  1.00  0.00      B    O  
ATOM   4732  H1  HOH B1571      25.309  22.644   8.964  1.00  0.00      B    H  
ATOM   4733  H2  HOH B1571      25.770  24.070   9.576  1.00  0.00      B    H  
ATOM   4734  O   HOH B1572      18.016  36.586   7.518  1.00  0.00      B    O  
ATOM   4735  H1  HOH B1572      17.378  37.212   7.939  1.00  0.00      B    H  
ATOM   4736  H2  HOH B1572      18.935  36.703   7.906  1.00  0.00      B    H  
ATOM   4737  O   HOH B1573      25.544   9.090  16.687  1.00  0.00      B    O  
ATOM   4738  H1  HOH B1573      24.858   9.537  17.255  1.00  0.00      B    H  
ATOM   4739  H2  HOH B1573      25.696   9.615  15.854  1.00  0.00      B    H  
ATOM   4740  O   HOH B1574      22.104  12.392  22.431  1.00  0.00      B    O  
ATOM   4741  H1  HOH B1574      22.088  11.376  22.609  1.00  0.00      B    H  
ATOM   4742  H2  HOH B1574      21.119  12.641  22.307  1.00  0.00      B    H  
ATOM   4743  O   HOH B1575      20.115  27.935  20.660  1.00  0.00      B    O  
ATOM   4744  H1  HOH B1575      19.348  28.440  20.300  1.00  0.00      B    H  
ATOM   4745  H2  HOH B1575      19.998  27.848  21.639  1.00  0.00      B    H  
ATOM   4746  O   HOH B1576      26.353  35.590   5.164  1.00  0.00      B    O  
ATOM   4747  H1  HOH B1576      26.450  35.754   4.151  1.00  0.00      B    H  
ATOM   4748  H2  HOH B1576      27.208  35.873   5.604  1.00  0.00      B    H  
ATOM   4749  O   HOH B1577      31.802  16.498  26.471  1.00  0.00      B    O  
ATOM   4750  H1  HOH B1577      31.697  17.232  27.124  1.00  0.00      B    H  
ATOM   4751  H2  HOH B1577      31.614  16.775  25.516  1.00  0.00      B    H  
ATOM   4752  O   HOH B1578      29.355  20.068   2.435  1.00  0.00      B    O  
ATOM   4753  H1  HOH B1578      29.701  20.958   2.131  1.00  0.00      B    H  
ATOM   4754  H2  HOH B1578      28.397  20.216   2.838  1.00  0.00      B    H  
ATOM   4755  O   HOH B1579      12.448  32.691  18.764  1.00  0.00      B    O  
ATOM   4756  H1  HOH B1579      11.926  33.522  18.830  1.00  0.00      B    H  
ATOM   4757  H2  HOH B1579      11.825  32.024  18.255  1.00  0.00      B    H  
ATOM   4758  O   HOH B1580      37.522  21.677  23.797  1.00  0.00      B    O  
ATOM   4759  H1  HOH B1580      37.247  20.716  23.729  1.00  0.00      B    H  
ATOM   4760  H2  HOH B1580      36.790  22.225  23.432  1.00  0.00      B    H  
ATOM   4761  O   HOH B1581      18.034  19.864  35.523  1.00  0.00      B    O  
ATOM   4762  H1  HOH B1581      17.858  19.458  36.433  1.00  0.00      B    H  
ATOM   4763  H2  HOH B1581      17.277  19.484  34.930  1.00  0.00      B    H  
ATOM   4764  O   HOH B1582      21.851  21.102   5.495  1.00  0.00      B    O  
ATOM   4765  H1  HOH B1582      21.087  20.520   5.248  1.00  0.00      B    H  
ATOM   4766  H2  HOH B1582      21.555  21.952   5.943  1.00  0.00      B    H  
ATOM   4767  O   HOH B1583      30.900   1.717  18.846  1.00  0.00      B    O  
ATOM   4768  H1  HOH B1583      30.878   0.898  18.284  1.00  0.00      B    H  
ATOM   4769  H2  HOH B1583      31.090   2.535  18.238  1.00  0.00      B    H  
ATOM   4770  O   HOH B1584       3.327  21.771  22.009  1.00  0.00      B    O  
ATOM   4771  H1  HOH B1584       3.171  22.569  21.289  1.00  0.00      B    H  
ATOM   4772  H2  HOH B1584       3.852  21.065  21.589  1.00  0.00      B    H  
ATOM   4773  O   HOH B1585      29.072   1.126   3.008  1.00  0.00      B    O  
ATOM   4774  H1  HOH B1585      29.175   0.595   2.165  1.00  0.00      B    H  
ATOM   4775  H2  HOH B1585      30.000   1.212   3.357  1.00  0.00      B    H  
ATOM   4776  O   HOH B1586      28.563  34.111  38.619  1.00  0.00      B    O  
ATOM   4777  H1  HOH B1586      28.070  34.961  38.576  1.00  0.00      B    H  
ATOM   4778  H2  HOH B1586      28.502  33.667  37.744  1.00  0.00      B    H  
ATOM   4779  O   HOH B1587       1.455  27.184  29.069  1.00  0.00      B    O  
ATOM   4780  H1  HOH B1587       2.268  27.068  28.472  1.00  0.00      B    H  
ATOM   4781  H2  HOH B1587       1.764  26.746  29.961  1.00  0.00      B    H  
ATOM   4782  O   HOH B1588      29.541  24.518  16.275  1.00  0.00      B    O  
ATOM   4783  H1  HOH B1588      28.552  24.443  16.541  1.00  0.00      B    H  
ATOM   4784  H2  HOH B1588      29.561  25.373  15.765  1.00  0.00      B    H  
ATOM   4785  O   HOH B1589      10.766  23.184   6.807  1.00  0.00      B    O  
ATOM   4786  H1  HOH B1589      10.901  23.045   7.802  1.00  0.00      B    H  
ATOM   4787  H2  HOH B1589      11.665  23.503   6.519  1.00  0.00      B    H  
ATOM   4788  O   HOH B1590       8.384  22.744  24.194  1.00  0.00      B    O  
ATOM   4789  H1  HOH B1590       7.935  23.496  24.701  1.00  0.00      B    H  
ATOM   4790  H2  HOH B1590       9.283  22.399  24.548  1.00  0.00      B    H  
ATOM   4791  O   HOH B1591      14.993  19.149   6.380  1.00  0.00      B    O  
ATOM   4792  H1  HOH B1591      15.309  19.035   7.310  1.00  0.00      B    H  
ATOM   4793  H2  HOH B1591      15.064  18.274   5.918  1.00  0.00      B    H  
ATOM   4794  O   HOH B1592      19.734  24.479  25.286  1.00  0.00      B    O  
ATOM   4795  H1  HOH B1592      19.946  24.111  26.214  1.00  0.00      B    H  
ATOM   4796  H2  HOH B1592      18.756  24.532  25.145  1.00  0.00      B    H  
ATOM   4797  O   HOH B1593      20.342  29.424  31.558  1.00  0.00      B    O  
ATOM   4798  H1  HOH B1593      20.821  28.956  32.292  1.00  0.00      B    H  
ATOM   4799  H2  HOH B1593      19.306  29.362  31.656  1.00  0.00      B    H  
ATOM   4800  O   HOH B1594       1.259  19.670   4.488  1.00  0.00      B    O  
ATOM   4801  H1  HOH B1594       0.634  19.142   5.051  1.00  0.00      B    H  
ATOM   4802  H2  HOH B1594       2.021  19.909   5.094  1.00  0.00      B    H  
ATOM   4803  O   HOH B1595      16.900  27.034  33.271  1.00  0.00      B    O  
ATOM   4804  H1  HOH B1595      16.468  26.242  33.693  1.00  0.00      B    H  
ATOM   4805  H2  HOH B1595      16.593  26.990  32.266  1.00  0.00      B    H  
ATOM   4806  O   HOH B1596      33.829  11.141  29.285  1.00  0.00      B    O  
ATOM   4807  H1  HOH B1596      33.779  10.687  28.398  1.00  0.00      B    H  
ATOM   4808  H2  HOH B1596      34.498  11.852  29.192  1.00  0.00      B    H  
ATOM   4809  O   HOH B1597      29.558   2.589  30.121  1.00  0.00      B    O  
ATOM   4810  H1  HOH B1597      29.778   3.526  30.413  1.00  0.00      B    H  
ATOM   4811  H2  HOH B1597      30.408   2.138  29.815  1.00  0.00      B    H  
ATOM   4812  O   HOH B1598      19.633  33.045  22.270  1.00  0.00      B    O  
ATOM   4813  H1  HOH B1598      18.981  32.574  22.846  1.00  0.00      B    H  
ATOM   4814  H2  HOH B1598      19.254  33.934  21.921  1.00  0.00      B    H  
ATOM   4815  O   HOH B1599      17.243  12.789  35.117  1.00  0.00      B    O  
ATOM   4816  H1  HOH B1599      17.114  11.834  35.391  1.00  0.00      B    H  
ATOM   4817  H2  HOH B1599      18.151  13.098  35.477  1.00  0.00      B    H  
ATOM   4818  O   HOH B1600       6.745  31.077  12.180  1.00  0.00      B    O  
ATOM   4819  H1  HOH B1600       6.847  31.500  11.255  1.00  0.00      B    H  
ATOM   4820  H2  HOH B1600       7.658  31.293  12.672  1.00  0.00      B    H  
ATOM   4821  O   HOH B1601      19.523  34.204   7.179  1.00  0.00      B    O  
ATOM   4822  H1  HOH B1601      18.833  34.903   7.200  1.00  0.00      B    H  
ATOM   4823  H2  HOH B1601      19.224  33.549   6.462  1.00  0.00      B    H  
ATOM   4824  O   HOH B1602      36.101  29.612   9.713  1.00  0.00      B    O  
ATOM   4825  H1  HOH B1602      36.123  29.950  10.682  1.00  0.00      B    H  
ATOM   4826  H2  HOH B1602      35.612  28.723   9.692  1.00  0.00      B    H  
ATOM   4827  O   HOH B1603      12.139  16.646  12.587  1.00  0.00      B    O  
ATOM   4828  H1  HOH B1603      12.579  16.066  11.818  1.00  0.00      B    H  
ATOM   4829  H2  HOH B1603      11.828  16.128  13.399  1.00  0.00      B    H  
ATOM   4830  O   HOH B1604      24.886   8.307   7.103  1.00  0.00      B    O  
ATOM   4831  H1  HOH B1604      25.046   9.241   6.645  1.00  0.00      B    H  
ATOM   4832  H2  HOH B1604      23.879   8.132   7.105  1.00  0.00      B    H  
ATOM   4833  O   HOH B1605      38.850  17.028  39.057  1.00  0.00      B    O  
ATOM   4834  H1  HOH B1605      38.451  16.136  38.849  1.00  0.00      B    H  
ATOM   4835  H2  HOH B1605      38.156  17.721  39.022  1.00  0.00      B    H  
ATOM   4836  O   HOH B1606       2.411  22.261  37.447  1.00  0.00      B    O  
ATOM   4837  H1  HOH B1606       2.024  22.502  36.526  1.00  0.00      B    H  
ATOM   4838  H2  HOH B1606       1.732  21.726  37.956  1.00  0.00      B    H  
ATOM   4839  O   HOH B1607      25.564   0.926   5.898  1.00  0.00      B    O  
ATOM   4840  H1  HOH B1607      26.107   0.795   6.775  1.00  0.00      B    H  
ATOM   4841  H2  HOH B1607      25.844   0.199   5.241  1.00  0.00      B    H  
ATOM   4842  O   HOH B1608      22.510  12.422  14.967  1.00  0.00      B    O  
ATOM   4843  H1  HOH B1608      21.861  11.613  14.794  1.00  0.00      B    H  
ATOM   4844  H2  HOH B1608      23.339  12.141  15.447  1.00  0.00      B    H  
ATOM   4845  O   HOH B1609      24.819   7.692   9.629  1.00  0.00      B    O  
ATOM   4846  H1  HOH B1609      25.305   6.810   9.752  1.00  0.00      B    H  
ATOM   4847  H2  HOH B1609      24.800   7.975   8.623  1.00  0.00      B    H  
ATOM   4848  O   HOH B1610      32.078  35.009  35.765  1.00  0.00      B    O  
ATOM   4849  H1  HOH B1610      31.612  34.110  35.565  1.00  0.00      B    H  
ATOM   4850  H2  HOH B1610      31.504  35.659  35.259  1.00  0.00      B    H  
ATOM   4851  O   HOH B1611      27.327  37.604  33.208  1.00  0.00      B    O  
ATOM   4852  H1  HOH B1611      27.134  37.563  32.153  1.00  0.00      B    H  
ATOM   4853  H2  HOH B1611      27.286  36.631  33.624  1.00  0.00      B    H  
ATOM   4854  O   HOH B1612       9.607  28.395   1.779  1.00  0.00      B    O  
ATOM   4855  H1  HOH B1612       9.458  27.625   1.141  1.00  0.00      B    H  
ATOM   4856  H2  HOH B1612      10.513  28.671   1.520  1.00  0.00      B    H  
ATOM   4857  O   HOH B1613       1.434  17.285  34.891  1.00  0.00      B    O  
ATOM   4858  H1  HOH B1613       0.435  17.185  34.996  1.00  0.00      B    H  
ATOM   4859  H2  HOH B1613       1.872  17.374  35.790  1.00  0.00      B    H  
ATOM   4860  O   HOH B1614      26.024   8.524  27.837  1.00  0.00      B    O  
ATOM   4861  H1  HOH B1614      26.626   7.810  28.295  1.00  0.00      B    H  
ATOM   4862  H2  HOH B1614      25.980   9.275  28.478  1.00  0.00      B    H  
ATOM   4863  O   HOH B1615      16.937  16.168   9.655  1.00  0.00      B    O  
ATOM   4864  H1  HOH B1615      16.762  16.218  10.720  1.00  0.00      B    H  
ATOM   4865  H2  HOH B1615      16.227  15.618   9.267  1.00  0.00      B    H  
ATOM   4866  O   HOH B1616      20.561  36.339  27.092  1.00  0.00      B    O  
ATOM   4867  H1  HOH B1616      20.927  35.683  27.790  1.00  0.00      B    H  
ATOM   4868  H2  HOH B1616      19.954  35.782  26.492  1.00  0.00      B    H  
ATOM   4869  O   HOH B1617      33.180  19.741  26.618  1.00  0.00      B    O  
ATOM   4870  H1  HOH B1617      32.757  20.002  27.499  1.00  0.00      B    H  
ATOM   4871  H2  HOH B1617      33.667  18.873  26.855  1.00  0.00      B    H  
ATOM   4872  O   HOH B1618       4.135  12.423   3.817  1.00  0.00      B    O  
ATOM   4873  H1  HOH B1618       4.608  13.307   3.566  1.00  0.00      B    H  
ATOM   4874  H2  HOH B1618       4.789  11.762   4.257  1.00  0.00      B    H  
ATOM   4875  O   HOH B1619       9.479  35.928   7.138  1.00  0.00      B    O  
ATOM   4876  H1  HOH B1619       8.943  35.715   7.987  1.00  0.00      B    H  
ATOM   4877  H2  HOH B1619      10.422  36.309   7.352  1.00  0.00      B    H  
ATOM   4878  O   HOH B1620      12.769   3.318   8.391  1.00  0.00      B    O  
ATOM   4879  H1  HOH B1620      13.316   2.551   8.835  1.00  0.00      B    H  
ATOM   4880  H2  HOH B1620      11.787   3.295   8.639  1.00  0.00      B    H  
ATOM   4881  O   HOH B1621      29.750  33.273  15.061  1.00  0.00      B    O  
ATOM   4882  H1  HOH B1621      28.895  33.280  15.619  1.00  0.00      B    H  
ATOM   4883  H2  HOH B1621      30.309  32.457  15.265  1.00  0.00      B    H  
ATOM   4884  O   HOH B1622      20.308  24.698   5.786  1.00  0.00      B    O  
ATOM   4885  H1  HOH B1622      20.343  24.073   6.572  1.00  0.00      B    H  
ATOM   4886  H2  HOH B1622      19.308  24.849   5.625  1.00  0.00      B    H  
ATOM   4887  O   HOH B1623      37.945  33.684  10.839  1.00  0.00      B    O  
ATOM   4888  H1  HOH B1623      38.243  32.719  10.767  1.00  0.00      B    H  
ATOM   4889  H2  HOH B1623      37.321  33.747  10.081  1.00  0.00      B    H  
ATOM   4890  O   HOH B1624       2.121  25.005   8.347  1.00  0.00      B    O  
ATOM   4891  H1  HOH B1624       3.005  24.620   8.716  1.00  0.00      B    H  
ATOM   4892  H2  HOH B1624       1.767  24.295   7.625  1.00  0.00      B    H  
ATOM   4893  O   HOH B1625      35.572  31.752  25.447  1.00  0.00      B    O  
ATOM   4894  H1  HOH B1625      35.901  31.945  26.385  1.00  0.00      B    H  
ATOM   4895  H2  HOH B1625      36.228  31.059  25.036  1.00  0.00      B    H  
ATOM   4896  O   HOH B1626       7.418  39.208  10.519  1.00  0.00      B    O  
ATOM   4897  H1  HOH B1626       6.797  39.170   9.682  1.00  0.00      B    H  
ATOM   4898  H2  HOH B1626       7.009  38.708  11.360  1.00  0.00      B    H  
ATOM   4899  O   HOH B1627      20.906   2.929   7.256  1.00  0.00      B    O  
ATOM   4900  H1  HOH B1627      21.780   2.562   6.956  1.00  0.00      B    H  
ATOM   4901  H2  HOH B1627      20.395   3.065   6.387  1.00  0.00      B    H  
ATOM   4902  O   HOH B1628      12.725  23.085  38.497  1.00  0.00      B    O  
ATOM   4903  H1  HOH B1628      12.385  22.357  37.858  1.00  0.00      B    H  
ATOM   4904  H2  HOH B1628      12.341  23.955  38.125  1.00  0.00      B    H  
ATOM   4905  O   HOH B1629      22.344  37.926  25.982  1.00  0.00      B    O  
ATOM   4906  H1  HOH B1629      21.565  37.452  26.451  1.00  0.00      B    H  
ATOM   4907  H2  HOH B1629      23.051  37.214  25.861  1.00  0.00      B    H  
ATOM   4908  O   HOH B1630      35.999  10.978  15.278  1.00  0.00      B    O  
ATOM   4909  H1  HOH B1630      36.090  11.984  15.265  1.00  0.00      B    H  
ATOM   4910  H2  HOH B1630      36.859  10.695  15.765  1.00  0.00      B    H  
ATOM   4911  O   HOH B1631      27.681   3.454  37.731  1.00  0.00      B    O  
ATOM   4912  H1  HOH B1631      27.760   3.939  38.592  1.00  0.00      B    H  
ATOM   4913  H2  HOH B1631      28.205   2.594  37.838  1.00  0.00      B    H  
ATOM   4914  O   HOH B1632       4.808   7.389  35.146  1.00  0.00      B    O  
ATOM   4915  H1  HOH B1632       4.136   7.548  34.375  1.00  0.00      B    H  
ATOM   4916  H2  HOH B1632       4.767   8.160  35.750  1.00  0.00      B    H  
ATOM   4917  O   HOH B1633      17.711  36.340  12.792  1.00  0.00      B    O  
ATOM   4918  H1  HOH B1633      17.499  36.801  11.892  1.00  0.00      B    H  
ATOM   4919  H2  HOH B1633      16.816  36.368  13.329  1.00  0.00      B    H  
ATOM   4920  O   HOH B1634       9.690  12.708  38.665  1.00  0.00      B    O  
ATOM   4921  H1  HOH B1634       9.872  11.749  38.980  1.00  0.00      B    H  
ATOM   4922  H2  HOH B1634       9.312  13.161  39.478  1.00  0.00      B    H  
ATOM   4923  O   HOH B1635      10.439  11.927  11.624  1.00  0.00      B    O  
ATOM   4924  H1  HOH B1635      11.430  12.252  11.616  1.00  0.00      B    H  
ATOM   4925  H2  HOH B1635      10.472  10.953  11.878  1.00  0.00      B    H  
ATOM   4926  O   HOH B1636       6.791  10.246  27.392  1.00  0.00      B    O  
ATOM   4927  H1  HOH B1636       6.818   9.198  27.376  1.00  0.00      B    H  
ATOM   4928  H2  HOH B1636       7.671  10.592  27.884  1.00  0.00      B    H  
ATOM   4929  O   HOH B1637      13.243  10.228   1.236  1.00  0.00      B    O  
ATOM   4930  H1  HOH B1637      13.110  11.231   1.022  1.00  0.00      B    H  
ATOM   4931  H2  HOH B1637      13.095  10.029   2.233  1.00  0.00      B    H  
ATOM   4932  O   HOH B1638       0.411  18.147  11.345  1.00  0.00      B    O  
ATOM   4933  H1  HOH B1638       1.206  18.127  11.953  1.00  0.00      B    H  
ATOM   4934  H2  HOH B1638      -0.382  18.594  11.916  1.00  0.00      B    H  
ATOM   4935  O   HOH B1639      16.544   5.879   6.690  1.00  0.00      B    O  
ATOM   4936  H1  HOH B1639      16.065   5.164   6.082  1.00  0.00      B    H
[truncated: 87,809 more chars]
