# Supplementary material for: ECE vs DISP Mechanisms in Anodic Electrolysis of Benzyl Alcohols: Computational Prediction of Microscopic Rate Constants
Source: J Phys Chem C Nanomater Interfaces. 2025 Aug 28;129(36):16076–96. doi: 10.1021/acs.jpcc.5c04347 (PMC12434723; doi:10.1021/acs.jpcc.5c04347)
Supplement: Supplementary file 2 [file jp5c04347_si_002.zip › example_simulation_inputs/QMMM_simulation_bulk_H2O_base_H2O/start_20_0.353_coords.pdb]

TITLE     MDANALYSIS FRAME 0: Created by PDBWriter
CRYST1   39.149   39.149   39.149  90.00  90.00  90.00 P 1           1
ATOM      1  C00 2ag A   1      15.775  13.734  20.159  1.00  0.00      A    C  
ATOM      2  O01 2ag A   1      15.694  14.977  20.881  1.00  0.00      A    O  
ATOM      3  C02 2ag A   1      15.059  16.000  20.152  1.00  0.00      A    C  
ATOM      4  C03 2ag A   1      15.692  17.054  19.456  1.00  0.00      A    C  
ATOM      5  C04 2ag A   1      15.017  18.096  18.886  1.00  0.00      A    C  
ATOM      6  C05 2ag A   1      13.576  18.166  18.962  1.00  0.00      A    C  
ATOM      7  C06 2ag A   1      13.013  19.311  18.378  1.00  0.00      A    C  
ATOM      8  O07 2ag A   1      11.772  19.568  18.735  1.00  0.00      A    O  
ATOM      9  C08 2ag A   1      12.898  17.069  19.635  1.00  0.00      A    C  
ATOM     10  C09 2ag A   1      13.649  16.089  20.228  1.00  0.00      A    C  
ATOM     11  H0A 2ag A   1      14.805  13.357  19.866  1.00  0.00      A    H  
ATOM     12  H0B 2ag A   1      16.438  13.912  19.339  1.00  0.00      A    H  
ATOM     13  H0C 2ag A   1      16.260  13.016  20.920  1.00  0.00      A    H  
ATOM     14  H0D 2ag A   1      16.835  17.069  19.524  1.00  0.00      A    H  
ATOM     15  H0E 2ag A   1      15.580  18.909  18.383  1.00  0.00      A    H  
ATOM     16  H0F 2ag A   1      12.575  19.130  16.853  1.00  0.00      A    H  
ATOM     17  H0G 2ag A   1      13.506  20.172  17.920  1.00  0.00      A    H  
ATOM     18  H0H 2ag A   1      11.460  20.480  18.445  1.00  0.00      A    H  
ATOM     19  H0I 2ag A   1      11.830  17.019  19.648  1.00  0.00      A    H  
ATOM     20  H0J 2ag A   1      13.106  15.277  20.701  1.00  0.00      A    H  
ATOM     21  O   HOH B   1      11.893  18.992  16.032  1.00  0.00      B    O  
ATOM     22  H1  HOH B   1      11.855  17.996  15.995  1.00  0.00      B    H  
ATOM     23  H2  HOH B   1      10.912  19.494  16.093  1.00  0.00      B    H  
ATOM     24  O   HOH B   2      12.868  22.636  15.010  1.00  0.00      B    O  
ATOM     25  H1  HOH B   2      11.893  22.689  15.091  1.00  0.00      B    H  
ATOM     26  H2  HOH B   2      13.032  23.446  14.482  1.00  0.00      B    H  
ATOM     27  O   HOH B   3      14.527  22.732  17.385  1.00  0.00      B    O  
ATOM     28  H1  HOH B   3      15.063  23.432  16.964  1.00  0.00      B    H  
ATOM     29  H2  HOH B   3      13.835  22.506  16.706  1.00  0.00      B    H  
ATOM     30  O   HOH B   4       9.761  20.202  16.206  1.00  0.00      B    O  
ATOM     31  H1  HOH B   4       9.003  19.685  15.765  1.00  0.00      B    H  
ATOM     32  H2  HOH B   4       9.798  21.174  15.778  1.00  0.00      B    H  
ATOM     33  O   HOH B   5      14.496  21.811  19.955  1.00  0.00      B    O  
ATOM     34  H1  HOH B   5      14.329  22.397  19.175  1.00  0.00      B    H  
ATOM     35  H2  HOH B   5      15.299  21.343  19.638  1.00  0.00      B    H  
ATOM     36  O   HOH B   6      11.169  21.954  17.803  1.00  0.00      B    O  
ATOM     37  H1  HOH B   6      10.293  22.433  17.667  1.00  0.00      B    H  
ATOM     38  H2  HOH B   6      11.625  22.626  18.401  1.00  0.00      B    H  
ATOM     39  O   HOH B   7      15.844  20.371  16.876  1.00  0.00      B    O  
ATOM     40  H1  HOH B   7      15.297  20.386  16.006  1.00  0.00      B    H  
ATOM     41  H2  HOH B   7      15.931  21.320  17.134  1.00  0.00      B    H  
ATOM     42  O   HOH B   8      13.046  19.955  21.313  1.00  0.00      B    O  
ATOM     43  H1  HOH B   8      12.263  19.743  20.745  1.00  0.00      B    H  
ATOM     44  H2  HOH B   8      13.560  20.653  20.819  1.00  0.00      B    H  
ATOM     45  O   HOH B   9      10.219  22.204  14.728  1.00  0.00      B    O  
ATOM     46  H1  HOH B   9      10.621  21.600  14.074  1.00  0.00      B    H  
ATOM     47  H2  HOH B   9       9.452  22.656  14.247  1.00  0.00      B    H  
ATOM     48  O   HOH B  10      11.722  16.483  16.391  1.00  0.00      B    O  
ATOM     49  H1  HOH B  10      12.502  16.261  16.895  1.00  0.00      B    H  
ATOM     50  H2  HOH B  10      11.003  16.799  17.066  1.00  0.00      B    H  
ATOM     51  O   HOH B  11      10.013  17.546  17.858  1.00  0.00      B    O  
ATOM     52  H1  HOH B  11       9.583  17.044  18.592  1.00  0.00      B    H  
ATOM     53  H2  HOH B  11      10.132  18.449  18.125  1.00  0.00      B    H  
ATOM     54  O   HOH B  12      14.287  20.235  14.822  1.00  0.00      B    O  
ATOM     55  H1  HOH B  12      13.775  19.691  14.205  1.00  0.00      B    H  
ATOM     56  H2  HOH B  12      13.770  21.047  14.786  1.00  0.00      B    H  
ATOM     57  O   HOH B  13       1.619  17.048  33.025  1.00  0.00      B    O  
ATOM     58  H1  HOH B  13       2.331  16.506  32.567  1.00  0.00      B    H  
ATOM     59  H2  HOH B  13       2.095  17.919  33.267  1.00  0.00      B    H  
ATOM     60  O   HOH B  14      24.934   6.452  24.872  1.00  0.00      B    O  
ATOM     61  H1  HOH B  14      25.312   7.356  24.762  1.00  0.00      B    H  
ATOM     62  H2  HOH B  14      25.602   5.752  24.671  1.00  0.00      B    H  
ATOM     63  O   HOH B  15      12.281  12.701  17.198  1.00  0.00      B    O  
ATOM     64  H1  HOH B  15      13.007  13.341  16.933  1.00  0.00      B    H  
ATOM     65  H2  HOH B  15      11.424  13.162  17.154  1.00  0.00      B    H  
ATOM     66  O   HOH B  16       1.329  17.228  15.575  1.00  0.00      B    O  
ATOM     67  H1  HOH B  16       1.586  16.505  16.258  1.00  0.00      B    H  
ATOM     68  H2  HOH B  16       2.153  17.672  15.081  1.00  0.00      B    H  
ATOM     69  O   HOH B  17       8.914  19.760  20.308  1.00  0.00      B    O  
ATOM     70  H1  HOH B  17       8.907  18.950  20.948  1.00  0.00      B    H  
ATOM     71  H2  HOH B  17       8.739  20.525  20.928  1.00  0.00      B    H  
ATOM     72  O   HOH B  18       7.284   7.861  17.750  1.00  0.00      B    O  
ATOM     73  H1  HOH B  18       7.674   7.981  16.815  1.00  0.00      B    H  
ATOM     74  H2  HOH B  18       7.967   8.111  18.379  1.00  0.00      B    H  
ATOM     75  O   HOH B  19      15.443  38.376  33.332  1.00  0.00      B    O  
ATOM     76  H1  HOH B  19      16.299  38.336  32.832  1.00  0.00      B    H  
ATOM     77  H2  HOH B  19      14.760  38.064  32.646  1.00  0.00      B    H  
ATOM     78  O   HOH B  20       2.277  30.499  21.414  1.00  0.00      B    O  
ATOM     79  H1  HOH B  20       2.676  30.068  22.232  1.00  0.00      B    H  
ATOM     80  H2  HOH B  20       2.503  31.451  21.429  1.00  0.00      B    H  
ATOM     81  O   HOH B  21      13.744  30.954  29.502  1.00  0.00      B    O  
ATOM     82  H1  HOH B  21      12.897  31.141  28.937  1.00  0.00      B    H  
ATOM     83  H2  HOH B  21      13.721  31.555  30.318  1.00  0.00      B    H  
ATOM     84  O   HOH B  22      20.019   4.157   3.720  1.00  0.00      B    O  
ATOM     85  H1  HOH B  22      19.087   4.054   4.034  1.00  0.00      B    H  
ATOM     86  H2  HOH B  22      20.588   3.965   4.520  1.00  0.00      B    H  
ATOM     87  O   HOH B  23      24.409  14.697  35.653  1.00  0.00      B    O  
ATOM     88  H1  HOH B  23      23.420  14.754  35.569  1.00  0.00      B    H  
ATOM     89  H2  HOH B  23      24.685  15.511  36.195  1.00  0.00      B    H  
ATOM     90  O   HOH B  24      34.541  22.706  27.096  1.00  0.00      B    O  
ATOM     91  H1  HOH B  24      34.696  23.312  27.910  1.00  0.00      B    H  
ATOM     92  H2  HOH B  24      34.653  21.688  27.308  1.00  0.00      B    H  
ATOM     93  O   HOH B  25      17.858   5.786  24.548  1.00  0.00      B    O  
ATOM     94  H1  HOH B  25      18.802   5.546  24.794  1.00  0.00      B    H  
ATOM     95  H2  HOH B  25      17.850   5.988  23.527  1.00  0.00      B    H  
ATOM     96  O   HOH B  26      10.255   2.552  14.963  1.00  0.00      B    O  
ATOM     97  H1  HOH B  26      10.589   2.288  14.055  1.00  0.00      B    H  
ATOM     98  H2  HOH B  26      10.839   2.031  15.558  1.00  0.00      B    H  
ATOM     99  O   HOH B  27       2.642  12.209  10.859  1.00  0.00      B    O  
ATOM    100  H1  HOH B  27       2.202  11.463  11.464  1.00  0.00      B    H  
ATOM    101  H2  HOH B  27       3.661  12.121  11.066  1.00  0.00      B    H  
ATOM    102  O   HOH B  28      33.077  26.928  33.139  1.00  0.00      B    O  
ATOM    103  H1  HOH B  28      33.786  26.987  33.847  1.00  0.00      B    H  
ATOM    104  H2  HOH B  28      33.372  26.263  32.457  1.00  0.00      B    H  
ATOM    105  O   HOH B  29      31.901  34.648  28.393  1.00  0.00      B    O  
ATOM    106  H1  HOH B  29      31.587  35.646  28.202  1.00  0.00      B    H  
ATOM    107  H2  HOH B  29      31.109  34.134  28.753  1.00  0.00      B    H  
ATOM    108  O   HOH B  30       4.849  30.198   2.771  1.00  0.00      B    O  
ATOM    109  H1  HOH B  30       4.692  30.860   1.969  1.00  0.00      B    H  
ATOM    110  H2  HOH B  30       4.334  29.352   2.563  1.00  0.00      B    H  
ATOM    111  O   HOH B  31      33.123  19.656  34.929  1.00  0.00      B    O  
ATOM    112  H1  HOH B  31      32.483  19.580  35.711  1.00  0.00      B    H  
ATOM    113  H2  HOH B  31      33.965  19.263  35.247  1.00  0.00      B    H  
ATOM    114  O   HOH B  32       2.108  34.697   4.050  1.00  0.00      B    O  
ATOM    115  H1  HOH B  32       2.583  33.897   3.691  1.00  0.00      B    H  
ATOM    116  H2  HOH B  32       2.865  35.295   4.301  1.00  0.00      B    H  
ATOM    117  O   HOH B  33       9.735  15.413   4.666  1.00  0.00      B    O  
ATOM    118  H1  HOH B  33      10.243  15.565   5.523  1.00  0.00      B    H  
ATOM    119  H2  HOH B  33       9.869  16.209   4.030  1.00  0.00      B    H  
ATOM    120  O   HOH B  34      25.589  36.182   3.238  1.00  0.00      B    O  
ATOM    121  H1  HOH B  34      24.676  36.366   3.688  1.00  0.00      B    H  
ATOM    122  H2  HOH B  34      26.206  35.981   3.998  1.00  0.00      B    H  
ATOM    123  O   HOH B  35      18.038  10.708  32.109  1.00  0.00      B    O  
ATOM    124  H1  HOH B  35      17.246  11.292  32.346  1.00  0.00      B    H  
ATOM    125  H2  HOH B  35      17.806   9.756  32.132  1.00  0.00      B    H  
ATOM    126  O   HOH B  36      21.206  20.574  24.973  1.00  0.00      B    O  
ATOM    127  H1  HOH B  36      20.464  20.866  25.598  1.00  0.00      B    H  
ATOM    128  H2  HOH B  36      20.819  19.929  24.271  1.00  0.00      B    H  
ATOM    129  O   HOH B  37      31.871  23.863  18.010  1.00  0.00      B    O  
ATOM    130  H1  HOH B  37      30.933  23.852  18.479  1.00  0.00      B    H  
ATOM    131  H2  HOH B  37      31.771  24.435  17.125  1.00  0.00      B    H  
ATOM    132  O   HOH B  38       8.154  23.459  37.259  1.00  0.00      B    O  
ATOM    133  H1  HOH B  38       8.740  24.086  36.676  1.00  0.00      B    H  
ATOM    134  H2  HOH B  38       8.697  23.183  38.054  1.00  0.00      B    H  
ATOM    135  O   HOH B  39      17.670  30.554  30.171  1.00  0.00      B    O  
ATOM    136  H1  HOH B  39      17.686  29.907  30.897  1.00  0.00      B    H  
ATOM    137  H2  HOH B  39      17.982  31.465  30.499  1.00  0.00      B    H  
ATOM    138  O   HOH B  40      36.091   2.615  22.413  1.00  0.00      B    O  
ATOM    139  H1  HOH B  40      35.721   3.304  21.754  1.00  0.00      B    H  
ATOM    140  H2  HOH B  40      36.234   1.688  22.016  1.00  0.00      B    H  
ATOM    141  O   HOH B  41      18.312  25.973  21.731  1.00  0.00      B    O  
ATOM    142  H1  HOH B  41      17.726  25.170  21.511  1.00  0.00      B    H  
ATOM    143  H2  HOH B  41      19.202  25.570  21.976  1.00  0.00      B    H  
ATOM    144  O   HOH B  42      35.163  32.791  23.068  1.00  0.00      B    O  
ATOM    145  H1  HOH B  42      34.626  32.702  22.254  1.00  0.00      B    H  
ATOM    146  H2  HOH B  42      36.137  32.801  22.691  1.00  0.00      B    H  
ATOM    147  O   HOH B  43      27.237  35.389  23.722  1.00  0.00      B    O  
ATOM    148  H1  HOH B  43      26.344  35.153  24.093  1.00  0.00      B    H  
ATOM    149  H2  HOH B  43      27.765  34.482  23.817  1.00  0.00      B    H  
ATOM    150  O   HOH B  44      30.962  29.478   2.437  1.00  0.00      B    O  
ATOM    151  H1  HOH B  44      30.577  28.715   2.976  1.00  0.00      B    H  
ATOM    152  H2  HOH B  44      31.458  29.126   1.622  1.00  0.00      B    H  
ATOM    153  O   HOH B  45      37.620  19.297  23.454  1.00  0.00      B    O  
ATOM    154  H1  HOH B  45      37.877  18.340  23.165  1.00  0.00      B    H  
ATOM    155  H2  HOH B  45      36.866  19.568  22.921  1.00  0.00      B    H  
ATOM    156  O   HOH B  46      26.917  30.217  36.473  1.00  0.00      B    O  
ATOM    157  H1  HOH B  46      27.664  30.214  37.089  1.00  0.00      B    H  
ATOM    158  H2  HOH B  46      26.144  29.674  36.873  1.00  0.00      B    H  
ATOM    159  O   HOH B  47       3.937   9.271   1.859  1.00  0.00      B    O  
ATOM    160  H1  HOH B  47       4.688   8.837   1.277  1.00  0.00      B    H  
ATOM    161  H2  HOH B  47       4.442   9.618   2.721  1.00  0.00      B    H  
ATOM    162  O   HOH B  48      17.205  32.015  19.836  1.00  0.00      B    O  
ATOM    163  H1  HOH B  48      17.531  31.889  18.823  1.00  0.00      B    H  
ATOM    164  H2  HOH B  48      18.086  32.200  20.350  1.00  0.00      B    H  
ATOM    165  O   HOH B  49      31.990  21.116  24.651  1.00  0.00      B    O  
ATOM    166  H1  HOH B  49      32.515  21.224  23.757  1.00  0.00      B    H  
ATOM    167  H2  HOH B  49      32.411  20.309  25.190  1.00  0.00      B    H  
ATOM    168  O   HOH B  50      29.870  36.630  13.276  1.00  0.00      B    O  
ATOM    169  H1  HOH B  50      30.702  36.109  13.550  1.00  0.00      B    H  
ATOM    170  H2  HOH B  50      29.047  36.053  13.365  1.00  0.00      B    H  
ATOM    171  O   HOH B  51      13.647  36.921  31.660  1.00  0.00      B    O  
ATOM    172  H1  HOH B  51      13.400  36.172  32.372  1.00  0.00      B    H  
ATOM    173  H2  HOH B  51      14.357  36.541  31.082  1.00  0.00      B    H  
ATOM    174  O   HOH B  52      13.443  33.990   4.541  1.00  0.00      B    O  
ATOM    175  H1  HOH B  52      12.761  33.477   4.103  1.00  0.00      B    H  
ATOM    176  H2  HOH B  52      14.272  33.875   4.019  1.00  0.00      B    H  
ATOM    177  O   HOH B  53      17.244   2.835   7.520  1.00  0.00      B    O  
ATOM    178  H1  HOH B  53      16.584   3.578   7.463  1.00  0.00      B    H  
ATOM    179  H2  HOH B  53      18.200   3.220   7.631  1.00  0.00      B    H  
ATOM    180  O   HOH B  54      29.063  28.170  26.928  1.00  0.00      B    O  
ATOM    181  H1  HOH B  54      29.436  29.028  26.631  1.00  0.00      B    H  
ATOM    182  H2  HOH B  54      29.792  27.496  26.912  1.00  0.00      B    H  
ATOM    183  O   HOH B  55       8.476  38.467  24.172  1.00  0.00      B    O  
ATOM    184  H1  HOH B  55       7.775  37.971  23.588  1.00  0.00      B    H  
ATOM    185  H2  HOH B  55       9.372  38.324  23.689  1.00  0.00      B    H  
ATOM    186  O   HOH B  56      30.064  34.954  20.526  1.00  0.00      B    O  
ATOM    187  H1  HOH B  56      30.610  35.599  19.996  1.00  0.00      B    H  
ATOM    188  H2  HOH B  56      29.249  35.397  20.890  1.00  0.00      B    H  
ATOM    189  O   HOH B  57      26.464  24.442  32.378  1.00  0.00      B    O  
ATOM    190  H1  HOH B  57      26.307  24.961  33.175  1.00  0.00      B    H  
ATOM    191  H2  HOH B  57      25.700  23.790  32.312  1.00  0.00      B    H  
ATOM    192  O   HOH B  58      32.550  35.407  36.539  1.00  0.00      B    O  
ATOM    193  H1  HOH B  58      32.810  34.883  35.694  1.00  0.00      B    H  
ATOM    194  H2  HOH B  58      32.487  34.713  37.246  1.00  0.00      B    H  
ATOM    195  O   HOH B  59       8.006  34.449  18.128  1.00  0.00      B    O  
ATOM    196  H1  HOH B  59       7.527  33.868  18.815  1.00  0.00      B    H  
ATOM    197  H2  HOH B  59       8.858  33.972  17.764  1.00  0.00      B    H  
ATOM    198  O   HOH B  60      35.196   5.402  30.275  1.00  0.00      B    O  
ATOM    199  H1  HOH B  60      35.463   6.427  30.133  1.00  0.00      B    H  
ATOM    200  H2  HOH B  60      35.724   4.871  29.582  1.00  0.00      B    H  
ATOM    201  O   HOH B  61      29.066   9.445  16.042  1.00  0.00      B    O  
ATOM    202  H1  HOH B  61      29.905   9.032  16.553  1.00  0.00      B    H  
ATOM    203  H2  HOH B  61      28.354   9.294  16.733  1.00  0.00      B    H  
ATOM    204  O   HOH B  62      35.049   1.990  28.847  1.00  0.00      B    O  
ATOM    205  H1  HOH B  62      35.727   1.226  28.712  1.00  0.00      B    H  
ATOM    206  H2  HOH B  62      35.574   2.852  28.955  1.00  0.00      B    H  
ATOM    207  O   HOH B  63      30.254   3.546  22.653  1.00  0.00      B    O  
ATOM    208  H1  HOH B  63      29.963   2.646  22.332  1.00  0.00      B    H  
ATOM    209  H2  HOH B  63      30.990   3.348  23.372  1.00  0.00      B    H  
ATOM    210  O   HOH B  64       6.012  13.344  22.467  1.00  0.00      B    O  
ATOM    211  H1  HOH B  64       6.450  13.738  23.287  1.00  0.00      B    H  
ATOM    212  H2  HOH B  64       5.617  12.440  22.737  1.00  0.00      B    H  
ATOM    213  O   HOH B  65      17.056  10.340  26.607  1.00  0.00      B    O  
ATOM    214  H1  HOH B  65      16.919   9.479  27.082  1.00  0.00      B    H  
ATOM    215  H2  HOH B  65      17.816  10.271  25.963  1.00  0.00      B    H  
ATOM    216  O   HOH B  66      14.512   5.393   9.855  1.00  0.00      B    O  
ATOM    217  H1  HOH B  66      14.184   4.636  10.403  1.00  0.00      B    H  
ATOM    218  H2  HOH B  66      15.393   5.568  10.314  1.00  0.00      B    H  
ATOM    219  O   HOH B  67      33.397  28.922  36.881  1.00  0.00      B    O  
ATOM    220  H1  HOH B  67      33.839  28.985  35.954  1.00  0.00      B    H  
ATOM    221  H2  HOH B  67      32.946  29.786  37.114  1.00  0.00      B    H  
ATOM    222  O   HOH B  68      18.123   7.865  29.096  1.00  0.00      B    O  
ATOM    223  H1  HOH B  68      18.860   8.440  28.746  1.00  0.00      B    H  
ATOM    224  H2  HOH B  68      18.549   7.145  29.734  1.00  0.00      B    H  
ATOM    225  O   HOH B  69      26.764  12.153  10.880  1.00  0.00      B    O  
ATOM    226  H1  HOH B  69      27.399  12.285  10.120  1.00  0.00      B    H  
ATOM    227  H2  HOH B  69      25.912  11.688  10.598  1.00  0.00      B    H  
ATOM    228  O   HOH B  70       6.082  33.558  28.020  1.00  0.00      B    O  
ATOM    229  H1  HOH B  70       5.847  32.595  27.900  1.00  0.00      B    H  
ATOM    230  H2  HOH B  70       7.039  33.538  28.487  1.00  0.00      B    H  
ATOM    231  O   HOH B  71      33.491  17.272  19.820  1.00  0.00      B    O  
ATOM    232  H1  HOH B  71      32.839  17.726  20.439  1.00  0.00      B    H  
ATOM    233  H2  HOH B  71      33.172  16.313  19.733  1.00  0.00      B    H  
ATOM    234  O   HOH B  72      27.588  29.415   5.039  1.00  0.00      B    O  
ATOM    235  H1  HOH B  72      27.894  28.441   5.079  1.00  0.00      B    H  
ATOM    236  H2  HOH B  72      28.245  29.920   4.430  1.00  0.00      B    H  
ATOM    237  O   HOH B  73      12.702  34.361  29.224  1.00  0.00      B    O  
ATOM    238  H1  HOH B  73      12.619  33.529  28.676  1.00  0.00      B    H  
ATOM    239  H2  HOH B  73      11.916  34.933  28.869  1.00  0.00      B    H  
ATOM    240  O   HOH B  74      30.309  14.650  18.561  1.00  0.00      B    O  
ATOM    241  H1  HOH B  74      30.363  15.413  17.885  1.00  0.00      B    H  
ATOM    242  H2  HOH B  74      31.283  14.358  18.699  1.00  0.00      B    H  
ATOM    243  O   HOH B  75      37.447  10.372  11.979  1.00  0.00      B    O  
ATOM    244  H1  HOH B  75      38.375   9.908  11.916  1.00  0.00      B    H  
ATOM    245  H2  HOH B  75      37.583  11.382  11.803  1.00  0.00      B    H  
ATOM    246  O   HOH B  76      26.437  18.229  13.912  1.00  0.00      B    O  
ATOM    247  H1  HOH B  76      25.775  17.756  13.293  1.00  0.00      B    H  
ATOM    248  H2  HOH B  76      26.143  17.943  14.816  1.00  0.00      B    H  
ATOM    249  O   HOH B  77      34.032  34.384  11.836  1.00  0.00      B    O  
ATOM    250  H1  HOH B  77      34.776  33.741  11.567  1.00  0.00      B    H  
ATOM    251  H2  HOH B  77      33.879  35.094  11.135  1.00  0.00      B    H  
ATOM    252  O   HOH B  78       1.702  14.969   4.178  1.00  0.00      B    O  
ATOM    253  H1  HOH B  78       1.732  13.982   4.230  1.00  0.00      B    H  
ATOM    254  H2  HOH B  78       1.181  15.250   3.376  1.00  0.00      B    H  
ATOM    255  O   HOH B  79      25.258  23.511   8.850  1.00  0.00      B    O  
ATOM    256  H1  HOH B  79      25.481  24.479   9.175  1.00  0.00      B    H  
ATOM    257  H2  HOH B  79      24.260  23.276   8.939  1.00  0.00      B    H  
ATOM    258  O   HOH B  80      25.309  13.662  26.436  1.00  0.00      B    O  
ATOM    259  H1  HOH B  80      24.968  14.563  26.668  1.00  0.00      B    H  
ATOM    260  H2  HOH B  80      26.325  13.658  26.620  1.00  0.00      B    H  
ATOM    261  O   HOH B  81      24.549  37.724  12.364  1.00  0.00      B    O  
ATOM    262  H1  HOH B  81      25.126  37.000  12.893  1.00  0.00      B    H  
ATOM    263  H2  HOH B  81      24.862  38.571  12.886  1.00  0.00      B    H  
ATOM    264  O   HOH B  82      22.733  15.033  19.615  1.00  0.00      B    O  
ATOM    265  H1  HOH B  82      22.325  14.894  18.727  1.00  0.00      B    H  
ATOM    266  H2  HOH B  82      22.461  14.266  20.244  1.00  0.00      B    H  
ATOM    267  O   HOH B  83      31.108  28.946  24.736  1.00  0.00      B    O  
ATOM    268  H1  HOH B  83      31.382  29.671  25.346  1.00  0.00      B    H  
ATOM    269  H2  HOH B  83      30.465  29.363  24.002  1.00  0.00      B    H  
ATOM    270  O   HOH B  84       7.475  10.530  11.426  1.00  0.00      B    O  
ATOM    271  H1  HOH B  84       8.127  10.428  10.674  1.00  0.00      B    H  
ATOM    272  H2  HOH B  84       7.163   9.617  11.714  1.00  0.00      B    H  
ATOM    273  O   HOH B  85      31.391   0.159  24.944  1.00  0.00      B    O  
ATOM    274  H1  HOH B  85      31.021  -0.086  24.082  1.00  0.00      B    H  
ATOM    275  H2  HOH B  85      30.848   0.946  25.267  1.00  0.00      B    H  
ATOM    276  O   HOH B  86      30.950  18.565  21.698  1.00  0.00      B    O  
ATOM    277  H1  HOH B  86      30.524  17.696  21.349  1.00  0.00      B    H  
ATOM    278  H2  HOH B  86      30.650  19.390  21.153  1.00  0.00      B    H  
ATOM    279  O   HOH B  87      31.883   3.790  27.348  1.00  0.00      B    O  
ATOM    280  H1  HOH B  87      32.214   4.144  28.311  1.00  0.00      B    H  
ATOM    281  H2  HOH B  87      32.724   3.510  26.825  1.00  0.00      B    H  
ATOM    282  O   HOH B  88      30.302  32.060  19.959  1.00  0.00      B    O  
ATOM    283  H1  HOH B  88      31.070  31.390  20.085  1.00  0.00      B    H  
ATOM    284  H2  HOH B  88      30.107  32.555  20.757  1.00  0.00      B    H  
ATOM    285  O   HOH B  89      37.486  34.700  12.615  1.00  0.00      B    O  
ATOM    286  H1  HOH B  89      37.031  33.957  12.100  1.00  0.00      B    H  
ATOM    287  H2  HOH B  89      36.761  35.263  13.102  1.00  0.00      B    H  
ATOM    288  O   HOH B  90       1.107  16.894  37.313  1.00  0.00      B    O  
ATOM    289  H1  HOH B  90       1.415  17.324  38.194  1.00  0.00      B    H  
ATOM    290  H2  HOH B  90       0.894  17.709  36.724  1.00  0.00      B    H  
ATOM    291  O   HOH B  91      25.469   4.269  27.425  1.00  0.00      B    O  
ATOM    292  H1  HOH B  91      26.343   4.600  27.870  1.00  0.00      B    H  
ATOM    293  H2  HOH B  91      25.056   5.082  26.949  1.00  0.00      B    H  
ATOM    294  O   HOH B  92       2.547   1.942  36.548  1.00  0.00      B    O  
ATOM    295  H1  HOH B  92       1.864   2.263  37.173  1.00  0.00      B    H  
ATOM    296  H2  HOH B  92       2.500   2.572  35.761  1.00  0.00      B    H  
ATOM    297  O   HOH B  93      17.454  32.253   4.848  1.00  0.00      B    O  
ATOM    298  H1  HOH B  93      18.257  32.721   5.272  1.00  0.00      B    H  
ATOM    299  H2  HOH B  93      17.138  31.459   5.392  1.00  0.00      B    H  
ATOM    300  O   HOH B  94       0.599  13.284  13.423  1.00  0.00      B    O  
ATOM    301  H1  HOH B  94       0.918  12.344  13.381  1.00  0.00      B    H  
ATOM    302  H2  HOH B  94       1.044  13.602  14.315  1.00  0.00      B    H  
ATOM    303  O   HOH B  95      22.787  38.465  31.503  1.00  0.00      B    O  
ATOM    304  H1  HOH B  95      22.290  38.530  32.330  1.00  0.00      B    H  
ATOM    305  H2  HOH B  95      23.134  39.423  31.219  1.00  0.00      B    H  
ATOM    306  O   HOH B  96      25.438  24.590  17.518  1.00  0.00      B    O  
ATOM    307  H1  HOH B  96      24.899  25.445  17.819  1.00  0.00      B    H  
ATOM    308  H2  HOH B  96      25.155  23.866  18.102  1.00  0.00      B    H  
ATOM    309  O   HOH B  97      24.193  22.637  18.914  1.00  0.00      B    O  
ATOM    310  H1  HOH B  97      24.086  22.075  19.734  1.00  0.00      B    H  
ATOM    311  H2  HOH B  97      24.341  22.000  18.141  1.00  0.00      B    H  
ATOM    312  O   HOH B  98       6.069  36.456  28.266  1.00  0.00      B    O  
ATOM    313  H1  HOH B  98       6.174  35.464  28.201  1.00  0.00      B    H  
ATOM    314  H2  HOH B  98       6.755  36.860  28.937  1.00  0.00      B    H  
ATOM    315  O   HOH B  99       3.710  32.946  15.338  1.00  0.00      B    O  
ATOM    316  H1  HOH B  99       4.389  33.471  15.957  1.00  0.00      B    H  
ATOM    317  H2  HOH B  99       3.626  33.495  14.439  1.00  0.00      B    H  
ATOM    318  O   HOH B 100       8.612   6.957  37.540  1.00  0.00      B    O  
ATOM    319  H1  HOH B 100       8.243   7.035  36.555  1.00  0.00      B    H  
ATOM    320  H2  HOH B 100       8.352   6.027  37.952  1.00  0.00      B    H  
ATOM    321  O   HOH B 101      21.749  27.242  16.702  1.00  0.00      B    O  
ATOM    322  H1  HOH B 101      20.901  26.934  16.279  1.00  0.00      B    H  
ATOM    323  H2  HOH B 101      22.221  26.407  17.048  1.00  0.00      B    H  
ATOM    324  O   HOH B 102      10.444  34.537   0.833  1.00  0.00      B    O  
ATOM    325  H1  HOH B 102      10.676  34.091   1.642  1.00  0.00      B    H  
ATOM    326  H2  HOH B 102      11.144  34.272   0.175  1.00  0.00      B    H  
ATOM    327  O   HOH B 103      21.486  23.414   5.272  1.00  0.00      B    O  
ATOM    328  H1  HOH B 103      20.487  23.455   4.988  1.00  0.00      B    H  
ATOM    329  H2  HOH B 103      21.722  22.444   5.303  1.00  0.00      B    H  
ATOM    330  O   HOH B 104      25.986   1.300  22.226  1.00  0.00      B    O  
ATOM    331  H1  HOH B 104      26.904   1.598  21.852  1.00  0.00      B    H  
ATOM    332  H2  HOH B 104      25.618   2.012  22.803  1.00  0.00      B    H  
ATOM    333  O   HOH B 105      22.541   6.094  27.772  1.00  0.00      B    O  
ATOM    334  H1  HOH B 105      22.571   5.312  27.105  1.00  0.00      B    H  
ATOM    335  H2  HOH B 105      22.069   5.759  28.577  1.00  0.00      B    H  
ATOM    336  O   HOH B 106      22.843  28.959  24.086  1.00  0.00      B    O  
ATOM    337  H1  HOH B 106      22.604  29.766  24.614  1.00  0.00      B    H  
ATOM    338  H2  HOH B 106      23.840  28.864  24.121  1.00  0.00      B    H  
ATOM    339  O   HOH B 107      22.350  35.155  24.293  1.00  0.00      B    O  
ATOM    340  H1  HOH B 107      22.714  36.070  24.225  1.00  0.00      B    H  
ATOM    341  H2  HOH B 107      21.340  35.189  24.398  1.00  0.00      B    H  
ATOM    342  O   HOH B 108      10.379  21.864   8.279  1.00  0.00      B    O  
ATOM    343  H1  HOH B 108      10.164  21.916   7.328  1.00  0.00      B    H  
ATOM    344  H2  HOH B 108       9.993  22.678   8.732  1.00  0.00      B    H  
ATOM    345  O   HOH B 109      14.678  32.438  22.281  1.00  0.00      B    O  
ATOM    346  H1  HOH B 109      15.479  32.838  22.683  1.00  0.00      B    H  
ATOM    347  H2  HOH B 109      14.879  31.443  22.137  1.00  0.00      B    H  
ATOM    348  O   HOH B 110      37.395  30.244   7.810  1.00  0.00      B    O  
ATOM    349  H1  HOH B 110      38.347  30.474   7.578  1.00  0.00      B    H  
ATOM    350  H2  HOH B 110      37.142  29.443   7.238  1.00  0.00      B    H  
ATOM    351  O   HOH B 111      18.367  30.779  23.730  1.00  0.00      B    O  
ATOM    352  H1  HOH B 111      18.150  30.014  23.174  1.00  0.00      B    H  
ATOM    353  H2  HOH B 111      18.232  30.481  24.698  1.00  0.00      B    H  
ATOM    354  O   HOH B 112      15.330  24.233  34.396  1.00  0.00      B    O  
ATOM    355  H1  HOH B 112      14.840  23.768  35.122  1.00  0.00      B    H  
ATOM    356  H2  HOH B 112      14.783  24.067  33.557  1.00  0.00      B    H  
ATOM    357  O   HOH B 113      38.764  25.079   3.744  1.00  0.00      B    O  
ATOM    358  H1  HOH B 113      37.781  24.965   3.562  1.00  0.00      B    H  
ATOM    359  H2  HOH B 113      39.205  24.167   3.597  1.00  0.00      B    H  
ATOM    360  O   HOH B 114      11.963  32.170   3.359  1.00  0.00      B    O  
ATOM    361  H1  HOH B 114      11.689  31.653   2.561  1.00  0.00      B    H  
ATOM    362  H2  HOH B 114      12.403  31.537   3.939  1.00  0.00      B    H  
ATOM    363  O   HOH B 115      11.311  15.891   1.007  1.00  0.00      B    O  
ATOM    364  H1  HOH B 115      10.535  15.360   0.621  1.00  0.00      B    H  
ATOM    365  H2  HOH B 115      11.680  16.435   0.208  1.00  0.00      B    H  
ATOM    366  O   HOH B 116       4.309  32.351   4.761  1.00  0.00      B    O  
ATOM    367  H1  HOH B 116       4.235  31.527   4.152  1.00  0.00      B    H  
ATOM    368  H2  HOH B 116       5.162  32.915   4.401  1.00  0.00      B    H  
ATOM    369  O   HOH B 117      17.261  13.194  26.156  1.00  0.00      B    O  
ATOM    370  H1  HOH B 117      17.364  12.218  26.505  1.00  0.00      B    H  
ATOM    371  H2  HOH B 117      18.199  13.618  26.117  1.00  0.00      B    H  
ATOM    372  O   HOH B 118      21.120   8.431  23.268  1.00  0.00      B    O  
ATOM    373  H1  HOH B 118      21.781   8.982  23.833  1.00  0.00      B    H  
ATOM    374  H2  HOH B 118      21.615   7.508  23.169  1.00  0.00      B    H  
ATOM    375  O   HOH B 119      28.108   3.935  31.301  1.00  0.00      B    O  
ATOM    376  H1  HOH B 119      28.743   3.762  32.028  1.00  0.00      B    H  
ATOM    377  H2  HOH B 119      27.757   4.895  31.484  1.00  0.00      B    H  
ATOM    378  O   HOH B 120      20.695  37.619  37.705  1.00  0.00      B    O  
ATOM    379  H1  HOH B 120      21.076  37.728  36.811  1.00  0.00      B    H  
ATOM    380  H2  HOH B 120      20.552  36.638  37.823  1.00  0.00      B    H  
ATOM    381  O   HOH B 121      25.923  23.985  28.679  1.00  0.00      B    O  
ATOM    382  H1  HOH B 121      26.715  24.537  28.315  1.00  0.00      B    H  
ATOM    383  H2  HOH B 121      25.454  24.622  29.352  1.00  0.00      B    H  
ATOM    384  O   HOH B 122      34.486  14.871  32.161  1.00  0.00      B    O  
ATOM    385  H1  HOH B 122      34.404  14.160  32.833  1.00  0.00      B    H  
ATOM    386  H2  HOH B 122      33.815  15.634  32.372  1.00  0.00      B    H  
ATOM    387  O   HOH B 123       5.737   9.579  24.883  1.00  0.00      B    O  
ATOM    388  H1  HOH B 123       5.143   9.813  25.690  1.00  0.00      B    H  
ATOM    389  H2  HOH B 123       5.573   8.589  24.727  1.00  0.00      B    H  
ATOM    390  O   HOH B 124       2.533   4.864  23.805  1.00  0.00      B    O  
ATOM    391  H1  HOH B 124       2.797   5.160  22.824  1.00  0.00      B    H  
ATOM    392  H2  HOH B 124       1.944   4.055  23.753  1.00  0.00      B    H  
ATOM    393  O   HOH B 125      23.438   1.821  31.009  1.00  0.00      B    O  
ATOM    394  H1  HOH B 125      23.351   2.012  32.015  1.00  0.00      B    H  
ATOM    395  H2  HOH B 125      23.918   2.570  30.589  1.00  0.00      B    H  
ATOM    396  O   HOH B 126      18.645  11.533  29.625  1.00  0.00      B    O  
ATOM    397  H1  HOH B 126      19.268  10.807  29.304  1.00  0.00      B    H  
ATOM    398  H2  HOH B 126      18.549  11.392  30.622  1.00  0.00      B    H  
ATOM    399  O   HOH B 127      13.264   5.970  36.883  1.00  0.00      B    O  
ATOM    400  H1  HOH B 127      13.906   5.899  36.123  1.00  0.00      B    H  
ATOM    401  H2  HOH B 127      12.949   5.064  37.129  1.00  0.00      B    H  
ATOM    402  O   HOH B 128      26.144  12.421  19.043  1.00  0.00      B    O  
ATOM    403  H1  HOH B 128      26.182  11.468  19.365  1.00  0.00      B    H  
ATOM    404  H2  HOH B 128      25.350  12.841  19.533  1.00  0.00      B    H  
ATOM    405  O   HOH B 129      31.841  31.834   9.281  1.00  0.00      B    O  
ATOM    406  H1  HOH B 129      31.566  32.105  10.224  1.00  0.00      B    H  
ATOM    407  H2  HOH B 129      32.618  31.169   9.407  1.00  0.00      B    H  
ATOM    408  O   HOH B 130       3.777  30.135   7.266  1.00  0.00      B    O  
ATOM    409  H1  HOH B 130       3.498  31.052   7.649  1.00  0.00      B    H  
ATOM    410  H2  HOH B 130       4.619  30.211   6.809  1.00  0.00      B    H  
ATOM    411  O   HOH B 131      11.997   1.301  16.669  1.00  0.00      B    O  
ATOM    412  H1  HOH B 131      12.611   0.487  16.564  1.00  0.00      B    H  
ATOM    413  H2  HOH B 131      11.600   1.315  17.581  1.00  0.00      B    H  
ATOM    414  O   HOH B 132      12.734   9.974  24.777  1.00  0.00      B    O  
ATOM    415  H1  HOH B 132      13.107  10.872  24.446  1.00  0.00      B    H  
ATOM    416  H2  HOH B 132      13.351   9.709  25.524  1.00  0.00      B    H  
ATOM    417  O   HOH B 133       9.813  23.533  23.402  1.00  0.00      B    O  
ATOM    418  H1  HOH B 133      10.738  23.454  23.727  1.00  0.00      B    H  
ATOM    419  H2  HOH B 133       9.372  24.055  24.168  1.00  0.00      B    H  
ATOM    420  O   HOH B 134      17.183   5.566  10.464  1.00  0.00      B    O  
ATOM    421  H1  HOH B 134      17.502   6.369   9.932  1.00  0.00      B    H  
ATOM    422  H2  HOH B 134      17.733   5.602  11.328  1.00  0.00      B    H  
ATOM    423  O   HOH B 135      20.332   9.590  20.846  1.00  0.00      B    O  
ATOM    424  H1  HOH B 135      21.141   9.981  20.358  1.00  0.00      B    H  
ATOM    425  H2  HOH B 135      20.759   9.123  21.690  1.00  0.00      B    H  
ATOM    426  O   HOH B 136       1.541  21.378   5.495  1.00  0.00      B    O  
ATOM    427  H1  HOH B 136       2.055  20.542   5.234  1.00  0.00      B    H  
ATOM    428  H2  HOH B 136       1.225  21.821   4.592  1.00  0.00      B    H  
ATOM    429  O   HOH B 137       7.575  18.911  27.369  1.00  0.00      B    O  
ATOM    430  H1  HOH B 137       7.673  19.395  26.496  1.00  0.00      B    H  
ATOM    431  H2  HOH B 137       6.631  19.047  27.687  1.00  0.00      B    H  
ATOM    432  O   HOH B 138      13.427   2.987  14.661  1.00  0.00      B    O  
ATOM    433  H1  HOH B 138      12.662   3.443  14.268  1.00  0.00      B    H  
ATOM    434  H2  HOH B 138      13.113   2.674  15.566  1.00  0.00      B    H  
ATOM    435  O   HOH B 139      -0.118   2.016   9.169  1.00  0.00      B    O  
ATOM    436  H1  HOH B 139       0.542   1.270   8.960  1.00  0.00      B    H  
ATOM    437  H2  HOH B 139       0.065   2.252  10.126  1.00  0.00      B    H  
ATOM    438  O   HOH B 140      31.446  15.036  30.251  1.00  0.00      B    O  
ATOM    439  H1  HOH B 140      30.941  15.874  30.002  1.00  0.00      B    H  
ATOM    440  H2  HOH B 140      31.313  14.250  29.554  1.00  0.00      B    H  
ATOM    441  O   HOH B 141       3.744  37.924  27.946  1.00  0.00      B    O  
ATOM    442  H1  HOH B 141       4.602  37.339  27.976  1.00  0.00      B    H  
ATOM    443  H2  HOH B 141       3.534  38.124  28.901  1.00  0.00      B    H  
ATOM    444  O   HOH B 142      31.617  34.471   3.678  1.00  0.00      B    O  
ATOM    445  H1  HOH B 142      30.841  34.843   3.133  1.00  0.00      B    H  
ATOM    446  H2  HOH B 142      31.868  33.594   3.226  1.00  0.00      B    H  
ATOM    447  O   HOH B 143      13.356  11.095  37.563  1.00  0.00      B    O  
ATOM    448  H1  HOH B 143      13.799  10.154  37.593  1.00  0.00      B    H  
ATOM    449  H2  HOH B 143      14.016  11.599  36.994  1.00  0.00      B    H  
ATOM    450  O   HOH B 144      15.531  33.004  17.276  1.00  0.00      B    O  
ATOM    451  H1  HOH B 144      16.480  32.853  17.068  1.00  0.00      B    H  
ATOM    452  H2  HOH B 144      15.005  33.033  16.435  1.00  0.00      B    H  
ATOM    453  O   HOH B 145      33.875  31.314  24.809  1.00  0.00      B    O  
ATOM    454  H1  HOH B 145      34.268  32.020  24.175  1.00  0.00      B    H  
ATOM    455  H2  HOH B 145      33.506  30.574  24.264  1.00  0.00      B    H  
ATOM    456  O   HOH B 146      35.367  15.770  15.563  1.00  0.00      B    O  
ATOM    457  H1  HOH B 146      35.522  15.083  14.747  1.00  0.00      B    H  
ATOM    458  H2  HOH B 146      34.498  15.508  15.992  1.00  0.00      B    H  
ATOM    459  O   HOH B 147      10.719  33.890  11.313  1.00  0.00      B    O  
ATOM    460  H1  HOH B 147      10.605  34.889  11.491  1.00  0.00      B    H  
ATOM    461  H2  HOH B 147      11.703  33.664  11.346  1.00  0.00      B    H  
ATOM    462  O   HOH B 148      20.534  22.670  13.835  1.00  0.00      B    O  
ATOM    463  H1  HOH B 148      19.944  21.859  13.629  1.00  0.00      B    H  
ATOM    464  H2  HOH B 148      21.221  22.763  13.010  1.00  0.00      B    H  
ATOM    465  O   HOH B 149      33.433  19.058  22.548  1.00  0.00      B    O  
ATOM    466  H1  HOH B 149      32.458  18.890  22.226  1.00  0.00      B    H  
ATOM    467  H2  HOH B 149      33.766  18.216  23.072  1.00  0.00      B    H  
ATOM    468  O   HOH B 150       8.557  23.359  13.315  1.00  0.00      B    O  
ATOM    469  H1  HOH B 150       8.165  22.931  12.483  1.00  0.00      B    H  
ATOM    470  H2  HOH B 150       8.945  24.276  12.987  1.00  0.00      B    H  
ATOM    471  O   HOH B 151      20.566  11.705  23.611  1.00  0.00      B    O  
ATOM    472  H1  HOH B 151      21.436  11.324  24.014  1.00  0.00      B    H  
ATOM    473  H2  HOH B 151      19.912  11.140  24.083  1.00  0.00      B    H  
ATOM    474  O   HOH B 152       3.325  17.043   3.364  1.00  0.00      B    O  
ATOM    475  H1  HOH B 152       2.813  16.311   3.883  1.00  0.00      B    H  
ATOM    476  H2  HOH B 152       3.297  17.910   3.937  1.00  0.00      B    H  
ATOM    477  O   HOH B 153      18.384  14.691  15.034  1.00  0.00      B    O  
ATOM    478  H1  HOH B 153      18.486  15.088  15.917  1.00  0.00      B    H  
ATOM    479  H2  HOH B 153      19.288  14.476  14.644  1.00  0.00      B    H  
ATOM    480  O   HOH B 154      31.642  35.082  22.713  1.00  0.00      B    O  
ATOM    481  H1  HOH B 154      31.084  35.052  21.890  1.00  0.00      B    H  
ATOM    482  H2  HOH B 154      31.652  34.148  23.067  1.00  0.00      B    H  
ATOM    483  O   HOH B 155      18.893  16.555  32.259  1.00  0.00      B    O  
ATOM    484  H1  HOH B 155      19.489  15.720  32.074  1.00  0.00      B    H  
ATOM    485  H2  HOH B 155      17.943  16.188  32.313  1.00  0.00      B    H  
ATOM    486  O   HOH B 156      34.768   9.910  37.761  1.00  0.00      B    O  
ATOM    487  H1  HOH B 156      35.160  10.677  37.258  1.00  0.00      B    H  
ATOM    488  H2  HOH B 156      34.982   9.079  37.220  1.00  0.00      B    H  
ATOM    489  O   HOH B 157      35.466  24.295  34.379  1.00  0.00      B    O  
ATOM    490  H1  HOH B 157      34.932  23.499  34.760  1.00  0.00      B    H  
ATOM    491  H2  HOH B 157      36.221  24.526  34.973  1.00  0.00      B    H  
ATOM    492  O   HOH B 158      15.098  37.237   2.883  1.00  0.00      B    O  
ATOM    493  H1  HOH B 158      15.262  36.458   3.470  1.00  0.00      B    H  
ATOM    494  H2  HOH B 158      14.275  37.721   3.168  1.00  0.00      B    H  
ATOM    495  O   HOH B 159      -0.393  17.786  28.936  1.00  0.00      B    O  
ATOM    496  H1  HOH B 159       0.114  18.633  28.749  1.00  0.00      B    H  
ATOM    497  H2  HOH B 159       0.316  17.123  29.210  1.00  0.00      B    H  
ATOM    498  O   HOH B 160      21.432  11.873  18.695  1.00  0.00      B    O  
ATOM    499  H1  HOH B 160      20.591  11.838  19.213  1.00  0.00      B    H  
ATOM    500  H2  HOH B 160      22.120  12.377  19.257  1.00  0.00      B    H  
ATOM    501  O   HOH B 161      19.778  18.719  15.170  1.00  0.00      B    O  
ATOM    502  H1  HOH B 161      19.486  19.442  14.521  1.00  0.00      B    H  
ATOM    503  H2  HOH B 161      18.990  18.433  15.722  1.00  0.00      B    H  
ATOM    504  O   HOH B 162      39.085  28.876  21.495  1.00  0.00      B    O  
ATOM    505  H1  HOH B 162      38.676  28.598  20.588  1.00  0.00      B    H  
ATOM    506  H2  HOH B 162      39.659  29.706  21.411  1.00  0.00      B    H  
ATOM    507  O   HOH B 163      17.168  24.491  16.769  1.00  0.00      B    O  
ATOM    508  H1  HOH B 163      17.031  25.458  17.073  1.00  0.00      B    H  
ATOM    509  H2  HOH B 163      17.832  24.523  15.964  1.00  0.00      B    H  
ATOM    510  O   HOH B 164      11.146   2.706  28.953  1.00  0.00      B    O  
ATOM    511  H1  HOH B 164      10.673   2.098  29.600  1.00  0.00      B    H  
ATOM    512  H2  HOH B 164      11.651   2.092  28.294  1.00  0.00      B    H  
ATOM    513  O   HOH B 165      35.230  23.637  29.543  1.00  0.00      B    O  
ATOM    514  H1  HOH B 165      35.815  22.854  29.858  1.00  0.00      B    H  
ATOM    515  H2  HOH B 165      35.210  24.345  30.274  1.00  0.00      B    H  
ATOM    516  O   HOH B 166      28.984  37.867   4.065  1.00  0.00      B    O  
ATOM    517  H1  HOH B 166      28.406  38.362   3.391  1.00  0.00      B    H  
ATOM    518  H2  HOH B 166      29.936  37.815   3.648  1.00  0.00      B    H  
ATOM    519  O   HOH B 167      22.639  22.541   8.948  1.00  0.00      B    O  
ATOM    520  H1  HOH B 167      23.091  21.617   9.047  1.00  0.00      B    H  
ATOM    521  H2  HOH B 167      21.743  22.435   8.453  1.00  0.00      B    H  
ATOM    522  O   HOH B 168      38.077   0.617  32.153  1.00  0.00      B    O  
ATOM    523  H1  HOH B 168      37.246   0.405  32.742  1.00  0.00      B    H  
ATOM    524  H2  HOH B 168      38.928   0.521  32.723  1.00  0.00      B    H  
ATOM    525  O   HOH B 169      36.695  31.576  32.255  1.00  0.00      B    O  
ATOM    526  H1  HOH B 169      36.976  30.658  31.883  1.00  0.00      B    H  
ATOM    527  H2  HOH B 169      37.309  32.275  31.861  1.00  0.00      B    H  
ATOM    528  O   HOH B 170      37.969  25.487   7.209  1.00  0.00      B    O  
ATOM    529  H1  HOH B 170      38.538  25.177   6.433  1.00  0.00      B    H  
ATOM    530  H2  HOH B 170      38.452  25.412   8.109  1.00  0.00      B    H  
ATOM    531  O   HOH B 171       8.062  29.034   8.389  1.00  0.00      B    O  
ATOM    532  H1  HOH B 171       8.247  29.592   7.561  1.00  0.00      B    H  
ATOM    533  H2  HOH B 171       8.929  28.592   8.636  1.00  0.00      B    H  
ATOM    534  O   HOH B 172      32.838   9.406   3.803  1.00  0.00      B    O  
ATOM    535  H1  HOH B 172      33.262  10.288   3.641  1.00  0.00      B    H  
ATOM    536  H2  HOH B 172      32.722   9.335   4.815  1.00  0.00      B    H  
ATOM    537  O   HOH B 173       8.918   7.838   5.954  1.00  0.00      B    O  
ATOM    538  H1  HOH B 173       9.421   7.024   5.620  1.00  0.00      B    H  
ATOM    539  H2  HOH B 173       9.533   8.674   6.013  1.00  0.00      B    H  
ATOM    540  O   HOH B 174       2.140  17.792   0.684  1.00  0.00      B    O  
ATOM    541  H1  HOH B 174       2.566  17.580   1.573  1.00  0.00      B    H  
ATOM    542  H2  HOH B 174       2.900  18.187   0.097  1.00  0.00      B    H  
ATOM    543  O   HOH B 175      37.103  25.678  13.683  1.00  0.00      B    O  
ATOM    544  H1  HOH B 175      37.320  26.273  12.905  1.00  0.00      B    H  
ATOM    545  H2  HOH B 175      37.948  25.492  14.177  1.00  0.00      B    H  
ATOM    546  O   HOH B 176       3.837   1.889  11.659  1.00  0.00      B    O  
ATOM    547  H1  HOH B 176       4.687   2.376  11.719  1.00  0.00      B    H  
ATOM    548  H2  HOH B 176       4.074   0.966  11.396  1.00  0.00      B    H  
ATOM    549  O   HOH B 177      22.004  31.521  24.777  1.00  0.00      B    O  
ATOM    550  H1  HOH B 177      21.297  31.692  25.442  1.00  0.00      B    H  
ATOM    551  H2  HOH B 177      21.705  31.829  23.812  1.00  0.00      B    H  
ATOM    552  O   HOH B 178      36.255  15.415  21.154  1.00  0.00      B    O  
ATOM    553  H1  HOH B 178      35.424  15.952  21.218  1.00  0.00      B    H  
ATOM    554  H2  HOH B 178      36.062  14.429  21.369  1.00  0.00      B    H  
ATOM    555  O   HOH B 179      38.019  25.372  18.069  1.00  0.00      B    O  
ATOM    556  H1  HOH B 179      37.185  24.802  18.116  1.00  0.00      B    H  
ATOM    557  H2  HOH B 179      38.676  24.832  17.524  1.00  0.00      B    H  
ATOM    558  O   HOH B 180      24.223  26.910  27.883  1.00  0.00      B    O  
ATOM    559  H1  HOH B 180      24.450  26.629  28.790  1.00  0.00      B    H  
ATOM    560  H2  HOH B 180      25.119  26.963  27.412  1.00  0.00      B    H  
ATOM    561  O   HOH B 181       7.340  14.344  24.560  1.00  0.00      B    O  
ATOM    562  H1  HOH B 181       8.272  14.372  24.196  1.00  0.00      B    H  
ATOM    563  H2  HOH B 181       7.434  14.052  25.543  1.00  0.00      B    H  
ATOM    564  O   HOH B 182      26.004  23.892   0.736  1.00  0.00      B    O  
ATOM    565  H1  HOH B 182      26.024  23.620   1.709  1.00  0.00      B    H  
ATOM    566  H2  HOH B 182      26.839  23.568   0.317  1.00  0.00      B    H  
ATOM    567  O   HOH B 183       1.557   5.354  14.444  1.00  0.00      B    O  
ATOM    568  H1  HOH B 183       1.467   5.621  15.383  1.00  0.00      B    H  
ATOM    569  H2  HOH B 183       2.563   5.437  14.221  1.00  0.00      B    H  
ATOM    570  O   HOH B 184      36.380  16.695  12.778  1.00  0.00      B    O  
ATOM    571  H1  HOH B 184      35.971  17.580  12.625  1.00  0.00      B    H  
ATOM    572  H2  HOH B 184      37.052  16.757  13.461  1.00  0.00      B    H  
ATOM    573  O   HOH B 185       0.266   9.446  36.407  1.00  0.00      B    O  
ATOM    574  H1  HOH B 185       0.991   9.085  35.838  1.00  0.00      B    H  
ATOM    575  H2  HOH B 185       0.336  10.440  36.371  1.00  0.00      B    H  
ATOM    576  O   HOH B 186      29.151  38.489  27.902  1.00  0.00      B    O  
ATOM    577  H1  HOH B 186      28.665  38.615  26.989  1.00  0.00      B    H  
ATOM    578  H2  HOH B 186      28.777  39.144  28.579  1.00  0.00      B    H  
ATOM    579  O   HOH B 187      16.799  14.386  13.131  1.00  0.00      B    O  
ATOM    580  H1  HOH B 187      17.441  14.680  13.911  1.00  0.00      B    H  
ATOM    581  H2  HOH B 187      16.643  13.314  13.216  1.00  0.00      B    H  
ATOM    582  O   HOH B 188      33.854   4.121  21.767  1.00  0.00      B    O  
ATOM    583  H1  HOH B 188      33.078   4.137  22.454  1.00  0.00      B    H  
ATOM    584  H2  HOH B 188      34.134   5.075  21.806  1.00  0.00      B    H  
ATOM    585  O   HOH B 189       8.346   7.375  23.750  1.00  0.00      B    O  
ATOM    586  H1  HOH B 189       9.106   7.323  24.459  1.00  0.00      B    H  
ATOM    587  H2  HOH B 189       7.751   6.554  23.752  1.00  0.00      B    H  
ATOM    588  O   HOH B 190      20.765  38.204  23.728  1.00  0.00      B    O  
ATOM    589  H1  HOH B 190      21.768  37.949  23.659  1.00  0.00      B    H  
ATOM    590  H2  HOH B 190      20.833  39.045  24.239  1.00  0.00      B    H  
ATOM    591  O   HOH B 191      35.752  35.148  18.906  1.00  0.00      B    O  
ATOM    592  H1  HOH B 191      36.767  35.350  19.070  1.00  0.00      B    H  
ATOM    593  H2  HOH B 191      35.592  34.533  18.077  1.00  0.00      B    H  
ATOM    594  O   HOH B 192      25.176  15.853  18.718  1.00  0.00      B    O  
ATOM    595  H1  HOH B 192      24.181  15.713  18.980  1.00  0.00      B    H  
ATOM    596  H2  HOH B 192      25.331  15.241  17.931  1.00  0.00      B    H  
ATOM    597  O   HOH B 193       3.332  26.070  11.738  1.00  0.00      B    O  
ATOM    598  H1  HOH B 193       3.617  25.677  10.805  1.00  0.00      B    H  
ATOM    599  H2  HOH B 193       4.209  26.307  12.246  1.00  0.00      B    H  
ATOM    600  O   HOH B 194      26.055   0.499  31.103  1.00  0.00      B    O  
ATOM    601  H1  HOH B 194      25.373   1.226  31.324  1.00  0.00      B    H  
ATOM    602  H2  HOH B 194      25.967   0.156  30.157  1.00  0.00      B    H  
ATOM    603  O   HOH B 195       5.836  26.704  12.723  1.00  0.00      B    O  
ATOM    604  H1  HOH B 195       6.317  26.383  11.919  1.00  0.00      B    H  
ATOM    605  H2  HOH B 195       6.453  26.648  13.536  1.00  0.00      B    H  
ATOM    606  O   HOH B 196      31.910  32.422   6.604  1.00  0.00      B    O  
ATOM    607  H1  HOH B 196      32.485  33.145   6.326  1.00  0.00      B    H  
ATOM    608  H2  HOH B 196      31.891  32.367   7.632  1.00  0.00      B    H  
ATOM    609  O   HOH B 197      14.648  33.841  35.572  1.00  0.00      B    O  
ATOM    610  H1  HOH B 197      14.648  32.803  35.707  1.00  0.00      B    H  
ATOM    611  H2  HOH B 197      15.017  34.278  36.391  1.00  0.00      B    H  
ATOM    612  O   HOH B 198       5.674  13.709   1.175  1.00  0.00      B    O  
ATOM    613  H1  HOH B 198       4.786  13.192   1.336  1.00  0.00      B    H  
ATOM    614  H2  HOH B 198       5.545  14.360   0.452  1.00  0.00      B    H  
ATOM    615  O   HOH B 199      26.476  21.335  28.687  1.00  0.00      B    O  
ATOM    616  H1  HOH B 199      27.107  21.412  27.864  1.00  0.00      B    H  
ATOM    617  H2  HOH B 199      25.949  22.147  28.570  1.00  0.00      B    H  
ATOM    618  O   HOH B 200      16.721   7.662  26.404  1.00  0.00      B    O  
ATOM    619  H1  HOH B 200      17.016   7.127  25.602  1.00  0.00      B    H  
ATOM    620  H2  HOH B 200      17.200   7.382  27.224  1.00  0.00      B    H  
ATOM    621  O   HOH B 201       9.552  22.072   0.044  1.00  0.00      B    O  
ATOM    622  H1  HOH B 201      10.337  22.648   0.329  1.00  0.00      B    H  
ATOM    623  H2  HOH B 201       9.300  21.558   0.891  1.00  0.00      B    H  
ATOM    624  O   HOH B 202      35.053  37.396  32.651  1.00  0.00      B    O  
ATOM    625  H1  HOH B 202      35.719  38.012  33.149  1.00  0.00      B    H  
ATOM    626  H2  HOH B 202      35.324  36.391  32.620  1.00  0.00      B    H  
ATOM    627  O   HOH B 203       4.457  35.733  31.001  1.00  0.00      B    O  
ATOM    628  H1  HOH B 203       3.991  36.644  31.034  1.00  0.00      B    H  
ATOM    629  H2  HOH B 203       3.994  35.129  30.422  1.00  0.00      B    H  
ATOM    630  O   HOH B 204       1.661   0.614  16.497  1.00  0.00      B    O  
ATOM    631  H1  HOH B 204       2.531   0.848  16.014  1.00  0.00      B    H  
ATOM    632  H2  HOH B 204       0.901   1.032  15.945  1.00  0.00      B    H  
ATOM    633  O   HOH B 205      24.686  29.066   4.474  1.00  0.00      B    O  
ATOM    634  H1  HOH B 205      25.552  28.959   4.942  1.00  0.00      B    H  
ATOM    635  H2  HOH B 205      24.327  29.989   4.662  1.00  0.00      B    H  
ATOM    636  O   HOH B 206      33.211   3.229  14.631  1.00  0.00      B    O  
ATOM    637  H1  HOH B 206      32.485   3.850  14.977  1.00  0.00      B    H  
ATOM    638  H2  HOH B 206      33.386   2.540  15.338  1.00  0.00      B    H  
ATOM    639  O   HOH B 207      14.927  28.183  30.232  1.00  0.00      B    O  
ATOM    640  H1  HOH B 207      14.853  27.994  31.203  1.00  0.00      B    H  
ATOM    641  H2  HOH B 207      14.632  29.171  30.098  1.00  0.00      B    H  
ATOM    642  O   HOH B 208      14.115  14.631  16.575  1.00  0.00      B    O  
ATOM    643  H1  HOH B 208      14.306  14.953  15.685  1.00  0.00      B    H  
ATOM    644  H2  HOH B 208      14.883  14.106  16.886  1.00  0.00      B    H  
ATOM    645  O   HOH B 209      32.722  34.046  34.344  1.00  0.00      B    O  
ATOM    646  H1  HOH B 209      32.384  34.652  33.571  1.00  0.00      B    H  
ATOM    647  H2  HOH B 209      33.283  33.281  33.927  1.00  0.00      B    H  
ATOM    648  O   HOH B 210       1.221  31.713  31.235  1.00  0.00      B    O  
ATOM    649  H1  HOH B 210       0.554  32.525  31.293  1.00  0.00      B    H  
ATOM    650  H2  HOH B 210       1.319  31.404  30.250  1.00  0.00      B    H  
ATOM    651  O   HOH B 211      23.870   1.845   5.412  1.00  0.00      B    O  
ATOM    652  H1  HOH B 211      23.998   2.633   6.029  1.00  0.00      B    H  
ATOM    653  H2  HOH B 211      24.426   1.976   4.568  1.00  0.00      B    H  
ATOM    654  O   HOH B 212       1.130  22.080  10.928  1.00  0.00      B    O  
ATOM    655  H1  HOH B 212       0.273  21.502  10.744  1.00  0.00      B    H  
ATOM    656  H2  HOH B 212       1.156  22.436  11.936  1.00  0.00      B    H  
ATOM    657  O   HOH B 213      34.478   0.635  31.223  1.00  0.00      B    O  
ATOM    658  H1  HOH B 213      35.019   0.911  30.418  1.00  0.00      B    H  
ATOM    659  H2  HOH B 213      34.834  -0.249  31.600  1.00  0.00      B    H  
ATOM    660  O   HOH B 214       3.881  20.283  11.889  1.00  0.00      B    O  
ATOM    661  H1  HOH B 214       4.188  21.173  11.548  1.00  0.00      B    H  
ATOM    662  H2  HOH B 214       3.341  19.870  11.134  1.00  0.00      B    H  
ATOM    663  O   HOH B 215      32.957  14.599  19.468  1.00  0.00      B    O  
ATOM    664  H1  HOH B 215      33.567  14.240  18.741  1.00  0.00      B    H  
ATOM    665  H2  HOH B 215      32.852  13.956  20.222  1.00  0.00      B    H  
ATOM    666  O   HOH B 216       0.899  29.690  33.396  1.00  0.00      B    O  
ATOM    667  H1  HOH B 216       0.812  30.286  32.609  1.00  0.00      B    H  
ATOM    668  H2  HOH B 216       0.068  29.824  33.938  1.00  0.00      B    H  
ATOM    669  O   HOH B 217      29.906   9.682  22.812  1.00  0.00      B    O  
ATOM    670  H1  HOH B 217      29.311  10.492  22.607  1.00  0.00      B    H  
ATOM    671  H2  HOH B 217      29.299   9.135  23.412  1.00  0.00      B    H  
ATOM    672  O   HOH B 218      21.550  28.499  10.785  1.00  0.00      B    O  
ATOM    673  H1  HOH B 218      21.693  27.670  11.336  1.00  0.00      B    H  
ATOM    674  H2  HOH B 218      22.042  28.391   9.891  1.00  0.00      B    H  
ATOM    675  O   HOH B 219      12.013  23.132   0.554  1.00  0.00      B    O  
ATOM    676  H1  HOH B 219      12.248  24.074   0.627  1.00  0.00      B    H  
ATOM    677  H2  HOH B 219      12.688  22.742  -0.076  1.00  0.00      B    H  
ATOM    678  O   HOH B 220      10.728  36.107  35.446  1.00  0.00      B    O  
ATOM    679  H1  HOH B 220      11.440  36.534  36.035  1.00  0.00      B    H  
ATOM    680  H2  HOH B 220      10.108  35.613  36.127  1.00  0.00      B    H  
ATOM    681  O   HOH B 221       9.199   0.612   9.555  1.00  0.00      B    O  
ATOM    682  H1  HOH B 221       9.993   0.012   9.373  1.00  0.00      B    H  
ATOM    683  H2  HOH B 221       9.489   1.130  10.351  1.00  0.00      B    H  
ATOM    684  O   HOH B 222      19.185  13.178   7.061  1.00  0.00      B    O  
ATOM    685  H1  HOH B 222      18.389  13.671   7.437  1.00  0.00      B    H  
ATOM    686  H2  HOH B 222      19.003  13.156   6.024  1.00  0.00      B    H  
ATOM    687  O   HOH B 223      19.747  31.053  34.021  1.00  0.00      B    O  
ATOM    688  H1  HOH B 223      20.385  30.569  34.592  1.00  0.00      B    H  
ATOM    689  H2  HOH B 223      19.657  31.922  34.526  1.00  0.00      B    H  
ATOM    690  O   HOH B 224      25.845  31.897   2.823  1.00  0.00      B    O  
ATOM    691  H1  HOH B 224      26.313  31.096   2.463  1.00  0.00      B    H  
ATOM    692  H2  HOH B 224      26.559  32.352   3.442  1.00  0.00      B    H  
ATOM    693  O   HOH B 225       2.556  28.388  19.659  1.00  0.00      B    O  
ATOM    694  H1  HOH B 225       2.551  29.348  19.973  1.00  0.00      B    H  
ATOM    695  H2  HOH B 225       1.810  28.182  19.020  1.00  0.00      B    H  
ATOM    696  O   HOH B 226      13.608   8.731  11.130  1.00  0.00      B    O  
ATOM    697  H1  HOH B 226      14.328   8.052  11.398  1.00  0.00      B    H  
ATOM    698  H2  HOH B 226      13.127   8.339  10.233  1.00  0.00      B    H  
ATOM    699  O   HOH B 227       8.027   4.390  38.337  1.00  0.00      B    O  
ATOM    700  H1  HOH B 227       7.213   3.926  38.787  1.00  0.00      B    H  
ATOM    701  H2  HOH B 227       8.823   3.820  38.565  1.00  0.00      B    H  
ATOM    702  O   HOH B 228      20.431  33.040  13.086  1.00  0.00      B    O  
ATOM    703  H1  HOH B 228      19.385  33.076  13.007  1.00  0.00      B    H  
ATOM    704  H2  HOH B 228      20.726  32.254  12.558  1.00  0.00      B    H  
ATOM    705  O   HOH B 229      30.975  38.778  14.979  1.00  0.00      B    O  
ATOM    706  H1  HOH B 229      31.227  39.116  14.075  1.00  0.00      B    H  
ATOM    707  H2  HOH B 229      30.931  37.785  14.814  1.00  0.00      B    H  
ATOM    708  O   HOH B 230      16.750  27.215  17.380  1.00  0.00      B    O  
ATOM    709  H1  HOH B 230      16.465  26.764  18.288  1.00  0.00      B    H  
ATOM    710  H2  HOH B 230      17.375  27.969  17.621  1.00  0.00      B    H  
ATOM    711  O   HOH B 231      26.996  16.306   2.643  1.00  0.00      B    O  
ATOM    712  H1  HOH B 231      26.585  17.204   2.871  1.00  0.00      B    H  
ATOM    713  H2  HOH B 231      27.266  16.298   1.663  1.00  0.00      B    H  
ATOM    714  O   HOH B 232       0.128  24.229  20.213  1.00  0.00      B    O  
ATOM    715  H1  HOH B 232      -0.091  24.711  19.313  1.00  0.00      B    H  
ATOM    716  H2  HOH B 232       0.245  24.966  20.921  1.00  0.00      B    H  
ATOM    717  O   HOH B 233      21.652  14.048  36.212  1.00  0.00      B    O  
ATOM    718  H1  HOH B 233      21.827  13.412  37.016  1.00  0.00      B    H  
ATOM    719  H2  HOH B 233      20.719  13.852  35.865  1.00  0.00      B    H  
ATOM    720  O   HOH B 234      24.590  37.560   9.583  1.00  0.00      B    O  
ATOM    721  H1  HOH B 234      25.513  37.974   9.439  1.00  0.00      B    H  
ATOM    722  H2  HOH B 234      24.256  37.799  10.548  1.00  0.00      B    H  
ATOM    723  O   HOH B 235      22.079   2.897  38.993  1.00  0.00      B    O  
ATOM    724  H1  HOH B 235      23.112   2.817  38.944  1.00  0.00      B    H  
ATOM    725  H2  HOH B 235      21.812   2.497  38.146  1.00  0.00      B    H  
ATOM    726  O   HOH B 236      12.898   3.748  19.359  1.00  0.00      B    O  
ATOM    727  H1  HOH B 236      13.554   3.480  20.083  1.00  0.00      B    H  
ATOM    728  H2  HOH B 236      12.261   2.965  19.247  1.00  0.00      B    H  
ATOM    729  O   HOH B 237       2.573  31.568  28.715  1.00  0.00      B    O  
ATOM    730  H1  HOH B 237       1.789  31.184  28.250  1.00  0.00      B    H  
ATOM    731  H2  HOH B 237       3.306  30.914  28.790  1.00  0.00      B    H  
ATOM    732  O   HOH B 238       3.297   5.727  26.301  1.00  0.00      B    O  
ATOM    733  H1  HOH B 238       2.960   6.568  26.695  1.00  0.00      B    H  
ATOM    734  H2  HOH B 238       2.789   5.600  25.457  1.00  0.00      B    H  
ATOM    735  O   HOH B 239       0.852  13.672  25.651  1.00  0.00      B    O  
ATOM    736  H1  HOH B 239       0.716  14.090  24.758  1.00  0.00      B    H  
ATOM    737  H2  HOH B 239       0.119  13.878  26.291  1.00  0.00      B    H  
ATOM    738  O   HOH B 240       8.610  37.283  30.172  1.00  0.00      B    O  
ATOM    739  H1  HOH B 240       9.006  37.110  31.106  1.00  0.00      B    H  
ATOM    740  H2  HOH B 240       8.149  38.204  30.260  1.00  0.00      B    H  
ATOM    741  O   HOH B 241       7.750  16.377   6.578  1.00  0.00      B    O  
ATOM    742  H1  HOH B 241       6.913  15.948   7.013  1.00  0.00      B    H  
ATOM    743  H2  HOH B 241       7.665  16.140   5.603  1.00  0.00      B    H  
ATOM    744  O   HOH B 242      19.579   4.176   8.250  1.00  0.00      B    O  
ATOM    745  H1  HOH B 242      20.078   3.453   8.780  1.00  0.00      B    H  
ATOM    746  H2  HOH B 242      19.514   4.940   8.915  1.00  0.00      B    H  
ATOM    747  O   HOH B 243       7.751  16.011  28.560  1.00  0.00      B    O  
ATOM    748  H1  HOH B 243       8.037  16.231  29.510  1.00  0.00      B    H  
ATOM    749  H2  HOH B 243       7.872  16.882  28.049  1.00  0.00      B    H  
ATOM    750  O   HOH B 244       4.423  35.835   4.639  1.00  0.00      B    O  
ATOM    751  H1  HOH B 244       5.021  35.068   4.788  1.00  0.00      B    H  
ATOM    752  H2  HOH B 244       4.825  36.354   3.865  1.00  0.00      B    H  
ATOM    753  O   HOH B 245      37.929   4.654  19.131  1.00  0.00      B    O  
ATOM    754  H1  HOH B 245      38.406   4.073  18.426  1.00  0.00      B    H  
ATOM    755  H2  HOH B 245      36.967   4.665  18.814  1.00  0.00      B    H  
ATOM    756  O   HOH B 246       3.886   1.445  14.637  1.00  0.00      B    O  
ATOM    757  H1  HOH B 246       4.857   1.433  14.853  1.00  0.00      B    H  
ATOM    758  H2  HOH B 246       3.755   1.580  13.644  1.00  0.00      B    H  
ATOM    759  O   HOH B 247       3.754  21.824  24.938  1.00  0.00      B    O  
ATOM    760  H1  HOH B 247       3.518  22.317  24.042  1.00  0.00      B    H  
ATOM    761  H2  HOH B 247       3.967  20.871  24.676  1.00  0.00      B    H  
ATOM    762  O   HOH B 248      36.179  11.657   1.197  1.00  0.00      B    O  
ATOM    763  H1  HOH B 248      36.295  10.604   1.233  1.00  0.00      B    H  
ATOM    764  H2  HOH B 248      36.979  11.962   0.537  1.00  0.00      B    H  
ATOM    765  O   HOH B 249      14.586  35.866  14.260  1.00  0.00      B    O  
ATOM    766  H1  HOH B 249      13.560  35.887  14.111  1.00  0.00      B    H  
ATOM    767  H2  HOH B 249      14.801  34.866  14.374  1.00  0.00      B    H  
ATOM    768  O   HOH B 250       7.980   1.051  17.795  1.00  0.00      B    O  
ATOM    769  H1  HOH B 250       7.962   1.490  18.662  1.00  0.00      B    H  
ATOM    770  H2  HOH B 250       8.700   0.354  17.920  1.00  0.00      B    H  
ATOM    771  O   HOH B 251      19.306  20.277  17.483  1.00  0.00      B    O  
ATOM    772  H1  HOH B 251      18.748  19.503  17.016  1.00  0.00      B    H  
ATOM    773  H2  HOH B 251      20.283  20.011  17.331  1.00  0.00      B    H  
ATOM    774  O   HOH B 252       6.807  29.832  19.436  1.00  0.00      B    O  
ATOM    775  H1  HOH B 252       6.960  29.902  20.447  1.00  0.00      B    H  
ATOM    776  H2  HOH B 252       7.422  29.070  19.075  1.00  0.00      B    H  
ATOM    777  O   HOH B 253      13.353  28.503  39.075  1.00  0.00      B    O  
ATOM    778  H1  HOH B 253      13.794  28.324  38.215  1.00  0.00      B    H  
ATOM    779  H2  HOH B 253      13.903  28.057  39.823  1.00  0.00      B    H  
ATOM    780  O   HOH B 254      18.860  10.394   4.935  1.00  0.00      B    O  
ATOM    781  H1  HOH B 254      19.483  10.609   5.718  1.00  0.00      B    H  
ATOM    782  H2  HOH B 254      18.872   9.413   4.837  1.00  0.00      B    H  
ATOM    783  O   HOH B 255       6.240  21.561  37.425  1.00  0.00      B    O  
ATOM    784  H1  HOH B 255       7.063  22.181  37.442  1.00  0.00      B    H  
ATOM    785  H2  HOH B 255       6.108  21.323  38.453  1.00  0.00      B    H  
ATOM    786  O   HOH B 256      17.575  18.179  16.699  1.00  0.00      B    O  
ATOM    787  H1  HOH B 256      16.778  18.900  16.812  1.00  0.00      B    H  
ATOM    788  H2  HOH B 256      17.584  17.613  17.559  1.00  0.00      B    H  
ATOM    789  O   HOH B 257      30.967  20.845  16.271  1.00  0.00      B    O  
ATOM    790  H1  HOH B 257      31.322  21.778  16.240  1.00  0.00      B    H  
ATOM    791  H2  HOH B 257      31.563  20.258  16.774  1.00  0.00      B    H  
ATOM    792  O   HOH B 258      27.114   8.214   3.806  1.00  0.00      B    O  
ATOM    793  H1  HOH B 258      26.302   7.900   3.409  1.00  0.00      B    H  
ATOM    794  H2  HOH B 258      27.119   9.226   3.649  1.00  0.00      B    H  
ATOM    795  O   HOH B 259      22.941  30.684  19.557  1.00  0.00      B    O  
ATOM    796  H1  HOH B 259      22.445  30.501  18.709  1.00  0.00      B    H  
ATOM    797  H2  HOH B 259      23.129  31.698  19.560  1.00  0.00      B    H  
ATOM    798  O   HOH B 260      38.527   4.407   3.060  1.00  0.00      B    O  
ATOM    799  H1  HOH B 260      39.404   4.962   3.093  1.00  0.00      B    H  
ATOM    800  H2  HOH B 260      38.622   3.533   3.604  1.00  0.00      B    H  
ATOM    801  O   HOH B 261       7.448   6.849  34.771  1.00  0.00      B    O  
ATOM    802  H1  HOH B 261       7.699   6.905  33.789  1.00  0.00      B    H  
ATOM    803  H2  HOH B 261       6.523   7.303  34.900  1.00  0.00      B    H  
ATOM    804  O   HOH B 262      38.518   5.755  24.189  1.00  0.00      B    O  
ATOM    805  H1  HOH B 262      39.163   5.189  23.670  1.00  0.00      B    H  
ATOM    806  H2  HOH B 262      38.979   6.549  24.599  1.00  0.00      B    H  
ATOM    807  O   HOH B 263      11.775  32.532   6.919  1.00  0.00      B    O  
ATOM    808  H1  HOH B 263      11.048  32.977   6.301  1.00  0.00      B    H  
ATOM    809  H2  HOH B 263      12.606  33.112   6.866  1.00  0.00      B    H  
ATOM    810  O   HOH B 264      28.578  25.141  25.710  1.00  0.00      B    O  
ATOM    811  H1  HOH B 264      29.442  25.591  25.432  1.00  0.00      B    H  
ATOM    812  H2  HOH B 264      28.709  24.802  26.652  1.00  0.00      B    H  
ATOM    813  O   HOH B 265      25.304   1.031  27.193  1.00  0.00      B    O  
ATOM    814  H1  HOH B 265      25.946   1.122  26.398  1.00  0.00      B    H  
ATOM    815  H2  HOH B 265      24.994   1.992  27.426  1.00  0.00      B    H  
ATOM    816  O   HOH B 266      21.190  37.478  34.911  1.00  0.00      B    O  
ATOM    817  H1  HOH B 266      21.171  38.314  34.361  1.00  0.00      B    H  
ATOM    818  H2  HOH B 266      20.575  36.798  34.487  1.00  0.00      B    H  
ATOM    819  O   HOH B 267       9.700  38.257  18.100  1.00  0.00      B    O  
ATOM    820  H1  HOH B 267      10.696  38.099  17.859  1.00  0.00      B    H  
ATOM    821  H2  HOH B 267       9.488  37.618  18.895  1.00  0.00      B    H  
ATOM    822  O   HOH B 268      34.464   1.136  11.573  1.00  0.00      B    O  
ATOM    823  H1  HOH B 268      34.749   2.051  11.985  1.00  0.00      B    H  
ATOM    824  H2  HOH B 268      34.466   1.279  10.578  1.00  0.00      B    H  
ATOM    825  O   HOH B 269      25.714   7.605  34.002  1.00  0.00      B    O  
ATOM    826  H1  HOH B 269      26.377   7.952  34.700  1.00  0.00      B    H  
ATOM    827  H2  HOH B 269      25.728   8.319  33.326  1.00  0.00      B    H  
ATOM    828  O   HOH B 270      13.922  11.414  30.791  1.00  0.00      B    O  
ATOM    829  H1  HOH B 270      14.610  11.938  30.237  1.00  0.00      B    H  
ATOM    830  H2  HOH B 270      13.547  10.666  30.234  1.00  0.00      B    H  
ATOM    831  O   HOH B 271      35.041   1.128   5.284  1.00  0.00      B    O  
ATOM    832  H1  HOH B 271      35.636   0.419   5.656  1.00  0.00      B    H  
ATOM    833  H2  HOH B 271      34.716   0.823   4.384  1.00  0.00      B    H  
ATOM    834  O   HOH B 272       3.144  19.390  32.906  1.00  0.00      B    O  
ATOM    835  H1  HOH B 272       4.059  19.614  32.526  1.00  0.00      B    H  
ATOM    836  H2  HOH B 272       2.566  19.938  32.293  1.00  0.00      B    H  
ATOM    837  O   HOH B 273       3.658  34.633  19.035  1.00  0.00      B    O  
ATOM    838  H1  HOH B 273       3.499  35.608  19.117  1.00  0.00      B    H  
ATOM    839  H2  HOH B 273       2.973  34.217  18.391  1.00  0.00      B    H  
ATOM    840  O   HOH B 274      34.461  30.440   9.924  1.00  0.00      B    O  
ATOM    841  H1  HOH B 274      34.074  29.893  10.625  1.00  0.00      B    H  
ATOM    842  H2  HOH B 274      34.873  29.689   9.281  1.00  0.00      B    H  
ATOM    843  O   HOH B 275      26.529  10.650   1.444  1.00  0.00      B    O  
ATOM    844  H1  HOH B 275      26.604  10.932   2.402  1.00  0.00      B    H  
ATOM    845  H2  HOH B 275      25.833   9.947   1.347  1.00  0.00      B    H  
ATOM    846  O   HOH B 276       7.866  36.757   5.688  1.00  0.00      B    O  
ATOM    847  H1  HOH B 276       7.236  37.451   6.057  1.00  0.00      B    H  
ATOM    848  H2  HOH B 276       7.773  35.849   6.149  1.00  0.00      B    H  
ATOM    849  O   HOH B 277      23.609  33.380   5.600  1.00  0.00      B    O  
ATOM    850  H1  HOH B 277      23.246  34.164   5.032  1.00  0.00      B    H  
ATOM    851  H2  HOH B 277      24.253  33.773   6.281  1.00  0.00      B    H  
ATOM    852  O   HOH B 278      32.850  31.812  36.821  1.00  0.00      B    O  
ATOM    853  H1  HOH B 278      32.258  32.226  37.501  1.00  0.00      B    H  
ATOM    854  H2  HOH B 278      32.276  31.400  36.043  1.00  0.00      B    H  
ATOM    855  O   HOH B 279       5.086  28.673   9.947  1.00  0.00      B    O  
ATOM    856  H1  HOH B 279       4.265  28.072   9.929  1.00  0.00      B    H  
ATOM    857  H2  HOH B 279       5.586  28.538   9.095  1.00  0.00      B    H  
ATOM    858  O   HOH B 280      33.199  15.756  36.504  1.00  0.00      B    O  
ATOM    859  H1  HOH B 280      32.808  15.071  37.159  1.00  0.00      B    H  
ATOM    860  H2  HOH B 280      34.213  15.505  36.200  1.00  0.00      B    H  
ATOM    861  O   HOH B 281      23.429  23.618  39.069  1.00  0.00      B    O  
ATOM    862  H1  HOH B 281      23.305  22.862  38.364  1.00  0.00      B    H  
ATOM    863  H2  HOH B 281      24.428  23.750  39.208  1.00  0.00      B    H  
ATOM    864  O   HOH B 282      34.319  32.795  20.348  1.00  0.00      B    O  
ATOM    865  H1  HOH B 282      34.380  33.817  20.252  1.00  0.00      B    H  
ATOM    866  H2  HOH B 282      35.120  32.398  19.887  1.00  0.00      B    H  
ATOM    867  O   HOH B 283      29.071  24.895  11.461  1.00  0.00      B    O  
ATOM    868  H1  HOH B 283      28.393  24.158  11.726  1.00  0.00      B    H  
ATOM    869  H2  HOH B 283      29.491  25.293  12.352  1.00  0.00      B    H  
ATOM    870  O   HOH B 284      17.284  16.160   3.346  1.00  0.00      B    O  
ATOM    871  H1  HOH B 284      17.572  15.383   2.739  1.00  0.00      B    H  
ATOM    872  H2  HOH B 284      16.260  16.208   3.397  1.00  0.00      B    H  
ATOM    873  O   HOH B 285      36.466   5.366  12.728  1.00  0.00      B    O  
ATOM    874  H1  HOH B 285      37.390   5.031  12.801  1.00  0.00      B    H  
ATOM    875  H2  HOH B 285      36.537   6.393  12.706  1.00  0.00      B    H  
ATOM    876  O   HOH B 286      17.664  21.469  19.450  1.00  0.00      B    O  
ATOM    877  H1  HOH B 286      18.266  21.038  18.849  1.00  0.00      B    H  
ATOM    878  H2  HOH B 286      17.775  20.955  20.308  1.00  0.00      B    H  
ATOM    879  O   HOH B 287       9.252   1.118  34.145  1.00  0.00      B    O  
ATOM    880  H1  HOH B 287       9.837   1.875  34.542  1.00  0.00      B    H  
ATOM    881  H2  HOH B 287       9.837   0.336  33.848  1.00  0.00      B    H  
ATOM    882  O   HOH B 288       0.595  29.670   4.206  1.00  0.00      B    O  
ATOM    883  H1  HOH B 288       0.252  30.619   4.450  1.00  0.00      B    H  
ATOM    884  H2  HOH B 288       1.093  29.318   5.001  1.00  0.00      B    H  
ATOM    885  O   HOH B 289       6.559  31.022  27.206  1.00  0.00      B    O  
ATOM    886  H1  HOH B 289       6.672  30.027  26.996  1.00  0.00      B    H  
ATOM    887  H2  HOH B 289       6.041  31.454  26.438  1.00  0.00      B    H  
ATOM    888  O   HOH B 290      13.260   0.835  33.877  1.00  0.00      B    O  
ATOM    889  H1  HOH B 290      14.139   0.433  33.638  1.00  0.00      B    H  
ATOM    890  H2  HOH B 290      12.589   0.107  33.751  1.00  0.00      B    H  
ATOM    891  O   HOH B 291      35.429   3.899  17.984  1.00  0.00      B    O  
ATOM    892  H1  HOH B 291      35.925   3.978  17.097  1.00  0.00      B    H  
ATOM    893  H2  HOH B 291      34.829   4.698  18.046  1.00  0.00      B    H  
ATOM    894  O   HOH B 292      26.542  27.909  13.340  1.00  0.00      B    O  
ATOM    895  H1  HOH B 292      26.736  27.564  12.357  1.00  0.00      B    H  
ATOM    896  H2  HOH B 292      27.290  28.595  13.508  1.00  0.00      B    H  
ATOM    897  O   HOH B 293       0.308  26.511  -0.049  1.00  0.00      B    O  
ATOM    898  H1  HOH B 293      -0.321  25.736  -0.281  1.00  0.00      B    H  
ATOM    899  H2  HOH B 293       0.483  26.447   0.993  1.00  0.00      B    H  
ATOM    900  O   HOH B 294       6.052  17.261   2.807  1.00  0.00      B    O  
ATOM    901  H1  HOH B 294       5.094  17.119   2.747  1.00  0.00      B    H  
ATOM    902  H2  HOH B 294       6.333  16.260   2.903  1.00  0.00      B    H  
ATOM    903  O   HOH B 295      16.787  11.745  13.399  1.00  0.00      B    O  
ATOM    904  H1  HOH B 295      15.900  11.441  13.857  1.00  0.00      B    H  
ATOM    905  H2  HOH B 295      17.590  11.426  13.955  1.00  0.00      B    H  
ATOM    906  O   HOH B 296       5.482  19.133  29.444  1.00  0.00      B    O  
ATOM    907  H1  HOH B 296       5.143  20.072  29.107  1.00  0.00      B    H  
ATOM    908  H2  HOH B 296       6.260  19.194  30.035  1.00  0.00      B    H  
ATOM    909  O   HOH B 297      37.644  10.100  22.245  1.00  0.00      B    O  
ATOM    910  H1  HOH B 297      38.094  10.448  21.375  1.00  0.00      B    H  
ATOM    911  H2  HOH B 297      38.264  10.370  23.052  1.00  0.00      B    H  
ATOM    912  O   HOH B 298      11.904  14.071   3.117  1.00  0.00      B    O  
ATOM    913  H1  HOH B 298      11.199  13.779   3.760  1.00  0.00      B    H  
ATOM    914  H2  HOH B 298      11.504  14.683   2.426  1.00  0.00      B    H  
ATOM    915  O   HOH B 299      30.260  28.915  12.150  1.00  0.00      B    O  
ATOM    916  H1  HOH B 299      29.420  29.203  12.715  1.00  0.00      B    H  
ATOM    917  H2  HOH B 299      30.579  28.053  12.576  1.00  0.00      B    H  
ATOM    918  O   HOH B 300       1.428   8.076  19.478  1.00  0.00      B    O  
ATOM    919  H1  HOH B 300       1.242   8.998  19.104  1.00  0.00      B    H  
ATOM    920  H2  HOH B 300       0.569   7.837  19.935  1.00  0.00      B    H  
ATOM    921  O   HOH B 301      35.997  27.656   4.026  1.00  0.00      B    O  
ATOM    922  H1  HOH B 301      36.238  26.816   3.501  1.00  0.00      B    H  
ATOM    923  H2  HOH B 301      34.939  27.732   4.060  1.00  0.00      B    H  
ATOM    924  O   HOH B 302       3.002  10.161  32.682  1.00  0.00      B    O  
ATOM    925  H1  HOH B 302       2.809  10.924  32.050  1.00  0.00      B    H  
ATOM    926  H2  HOH B 302       3.257   9.409  32.085  1.00  0.00      B    H  
ATOM    927  O   HOH B 303      20.203   3.980  32.843  1.00  0.00      B    O  
ATOM    928  H1  HOH B 303      19.431   3.380  32.895  1.00  0.00      B    H  
ATOM    929  H2  HOH B 303      20.985   3.379  33.163  1.00  0.00      B    H  
ATOM    930  O   HOH B 304       9.934  14.484  23.192  1.00  0.00      B    O  
ATOM    931  H1  HOH B 304       9.874  13.534  23.036  1.00  0.00      B    H  
ATOM    932  H2  HOH B 304      10.927  14.740  23.238  1.00  0.00      B    H  
ATOM    933  O   HOH B 305       0.854  25.538  12.994  1.00  0.00      B    O  
ATOM    934  H1  HOH B 305       1.655  25.805  12.414  1.00  0.00      B    H  
ATOM    935  H2  HOH B 305       0.837  24.520  13.060  1.00  0.00      B    H  
ATOM    936  O   HOH B 306      35.625  18.505  16.349  1.00  0.00      B    O  
ATOM    937  H1  HOH B 306      35.028  18.995  15.712  1.00  0.00      B    H  
ATOM    938  H2  HOH B 306      35.713  17.554  15.992  1.00  0.00      B    H  
ATOM    939  O   HOH B 307      37.591  24.655  38.841  1.00  0.00      B    O  
ATOM    940  H1  HOH B 307      37.258  23.948  39.435  1.00  0.00      B    H  
ATOM    941  H2  HOH B 307      36.929  25.419  38.894  1.00  0.00      B    H  
ATOM    942  O   HOH B 308       6.675  12.293  15.757  1.00  0.00      B    O  
ATOM    943  H1  HOH B 308       6.786  12.077  16.789  1.00  0.00      B    H  
ATOM    944  H2  HOH B 308       7.593  12.286  15.394  1.00  0.00      B    H  
ATOM    945  O   HOH B 309      35.647  38.499   0.746  1.00  0.00      B    O  
ATOM    946  H1  HOH B 309      35.920  37.557   0.402  1.00  0.00      B    H  
ATOM    947  H2  HOH B 309      35.377  39.048  -0.040  1.00  0.00      B    H  
ATOM    948  O   HOH B 310      28.523  38.165  25.254  1.00  0.00      B    O  
ATOM    949  H1  HOH B 310      28.287  37.140  25.149  1.00  0.00      B    H  
ATOM    950  H2  HOH B 310      29.518  38.189  25.160  1.00  0.00      B    H  
ATOM    951  O   HOH B 311      19.123   2.264   0.220  1.00  0.00      B    O  
ATOM    952  H1  HOH B 311      20.089   2.294   0.242  1.00  0.00      B    H  
ATOM    953  H2  HOH B 311      18.871   1.478  -0.338  1.00  0.00      B    H  
ATOM    954  O   HOH B 312       1.869   4.344   0.786  1.00  0.00      B    O  
ATOM    955  H1  HOH B 312       0.987   4.247   0.276  1.00  0.00      B    H  
ATOM    956  H2  HOH B 312       1.628   4.902   1.625  1.00  0.00      B    H  
ATOM    957  O   HOH B 313      12.270  19.196   3.784  1.00  0.00      B    O  
ATOM    958  H1  HOH B 313      11.974  18.984   4.705  1.00  0.00      B    H  
ATOM    959  H2  HOH B 313      13.266  19.311   3.815  1.00  0.00      B    H  
ATOM    960  O   HOH B 314       8.043  15.678  16.252  1.00  0.00      B    O  
ATOM    961  H1  HOH B 314       7.849  15.252  15.384  1.00  0.00      B    H  
ATOM    962  H2  HOH B 314       8.850  15.224  16.605  1.00  0.00      B    H  
ATOM    963  O   HOH B 315      16.744  13.299   8.551  1.00  0.00      B    O  
ATOM    964  H1  HOH B 315      17.047  13.154   9.540  1.00  0.00      B    H  
ATOM    965  H2  HOH B 315      16.741  12.366   8.127  1.00  0.00      B    H  
ATOM    966  O   HOH B 316       7.886   5.489  31.968  1.00  0.00      B    O  
ATOM    967  H1  HOH B 316       8.766   4.967  32.132  1.00  0.00      B    H  
ATOM    968  H2  HOH B 316       8.122   6.235  31.363  1.00  0.00      B    H  
ATOM    969  O   HOH B 317      25.632  33.488  15.714  1.00  0.00      B    O  
ATOM    970  H1  HOH B 317      26.160  33.219  16.576  1.00  0.00      B    H  
ATOM    971  H2  HOH B 317      24.850  34.044  15.992  1.00  0.00      B    H  
ATOM    972  O   HOH B 318      34.058  36.063  26.305  1.00  0.00      B    O  
ATOM    973  H1  HOH B 318      33.117  36.364  26.691  1.00  0.00      B    H  
ATOM    974  H2  HOH B 318      34.263  35.169  26.772  1.00  0.00      B    H  
ATOM    975  O   HOH B 319       3.727  23.490  14.184  1.00  0.00      B    O  
ATOM    976  H1  HOH B 319       4.678  23.487  14.536  1.00  0.00      B    H  
ATOM    977  H2  HOH B 319       3.225  24.213  14.695  1.00  0.00      B    H  
ATOM    978  O   HOH B 320       6.845  10.693  38.118  1.00  0.00      B    O  
ATOM    979  H1  HOH B 320       6.468   9.800  38.054  1.00  0.00      B    H  
ATOM    980  H2  HOH B 320       7.315  10.909  37.258  1.00  0.00      B    H  
ATOM    981  O   HOH B 321       1.788  37.925  21.496  1.00  0.00      B    O  
ATOM    982  H1  HOH B 321       1.712  38.598  22.243  1.00  0.00      B    H  
ATOM    983  H2  HOH B 321       1.508  37.017  21.725  1.00  0.00      B    H  
ATOM    984  O   HOH B 322       9.275  26.290  28.063  1.00  0.00      B    O  
ATOM    985  H1  HOH B 322      10.132  25.793  28.375  1.00  0.00      B    H  
ATOM    986  H2  HOH B 322       8.524  25.698  28.350  1.00  0.00      B    H  
ATOM    987  O   HOH B 323      14.455  16.037  11.752  1.00  0.00      B    O  
ATOM    988  H1  HOH B 323      14.366  15.019  11.525  1.00  0.00      B    H  
ATOM    989  H2  HOH B 323      15.161  16.040  12.492  1.00  0.00      B    H  
ATOM    990  O   HOH B 324      22.899   0.668   7.681  1.00  0.00      B    O  
ATOM    991  H1  HOH B 324      23.598   0.168   8.197  1.00  0.00      B    H  
ATOM    992  H2  HOH B 324      23.313   0.941   6.847  1.00  0.00      B    H  
ATOM    993  O   HOH B 325      21.037  16.987   2.682  1.00  0.00      B    O  
ATOM    994  H1  HOH B 325      20.292  16.456   3.170  1.00  0.00      B    H  
ATOM    995  H2  HOH B 325      21.703  17.372   3.370  1.00  0.00      B    H  
ATOM    996  O   HOH B 326      25.346   9.364  24.244  1.00  0.00      B    O  
ATOM    997  H1  HOH B 326      26.294   8.972  24.266  1.00  0.00      B    H  
ATOM    998  H2  HOH B 326      25.399  10.419  24.145  1.00  0.00      B    H  
ATOM    999  O   HOH B 327      12.698  23.450  24.364  1.00  0.00      B    O  
ATOM   1000  H1  HOH B 327      13.347  23.257  25.086  1.00  0.00      B    H  
ATOM   1001  H2  HOH B 327      13.127  23.893  23.605  1.00  0.00      B    H  
ATOM   1002  O   HOH B 328      11.892  25.700  26.122  1.00  0.00      B    O  
ATOM   1003  H1  HOH B 328      12.218  24.795  25.854  1.00  0.00      B    H  
ATOM   1004  H2  HOH B 328      11.687  25.686  27.145  1.00  0.00      B    H  
ATOM   1005  O   HOH B 329      33.285   4.068   7.844  1.00  0.00      B    O  
ATOM   1006  H1  HOH B 329      33.700   3.074   7.866  1.00  0.00      B    H  
ATOM   1007  H2  HOH B 329      33.817   4.628   8.489  1.00  0.00      B    H  
ATOM   1008  O   HOH B 330      30.715   2.442   0.840  1.00  0.00      B    O  
ATOM   1009  H1  HOH B 330      31.706   2.312   0.637  1.00  0.00      B    H  
ATOM   1010  H2  HOH B 330      30.275   1.495   0.778  1.00  0.00      B    H  
ATOM   1011  O   HOH B 331       9.011  36.472  32.956  1.00  0.00      B    O  
ATOM   1012  H1  HOH B 331       8.322  35.969  32.392  1.00  0.00      B    H  
ATOM   1013  H2  HOH B 331       8.994  36.059  33.835  1.00  0.00      B    H  
ATOM   1014  O   HOH B 332      13.821  30.770  10.293  1.00  0.00      B    O  
ATOM   1015  H1  HOH B 332      14.438  30.010  10.114  1.00  0.00      B    H  
ATOM   1016  H2  HOH B 332      13.473  30.603  11.221  1.00  0.00      B    H  
ATOM   1017  O   HOH B 333       2.670   0.890   3.706  1.00  0.00      B    O  
ATOM   1018  H1  HOH B 333       2.491  -0.077   3.540  1.00  0.00      B    H  
ATOM   1019  H2  HOH B 333       1.779   1.370   3.706  1.00  0.00      B    H  
ATOM   1020  O   HOH B 334      13.279  29.509  19.349  1.00  0.00      B    O  
ATOM   1021  H1  HOH B 334      14.005  30.034  19.848  1.00  0.00      B    H  
ATOM   1022  H2  HOH B 334      13.151  28.684  19.922  1.00  0.00      B    H  
ATOM   1023  O   HOH B 335      28.673  11.761  14.855  1.00  0.00      B    O  
ATOM   1024  H1  HOH B 335      28.866  10.924  15.364  1.00  0.00      B    H  
ATOM   1025  H2  HOH B 335      28.878  12.503  15.527  1.00  0.00      B    H  
ATOM   1026  O   HOH B 336       1.571  13.744  29.039  1.00  0.00      B    O  
ATOM   1027  H1  HOH B 336       0.774  13.394  28.528  1.00  0.00      B    H  
ATOM   1028  H2  HOH B 336       1.445  14.733  29.254  1.00  0.00      B    H  
ATOM   1029  O   HOH B 337      34.008  20.621   3.886  1.00  0.00      B    O  
ATOM   1030  H1  HOH B 337      32.964  20.587   3.835  1.00  0.00      B    H  
ATOM   1031  H2  HOH B 337      34.373  21.172   4.661  1.00  0.00      B    H  
ATOM   1032  O   HOH B 338      18.862  35.831   5.084  1.00  0.00      B    O  
ATOM   1033  H1  HOH B 338      19.507  35.072   5.262  1.00  0.00      B    H  
ATOM   1034  H2  HOH B 338      19.355  36.687   5.362  1.00  0.00      B    H  
ATOM   1035  O   HOH B 339      22.905  27.332   8.708  1.00  0.00      B    O  
ATOM   1036  H1  HOH B 339      22.701  26.634   7.934  1.00  0.00      B    H  
ATOM   1037  H2  HOH B 339      23.708  26.960   9.235  1.00  0.00      B    H  
ATOM   1038  O   HOH B 340      22.450  16.225  14.692  1.00  0.00      B    O  
ATOM   1039  H1  HOH B 340      23.103  16.487  13.971  1.00  0.00      B    H  
ATOM   1040  H2  HOH B 340      21.988  17.046  15.114  1.00  0.00      B    H  
ATOM   1041  O   HOH B 341       8.009  10.686  24.209  1.00  0.00      B    O  
ATOM   1042  H1  HOH B 341       7.186  10.264  24.638  1.00  0.00      B    H  
ATOM   1043  H2  HOH B 341       8.824  10.601  24.797  1.00  0.00      B    H  
ATOM   1044  O   HOH B 342      11.641  38.022  10.048  1.00  0.00      B    O  
ATOM   1045  H1  HOH B 342      11.951  37.051   9.838  1.00  0.00      B    H  
ATOM   1046  H2  HOH B 342      12.293  38.612   9.640  1.00  0.00      B    H  
ATOM   1047  O   HOH B 343      15.285  15.787  23.456  1.00  0.00      B    O  
ATOM   1048  H1  HOH B 343      15.574  15.283  22.571  1.00  0.00      B    H  
ATOM   1049  H2  HOH B 343      15.163  15.089  24.109  1.00  0.00      B    H  
ATOM   1050  O   HOH B 344      14.185   8.690  36.690  1.00  0.00      B    O  
ATOM   1051  H1  HOH B 344      13.720   7.830  37.096  1.00  0.00      B    H  
ATOM   1052  H2  HOH B 344      14.186   8.502  35.686  1.00  0.00      B    H  
ATOM   1053  O   HOH B 345      28.772  23.279   7.395  1.00  0.00      B    O  
ATOM   1054  H1  HOH B 345      28.326  22.449   7.689  1.00  0.00      B    H  
ATOM   1055  H2  HOH B 345      28.085  23.805   6.866  1.00  0.00      B    H  
ATOM   1056  O   HOH B 346      20.973  26.225  36.208  1.00  0.00      B    O  
ATOM   1057  H1  HOH B 346      21.563  25.994  35.423  1.00  0.00      B    H  
ATOM   1058  H2  HOH B 346      21.508  26.309  37.019  1.00  0.00      B    H  
ATOM   1059  O   HOH B 347       5.527  34.095  35.377  1.00  0.00      B    O  
ATOM   1060  H1  HOH B 347       5.372  34.807  36.074  1.00  0.00      B    H  
ATOM   1061  H2  HOH B 347       4.766  34.387  34.711  1.00  0.00      B    H  
ATOM   1062  O   HOH B 348      24.853  19.449  30.162  1.00  0.00      B    O  
ATOM   1063  H1  HOH B 348      25.400  20.215  29.742  1.00  0.00      B    H  
ATOM   1064  H2  HOH B 348      24.868  18.689  29.467  1.00  0.00      B    H  
ATOM   1065  O   HOH B 349       5.450  19.969  17.498  1.00  0.00      B    O  
ATOM   1066  H1  HOH B 349       4.837  19.237  17.761  1.00  0.00      B    H  
ATOM   1067  H2  HOH B 349       5.099  20.342  16.577  1.00  0.00      B    H  
ATOM   1068  O   HOH B 350       5.249  26.386   4.744  1.00  0.00      B    O  
ATOM   1069  H1  HOH B 350       5.165  25.973   5.624  1.00  0.00      B    H  
ATOM   1070  H2  HOH B 350       6.232  26.385   4.507  1.00  0.00      B    H  
ATOM   1071  O   HOH B 351       7.081   8.274   1.703  1.00  0.00      B    O  
ATOM   1072  H1  HOH B 351       7.889   8.564   2.256  1.00  0.00      B    H  
ATOM   1073  H2  HOH B 351       6.411   7.674   2.233  1.00  0.00      B    H  
ATOM   1074  O   HOH B 352       4.296   5.796   0.262  1.00  0.00      B    O  
ATOM   1075  H1  HOH B 352       3.562   5.160   0.362  1.00  0.00      B    H  
ATOM   1076  H2  HOH B 352       4.642   5.949   1.194  1.00  0.00      B    H  
ATOM   1077  O   HOH B 353      10.495   1.624  12.280  1.00  0.00      B    O  
ATOM   1078  H1  HOH B 353      10.924   2.440  11.910  1.00  0.00      B    H  
ATOM   1079  H2  HOH B 353      11.166   0.940  12.576  1.00  0.00      B    H  
ATOM   1080  O   HOH B 354      22.973   8.398  18.783  1.00  0.00      B    O  
ATOM   1081  H1  HOH B 354      23.535   8.683  19.549  1.00  0.00      B    H  
ATOM   1082  H2  HOH B 354      23.285   7.458  18.463  1.00  0.00      B    H  
ATOM   1083  O   HOH B 355      35.161  20.223  31.777  1.00  0.00      B    O  
ATOM   1084  H1  HOH B 355      35.721  19.404  31.973  1.00  0.00      B    H  
ATOM   1085  H2  HOH B 355      34.344  20.115  32.377  1.00  0.00      B    H  
ATOM   1086  O   HOH B 356       3.549  34.762  13.405  1.00  0.00      B    O  
ATOM   1087  H1  HOH B 356       2.926  35.357  13.982  1.00  0.00      B    H  
ATOM   1088  H2  HOH B 356       4.440  35.249  13.460  1.00  0.00      B    H  
ATOM   1089  O   HOH B 357      23.354  10.177  14.526  1.00  0.00      B    O  
ATOM   1090  H1  HOH B 357      22.876   9.362  14.213  1.00  0.00      B    H  
ATOM   1091  H2  HOH B 357      23.749  10.674  13.727  1.00  0.00      B    H  
ATOM   1092  O   HOH B 358      19.345   6.066  30.803  1.00  0.00      B    O  
ATOM   1093  H1  HOH B 358      19.437   5.973  31.812  1.00  0.00      B    H  
ATOM   1094  H2  HOH B 358      20.124   5.668  30.413  1.00  0.00      B    H  
ATOM   1095  O   HOH B 359      32.417  18.517   6.372  1.00  0.00      B    O  
ATOM   1096  H1  HOH B 359      32.274  17.573   6.742  1.00  0.00      B    H  
ATOM   1097  H2  HOH B 359      33.447  18.713   6.308  1.00  0.00      B    H  
ATOM   1098  O   HOH B 360      29.325   9.120  29.626  1.00  0.00      B    O  
ATOM   1099  H1  HOH B 360      29.731   9.915  30.181  1.00  0.00      B    H  
ATOM   1100  H2  HOH B 360      30.057   8.570  29.284  1.00  0.00      B    H  
ATOM   1101  O   HOH B 361      12.981  13.864  27.453  1.00  0.00      B    O  
ATOM   1102  H1  HOH B 361      12.031  14.154  27.313  1.00  0.00      B    H  
ATOM   1103  H2  HOH B 361      13.046  13.130  28.140  1.00  0.00      B    H  
ATOM   1104  O   HOH B 362      13.642  27.643  26.352  1.00  0.00      B    O  
ATOM   1105  H1  HOH B 362      13.993  27.393  27.286  1.00  0.00      B    H  
ATOM   1106  H2  HOH B 362      13.014  26.936  26.058  1.00  0.00      B    H  
ATOM   1107  O   HOH B 363      17.568   8.434   9.087  1.00  0.00      B    O  
ATOM   1108  H1  HOH B 363      16.849   8.251   8.505  1.00  0.00      B    H  
ATOM   1109  H2  HOH B 363      18.383   8.039   8.625  1.00  0.00      B    H  
ATOM   1110  O   HOH B 364      38.014  10.844   6.866  1.00  0.00      B    O  
ATOM   1111  H1  HOH B 364      38.319  11.753   6.451  1.00  0.00      B    H  
ATOM   1112  H2  HOH B 364      37.086  10.635   6.453  1.00  0.00      B    H  
ATOM   1113  O   HOH B 365      21.437  30.057  21.921  1.00  0.00      B    O  
ATOM   1114  H1  HOH B 365      22.095  29.569  22.522  1.00  0.00      B    H  
ATOM   1115  H2  HOH B 365      21.985  30.570  21.216  1.00  0.00      B    H  
ATOM   1116  O   HOH B 366      35.982  22.314  14.159  1.00  0.00      B    O  
ATOM   1117  H1  HOH B 366      35.756  23.293  14.529  1.00  0.00      B    H  
ATOM   1118  H2  HOH B 366      36.250  21.717  14.972  1.00  0.00      B    H  
ATOM   1119  O   HOH B 367      36.505  38.403   6.638  1.00  0.00      B    O  
ATOM   1120  H1  HOH B 367      36.558  38.734   7.627  1.00  0.00      B    H  
ATOM   1121  H2  HOH B 367      36.185  37.432   6.595  1.00  0.00      B    H  
ATOM   1122  O   HOH B 368      27.745   6.632  10.020  1.00  0.00      B    O  
ATOM   1123  H1  HOH B 368      27.190   5.832  10.236  1.00  0.00      B    H  
ATOM   1124  H2  HOH B 368      28.409   6.310   9.296  1.00  0.00      B    H  
ATOM   1125  O   HOH B 369       2.070  39.521   8.681  1.00  0.00      B    O  
ATOM   1126  H1  HOH B 369       2.408  39.212   9.561  1.00  0.00      B    H  
ATOM   1127  H2  HOH B 369       1.681  38.698   8.160  1.00  0.00      B    H  
ATOM   1128  O   HOH B 370      33.452  16.609  10.213  1.00  0.00      B    O  
ATOM   1129  H1  HOH B 370      34.115  17.273   9.834  1.00  0.00      B    H  
ATOM   1130  H2  HOH B 370      32.566  16.718   9.771  1.00  0.00      B    H  
ATOM   1131  O   HOH B 371      32.008  35.063  13.865  1.00  0.00      B    O  
ATOM   1132  H1  HOH B 371      32.510  34.936  14.722  1.00  0.00      B    H  
ATOM   1133  H2  HOH B 371      32.532  34.712  13.097  1.00  0.00      B    H  
ATOM   1134  O   HOH B 372      28.996  29.538   9.763  1.00  0.00      B    O  
ATOM   1135  H1  HOH B 372      28.882  30.578   9.548  1.00  0.00      B    H  
ATOM   1136  H2  HOH B 372      29.521  29.434  10.599  1.00  0.00      B    H  
ATOM   1137  O   HOH B 373      29.887  14.159  32.272  1.00  0.00      B    O  
ATOM   1138  H1  HOH B 373      30.510  14.556  31.537  1.00  0.00      B    H  
ATOM   1139  H2  HOH B 373      29.313  14.900  32.650  1.00  0.00      B    H  
ATOM   1140  O   HOH B 374      19.783   7.705   7.689  1.00  0.00      B    O  
ATOM   1141  H1  HOH B 374      20.602   7.437   8.247  1.00  0.00      B    H  
ATOM   1142  H2  HOH B 374      19.982   8.690   7.510  1.00  0.00      B    H  
ATOM   1143  O   HOH B 375      27.205  27.280  33.889  1.00  0.00      B    O  
ATOM   1144  H1  HOH B 375      27.279  28.232  33.815  1.00  0.00      B    H  
ATOM   1145  H2  HOH B 375      27.747  26.937  33.110  1.00  0.00      B    H  
ATOM   1146  O   HOH B 376      20.753  20.622  30.180  1.00  0.00      B    O  
ATOM   1147  H1  HOH B 376      20.263  21.104  30.908  1.00  0.00      B    H  
ATOM   1148  H2  HOH B 376      21.442  20.068  30.646  1.00  0.00      B    H  
ATOM   1149  O   HOH B 377      11.710  25.767  33.380  1.00  0.00      B    O  
ATOM   1150  H1  HOH B 377      11.866  26.604  32.803  1.00  0.00      B    H  
ATOM   1151  H2  HOH B 377      12.294  25.013  33.059  1.00  0.00      B    H  
ATOM   1152  O   HOH B 378      38.522   5.259  36.405  1.00  0.00      B    O  
ATOM   1153  H1  HOH B 378      37.537   5.648  36.483  1.00  0.00      B    H  
ATOM   1154  H2  HOH B 378      39.133   5.830  36.943  1.00  0.00      B    H  
ATOM   1155  O   HOH B 379      13.421   0.824  37.597  1.00  0.00      B    O  
ATOM   1156  H1  HOH B 379      12.842   1.402  37.043  1.00  0.00      B    H  
ATOM   1157  H2  HOH B 379      12.853   0.378  38.344  1.00  0.00      B    H  
ATOM   1158  O   HOH B 380      32.299  33.600  -0.152  1.00  0.00      B    O  
ATOM   1159  H1  HOH B 380      31.979  32.943   0.548  1.00  0.00      B    H  
ATOM   1160  H2  HOH B 380      32.402  34.445   0.243  1.00  0.00      B    H  
ATOM   1161  O   HOH B 381      32.006  24.705  35.629  1.00  0.00      B    O  
ATOM   1162  H1  HOH B 381      32.305  23.894  35.257  1.00  0.00      B    H  
ATOM   1163  H2  HOH B 381      31.334  25.108  34.971  1.00  0.00      B    H  
ATOM   1164  O   HOH B 382      15.219  36.380  38.148  1.00  0.00      B    O  
ATOM   1165  H1  HOH B 382      15.319  36.433  37.097  1.00  0.00      B    H  
ATOM   1166  H2  HOH B 382      15.950  35.765  38.373  1.00  0.00      B    H  
ATOM   1167  O   HOH B 383      12.057  12.437  10.150  1.00  0.00      B    O  
ATOM   1168  H1  HOH B 383      11.539  13.214  10.522  1.00  0.00      B    H  
ATOM   1169  H2  HOH B 383      12.989  12.404  10.586  1.00  0.00      B    H  
ATOM   1170  O   HOH B 384       4.448  17.692   7.751  1.00  0.00      B    O  
ATOM   1171  H1  HOH B 384       3.587  18.161   7.948  1.00  0.00      B    H  
ATOM   1172  H2  HOH B 384       5.027  18.269   7.050  1.00  0.00      B    H  
ATOM   1173  O   HOH B 385      17.818  33.251  12.596  1.00  0.00      B    O  
ATOM   1174  H1  HOH B 385      17.873  34.131  12.107  1.00  0.00      B    H  
ATOM   1175  H2  HOH B 385      17.257  32.623  12.024  1.00  0.00      B    H  
ATOM   1176  O   HOH B 386       4.363  27.606  33.899  1.00  0.00      B    O  
ATOM   1177  H1  HOH B 386       3.473  27.893  33.519  1.00  0.00      B    H  
ATOM   1178  H2  HOH B 386       4.154  26.640  34.158  1.00  0.00      B    H  
ATOM   1179  O   HOH B 387      27.811  27.348  29.238  1.00  0.00      B    O  
ATOM   1180  H1  HOH B 387      28.042  27.316  28.247  1.00  0.00      B    H  
ATOM   1181  H2  HOH B 387      27.242  28.208  29.377  1.00  0.00      B    H  
ATOM   1182  O   HOH B 388      20.302  27.590   5.663  1.00  0.00      B    O  
ATOM   1183  H1  HOH B 388      21.078  27.457   6.308  1.00  0.00      B    H  
ATOM   1184  H2  HOH B 388      19.566  26.932   5.920  1.00  0.00      B    H  
ATOM   1185  O   HOH B 389      30.922  22.268  33.318  1.00  0.00      B    O  
ATOM   1186  H1  HOH B 389      31.750  22.085  33.807  1.00  0.00      B    H  
ATOM   1187  H2  HOH B 389      31.223  22.765  32.416  1.00  0.00      B    H  
ATOM   1188  O   HOH B 390      32.511  13.800  38.240  1.00  0.00      B    O  
ATOM   1189  H1  HOH B 390      33.355  13.763  38.812  1.00  0.00      B    H  
ATOM   1190  H2  HOH B 390      31.718  13.936  38.846  1.00  0.00      B    H  
ATOM   1191  O   HOH B 391       7.689  18.612  15.575  1.00  0.00      B    O  
ATOM   1192  H1  HOH B 391       7.715  17.745  16.092  1.00  0.00      B    H  
ATOM   1193  H2  HOH B 391       6.780  19.123  15.816  1.00  0.00      B    H  
ATOM   1194  O   HOH B 392       5.887  10.223  20.495  1.00  0.00      B    O  
ATOM   1195  H1  HOH B 392       5.168  10.130  21.195  1.00  0.00      B    H  
ATOM   1196  H2  HOH B 392       6.710   9.863  20.945  1.00  0.00      B    H  
ATOM   1197  O   HOH B 393       3.610  10.969  35.180  1.00  0.00      B    O  
ATOM   1198  H1  HOH B 393       4.234  11.674  35.367  1.00  0.00      B    H  
ATOM   1199  H2  HOH B 393       3.468  10.884  34.200  1.00  0.00      B    H  
ATOM   1200  O   HOH B 394       0.895  34.421  33.866  1.00  0.00      B    O  
ATOM   1201  H1  HOH B 394       0.875  33.725  34.620  1.00  0.00      B    H  
ATOM   1202  H2  HOH B 394       1.901  34.605  33.789  1.00  0.00      B    H  
ATOM   1203  O   HOH B 395       4.187  25.431   9.239  1.00  0.00      B    O  
ATOM   1204  H1  HOH B 395       5.146  25.631   9.558  1.00  0.00      B    H  
ATOM   1205  H2  HOH B 395       4.339  25.302   8.233  1.00  0.00      B    H  
ATOM   1206  O   HOH B 396      24.885  34.611  10.303  1.00  0.00      B    O  
ATOM   1207  H1  HOH B 396      24.645  35.594  10.142  1.00  0.00      B    H  
ATOM   1208  H2  HOH B 396      24.137  34.191  10.928  1.00  0.00      B    H  
ATOM   1209  O   HOH B 397      22.206  26.542  26.048  1.00  0.00      B    O  
ATOM   1210  H1  HOH B 397      22.103  27.431  25.517  1.00  0.00      B    H  
ATOM   1211  H2  HOH B 397      23.101  26.565  26.581  1.00  0.00      B    H  
ATOM   1212  O   HOH B 398       7.288  37.972  11.692  1.00  0.00      B    O  
ATOM   1213  H1  HOH B 398       6.531  37.423  12.046  1.00  0.00      B    H  
ATOM   1214  H2  HOH B 398       7.096  38.303  10.717  1.00  0.00      B    H  
ATOM   1215  O   HOH B 399       7.508  10.030  27.811  1.00  0.00      B    O  
ATOM   1216  H1  HOH B 399       7.462   9.739  26.857  1.00  0.00      B    H  
ATOM   1217  H2  HOH B 399       8.425   9.694  28.256  1.00  0.00      B    H  
ATOM   1218  O   HOH B 400      26.582  29.611  30.040  1.00  0.00      B    O  
ATOM   1219  H1  HOH B 400      26.692  30.294  29.338  1.00  0.00      B    H  
ATOM   1220  H2  HOH B 400      26.078  29.990  30.876  1.00  0.00      B    H  
ATOM   1221  O   HOH B 401      30.711  18.624  26.887  1.00  0.00      B    O  
ATOM   1222  H1  HOH B 401      31.585  18.634  26.376  1.00  0.00      B    H  
ATOM   1223  H2  HOH B 401      30.619  19.473  27.465  1.00  0.00      B    H  
ATOM   1224  O   HOH B 402       9.742  27.558  35.053  1.00  0.00      B    O  
ATOM   1225  H1  HOH B 402       9.137  28.121  34.485  1.00  0.00      B    H  
ATOM   1226  H2  HOH B 402      10.414  27.153  34.431  1.00  0.00      B    H  
ATOM   1227  O   HOH B 403      20.276  12.052  26.867  1.00  0.00      B    O  
ATOM   1228  H1  HOH B 403      19.924  11.193  27.311  1.00  0.00      B    H  
ATOM   1229  H2  HOH B 403      21.236  11.970  26.882  1.00  0.00      B    H  
ATOM   1230  O   HOH B 404       9.509  28.872  26.380  1.00  0.00      B    O  
ATOM   1231  H1  HOH B 404       8.587  28.566  26.728  1.00  0.00      B    H  
ATOM   1232  H2  HOH B 404      10.138  28.117  26.430  1.00  0.00      B    H  
ATOM   1233  O   HOH B 405      28.157  11.221  32.751  1.00  0.00      B    O  
ATOM   1234  H1  HOH B 405      28.500  10.411  33.152  1.00  0.00      B    H  
ATOM   1235  H2  HOH B 405      29.007  11.672  32.375  1.00  0.00      B    H  
ATOM   1236  O   HOH B 406      36.161  27.934  11.874  1.00  0.00      B    O  
ATOM   1237  H1  HOH B 406      36.827  28.476  11.337  1.00  0.00      B    H  
ATOM   1238  H2  HOH B 406      35.343  28.515  12.108  1.00  0.00      B    H  
ATOM   1239  O   HOH B 407      31.361  27.648  18.337  1.00  0.00      B    O  
ATOM   1240  H1  HOH B 407      30.584  27.503  17.688  1.00  0.00      B    H  
ATOM   1241  H2  HOH B 407      31.014  27.320  19.228  1.00  0.00      B    H  
ATOM   1242  O   HOH B 408      11.816  12.829  33.050  1.00  0.00      B    O  
ATOM   1243  H1  HOH B 408      11.137  13.508  32.649  1.00  0.00      B    H  
ATOM   1244  H2  HOH B 408      11.336  11.913  33.224  1.00  0.00      B    H  
ATOM   1245  O   HOH B 409      36.412  20.496  21.050  1.00  0.00      B    O  
ATOM   1246  H1  HOH B 409      35.554  20.952  21.314  1.00  0.00      B    H  
ATOM   1247  H2  HOH B 409      36.226  19.829  20.340  1.00  0.00      B    H  
ATOM   1248  O   HOH B 410       3.716  19.345  21.188  1.00  0.00      B    O  
ATOM   1249  H1  HOH B 410       2.928  18.836  21.448  1.00  0.00      B    H  
ATOM   1250  H2  HOH B 410       4.036  19.775  22.068  1.00  0.00      B    H  
ATOM   1251  O   HOH B 411      24.609  32.674  21.722  1.00  0.00      B    O  
ATOM   1252  H1  HOH B 411      25.351  32.043  21.934  1.00  0.00      B    H  
ATOM   1253  H2  HOH B 411      24.733  32.967  20.754  1.00  0.00      B    H  
ATOM   1254  O   HOH B 412      23.878  11.693  33.392  1.00  0.00      B    O  
ATOM   1255  H1  HOH B 412      23.394  11.181  34.134  1.00  0.00      B    H  
ATOM   1256  H2  HOH B 412      24.495  12.465  33.789  1.00  0.00      B    H  
ATOM   1257  O   HOH B 413      33.956   5.813  10.110  1.00  0.00      B    O  
ATOM   1258  H1  HOH B 413      33.300   5.830  10.925  1.00  0.00      B    H  
ATOM   1259  H2  HOH B 413      34.748   5.264  10.394  1.00  0.00      B    H  
ATOM   1260  O   HOH B 414      16.646  13.562   2.336  1.00  0.00      B    O  
ATOM   1261  H1  HOH B 414      15.674  13.296   2.265  1.00  0.00      B    H  
ATOM   1262  H2  HOH B 414      17.092  13.391   1.418  1.00  0.00      B    H  
ATOM   1263  O   HOH B 415      27.915  32.993   4.327  1.00  0.00      B    O  
ATOM   1264  H1  HOH B 415      28.311  32.370   5.055  1.00  0.00      B    H  
ATOM   1265  H2  HOH B 415      27.861  33.976   4.657  1.00  0.00      B    H  
ATOM   1266  O   HOH B 416      36.319  14.102  13.635  1.00  0.00      B    O  
ATOM   1267  H1  HOH B 416      35.680  13.598  13.029  1.00  0.00      B    H  
ATOM   1268  H2  HOH B 416      36.947  14.704  13.087  1.00  0.00      B    H  
ATOM   1269  O   HOH B 417      12.279  30.024   8.268  1.00  0.00      B    O  
ATOM   1270  H1  HOH B 417      12.252  30.866   7.638  1.00  0.00      B    H  
ATOM   1271  H2  HOH B 417      12.829  30.303   9.088  1.00  0.00      B    H  
ATOM   1272  O   HOH B 418      35.074  26.713  27.424  1.00  0.00      B    O  
ATOM   1273  H1  HOH B 418      35.787  26.538  26.662  1.00  0.00      B    H  
ATOM   1274  H2  HOH B 418      34.911  27.699  27.474  1.00  0.00      B    H  
ATOM   1275  O   HOH B 419      17.061  29.777  37.375  1.00  0.00      B    O  
ATOM   1276  H1  HOH B 419      16.908  28.811  37.044  1.00  0.00      B    H  
ATOM   1277  H2  HOH B 419      16.903  29.668  38.340  1.00  0.00      B    H  
ATOM   1278  O   HOH B 420      28.844   6.160   3.795  1.00  0.00      B    O  
ATOM   1279  H1  HOH B 420      28.265   7.009   3.802  1.00  0.00      B    H  
ATOM   1280  H2  HOH B 420      28.231   5.380   3.867  1.00  0.00      B    H  
ATOM   1281  O   HOH B 421       3.267   5.088  21.259  1.00  0.00      B    O  
ATOM   1282  H1  HOH B 421       2.920   4.281  20.728  1.00  0.00      B    H  
ATOM   1283  H2  HOH B 421       3.625   5.728  20.569  1.00  0.00      B    H  
ATOM   1284  O   HOH B 422       1.296  15.536  17.532  1.00  0.00      B    O  
ATOM   1285  H1  HOH B 422       0.347  15.391  17.841  1.00  0.00      B    H  
ATOM   1286  H2  HOH B 422       1.783  15.879  18.350  1.00  0.00      B    H  
ATOM   1287  O   HOH B 423      37.820  30.865  34.610  1.00  0.00      B    O  
ATOM   1288  H1  HOH B 423      37.303  31.296  33.850  1.00  0.00      B    H  
ATOM   1289  H2  HOH B 423      38.524  31.589  34.882  1.00  0.00      B    H  
ATOM   1290  O   HOH B 424      33.785  33.181  26.700  1.00  0.00      B    O  
ATOM   1291  H1  HOH B 424      33.685  32.396  26.064  1.00  0.00      B    H  
ATOM   1292  H2  HOH B 424      32.906  33.332  27.092  1.00  0.00      B    H  
ATOM   1293  O   HOH B 425       8.633  25.566  19.325  1.00  0.00      B    O  
ATOM   1294  H1  HOH B 425       7.757  25.175  19.657  1.00  0.00      B    H  
ATOM   1295  H2  HOH B 425       9.344  25.414  20.044  1.00  0.00      B    H  
ATOM   1296  O   HOH B 426      15.012   5.455  24.441  1.00  0.00      B    O  
ATOM   1297  H1  HOH B 426      16.052   5.319  24.550  1.00  0.00      B    H  
ATOM   1298  H2  HOH B 426      14.521   4.585  24.737  1.00  0.00      B    H  
ATOM   1299  O   HOH B 427       2.080  16.362  20.096  1.00  0.00      B    O  
ATOM   1300  H1  HOH B 427       2.776  15.560  20.263  1.00  0.00      B    H  
ATOM   1301  H2  HOH B 427       1.195  16.081  20.430  1.00  0.00      B    H  
ATOM   1302  O   HOH B 428       0.087   3.269  17.307  1.00  0.00      B    O  
ATOM   1303  H1  HOH B 428       0.670   2.527  17.711  1.00  0.00      B    H  
ATOM   1304  H2  HOH B 428      -0.226   2.925  16.397  1.00  0.00      B    H  
ATOM   1305  O   HOH B 429      30.145   2.434  35.807  1.00  0.00      B    O  
ATOM   1306  H1  HOH B 429      30.034   1.950  34.888  1.00  0.00      B    H  
ATOM   1307  H2  HOH B 429      30.303   1.690  36.445  1.00  0.00      B    H  
ATOM   1308  O   HOH B 430      37.829  39.069  13.019  1.00  0.00      B    O  
ATOM   1309  H1  HOH B 430      37.283  38.859  12.211  1.00  0.00      B    H  
ATOM   1310  H2  HOH B 430      38.738  38.682  12.820  1.00  0.00      B    H  
ATOM   1311  O   HOH B 431       7.289   1.380  25.485  1.00  0.00      B    O  
ATOM   1312  H1  HOH B 431       7.644   0.452  25.210  1.00  0.00      B    H  
ATOM   1313  H2  HOH B 431       6.728   1.346  26.322  1.00  0.00      B    H  
ATOM   1314  O   HOH B 432      31.318  20.633   3.796  1.00  0.00      B    O  
ATOM   1315  H1  HOH B 432      30.857  21.491   3.762  1.00  0.00      B    H  
ATOM   1316  H2  HOH B 432      30.696  19.963   4.247  1.00  0.00      B    H  
ATOM   1317  O   HOH B 433       8.767  20.578   2.202  1.00  0.00      B    O  
ATOM   1318  H1  HOH B 433       8.618  19.810   2.823  1.00  0.00      B    H  
ATOM   1319  H2  HOH B 433       7.903  20.799   1.876  1.00  0.00      B    H  
ATOM   1320  O   HOH B 434       9.735   9.934  29.584  1.00  0.00      B    O  
ATOM   1321  H1  HOH B 434       9.155   9.923  30.351  1.00  0.00      B    H  
ATOM   1322  H2  HOH B 434      10.541   9.365  29.752  1.00  0.00      B    H  
ATOM   1323  O   HOH B 435       1.925  13.248   8.093  1.00  0.00      B    O  
ATOM   1324  H1  HOH B 435       0.987  13.591   8.218  1.00  0.00      B    H  
ATOM   1325  H2  HOH B 435       2.180  12.684   8.935  1.00  0.00      B    H  
ATOM   1326  O   HOH B 436       8.328  27.938  18.424  1.00  0.00      B    O  
ATOM   1327  H1  HOH B 436       8.929  28.015  17.640  1.00  0.00      B    H  
ATOM   1328  H2  HOH B 436       8.373  26.963  18.844  1.00  0.00      B    H  
ATOM   1329  O   HOH B 437      28.583  31.657  32.169  1.00  0.00      B    O  
ATOM   1330  H1  HOH B 437      28.048  32.106  31.478  1.00  0.00      B    H  
ATOM   1331  H2  HOH B 437      28.857  30.746  31.803  1.00  0.00      B    H  
ATOM   1332  O   HOH B 438      39.374  20.568  29.268  1.00  0.00      B    O  
ATOM   1333  H1  HOH B 438      39.127  20.721  28.285  1.00  0.00      B    H  
ATOM   1334  H2  HOH B 438      38.663  21.001  29.869  1.00  0.00      B    H  
ATOM   1335  O   HOH B 439      -0.339  25.729  32.599  1.00  0.00      B    O  
ATOM   1336  H1  HOH B 439       0.318  25.854  33.335  1.00  0.00      B    H  
ATOM   1337  H2  HOH B 439       0.154  25.811  31.730  1.00  0.00      B    H  
ATOM   1338  O   HOH B 440      23.209  39.166  25.483  1.00  0.00      B    O  
ATOM   1339  H1  HOH B 440      22.425  38.671  25.911  1.00  0.00      B    H  
ATOM   1340  H2  HOH B 440      23.972  39.087  26.089  1.00  0.00      B    H  
ATOM   1341  O   HOH B 441      25.119  20.770  17.174  1.00  0.00      B    O  
ATOM   1342  H1  HOH B 441      25.392  19.828  16.914  1.00  0.00      B    H  
ATOM   1343  H2  HOH B 441      26.065  21.206  17.308  1.00  0.00      B    H  
ATOM   1344  O   HOH B 442      39.381  10.792   9.481  1.00  0.00      B    O  
ATOM   1345  H1  HOH B 442      38.993  11.563  10.060  1.00  0.00      B    H  
ATOM   1346  H2  HOH B 442      38.793  10.624   8.709  1.00  0.00      B    H  
ATOM   1347  O   HOH B 443      18.749  39.495  37.397  1.00  0.00      B    O  
ATOM   1348  H1  HOH B 443      17.802  39.225  37.035  1.00  0.00      B    H  
ATOM   1349  H2  HOH B 443      19.247  38.642  37.618  1.00  0.00      B    H  
ATOM   1350  O   HOH B 444      28.029  26.583   5.405  1.00  0.00      B    O  
ATOM   1351  H1  HOH B 444      27.929  26.425   4.426  1.00  0.00      B    H  
ATOM   1352  H2  HOH B 444      27.276  26.009   5.773  1.00  0.00      B    H  
ATOM   1353  O   HOH B 445      35.090  17.885  34.456  1.00  0.00      B    O  
ATOM   1354  H1  HOH B 445      35.217  16.994  34.904  1.00  0.00      B    H  
ATOM   1355  H2  HOH B 445      34.431  17.801  33.694  1.00  0.00      B    H  
ATOM   1356  O   HOH B 446      21.376   1.752  16.922  1.00  0.00      B    O  
ATOM   1357  H1  HOH B 446      21.189   1.833  15.959  1.00  0.00      B    H  
ATOM   1358  H2  HOH B 446      20.722   1.065  17.239  1.00  0.00      B    H  
ATOM   1359  O   HOH B 447      23.871  15.631   1.105  1.00  0.00      B    O  
ATOM   1360  H1  HOH B 447      24.418  14.743   1.021  1.00  0.00      B    H  
ATOM   1361  H2  HOH B 447      22.913  15.411   0.861  1.00  0.00      B    H  
ATOM   1362  O   HOH B 448      24.229  16.335   3.991  1.00  0.00      B    O  
ATOM   1363  H1  HOH B 448      25.140  15.977   4.116  1.00  0.00      B    H  
ATOM   1364  H2  HOH B 448      24.148  16.446   2.993  1.00  0.00      B    H  
ATOM   1365  O   HOH B 449      10.763  14.816  10.957  1.00  0.00      B    O  
ATOM   1366  H1  HOH B 449       9.973  14.108  11.042  1.00  0.00      B    H  
ATOM   1367  H2  HOH B 449      11.250  14.916  11.838  1.00  0.00      B    H  
ATOM   1368  O   HOH B 450      14.538  33.035  14.640  1.00  0.00      B    O  
ATOM   1369  H1  HOH B 450      15.075  32.193  14.728  1.00  0.00      B    H  
ATOM   1370  H2  HOH B 450      13.539  32.773  14.460  1.00  0.00      B    H  
ATOM   1371  O   HOH B 451       5.281  37.382   2.822  1.00  0.00      B    O  
ATOM   1372  H1  HOH B 451       5.810  38.098   3.351  1.00  0.00      B    H  
ATOM   1373  H2  HOH B 451       5.044  37.834   1.892  1.00  0.00      B    H  
ATOM   1374  O   HOH B 452      17.470  30.035  26.325  1.00  0.00      B    O  
ATOM   1375  H1  HOH B 452      18.407  30.009  26.817  1.00  0.00      B    H  
ATOM   1376  H2  HOH B 452      16.727  30.314  27.022  1.00  0.00      B    H  
ATOM   1377  O   HOH B 453      25.843  36.656   6.466  1.00  0.00      B    O  
ATOM   1378  H1  HOH B 453      25.910  37.564   6.952  1.00  0.00      B    H  
ATOM   1379  H2  HOH B 453      25.381  35.966   7.013  1.00  0.00      B    H  
ATOM   1380  O   HOH B 454      28.926   5.565  24.469  1.00  0.00      B    O  
ATOM   1381  H1  HOH B 454      29.043   5.001  25.317  1.00  0.00      B    H  
ATOM   1382  H2  HOH B 454      29.231   4.994  23.709  1.00  0.00      B    H  
ATOM   1383  O   HOH B 455       0.275   8.342  14.044  1.00  0.00      B    O  
ATOM   1384  H1  HOH B 455       0.310   7.364  14.251  1.00  0.00      B    H  
ATOM   1385  H2  HOH B 455       0.159   8.318  13.039  1.00  0.00      B    H  
ATOM   1386  O   HOH B 456      37.114   7.257  22.563  1.00  0.00      B    O  
ATOM   1387  H1  HOH B 456      37.476   8.178  22.811  1.00  0.00      B    H  
ATOM   1388  H2  HOH B 456      37.643   6.563  23.144  1.00  0.00      B    H  
ATOM   1389  O   HOH B 457       4.767  23.765   6.848  1.00  0.00      B    O  
ATOM   1390  H1  HOH B 457       5.171  22.938   7.219  1.00  0.00      B    H  
ATOM   1391  H2  HOH B 457       3.779  23.535   6.739  1.00  0.00      B    H  
ATOM   1392  O   HOH B 458       3.690  21.656  36.200  1.00  0.00      B    O  
ATOM   1393  H1  HOH B 458       4.533  21.846  36.701  1.00  0.00      B    H  
ATOM   1394  H2  HOH B 458       3.676  22.237  35.404  1.00  0.00      B    H  
ATOM   1395  O   HOH B 459       4.282   5.937  14.227  1.00  0.00      B    O  
ATOM   1396  H1  HOH B 459       5.099   5.760  13.570  1.00  0.00      B    H  
ATOM   1397  H2  HOH B 459       4.532   6.870  14.634  1.00  0.00      B    H  
ATOM   1398  O   HOH B 460      26.072  24.742   6.075  1.00  0.00      B    O  
ATOM   1399  H1  HOH B 460      25.452  24.470   6.888  1.00  0.00      B    H  
ATOM   1400  H2  HOH B 460      25.459  25.248   5.405  1.00  0.00      B    H  
ATOM   1401  O   HOH B 461       6.519  12.379  28.531  1.00  0.00      B    O  
ATOM   1402  H1  HOH B 461       6.825  12.514  29.517  1.00  0.00      B    H  
ATOM   1403  H2  HOH B 461       6.853  11.443  28.168  1.00  0.00      B    H  
ATOM   1404  O   HOH B 462      30.295  30.635  35.079  1.00  0.00      B    O  
ATOM   1405  H1  HOH B 462      30.208  31.307  34.360  1.00  0.00      B    H  
ATOM   1406  H2  HOH B 462      29.963  31.105  35.906  1.00  0.00      B    H  
ATOM   1407  O   HOH B 463       4.162  13.175  32.479  1.00  0.00      B    O  
ATOM   1408  H1  HOH B 463       4.154  14.233  32.474  1.00  0.00      B    H  
ATOM   1409  H2  HOH B 463       3.425  12.839  31.821  1.00  0.00      B    H  
ATOM   1410  O   HOH B 464      22.970  12.175  26.743  1.00  0.00      B    O  
ATOM   1411  H1  HOH B 464      22.910  11.619  27.564  1.00  0.00      B    H  
ATOM   1412  H2  HOH B 464      23.852  12.576  26.692  1.00  0.00      B    H  
ATOM   1413  O   HOH B 465      38.006  12.544  38.263  1.00  0.00      B    O  
ATOM   1414  H1  HOH B 465      38.116  13.519  37.956  1.00  0.00      B    H  
ATOM   1415  H2  HOH B 465      38.734  12.457  38.957  1.00  0.00      B    H  
ATOM   1416  O   HOH B 466      15.547   8.492  15.643  1.00  0.00      B    O  
ATOM   1417  H1  HOH B 466      16.386   8.608  16.252  1.00  0.00      B    H  
ATOM   1418  H2  HOH B 466      15.490   7.549  15.213  1.00  0.00      B    H  
ATOM   1419  O   HOH B 467       3.687  26.204  21.321  1.00  0.00      B    O  
ATOM   1420  H1  HOH B 467       3.749  25.329  20.812  1.00  0.00      B    H  
ATOM   1421  H2  HOH B 467       3.177  26.864  20.748  1.00  0.00      B    H  
ATOM   1422  O   HOH B 468       1.048  32.125  24.886  1.00  0.00      B    O  
ATOM   1423  H1  HOH B 468       1.809  32.778  25.033  1.00  0.00      B    H  
ATOM   1424  H2  HOH B 468       0.986  31.581  25.700  1.00  0.00      B    H  
ATOM   1425  O   HOH B 469      31.898  23.732   1.252  1.00  0.00      B    O  
ATOM   1426  H1  HOH B 469      31.404  22.960   0.867  1.00  0.00      B    H  
ATOM   1427  H2  HOH B 469      31.291  24.498   1.371  1.00  0.00      B    H  
ATOM   1428  O   HOH B 470      26.896  19.368  21.472  1.00  0.00      B    O  
ATOM   1429  H1  HOH B 470      26.084  19.926  21.404  1.00  0.00      B    H  
ATOM   1430  H2  HOH B 470      26.837  18.661  20.780  1.00  0.00      B    H  
ATOM   1431  O   HOH B 471      26.998  33.232  36.113  1.00  0.00      B    O  
ATOM   1432  H1  HOH B 471      27.816  33.717  35.780  1.00  0.00      B    H  
ATOM   1433  H2  HOH B 471      27.319  32.393  36.518  1.00  0.00      B    H  
ATOM   1434  O   HOH B 472       8.568  32.490   8.283  1.00  0.00      B    O  
ATOM   1435  H1  HOH B 472       9.317  32.257   7.644  1.00  0.00      B    H  
ATOM   1436  H2  HOH B 472       7.683  32.667   7.830  1.00  0.00      B    H  
ATOM   1437  O   HOH B 473      18.507   0.813  28.740  1.00  0.00      B    O  
ATOM   1438  H1  HOH B 473      18.551   1.822  28.870  1.00  0.00      B    H  
ATOM   1439  H2  HOH B 473      18.681   0.745  27.736  1.00  0.00      B    H  
ATOM   1440  O   HOH B 474      26.595  31.375  27.374  1.00  0.00      B    O  
ATOM   1441  H1  HOH B 474      25.643  31.172  27.236  1.00  0.00      B    H  
ATOM   1442  H2  HOH B 474      27.002  30.914  26.587  1.00  0.00      B    H  
ATOM   1443  O   HOH B 475      15.149  32.418   0.673  1.00  0.00      B    O  
ATOM   1444  H1  HOH B 475      14.953  32.678   1.621  1.00  0.00      B    H  
ATOM   1445  H2  HOH B 475      14.346  32.721   0.087  1.00  0.00      B    H  
ATOM   1446  O   HOH B 476      11.503  28.816  17.405  1.00  0.00      B    O  
ATOM   1447  H1  HOH B 476      12.196  29.208  18.026  1.00  0.00      B    H  
ATOM   1448  H2  HOH B 476      11.840  27.849  17.139  1.00  0.00      B    H  
ATOM   1449  O   HOH B 477      13.642  25.931   1.252  1.00  0.00      B    O  
ATOM   1450  H1  HOH B 477      13.154  25.714   2.144  1.00  0.00      B    H  
ATOM   1451  H2  HOH B 477      14.278  25.190   1.002  1.00  0.00      B    H  
ATOM   1452  O   HOH B 478      19.421  13.034  34.453  1.00  0.00      B    O  
ATOM   1453  H1  HOH B 478      18.438  12.882  34.263  1.00  0.00      B    H  
ATOM   1454  H2  HOH B 478      19.852  12.107  34.678  1.00  0.00      B    H  
ATOM   1455  O   HOH B 479      28.101  11.409  22.012  1.00  0.00      B    O  
ATOM   1456  H1  HOH B 479      28.330  11.321  21.032  1.00  0.00      B    H  
ATOM   1457  H2  HOH B 479      27.748  12.369  22.173  1.00  0.00      B    H  
ATOM   1458  O   HOH B 480      11.299  38.449  27.133  1.00  0.00      B    O  
ATOM   1459  H1  HOH B 480      11.451  38.309  28.145  1.00  0.00      B    H  
ATOM   1460  H2  HOH B 480      11.891  37.847  26.681  1.00  0.00      B    H  
ATOM   1461  O   HOH B 481      11.914  10.834  15.192  1.00  0.00      B    O  
ATOM   1462  H1  HOH B 481      11.909  11.307  16.104  1.00  0.00      B    H  
ATOM   1463  H2  HOH B 481      12.263   9.890  15.335  1.00  0.00      B    H  
ATOM   1464  O   HOH B 482      33.584  22.768  37.781  1.00  0.00      B    O  
ATOM   1465  H1  HOH B 482      33.656  22.554  38.767  1.00  0.00      B    H  
ATOM   1466  H2  HOH B 482      33.274  23.766  37.785  1.00  0.00      B    H  
ATOM   1467  O   HOH B 483      15.703  26.435  13.118  1.00  0.00      B    O  
ATOM   1468  H1  HOH B 483      15.022  26.211  12.379  1.00  0.00      B    H  
ATOM   1469  H2  HOH B 483      16.592  26.224  12.773  1.00  0.00      B    H  
ATOM   1470  O   HOH B 484      19.769  35.961  19.166  1.00  0.00      B    O  
ATOM   1471  H1  HOH B 484      19.756  36.622  19.915  1.00  0.00      B    H  
ATOM   1472  H2  HOH B 484      18.882  35.514  19.118  1.00  0.00      B    H  
ATOM   1473  O   HOH B 485      14.936  21.048  12.200  1.00  0.00      B    O  
ATOM   1474  H1  HOH B 485      15.128  21.167  13.170  1.00  0.00      B    H  
ATOM   1475  H2  HOH B 485      14.659  20.116  12.045  1.00  0.00      B    H  
ATOM   1476  O   HOH B 486      26.014  17.842   9.243  1.00  0.00      B    O  
ATOM   1477  H1  HOH B 486      26.184  17.658   8.320  1.00  0.00      B    H  
ATOM   1478  H2  HOH B 486      25.863  16.942   9.702  1.00  0.00      B    H  
ATOM   1479  O   HOH B 487      22.495  28.980  33.543  1.00  0.00      B    O  
ATOM   1480  H1  HOH B 487      22.365  28.918  34.560  1.00  0.00      B    H  
ATOM   1481  H2  HOH B 487      22.520  29.950  33.196  1.00  0.00      B    H  
ATOM   1482  O   HOH B 488      23.560   0.406  34.629  1.00  0.00      B    O  
ATOM   1483  H1  HOH B 488      23.701  -0.586  34.659  1.00  0.00      B    H  
ATOM   1484  H2  HOH B 488      24.372   0.905  34.967  1.00  0.00      B    H  
ATOM   1485  O   HOH B 489      36.603   8.975   9.775  1.00  0.00      B    O  
ATOM   1486  H1  HOH B 489      36.728   9.610  10.445  1.00  0.00      B    H  
ATOM   1487  H2  HOH B 489      35.996   9.435   9.134  1.00  0.00      B    H  
ATOM   1488  O   HOH B 490      21.921  37.590  11.762  1.00  0.00      B    O  
ATOM   1489  H1  HOH B 490      21.443  37.206  12.536  1.00  0.00      B    H  
ATOM   1490  H2  HOH B 490      22.934  37.564  12.003  1.00  0.00      B    H  
ATOM   1491  O   HOH B 491      37.975  15.535  18.877  1.00  0.00      B    O  
ATOM   1492  H1  HOH B 491      38.010  16.558  18.825  1.00  0.00      B    H  
ATOM   1493  H2  HOH B 491      37.425  15.271  19.680  1.00  0.00      B    H  
ATOM   1494  O   HOH B 492       8.240  25.594  25.128  1.00  0.00      B    O  
ATOM   1495  H1  HOH B 492       8.240  26.595  25.032  1.00  0.00      B    H  
ATOM   1496  H2  HOH B 492       8.032  25.436  26.110  1.00  0.00      B    H  
ATOM   1497  O   HOH B 493      11.007  31.241  19.707  1.00  0.00      B    O  
ATOM   1498  H1  HOH B 493      10.720  31.223  20.664  1.00  0.00      B    H  
ATOM   1499  H2  HOH B 493      11.623  30.387  19.529  1.00  0.00      B    H  
ATOM   1500  O   HOH B 494      29.031  14.104  16.205  1.00  0.00      B    O  
ATOM   1501  H1  HOH B 494      28.793  15.035  15.814  1.00  0.00      B    H  
ATOM   1502  H2  HOH B 494      29.457  14.237  17.107  1.00  0.00      B    H  
ATOM   1503  O   HOH B 495      25.595  35.143  37.653  1.00  0.00      B    O  
ATOM   1504  H1  HOH B 495      25.976  34.403  37.141  1.00  0.00      B    H  
ATOM   1505  H2  HOH B 495      25.447  35.902  37.081  1.00  0.00      B    H  
ATOM   1506  O   HOH B 496      10.076  36.442  11.542  1.00  0.00      B    O  
ATOM   1507  H1  HOH B 496       9.102  36.718  11.474  1.00  0.00      B    H  
ATOM   1508  H2  HOH B 496      10.635  37.214  11.171  1.00  0.00      B    H  
ATOM   1509  O   HOH B 497      38.378  24.010  29.350  1.00  0.00      B    O  
ATOM   1510  H1  HOH B 497      37.610  23.499  29.769  1.00  0.00      B    H  
ATOM   1511  H2  HOH B 497      38.546  23.638  28.418  1.00  0.00      B    H  
ATOM   1512  O   HOH B 498      32.925  38.975  21.322  1.00  0.00      B    O  
ATOM   1513  H1  HOH B 498      33.479  38.292  20.785  1.00  0.00      B    H  
ATOM   1514  H2  HOH B 498      32.914  39.835  20.801  1.00  0.00      B    H  
ATOM   1515  O   HOH B 499       0.686  10.438  17.929  1.00  0.00      B    O  
ATOM   1516  H1  HOH B 499       1.645  10.704  17.638  1.00  0.00      B    H  
ATOM   1517  H2  HOH B 499       0.166  10.320  17.066  1.00  0.00      B    H  
ATOM   1518  O   HOH B 500      21.187   2.252   9.172  1.00  0.00      B    O  
ATOM   1519  H1  HOH B 500      21.680   1.510   8.678  1.00  0.00      B    H  
ATOM   1520  H2  HOH B 500      20.815   1.793  10.020  1.00  0.00      B    H  
ATOM   1521  O   HOH B 501      18.267  20.460  33.491  1.00  0.00      B    O  
ATOM   1522  H1  HOH B 501      17.408  20.045  33.060  1.00  0.00      B    H  
ATOM   1523  H2  HOH B 501      17.964  21.182  34.169  1.00  0.00      B    H  
ATOM   1524  O   HOH B 502      38.323  20.111  10.495  1.00  0.00      B    O  
ATOM   1525  H1  HOH B 502      37.620  20.663  10.797  1.00  0.00      B    H  
ATOM   1526  H2  HOH B 502      37.866  19.283  10.111  1.00  0.00      B    H  
ATOM   1527  O   HOH B 503       6.303   5.160  19.048  1.00  0.00      B    O  
ATOM   1528  H1  HOH B 503       5.878   5.920  19.514  1.00  0.00      B    H  
ATOM   1529  H2  HOH B 503       6.202   5.340  18.075  1.00  0.00      B    H  
ATOM   1530  O   HOH B 504      28.689  15.705   4.688  1.00  0.00      B    O  
ATOM   1531  H1  HOH B 504      29.233  16.552   4.777  1.00  0.00      B    H  
ATOM   1532  H2  HOH B 504      28.126  15.803   3.824  1.00  0.00      B    H  
ATOM   1533  O   HOH B 505      24.104   6.834  29.961  1.00  0.00      B    O  
ATOM   1534  H1  HOH B 505      24.371   7.775  30.109  1.00  0.00      B    H  
ATOM   1535  H2  HOH B 505      23.640   6.788  29.006  1.00  0.00      B    H  
ATOM   1536  O   HOH B 506      38.699  18.925  26.102  1.00  0.00      B    O  
ATOM   1537  H1  HOH B 506      38.239  18.228  26.614  1.00  0.00      B    H  
ATOM   1538  H2  HOH B 506      38.260  19.159  25.233  1.00  0.00      B    H  
ATOM   1539  O   HOH B 507      16.427   3.321  30.233  1.00  0.00      B    O  
ATOM   1540  H1  HOH B 507      15.840   3.690  31.026  1.00  0.00      B    H  
ATOM   1541  H2  HOH B 507      15.968   3.428  29.346  1.00  0.00      B    H  
ATOM   1542  O   HOH B 508      22.808  19.659   2.280  1.00  0.00      B    O  
ATOM   1543  H1  HOH B 508      23.349  19.095   1.654  1.00  0.00      B    H  
ATOM   1544  H2  HOH B 508      23.476  20.176   2.864  1.00  0.00      B    H  
ATOM   1545  O   HOH B 509      20.040  32.988  28.592  1.00  0.00      B    O  
ATOM   1546  H1  HOH B 509      19.444  33.730  28.297  1.00  0.00      B    H  
ATOM   1547  H2  HOH B 509      21.025  33.277  28.483  1.00  0.00      B    H  
ATOM   1548  O   HOH B 510      19.810  26.724  27.808  1.00  0.00      B    O  
ATOM   1549  H1  HOH B 510      19.148  27.010  27.121  1.00  0.00      B    H  
ATOM   1550  H2  HOH B 510      20.754  27.035  27.501  1.00  0.00      B    H  
ATOM   1551  O   HOH B 511      21.979  30.147   2.215  1.00  0.00      B    O  
ATOM   1552  H1  HOH B 511      21.513  29.259   2.332  1.00  0.00      B    H  
ATOM   1553  H2  HOH B 511      21.459  30.849   2.761  1.00  0.00      B    H  
ATOM   1554  O   HOH B 512       1.482  19.152  17.485  1.00  0.00      B    O  
ATOM   1555  H1  HOH B 512       2.328  18.795  17.899  1.00  0.00      B    H  
ATOM   1556  H2  HOH B 512       1.148  18.507  16.776  1.00  0.00      B    H  
ATOM   1557  O   HOH B 513      14.731  36.191  20.576  1.00  0.00      B    O  
ATOM   1558  H1  HOH B 513      15.438  35.957  21.288  1.00  0.00      B    H  
ATOM   1559  H2  HOH B 513      14.416  35.293  20.105  1.00  0.00      B    H  
ATOM   1560  O   HOH B 514       3.523   5.380  32.185  1.00  0.00      B    O  
ATOM   1561  H1  HOH B 514       2.686   5.391  31.625  1.00  0.00      B    H  
ATOM   1562  H2  HOH B 514       4.139   4.729  31.769  1.00  0.00      B    H  
ATOM   1563  O   HOH B 515      33.292  27.801   4.589  1.00  0.00      B    O  
ATOM   1564  H1  HOH B 515      32.321  27.891   4.364  1.00  0.00      B    H  
ATOM   1565  H2  HOH B 515      33.305  27.568   5.541  1.00  0.00      B    H  
ATOM   1566  O   HOH B 516      12.674   7.470   8.912  1.00  0.00      B    O  
ATOM   1567  H1  HOH B 516      13.144   8.204   8.342  1.00  0.00      B    H  
ATOM   1568  H2  HOH B 516      13.185   6.679   8.984  1.00  0.00      B    H  
ATOM   1569  O   HOH B 517       6.798   7.403   7.453  1.00  0.00      B    O  
ATOM   1570  H1  HOH B 517       6.392   8.328   7.594  1.00  0.00      B    H  
ATOM   1571  H2  HOH B 517       7.569   7.505   6.781  1.00  0.00      B    H  
ATOM   1572  O   HOH B 518      37.381  28.928  31.100  1.00  0.00      B    O  
ATOM   1573  H1  HOH B 518      36.919  28.357  31.772  1.00  0.00      B    H  
ATOM   1574  H2  HOH B 518      37.868  28.275  30.423  1.00  0.00      B    H  
ATOM   1575  O   HOH B 519       3.207  18.617  13.872  1.00  0.00      B    O  
ATOM   1576  H1  HOH B 519       3.690  17.782  13.475  1.00  0.00      B    H  
ATOM   1577  H2  HOH B 519       3.209  19.390  13.206  1.00  0.00      B    H  
ATOM   1578  O   HOH B 520       3.623  37.259   6.864  1.00  0.00      B    O  
ATOM   1579  H1  HOH B 520       3.826  36.813   5.991  1.00  0.00      B    H  
ATOM   1580  H2  HOH B 520       2.630  37.565   6.875  1.00  0.00      B    H  
ATOM   1581  O   HOH B 521       0.975   0.702  19.545  1.00  0.00      B    O  
ATOM   1582  H1  HOH B 521       1.305   0.102  20.249  1.00  0.00      B    H  
ATOM   1583  H2  HOH B 521       1.276   0.235  18.709  1.00  0.00      B    H  
ATOM   1584  O   HOH B 522       9.438  18.245   7.712  1.00  0.00      B    O  
ATOM   1585  H1  HOH B 522       9.782  17.937   8.626  1.00  0.00      B    H  
ATOM   1586  H2  HOH B 522       8.812  17.520   7.279  1.00  0.00      B    H  
ATOM   1587  O   HOH B 523      12.261  38.994  13.102  1.00  0.00      B    O  
ATOM   1588  H1  HOH B 523      12.020  38.064  13.285  1.00  0.00      B    H  
ATOM   1589  H2  HOH B 523      13.132  38.968  12.535  1.00  0.00      B    H  
ATOM   1590  O   HOH B 524      30.948  31.024  29.358  1.00  0.00      B    O  
ATOM   1591  H1  HOH B 524      30.894  31.605  30.206  1.00  0.00      B    H  
ATOM   1592  H2  HOH B 524      31.695  30.442  29.420  1.00  0.00      B    H  
ATOM   1593  O   HOH B 525       8.735   5.860  13.138  1.00  0.00      B    O  
ATOM   1594  H1  HOH B 525       9.313   6.085  12.309  1.00  0.00      B    H  
ATOM   1595  H2  HOH B 525       9.294   5.429  13.843  1.00  0.00      B    H  
ATOM   1596  O   HOH B 526      29.589  23.768  19.398  1.00  0.00      B    O  
ATOM   1597  H1  HOH B 526      29.080  23.209  20.085  1.00  0.00      B    H  
ATOM   1598  H2  HOH B 526      28.970  24.090  18.687  1.00  0.00      B    H  
ATOM   1599  O   HOH B 527      14.962  23.192   1.095  1.00  0.00      B    O  
ATOM   1600  H1  HOH B 527      15.163  22.930   2.086  1.00  0.00      B    H  
ATOM   1601  H2  HOH B 527      14.866  22.330   0.594  1.00  0.00      B    H  
ATOM   1602  O   HOH B 528      10.363  17.324   3.075  1.00  0.00      B    O  
ATOM   1603  H1  HOH B 528      11.035  17.984   3.403  1.00  0.00      B    H  
ATOM   1604  H2  HOH B 528      10.707  16.718   2.342  1.00  0.00      B    H  
ATOM   1605  O   HOH B 529       4.241  20.794  15.277  1.00  0.00      B    O  
ATOM   1606  H1  HOH B 529       3.966  19.991  14.681  1.00  0.00      B    H  
ATOM   1607  H2  HOH B 529       3.877  21.682  14.939  1.00  0.00      B    H  
ATOM   1608  O   HOH B 530      18.132  23.218   9.085  1.00  0.00      B    O  
ATOM   1609  H1  HOH B 530      18.314  22.674   9.918  1.00  0.00      B    H  
ATOM   1610  H2  HOH B 530      18.257  24.171   9.327  1.00  0.00      B    H  
ATOM   1611  O   HOH B 531      37.895  27.339  29.003  1.00  0.00      B    O  
ATOM   1612  H1  HOH B 531      37.356  26.470  29.093  1.00  0.00      B    H  
ATOM   1613  H2  HOH B 531      37.848  27.664  28.067  1.00  0.00      B    H  
ATOM   1614  O   HOH B 532      16.875  39.137  21.785  1.00  0.00      B    O  
ATOM   1615  H1  HOH B 532      16.275  39.827  22.205  1.00  0.00      B    H  
ATOM   1616  H2  HOH B 532      16.469  38.214  21.905  1.00  0.00      B    H  
ATOM   1617  O   HOH B 533      30.480  39.405  37.535  1.00  0.00      B    O  
ATOM   1618  H1  HOH B 533      29.874  39.462  38.365  1.00  0.00      B    H  
ATOM   1619  H2  HOH B 533      30.258  38.500  37.097  1.00  0.00      B    H  
ATOM   1620  O   HOH B 534      25.863  35.650  32.573  1.00  0.00      B    O  
ATOM   1621  H1  HOH B 534      25.310  34.906  33.018  1.00  0.00      B    H  
ATOM   1622  H2  HOH B 534      25.239  36.290  32.120  1.00  0.00      B    H  
ATOM   1623  O   HOH B 535      15.520   7.041   7.448  1.00  0.00      B    O  
ATOM   1624  H1  HOH B 535      15.027   6.800   6.588  1.00  0.00      B    H  
ATOM   1625  H2  HOH B 535      15.039   6.674   8.241  1.00  0.00      B    H  
ATOM   1626  O   HOH B 536       8.950  16.275  19.762  1.00  0.00      B    O  
ATOM   1627  H1  HOH B 536       9.006  16.886  20.571  1.00  0.00      B    H  
ATOM   1628  H2  HOH B 536       8.268  15.563  19.947  1.00  0.00      B    H  
ATOM   1629  O   HOH B 537      21.908  22.114   1.895  1.00  0.00      B    O  
ATOM   1630  H1  HOH B 537      22.370  22.640   1.133  1.00  0.00      B    H  
ATOM   1631  H2  HOH B 537      22.145  21.132   1.783  1.00  0.00      B    H  
ATOM   1632  O   HOH B 538       5.501   6.980  24.559  1.00  0.00      B    O  
ATOM   1633  H1  HOH B 538       5.641   6.545  23.653  1.00  0.00      B    H  
ATOM   1634  H2  HOH B 538       4.803   6.468  25.028  1.00  0.00      B    H  
ATOM   1635  O   HOH B 539      31.730   0.333  32.325  1.00  0.00      B    O  
ATOM   1636  H1  HOH B 539      31.687  -0.604  32.718  1.00  0.00      B    H  
ATOM   1637  H2  HOH B 539      32.668   0.391  31.945  1.00  0.00      B    H  
ATOM   1638  O   HOH B 540       1.298  37.374  17.423  1.00  0.00      B    O  
ATOM   1639  H1  HOH B 540       1.339  38.247  16.844  1.00  0.00      B    H  
ATOM   1640  H2  HOH B 540       2.106  37.303  17.986  1.00  0.00      B    H  
ATOM   1641  O   HOH B 541      16.892  35.689  22.242  1.00  0.00      B    O  
ATOM   1642  H1  HOH B 541      16.799  35.090  23.075  1.00  0.00      B    H  
ATOM   1643  H2  HOH B 541      17.819  35.455  21.849  1.00  0.00      B    H  
ATOM   1644  O   HOH B 542      36.810  16.649  27.401  1.00  0.00      B    O  
ATOM   1645  H1  HOH B 542      37.512  17.138  28.042  1.00  0.00      B    H  
ATOM   1646  H2  HOH B 542      35.879  17.001  27.659  1.00  0.00      B    H  
ATOM   1647  O   HOH B 543      24.484  22.672  14.796  1.00  0.00      B    O  
ATOM   1648  H1  HOH B 543      24.713  22.206  15.654  1.00  0.00      B    H  
ATOM   1649  H2  HOH B 543      24.586  21.976  14.013  1.00  0.00      B    H  
ATOM   1650  O   HOH B 544      10.307   0.838   2.684  1.00  0.00      B    O  
ATOM   1651  H1  HOH B 544      10.830   0.036   2.948  1.00  0.00      B    H  
ATOM   1652  H2  HOH B 544       9.341   0.649   2.733  1.00  0.00      B    H  
ATOM   1653  O   HOH B 545      39.165   0.144  39.134  1.00  0.00      B    O  
ATOM   1654  H1  HOH B 545      38.809   1.084  39.364  1.00  0.00      B    H  
ATOM   1655  H2  HOH B 545      39.081  -0.064  38.127  1.00  0.00      B    H  
ATOM   1656  O   HOH B 546       6.716  14.648   3.461  1.00  0.00      B    O  
ATOM   1657  H1  HOH B 546       7.566  14.173   3.759  1.00  0.00      B    H  
ATOM   1658  H2  HOH B 546       6.223  14.074   2.782  1.00  0.00      B    H  
ATOM   1659  O   HOH B 547      30.952   2.481  30.881  1.00  0.00      B    O  
ATOM   1660  H1  HOH B 547      31.166   1.707  31.451  1.00  0.00      B    H  
ATOM   1661  H2  HOH B 547      30.088   2.181  30.475  1.00  0.00      B    H  
ATOM   1662  O   HOH B 548       4.797  14.526  27.781  1.00  0.00      B    O  
ATOM   1663  H1  HOH B 548       3.872  14.218  27.445  1.00  0.00      B    H  
ATOM   1664  H2  HOH B 548       5.458  13.718  27.900  1.00  0.00      B    H  
ATOM   1665  O   HOH B 549      17.275  30.048   6.500  1.00  0.00      B    O  
ATOM   1666  H1  HOH B 549      16.395  30.242   6.923  1.00  0.00      B    H  
ATOM   1667  H2  HOH B 549      17.804  29.364   7.022  1.00  0.00      B    H  
ATOM   1668  O   HOH B 550      22.209  12.369  31.258  1.00  0.00      B    O  
ATOM   1669  H1  HOH B 550      22.748  11.912  32.079  1.00  0.00      B    H  
ATOM   1670  H2  HOH B 550      22.447  13.403  31.213  1.00  0.00      B    H  
ATOM   1671  O   HOH B 551       6.714  31.207  17.136  1.00  0.00      B    O  
ATOM   1672  H1  HOH B 551       6.744  30.625  17.945  1.00  0.00      B    H  
ATOM   1673  H2  HOH B 551       6.232  31.971  17.462  1.00  0.00      B    H  
ATOM   1674  O   HOH B 552      31.861   3.229  24.545  1.00  0.00      B    O  
ATOM   1675  H1  HOH B 552      32.797   3.131  24.958  1.00  0.00      B    H  
ATOM   1676  H2  HOH B 552      31.290   3.524  25.266  1.00  0.00      B    H  
ATOM   1677  O   HOH B 553      31.007   6.458   5.578  1.00  0.00      B    O  
ATOM   1678  H1  HOH B 553      30.372   6.418   4.784  1.00  0.00      B    H  
ATOM   1679  H2  HOH B 553      31.887   5.977   5.331  1.00  0.00      B    H  
ATOM   1680  O   HOH B 554      17.996  37.615  32.857  1.00  0.00      B    O  
ATOM   1681  H1  HOH B 554      18.458  38.346  33.393  1.00  0.00      B    H  
ATOM   1682  H2  HOH B 554      18.472  37.583  31.943  1.00  0.00      B    H  
ATOM   1683  O   HOH B 555       7.474  13.558  30.686  1.00  0.00      B    O  
ATOM   1684  H1  HOH B 555       7.435  14.256  29.937  1.00  0.00      B    H  
ATOM   1685  H2  HOH B 555       7.978  14.019  31.431  1.00  0.00      B    H  
ATOM   1686  O   HOH B 556      24.691  31.995  24.331  1.00  0.00      B    O  
ATOM   1687  H1  HOH B 556      23.759  32.101  24.702  1.00  0.00      B    H  
ATOM   1688  H2  HOH B 556      24.671  32.361  23.384  1.00  0.00      B    H  
ATOM   1689  O   HOH B 557      17.013   9.544  37.080  1.00  0.00      B    O  
ATOM   1690  H1  HOH B 557      16.875  10.564  37.066  1.00  0.00      B    H  
ATOM   1691  H2  HOH B 557      16.151   9.067  37.146  1.00  0.00      B    H  
ATOM   1692  O   HOH B 558      23.616   2.495  24.173  1.00  0.00      B    O  
ATOM   1693  H1  HOH B 558      22.891   2.356  23.496  1.00  0.00      B    H  
ATOM   1694  H2  HOH B 558      23.622   1.660  24.720  1.00  0.00      B    H  
ATOM   1695  O   HOH B 559      20.217   6.465  33.577  1.00  0.00      B    O  
ATOM   1696  H1  HOH B 559      20.032   5.497  33.406  1.00  0.00      B    H  
ATOM   1697  H2  HOH B 559      21.212   6.542  33.730  1.00  0.00      B    H  
ATOM   1698  O   HOH B 560      15.351  20.945  24.556  1.00  0.00      B    O  
ATOM   1699  H1  HOH B 560      15.008  20.816  25.499  1.00  0.00      B    H  
ATOM   1700  H2  HOH B 560      15.020  20.123  24.060  1.00  0.00      B    H  
ATOM   1701  O   HOH B 561       9.156  18.124  36.484  1.00  0.00      B    O  
ATOM   1702  H1  HOH B 561       9.692  18.656  37.164  1.00  0.00      B    H  
ATOM   1703  H2  HOH B 561       8.597  17.393  36.912  1.00  0.00      B    H  
ATOM   1704  O   HOH B 562      31.050  11.471  17.217  1.00  0.00      B    O  
ATOM   1705  H1  HOH B 562      30.246  11.203  17.738  1.00  0.00      B    H  
ATOM   1706  H2  HOH B 562      31.874  10.983  17.580  1.00  0.00      B    H  
ATOM   1707  O   HOH B 563      34.245   1.426  34.959  1.00  0.00      B    O  
ATOM   1708  H1  HOH B 563      34.405   0.705  35.567  1.00  0.00      B    H  
ATOM   1709  H2  HOH B 563      33.624   1.083  34.261  1.00  0.00      B    H  
ATOM   1710  O   HOH B 564       4.574  36.235  36.906  1.00  0.00      B    O  
ATOM   1711  H1  HOH B 564       3.631  36.477  37.316  1.00  0.00      B    H  
ATOM   1712  H2  HOH B 564       5.019  37.083  36.823  1.00  0.00      B    H  
ATOM   1713  O   HOH B 565      18.225  27.336   7.781  1.00  0.00      B    O  
ATOM   1714  H1  HOH B 565      18.076  26.709   7.023  1.00  0.00      B    H  
ATOM   1715  H2  HOH B 565      18.909  26.924   8.397  1.00  0.00      B    H  
ATOM   1716  O   HOH B 566      18.031  38.139  15.325  1.00  0.00      B    O  
ATOM   1717  H1  HOH B 566      17.426  38.720  14.767  1.00  0.00      B    H  
ATOM   1718  H2  HOH B 566      17.524  37.330  15.539  1.00  0.00      B    H  
ATOM   1719  O   HOH B 567      25.463  28.515  24.045  1.00  0.00      B    O  
ATOM   1720  H1  HOH B 567      25.797  28.125  24.933  1.00  0.00      B    H  
ATOM   1721  H2  HOH B 567      25.911  28.022  23.269  1.00  0.00      B    H  
ATOM   1722  O   HOH B 568      11.843  34.875  18.490  1.00  0.00      B    O  
ATOM   1723  H1  HOH B 568      11.338  34.083  18.191  1.00  0.00      B    H  
ATOM   1724  H2  HOH B 568      12.743  34.541  18.841  1.00  0.00      B    H  
ATOM   1725  O   HOH B 569       3.481  25.059  34.897  1.00  0.00      B    O  
ATOM   1726  H1  HOH B 569       4.291  24.944  35.549  1.00  0.00      B    H  
ATOM   1727  H2  HOH B 569       3.426  24.156  34.413  1.00  0.00      B    H  
ATOM   1728  O   HOH B 570       6.123  33.425  19.639  1.00  0.00      B    O  
ATOM   1729  H1  HOH B 570       5.090  33.695  19.600  1.00  0.00      B    H  
ATOM   1730  H2  HOH B 570       6.241  32.932  20.518  1.00  0.00      B    H  
ATOM   1731  O   HOH B 571      39.156   2.940  37.686  1.00  0.00      B    O  
ATOM   1732  H1  HOH B 571      38.702   3.664  37.150  1.00  0.00      B    H  
ATOM   1733  H2  HOH B 571      38.652   2.856  38.621  1.00  0.00      B    H  
ATOM   1734  O   HOH B 572      20.813  13.864  14.161  1.00  0.00      B    O  
ATOM   1735  H1  HOH B 572      21.119  12.998  14.647  1.00  0.00      B    H  
ATOM   1736  H2  HOH B 572      21.507  14.029  13.445  1.00  0.00      B    H  
ATOM   1737  O   HOH B 573      23.838   4.148  12.645  1.00  0.00      B    O  
ATOM   1738  H1  HOH B 573      23.022   3.680  12.280  1.00  0.00      B    H  
ATOM   1739  H2  HOH B 573      24.138   3.598  13.404  1.00  0.00      B    H  
ATOM   1740  O   HOH B 574      18.978   0.479   2.777  1.00  0.00      B    O  
ATOM   1741  H1  HOH B 574      18.950   1.297   2.164  1.00  0.00      B    H  
ATOM   1742  H2  HOH B 574      19.796   0.553   3.284  1.00  0.00      B    H  
ATOM   1743  O   HOH B 575      16.642  23.822   7.005  1.00  0.00      B    O  
ATOM   1744  H1  HOH B 575      16.400  23.011   6.479  1.00  0.00      B    H  
ATOM   1745  H2  HOH B 575      17.207  23.605   7.820  1.00  0.00      B    H  
ATOM   1746  O   HOH B 576       7.547  23.500  27.360  1.00  0.00      B    O  
ATOM   1747  H1  HOH B 576       8.418  23.155  27.808  1.00  0.00      B    H  
ATOM   1748  H2  HOH B 576       7.182  22.635  26.950  1.00  0.00      B    H  
ATOM   1749  O   HOH B 577       7.108  35.247  25.501  1.00  0.00      B    O  
ATOM   1750  H1  HOH B 577       6.536  34.600  26.018  1.00  0.00      B    H  
ATOM   1751  H2  HOH B 577       7.070  36.181  25.974  1.00  0.00      B    H  
ATOM   1752  O   HOH B 578      12.444  37.594  20.186  1.00  0.00      B    O  
ATOM   1753  H1  HOH B 578      13.247  37.049  20.496  1.00  0.00      B    H  
ATOM   1754  H2  HOH B 578      12.429  37.471  19.218  1.00  0.00      B    H  
ATOM   1755  O   HOH B 579       3.509  37.324  19.296  1.00  0.00      B    O  
ATOM   1756  H1  HOH B 579       4.368  37.743  19.628  1.00  0.00      B    H  
ATOM   1757  H2  HOH B 579       2.830  37.587  19.968  1.00  0.00      B    H  
ATOM   1758  O   HOH B 580      12.714   8.755  19.273  1.00  0.00      B    O  
ATOM   1759  H1  HOH B 580      12.435   8.711  20.199  1.00  0.00      B    H  
ATOM   1760  H2  HOH B 580      13.202   7.898  19.158  1.00  0.00      B    H  
ATOM   1761  O   HOH B 581       3.987  19.191  24.218  1.00  0.00      B    O  
ATOM   1762  H1  HOH B 581       3.382  18.810  24.914  1.00  0.00      B    H  
ATOM   1763  H2  HOH B 581       4.750  18.525  23.990  1.00  0.00      B    H  
ATOM   1764  O   HOH B 582      15.404   2.312  20.194  1.00  0.00      B    O  
ATOM   1765  H1  HOH B 582      15.661   3.302  20.361  1.00  0.00      B    H  
ATOM   1766  H2  HOH B 582      16.166   1.798  19.758  1.00  0.00      B    H  
ATOM   1767  O   HOH B 583      -0.208  36.024   3.816  1.00  0.00      B    O  
ATOM   1768  H1  HOH B 583       0.677  35.525   4.072  1.00  0.00      B    H  
ATOM   1769  H2  HOH B 583      -0.394  36.757   4.522  1.00  0.00      B    H  
ATOM   1770  O   HOH B 584      12.725  18.204  33.891  1.00  0.00      B    O  
ATOM   1771  H1  HOH B 584      11.954  17.564  34.165  1.00  0.00      B    H  
ATOM   1772  H2  HOH B 584      13.479  18.063  34.583  1.00  0.00      B    H  
ATOM   1773  O   HOH B 585       2.333  33.470  21.332  1.00  0.00      B    O  
ATOM   1774  H1  HOH B 585       2.609  33.705  20.357  1.00  0.00      B    H  
ATOM   1775  H2  HOH B 585       1.693  34.201  21.720  1.00  0.00      B    H  
ATOM   1776  O   HOH B 586      24.864  19.906   6.446  1.00  0.00      B    O  
ATOM   1777  H1  HOH B 586      24.148  20.470   6.032  1.00  0.00      B    H  
ATOM   1778  H2  HOH B 586      24.392  19.047   6.689  1.00  0.00      B    H  
ATOM   1779  O   HOH B 587      18.964  28.762  17.903  1.00  0.00      B    O  
ATOM   1780  H1  HOH B 587      19.252  28.316  18.761  1.00  0.00      B    H  
ATOM   1781  H2  HOH B 587      19.550  28.423  17.190  1.00  0.00      B    H  
ATOM   1782  O   HOH B 588       6.057  35.467  13.765  1.00  0.00      B    O  
ATOM   1783  H1  HOH B 588       6.565  34.832  13.112  1.00  0.00      B    H  
ATOM   1784  H2  HOH B 588       6.557  35.523  14.605  1.00  0.00      B    H  
ATOM   1785  O   HOH B 589      10.857  16.464  35.080  1.00  0.00      B    O  
ATOM   1786  H1  HOH B 589      10.305  15.617  35.303  1.00  0.00      B    H  
ATOM   1787  H2  HOH B 589      10.489  17.255  35.620  1.00  0.00      B    H  
ATOM   1788  O   HOH B 590      10.429   7.721   0.466  1.00  0.00      B    O  
ATOM   1789  H1  HOH B 590       9.774   7.575  -0.328  1.00  0.00      B    H  
ATOM   1790  H2  HOH B 590      10.321   8.682   0.703  1.00  0.00      B    H  
ATOM   1791  O   HOH B 591      15.757  23.403  14.084  1.00  0.00      B    O  
ATOM   1792  H1  HOH B 591      15.596  24.175  13.444  1.00  0.00      B    H  
ATOM   1793  H2  HOH B 591      16.466  23.701  14.753  1.00  0.00      B    H  
ATOM   1794  O   HOH B 592      18.698  18.407   1.792  1.00  0.00      B    O  
ATOM   1795  H1  HOH B 592      18.038  17.908   2.356  1.00  0.00      B    H  
ATOM   1796  H2  HOH B 592      19.517  17.787   1.743  1.00  0.00      B    H  
ATOM   1797  O   HOH B 593      15.149  18.460  22.679  1.00  0.00      B    O  
ATOM   1798  H1  HOH B 593      15.313  17.460  22.778  1.00  0.00      B    H  
ATOM   1799  H2  HOH B 593      14.362  18.523  22.081  1.00  0.00      B    H  
ATOM   1800  O   HOH B 594       7.595  36.128  15.968  1.00  0.00      B    O  
ATOM   1801  H1  HOH B 594       8.234  36.898  16.093  1.00  0.00      B    H  
ATOM   1802  H2  HOH B 594       7.729  35.477  16.755  1.00  0.00      B    H  
ATOM   1803  O   HOH B 595      35.908  10.421   4.916  1.00  0.00      B    O  
ATOM   1804  H1  HOH B 595      36.302   9.711   4.302  1.00  0.00      B    H  
ATOM   1805  H2  HOH B 595      35.158  10.957   4.437  1.00  0.00      B    H  
ATOM   1806  O   HOH B 596      23.402  38.050  38.260  1.00  0.00      B    O  
ATOM   1807  H1  HOH B 596      22.822  37.503  37.648  1.00  0.00      B    H  
ATOM   1808  H2  HOH B 596      23.301  37.743  39.241  1.00  0.00      B    H  
ATOM   1809  O   HOH B 597       2.026  33.267  17.349  1.00  0.00      B    O  
ATOM   1810  H1  HOH B 597       2.567  33.018  16.492  1.00  0.00      B    H  
ATOM   1811  H2  HOH B 597       1.050  33.393  17.105  1.00  0.00      B    H  
ATOM   1812  O   HOH B 598      19.440  33.642   1.648  1.00  0.00      B    O  
ATOM   1813  H1  HOH B 598      18.813  32.925   1.286  1.00  0.00      B    H  
ATOM   1814  H2  HOH B 598      18.849  34.306   2.172  1.00  0.00      B    H  
ATOM   1815  O   HOH B 599       9.656  25.354  12.134  1.00  0.00      B    O  
ATOM   1816  H1  HOH B 599       9.480  26.298  12.094  1.00  0.00      B    H  
ATOM   1817  H2  HOH B 599      10.672  25.322  12.233  1.00  0.00      B    H  
ATOM   1818  O   HOH B 600       4.642   0.170  36.924  1.00  0.00      B    O  
ATOM   1819  H1  HOH B 600       4.966   0.213  35.989  1.00  0.00      B    H  
ATOM   1820  H2  HOH B 600       3.899   0.849  37.013  1.00  0.00      B    H  
ATOM   1821  O   HOH B 601      31.074  11.087  20.440  1.00  0.00      B    O  
ATOM   1822  H1  HOH B 601      30.890  10.372  21.106  1.00  0.00      B    H  
ATOM   1823  H2  HOH B 601      30.256  11.709  20.518  1.00  0.00      B    H  
ATOM   1824  O   HOH B 602       2.404   4.253   9.802  1.00  0.00      B    O  
ATOM   1825  H1  HOH B 602       3.289   4.282  10.230  1.00  0.00      B    H  
ATOM   1826  H2  HOH B 602       2.593   3.821   8.918  1.00  0.00      B    H  
ATOM   1827  O   HOH B 603       7.749  15.266  11.638  1.00  0.00      B    O  
ATOM   1828  H1  HOH B 603       7.346  14.744  10.828  1.00  0.00      B    H  
ATOM   1829  H2  HOH B 603       7.348  14.853  12.499  1.00  0.00      B    H  
ATOM   1830  O   HOH B 604       5.805  19.302   5.881  1.00  0.00      B    O  
ATOM   1831  H1  HOH B 604       5.943  20.078   6.521  1.00  0.00      B    H  
ATOM   1832  H2  HOH B 604       6.695  18.782   5.721  1.00  0.00      B    H  
ATOM   1833  O   HOH B 605      38.315  33.686  27.231  1.00  0.00      B    O  
ATOM   1834  H1  HOH B 605      37.469  33.527  26.704  1.00  0.00      B    H  
ATOM   1835  H2  HOH B 605      38.805  32.795  27.319  1.00  0.00      B    H  
ATOM   1836  O   HOH B 606      14.148  33.753  19.589  1.00  0.00      B    O  
ATOM   1837  H1  HOH B 606      14.747  33.463  18.822  1.00  0.00      B    H  
ATOM   1838  H2  HOH B 606      14.029  32.945  20.232  1.00  0.00      B    H  
ATOM   1839  O   HOH B 607       5.436   7.923  38.419  1.00  0.00      B    O  
ATOM   1840  H1  HOH B 607       6.305   8.086  38.954  1.00  0.00      B    H  
ATOM   1841  H2  HOH B 607       5.032   7.025  38.680  1.00  0.00      B    H  
ATOM   1842  O   HOH B 608       9.687   5.002   7.874  1.00  0.00      B    O  
ATOM   1843  H1  HOH B 608       9.095   5.328   8.607  1.00  0.00      B    H  
ATOM   1844  H2  HOH B 608       9.918   5.801   7.227  1.00  0.00      B    H  
ATOM   1845  O   HOH B 609      21.743  30.858  12.039  1.00  0.00      B    O  
ATOM   1846  H1  HOH B 609      21.571  29.921  11.582  1.00  0.00      B    H  
ATOM   1847  H2  HOH B 609      22.714  30.755  12.289  1.00  0.00      B    H  
ATOM   1848  O   HOH B 610      37.582  35.430  29.379  1.00  0.00      B    O  
ATOM   1849  H1  HOH B 610      36.730  35.962  29.302  1.00  0.00      B    H  
ATOM   1850  H2  HOH B 610      37.857  35.142  28.421  1.00  0.00      B    H  
ATOM   1851  O   HOH B 611      28.713  38.751   6.634  1.00  0.00      B    O  
ATOM   1852  H1  HOH B 611      28.801  38.451   5.685  1.00  0.00      B    H  
ATOM   1853  H2  HOH B 611      29.493  38.268   7.137  1.00  0.00      B    H  
ATOM   1854  O   HOH B 612      16.415  12.463  33.876  1.00  0.00      B    O  
ATOM   1855  H1  HOH B 612      16.282  13.385  33.455  1.00  0.00      B    H  
ATOM   1856  H2  HOH B 612      15.549  11.990  33.880  1.00  0.00      B    H  
ATOM   1857  O   HOH B 613      33.027  17.245  32.556  1.00  0.00      B    O  
ATOM   1858  H1  HOH B 613      32.921  18.224  32.434  1.00  0.00      B    H  
ATOM   1859  H2  HOH B 613      32.211  16.923  33.052  1.00  0.00      B    H  
ATOM   1860  O   HOH B 614      15.729  12.077  36.616  1.00  0.00      B    O  
ATOM   1861  H1  HOH B 614      15.388  13.016  36.870  1.00  0.00      B    H  
ATOM   1862  H2  HOH B 614      16.202  12.141  35.711  1.00  0.00      B    H  
ATOM   1863  O   HOH B 615      10.078  28.295   4.179  1.00  0.00      B    O  
ATOM   1864  H1  HOH B 615       9.500  28.999   4.628  1.00  0.00      B    H  
ATOM   1865  H2  HOH B 615       9.804  28.290   3.170  1.00  0.00      B    H  
ATOM   1866  O   HOH B 616      37.467  18.598  31.496  1.00  0.00      B    O  
ATOM   1867  H1  HOH B 616      37.845  19.187  30.767  1.00  0.00      B    H  
ATOM   1868  H2  HOH B 616      37.476  17.663  31.122  1.00  0.00      B    H  
ATOM   1869  O   HOH B 617      10.484   5.805   4.816  1.00  0.00      B    O  
ATOM   1870  H1  HOH B 617      11.283   5.412   5.366  1.00  0.00      B    H  
ATOM   1871  H2  HOH B 617      10.206   5.014   4.204  1.00  0.00      B    H  
ATOM   1872  O   HOH B 618      14.965   8.158  22.771  1.00  0.00      B    O  
ATOM   1873  H1  HOH B 618      15.932   8.412  22.684  1.00  0.00      B    H  
ATOM   1874  H2  HOH B 618      14.895   7.589  23.634  1.00  0.00      B    H  
ATOM   1875  O   HOH B 619       9.215   1.929   7.033  1.00  0.00      B    O  
ATOM   1876  H1  HOH B 619       9.617   2.717   7.413  1.00  0.00      B    H  
ATOM   1877  H2  HOH B 619       9.030   1.264   7.790  1.00  0.00      B    H  
ATOM   1878  O   HOH B 620      23.021  19.228  32.041  1.00  0.00      B    O  
ATOM   1879  H1  HOH B 620      23.154  20.135  32.498  1.00  0.00      B    H  
ATOM   1880  H2  HOH B 620      23.599  19.235  31.160  1.00  0.00      B    H  
ATOM   1881  O   HOH B 621      17.204  28.490  22.105  1.00  0.00      B    O  
ATOM   1882  H1  HOH B 621      17.954  27.973  21.698  1.00  0.00      B    H  
ATOM   1883  H2  HOH B 621      16.827  27.947  22.891  1.00  0.00      B    H  
ATOM   1884  O   HOH B 622      15.809  26.243   4.048  1.00  0.00      B    O  
ATOM   1885  H1  HOH B 622      15.080  25.666   4.313  1.00  0.00      B    H  
ATOM   1886  H2  HOH B 622      15.996  26.105   3.067  1.00  0.00      B    H  
ATOM   1887  O   HOH B 623      10.360   7.018  18.370  1.00  0.00      B    O  
ATOM   1888  H1  HOH B 623      10.093   6.360  17.723  1.00  0.00      B    H  
ATOM   1889  H2  HOH B 623       9.879   6.772  19.217  1.00  0.00      B    H  
ATOM   1890  O   HOH B 624      37.052  16.156   1.303  1.00  0.00      B    O  
ATOM   1891  H1  HOH B 624      36.746  17.021   1.809  1.00  0.00      B    H  
ATOM   1892  H2  HOH B 624      37.038  15.440   2.028  1.00  0.00      B    H  
ATOM   1893  O   HOH B 625      15.698   8.432  30.676  1.00  0.00      B    O  
ATOM   1894  H1  HOH B 625      16.523   8.382  30.052  1.00  0.00      B    H  
ATOM   1895  H2  HOH B 625      15.727   7.643  31.282  1.00  0.00      B    H  
ATOM   1896  O   HOH B 626      29.862   8.552   1.363  1.00  0.00      B    O  
ATOM   1897  H1  HOH B 626      30.290   7.666   1.102  1.00  0.00      B    H  
ATOM   1898  H2  HOH B 626      29.530   8.438   2.299  1.00  0.00      B    H  
ATOM   1899  O   HOH B 627      28.086  24.541  17.290  1.00  0.00      B    O  
ATOM   1900  H1  HOH B 627      28.276  24.550  16.308  1.00  0.00      B    H  
ATOM   1901  H2  HOH B 627      27.080  24.680  17.385  1.00  0.00      B    H  
ATOM   1902  O   HOH B 628      20.301   8.764  32.055  1.00  0.00      B    O  
ATOM   1903  H1  HOH B 628      20.413   7.894  32.522  1.00  0.00      B    H  
ATOM   1904  H2  HOH B 628      19.931   8.522  31.188  1.00  0.00      B    H  
ATOM   1905  O   HOH B 629       2.740   3.111  19.872  1.00  0.00      B    O  
ATOM   1906  H1  HOH B 629       3.433   3.169  19.100  1.00  0.00      B    H  
ATOM   1907  H2  HOH B 629       1.939   2.602  19.512  1.00  0.00      B    H  
ATOM   1908  O   HOH B 630      20.683  34.829  38.368  1.00  0.00      B    O  
ATOM   1909  H1  HOH B 630      21.672  34.678  38.578  1.00  0.00      B    H  
ATOM   1910  H2  HOH B 630      20.140  34.414  39.131  1.00  0.00      B    H  
ATOM   1911  O   HOH B 631      32.476  19.692  32.383  1.00  0.00      B    O  
ATOM   1912  H1  HOH B 631      32.652  19.672  33.380  1.00  0.00      B    H  
ATOM   1913  H2  HOH B 631      31.536  20.048  32.258  1.00  0.00      B    H  
ATOM   1914  O   HOH B 632      33.719  15.464  12.647  1.00  0.00      B    O  
ATOM   1915  H1  HOH B 632      34.564  15.841  13.009  1.00  0.00      B    H  
ATOM   1916  H2  HOH B 632      33.658  15.844  11.667  1.00  0.00      B    H  
ATOM   1917  O   HOH B 633       9.839  22.534  31.022  1.00  0.00      B    O  
ATOM   1918  H1  HOH B 633      10.453  21.822  31.454  1.00  0.00      B    H  
ATOM   1919  H2  HOH B 633       9.764  23.148  31.855  1.00  0.00      B    H  
ATOM   1920  O   HOH B 634       8.218  21.714  22.129  1.00  0.00      B    O  
ATOM   1921  H1  HOH B 634       7.237  21.880  22.144  1.00  0.00      B    H  
ATOM   1922  H2  HOH B 634       8.685  22.425  22.696  1.00  0.00      B    H  
ATOM   1923  O   HOH B 635      25.761  12.978  37.195  1.00  0.00      B    O  
ATOM   1924  H1  HOH B 635      25.158  13.445  36.522  1.00  0.00      B    H  
ATOM   1925  H2  HOH B 635      26.703  13.081  36.823  1.00  0.00      B    H  
ATOM   1926  O   HOH B 636      18.907  10.742  14.924  1.00  0.00      B    O  
ATOM   1927  H1  HOH B 636      18.518  10.291  15.776  1.00  0.00      B    H  
ATOM   1928  H2  HOH B 636      19.884  10.998  15.219  1.00  0.00      B    H  
ATOM   1929  O   HOH B 637       7.444   7.573  26.635  1.00  0.00      B    O  
ATOM   1930  H1  HOH B 637       8.326   7.177  26.603  1.00  0.00      B    H  
ATOM   1931  H2  HOH B 637       6.939   7.387  25.757  1.00  0.00      B    H  
ATOM   1932  O   HOH B 638      21.857   9.458   4.614  1.00  0.00      B    O  
ATOM   1933  H1  HOH B 638      22.726   9.156   5.122  1.00  0.00      B    H  
ATOM   1934  H2  HOH B 638      21.106   8.768   4.692  1.00  0.00      B    H  
ATOM   1935  O   HOH B 639       1.457  23.913  31.012  1.00  0.00      B    O  
ATOM   1936  H1  HOH B 639       0.637  24.033  30.453  1.00  0.00      B    H  
ATOM   1937  H2  HOH B 639       2.032  24.700  30.984  1.00  0.00      B    H  
ATOM   1938  O   HOH B 640      38.227   9.905  16.006  1.00  0.00      B    O  
ATOM   1939  H1  HOH B 640      37.635  10.717  15.812  1.00  0.00      B    H  
ATOM   1940  H2  HOH B 640      38.514   9.505  15.115  1.00  0.00      B    H  
ATOM   1941  O   HOH B 641      12.695  37.232  37.093  1.00  0.00      B    O  
ATOM   1942  H1  HOH B 641      12.372  38.164  37.152  1.00  0.00      B    H  
ATOM   1943  H2  HOH B 641      13.657  37.209  37.443  1.00  0.00      B    H  
ATOM   1944  O   HOH B 642      37.897   7.124   8.237  1.00  0.00      B    O  
ATOM   1945  H1  HOH B 642      38.243   6.444   8.927  1.00  0.00      B    H  
ATOM   1946  H2  HOH B 642      37.344   7.816   8.743  1.00  0.00      B    H  
ATOM   1947  O   HOH B 643      30.494  24.536   9.026  1.00  0.00      B    O  
ATOM   1948  H1  HOH B 643      29.994  25.057   9.804  1.00  0.00      B    H  
ATOM   1949  H2  HOH B 643      29.781  24.126   8.385  1.00  0.00      B    H  
ATOM   1950  O   HOH B 644       4.672  15.059  15.798  1.00  0.00      B    O  
ATOM   1951  H1  HOH B 644       4.727  15.710  16.618  1.00  0.00      B    H  
ATOM   1952  H2  HOH B 644       3.686  15.130  15.533  1.00  0.00      B    H  
ATOM   1953  O   HOH B 645       9.431  34.477  26.282  1.00  0.00      B    O  
ATOM   1954  H1  HOH B 645       9.330  33.663  26.854  1.00  0.00      B    H  
ATOM   1955  H2  HOH B 645       8.498  34.871  26.070  1.00  0.00      B    H  
ATOM   1956  O   HOH B 646       9.304  31.739  10.766  1.00  0.00      B    O  
ATOM   1957  H1  HOH B 646       9.916  32.496  11.107  1.00  0.00      B    H  
ATOM   1958  H2  HOH B 646       8.933  31.974   9.807  1.00  0.00      B    H  
ATOM   1959  O   HOH B 647       0.954  26.122  22.285  1.00  0.00      B    O  
ATOM   1960  H1  HOH B 647       0.572  27.093  22.267  1.00  0.00      B    H  
ATOM   1961  H2  HOH B 647       1.974  26.169  22.127  1.00  0.00      B    H  
ATOM   1962  O   HOH B 648      29.307  17.083  30.839  1.00  0.00      B    O  
ATOM   1963  H1  HOH B 648      29.074  16.690  31.753  1.00  0.00      B    H  
ATOM   1964  H2  HOH B 648      28.759  16.663  30.151  1.00  0.00      B    H  
ATOM   1965  O   HOH B 649       5.339  15.497  38.019  1.00  0.00      B    O  
ATOM   1966  H1  HOH B 649       4.704  14.664  37.911  1.00  0.00      B    H  
ATOM   1967  H2  HOH B 649       4.909  16.296  37.646  1.00  0.00      B    H  
ATOM   1968  O   HOH B 650      38.781  35.347   7.556  1.00  0.00      B    O  
ATOM   1969  H1  HOH B 650      38.973  34.731   8.351  1.00  0.00      B    H  
ATOM   1970  H2  HOH B 650      38.251  34.777   6.906  1.00  0.00      B    H  
ATOM   1971  O   HOH B 651       9.806  23.715  33.565  1.00  0.00      B    O  
ATOM   1972  H1  HOH B 651      10.304  24.600  33.664  1.00  0.00      B    H  
ATOM   1973  H2  HOH B 651      10.354  22.994  34.069  1.00  0.00      B    H  
ATOM   1974  O   HOH B 652      30.106  11.717   4.336  1.00  0.00      B    O  
ATOM   1975  H1  HOH B 652      30.336  11.055   5.028  1.00  0.00      B    H  
ATOM   1976  H2  HOH B 652      30.679  11.548   3.559  1.00  0.00      B    H  
ATOM   1977  O   HOH B 653      35.009  25.029  31.725  1.00  0.00      B    O  
ATOM   1978  H1  HOH B 653      35.671  25.737  31.734  1.00  0.00      B    H  
ATOM   1979  H2  HOH B 653      35.032  24.605  32.660  1.00  0.00      B    H  
ATOM   1980  O   HOH B 654       5.260   4.014  25.364  1.00  0.00      B    O  
ATOM   1981  H1  HOH B 654       4.400   4.494  25.600  1.00  0.00      B    H  
ATOM   1982  H2  HOH B 654       5.514   3.498  26.212  1.00  0.00      B    H  
ATOM   1983  O   HOH B 655       2.279  37.025  38.219  1.00  0.00      B    O  
ATOM   1984  H1  HOH B 655       2.061  37.422  39.165  1.00  0.00      B    H  
ATOM   1985  H2  HOH B 655       1.680  37.501  37.502  1.00  0.00      B    H  
ATOM   1986  O   HOH B 656      26.877  10.379  36.083  1.00  0.00      B    O  
ATOM   1987  H1  HOH B 656      27.122  11.310  35.811  1.00  0.00      B    H  
ATOM   1988  H2  HOH B 656      27.278  10.139  36.963  1.00  0.00      B    H  
ATOM   1989  O   HOH B 657      17.265  37.844  24.522  1.00  0.00      B    O  
ATOM   1990  H1  HOH B 657      17.789  37.688  23.694  1.00  0.00      B    H  
ATOM   1991  H2  HOH B 657      16.293  37.806  24.251  1.00  0.00      B    H  
ATOM   1992  O   HOH B 658      27.605  15.142   9.204  1.00  0.00      B    O  
ATOM   1993  H1  HOH B 658      27.116  14.384   8.787  1.00  0.00      B    H  
ATOM   1994  H2  HOH B 658      28.573  14.944   9.245  1.00  0.00      B    H  
ATOM   1995  O   HOH B 659      21.027  18.591  23.064  1.00  0.00      B    O  
ATOM   1996  H1  HOH B 659      20.820  17.660  23.388  1.00  0.00      B    H  
ATOM   1997  H2  HOH B 659      20.359  18.881  22.350  1.00  0.00      B    H  
ATOM   1998  O   HOH B 660       8.459  34.029  34.735  1.00  0.00      B    O  
ATOM   1999  H1  HOH B 660       7.490  34.024  34.603  1.00  0.00      B    H  
ATOM   2000  H2  HOH B 660       8.667  33.994  35.723  1.00  0.00      B    H  
ATOM   2001  O   HOH B 661      22.273  28.834  28.674  1.00  0.00      B    O  
ATOM   2002  H1  HOH B 661      23.032  28.152  28.499  1.00  0.00      B    H  
ATOM   2003  H2  HOH B 661      21.862  28.544  29.535  1.00  0.00      B    H  
ATOM   2004  O   HOH B 662       4.888  31.647   0.670  1.00  0.00      B    O  
ATOM   2005  H1  HOH B 662       5.581  32.278   0.371  1.00  0.00      B    H  
ATOM   2006  H2  HOH B 662       4.201  31.611  -0.111  1.00  0.00      B    H  
ATOM   2007  O   HOH B 663      35.574  34.400  33.067  1.00  0.00      B    O  
ATOM   2008  H1  HOH B 663      35.108  33.574  33.434  1.00  0.00      B    H  
ATOM   2009  H2  HOH B 663      35.688  34.216  32.059  1.00  0.00      B    H  
ATOM   2010  O   HOH B 664      36.244  33.607  25.559  1.00  0.00      B    O  
ATOM   2011  H1  HOH B 664      36.153  33.393  24.599  1.00  0.00      B    H  
ATOM   2012  H2  HOH B 664      35.293  33.785  25.916  1.00  0.00      B    H  
ATOM   2013  O   HOH B 665      10.323   7.680  25.837  1.00  0.00      B    O  
ATOM   2014  H1  HOH B 665      10.513   8.674  25.719  1.00  0.00      B    H  
ATOM   2015  H2  HOH B 665      11.140   7.279  26.183  1.00  0.00      B    H  
ATOM   2016  O   HOH B 666      12.640  29.894  24.669  1.00  0.00      B    O  
ATOM   2017  H1  HOH B 666      12.596  29.446  25.555  1.00  0.00      B    H  
ATOM   2018  H2  HOH B 666      12.938  29.258  23.987  1.00  0.00      B    H  
ATOM   2019  O   HOH B 667      19.629  14.584  26.401  1.00  0.00      B    O  
ATOM   2020  H1  HOH B 667      19.641  14.836  27.426  1.00  0.00      B    H  
ATOM   2021  H2  HOH B 667      20.100  13.701  26.350  1.00  0.00      B    H  
ATOM   2022  O   HOH B 668      36.266  21.701  11.533  1.00  0.00      B    O  
ATOM   2023  H1  HOH B 668      35.810  22.431  11.033  1.00  0.00      B    H  
ATOM   2024  H2  HOH B 668      36.169  21.896  12.549  1.00  0.00      B    H  
ATOM   2025  O   HOH B 669      36.542  38.433  24.482  1.00  0.00      B    O  
ATOM   2026  H1  HOH B 669      36.457  38.117  23.562  1.00  0.00      B    H  
ATOM   2027  H2  HOH B 669      35.630  38.754  24.784  1.00  0.00      B    H  
ATOM   2028  O   HOH B 670      28.880   3.094  12.578  1.00  0.00      B    O  
ATOM   2029  H1  HOH B 670      29.027   2.215  12.138  1.00  0.00      B    H  
ATOM   2030  H2  HOH B 670      29.648   3.648  12.363  1.00  0.00      B    H  
ATOM   2031  O   HOH B 671       2.392  16.152  23.961  1.00  0.00      B    O  
ATOM   2032  H1  HOH B 671       2.291  16.806  24.689  1.00  0.00      B    H  
ATOM   2033  H2  HOH B 671       3.263  16.198  23.490  1.00  0.00      B    H  
ATOM   2034  O   HOH B 672      27.314  15.531  29.311  1.00  0.00      B    O  
ATOM   2035  H1  HOH B 672      27.443  14.958  30.085  1.00  0.00      B    H  
ATOM   2036  H2  HOH B 672      27.400  14.947  28.482  1.00  0.00      B    H  
ATOM   2037  O   HOH B 673      34.877  19.159  12.343  1.00  0.00      B    O  
ATOM   2038  H1  HOH B 673      35.195  20.133  12.359  1.00  0.00      B    H  
ATOM   2039  H2  HOH B 673      34.323  19.001  13.156  1.00  0.00      B    H  
ATOM   2040  O   HOH B 674      28.626   2.264   4.865  1.00  0.00      B    O  
ATOM   2041  H1  HOH B 674      28.229   1.724   5.613  1.00  0.00      B    H  
ATOM   2042  H2  HOH B 674      29.627   2.331   4.996  1.00  0.00      B    H  
ATOM   2043  O   HOH B 675      16.216   5.834  18.385  1.00  0.00      B    O  
ATOM   2044  H1  HOH B 675      16.004   5.627  19.392  1.00  0.00      B    H  
ATOM   2045  H2  HOH B 675      15.344   5.964  17.937  1.00  0.00      B    H  
ATOM   2046  O   HOH B 676       0.504  27.324   2.798  1.00  0.00      B    O  
ATOM   2047  H1  HOH B 676      -0.118  26.548   3.125  1.00  0.00      B    H  
ATOM   2048  H2  HOH B 676       0.363  28.152   3.445  1.00  0.00      B    H  
ATOM   2049  O   HOH B 677      28.582  22.518  21.815  1.00  0.00      B    O  
ATOM   2050  H1  HOH B 677      29.311  23.141  22.181  1.00  0.00      B    H  
ATOM   2051  H2  HOH B 677      27.693  22.922  22.017  1.00  0.00      B    H  
ATOM   2052  O   HOH B 678      26.515  19.324  32.416  1.00  0.00      B    O  
ATOM   2053  H1  HOH B 678      27.494  19.373  32.085  1.00  0.00      B    H  
ATOM   2054  H2  HOH B 678      25.908  19.480  31.606  1.00  0.00      B    H  
ATOM   2055  O   HOH B 679      34.322  22.486   1.638  1.00  0.00      B    O  
ATOM   2056  H1  HOH B 679      34.300  21.702   2.297  1.00  0.00      B    H  
ATOM   2057  H2  HOH B 679      33.391  22.823   1.541  1.00  0.00      B    H  
ATOM   2058  O   HOH B 680       6.654  18.141   0.111  1.00  0.00      B    O  
ATOM   2059  H1  HOH B 680       6.380  17.638   0.960  1.00  0.00      B    H  
ATOM   2060  H2  HOH B 680       7.180  17.549  -0.552  1.00  0.00      B    H  
ATOM   2061  O   HOH B 681      35.585   8.113  30.321  1.00  0.00      B    O  
ATOM   2062  H1  HOH B 681      34.765   8.237  30.825  1.00  0.00      B    H  
ATOM   2063  H2  HOH B 681      36.271   8.487  30.947  1.00  0.00      B    H  
ATOM   2064  O   HOH B 682      32.365   0.983   5.945  1.00  0.00      B    O  
ATOM   2065  H1  HOH B 682      31.973   1.636   5.242  1.00  0.00      B    H  
ATOM   2066  H2  HOH B 682      33.331   0.788   5.648  1.00  0.00      B    H  
ATOM   2067  O   HOH B 683      20.347   7.691  18.245  1.00  0.00      B    O  
ATOM   2068  H1  HOH B 683      20.139   7.919  19.221  1.00  0.00      B    H  
ATOM   2069  H2  HOH B 683      21.279   7.965  18.053  1.00  0.00      B    H  
ATOM   2070  O   HOH B 684      35.864  24.221  18.686  1.00  0.00      B    O  
ATOM   2071  H1  HOH B 684      35.060  23.724  18.432  1.00  0.00      B    H  
ATOM   2072  H2  HOH B 684      35.654  25.037  19.250  1.00  0.00      B    H  
ATOM   2073  O   HOH B 685      20.469  10.317   7.115  1.00  0.00      B    O  
ATOM   2074  H1  HOH B 685      20.790  11.020   7.767  1.00  0.00      B    H  
ATOM   2075  H2  HOH B 685      21.183  10.124   6.462  1.00  0.00      B    H  
ATOM   2076  O   HOH B 686      10.179  22.589  28.365  1.00  0.00      B    O  
ATOM   2077  H1  HOH B 686      10.118  22.623  29.376  1.00  0.00      B    H  
ATOM   2078  H2  HOH B 686      10.233  21.635  28.166  1.00  0.00      B    H  
ATOM   2079  O   HOH B 687       5.274  10.552   3.811  1.00  0.00      B    O  
ATOM   2080  H1  HOH B 687       5.036  11.068   4.664  1.00  0.00      B    H  
ATOM   2081  H2  HOH B 687       6.257  10.538   3.796  1.00  0.00      B    H  
ATOM   2082  O   HOH B 688      18.353  18.038  38.265  1.00  0.00      B    O  
ATOM   2083  H1  HOH B 688      18.758  18.740  37.639  1.00  0.00      B    H  
ATOM   2084  H2  HOH B 688      18.293  18.420  39.176  1.00  0.00      B    H  
ATOM   2085  O   HOH B 689      21.762  21.553  16.282  1.00  0.00      B    O  
ATOM   2086  H1  HOH B 689      21.330  22.095  15.559  1.00  0.00      B    H  
ATOM   2087  H2  HOH B 689      21.436  21.844  17.184  1.00  0.00      B    H  
ATOM   2088  O   HOH B 690       8.461  29.743   5.876  1.00  0.00      B    O  
ATOM   2089  H1  HOH B 690       8.509  30.741   5.667  1.00  0.00      B    H  
ATOM   2090  H2  HOH B 690       7.747  29.310   5.336  1.00  0.00      B    H  
ATOM   2091  O   HOH B 691      31.240  32.111   1.906  1.00  0.00      B    O  
ATOM   2092  H1  HOH B 691      31.155  31.171   2.362  1.00  0.00      B    H  
ATOM   2093  H2  HOH B 691      30.345  32.581   1.861  1.00  0.00      B    H  
ATOM   2094  O   HOH B 692      20.235  25.401   8.791  1.00  0.00      B    O  
ATOM   2095  H1  HOH B 692      20.527  24.955   7.939  1.00  0.00      B    H  
ATOM   2096  H2  HOH B 692      21.098  25.471   9.328  1.00  0.00      B    H  
ATOM   2097  O   HOH B 693      30.779   8.486  18.488  1.00  0.00      B    O  
ATOM   2098  H1  HOH B 693      29.925   8.782  19.000  1.00  0.00      B    H  
ATOM   2099  H2  HOH B 693      31.522   9.167  18.638  1.00  0.00      B    H  
ATOM   2100  O   HOH B 694      37.012  21.648  30.378  1.00  0.00      B    O  
ATOM   2101  H1  HOH B 694      36.290  21.074  30.814  1.00  0.00      B    H  
ATOM   2102  H2  HOH B 694      37.606  22.042  31.187  1.00  0.00      B    H  
ATOM   2103  O   HOH B 695      20.389  10.219  34.798  1.00  0.00      B    O  
ATOM   2104  H1  HOH B 695      20.280   9.886  33.836  1.00  0.00      B    H  
ATOM   2105  H2  HOH B 695      20.439   9.403  35.414  1.00  0.00      B    H  
ATOM   2106  O   HOH B 696      20.542  12.549  11.330  1.00  0.00      B    O  
ATOM   2107  H1  HOH B 696      20.678  12.472  10.320  1.00  0.00      B    H  
ATOM   2108  H2  HOH B 696      20.229  11.635  11.738  1.00  0.00      B    H  
ATOM   2109  O   HOH B 697      33.482   1.883   1.077  1.00  0.00      B    O  
ATOM   2110  H1  HOH B 697      33.570   1.967   2.068  1.00  0.00      B    H  
ATOM   2111  H2  HOH B 697      34.279   2.323   0.618  1.00  0.00      B    H  
ATOM   2112  O   HOH B 698       0.503   8.123  38.786  1.00  0.00      B    O  
ATOM   2113  H1  HOH B 698       1.197   7.383  38.493  1.00  0.00      B    H  
ATOM   2114  H2  HOH B 698       0.184   8.538  37.954  1.00  0.00      B    H  
ATOM   2115  O   HOH B 699      33.420  17.954  38.045  1.00  0.00      B    O  
ATOM   2116  H1  HOH B 699      33.279  17.045  37.510  1.00  0.00      B    H  
ATOM   2117  H2  HOH B 699      34.094  18.458  37.505  1.00  0.00      B    H  
ATOM   2118  O   HOH B 700      32.487  24.124  13.482  1.00  0.00      B    O  
ATOM   2119  H1  HOH B 700      32.044  23.699  12.617  1.00  0.00      B    H  
ATOM   2120  H2  HOH B 700      33.502  23.964  13.415  1.00  0.00      B    H  
ATOM   2121  O   HOH B 701      34.541  27.085  21.907  1.00  0.00      B    O  
ATOM   2122  H1  HOH B 701      35.202  26.518  22.420  1.00  0.00      B    H  
ATOM   2123  H2  HOH B 701      34.731  26.949  20.901  1.00  0.00      B    H  
ATOM   2124  O   HOH B 702      33.391  27.877   1.275  1.00  0.00      B    O  
ATOM   2125  H1  HOH B 702      34.173  28.352   0.855  1.00  0.00      B    H  
ATOM   2126  H2  HOH B 702      33.350  28.025   2.268  1.00  0.00      B    H  
ATOM   2127  O   HOH B 703      19.585   6.536   2.292  1.00  0.00      B    O  
ATOM   2128  H1  HOH B 703      19.139   6.107   1.473  1.00  0.00      B    H  
ATOM   2129  H2  HOH B 703      19.825   5.720   2.854  1.00  0.00      B    H  
ATOM   2130  O   HOH B 704      37.105  28.913  23.477  1.00  0.00      B    O  
ATOM   2131  H1  HOH B 704      36.340  28.317  23.044  1.00  0.00      B    H  
ATOM   2132  H2  HOH B 704      37.853  29.000  22.850  1.00  0.00      B    H  
ATOM   2133  O   HOH B 705      27.873   6.975  22.021  1.00  0.00      B    O  
ATOM   2134  H1  HOH B 705      28.843   6.860  21.727  1.00  0.00      B    H  
ATOM   2135  H2  HOH B 705      27.730   6.633  22.989  1.00  0.00      B    H  
ATOM   2136  O   HOH B 706      29.526  19.802  31.673  1.00  0.00      B    O  
ATOM   2137  H1  HOH B 706      29.982  20.337  30.937  1.00  0.00      B    H  
ATOM   2138  H2  HOH B 706      29.501  18.809  31.440  1.00  0.00      B    H  
ATOM   2139  O   HOH B 707      11.508  21.809   3.467  1.00  0.00      B    O  
ATOM   2140  H1  HOH B 707      10.537  21.889   3.282  1.00  0.00      B    H  
ATOM   2141  H2  HOH B 707      11.748  20.833   3.417  1.00  0.00      B    H  
ATOM   2142  O   HOH B 708      26.987  35.709   1.148  1.00  0.00      B    O  
ATOM   2143  H1  HOH B 708      26.292  35.518   0.406  1.00  0.00      B    H  
ATOM   2144  H2  HOH B 708      26.414  35.998   1.974  1.00  0.00      B    H  
ATOM   2145  O   HOH B 709      13.092  11.372  19.206  1.00  0.00      B    O  
ATOM   2146  H1  HOH B 709      12.663  11.929  18.434  1.00  0.00      B    H  
ATOM   2147  H2  HOH B 709      13.032  10.382  18.986  1.00  0.00      B    H  
ATOM   2148  O   HOH B 710      21.865  14.686  16.954  1.00  0.00      B    O  
ATOM   2149  H1  HOH B 710      21.351  13.872  16.654  1.00  0.00      B    H  
ATOM   2150  H2  HOH B 710      22.306  15.023  16.073  1.00  0.00      B    H  
ATOM   2151  O   HOH B 711      19.481  17.871  26.703  1.00  0.00      B    O  
ATOM   2152  H1  HOH B 711      19.202  17.258  27.424  1.00  0.00      B    H  
ATOM   2153  H2  HOH B 711      19.564  17.345  25.819  1.00  0.00      B    H  
ATOM   2154  O   HOH B 712      27.943  30.309   1.850  1.00  0.00      B    O  
ATOM   2155  H1  HOH B 712      28.251  30.344   0.859  1.00  0.00      B    H  
ATOM   2156  H2  HOH B 712      27.764  29.355   2.031  1.00  0.00      B    H  
ATOM   2157  O   HOH B 713      35.599  26.589  39.320  1.00  0.00      B    O  
ATOM   2158  H1  HOH B 713      35.804  27.591  39.349  1.00  0.00      B    H  
ATOM   2159  H2  HOH B 713      34.987  26.381  38.559  1.00  0.00      B    H  
ATOM   2160  O   HOH B 714      37.792  36.119  34.405  1.00  0.00      B    O  
ATOM   2161  H1  HOH B 714      38.666  35.836  34.059  1.00  0.00      B    H  
ATOM   2162  H2  HOH B 714      37.072  35.465  34.120  1.00  0.00      B    H  
ATOM   2163  O   HOH B 715      12.002   1.028  25.255  1.00  0.00      B    O  
ATOM   2164  H1  HOH B 715      11.204   1.556  24.868  1.00  0.00      B    H  
ATOM   2165  H2  HOH B 715      11.652   0.345  25.972  1.00  0.00      B    H  
ATOM   2166  O   HOH B 716      19.919  17.927  34.373  1.00  0.00      B    O  
ATOM   2167  H1  HOH B 716      19.465  17.265  33.747  1.00  0.00      B    H  
ATOM   2168  H2  HOH B 716      19.568  18.902  34.210  1.00  0.00      B    H  
ATOM   2169  O   HOH B 717      12.706  38.653   3.726  1.00  0.00      B    O  
ATOM   2170  H1  HOH B 717      12.549  38.436   4.738  1.00  0.00      B    H  
ATOM   2171  H2  HOH B 717      13.244  39.515   3.690  1.00  0.00      B    H  
ATOM   2172  O   HOH B 718      23.628   6.137  17.501  1.00  0.00      B    O  
ATOM   2173  H1  HOH B 718      24.258   6.419  16.769  1.00  0.00      B    H  
ATOM   2174  H2  HOH B 718      24.112   5.376  18.062  1.00  0.00      B    H  
ATOM   2175  O   HOH B 719      33.871   1.148  16.090  1.00  0.00      B    O  
ATOM   2176  H1  HOH B 719      34.355   0.791  16.955  1.00  0.00      B    H  
ATOM   2177  H2  HOH B 719      34.195   0.577  15.336  1.00  0.00      B    H  
ATOM   2178  O   HOH B 720      20.055  13.986  31.888  1.00  0.00      B    O  
ATOM   2179  H1  HOH B 720      19.823  13.578  32.780  1.00  0.00      B    H  
ATOM   2180  H2  HOH B 720      20.528  13.226  31.351  1.00  0.00      B    H  
ATOM   2181  O   HOH B 721      20.955   8.245  36.648  1.00  0.00      B    O  
ATOM   2182  H1  HOH B 721      20.512   8.336  37.521  1.00  0.00      B    H  
ATOM   2183  H2  HOH B 721      21.698   7.569  36.721  1.00  0.00      B    H  
ATOM   2184  O   HOH B 722       6.393  28.692  31.044  1.00  0.00      B    O  
ATOM   2185  H1  HOH B 722       7.248  28.461  30.591  1.00  0.00      B    H  
ATOM   2186  H2  HOH B 722       6.486  28.626  32.026  1.00  0.00      B    H  
ATOM   2187  O   HOH B 723       3.855   2.601   5.243  1.00  0.00      B    O  
ATOM   2188  H1  HOH B 723       4.769   2.847   4.901  1.00  0.00      B    H  
ATOM   2189  H2  HOH B 723       3.599   1.764   4.796  1.00  0.00      B    H  
ATOM   2190  O   HOH B 724      29.696  22.175   0.582  1.00  0.00      B    O  
ATOM   2191  H1  HOH B 724      29.266  21.253   0.489  1.00  0.00      B    H  
ATOM   2192  H2  HOH B 724      29.854  22.487  -0.374  1.00  0.00      B    H  
ATOM   2193  O   HOH B 725      30.662  25.661  33.393  1.00  0.00      B    O  
ATOM   2194  H1  HOH B 725      31.480  26.163  33.054  1.00  0.00      B    H  
ATOM   2195  H2  HOH B 725      29.941  25.747  32.692  1.00  0.00      B    H  
ATOM   2196  O   HOH B 726      12.198   3.476  33.598  1.00  0.00      B    O  
ATOM   2197  H1  HOH B 726      11.518   3.534  34.379  1.00  0.00      B    H  
ATOM   2198  H2  HOH B 726      12.555   2.506  33.628  1.00  0.00      B    H  
ATOM   2199  O   HOH B 727       4.510  27.632  38.430  1.00  0.00      B    O  
ATOM   2200  H1  HOH B 727       3.579  27.565  37.998  1.00  0.00      B    H  
ATOM   2201  H2  HOH B 727       4.750  26.654  38.675  1.00  0.00      B    H  
ATOM   2202  O   HOH B 728       7.105  35.037  31.724  1.00  0.00      B    O  
ATOM   2203  H1  HOH B 728       6.557  34.298  32.168  1.00  0.00      B    H  
ATOM   2204  H2  HOH B 728       6.398  35.654  31.407  1.00  0.00      B    H  
ATOM   2205  O   HOH B 729      13.831  15.540  30.384  1.00  0.00      B    O  
ATOM   2206  H1  HOH B 729      14.418  15.131  29.646  1.00  0.00      B    H  
ATOM   2207  H2  HOH B 729      12.990  14.985  30.442  1.00  0.00      B    H  
ATOM   2208  O   HOH B 730      32.518   7.482  34.142  1.00  0.00      B    O  
ATOM   2209  H1  HOH B 730      31.724   7.771  34.620  1.00  0.00      B    H  
ATOM   2210  H2  HOH B 730      32.504   6.510  33.934  1.00  0.00      B    H  
ATOM   2211  O   HOH B 731      28.584  26.023  31.373  1.00  0.00      B    O  
ATOM   2212  H1  HOH B 731      27.858  25.419  31.778  1.00  0.00      B    H  
ATOM   2213  H2  HOH B 731      28.166  26.529  30.579  1.00  0.00      B    H  
ATOM   2214  O   HOH B 732       4.092  18.717  38.030  1.00  0.00      B    O  
ATOM   2215  H1  HOH B 732       4.279  18.887  37.026  1.00  0.00      B    H  
ATOM   2216  H2  HOH B 732       4.914  18.544  38.565  1.00  0.00      B    H  
ATOM   2217  O   HOH B 733      15.626  27.868  24.669  1.00  0.00      B    O  
ATOM   2218  H1  HOH B 733      16.040  28.730  25.069  1.00  0.00      B    H  
ATOM   2219  H2  HOH B 733      14.728  27.669  25.185  1.00  0.00      B    H  
ATOM   2220  O   HOH B 734       6.625  23.672  19.593  1.00  0.00      B    O  
ATOM   2221  H1  HOH B 734       6.941  22.735  19.274  1.00  0.00      B    H  
ATOM   2222  H2  HOH B 734       6.211  23.531  20.523  1.00  0.00      B    H  
ATOM   2223  O   HOH B 735      23.472   2.018  18.660  1.00  0.00      B    O  
ATOM   2224  H1  HOH B 735      22.872   1.970  17.876  1.00  0.00      B    H  
ATOM   2225  H2  HOH B 735      24.205   1.287  18.543  1.00  0.00      B    H  
ATOM   2226  O   HOH B 736      16.048  20.874  36.266  1.00  0.00      B    O  
ATOM   2227  H1  HOH B 736      16.699  20.791  37.031  1.00  0.00      B    H  
ATOM   2228  H2  HOH B 736      16.350  21.727  35.736  1.00  0.00      B    H  
ATOM   2229  O   HOH B 737       3.927   8.605  11.340  1.00  0.00      B    O  
ATOM   2230  H1  HOH B 737       3.537   8.934  10.465  1.00  0.00      B    H  
ATOM   2231  H2  HOH B 737       3.100   8.330  11.915  1.00  0.00      B    H  
ATOM   2232  O   HOH B 738      38.390  17.093  21.579  1.00  0.00      B    O  
ATOM   2233  H1  HOH B 738      37.515  16.524  21.464  1.00  0.00      B    H  
ATOM   2234  H2  HOH B 738      38.543  17.650  20.761  1.00  0.00      B    H  
ATOM   2235  O   HOH B 739       5.921  29.451  12.507  1.00  0.00      B    O  
ATOM   2236  H1  HOH B 739       5.714  28.687  13.109  1.00  0.00      B    H  
ATOM   2237  H2  HOH B 739       5.458  29.257  11.585  1.00  0.00      B    H  
ATOM   2238  O   HOH B 740       5.824  17.550  20.516  1.00  0.00      B    O  
ATOM   2239  H1  HOH B 740       6.144  17.308  21.431  1.00  0.00      B    H  
ATOM   2240  H2  HOH B 740       4.970  18.088  20.689  1.00  0.00      B    H  
ATOM   2241  O   HOH B 741      29.405  29.233  31.048  1.00  0.00      B    O  
ATOM   2242  H1  HOH B 741      28.887  28.696  30.413  1.00  0.00      B    H  
ATOM   2243  H2  HOH B 741      30.371  28.737  31.023  1.00  0.00      B    H  
ATOM   2244  O   HOH B 742      22.742  13.844  12.023  1.00  0.00      B    O  
ATOM   2245  H1  HOH B 742      21.893  13.389  11.605  1.00  0.00      B    H  
ATOM   2246  H2  HOH B 742      23.272  13.111  12.402  1.00  0.00      B    H  
ATOM   2247  O   HOH B 743       5.483  21.326   7.756  1.00  0.00      B    O  
ATOM   2248  H1  HOH B 743       6.361  20.996   8.183  1.00  0.00      B    H  
ATOM   2249  H2  HOH B 743       4.744  21.315   8.421  1.00  0.00      B    H  
ATOM   2250  O   HOH B 744      16.260  29.772   1.079  1.00  0.00      B    O  
ATOM   2251  H1  HOH B 744      16.114  30.800   1.165  1.00  0.00      B    H  
ATOM   2252  H2  HOH B 744      15.736  29.389   1.908  1.00  0.00      B    H  
ATOM   2253  O   HOH B 745       0.679   2.949  30.324  1.00  0.00      B    O  
ATOM   2254  H1  HOH B 745       1.145   3.470  29.535  1.00  0.00      B    H  
ATOM   2255  H2  HOH B 745       0.294   2.096  29.992  1.00  0.00      B    H  
ATOM   2256  O   HOH B 746      35.852  31.907  14.601  1.00  0.00      B    O  
ATOM   2257  H1  HOH B 746      34.934  31.396  14.606  1.00  0.00      B    H  
ATOM   2258  H2  HOH B 746      36.077  32.077  13.611  1.00  0.00      B    H  
ATOM   2259  O   HOH B 747      24.407  27.131  32.661  1.00  0.00      B    O  
ATOM   2260  H1  HOH B 747      23.651  27.790  32.856  1.00  0.00      B    H  
ATOM   2261  H2  HOH B 747      25.303  27.607  32.824  1.00  0.00      B    H  
ATOM   2262  O   HOH B 748       9.121   4.480  27.967  1.00  0.00      B    O  
ATOM   2263  H1  HOH B 748       8.992   4.406  26.975  1.00  0.00      B    H  
ATOM   2264  H2  HOH B 748       9.956   4.002  28.231  1.00  0.00      B    H  
ATOM   2265  O   HOH B 749       0.406  12.875  32.639  1.00  0.00      B    O  
ATOM   2266  H1  HOH B 749       0.095  13.827  32.723  1.00  0.00      B    H  
ATOM   2267  H2  HOH B 749       0.310  12.373  33.531  1.00  0.00      B    H  
ATOM   2268  O   HOH B 750      25.154   3.556  29.997  1.00  0.00      B    O  
ATOM   2269  H1  HOH B 750      25.007   3.841  28.986  1.00  0.00      B    H  
ATOM   2270  H2  HOH B 750      26.025   3.934  30.333  1.00  0.00      B    H  
ATOM   2271  O   HOH B 751      24.963   8.466   1.568  1.00  0.00      B    O  
ATOM   2272  H1  HOH B 751      24.016   8.748   1.342  1.00  0.00      B    H  
ATOM   2273  H2  HOH B 751      25.276   8.052   0.674  1.00  0.00      B    H  
ATOM   2274  O   HOH B 752       6.088  32.672   7.106  1.00  0.00      B    O  
ATOM   2275  H1  HOH B 752       5.398  32.698   6.317  1.00  0.00      B    H  
ATOM   2276  H2  HOH B 752       5.709  32.236   7.944  1.00  0.00      B    H  
ATOM   2277  O   HOH B 753       2.009  13.589  15.752  1.00  0.00      B    O  
ATOM   2278  H1  HOH B 753       1.883  14.230  16.526  1.00  0.00      B    H  
ATOM   2279  H2  HOH B 753       2.456  12.811  16.146  1.00  0.00      B    H  
ATOM   2280  O   HOH B 754       1.125  37.774  33.867  1.00  0.00      B    O  
ATOM   2281  H1  HOH B 754       2.128  37.505  33.901  1.00  0.00      B    H  
ATOM   2282  H2  HOH B 754       0.645  37.443  33.047  1.00  0.00      B    H  
ATOM   2283  O   HOH B 755      29.947   1.210  19.349  1.00  0.00      B    O  
ATOM   2284  H1  HOH B 755      30.334   0.370  18.868  1.00  0.00      B    H  
ATOM   2285  H2  HOH B 755      30.538   1.967  19.083  1.00  0.00      B    H  
ATOM   2286  O   HOH B 756      34.487   3.600  36.471  1.00  0.00      B    O  
ATOM   2287  H1  HOH B 756      33.665   4.122  36.307  1.00  0.00      B    H  
ATOM   2288  H2  HOH B 756      34.401   2.737  35.950  1.00  0.00      B    H  
ATOM   2289  O   HOH B 757      34.635  12.612  26.114  1.00  0.00      B    O  
ATOM   2290  H1  HOH B 757      34.717  11.864  26.798  1.00  0.00      B    H  
ATOM   2291  H2  HOH B 757      35.551  12.946  25.915  1.00  0.00      B    H  
ATOM   2292  O   HOH B 758       2.867  28.286  15.631  1.00  0.00      B    O  
ATOM   2293  H1  HOH B 758       3.866  28.237  15.760  1.00  0.00      B    H  
ATOM   2294  H2  HOH B 758       2.758  29.192  15.173  1.00  0.00      B    H  
ATOM   2295  O   HOH B 759      36.469  14.106   3.155  1.00  0.00      B    O  
ATOM   2296  H1  HOH B 759      36.868  14.420   4.049  1.00  0.00      B    H  
ATOM   2297  H2  HOH B 759      36.784  13.169   2.934  1.00  0.00      B    H  
ATOM   2298  O   HOH B 760      23.765  21.924  32.821  1.00  0.00      B    O  
ATOM   2299  H1  HOH B 760      24.025  22.442  33.617  1.00  0.00      B    H  
ATOM   2300  H2  HOH B 760      23.344  22.576  32.142  1.00  0.00      B    H  
ATOM   2301  O   HOH B 761      14.531   4.320  31.953  1.00  0.00      B    O  
ATOM   2302  H1  HOH B 761      13.948   3.946  32.687  1.00  0.00      B    H  
ATOM   2303  H2  HOH B 761      14.979   5.152  32.312  1.00  0.00      B    H  
ATOM   2304  O   HOH B 762      27.732  38.800  33.219  1.00  0.00      B    O  
ATOM   2305  H1  HOH B 762      27.126  38.790  32.404  1.00  0.00      B    H  
ATOM   2306  H2  HOH B 762      27.234  39.078  34.016  1.00  0.00      B    H  
ATOM   2307  O   HOH B 763       9.187  35.376   8.152  1.00  0.00      B    O  
ATOM   2308  H1  HOH B 763       9.131  34.443   8.501  1.00  0.00      B    H  
ATOM   2309  H2  HOH B 763      10.111  35.694   8.432  1.00  0.00      B    H  
ATOM   2310  O   HOH B 764      12.088  20.117  23.949  1.00  0.00      B    O  
ATOM   2311  H1  HOH B 764      12.450  21.047  24.119  1.00  0.00      B    H  
ATOM   2312  H2  HOH B 764      12.306  19.968  23.002  1.00  0.00      B    H  
ATOM   2313  O   HOH B 765      28.314   8.958  34.306  1.00  0.00      B    O  
ATOM   2314  H1  HOH B 765      27.618   9.570  34.819  1.00  0.00      B    H  
ATOM   2315  H2  HOH B 765      28.987   8.685  35.029  1.00  0.00      B    H  
ATOM   2316  O   HOH B 766      33.433   8.188   8.406  1.00  0.00      B    O  
ATOM   2317  H1  HOH B 766      34.102   8.904   8.311  1.00  0.00      B    H  
ATOM   2318  H2  HOH B 766      33.733   7.459   9.122  1.00  0.00      B    H  
ATOM   2319  O   HOH B 767      24.363  38.020  15.639  1.00  0.00      B    O  
ATOM   2320  H1  HOH B 767      25.033  37.300  15.284  1.00  0.00      B    H  
ATOM   2321  H2  HOH B 767      23.376  37.649  15.523  1.00  0.00      B    H  
ATOM   2322  O   HOH B 768      38.543  10.384  27.670  1.00  0.00      B    O  
ATOM   2323  H1  HOH B 768      37.936   9.706  27.310  1.00  0.00      B    H  
ATOM   2324  H2  HOH B 768      38.320  11.315  27.444  1.00  0.00      B    H  
ATOM   2325  O   HOH B 769      26.369  21.116  34.586  1.00  0.00      B    O  
ATOM   2326  H1  HOH B 769      27.338  21.411  34.328  1.00  0.00      B    H  
ATOM   2327  H2  HOH B 769      26.029  20.542  33.788  1.00  0.00      B    H  
ATOM   2328  O   HOH B 770      20.292  36.132   9.875  1.00  0.00      B    O  
ATOM   2329  H1  HOH B 770      20.783  36.623  10.639  1.00  0.00      B    H  
ATOM   2330  H2  HOH B 770      20.792  36.356   8.982  1.00  0.00      B    H  
ATOM   2331  O   HOH B 771      11.912   3.909  12.092  1.00  0.00      B    O  
ATOM   2332  H1  HOH B 771      12.759   3.459  11.826  1.00  0.00      B    H  
ATOM   2333  H2  HOH B 771      12.104   4.849  12.418  1.00  0.00      B    H  
ATOM   2334  O   HOH B 772      14.509   8.294   1.518  1.00  0.00      B    O  
ATOM   2335  H1  HOH B 772      14.016   7.640   0.932  1.00  0.00      B    H  
ATOM   2336  H2  HOH B 772      13.913   9.106   1.655  1.00  0.00      B    H  
ATOM   2337  O   HOH B 773      28.409  19.793   0.552  1.00  0.00      B    O  
ATOM   2338  H1  HOH B 773      27.904  19.774  -0.328  1.00  0.00      B    H  
ATOM   2339  H2  HOH B 773      29.283  19.268   0.412  1.00  0.00      B    H  
ATOM   2340  O   HOH B 774      32.769  35.137   6.102  1.00  0.00      B    O  
ATOM   2341  H1  HOH B 774      32.403  36.008   6.512  1.00  0.00      B    H  
ATOM   2342  H2  HOH B 774      32.097  34.945   5.346  1.00  0.00      B    H  
ATOM   2343  O   HOH B 775      21.777  36.730  17.795  1.00  0.00      B    O  
ATOM   2344  H1  HOH B 775      20.918  36.402  18.240  1.00  0.00      B    H  
ATOM   2345  H2  HOH B 775      22.401  36.857  18.576  1.00  0.00      B    H  
ATOM   2346  O   HOH B 776      31.172   5.991   2.450  1.00  0.00      B    O  
ATOM   2347  H1  HOH B 776      30.830   5.476   1.648  1.00  0.00      B    H  
ATOM   2348  H2  HOH B 776      30.388   6.032   3.062  1.00  0.00      B    H  
ATOM   2349  O   HOH B 777      16.294  38.393   0.510  1.00  0.00      B    O  
ATOM   2350  H1  HOH B 777      16.054  38.114   1.462  1.00  0.00      B    H  
ATOM   2351  H2  HOH B 777      15.754  37.730  -0.175  1.00  0.00      B    H  
ATOM   2352  O   HOH B 778      37.471   7.546   3.496  1.00  0.00      B    O  
ATOM   2353  H1  HOH B 778      36.722   6.848   3.466  1.00  0.00      B    H  
ATOM   2354  H2  HOH B 778      37.906   7.648   4.406  1.00  0.00      B    H  
ATOM   2355  O   HOH B 779      24.272  38.748   2.267  1.00  0.00      B    O  
ATOM   2356  H1  HOH B 779      24.822  38.134   2.902  1.00  0.00      B    H  
ATOM   2357  H2  HOH B 779      23.385  38.308   2.043  1.00  0.00      B    H  
ATOM   2358  O   HOH B 780      13.931  24.171  30.128  1.00  0.00      B    O  
ATOM   2359  H1  HOH B 780      14.653  23.580  29.720  1.00  0.00      B    H  
ATOM   2360  H2  HOH B 780      14.144  25.125  29.750  1.00  0.00      B    H  
ATOM   2361  O   HOH B 781      16.680  26.050   1.485  1.00  0.00      B    O  
ATOM   2362  H1  HOH B 781      17.443  26.697   1.335  1.00  0.00      B    H  
ATOM   2363  H2  HOH B 781      16.272  25.844   0.593  1.00  0.00      B    H  
ATOM   2364  O   HOH B 782      37.156  34.334   5.456  1.00  0.00      B    O  
ATOM   2365  H1  HOH B 782      37.085  34.957   4.672  1.00  0.00      B    H  
ATOM   2366  H2  HOH B 782      36.470  33.548   5.319  1.00  0.00      B    H  
ATOM   2367  O   HOH B 783      28.268   8.012  31.840  1.00  0.00      B    O  
ATOM   2368  H1  HOH B 783      28.401   8.385  32.771  1.00  0.00      B    H  
ATOM   2369  H2  HOH B 783      28.762   8.526  31.125  1.00  0.00      B    H  
ATOM   2370  O   HOH B 784      19.102   9.818  24.760  1.00  0.00      B    O  
ATOM   2371  H1  HOH B 784      19.709   9.387  25.421  1.00  0.00      B    H  
ATOM   2372  H2  HOH B 784      18.982   9.142  24.034  1.00  0.00      B    H  
ATOM   2373  O   HOH B 785      20.284   1.379  25.052  1.00  0.00      B    O  
ATOM   2374  H1  HOH B 785      20.585   2.020  25.801  1.00  0.00      B    H  
ATOM   2375  H2  HOH B 785      19.371   1.620  24.713  1.00  0.00      B    H  
ATOM   2376  O   HOH B 786      15.150  22.885  22.515  1.00  0.00      B    O  
ATOM   2377  H1  HOH B 786      14.826  22.445  21.663  1.00  0.00      B    H  
ATOM   2378  H2  HOH B 786      15.485  22.131  23.114  1.00  0.00      B    H  
ATOM   2379  O   HOH B 787       7.159   3.978  15.645  1.00  0.00      B    O  
ATOM   2380  H1  HOH B 787       6.226   3.996  15.268  1.00  0.00      B    H  
ATOM   2381  H2  HOH B 787       7.427   3.036  15.528  1.00  0.00      B    H  
ATOM   2382  O   HOH B 788      38.594  17.818   6.391  1.00  0.00      B    O  
ATOM   2383  H1  HOH B 788      39.428  18.285   6.658  1.00  0.00      B    H  
ATOM   2384  H2  HOH B 788      37.903  18.541   6.263  1.00  0.00      B    H  
ATOM   2385  O   HOH B 789      20.217  24.305  25.505  1.00  0.00      B    O  
ATOM   2386  H1  HOH B 789      20.637  25.186  25.798  1.00  0.00      B    H  
ATOM   2387  H2  HOH B 789      20.858  23.601  25.811  1.00  0.00      B    H  
ATOM   2388  O   HOH B 790      30.522  22.056  26.898  1.00  0.00      B    O  
ATOM   2389  H1  HOH B 790      31.330  22.315  27.478  1.00  0.00      B    H  
ATOM   2390  H2  HOH B 790      30.883  21.943  25.976  1.00  0.00      B    H  
ATOM   2391  O   HOH B 791       6.427  33.591   3.993  1.00  0.00      B    O  
ATOM   2392  H1  HOH B 791       6.563  34.277   3.255  1.00  0.00      B    H  
ATOM   2393  H2  HOH B 791       7.271  33.035   4.062  1.00  0.00      B    H  
ATOM   2394  O   HOH B 792      27.414   0.751   2.754  1.00  0.00      B    O  
ATOM   2395  H1  HOH B 792      28.020   1.342   3.278  1.00  0.00      B    H  
ATOM   2396  H2  HOH B 792      26.504   1.162   2.738  1.00  0.00      B    H  
ATOM   2397  O   HOH B 793      12.223  12.836  21.569  1.00  0.00      B    O  
ATOM   2398  H1  HOH B 793      11.275  12.569  21.497  1.00  0.00      B    H  
ATOM   2399  H2  HOH B 793      12.716  12.469  20.757  1.00  0.00      B    H  
ATOM   2400  O   HOH B 794       2.951  21.403   9.148  1.00  0.00      B    O  
ATOM   2401  H1  HOH B 794       2.711  22.066   8.360  1.00  0.00      B    H  
ATOM   2402  H2  HOH B 794       2.192  21.542   9.851  1.00  0.00      B    H  
ATOM   2403  O   HOH B 795      27.495  19.827  10.787  1.00  0.00      B    O  
ATOM   2404  H1  HOH B 795      26.965  18.996  10.649  1.00  0.00      B    H  
ATOM   2405  H2  HOH B 795      27.377  20.354   9.888  1.00  0.00      B    H  
ATOM   2406  O   HOH B 796       0.779  25.843  35.467  1.00  0.00      B    O  
ATOM   2407  H1  HOH B 796       1.665  25.507  35.339  1.00  0.00      B    H  
ATOM   2408  H2  HOH B 796       0.935  26.559  36.095  1.00  0.00      B    H  
ATOM   2409  O   HOH B 797      19.228  33.891   8.586  1.00  0.00      B    O  
ATOM   2410  H1  HOH B 797      18.259  33.540   8.856  1.00  0.00      B    H  
ATOM   2411  H2  HOH B 797      19.445  34.626   9.267  1.00  0.00      B    H  
ATOM   2412  O   HOH B 798      34.992  28.326   8.476  1.00  0.00      B    O  
ATOM   2413  H1  HOH B 798      34.147  28.189   7.926  1.00  0.00      B    H  
ATOM   2414  H2  HOH B 798      35.822  28.255   7.868  1.00  0.00      B    H  
ATOM   2415  O   HOH B 799       1.784  21.686  26.793  1.00  0.00      B    O  
ATOM   2416  H1  HOH B 799       2.460  21.698  26.025  1.00  0.00      B    H  
ATOM   2417  H2  HOH B 799       2.038  20.931  27.344  1.00  0.00      B    H  
ATOM   2418  O   HOH B 800      25.279  33.425  34.082  1.00  0.00      B    O  
ATOM   2419  H1  HOH B 800      24.442  33.333  34.656  1.00  0.00      B    H  
ATOM   2420  H2  HOH B 800      26.066  33.330  34.741  1.00  0.00      B    H  
ATOM   2421  O   HOH B 801      23.218  17.681   6.514  1.00  0.00      B    O  
ATOM   2422  H1  HOH B 801      23.579  17.340   5.637  1.00  0.00      B    H  
ATOM   2423  H2  HOH B 801      22.804  16.874   7.054  1.00  0.00      B    H  
ATOM   2424  O   HOH B 802      19.772  33.387   5.863  1.00  0.00      B    O  
ATOM   2425  H1  HOH B 802      19.581  33.695   6.842  1.00  0.00      B    H  
ATOM   2426  H2  HOH B 802      20.245  32.542   5.867  1.00  0.00      B    H  
ATOM   2427  O   HOH B 803      28.003  16.126  32.930  1.00  0.00      B    O  
ATOM   2428  H1  HOH B 803      27.995  16.887  33.637  1.00  0.00      B    H  
ATOM   2429  H2  HOH B 803      27.089  15.716  32.877  1.00  0.00      B    H  
ATOM   2430  O   HOH B 804      12.159  26.151  16.608  1.00  0.00      B    O  
ATOM   2431  H1  HOH B 804      13.007  26.462  16.177  1.00  0.00      B    H  
ATOM   2432  H2  HOH B 804      12.337  26.212  17.579  1.00  0.00      B    H  
ATOM   2433  O   HOH B 805      10.152   3.684   3.237  1.00  0.00      B    O  
ATOM   2434  H1  HOH B 805      10.322   2.688   3.346  1.00  0.00      B    H  
ATOM   2435  H2  HOH B 805      10.596   3.965   2.349  1.00  0.00      B    H  
ATOM   2436  O   HOH B 806      24.921  17.295  23.308  1.00  0.00      B    O  
ATOM   2437  H1  HOH B 806      24.185  17.072  23.996  1.00  0.00      B    H  
ATOM   2438  H2  HOH B 806      24.675  18.102  22.708  1.00  0.00      B    H  
ATOM   2439  O   HOH B 807      21.677  13.375  21.712  1.00  0.00      B    O  
ATOM   2440  H1  HOH B 807      21.200  12.791  22.365  1.00  0.00      B    H  
ATOM   2441  H2  HOH B 807      22.595  13.670  22.107  1.00  0.00      B    H  
ATOM   2442  O   HOH B 808      33.678  19.818  14.927  1.00  0.00      B    O  
ATOM   2443  H1  HOH B 808      32.736  19.597  14.610  1.00  0.00      B    H  
ATOM   2444  H2  HOH B 808      33.557  20.704  15.369  1.00  0.00      B    H  
ATOM   2445  O   HOH B 809      28.555  15.956  39.039  1.00  0.00      B    O  
ATOM   2446  H1  HOH B 809      29.336  16.600  39.084  1.00  0.00      B    H  
ATOM   2447  H2  HOH B 809      28.353  15.795  38.128  1.00  0.00      B    H  
ATOM   2448  O   HOH B 810      30.484   6.183  27.520  1.00  0.00      B    O  
ATOM   2449  H1  HOH B 810      31.003   6.852  28.018  1.00  0.00      B    H  
ATOM   2450  H2  HOH B 810      30.969   5.280  27.594  1.00  0.00      B    H  
ATOM   2451  O   HOH B 811      28.427  19.079  18.370  1.00  0.00      B    O  
ATOM   2452  H1  HOH B 811      29.239  18.857  17.739  1.00  0.00      B    H  
ATOM   2453  H2  HOH B 811      28.198  19.992  18.169  1.00  0.00      B    H  
ATOM   2454  O   HOH B 812      28.353  33.091  23.723  1.00  0.00      B    O  
ATOM   2455  H1  HOH B 812      28.346  32.413  22.906  1.00  0.00      B    H  
ATOM   2456  H2  HOH B 812      29.112  32.827  24.383  1.00  0.00      B    H  
ATOM   2457  O   HOH B 813      20.141  23.898   0.489  1.00  0.00      B    O  
ATOM   2458  H1  HOH B 813      19.199  23.974   0.824  1.00  0.00      B    H  
ATOM   2459  H2  HOH B 813      20.508  23.035   0.946  1.00  0.00      B    H  
ATOM   2460  O   HOH B 814      32.364   8.877  10.841  1.00  0.00      B    O  
ATOM   2461  H1  HOH B 814      31.821   8.099  11.048  1.00  0.00      B    H  
ATOM   2462  H2  HOH B 814      32.516   8.909   9.826  1.00  0.00      B    H  
ATOM   2463  O   HOH B 815      24.604   5.593   2.164  1.00  0.00      B    O  
ATOM   2464  H1  HOH B 815      23.813   4.965   2.261  1.00  0.00      B    H  
ATOM   2465  H2  HOH B 815      24.154   6.568   2.033  1.00  0.00      B    H  
ATOM   2466  O   HOH B 816      17.619   5.982   0.419  1.00  0.00      B    O  
ATOM   2467  H1  HOH B 816      17.808   6.893   0.051  1.00  0.00      B    H  
ATOM   2468  H2  HOH B 816      17.534   5.333  -0.277  1.00  0.00      B    H  
ATOM   2469  O   HOH B 817      32.634  27.879   7.209  1.00  0.00      B    O  
ATOM   2470  H1  HOH B 817      32.459  26.841   7.193  1.00  0.00      B    H  
ATOM   2471  H2  HOH B 817      31.713  28.340   7.249  1.00  0.00      B    H  
ATOM   2472  O   HOH B 818      11.347  16.244  13.523  1.00  0.00      B    O  
ATOM   2473  H1  HOH B 818      11.439  15.995  14.511  1.00  0.00      B    H  
ATOM   2474  H2  HOH B 818      10.509  16.750  13.440  1.00  0.00      B    H  
ATOM   2475  O   HOH B 819       0.370  22.454   3.223  1.00  0.00      B    O  
ATOM   2476  H1  HOH B 819      -0.536  22.039   3.000  1.00  0.00      B    H  
ATOM   2477  H2  HOH B 819       0.846  22.629   2.309  1.00  0.00      B    H  
ATOM   2478  O   HOH B 820      36.051  35.979  39.120  1.00  0.00      B    O  
ATOM   2479  H1  HOH B 820      36.274  35.891  38.145  1.00  0.00      B    H  
ATOM   2480  H2  HOH B 820      36.879  35.729  39.692  1.00  0.00      B    H  
ATOM   2481  O   HOH B 821      29.147   7.886  12.108  1.00  0.00      B    O  
ATOM   2482  H1  HOH B 821      28.691   7.450  11.305  1.00  0.00      B    H  
ATOM   2483  H2  HOH B 821      28.886   8.883  12.228  1.00  0.00      B    H  
ATOM   2484  O   HOH B 822       5.675   2.803   8.297  1.00  0.00      B    O  
ATOM   2485  H1  HOH B 822       4.652   2.895   8.201  1.00  0.00      B    H  
ATOM   2486  H2  HOH B 822       6.023   3.299   7.503  1.00  0.00      B    H  
ATOM   2487  O   HOH B 823      26.237   6.689  16.650  1.00  0.00      B    O  
ATOM   2488  H1  HOH B 823      26.615   6.989  15.714  1.00  0.00      B    H  
ATOM   2489  H2  HOH B 823      26.955   6.180  17.160  1.00  0.00      B    H  
ATOM   2490  O   HOH B 824      14.583  15.628   3.824  1.00  0.00      B    O  
ATOM   2491  H1  HOH B 824      14.202  15.105   2.988  1.00  0.00      B    H  
ATOM   2492  H2  HOH B 824      14.596  15.005   4.658  1.00  0.00      B    H  
ATOM   2493  O   HOH B 825      26.293   2.420  15.707  1.00  0.00      B    O  
ATOM   2494  H1  HOH B 825      26.850   2.176  16.594  1.00  0.00      B    H  
ATOM   2495  H2  HOH B 825      26.725   3.296  15.409  1.00  0.00      B    H  
ATOM   2496  O   HOH B 826      20.603  27.922   2.942  1.00  0.00      B    O  
ATOM   2497  H1  HOH B 826      20.277  27.943   3.923  1.00  0.00      B    H  
ATOM   2498  H2  HOH B 826      21.212  27.122   2.784  1.00  0.00      B    H  
ATOM   2499  O   HOH B 827       6.842  28.528  26.454  1.00  0.00      B    O  
ATOM   2500  H1  HOH B 827       6.583  27.677  26.933  1.00  0.00      B    H  
ATOM   2501  H2  HOH B 827       6.187  28.546  25.710  1.00  0.00      B    H  
ATOM   2502  O   HOH B 828      11.827  32.120  14.728  1.00  0.00      B    O  
ATOM   2503  H1  HOH B 828      12.084  31.220  14.374  1.00  0.00      B    H  
ATOM   2504  H2  HOH B 828      10.844  32.241  14.753  1.00  0.00      B    H  
ATOM   2505  O   HOH B 829      24.967  30.778  15.492  1.00  0.00      B    O  
ATOM   2506  H1  HOH B 829      25.667  30.449  16.192  1.00  0.00      B    H  
ATOM   2507  H2  HOH B 829      25.249  31.789  15.392  1.00  0.00      B    H  
ATOM   2508  O   HOH B 830       5.027  23.151   4.236  1.00  0.00      B    O  
ATOM   2509  H1  HOH B 830       4.483  23.860   3.698  1.00  0.00      B    H  
ATOM   2510  H2  HOH B 830       5.110  23.525   5.219  1.00  0.00      B    H  
ATOM   2511  O   HOH B 831       2.525  11.755  24.856  1.00  0.00      B    O  
ATOM   2512  H1  HOH B 831       3.232  11.525  25.547  1.00  0.00      B    H  
ATOM   2513  H2  HOH B 831       1.929  12.505  25.192  1.00  0.00      B    H  
ATOM   2514  O   HOH B 832       5.744  16.155  25.643  1.00  0.00      B    O  
ATOM   2515  H1  HOH B 832       5.329  15.852  26.514  1.00  0.00      B    H  
ATOM   2516  H2  HOH B 832       6.495  15.539  25.386  1.00  0.00      B    H  
ATOM   2517  O   HOH B 833       8.734  31.298   2.432  1.00  0.00      B    O  
ATOM   2518  H1  HOH B 833       9.538  31.002   1.881  1.00  0.00      B    H  
ATOM   2519  H2  HOH B 833       8.021  30.652   2.200  1.00  0.00      B    H  
ATOM   2520  O   HOH B 834      26.787   8.858  18.056  1.00  0.00      B    O  
ATOM   2521  H1  HOH B 834      26.695   7.935  17.663  1.00  0.00      B    H  
ATOM   2522  H2  HOH B 834      25.978   9.376  17.722  1.00  0.00      B    H  
ATOM   2523  O   HOH B 835      32.997   8.287  31.478  1.00  0.00      B    O  
ATOM   2524  H1  HOH B 835      33.456   9.182  31.529  1.00  0.00      B    H  
ATOM   2525  H2  HOH B 835      32.659   8.052  32.405  1.00  0.00      B    H  
ATOM   2526  O   HOH B 836      31.130  16.305  13.475  1.00  0.00      B    O  
ATOM   2527  H1  HOH B 836      31.510  17.252  13.491  1.00  0.00      B    H  
ATOM   2528  H2  HOH B 836      31.833  15.751  13.041  1.00  0.00      B    H  
ATOM   2529  O   HOH B 837      34.115   6.458  24.728  1.00  0.00      B    O  
ATOM   2530  H1  HOH B 837      33.150   6.321  25.000  1.00  0.00      B    H  
ATOM   2531  H2  HOH B 837      34.114   6.709  23.751  1.00  0.00      B    H  
ATOM   2532  O   HOH B 838      16.956  20.537   1.448  1.00  0.00      B    O  
ATOM   2533  H1  HOH B 838      17.208  21.482   1.258  1.00  0.00      B    H  
ATOM   2534  H2  HOH B 838      17.708  19.997   1.862  1.00  0.00      B    H  
ATOM   2535  O   HOH B 839       3.636  22.892  33.408  1.00  0.00      B    O  
ATOM   2536  H1  HOH B 839       2.938  22.918  32.662  1.00  0.00      B    H  
ATOM   2537  H2  HOH B 839       4.507  23.011  32.956  1.00  0.00      B    H  
ATOM   2538  O   HOH B 840      12.387  24.253  12.545  1.00  0.00      B    O  
ATOM   2539  H1  HOH B 840      12.897  24.881  11.936  1.00  0.00      B    H  
ATOM   2540  H2  HOH B 840      12.503  23.249  12.233  1.00  0.00      B    H  
ATOM   2541  O   HOH B 841      25.623   6.105  20.790  1.00  0.00      B    O  
ATOM   2542  H1  HOH B 841      26.550   6.317  21.215  1.00  0.00      B    H  
ATOM   2543  H2  HOH B 841      25.809   5.660  19.950  1.00  0.00      B    H  
ATOM   2544  O   HOH B 842       6.570  11.801  32.611  1.00  0.00      B    O  
ATOM   2545  H1  HOH B 842       7.041  12.370  31.934  1.00  0.00      B    H  
ATOM   2546  H2  HOH B 842       5.556  12.066  32.554  1.00  0.00      B    H  
ATOM   2547  O   HOH B 843      28.414  35.641  28.403  1.00  0.00      B    O  
ATOM   2548  H1  HOH B 843      27.517  35.679  27.844  1.00  0.00      B    H  
ATOM   2549  H2  HOH B 843      28.789  36.586  28.433  1.00  0.00      B    H  
ATOM   2550  O   HOH B 844      16.643  35.264  33.830  1.00  0.00      B    O  
ATOM   2551  H1  HOH B 844      16.565  35.608  34.776  1.00  0.00      B    H  
ATOM   2552  H2  HOH B 844      17.317  35.959  33.410  1.00  0.00      B    H  
ATOM   2553  O   HOH B 845       0.996   6.070  17.354  1.00  0.00      B    O  
ATOM   2554  H1  HOH B 845       0.713   5.156  17.694  1.00  0.00      B    H  
ATOM   2555  H2  HOH B 845       1.137   6.647  18.161  1.00  0.00      B    H  
ATOM   2556  O   HOH B 846      23.407  18.829  36.705  1.00  0.00      B    O  
ATOM   2557  H1  HOH B 846      23.699  18.961  35.800  1.00  0.00      B    H  
ATOM   2558  H2  HOH B 846      22.683  18.090  36.577  1.00  0.00      B    H  
ATOM   2559  O   HOH B 847      35.844   2.697   3.127  1.00  0.00      B    O  
ATOM   2560  H1  HOH B 847      35.920   3.630   3.561  1.00  0.00      B    H  
ATOM   2561  H2  HOH B 847      35.962   2.026   3.884  1.00  0.00      B    H  
ATOM   2562  O   HOH B 848      28.771  17.875  34.862  1.00  0.00      B    O  
ATOM   2563  H1  HOH B 848      29.086  18.714  35.284  1.00  0.00      B    H  
ATOM   2564  H2  HOH B 848      28.670  17.192  35.574  1.00  0.00      B    H  
ATOM   2565  O   HOH B 849      13.813   9.484   7.457  1.00  0.00      B    O  
ATOM   2566  H1  HOH B 849      14.671   9.569   7.963  1.00  0.00      B    H  
ATOM   2567  H2  HOH B 849      14.000   9.262   6.481  1.00  0.00      B    H  
ATOM   2568  O   HOH B 850      12.243   7.273   3.232  1.00  0.00      B    O  
ATOM   2569  H1  HOH B 850      12.322   6.731   2.380  1.00  0.00      B    H  
ATOM   2570  H2  HOH B 850      11.603   6.715   3.779  1.00  0.00      B    H  
ATOM   2571  O   HOH B 851      14.051   1.606   3.382  1.00  0.00      B    O  
ATOM   2572  H1  HOH B 851      15.077   1.481   3.571  1.00  0.00      B    H  
ATOM   2573  H2  HOH B 851      13.876   2.050   2.477  1.00  0.00      B    H  
ATOM   2574  O   HOH B 852      38.659  11.694  20.154  1.00  0.00      B    O  
ATOM   2575  H1  HOH B 852      38.983  11.130  19.320  1.00  0.00      B    H  
ATOM   2576  H2  HOH B 852      39.494  11.805  20.704  1.00  0.00      B    H  
ATOM   2577  O   HOH B 853       6.556   1.172  15.509  1.00  0.00      B    O  
ATOM   2578  H1  HOH B 853       7.092   1.165  16.361  1.00  0.00      B    H  
ATOM   2579  H2  HOH B 853       7.122   1.001  14.724  1.00  0.00      B    H  
ATOM   2580  O   HOH B 854       2.268   8.304   4.882  1.00  0.00      B    O  
ATOM   2581  H1  HOH B 854       2.263   8.841   4.045  1.00  0.00      B    H  
ATOM   2582  H2  HOH B 854       1.328   8.231   5.240  1.00  0.00      B    H  
ATOM   2583  O   HOH B 855       2.747   9.326   8.972  1.00  0.00      B    O  
ATOM   2584  H1  HOH B 855       1.933   9.907   9.031  1.00  0.00      B    H  
ATOM   2585  H2  HOH B 855       2.895   9.049   7.978  1.00  0.00      B    H  
ATOM   2586  O   HOH B 856      33.481   7.171   2.597  1.00  0.00      B    O  
ATOM   2587  H1  HOH B 856      33.331   8.088   3.097  1.00  0.00      B    H  
ATOM   2588  H2  HOH B 856      32.517   6.801   2.531  1.00  0.00      B    H  
ATOM   2589  O   HOH B 857      35.895  15.685  35.707  1.00  0.00      B    O  
ATOM   2590  H1  HOH B 857      36.028  14.981  34.962  1.00  0.00      B    H  
ATOM   2591  H2  HOH B 857      36.587  15.597  36.403  1.00  0.00      B    H  
ATOM   2592  O   HOH B 858      17.377  16.271   8.403  1.00  0.00      B    O  
ATOM   2593  H1  HOH B 858      16.644  16.933   8.365  1.00  0.00      B    H  
ATOM   2594  H2  HOH B 858      17.004  15.459   8.880  1.00  0.00      B    H  
ATOM   2595  O   HOH B 859       2.936  23.897  20.305  1.00  0.00      B    O  
ATOM   2596  H1  HOH B 859       3.304  23.085  19.842  1.00  0.00      B    H  
ATOM   2597  H2  HOH B 859       1.948  24.059  20.186  1.00  0.00      B    H  
ATOM   2598  O   HOH B 860      29.277  39.200   0.817  1.00  0.00      B    O  
ATOM   2599  H1  HOH B 860      30.016  38.634   1.256  1.00  0.00      B    H  
ATOM   2600  H2  HOH B 860      28.497  39.276   1.439  1.00  0.00      B    H  
ATOM   2601  O   HOH B 861      18.632  33.636  32.007  1.00  0.00      B    O  
ATOM   2602  H1  HOH B 861      17.653  33.311  32.261  1.00  0.00      B    H  
ATOM   2603  H2  HOH B 861      19.220  32.834  31.841  1.00  0.00      B    H  
ATOM   2604  O   HOH B 862      28.757  33.063  26.723  1.00  0.00      B    O  
ATOM   2605  H1  HOH B 862      28.949  33.858  27.306  1.00  0.00      B    H  
ATOM   2606  H2  HOH B 862      27.928  32.589  27.100  1.00  0.00      B    H  
ATOM   2607  O   HOH B 863      33.340  -0.019  38.178  1.00  0.00      B    O  
ATOM   2608  H1  HOH B 863      33.364   0.495  39.047  1.00  0.00      B    H  
ATOM   2609  H2  HOH B 863      32.471   0.150  37.828  1.00  0.00      B    H  
ATOM   2610  O   HOH B 864      14.385   2.943  11.643  1.00  0.00      B    O  
ATOM   2611  H1  HOH B 864      14.171   1.960  11.710  1.00  0.00      B    H  
ATOM   2612  H2  HOH B 864      15.357   3.000  11.433  1.00  0.00      B    H  
ATOM   2613  O   HOH B 865       0.205  28.261  14.013  1.00  0.00      B    O  
ATOM   2614  H1  HOH B 865       0.700  28.040  13.131  1.00  0.00      B    H  
ATOM   2615  H2  HOH B 865       0.898  28.301  14.787  1.00  0.00      B    H  
ATOM   2616  O   HOH B 866       3.377  12.190   1.881  1.00  0.00      B    O  
ATOM   2617  H1  HOH B 866       4.002  11.699   2.504  1.00  0.00      B    H  
ATOM   2618  H2  HOH B 866       3.435  11.767   0.896  1.00  0.00      B    H  
ATOM   2619  O   HOH B 867      18.195  34.362  15.611  1.00  0.00      B    O  
ATOM   2620  H1  HOH B 867      17.951  35.319  15.866  1.00  0.00      B    H  
ATOM   2621  H2  HOH B 867      17.401  33.968  15.100  1.00  0.00      B    H  
ATOM   2622  O   HOH B 868      35.351  10.157   7.686  1.00  0.00      B    O  
ATOM   2623  H1  HOH B 868      35.413  11.059   8.021  1.00  0.00      B    H  
ATOM   2624  H2  HOH B 868      35.323  10.197   6.618  1.00  0.00      B    H  
ATOM   2625  O   HOH B 869      31.336  16.359   2.619  1.00  0.00      B    O  
ATOM   2626  H1  HOH B 869      30.882  15.593   2.120  1.00  0.00      B    H  
ATOM   2627  H2  HOH B 869      32.313  16.170   2.710  1.00  0.00      B    H  
ATOM   2628  O   HOH B 870      21.923  25.298   3.154  1.00  0.00      B    O  
ATOM   2629  H1  HOH B 870      21.581  24.579   3.801  1.00  0.00      B    H  
ATOM   2630  H2  HOH B 870      22.257  24.889   2.323  1.00  0.00      B    H  
ATOM   2631  O   HOH B 871      36.704  16.451  24.660  1.00  0.00      B    O  
ATOM   2632  H1  HOH B 871      36.767  16.497  25.680  1.00  0.00      B    H  
ATOM   2633  H2  HOH B 871      37.490  15.956  24.293  1.00  0.00      B    H  
ATOM   2634  O   HOH B 872       6.624  35.758   9.313  1.00  0.00      B    O  
ATOM   2635  H1  HOH B 872       7.596  35.705   8.997  1.00  0.00      B    H  
ATOM   2636  H2  HOH B 872       6.464  34.992   9.950  1.00  0.00      B    H  
ATOM   2637  O   HOH B 873      22.194  39.302  20.730  1.00  0.00      B    O  
ATOM   2638  H1  HOH B 873      21.879  38.446  20.354  1.00  0.00      B    H  
ATOM   2639  H2  HOH B 873      23.048  39.551  20.249  1.00  0.00      B    H  
ATOM   2640  O   HOH B 874       9.593  12.389  14.669  1.00  0.00      B    O  
ATOM   2641  H1  HOH B 874      10.392  11.781  14.799  1.00  0.00      B    H  
ATOM   2642  H2  HOH B 874       9.705  12.831  13.794  1.00  0.00      B    H  
ATOM   2643  O   HOH B 875      20.296   5.606  20.747  1.00  0.00      B    O  
ATOM   2644  H1  HOH B 875      20.542   4.684  20.370  1.00  0.00      B    H  
ATOM   2645  H2  HOH B 875      21.137   5.982  21.106  1.00  0.00      B    H  
ATOM   2646  O   HOH B 876      19.797   9.293  12.485  1.00  0.00      B    O  
ATOM   2647  H1  HOH B 876      20.271   8.438  12.656  1.00  0.00      B    H  
ATOM   2648  H2  HOH B 876      19.391   9.607  13.359  1.00  0.00      B    H  
ATOM   2649  O   HOH B 877      12.487   4.534   6.070  1.00  0.00      B    O  
ATOM   2650  H1  HOH B 877      12.771   4.657   7.027  1.00  0.00      B    H  
ATOM   2651  H2  HOH B 877      12.608   3.548   5.776  1.00  0.00      B    H  
ATOM   2652  O   HOH B 878       2.436  25.614  15.289  1.00  0.00      B    O  
ATOM   2653  H1  HOH B 878       2.688  26.546  15.681  1.00  0.00      B    H  
ATOM   2654  H2  HOH B 878       1.946  25.867  14.424  1.00  0.00      B    H  
ATOM   2655  O   HOH B 879       1.777  27.678  37.311  1.00  0.00      B    O  
ATOM   2656  H1  HOH B 879       1.375  28.606  37.446  1.00  0.00      B    H  
ATOM   2657  H2  HOH B 879       1.204  27.083  37.934  1.00  0.00      B    H  
ATOM   2658  O   HOH B 880      34.040  15.778  29.349  1.00  0.00      B    O  
ATOM   2659  H1  HOH B 880      33.345  15.689  30.087  1.00  0.00      B    H  
ATOM   2660  H2  HOH B 880      34.924  15.461  29.737  1.00  0.00      B    H  
ATOM   2661  O   HOH B 881      25.232  35.530  13.851  1.00  0.00      B    O  
ATOM   2662  H1  HOH B 881      24.246  35.351  13.873  1.00  0.00      B    H  
ATOM   2663  H2  HOH B 881      25.646  34.896  14.494  1.00  0.00      B    H  
ATOM   2664  O   HOH B 882      20.412  25.720  30.371  1.00  0.00      B    O  
ATOM   2665  H1  HOH B 882      20.505  26.155  29.460  1.00  0.00      B    H  
ATOM   2666  H2  HOH B 882      19.614  26.080  30.840  1.00  0.00      B    H  
ATOM   2667  O   HOH B 883      38.019  22.676  32.523  1.00  0.00      B    O  
ATOM   2668  H1  HOH B 883      37.875  23.671  32.576  1.00  0.00      B    H  
ATOM   2669  H2  HOH B 883      38.753  22.482  33.208  1.00  0.00      B    H  
ATOM   2670  O   HOH B 884       6.222  38.477   6.904  1.00  0.00      B    O  
ATOM   2671  H1  HOH B 884       5.292  38.020   6.919  1.00  0.00      B    H  
ATOM   2672  H2  HOH B 884       6.427  38.669   7.881  1.00  0.00      B    H  
ATOM   2673  O   HOH B 885      17.567  19.359   4.594  1.00  0.00      B    O  
ATOM   2674  H1  HOH B 885      18.043  18.645   5.125  1.00  0.00      B    H  
ATOM   2675  H2  HOH B 885      18.297  19.744   3.950  1.00  0.00      B    H  
ATOM   2676  O   HOH B 886      31.426  24.523   4.337  1.00  0.00      B    O  
ATOM   2677  H1  HOH B 886      32.242  24.292   3.826  1.00  0.00      B    H  
ATOM   2678  H2  HOH B 886      30.641  23.967   3.965  1.00  0.00      B    H  
ATOM   2679  O   HOH B 887      22.379  30.213  16.977  1.00  0.00      B    O  
ATOM   2680  H1  HOH B 887      23.283  30.435  16.522  1.00  0.00      B    H  
ATOM   2681  H2  HOH B 887      22.226  29.225  16.867  1.00  0.00      B    H  
ATOM   2682  O   HOH B 888      33.125  10.918  13.059  1.00  0.00      B    O  
ATOM   2683  H1  HOH B 888      32.707  10.020  12.805  1.00  0.00      B    H  
ATOM   2684  H2  HOH B 888      32.456  11.431  13.691  1.00  0.00      B    H  
ATOM   2685  O   HOH B 889      11.866  27.947   9.661  1.00  0.00      B    O  
ATOM   2686  H1  HOH B 889      11.926  28.697   8.937  1.00  0.00      B    H  
ATOM   2687  H2  HOH B 889      11.495  28.344  10.558  1.00  0.00      B    H  
ATOM   2688  O   HOH B 890       1.785   7.943  27.297  1.00  0.00      B    O  
ATOM   2689  H1  HOH B 890       1.363   7.415  28.060  1.00  0.00      B    H  
ATOM   2690  H2  HOH B 890       2.155   8.865  27.654  1.00  0.00      B    H  
ATOM   2691  O   HOH B 891       8.048  16.212  37.929  1.00  0.00      B    O  
ATOM   2692  H1  HOH B 891       7.275  15.656  37.610  1.00  0.00      B    H  
ATOM   2693  H2  HOH B 891       8.747  15.551  38.216  1.00  0.00      B    H  
ATOM   2694  O   HOH B 892       4.659  21.712  28.756  1.00  0.00      B    O  
ATOM   2695  H1  HOH B 892       4.566  22.654  29.116  1.00  0.00      B    H  
ATOM   2696  H2  HOH B 892       5.436  21.711  28.073  1.00  0.00      B    H  
ATOM   2697  O   HOH B 893      32.199   9.141  26.077  1.00  0.00      B    O  
ATOM   2698  H1  HOH B 893      31.771   8.246  25.815  1.00  0.00      B    H  
ATOM   2699  H2  HOH B 893      31.912   9.863  25.418  1.00  0.00      B    H  
ATOM   2700  O   HOH B 894      24.052   3.979  36.167  1.00  0.00      B    O  
ATOM   2701  H1  HOH B 894      24.360   3.585  37.087  1.00  0.00      B    H  
ATOM   2702  H2  HOH B 894      24.848   4.412  35.673  1.00  0.00      B    H  
ATOM   2703  O   HOH B 895      35.219  38.683  13.690  1.00  0.00      B    O  
ATOM   2704  H1  HOH B 895      34.935  39.080  12.825  1.00  0.00      B    H  
ATOM   2705  H2  HOH B 895      36.225  38.827  13.848  1.00  0.00      B    H  
ATOM   2706  O   HOH B 896      34.908  27.525  14.533  1.00  0.00      B    O  
ATOM   2707  H1  HOH B 896      35.608  28.162  14.916  1.00  0.00      B    H  
ATOM   2708  H2  HOH B 896      35.398  26.977  13.843  1.00  0.00      B    H  
ATOM   2709  O   HOH B 897      37.725  31.835  22.988  1.00  0.00      B    O  
ATOM   2710  H1  HOH B 897      38.405  32.274  23.680  1.00  0.00      B    H  
ATOM   2711  H2  HOH B 897      37.442  30.938  23.400  1.00  0.00      B    H  
ATOM   2712  O   HOH B 898       1.577  14.777  35.642  1.00  0.00      B    O  
ATOM   2713  H1  HOH B 898       1.417  15.626  36.226  1.00  0.00      B    H  
ATOM   2714  H2  HOH B 898       1.142  14.929  34.698  1.00  0.00      B    H  
ATOM   2715  O   HOH B 899      37.438  26.943  25.808  1.00  0.00      B    O  
ATOM   2716  H1  HOH B 899      37.213  27.438  24.977  1.00  0.00      B    H  
ATOM   2717  H2  HOH B 899      38.148  26.237  25.565  1.00  0.00      B    H  
ATOM   2718  O   HOH B 900      10.333   7.588  11.151  1.00  0.00      B    O  
ATOM   2719  H1  HOH B 900      11.228   7.159  11.240  1.00  0.00      B    H  
ATOM   2720  H2  HOH B 900      10.317   8.435  11.691  1.00  0.00      B    H  
ATOM   2721  O   HOH B 901      30.947  28.069  15.279  1.00  0.00      B    O  
ATOM   2722  H1  HOH B 901      31.081  27.454  14.500  1.00  0.00      B    H  
ATOM   2723  H2  HOH B 901      30.152  27.775  15.806  1.00  0.00      B    H  
ATOM   2724  O   HOH B 902      29.104  32.074  17.533  1.00  0.00      B    O  
ATOM   2725  H1  HOH B 902      29.595  32.161  18.437  1.00  0.00      B    H  
ATOM   2726  H2  HOH B 902      29.770  31.623  16.922  1.00  0.00      B    H  
ATOM   2727  O   HOH B 903      35.863   5.999  36.884  1.00  0.00      B    O  
ATOM   2728  H1  HOH B 903      35.402   5.185  36.593  1.00  0.00      B    H  
ATOM   2729  H2  HOH B 903      35.584   6.086  37.892  1.00  0.00      B    H  
ATOM   2730  O   HOH B 904      15.760   6.627  32.882  1.00  0.00      B    O  
ATOM   2731  H1  HOH B 904      15.002   7.081  33.289  1.00  0.00      B    H  
ATOM   2732  H2  HOH B 904      16.550   6.940  33.408  1.00  0.00      B    H  
ATOM   2733  O   HOH B 905      13.217  14.953  33.989  1.00  0.00      B    O  
ATOM   2734  H1  HOH B 905      12.627  14.137  33.984  1.00  0.00      B    H  
ATOM   2735  H2  HOH B 905      12.672  15.795  34.282  1.00  0.00      B    H  
ATOM   2736  O   HOH B 906      15.379   3.001  27.727  1.00  0.00      B    O  
ATOM   2737  H1  HOH B 906      14.646   2.975  27.028  1.00  0.00      B    H  
ATOM   2738  H2  HOH B 906      16.162   3.341  27.283  1.00  0.00      B    H  
ATOM   2739  O   HOH B 907      12.221   8.852  22.025  1.00  0.00      B    O  
ATOM   2740  H1  HOH B 907      11.943   7.872  22.164  1.00  0.00      B    H  
ATOM   2741  H2  HOH B 907      12.357   9.234  22.927  1.00  0.00      B    H  
ATOM   2742  O   HOH B 908      35.508   3.492  38.864  1.00  0.00      B    O  
ATOM   2743  H1  HOH B 908      35.294   4.406  39.185  1.00  0.00      B    H  
ATOM   2744  H2  HOH B 908      35.027   3.414  37.983  1.00  0.00      B    H  
ATOM   2745  O   HOH B 909      28.845  27.417  16.825  1.00  0.00      B    O  
ATOM   2746  H1  HOH B 909      28.553  28.003  17.623  1.00  0.00      B    H  
ATOM   2747  H2  HOH B 909      28.423  26.520  16.860  1.00  0.00      B    H  
ATOM   2748  O   HOH B 910      37.200   9.384  34.312  1.00  0.00      B    O  
ATOM   2749  H1  HOH B 910      37.822   9.533  35.131  1.00  0.00      B    H  
ATOM   2750  H2  HOH B 910      36.374   8.887  34.683  1.00  0.00      B    H  
ATOM   2751  O   HOH B 911       5.998  29.198   4.928  1.00  0.00      B    O  
ATOM   2752  H1  HOH B 911       5.681  28.254   4.859  1.00  0.00      B    H  
ATOM   2753  H2  HOH B 911       5.646  29.711   4.164  1.00  0.00      B    H  
ATOM   2754  O   HOH B 912      27.558   8.160  24.974  1.00  0.00      B    O  
ATOM   2755  H1  HOH B 912      27.332   8.611  25.836  1.00  0.00      B    H  
ATOM   2756  H2  HOH B 912      27.846   7.220  25.166  1.00  0.00      B    H  
ATOM   2757  O   HOH B 913      26.821  24.186  23.894  1.00  0.00      B    O  
ATOM   2758  H1  HOH B 913      27.321  24.319  24.755  1.00  0.00      B    H  
ATOM   2759  H2  HOH B 913      26.015  23.612  24.146  1.00  0.00      B    H  
ATOM   2760  O   HOH B 914       6.179  23.628  15.074  1.00  0.00      B    O  
ATOM   2761  H1  HOH B 914       7.052  23.519  14.596  1.00  0.00      B    H  
ATOM   2762  H2  HOH B 914       6.229  24.270  15.837  1.00  0.00      B    H  
ATOM   2763  O   HOH B 915      33.143  10.485  18.800  1.00  0.00      B    O  
ATOM   2764  H1  HOH B 915      32.449  10.560  19.578  1.00  0.00      B    H  
ATOM   2765  H2  HOH B 915      33.648   9.562  18.809  1.00  0.00      B    H  
ATOM   2766  O   HOH B 916      16.813   3.256  16.711  1.00  0.00      B    O  
ATOM   2767  H1  HOH B 916      17.404   3.327  15.890  1.00  0.00      B    H  
ATOM   2768  H2  HOH B 916      16.909   4.081  17.248  1.00  0.00      B    H  
ATOM   2769  O   HOH B 917      22.387  18.838  16.187  1.00  0.00      B    O  
ATOM   2770  H1  HOH B 917      22.398  19.899  16.177  1.00  0.00      B    H  
ATOM   2771  H2  HOH B 917      21.455  18.607  16.025  1.00  0.00      B    H  
ATOM   2772  O   HOH B 918       8.090  20.029  24.794  1.00  0.00      B    O  
ATOM   2773  H1  HOH B 918       8.114  20.506  23.934  1.00  0.00      B    H  
ATOM   2774  H2  HOH B 918       8.920  19.449  24.777  1.00  0.00      B    H  
ATOM   2775  O   HOH B 919       3.845  38.780  25.476  1.00  0.00      B    O  
ATOM   2776  H1  HOH B 919       2.939  39.098  25.130  1.00  0.00      B    H  
ATOM   2777  H2  HOH B 919       3.729  38.603  26.453  1.00  0.00      B    H  
ATOM   2778  O   HOH B 920      31.261   6.758  25.051  1.00  0.00      B    O  
ATOM   2779  H1  HOH B 920      30.956   6.294  25.920  1.00  0.00      B    H  
ATOM   2780  H2  HOH B 920      30.508   6.797  24.410  1.00  0.00      B    H  
ATOM   2781  O   HOH B 921      18.121  35.763  11.743  1.00  0.00      B    O  
ATOM   2782  H1  HOH B 921      18.842  36.222  11.121  1.00  0.00      B    H  
ATOM   2783  H2  HOH B 921      17.430  36.455  12.034  1.00  0.00      B    H  
ATOM   2784  O   HOH B 922       9.677  37.209   0.264  1.00  0.00      B    O  
ATOM   2785  H1  HOH B 922       9.897  36.237   0.442  1.00  0.00      B    H  
ATOM   2786  H2  HOH B 922       9.122  37.515   1.035  1.00  0.00      B    H  
ATOM   2787  O   HOH B 923      18.170   2.424  14.396  1.00  0.00      B    O  
ATOM   2788  H1  HOH B 923      18.076   1.950  13.462  1.00  0.00      B    H  
ATOM   2789  H2  HOH B 923      19.042   2.935  14.413  1.00  0.00      B    H  
ATOM   2790  O   HOH B 924      15.478  33.725  26.606  1.00  0.00      B    O  
ATOM   2791  H1  HOH B 924      14.606  33.223  26.401  1.00  0.00      B    H  
ATOM   2792  H2  HOH B 924      15.952  33.120  27.267  1.00  0.00      B    H  
ATOM   2793  O   HOH B 925      17.903   6.176  14.854  1.00  0.00      B    O  
ATOM   2794  H1  HOH B 925      17.145   5.534  14.633  1.00  0.00      B    H  
ATOM   2795  H2  HOH B 925      18.190   5.984  15.815  1.00  0.00      B    H  
ATOM   2796  O   HOH B 926       7.920  25.723   5.196  1.00  0.00      B    O  
ATOM   2797  H1  HOH B 926       8.115  25.149   4.445  1.00  0.00      B    H  
ATOM   2798  H2  HOH B 926       8.608  25.555   5.918  1.00  0.00      B    H  
ATOM   2799  O   HOH B 927      28.219  11.048  38.627  1.00  0.00      B    O  
ATOM   2800  H1  HOH B 927      27.629  11.008  39.464  1.00  0.00      B    H  
ATOM   2801  H2  HOH B 927      28.937  10.366  38.647  1.00  0.00      B    H  
ATOM   2802  O   HOH B 928      33.397  34.573  16.287  1.00  0.00      B    O  
ATOM   2803  H1  HOH B 928      34.379  34.566  16.446  1.00  0.00      B    H  
ATOM   2804  H2  HOH B 928      32.965  34.027  16.967  1.00  0.00      B    H  
ATOM   2805  O   HOH B 929      10.664  17.110  29.795  1.00  0.00      B    O  
ATOM   2806  H1  HOH B 929      10.681  17.813  29.098  1.00  0.00      B    H  
ATOM   2807  H2  HOH B 929      11.418  17.295  30.466  1.00  0.00      B    H  
ATOM   2808  O   HOH B 930      26.070  18.965   1.921  1.00  0.00      B    O  
ATOM   2809  H1  HOH B 930      25.358  18.727   1.203  1.00  0.00      B    H  
ATOM   2810  H2  HOH B 930      26.910  19.388   1.499  1.00  0.00      B    H  
ATOM   2811  O   HOH B 931      18.786  35.660  30.197  1.00  0.00      B    O  
ATOM   2812  H1  HOH B 931      18.817  34.940  30.910  1.00  0.00      B    H  
ATOM   2813  H2  HOH B 931      17.843  35.985  30.173  1.00  0.00      B    H  
ATOM   2814  O   HOH B 932      14.358  38.549  16.470  1.00  0.00      B    O  
ATOM   2815  H1  HOH B 932      14.816  39.047  15.729  1.00  0.00      B    H  
ATOM   2816  H2  HOH B 932      14.863  38.744  17.316  1.00  0.00      B    H  
ATOM   2817  O   HOH B 933      20.359   9.732  28.449  1.00  0.00      B    O  
ATOM   2818  H1  HOH B 933      21.250  10.146  28.666  1.00  0.00      B    H  
ATOM   2819  H2  HOH B 933      20.489   9.065  27.698  1.00  0.00      B    H  
ATOM   2820  O   HOH B 934       6.377   7.986  11.779  1.00  0.00      B    O  
ATOM   2821  H1  HOH B 934       6.310   6.975  11.702  1.00  0.00      B    H  
ATOM   2822  H2  HOH B 934       5.435   8.345  11.546  1.00  0.00      B    H  
ATOM   2823  O   HOH B 935       6.148  10.195   8.015  1.00  0.00      B    O  
ATOM   2824  H1  HOH B 935       5.583  10.809   7.388  1.00  0.00      B    H  
ATOM   2825  H2  HOH B 935       5.677  10.125   8.909  1.00  0.00      B    H  
ATOM   2826  O   HOH B 936      28.961  12.515  19.570  1.00  0.00      B    O  
ATOM   2827  H1  HOH B 936      28.102  12.769  19.129  1.00  0.00      B    H  
ATOM   2828  H2  HOH B 936      29.697  13.086  19.203  1.00  0.00      B    H  
ATOM   2829  O   HOH B 937      25.026  18.084  16.599  1.00  0.00      B    O  
ATOM   2830  H1  HOH B 937      24.906  17.252  17.157  1.00  0.00      B    H  
ATOM   2831  H2  HOH B 937      24.117  18.370  16.289  1.00  0.00      B    H  
ATOM   2832  O   HOH B 938      33.094   9.190   0.436  1.00  0.00      B    O  
ATOM   2833  H1  HOH B 938      33.414   8.417   1.013  1.00  0.00      B    H  
ATOM   2834  H2  HOH B 938      33.842   9.556  -0.150  1.00  0.00      B    H  
ATOM   2835  O   HOH B 939       0.330  12.634   5.158  1.00  0.00      B    O  
ATOM   2836  H1  HOH B 939       1.380  12.660   5.281  1.00  0.00      B    H  
ATOM   2837  H2  HOH B 939       0.126  11.975   4.450  1.00  0.00      B    H  
ATOM   2838  O   HOH B 940      27.991  32.042   9.253  1.00  0.00      B    O  
ATOM   2839  H1  HOH B 940      28.078  33.004   8.929  1.00  0.00      B    H  
ATOM   2840  H2  HOH B 940      27.319  31.566   8.604  1.00  0.00      B    H  
ATOM   2841  O   HOH B 941      35.304  35.600   7.283  1.00  0.00      B    O  
ATOM   2842  H1  HOH B 941      34.416  35.160   6.928  1.00  0.00      B    H  
ATOM   2843  H2  HOH B 941      36.044  35.018   6.942  1.00  0.00      B    H  
ATOM   2844  O   HOH B 942       6.535   4.799   6.576  1.00  0.00      B    O  
ATOM   2845  H1  HOH B 942       6.405   5.721   6.968  1.00  0.00      B    H  
ATOM   2846  H2  HOH B 942       7.437   4.826   6.115  1.00  0.00      B    H  
ATOM   2847  O   HOH B 943      27.219  17.021  19.649  1.00  0.00      B    O  
ATOM   2848  H1  HOH B 943      27.727  17.692  19.009  1.00  0.00      B    H  
ATOM   2849  H2  HOH B 943      26.336  16.829  19.177  1.00  0.00      B    H  
ATOM   2850  O   HOH B 944      30.015  20.849  20.454  1.00  0.00      B    O  
ATOM   2851  H1  HOH B 944      29.218  20.417  20.060  1.00  0.00      B    H  
ATOM   2852  H2  HOH B 944      29.667  21.471  21.192  1.00  0.00      B    H  
ATOM   2853  O   HOH B 945       1.761   4.036  28.187  1.00  0.00      B    O  
ATOM   2854  H1  HOH B 945       2.399   4.390  27.435  1.00  0.00      B    H  
ATOM   2855  H2  HOH B 945       0.858   3.787  27.774  1.00  0.00      B    H  
ATOM   2856  O   HOH B 946       3.857  15.804  31.939  1.00  0.00      B    O  
ATOM   2857  H1  HOH B 946       4.618  16.249  32.492  1.00  0.00      B    H  
ATOM   2858  H2  HOH B 946       4.053  15.883  30.964  1.00  0.00      B    H  
ATOM   2859  O   HOH B 947       5.204  11.914  11.496  1.00  0.00      B    O  
ATOM   2860  H1  HOH B 947       5.859  12.490  11.042  1.00  0.00      B    H  
ATOM   2861  H2  HOH B 947       5.810  11.102  11.628  1.00  0.00      B    H  
ATOM   2862  O   HOH B 948       6.961  36.256  22.376  1.00  0.00      B    O  
ATOM   2863  H1  HOH B 948       7.184  35.345  22.719  1.00  0.00      B    H  
ATOM   2864  H2  HOH B 948       6.022  36.447  22.737  1.00  0.00      B    H  
ATOM   2865  O   HOH B 949      10.387  34.738   5.523  1.00  0.00      B    O  
ATOM   2866  H1  HOH B 949      10.755  35.420   4.806  1.00  0.00      B    H  
ATOM   2867  H2  HOH B 949      10.007  35.369   6.224  1.00  0.00      B    H  
ATOM   2868  O   HOH B 950       5.379   1.869  27.611  1.00  0.00      B    O  
ATOM   2869  H1  HOH B 950       4.518   2.340  27.688  1.00  0.00      B    H  
ATOM   2870  H2  HOH B 950       5.973   2.193  28.380  1.00  0.00      B    H  
ATOM   2871  O   HOH B 951      14.846  14.137   6.531  1.00  0.00      B    O  
ATOM   2872  H1  HOH B 951      15.610  14.114   7.259  1.00  0.00      B    H  
ATOM   2873  H2  HOH B 951      13.968  14.406   7.014  1.00  0.00      B    H  
ATOM   2874  O   HOH B 952      19.952  24.855  33.574  1.00  0.00      B    O  
ATOM   2875  H1  HOH B 952      20.814  25.199  33.910  1.00  0.00      B    H  
ATOM   2876  H2  HOH B 952      19.414  25.550  33.070  1.00  0.00      B    H  
ATOM   2877  O   HOH B 953       6.742  13.393   9.418  1.00  0.00      B    O  
ATOM   2878  H1  HOH B 953       6.502  14.260   9.009  1.00  0.00      B    H  
ATOM   2879  H2  HOH B 953       7.368  12.841   8.827  1.00  0.00      B    H  
ATOM   2880  O   HOH B 954      17.873  25.227  11.888  1.00  0.00      B    O  
ATOM   2881  H1  HOH B 954      18.088  25.200  12.910  1.00  0.00      B    H  
ATOM   2882  H2  HOH B 954      18.160  26.112  11.410  1.00  0.00      B    H  
ATOM   2883  O   HOH B 955      21.528   2.177  28.108  1.00  0.00      B    O  
ATOM   2884  H1  HOH B 955      22.113   1.757  28.812  1.00  0.00      B    H  
ATOM   2885  H2  HOH B 955      20.725   2.674  28.470  1.00  0.00      B    H  
ATOM   2886  O   HOH B 956      18.056  32.080  36.348  1.00  0.00      B    O  
ATOM   2887  H1  HOH B 956      17.875  31.714  35.411  1.00  0.00      B    H  
ATOM   2888  H2  HOH B 956      17.636  31.332  36.977  1.00  0.00      B    H  
ATOM   2889  O   HOH B 957      14.415  20.319  27.128  1.00  0.00      B    O  
ATOM   2890  H1  HOH B 957      14.347  19.412  26.673  1.00  0.00      B    H  
ATOM   2891  H2  HOH B 957      13.906  20.209  28.013  1.00  0.00      B    H  
ATOM   2892  O   HOH B 958      31.679   0.423  12.320  1.00  0.00      B    O  
ATOM   2893  H1  HOH B 958      32.379   0.046  11.734  1.00  0.00      B    H  
ATOM   2894  H2  HOH B 958      31.758   1.460  12.403  1.00  0.00      B    H  
ATOM   2895  O   HOH B 959      10.094  25.049  36.445  1.00  0.00      B    O  
ATOM   2896  H1  HOH B 959      10.064  26.000  36.243  1.00  0.00      B    H  
ATOM   2897  H2  HOH B 959      10.617  24.934  37.286  1.00  0.00      B    H  
ATOM   2898  O   HOH B 960      34.986  20.016  37.152  1.00  0.00      B    O  
ATOM   2899  H1  HOH B 960      35.672  19.583  37.793  1.00  0.00      B    H  
ATOM   2900  H2  HOH B 960      35.402  20.754  36.617  1.00  0.00      B    H  
ATOM   2901  O   HOH B 961      18.536  13.413  18.142  1.00  0.00      B    O  
ATOM   2902  H1  HOH B 961      18.734  12.715  18.904  1.00  0.00      B    H  
ATOM   2903  H2  HOH B 961      17.752  13.131  17.583  1.00  0.00      B    H  
ATOM   2904  O   HOH B 962      15.289  17.912   9.613  1.00  0.00      B    O  
ATOM   2905  H1  HOH B 962      14.923  17.615  10.485  1.00  0.00      B    H  
ATOM   2906  H2  HOH B 962      16.213  18.437   9.745  1.00  0.00      B    H  
ATOM   2907  O   HOH B 963      14.552  24.665   8.510  1.00  0.00      B    O  
ATOM   2908  H1  HOH B 963      15.350  24.503   7.861  1.00  0.00      B    H  
ATOM   2909  H2  HOH B 963      14.299  23.759   8.859  1.00  0.00      B    H  
ATOM   2910  O   HOH B 964      37.260  31.898  38.043  1.00  0.00      B    O  
ATOM   2911  H1  HOH B 964      37.736  31.036  38.238  1.00  0.00      B    H  
ATOM   2912  H2  HOH B 964      37.860  32.673  38.436  1.00  0.00      B    H  
ATOM   2913  O   HOH B 965      37.029  29.155  15.169  1.00  0.00      B    O  
ATOM   2914  H1  HOH B 965      37.824  28.904  14.588  1.00  0.00      B    H  
ATOM   2915  H2  HOH B 965      36.871  30.173  15.061  1.00  0.00      B    H  
ATOM   2916  O   HOH B 966      25.103  34.092   7.539  1.00  0.00      B    O  
ATOM   2917  H1  HOH B 966      25.682  33.293   7.439  1.00  0.00      B    H  
ATOM   2918  H2  HOH B 966      24.950  34.341   8.474  1.00  0.00      B    H  
ATOM   2919  O   HOH B 967      17.069   2.670  35.176  1.00  0.00      B    O  
ATOM   2920  H1  HOH B 967      16.419   3.426  35.477  1.00  0.00      B    H  
ATOM   2921  H2  HOH B 967      18.003   3.036  35.296  1.00  0.00      B    H  
ATOM   2922  O   HOH B 968      16.645  10.821  19.143  1.00  0.00      B    O  
ATOM   2923  H1  HOH B 968      15.900  10.696  19.798  1.00  0.00      B    H  
ATOM   2924  H2  HOH B 968      17.393  11.348  19.535  1.00  0.00      B    H  
ATOM   2925  O   HOH B 969       4.245  16.571  29.439  1.00  0.00      B    O  
ATOM   2926  H1  HOH B 969       4.210  15.791  28.707  1.00  0.00      B    H  
ATOM   2927  H2  HOH B 969       4.577  17.501  29.139  1.00  0.00      B    H  
ATOM   2928  O   HOH B 970      21.268   3.551   6.248  1.00  0.00      B    O  
ATOM   2929  H1  HOH B 970      20.413   3.801   6.708  1.00  0.00      B    H  
ATOM   2930  H2  HOH B 970      21.579   2.645   6.605  1.00  0.00      B    H  
ATOM   2931  O   HOH B 971      22.216  20.800   5.220  1.00  0.00      B    O  
ATOM   2932  H1  HOH B 971      21.837  20.304   6.015  1.00  0.00      B    H  
ATOM   2933  H2  HOH B 971      21.735  20.512   4.448  1.00  0.00      B    H  
ATOM   2934  O   HOH B 972      10.330  10.321   9.548  1.00  0.00      B    O  
ATOM   2935  H1  HOH B 972      10.677   9.430   9.777  1.00  0.00      B    H  
ATOM   2936  H2  HOH B 972      11.024  11.019   9.872  1.00  0.00      B    H  
ATOM   2937  O   HOH B 973      12.679  16.040   9.193  1.00  0.00      B    O  
ATOM   2938  H1  HOH B 973      13.354  16.219   9.920  1.00  0.00      B    H  
ATOM   2939  H2  HOH B 973      11.785  15.931   9.692  1.00  0.00      B    H  
ATOM   2940  O   HOH B 974      18.602  13.278   4.279  1.00  0.00      B    O  
ATOM   2941  H1  HOH B 974      18.784  12.270   4.269  1.00  0.00      B    H  
ATOM   2942  H2  HOH B 974      17.794  13.349   3.629  1.00  0.00      B    H  
ATOM   2943  O   HOH B 975       2.336  30.996  38.488  1.00  0.00      B    O  
ATOM   2944  H1  HOH B 975       1.385  30.851  38.692  1.00  0.00      B    H  
ATOM   2945  H2  HOH B 975       2.509  30.541  37.607  1.00  0.00      B    H  
ATOM   2946  O   HOH B 976      13.099  27.130  21.628  1.00  0.00      B    O  
ATOM   2947  H1  HOH B 976      12.192  26.998  22.092  1.00  0.00      B    H  
ATOM   2948  H2  HOH B 976      13.730  26.549  22.229  1.00  0.00      B    H  
ATOM   2949  O   HOH B 977      16.755   2.433  10.250  1.00  0.00      B    O  
ATOM   2950  H1  HOH B 977      17.320   3.281  10.325  1.00  0.00      B    H  
ATOM   2951  H2  HOH B 977      16.784   2.094   9.308  1.00  0.00      B    H  
ATOM   2952  O   HOH B 978      11.559  17.476  26.912  1.00  0.00      B    O  
ATOM   2953  H1  HOH B 978      12.507  17.671  26.904  1.00  0.00      B    H  
ATOM   2954  H2  HOH B 978      11.470  16.565  26.421  1.00  0.00      B    H  
ATOM   2955  O   HOH B 979      32.745  12.947  22.234  1.00  0.00      B    O  
ATOM   2956  H1  HOH B 979      32.570  11.954  22.372  1.00  0.00      B    H  
ATOM   2957  H2  HOH B 979      31.916  13.448  22.443  1.00  0.00      B    H  
ATOM   2958  O   HOH B 980      12.713  19.724  29.161  1.00  0.00      B    O  
ATOM   2959  H1  HOH B 980      12.703  18.999  29.837  1.00  0.00      B    H  
ATOM   2960  H2  HOH B 980      11.765  20.050  29.051  1.00  0.00      B    H  
ATOM   2961  O   HOH B 981      14.658  25.751  23.301  1.00  0.00      B    O  
ATOM   2962  H1  HOH B 981      15.326  26.397  23.701  1.00  0.00      B    H  
ATOM   2963  H2  HOH B 981      15.173  24.891  23.193  1.00  0.00      B    H  
ATOM   2964  O   HOH B 982       1.974  23.088   7.287  1.00  0.00      B    O  
ATOM   2965  H1  HOH B 982       1.646  22.322   6.632  1.00  0.00      B    H  
ATOM   2966  H2  HOH B 982       1.554  23.913   6.934  1.00  0.00      B    H  
ATOM   2967  O   HOH B 983       5.690  16.820  33.450  1.00  0.00      B    O  
ATOM   2968  H1  HOH B 983       5.254  16.425  34.287  1.00  0.00      B    H  
ATOM   2969  H2  HOH B 983       5.829  17.787  33.679  1.00  0.00      B    H  
ATOM   2970  O   HOH B 984       9.734  38.321  15.165  1.00  0.00      B    O  
ATOM   2971  H1  HOH B 984       9.948  38.709  16.047  1.00  0.00      B    H  
ATOM   2972  H2  HOH B 984       9.343  39.033  14.576  1.00  0.00      B    H  
ATOM   2973  O   HOH B 985       6.404  29.095  37.255  1.00  0.00      B    O  
ATOM   2974  H1  HOH B 985       5.539  28.608  37.693  1.00  0.00      B    H  
ATOM   2975  H2  HOH B 985       6.298  30.069  37.020  1.00  0.00      B    H  
ATOM   2976  O   HOH B 986      14.819   1.332  22.916  1.00  0.00      B    O  
ATOM   2977  H1  HOH B 986      13.868   1.148  23.321  1.00  0.00      B    H  
ATOM   2978  H2  HOH B 986      14.721   1.841  22.055  1.00  0.00      B    H  
ATOM   2979  O   HOH B 987       4.839  24.958  38.625  1.00  0.00      B    O  
ATOM   2980  H1  HOH B 987       5.543  24.624  39.295  1.00  0.00      B    H  
ATOM   2981  H2  HOH B 987       5.161  24.844  37.679  1.00  0.00      B    H  
ATOM   2982  O   HOH B 988       4.814  16.814  12.530  1.00  0.00      B    O  
ATOM   2983  H1  HOH B 988       4.546  15.932  12.139  1.00  0.00      B    H  
ATOM   2984  H2  HOH B 988       5.772  17.053  12.227  1.00  0.00      B    H  
ATOM   2985  O   HOH B 989      38.779  15.504  23.736  1.00  0.00      B    O  
ATOM   2986  H1  HOH B 989      38.639  16.064  22.894  1.00  0.00      B    H  
ATOM   2987  H2  HOH B 989      39.850  15.597  23.895  1.00  0.00      B    H  
ATOM   2988  O   HOH B 990      10.061   1.939  21.631  1.00  0.00      B    O  
ATOM   2989  H1  HOH B 990       9.787   0.973  21.560  1.00  0.00      B    H  
ATOM   2990  H2  HOH B 990       9.221   2.466  21.287  1.00  0.00      B    H  
ATOM   2991  O   HOH B 991      17.463  22.361  11.484  1.00  0.00      B    O  
ATOM   2992  H1  HOH B 991      17.522  23.362  11.635  1.00  0.00      B    H  
ATOM   2993  H2  HOH B 991      16.529  22.051  11.778  1.00  0.00      B    H  
ATOM   2994  O   HOH B 992      22.063   7.557  14.620  1.00  0.00      B    O  
ATOM   2995  H1  HOH B 992      22.826   7.234  14.010  1.00  0.00      B    H  
ATOM   2996  H2  HOH B 992      22.063   6.959  15.444  1.00  0.00      B    H  
ATOM   2997  O   HOH B 993      23.404  34.585  16.718  1.00  0.00      B    O  
ATOM   2998  H1  HOH B 993      23.116  35.433  17.196  1.00  0.00      B    H  
ATOM   2999  H2  HOH B 993      22.569  34.396  16.211  1.00  0.00      B    H  
ATOM   3000  O   HOH B 994      38.355  12.846  11.216  1.00  0.00      B    O  
ATOM   3001  H1  HOH B 994      37.747  13.581  10.857  1.00  0.00      B    H  
ATOM   3002  H2  HOH B 994      38.864  13.272  12.077  1.00  0.00      B    H  
ATOM   3003  O   HOH B 995      19.618   4.065  36.787  1.00  0.00      B    O  
ATOM   3004  H1  HOH B 995      20.215   3.254  36.754  1.00  0.00      B    H  
ATOM   3005  H2  HOH B 995      20.241   4.869  36.778  1.00  0.00      B    H  
ATOM   3006  O   HOH B 996      37.066   0.525  20.762  1.00  0.00      B    O  
ATOM   3007  H1  HOH B 996      38.067   0.718  20.636  1.00  0.00      B    H  
ATOM   3008  H2  HOH B 996      36.602   0.435  19.859  1.00  0.00      B    H  
ATOM   3009  O   HOH B 997      24.393  13.371  22.295  1.00  0.00      B    O  
ATOM   3010  H1  HOH B 997      25.047  14.159  22.082  1.00  0.00      B    H  
ATOM   3011  H2  HOH B 997      24.911  12.668  22.844  1.00  0.00      B    H  
ATOM   3012  O   HOH B 998      38.351  36.357  37.127  1.00  0.00      B    O  
ATOM   3013  H1  HOH B 998      38.382  37.299  37.335  1.00  0.00      B    H  
ATOM   3014  H2  HOH B 998      38.320  36.373  36.127  1.00  0.00      B    H  
ATOM   3015  O   HOH B 999      30.986  24.829  15.570  1.00  0.00      B    O  
ATOM   3016  H1  HOH B 999      31.582  24.531  14.820  1.00  0.00      B    H  
ATOM   3017  H2  HOH B 999      30.193  25.331  15.210  1.00  0.00      B    H  
ATOM   3018  O   HOH B1000      16.494   0.500   6.109  1.00  0.00      B    O  
ATOM   3019  H1  HOH B1000      16.829   1.230   6.800  1.00  0.00      B    H  
ATOM   3020  H2  HOH B1000      16.447   1.028   5.236  1.00  0.00      B    H  
ATOM   3021  O   HOH B1001      30.221  28.875   7.526  1.00  0.00      B    O  
ATOM   3022  H1  HOH B1001      29.877  29.038   8.518  1.00  0.00      B    H  
ATOM   3023  H2  HOH B1001      29.467  28.332   7.042  1.00  0.00      B    H  
ATOM   3024  O   HOH B1002      35.578  23.103  24.692  1.00  0.00      B    O  
ATOM   3025  H1  HOH B1002      35.169  22.931  25.620  1.00  0.00      B    H  
ATOM   3026  H2  HOH B1002      34.963  22.709  23.966  1.00  0.00      B    H  
ATOM   3027  O   HOH B1003       2.163  29.284  27.221  1.00  0.00      B    O  
ATOM   3028  H1  HOH B1003       3.037  29.523  27.698  1.00  0.00      B    H  
ATOM   3029  H2  HOH B1003       2.186  28.237  27.119  1.00  0.00      B    H  
ATOM   3030  O   HOH B1004      35.161  14.625   8.382  1.00  0.00      B    O  
ATOM   3031  H1  HOH B1004      35.035  14.960   7.382  1.00  0.00      B    H  
ATOM   3032  H2  HOH B1004      34.934  15.427   9.021  1.00  0.00      B    H  
ATOM   3033  O   HOH B1005       1.878  36.074  14.992  1.00  0.00      B    O  
ATOM   3034  H1  HOH B1005       1.164  35.357  14.877  1.00  0.00      B    H  
ATOM   3035  H2  HOH B1005       1.696  36.545  15.872  1.00  0.00      B    H  
ATOM   3036  O   HOH B1006      13.914   8.335  33.932  1.00  0.00      B    O  
ATOM   3037  H1  HOH B1006      13.135   7.898  33.513  1.00  0.00      B    H  
ATOM   3038  H2  HOH B1006      13.972   9.371  33.614  1.00  0.00      B    H  
ATOM   3039  O   HOH B1007      19.870  35.711  24.825  1.00  0.00      B    O  
ATOM   3040  H1  HOH B1007      20.242  36.657  24.660  1.00  0.00      B    H  
ATOM   3041  H2  HOH B1007      19.278  35.509  24.029  1.00  0.00      B    H  
ATOM   3042  O   HOH B1008       9.591   2.164  24.333  1.00  0.00      B    O  
ATOM   3043  H1  HOH B1008       8.776   1.629  24.622  1.00  0.00      B    H  
ATOM   3044  H2  HOH B1008       9.766   2.029  23.353  1.00  0.00      B    H  
ATOM   3045  O   HOH B1009      12.583   6.002  26.219  1.00  0.00      B    O  
ATOM   3046  H1  HOH B1009      12.681   5.200  26.760  1.00  0.00      B    H  
ATOM   3047  H2  HOH B1009      12.746   5.797  25.253  1.00  0.00      B    H  
ATOM   3048  O   HOH B1010       5.379  34.286  16.773  1.00  0.00      B    O  
ATOM   3049  H1  HOH B1010       6.038  34.954  16.351  1.00  0.00      B    H  
ATOM   3050  H2  HOH B1010       5.230  34.662  17.643  1.00  0.00      B    H  
ATOM   3051  O   HOH B1011      22.076  24.637  18.363  1.00  0.00      B    O  
ATOM   3052  H1  HOH B1011      22.884  24.185  18.664  1.00  0.00      B    H  
ATOM   3053  H2  HOH B1011      21.373  23.952  18.121  1.00  0.00      B    H  
ATOM   3054  O   HOH B1012      35.260  24.468  15.451  1.00  0.00      B    O  
ATOM   3055  H1  HOH B1012      34.724  25.011  16.166  1.00  0.00      B    H  
ATOM   3056  H2  HOH B1012      35.794  25.103  14.924  1.00  0.00      B    H  
ATOM   3057  O   HOH B1013       9.885  17.480  10.206  1.00  0.00      B    O  
ATOM   3058  H1  HOH B1013      10.067  16.503  10.275  1.00  0.00      B    H  
ATOM   3059  H2  HOH B1013       9.232  17.702  10.925  1.00  0.00      B    H  
ATOM   3060  O   HOH B1014      38.125   7.208  20.111  1.00  0.00      B    O  
ATOM   3061  H1  HOH B1014      38.238   6.311  19.615  1.00  0.00      B    H  
ATOM   3062  H2  HOH B1014      37.734   6.964  21.039  1.00  0.00      B    H  
ATOM   3063  O   HOH B1015      18.279  18.134  29.511  1.00  0.00      B    O  
ATOM   3064  H1  HOH B1015      19.123  18.726  29.490  1.00  0.00      B    H  
ATOM   3065  H2  HOH B1015      18.393  17.447  30.250  1.00  0.00      B    H  
ATOM   3066  O   HOH B1016      11.464  38.097  33.414  1.00  0.00      B    O  
ATOM   3067  H1  HOH B1016      10.830  37.383  33.683  1.00  0.00      B    H  
ATOM   3068  H2  HOH B1016      12.221  37.590  32.889  1.00  0.00      B    H  
ATOM   3069  O   HOH B1017       2.755  22.737  22.694  1.00  0.00      B    O  
ATOM   3070  H1  HOH B1017       2.988  23.199  21.811  1.00  0.00      B    H  
ATOM   3071  H2  HOH B1017       1.847  22.401  22.629  1.00  0.00      B    H  
ATOM   3072  O   HOH B1018       0.112  10.904  24.445  1.00  0.00      B    O  
ATOM   3073  H1  HOH B1018       1.099  10.907  24.250  1.00  0.00      B    H  
ATOM   3074  H2  HOH B1018      -0.199  11.826  24.608  1.00  0.00      B    H  
ATOM   3075  O   HOH B1019      35.171  18.694   6.824  1.00  0.00      B    O  
ATOM   3076  H1  HOH B1019      35.551  19.521   6.412  1.00  0.00      B    H  
ATOM   3077  H2  HOH B1019      35.166  18.793   7.826  1.00  0.00      B    H  
ATOM   3078  O   HOH B1020      36.749  13.393  24.382  1.00  0.00      B    O  
ATOM   3079  H1  HOH B1020      36.398  12.979  23.515  1.00  0.00      B    H  
ATOM   3080  H2  HOH B1020      37.380  14.127  24.180  1.00  0.00      B    H  
ATOM   3081  O   HOH B1021      12.797   6.585  39.271  1.00  0.00      B    O  
ATOM   3082  H1  HOH B1021      12.966   6.388  38.266  1.00  0.00      B    H  
ATOM   3083  H2  HOH B1021      11.901   7.128  39.368  1.00  0.00      B    H  
ATOM   3084  O   HOH B1022      28.342  22.322  33.269  1.00  0.00      B    O  
ATOM   3085  H1  HOH B1022      29.308  22.715  33.256  1.00  0.00      B    H  
ATOM   3086  H2  HOH B1022      28.204  21.756  32.414  1.00  0.00      B    H  
ATOM   3087  O   HOH B1023      34.458  21.625   8.443  1.00  0.00      B    O  
ATOM   3088  H1  HOH B1023      34.429  21.921   7.445  1.00  0.00      B    H  
ATOM   3089  H2  HOH B1023      34.353  22.433   8.992  1.00  0.00      B    H  
ATOM   3090  O   HOH B1024      24.508  20.780  21.014  1.00  0.00      B    O  
ATOM   3091  H1  HOH B1024      24.398  20.886  22.004  1.00  0.00      B    H  
ATOM   3092  H2  HOH B1024      23.766  20.101  20.762  1.00  0.00      B    H  
ATOM   3093  O   HOH B1025      34.487  10.551  31.797  1.00  0.00      B    O  
ATOM   3094  H1  HOH B1025      34.269  11.163  30.949  1.00  0.00      B    H  
ATOM   3095  H2  HOH B1025      35.449  10.859  32.061  1.00  0.00      B    H  
ATOM   3096  O   HOH B1026      19.118  11.679  20.130  1.00  0.00      B    O  
ATOM   3097  H1  HOH B1026      19.032  12.241  20.940  1.00  0.00      B    H  
ATOM   3098  H2  HOH B1026      19.531  10.773  20.468  1.00  0.00      B    H  
ATOM   3099  O   HOH B1027      37.601  24.296  35.981  1.00  0.00      B    O  
ATOM   3100  H1  HOH B1027      37.541  24.304  37.001  1.00  0.00      B    H  
ATOM   3101  H2  HOH B1027      38.439  24.826  35.671  1.00  0.00      B    H  
ATOM   3102  O   HOH B1028      17.004  31.242  10.749  1.00  0.00      B    O  
ATOM   3103  H1  HOH B1028      17.899  31.003  10.498  1.00  0.00      B    H  
ATOM   3104  H2  HOH B1028      16.438  30.444  10.604  1.00  0.00      B    H  
ATOM   3105  O   HOH B1029       3.414  10.856  38.316  1.00  0.00      B    O  
ATOM   3106  H1  HOH B1029       3.770  10.867  37.370  1.00  0.00      B    H  
ATOM   3107  H2  HOH B1029       3.461   9.944  38.675  1.00  0.00      B    H  
ATOM   3108  O   HOH B1030      21.915  10.054  10.503  1.00  0.00      B    O  
ATOM   3109  H1  HOH B1030      21.996   9.262   9.969  1.00  0.00      B    H  
ATOM   3110  H2  HOH B1030      20.987  10.071  11.022  1.00  0.00      B    H  
ATOM   3111  O   HOH B1031      31.893  12.286  36.245  1.00  0.00      B    O  
ATOM   3112  H1  HOH B1031      32.666  12.008  35.691  1.00  0.00      B    H  
ATOM   3113  H2  HOH B1031      32.233  12.856  36.980  1.00  0.00      B    H  
ATOM   3114  O   HOH B1032      18.516  24.577  14.368  1.00  0.00      B    O  
ATOM   3115  H1  HOH B1032      19.166  23.821  14.234  1.00  0.00      B    H  
ATOM   3116  H2  HOH B1032      19.104  25.413  14.453  1.00  0.00      B    H  
ATOM   3117  O   HOH B1033      17.963   9.281  22.043  1.00  0.00      B    O  
ATOM   3118  H1  HOH B1033      18.783   9.486  21.493  1.00  0.00      B    H  
ATOM   3119  H2  HOH B1033      17.509  10.115  22.381  1.00  0.00      B    H  
ATOM   3120  O   HOH B1034      38.876   8.352   6.076  1.00  0.00      B    O  
ATOM   3121  H1  HOH B1034      38.671   9.328   6.413  1.00  0.00      B    H  
ATOM   3122  H2  HOH B1034      38.558   7.733   6.816  1.00  0.00      B    H  
ATOM   3123  O   HOH B1035      36.724  12.143  15.341  1.00  0.00      B    O  
ATOM   3124  H1  HOH B1035      36.901  12.814  16.078  1.00  0.00      B    H  
ATOM   3125  H2  HOH B1035      36.842  12.598  14.507  1.00  0.00      B    H  
ATOM   3126  O   HOH B1036       8.056  18.403   4.108  1.00  0.00      B    O  
ATOM   3127  H1  HOH B1036       8.723  17.762   3.818  1.00  0.00      B    H  
ATOM   3128  H2  HOH B1036       7.194  18.190   3.572  1.00  0.00      B    H  
ATOM   3129  O   HOH B1037      11.392   9.960  12.450  1.00  0.00      B    O  
ATOM   3130  H1  HOH B1037      12.346   9.664  12.138  1.00  0.00      B    H  
ATOM   3131  H2  HOH B1037      11.442  10.328  13.376  1.00  0.00      B    H  
ATOM   3132  O   HOH B1038      36.633   2.970  33.761  1.00  0.00      B    O  
ATOM   3133  H1  HOH B1038      35.887   3.157  33.080  1.00  0.00      B    H  
ATOM   3134  H2  HOH B1038      36.288   2.297  34.385  1.00  0.00      B    H  
ATOM   3135  O   HOH B1039      22.894  36.637  20.325  1.00  0.00      B    O  
ATOM   3136  H1  HOH B1039      22.731  35.638  20.596  1.00  0.00      B    H  
ATOM   3137  H2  HOH B1039      23.545  36.938  20.993  1.00  0.00      B    H  
ATOM   3138  O   HOH B1040      29.608  34.858  16.208  1.00  0.00      B    O  
ATOM   3139  H1  HOH B1040      30.576  34.645  15.963  1.00  0.00      B    H  
ATOM   3140  H2  HOH B1040      29.303  34.259  16.909  1.00  0.00      B    H  
ATOM   3141  O   HOH B1041      35.276  34.396   2.937  1.00  0.00      B    O  
ATOM   3142  H1  HOH B1041      34.772  33.521   2.755  1.00  0.00      B    H  
ATOM   3143  H2  HOH B1041      36.125  34.414   2.357  1.00  0.00      B    H  
ATOM   3144  O   HOH B1042       9.235  31.578  26.964  1.00  0.00      B    O  
ATOM   3145  H1  HOH B1042       8.202  31.672  27.125  1.00  0.00      B    H  
ATOM   3146  H2  HOH B1042       9.447  30.586  26.986  1.00  0.00      B    H  
ATOM   3147  O   HOH B1043       4.611  38.832   0.702  1.00  0.00      B    O  
ATOM   3148  H1  HOH B1043       4.517  38.694  -0.269  1.00  0.00      B    H  
ATOM   3149  H2  HOH B1043       4.409  39.777   0.969  1.00  0.00      B    H  
ATOM   3150  O   HOH B1044      31.421  16.550  34.420  1.00  0.00      B    O  
ATOM   3151  H1  HOH B1044      32.122  16.316  35.139  1.00  0.00      B    H  
ATOM   3152  H2  HOH B1044      30.560  16.776  34.867  1.00  0.00      B    H  
ATOM   3153  O   HOH B1045      38.525  38.702   4.966  1.00  0.00      B    O  
ATOM   3154  H1  HOH B1045      37.994  38.751   4.116  1.00  0.00      B    H  
ATOM   3155  H2  HOH B1045      37.782  38.510   5.673  1.00  0.00      B    H  
ATOM   3156  O   HOH B1046      22.672  25.530  34.324  1.00  0.00      B    O  
ATOM   3157  H1  HOH B1046      23.160  24.641  34.628  1.00  0.00      B    H  
ATOM   3158  H2  HOH B1046      23.272  26.019  33.672  1.00  0.00      B    H  
ATOM   3159  O   HOH B1047       6.884  28.493  33.932  1.00  0.00      B    O  
ATOM   3160  H1  HOH B1047       6.943  29.028  34.784  1.00  0.00      B    H  
ATOM   3161  H2  HOH B1047       5.921  28.209  33.851  1.00  0.00      B    H  
ATOM   3162  O   HOH B1048       9.817   3.612  32.011  1.00  0.00      B    O  
ATOM   3163  H1  HOH B1048      10.620   3.631  32.616  1.00  0.00      B    H  
ATOM   3164  H2  HOH B1048       9.993   2.771  31.429  1.00  0.00      B    H  
ATOM   3165  O   HOH B1049      33.798  26.230  37.226  1.00  0.00      B    O  
ATOM   3166  H1  HOH B1049      33.147  25.742  36.596  1.00  0.00      B    H  
ATOM   3167  H2  HOH B1049      33.510  27.181  37.420  1.00  0.00      B    H  
ATOM   3168  O   HOH B1050       4.260  11.286  22.744  1.00  0.00      B    O  
ATOM   3169  H1  HOH B1050       4.746  10.537  23.236  1.00  0.00      B    H  
ATOM   3170  H2  HOH B1050       3.524  11.636  23.361  1.00  0.00      B    H  
ATOM   3171  O   HOH B1051       5.658  33.071  32.854  1.00  0.00      B    O  
ATOM   3172  H1  HOH B1051       4.760  32.621  32.707  1.00  0.00      B    H  
ATOM   3173  H2  HOH B1051       5.879  33.005  33.835  1.00  0.00      B    H  
ATOM   3174  O   HOH B1052       9.434   9.754  18.986  1.00  0.00      B    O  
ATOM   3175  H1  HOH B1052       9.621   8.938  18.447  1.00  0.00      B    H  
ATOM   3176  H2  HOH B1052       9.770   9.604  19.939  1.00  0.00      B    H  
ATOM   3177  O   HOH B1053      13.039  17.233  38.603  1.00  0.00      B    O  
ATOM   3178  H1  HOH B1053      14.028  17.068  38.460  1.00  0.00      B    H  
ATOM   3179  H2  HOH B1053      12.953  17.803  39.393  1.00  0.00      B    H  
ATOM   3180  O   HOH B1054      35.008   9.752  21.645  1.00  0.00      B    O  
ATOM   3181  H1  HOH B1054      35.999   9.771  21.692  1.00  0.00      B    H  
ATOM   3182  H2  HOH B1054      34.709   9.451  20.714  1.00  0.00      B    H  
ATOM   3183  O   HOH B1055       8.475  11.738   7.921  1.00  0.00      B    O  
ATOM   3184  H1  HOH B1055       9.210  11.332   8.442  1.00  0.00      B    H  
ATOM   3185  H2  HOH B1055       7.670  11.080   7.964  1.00  0.00      B    H  
ATOM   3186  O   HOH B1056      36.570   7.941  13.310  1.00  0.00      B    O  
ATOM   3187  H1  HOH B1056      35.962   8.242  14.011  1.00  0.00      B    H  
ATOM   3188  H2  HOH B1056      36.897   8.760  12.780  1.00  0.00      B    H  
ATOM   3189  O   HOH B1057      18.742  17.528   6.287  1.00  0.00      B    O  
ATOM   3190  H1  HOH B1057      18.216  17.039   7.026  1.00  0.00      B    H  
ATOM   3191  H2  HOH B1057      19.184  16.791   5.705  1.00  0.00      B    H  
ATOM   3192  O   HOH B1058      15.998  37.979  18.607  1.00  0.00      B    O  
ATOM   3193  H1  HOH B1058      16.466  38.914  18.601  1.00  0.00      B    H  
ATOM   3194  H2  HOH B1058      15.700  37.749  19.564  1.00  0.00      B    H  
ATOM   3195  O   HOH B1059      17.742   3.249  26.251  1.00  0.00      B    O  
ATOM   3196  H1  HOH B1059      17.483   2.270  26.236  1.00  0.00      B    H  
ATOM   3197  H2  HOH B1059      17.764   3.561  25.332  1.00  0.00      B    H  
ATOM   3198  O   HOH B1060      15.721   5.978   2.395  1.00  0.00      B    O  
ATOM   3199  H1  HOH B1060      16.581   5.944   1.847  1.00  0.00      B    H  
ATOM   3200  H2  HOH B1060      15.368   6.899   2.105  1.00  0.00      B    H  
ATOM   3201  O   HOH B1061       1.416   8.728   2.108  1.00  0.00      B    O  
ATOM   3202  H1  HOH B1061       1.050   8.387   1.250  1.00  0.00      B    H  
ATOM   3203  H2  HOH B1061       2.408   9.012   1.846  1.00  0.00      B    H  
ATOM   3204  O   HOH B1062      37.459  13.039  18.072  1.00  0.00      B    O  
ATOM   3205  H1  HOH B1062      37.697  14.006  18.249  1.00  0.00      B    H  
ATOM   3206  H2  HOH B1062      37.646  12.502  18.921  1.00  0.00      B    H  
ATOM   3207  O   HOH B1063       8.540   6.472  20.523  1.00  0.00      B    O  
ATOM   3208  H1  HOH B1063       8.063   5.532  20.704  1.00  0.00      B    H  
ATOM   3209  H2  HOH B1063       7.784   7.134  20.512  1.00  0.00      B    H  
ATOM   3210  O   HOH B1064       5.947  24.721  36.173  1.00  0.00      B    O  
ATOM   3211  H1  HOH B1064       6.677  24.096  36.510  1.00  0.00      B    H  
ATOM   3212  H2  HOH B1064       6.318  25.684  36.340  1.00  0.00      B    H  
ATOM   3213  O   HOH B1065      28.809  28.193  21.369  1.00  0.00      B    O  
ATOM   3214  H1  HOH B1065      27.928  27.683  21.510  1.00  0.00      B    H  
ATOM   3215  H2  HOH B1065      29.576  27.530  21.208  1.00  0.00      B    H  
ATOM   3216  O   HOH B1066      31.264  11.896  33.307  1.00  0.00      B    O  
ATOM   3217  H1  HOH B1066      30.774  12.677  32.901  1.00  0.00      B    H  
ATOM   3218  H2  HOH B1066      31.351  12.053  34.307  1.00  0.00      B    H  
ATOM   3219  O   HOH B1067       2.009  10.437  13.217  1.00  0.00      B    O  
ATOM   3220  H1  HOH B1067       1.555   9.693  13.743  1.00  0.00      B    H  
ATOM   3221  H2  HOH B1067       2.946  10.647  13.594  1.00  0.00      B    H  
ATOM   3222  O   HOH B1068      22.600   2.783  33.895  1.00  0.00      B    O  
ATOM   3223  H1  HOH B1068      22.719   1.759  33.909  1.00  0.00      B    H  
ATOM   3224  H2  HOH B1068      22.904   3.173  34.741  1.00  0.00      B    H  
ATOM   3225  O   HOH B1069      10.651   3.073  38.138  1.00  0.00      B    O  
ATOM   3226  H1  HOH B1069      10.816   3.672  38.924  1.00  0.00      B    H  
ATOM   3227  H2  HOH B1069      10.611   2.143  38.429  1.00  0.00      B    H  
ATOM   3228  O   HOH B1070      16.765  33.200   8.997  1.00  0.00      B    O  
ATOM   3229  H1  HOH B1070      16.628  32.416   9.655  1.00  0.00      B    H  
ATOM   3230  H2  HOH B1070      16.081  33.115   8.260  1.00  0.00      B    H  
ATOM   3231  O   HOH B1071      27.743  35.580   5.033  1.00  0.00      B    O  
ATOM   3232  H1  HOH B1071      28.535  36.206   4.942  1.00  0.00      B    H  
ATOM   3233  H2  HOH B1071      27.005  36.051   5.609  1.00  0.00      B    H  
ATOM   3234  O   HOH B1072       0.261  21.806  15.566  1.00  0.00      B    O  
ATOM   3235  H1  HOH B1072      -0.754  21.614  15.731  1.00  0.00      B    H  
ATOM   3236  H2  HOH B1072       0.790  20.963  15.652  1.00  0.00      B    H  
ATOM   3237  O   HOH B1073       9.559  25.768  15.565  1.00  0.00      B    O  
ATOM   3238  H1  HOH B1073       9.034  25.012  15.887  1.00  0.00      B    H  
ATOM   3239  H2  HOH B1073      10.483  25.746  16.107  1.00  0.00      B    H  
ATOM   3240  O   HOH B1074      18.018  29.251  14.054  1.00  0.00      B    O  
ATOM   3241  H1  HOH B1074      18.816  29.697  14.451  1.00  0.00      B    H  
ATOM   3242  H2  HOH B1074      17.183  29.778  14.168  1.00  0.00      B    H  
ATOM   3243  O   HOH B1075      37.979  20.375   5.686  1.00  0.00      B    O  
ATOM   3244  H1  HOH B1075      38.197  20.097   4.762  1.00  0.00      B    H  
ATOM   3245  H2  HOH B1075      38.640  21.067   5.948  1.00  0.00      B    H  
ATOM   3246  O   HOH B1076      11.439  36.214   3.298  1.00  0.00      B    O  
ATOM   3247  H1  HOH B1076      12.099  35.581   2.900  1.00  0.00      B    H  
ATOM   3248  H2  HOH B1076      11.834  37.114   3.198  1.00  0.00      B    H  
ATOM   3249  O   HOH B1077      21.857  18.301  27.724  1.00  0.00      B    O  
ATOM   3250  H1  HOH B1077      20.856  18.501  27.554  1.00  0.00      B    H  
ATOM   3251  H2  HOH B1077      22.351  19.148  27.503  1.00  0.00      B    H  
ATOM   3252  O   HOH B1078      28.203  14.409  13.073  1.00  0.00      B    O  
ATOM   3253  H1  HOH B1078      28.554  14.928  13.830  1.00  0.00      B    H  
ATOM   3254  H2  HOH B1078      27.699  13.668  13.420  1.00  0.00      B    H  
ATOM   3255  O   HOH B1079      30.936   9.809  37.855  1.00  0.00      B    O  
ATOM   3256  H1  HOH B1079      31.632   9.455  38.534  1.00  0.00      B    H  
ATOM   3257  H2  HOH B1079      31.261  10.744  37.547  1.00  0.00      B    H  
ATOM   3258  O   HOH B1080      11.091  24.511   3.353  1.00  0.00      B    O  
ATOM   3259  H1  HOH B1080      11.304  24.951   4.136  1.00  0.00      B    H  
ATOM   3260  H2  HOH B1080      11.352  23.516   3.463  1.00  0.00      B    H  
ATOM   3261  O   HOH B1081      11.062  30.695  32.683  1.00  0.00      B    O  
ATOM   3262  H1  HOH B1081      11.535  31.548  32.380  1.00  0.00      B    H  
ATOM   3263  H2  HOH B1081      10.128  30.942  32.929  1.00  0.00      B    H  
ATOM   3264  O   HOH B1082      26.762  33.417  18.303  1.00  0.00      B    O  
ATOM   3265  H1  HOH B1082      27.256  34.280  18.322  1.00  0.00      B    H  
ATOM   3266  H2  HOH B1082      27.465  32.725  18.334  1.00  0.00      B    H  
ATOM   3267  O   HOH B1083       1.038  27.443   8.435  1.00  0.00      B    O  
ATOM   3268  H1  HOH B1083       1.310  26.653   9.049  1.00  0.00      B    H  
ATOM   3269  H2  HOH B1083       1.062  27.060   7.504  1.00  0.00      B    H  
ATOM   3270  O   HOH B1084      27.085  29.931  33.940  1.00  0.00      B    O  
ATOM   3271  H1  HOH B1084      26.933  29.983  34.923  1.00  0.00      B    H  
ATOM   3272  H2  HOH B1084      27.593  30.738  33.647  1.00  0.00      B    H  
ATOM   3273  O   HOH B1085      18.545  27.174  25.543  1.00  0.00      B    O  
ATOM   3274  H1  HOH B1085      17.804  26.586  25.180  1.00  0.00      B    H  
ATOM   3275  H2  HOH B1085      18.260  28.122  25.610  1.00  0.00      B    H  
ATOM   3276  O   HOH B1086      11.569  25.703  38.638  1.00  0.00      B    O  
ATOM   3277  H1  HOH B1086      10.822  25.615  39.377  1.00  0.00      B    H  
ATOM   3278  H2  HOH B1086      12.355  26.149  39.156  1.00  0.00      B    H  
ATOM   3279  O   HOH B1087       3.728  14.110   5.930  1.00  0.00      B    O  
ATOM   3280  H1  HOH B1087       3.049  14.615   5.305  1.00  0.00      B    H  
ATOM   3281  H2  HOH B1087       3.229  13.828   6.803  1.00  0.00      B    H  
ATOM   3282  O   HOH B1088      19.284  31.104   0.353  1.00  0.00      B    O  
ATOM   3283  H1  HOH B1088      19.273  30.722   1.236  1.00  0.00      B    H  
ATOM   3284  H2  HOH B1088      19.174  30.377  -0.374  1.00  0.00      B    H  
ATOM   3285  O   HOH B1089      31.291  37.905   2.112  1.00  0.00      B    O  
ATOM   3286  H1  HOH B1089      31.756  37.278   1.475  1.00  0.00      B    H  
ATOM   3287  H2  HOH B1089      32.015  38.440   2.689  1.00  0.00      B    H  
ATOM   3288  O   HOH B1090       0.550  33.472  13.902  1.00  0.00      B    O  
ATOM   3289  H1  HOH B1090       0.957  32.583  13.536  1.00  0.00      B    H  
ATOM   3290  H2  HOH B1090      -0.113  33.862  13.193  1.00  0.00      B    H  
ATOM   3291  O   HOH B1091       3.368  11.269  16.695  1.00  0.00      B    O  
ATOM   3292  H1  HOH B1091       3.823  10.608  17.373  1.00  0.00      B    H  
ATOM   3293  H2  HOH B1091       3.724  11.040  15.792  1.00  0.00      B    H  
ATOM   3294  O   HOH B1092      24.208  26.613  19.096  1.00  0.00      B    O  
ATOM   3295  H1  HOH B1092      23.220  26.385  18.887  1.00  0.00      B    H  
ATOM   3296  H2  HOH B1092      24.484  26.293  20.041  1.00  0.00      B    H  
ATOM   3297  O   HOH B1093      18.295   1.874  32.696  1.00  0.00      B    O  
ATOM   3298  H1  HOH B1093      17.710   1.501  32.018  1.00  0.00      B    H  
ATOM   3299  H2  HOH B1093      17.666   2.177  33.422  1.00  0.00      B    H  
ATOM   3300  O   HOH B1094      15.515  30.219  20.965  1.00  0.00      B    O  
ATOM   3301  H1  HOH B1094      16.112  29.443  21.272  1.00  0.00      B    H  
ATOM   3302  H2  HOH B1094      16.102  30.908  20.411  1.00  0.00      B    H  
ATOM   3303  O   HOH B1095      32.293  33.633  18.805  1.00  0.00      B    O  
ATOM   3304  H1  HOH B1095      32.806  32.835  19.149  1.00  0.00      B    H  
ATOM   3305  H2  HOH B1095      31.407  33.578  19.259  1.00  0.00      B    H  
ATOM   3306  O   HOH B1096      18.239  27.377  35.965  1.00  0.00      B    O  
ATOM   3307  H1  HOH B1096      19.054  26.741  35.972  1.00  0.00      B    H  
ATOM   3308  H2  HOH B1096      17.764  27.144  35.104  1.00  0.00      B    H  
ATOM   3309  O   HOH B1097      14.939  27.661  36.429  1.00  0.00      B    O  
ATOM   3310  H1  HOH B1097      13.880  27.700  36.355  1.00  0.00      B    H  
ATOM   3311  H2  HOH B1097      15.292  27.535  35.481  1.00  0.00      B    H  
ATOM   3312  O   HOH B1098      18.914  20.627  26.773  1.00  0.00      B    O  
ATOM   3313  H1  HOH B1098      18.913  19.673  27.146  1.00  0.00      B    H  
ATOM   3314  H2  HOH B1098      19.438  21.228  27.433  1.00  0.00      B    H  
ATOM   3315  O   HOH B1099       9.913  11.537  22.079  1.00  0.00      B    O  
ATOM   3316  H1  HOH B1099       9.109  11.275  22.660  1.00  0.00      B    H  
ATOM   3317  H2  HOH B1099      10.562  10.780  22.148  1.00  0.00      B    H  
ATOM   3318  O   HOH B1100      18.226  15.639  21.518  1.00  0.00      B    O  
ATOM   3319  H1  HOH B1100      17.190  15.582  21.470  1.00  0.00      B    H  
ATOM   3320  H2  HOH B1100      18.584  14.681  21.729  1.00  0.00      B    H  
ATOM   3321  O   HOH B1101      17.388  12.962  38.822  1.00  0.00      B    O  
ATOM   3322  H1  HOH B1101      17.873  13.792  38.453  1.00  0.00      B    H  
ATOM   3323  H2  HOH B1101      16.783  12.608  38.134  1.00  0.00      B    H  
ATOM   3324  O   HOH B1102      36.330  30.478   3.011  1.00  0.00      B    O  
ATOM   3325  H1  HOH B1102      36.441  29.662   3.559  1.00  0.00      B    H  
ATOM   3326  H2  HOH B1102      35.387  30.817   3.125  1.00  0.00      B    H  
ATOM   3327  O   HOH B1103      21.396  29.535  36.251  1.00  0.00      B    O  
ATOM   3328  H1  HOH B1103      21.185  28.783  36.839  1.00  0.00      B    H  
ATOM   3329  H2  HOH B1103      21.407  30.384  36.881  1.00  0.00      B    H  
ATOM   3330  O   HOH B1104      18.435  27.803  11.194  1.00  0.00      B    O  
ATOM   3331  H1  HOH B1104      18.044  28.292  12.011  1.00  0.00      B    H  
ATOM   3332  H2  HOH B1104      18.891  28.473  10.578  1.00  0.00      B    H  
ATOM   3333  O   HOH B1105      28.775  12.303   8.799  1.00  0.00      B    O  
ATOM   3334  H1  HOH B1105      29.575  12.343   9.448  1.00  0.00      B    H  
ATOM   3335  H2  HOH B1105      29.116  11.810   7.953  1.00  0.00      B    H  
ATOM   3336  O   HOH B1106      25.667   9.979  32.061  1.00  0.00      B    O  
ATOM   3337  H1  HOH B1106      26.627  10.347  32.050  1.00  0.00      B    H  
ATOM   3338  H2  HOH B1106      25.026  10.676  32.482  1.00  0.00      B    H  
ATOM   3339  O   HOH B1107      24.638  10.838   9.757  1.00  0.00      B    O  
ATOM   3340  H1  HOH B1107      23.798  10.430  10.147  1.00  0.00      B    H  
ATOM   3341  H2  HOH B1107      25.232  10.087   9.457  1.00  0.00      B    H  
ATOM   3342  O   HOH B1108      22.755  32.750  34.959  1.00  0.00      B    O  
ATOM   3343  H1  HOH B1108      21.847  33.231  35.028  1.00  0.00      B    H  
ATOM   3344  H2  HOH B1108      22.819  32.099  35.670  1.00  0.00      B    H  
ATOM   3345  O   HOH B1109       8.125   9.858  31.778  1.00  0.00      B    O  
ATOM   3346  H1  HOH B1109       7.376   9.306  31.278  1.00  0.00      B    H  
ATOM   3347  H2  HOH B1109       7.657  10.632  32.243  1.00  0.00      B    H  
ATOM   3348  O   HOH B1110      34.696  10.400  27.610  1.00  0.00      B    O  
ATOM   3349  H1  HOH B1110      34.077   9.956  26.992  1.00  0.00      B    H  
ATOM   3350  H2  HOH B1110      35.403   9.720  27.869  1.00  0.00      B    H  
ATOM   3351  O   HOH B1111      35.558  32.199   5.768  1.00  0.00      B    O  
ATOM   3352  H1  HOH B1111      34.783  31.677   5.415  1.00  0.00      B    H  
ATOM   3353  H2  HOH B1111      36.211  31.570   6.170  1.00  0.00      B    H  
ATOM   3354  O   HOH B1112      27.290   1.788  18.297  1.00  0.00      B    O  
ATOM   3355  H1  HOH B1112      26.640   1.007  18.406  1.00  0.00      B    H  
ATOM   3356  H2  HOH B1112      28.258   1.445  18.432  1.00  0.00      B    H  
ATOM   3357  O   HOH B1113      37.306  15.285  10.777  1.00  0.00      B    O  
ATOM   3358  H1  HOH B1113      36.806  15.846  11.486  1.00  0.00      B    H  
ATOM   3359  H2  HOH B1113      37.795  15.983  10.189  1.00  0.00      B    H  
ATOM   3360  O   HOH B1114      38.827   3.786   6.889  1.00  0.00      B    O  
ATOM   3361  H1  HOH B1114      39.403   4.605   6.880  1.00  0.00      B    H  
ATOM   3362  H2  HOH B1114      39.097   3.159   7.682  1.00  0.00      B    H  
ATOM   3363  O   HOH B1115      15.757  37.144  35.700  1.00  0.00      B    O  
ATOM   3364  H1  HOH B1115      15.979  38.091  36.121  1.00  0.00      B    H  
ATOM   3365  H2  HOH B1115      15.729  37.297  34.710  1.00  0.00      B    H  
ATOM   3366  O   HOH B1116       7.626  21.388  18.592  1.00  0.00      B    O  
ATOM   3367  H1  HOH B1116       6.858  20.832  18.103  1.00  0.00      B    H  
ATOM   3368  H2  HOH B1116       8.033  20.767  19.285  1.00  0.00      B    H  
ATOM   3369  O   HOH B1117       1.322   2.518  33.048  1.00  0.00      B    O  
ATOM   3370  H1  HOH B1117       0.743   3.259  33.393  1.00  0.00      B    H  
ATOM   3371  H2  HOH B1117       1.214   2.531  32.075  1.00  0.00      B    H  
ATOM   3372  O   HOH B1118      30.017  25.828   1.494  1.00  0.00      B    O  
ATOM   3373  H1  HOH B1118      29.089  25.928   1.901  1.00  0.00      B    H  
ATOM   3374  H2  HOH B1118      29.855  25.800   0.446  1.00  0.00      B    H  
ATOM   3375  O   HOH B1119      23.376  32.404   1.993  1.00  0.00      B    O  
ATOM   3376  H1  HOH B1119      23.065  31.493   1.911  1.00  0.00      B    H  
ATOM   3377  H2  HOH B1119      24.251  32.413   2.518  1.00  0.00      B    H  
ATOM   3378  O   HOH B1120       4.528  12.971  18.226  1.00  0.00      B    O  
ATOM   3379  H1  HOH B1120       3.985  12.374  17.616  1.00  0.00      B    H  
ATOM   3380  H2  HOH B1120       4.825  13.737  17.665  1.00  0.00      B    H  
ATOM   3381  O   HOH B1121      36.919  23.220  21.334  1.00  0.00      B    O  
ATOM   3382  H1  HOH B1121      37.877  23.341  20.914  1.00  0.00      B    H  
ATOM   3383  H2  HOH B1121      36.649  22.260  21.166  1.00  0.00      B    H  
ATOM   3384  O   HOH B1122       6.936   3.055  29.376  1.00  0.00      B    O  
ATOM   3385  H1  HOH B1122       6.825   3.531  30.279  1.00  0.00      B    H  
ATOM   3386  H2  HOH B1122       7.681   3.494  28.862  1.00  0.00      B    H  
ATOM   3387  O   HOH B1123      30.292  34.071  30.640  1.00  0.00      B    O  
ATOM   3388  H1  HOH B1123      30.385  34.845  31.354  1.00  0.00      B    H  
ATOM   3389  H2  HOH B1123      29.318  33.759  30.631  1.00  0.00      B    H  
ATOM   3390  O   HOH B1124       0.948  16.331  11.059  1.00  0.00      B    O  
ATOM   3391  H1  HOH B1124       0.602  16.276  12.019  1.00  0.00      B    H  
ATOM   3392  H2  HOH B1124       1.792  15.806  10.981  1.00  0.00      B    H  
ATOM   3393  O   HOH B1125      35.975  32.511  11.283  1.00  0.00      B    O  
ATOM   3394  H1  HOH B1125      36.946  32.183  11.001  1.00  0.00      B    H  
ATOM   3395  H2  HOH B1125      35.306  32.168  10.617  1.00  0.00      B    H  
ATOM   3396  O   HOH B1126      15.865   0.961  14.839  1.00  0.00      B    O  
ATOM   3397  H1  HOH B1126      16.795   1.430  14.963  1.00  0.00      B    H  
ATOM   3398  H2  HOH B1126      15.224   1.715  14.706  1.00  0.00      B    H  
ATOM   3399  O   HOH B1127       1.560  21.127  31.869  1.00  0.00      B    O  
ATOM   3400  H1  HOH B1127       0.638  20.735  31.732  1.00  0.00      B    H  
ATOM   3401  H2  HOH B1127       1.518  22.102  31.647  1.00  0.00      B    H  
ATOM   3402  O   HOH B1128      30.814  26.366  20.679  1.00  0.00      B    O  
ATOM   3403  H1  HOH B1128      31.707  26.111  21.063  1.00  0.00      B    H  
ATOM   3404  H2  HOH B1128      30.454  25.478  20.304  1.00  0.00      B    H  
ATOM   3405  O   HOH B1129       2.252  18.304  25.965  1.00  0.00      B    O  
ATOM   3406  H1  HOH B1129       2.679  18.444  26.862  1.00  0.00      B    H  
ATOM   3407  H2  HOH B1129       1.288  18.602  26.066  1.00  0.00      B    H  
ATOM   3408  O   HOH B1130       7.756  25.537  30.732  1.00  0.00      B    O  
ATOM   3409  H1  HOH B1130       7.578  25.414  31.735  1.00  0.00      B    H  
ATOM   3410  H2  HOH B1130       8.354  26.354  30.678  1.00  0.00      B    H  
ATOM   3411  O   HOH B1131      28.796  21.531  14.799  1.00  0.00      B    O  
ATOM   3412  H1  HOH B1131      29.638  21.417  15.311  1.00  0.00      B    H  
ATOM   3413  H2  HOH B1131      28.834  20.835  14.075  1.00  0.00      B    H  
ATOM   3414  O   HOH B1132      38.895  36.197  26.448  1.00  0.00      B    O  
ATOM   3415  H1  HOH B1132      38.522  35.241  26.479  1.00  0.00      B    H  
ATOM   3416  H2  HOH B1132      39.879  36.098  26.426  1.00  0.00      B    H  
ATOM   3417  O   HOH B1133      21.415  15.182   0.574  1.00  0.00      B    O  
ATOM   3418  H1  HOH B1133      21.212  15.978   1.198  1.00  0.00      B    H  
ATOM   3419  H2  HOH B1133      20.642  14.524   0.566  1.00  0.00      B    H  
ATOM   3420  O   HOH B1134       3.422  21.223  19.290  1.00  0.00      B    O  
ATOM   3421  H1  HOH B1134       3.890  20.900  18.423  1.00  0.00      B    H  
ATOM   3422  H2  HOH B1134       3.481  20.485  20.002  1.00  0.00      B    H  
ATOM   3423  O   HOH B1135      10.522  24.992  21.344  1.00  0.00      B    O  
ATOM   3424  H1  HOH B1135      10.299  24.089  21.676  1.00  0.00      B    H  
ATOM   3425  H2  HOH B1135      10.847  25.528  22.119  1.00  0.00      B    H  
ATOM   3426  O   HOH B1136      26.337  12.814   7.516  1.00  0.00      B    O  
ATOM   3427  H1  HOH B1136      26.802  13.067   6.625  1.00  0.00      B    H  
ATOM   3428  H2  HOH B1136      27.049  12.374   8.080  1.00  0.00      B    H  
ATOM   3429  O   HOH B1137      14.787  13.992  25.284  1.00  0.00      B    O  
ATOM   3430  H1  HOH B1137      15.778  13.771  25.544  1.00  0.00      B    H  
ATOM   3431  H2  HOH B1137      14.220  13.951  26.116  1.00  0.00      B    H  
ATOM   3432  O   HOH B1138      28.173  20.871  26.609  1.00  0.00      B    O  
ATOM   3433  H1  HOH B1138      28.116  20.553  25.695  1.00  0.00      B    H  
ATOM   3434  H2  HOH B1138      29.067  21.300  26.773  1.00  0.00      B    H  
ATOM   3435  O   HOH B1139       5.649  15.285   7.663  1.00  0.00      B    O  
ATOM   3436  H1  HOH B1139       5.140  16.255   7.791  1.00  0.00      B    H  
ATOM   3437  H2  HOH B1139       5.175  14.813   6.896  1.00  0.00      B    H  
ATOM   3438  O   HOH B1140      26.500  11.613  29.014  1.00  0.00      B    O  
ATOM   3439  H1  HOH B1140      27.255  12.016  28.451  1.00  0.00      B    H  
ATOM   3440  H2  HOH B1140      26.385  12.165  29.816  1.00  0.00      B    H  
ATOM   3441  O   HOH B1141      17.986  29.324  32.829  1.00  0.00      B    O  
ATOM   3442  H1  HOH B1141      18.686  29.983  33.226  1.00  0.00      B    H  
ATOM   3443  H2  HOH B1141      17.049  29.647  33.149  1.00  0.00      B    H  
ATOM   3444  O   HOH B1142      22.542  15.858  28.753  1.00  0.00      B    O  
ATOM   3445  H1  HOH B1142      23.519  15.834  28.567  1.00  0.00      B    H  
ATOM   3446  H2  HOH B1142      22.247  16.798  28.419  1.00  0.00      B    H  
ATOM   3447  O   HOH B1143      16.391  36.356  16.287  1.00  0.00      B    O  
ATOM   3448  H1  HOH B1143      16.061  36.844  17.106  1.00  0.00      B    H  
ATOM   3449  H2  HOH B1143      15.609  36.371  15.705  1.00  0.00      B    H  
ATOM   3450  O   HOH B1144      30.983  17.243  17.398  1.00  0.00      B    O  
ATOM   3451  H1  HOH B1144      31.614  16.685  16.896  1.00  0.00      B    H  
ATOM   3452  H2  HOH B1144      31.366  18.165  17.488  1.00  0.00      B    H  
ATOM   3453  O   HOH B1145      15.646  30.714  33.329  1.00  0.00      B    O  
ATOM   3454  H1  HOH B1145      15.278  31.046  34.251  1.00  0.00      B    H  
ATOM   3455  H2  HOH B1145      16.015  31.528  32.793  1.00  0.00      B    H  
ATOM   3456  O   HOH B1146       8.078   0.967  13.221  1.00  0.00      B    O  
ATOM   3457  H1  HOH B1146       7.799   0.168  12.657  1.00  0.00      B    H  
ATOM   3458  H2  HOH B1146       9.003   1.243  12.827  1.00  0.00      B    H  
ATOM   3459  O   HOH B1147      34.356  36.404   9.739  1.00  0.00      B    O  
ATOM   3460  H1  HOH B1147      34.656  36.042   8.850  1.00  0.00      B    H  
ATOM   3461  H2  HOH B1147      33.587  36.952   9.557  1.00  0.00      B    H  
ATOM   3462  O   HOH B1148      27.940  14.133  26.840  1.00  0.00      B    O  
ATOM   3463  H1  HOH B1148      28.205  14.971  26.356  1.00  0.00      B    H  
ATOM   3464  H2  HOH B1148      28.648  13.399  26.639  1.00  0.00      B    H  
ATOM   3465  O   HOH B1149      26.288  30.909   7.090  1.00  0.00      B    O  
ATOM   3466  H1  HOH B1149      26.880  30.491   6.363  1.00  0.00      B    H  
ATOM   3467  H2  HOH B1149      25.473  30.330   7.209  1.00  0.00      B    H  
ATOM   3468  O   HOH B1150      25.145   4.253   6.734  1.00  0.00      B    O  
ATOM   3469  H1  HOH B1150      24.670   4.792   7.430  1.00  0.00      B    H  
ATOM   3470  H2  HOH B1150      24.980   4.797   5.858  1.00  0.00      B    H  
ATOM   3471  O   HOH B1151      38.479  17.528   9.051  1.00  0.00      B    O  
ATOM   3472  H1  HOH B1151      39.107  17.028   9.673  1.00  0.00      B    H  
ATOM   3473  H2  HOH B1151      38.675  17.216   8.108  1.00  0.00      B    H  
ATOM   3474  O   HOH B1152      32.037   4.373  36.051  1.00  0.00      B    O  
ATOM   3475  H1  HOH B1152      31.264   3.740  35.988  1.00  0.00      B    H  
ATOM   3476  H2  HOH B1152      32.258   4.621  35.058  1.00  0.00      B    H  
ATOM   3477  O   HOH B1153      21.752  16.688  36.319  1.00  0.00      B    O  
ATOM   3478  H1  HOH B1153      21.049  17.018  35.653  1.00  0.00      B    H  
ATOM   3479  H2  HOH B1153      21.775  15.681  36.317  1.00  0.00      B    H  
ATOM   3480  O   HOH B1154      25.349  20.977  12.737  1.00  0.00      B    O  
ATOM   3481  H1  HOH B1154      24.442  20.728  12.353  1.00  0.00      B    H  
ATOM   3482  H2  HOH B1154      25.917  20.138  12.839  1.00  0.00      B    H  
ATOM   3483  O   HOH B1155      34.734  23.497  10.341  1.00  0.00      B    O  
ATOM   3484  H1  HOH B1155      33.876  23.271  10.899  1.00  0.00      B    H  
ATOM   3485  H2  HOH B1155      34.806  24.545  10.212  1.00  0.00      B    H  
ATOM   3486  O   HOH B1156      12.009  23.563  19.553  1.00  0.00      B    O  
ATOM   3487  H1  HOH B1156      11.381  23.829  20.298  1.00  0.00      B    H  
ATOM   3488  H2  HOH B1156      12.598  24.343  19.286  1.00  0.00      B    H  
ATOM   3489  O   HOH B1157      14.650  37.384  23.947  1.00  0.00      B    O  
ATOM   3490  H1  HOH B1157      14.404  36.872  24.805  1.00  0.00      B    H  
ATOM   3491  H2  HOH B1157      13.841  37.455  23.344  1.00  0.00      B    H  
ATOM   3492  O   HOH B1158      33.569  20.475  28.957  1.00  0.00      B    O  
ATOM   3493  H1  HOH B1158      32.818  20.077  29.528  1.00  0.00      B    H  
ATOM   3494  H2  HOH B1158      34.226  20.942  29.550  1.00  0.00      B    H  
ATOM   3495  O   HOH B1159      27.939  36.452  21.410  1.00  0.00      B    O  
ATOM   3496  H1  HOH B1159      28.434  37.225  21.748  1.00  0.00      B    H  
ATOM   3497  H2  HOH B1159      27.561  35.933  22.199  1.00  0.00      B    H  
ATOM   3498  O   HOH B1160      15.925   4.749  21.061  1.00  0.00      B    O  
ATOM   3499  H1  HOH B1160      16.714   5.277  21.351  1.00  0.00      B    H  
ATOM   3500  H2  HOH B1160      15.113   5.357  21.035  1.00  0.00      B    H  
ATOM   3501  O   HOH B1161      13.591  29.386  15.491  1.00  0.00      B    O  
ATOM   3502  H1  HOH B1161      13.916  28.454  15.802  1.00  0.00      B    H  
ATOM   3503  H2  HOH B1161      12.726  29.579  15.884  1.00  0.00      B    H  
ATOM   3504  O   HOH B1162      23.689   6.973  12.725  1.00  0.00      B    O  
ATOM   3505  H1  HOH B1162      23.803   6.021  12.321  1.00  0.00      B    H  
ATOM   3506  H2  HOH B1162      24.616   7.430  12.652  1.00  0.00      B    H  
ATOM   3507  O   HOH B1163       9.613  11.208   3.843  1.00  0.00      B    O  
ATOM   3508  H1  HOH B1163       9.345  12.094   4.270  1.00  0.00      B    H  
ATOM   3509  H2  HOH B1163      10.011  10.602   4.600  1.00  0.00      B    H  
ATOM   3510  O   HOH B1164      16.089  22.505  28.934  1.00  0.00      B    O  
ATOM   3511  H1  HOH B1164      16.057  21.499  29.059  1.00  0.00      B    H  
ATOM   3512  H2  HOH B1164      16.953  22.820  28.505  1.00  0.00      B    H  
ATOM   3513  O   HOH B1165       7.664   8.079  14.777  1.00  0.00      B    O  
ATOM   3514  H1  HOH B1165       7.581   8.755  14.045  1.00  0.00      B    H  
ATOM   3515  H2  HOH B1165       8.024   7.294  14.304  1.00  0.00      B    H  
ATOM   3516  O   HOH B1166      19.776  16.390  24.156  1.00  0.00      B    O  
ATOM   3517  H1  HOH B1166      19.836  15.669  24.913  1.00  0.00      B    H  
ATOM   3518  H2  HOH B1166      19.053  16.150  23.516  1.00  0.00      B    H  
ATOM   3519  O   HOH B1167      30.554  11.635  24.937  1.00  0.00      B    O  
ATOM   3520  H1  HOH B1167      31.415  12.070  24.585  1.00  0.00      B    H  
ATOM   3521  H2  HOH B1167      30.382  10.888  24.304  1.00  0.00      B    H  
ATOM   3522  O   HOH B1168      13.612  26.162  10.758  1.00  0.00      B    O  
ATOM   3523  H1  HOH B1168      13.005  26.837  10.271  1.00  0.00      B    H  
ATOM   3524  H2  HOH B1168      13.890  25.437  10.097  1.00  0.00      B    H  
ATOM   3525  O   HOH B1169      35.357  21.712   5.891  1.00  0.00      B    O  
ATOM   3526  H1  HOH B1169      36.251  21.209   5.685  1.00  0.00      B    H  
ATOM   3527  H2  HOH B1169      35.545  22.707   6.064  1.00  0.00      B    H  
ATOM   3528  O   HOH B1170      31.367  35.809  32.673  1.00  0.00      B    O  
ATOM   3529  H1  HOH B1170      30.389  35.877  32.974  1.00  0.00      B    H  
ATOM   3530  H2  HOH B1170      31.925  36.532  33.070  1.00  0.00      B    H  
ATOM   3531  O   HOH B1171      15.198   6.927  12.604  1.00  0.00      B    O  
ATOM   3532  H1  HOH B1171      16.051   7.450  12.390  1.00  0.00      B    H  
ATOM   3533  H2  HOH B1171      15.398   6.318  13.402  1.00  0.00      B    H  
ATOM   3534  O   HOH B1172      13.422  26.132  19.023  1.00  0.00      B    O  
ATOM   3535  H1  HOH B1172      13.029  26.398  19.970  1.00  0.00      B    H  
ATOM   3536  H2  HOH B1172      14.362  26.537  18.976  1.00  0.00      B    H  
ATOM   3537  O   HOH B1173      37.022  38.717  34.476  1.00  0.00      B    O  
ATOM   3538  H1  HOH B1173      37.441  37.812  34.461  1.00  0.00      B    H  
ATOM   3539  H2  HOH B1173      36.537  38.863  35.356  1.00  0.00      B    H  
ATOM   3540  O   HOH B1174       7.646   0.490   2.548  1.00  0.00      B    O  
ATOM   3541  H1  HOH B1174       7.287   1.189   1.893  1.00  0.00      B    H  
ATOM   3542  H2  HOH B1174       7.354   0.754   3.485  1.00  0.00      B    H  
ATOM   3543  O   HOH B1175      27.138  23.834  14.691  1.00  0.00      B    O  
ATOM   3544  H1  HOH B1175      26.200  23.434  14.743  1.00  0.00      B    H  
ATOM   3545  H2  HOH B1175      27.731  23.030  14.451  1.00  0.00      B    H  
ATOM   3546  O   HOH B1176      30.601  37.742  22.519  1.00  0.00      B    O  
ATOM   3547  H1  HOH B1176      31.544  38.035  22.190  1.00  0.00      B    H  
ATOM   3548  H2  HOH B1176      30.733  36.924  23.093  1.00  0.00      B    H  
ATOM   3549  O   HOH B1177      26.136  25.509  35.614  1.00  0.00      B    O  
ATOM   3550  H1  HOH B1177      26.001  25.912  36.505  1.00  0.00      B    H  
ATOM   3551  H2  HOH B1177      26.414  26.179  34.945  1.00  0.00      B    H  
ATOM   3552  O   HOH B1178      30.460  30.978  26.572  1.00  0.00      B    O  
ATOM   3553  H1  HOH B1178      30.704  31.023  27.567  1.00  0.00      B    H  
ATOM   3554  H2  HOH B1178      29.858  31.788  26.403  1.00  0.00      B    H  
ATOM   3555  O   HOH B1179      13.232  35.589  33.880  1.00  0.00      B    O  
ATOM   3556  H1  HOH B1179      13.093  36.365  34.482  1.00  0.00      B    H  
ATOM   3557  H2  HOH B1179      13.706  34.869  34.458  1.00  0.00      B    H  
ATOM   3558  O   HOH B1180      14.899  19.538   4.186  1.00  0.00      B    O  
ATOM   3559  H1  HOH B1180      14.713  19.377   5.195  1.00  0.00      B    H  
ATOM   3560  H2  HOH B1180      15.888  19.303   3.962  1.00  0.00      B    H  
ATOM   3561  O   HOH B1181      17.210   0.745  26.213  1.00  0.00      B    O  
ATOM   3562  H1  HOH B1181      16.623   0.504  26.964  1.00  0.00      B    H  
ATOM   3563  H2  HOH B1181      17.135  -0.032  25.523  1.00  0.00      B    H  
ATOM   3564  O   HOH B1182       3.535  31.141  32.714  1.00  0.00      B    O  
ATOM   3565  H1  HOH B1182       4.067  30.350  32.416  1.00  0.00      B    H  
ATOM   3566  H2  HOH B1182       2.887  31.447  32.013  1.00  0.00      B    H  
ATOM   3567  O   HOH B1183       7.921  19.394  31.274  1.00  0.00      B    O  
ATOM   3568  H1  HOH B1183       8.823  19.487  31.753  1.00  0.00      B    H  
ATOM   3569  H2  HOH B1183       7.210  19.529  32.015  1.00  0.00      B    H  
ATOM   3570  O   HOH B1184      29.432  31.719   5.900  1.00  0.00      B    O  
ATOM   3571  H1  HOH B1184      29.564  30.734   6.140  1.00  0.00      B    H  
ATOM   3572  H2  HOH B1184      30.387  32.174   5.880  1.00  0.00      B    H  
ATOM   3573  O   HOH B1185      34.597   8.372  19.107  1.00  0.00      B    O  
ATOM   3574  H1  HOH B1185      34.078   7.583  18.858  1.00  0.00      B    H  
ATOM   3575  H2  HOH B1185      35.398   8.355  18.516  1.00  0.00      B    H  
ATOM   3576  O   HOH B1186       0.110   8.333  25.119  1.00  0.00      B    O  
ATOM   3577  H1  HOH B1186       0.607   8.169  25.981  1.00  0.00      B    H  
ATOM   3578  H2  HOH B1186       0.146   9.350  24.939  1.00  0.00      B    H  
ATOM   3579  O   HOH B1187      26.338  26.248  38.470  1.00  0.00      B    O  
ATOM   3580  H1  HOH B1187      26.110  25.662  39.289  1.00  0.00      B    H  
ATOM   3581  H2  HOH B1187      27.364  26.573  38.512  1.00  0.00      B    H  
ATOM   3582  O   HOH B1188      12.737   8.600  16.475  1.00  0.00      B    O  
ATOM   3583  H1  HOH B1188      12.776   8.523  17.508  1.00  0.00      B    H  
ATOM   3584  H2  HOH B1188      13.676   8.550  16.074  1.00  0.00      B    H  
ATOM   3585  O   HOH B1189      35.963  28.790  17.678  1.00  0.00      B    O  
ATOM   3586  H1  HOH B1189      36.277  29.000  16.745  1.00  0.00      B    H  
ATOM   3587  H2  HOH B1189      35.013  29.218  17.742  1.00  0.00      B    H  
ATOM   3588  O   HOH B1190      11.130   4.400  23.886  1.00  0.00      B    O  
ATOM   3589  H1  HOH B1190      10.422   4.689  24.564  1.00  0.00      B    H  
ATOM   3590  H2  HOH B1190      11.032   3.447  23.758  1.00  0.00      B    H  
ATOM   3591  O   HOH B1191       1.152  37.870   1.977  1.00  0.00      B    O  
ATOM   3592  H1  HOH B1191       0.503  38.341   1.374  1.00  0.00      B    H  
ATOM   3593  H2  HOH B1191       0.694  37.583   2.796  1.00  0.00      B    H  
ATOM   3594  O   HOH B1192       5.397  24.378  29.838  1.00  0.00      B    O  
ATOM   3595  H1  HOH B1192       4.689  24.818  30.422  1.00  0.00      B    H  
ATOM   3596  H2  HOH B1192       6.295  24.891  30.028  1.00  0.00      B    H  
ATOM   3597  O   HOH B1193      32.684  37.704  34.306  1.00  0.00      B    O  
ATOM   3598  H1  HOH B1193      32.722  37.859  35.332  1.00  0.00      B    H  
ATOM   3599  H2  HOH B1193      33.651  37.436  33.975  1.00  0.00      B    H  
ATOM   3600  O   HOH B1194      37.904  10.895  30.321  1.00  0.00      B    O  
ATOM   3601  H1  HOH B1194      37.885  10.049  30.964  1.00  0.00      B    H  
ATOM   3602  H2  HOH B1194      38.281  10.528  29.418  1.00  0.00      B    H  
ATOM   3603  O   HOH B1195      19.502  39.018  17.377  1.00  0.00      B    O  
ATOM   3604  H1  HOH B1195      19.617  38.234  17.991  1.00  0.00      B    H  
ATOM   3605  H2  HOH B1195      19.009  38.727  16.544  1.00  0.00      B    H  
ATOM   3606  O   HOH B1196       8.370   6.389   9.728  1.00  0.00      B    O  
ATOM   3607  H1  HOH B1196       7.915   6.955   9.027  1.00  0.00      B    H  
ATOM   3608  H2  HOH B1196       9.113   6.850  10.135  1.00  0.00      B    H  
ATOM   3609  O   HOH B1197      14.324  17.776  26.409  1.00  0.00      B    O  
ATOM   3610  H1  HOH B1197      15.084  17.716  27.107  1.00  0.00      B    H  
ATOM   3611  H2  HOH B1197      14.720  17.587  25.507  1.00  0.00      B    H  
ATOM   3612  O   HOH B1198      21.786  37.461  15.092  1.00  0.00      B    O  
ATOM   3613  H1  HOH B1198      21.163  36.864  14.534  1.00  0.00      B    H  
ATOM   3614  H2  HOH B1198      21.569  37.265  16.061  1.00  0.00      B    H  
ATOM   3615  O   HOH B1199      33.579  35.307  30.642  1.00  0.00      B    O  
ATOM   3616  H1  HOH B1199      33.294  34.756  29.868  1.00  0.00      B    H  
ATOM   3617  H2  HOH B1199      32.786  35.224  31.290  1.00  0.00      B    H  
ATOM   3618  O   HOH B1200       9.537  17.714  22.095  1.00  0.00      B    O  
ATOM   3619  H1  HOH B1200      10.058  18.223  22.781  1.00  0.00      B    H  
ATOM   3620  H2  HOH B1200       9.684  16.801  22.332  1.00  0.00      B    H  
ATOM   3621  O   HOH B1201      35.016  19.221   9.709  1.00  0.00      B    O  
ATOM   3622  H1  HOH B1201      34.940  20.209   9.470  1.00  0.00      B    H  
ATOM   3623  H2  HOH B1201      34.969  19.173  10.730  1.00  0.00      B    H  
ATOM   3624  O   HOH B1202      24.059  20.067   9.587  1.00  0.00      B    O  
ATOM   3625  H1  HOH B1202      25.014  19.822   9.611  1.00  0.00      B    H  
ATOM   3626  H2  HOH B1202      23.557  19.214   9.577  1.00  0.00      B    H  
ATOM   3627  O   HOH B1203      26.094   8.697   9.153  1.00  0.00      B    O  
ATOM   3628  H1  HOH B1203      26.149   8.319   8.188  1.00  0.00      B    H  
ATOM   3629  H2  HOH B1203      26.835   8.233   9.661  1.00  0.00      B    H  
ATOM   3630  O   HOH B1204      14.112  11.197  33.478  1.00  0.00      B    O  
ATOM   3631  H1  HOH B1204      14.028  11.155  32.480  1.00  0.00      B    H  
ATOM   3632  H2  HOH B1204      13.318  11.767  33.812  1.00  0.00      B    H  
ATOM   3633  O   HOH B1205      19.134  18.029  20.915  1.00  0.00      B    O  
ATOM   3634  H1  HOH B1205      20.066  17.781  20.491  1.00  0.00      B    H  
ATOM   3635  H2  HOH B1205      18.681  17.146  21.218  1.00  0.00      B    H  
ATOM   3636  O   HOH B1206      10.306   3.388  35.457  1.00  0.00      B    O  
ATOM   3637  H1  HOH B1206      10.495   3.428  36.435  1.00  0.00      B    H  
ATOM   3638  H2  HOH B1206       9.309   3.589  35.317  1.00  0.00      B    H  
ATOM   3639  O   HOH B1207      29.615  27.709  35.793  1.00  0.00      B    O  
ATOM   3640  H1  HOH B1207      28.762  28.090  35.469  1.00  0.00      B    H  
ATOM   3641  H2  HOH B1207      30.343  27.786  35.054  1.00  0.00      B    H  
ATOM   3642  O   HOH B1208      26.145   4.216  10.941  1.00  0.00      B    O  
ATOM   3643  H1  HOH B1208      26.741   4.002  11.786  1.00  0.00      B    H  
ATOM   3644  H2  HOH B1208      25.133   4.226  11.169  1.00  0.00      B    H  
ATOM   3645  O   HOH B1209      22.164  16.841  33.184  1.00  0.00      B    O  
ATOM   3646  H1  HOH B1209      21.313  17.061  33.657  1.00  0.00      B    H  
ATOM   3647  H2  HOH B1209      22.499  17.611  32.633  1.00  0.00      B    H  
ATOM   3648  O   HOH B1210       8.425  13.101   5.280  1.00  0.00      B    O  
ATOM   3649  H1  HOH B1210       8.431  12.825   6.262  1.00  0.00      B    H  
ATOM   3650  H2  HOH B1210       9.052  13.975   5.111  1.00  0.00      B    H  
ATOM   3651  O   HOH B1211      14.413  11.652  10.979  1.00  0.00      B    O  
ATOM   3652  H1  HOH B1211      15.360  11.825  11.103  1.00  0.00      B    H  
ATOM   3653  H2  HOH B1211      14.194  10.650  11.155  1.00  0.00      B    H  
ATOM   3654  O   HOH B1212       8.203  36.517  19.930  1.00  0.00      B    O  
ATOM   3655  H1  HOH B1212       8.189  35.876  19.213  1.00  0.00      B    H  
ATOM   3656  H2  HOH B1212       7.527  36.156  20.668  1.00  0.00      B    H  
ATOM   3657  O   HOH B1213      11.624  19.635  10.244  1.00  0.00      B    O  
ATOM   3658  H1  HOH B1213      10.929  19.026   9.945  1.00  0.00      B    H  
ATOM   3659  H2  HOH B1213      11.692  20.342   9.513  1.00  0.00      B    H  
ATOM   3660  O   HOH B1214       8.017  23.392   3.633  1.00  0.00      B    O  
ATOM   3661  H1  HOH B1214       7.045  23.264   3.992  1.00  0.00      B    H  
ATOM   3662  H2  HOH B1214       8.495  22.528   3.922  1.00  0.00      B    H  
ATOM   3663  O   HOH B1215       5.793  16.331  17.961  1.00  0.00      B    O  
ATOM   3664  H1  HOH B1215       5.989  16.511  18.973  1.00  0.00      B    H  
ATOM   3665  H2  HOH B1215       6.651  15.997  17.493  1.00  0.00      B    H  
ATOM   3666  O   HOH B1216      11.910  32.060  27.765  1.00  0.00      B    O  
ATOM   3667  H1  HOH B1216      12.449  32.190  26.917  1.00  0.00      B    H  
ATOM   3668  H2  HOH B1216      10.944  32.010  27.372  1.00  0.00      B    H  
ATOM   3669  O   HOH B1217      15.428   5.225  35.514  1.00  0.00      B    O  
ATOM   3670  H1  HOH B1217      15.888   5.057  36.399  1.00  0.00      B    H  
ATOM   3671  H2  HOH B1217      16.090   5.639  34.888  1.00  0.00      B    H  
ATOM   3672  O   HOH B1218      22.037  37.407   1.655  1.00  0.00      B    O  
ATOM   3673  H1  HOH B1218      21.420  37.598   0.896  1.00  0.00      B    H  
ATOM   3674  H2  HOH B1218      21.604  36.614   2.171  1.00  0.00      B    H  
ATOM   3675  O   HOH B1219      25.150  28.451  37.458  1.00  0.00      B    O  
ATOM   3676  H1  HOH B1219      24.499  28.610  38.198  1.00  0.00      B    H  
ATOM   3677  H2  HOH B1219      25.518  27.521  37.629  1.00  0.00      B    H  
ATOM   3678  O   HOH B1220       1.535  25.707   5.667  1.00  0.00      B    O  
ATOM   3679  H1  HOH B1220       2.006  26.537   5.763  1.00  0.00      B    H  
ATOM   3680  H2  HOH B1220       1.011  25.701   4.788  1.00  0.00      B    H  
ATOM   3681  O   HOH B1221       6.276  20.778   0.713  1.00  0.00      B    O  
ATOM   3682  H1  HOH B1221       5.507  20.513   1.382  1.00  0.00      B    H  
ATOM   3683  H2  HOH B1221       6.524  19.903   0.193  1.00  0.00      B    H  
ATOM   3684  O   HOH B1222      12.965  10.718   0.958  1.00  0.00      B    O  
ATOM   3685  H1  HOH B1222      13.055  10.784  -0.061  1.00  0.00      B    H  
ATOM   3686  H2  HOH B1222      11.939  10.672   1.076  1.00  0.00      B    H  
ATOM   3687  O   HOH B1223      33.611  11.006  24.062  1.00  0.00      B    O  
ATOM   3688  H1  HOH B1223      34.438  10.449  23.902  1.00  0.00      B    H  
ATOM   3689  H2  HOH B1223      33.897  11.678  24.749  1.00  0.00      B    H  
ATOM   3690  O   HOH B1224      28.532  24.640  28.181  1.00  0.00      B    O  
ATOM   3691  H1  HOH B1224      28.392  23.817  28.783  1.00  0.00      B    H  
ATOM   3692  H2  HOH B1224      29.242  25.163  28.603  1.00  0.00      B    H  
ATOM   3693  O   HOH B1225       6.359  25.974  27.284  1.00  0.00      B    O  
ATOM   3694  H1  HOH B1225       6.787  25.049  27.253  1.00  0.00      B    H  
ATOM   3695  H2  HOH B1225       5.764  25.925  28.123  1.00  0.00      B    H  
ATOM   3696  O   HOH B1226       6.372   2.669  12.021  1.00  0.00      B    O  
ATOM   3697  H1  HOH B1226       7.076   3.018  11.296  1.00  0.00      B    H  
ATOM   3698  H2  HOH B1226       6.902   2.309  12.770  1.00  0.00      B    H  
ATOM   3699  O   HOH B1227      19.646   7.713   4.677  1.00  0.00      B    O  
ATOM   3700  H1  HOH B1227      19.497   7.384   3.724  1.00  0.00      B    H  
ATOM   3701  H2  HOH B1227      19.079   7.149   5.334  1.00  0.00      B    H  
ATOM   3702  O   HOH B1228      17.827  13.477  10.873  1.00  0.00      B    O  
ATOM   3703  H1  HOH B1228      17.485  13.960  11.722  1.00  0.00      B    H  
ATOM   3704  H2  HOH B1228      18.791  13.236  10.950  1.00  0.00      B    H  
ATOM   3705  O   HOH B1229       9.843  13.893  17.779  1.00  0.00      B    O  
ATOM   3706  H1  HOH B1229       9.121  13.240  17.894  1.00  0.00      B    H  
ATOM   3707  H2  HOH B1229      10.001  14.261  18.669  1.00  0.00      B    H  
ATOM   3708  O   HOH B1230       7.719   3.043  20.486  1.00  0.00      B    O  
ATOM   3709  H1  HOH B1230       7.476   3.570  19.649  1.00  0.00      B    H  
ATOM   3710  H2  HOH B1230       7.029   3.225  21.172  1.00  0.00      B    H  
ATOM   3711  O   HOH B1231      23.925  28.557  14.025  1.00  0.00      B    O  
ATOM   3712  H1  HOH B1231      24.155  29.224  14.754  1.00  0.00      B    H  
ATOM   3713  H2  HOH B1231      24.823  28.103  13.724  1.00  0.00      B    H  
ATOM   3714  O   HOH B1232      38.659  22.718  26.993  1.00  0.00      B    O  
ATOM   3715  H1  HOH B1232      39.620  22.377  26.767  1.00  0.00      B    H  
ATOM   3716  H2  HOH B1232      38.191  22.723  26.093  1.00  0.00      B    H  
ATOM   3717  O   HOH B1233      15.858  17.469  38.150  1.00  0.00      B    O  
ATOM   3718  H1  HOH B1233      15.672  17.901  39.113  1.00  0.00      B    H  
ATOM   3719  H2  HOH B1233      16.852  17.807  37.965  1.00  0.00      B    H  
ATOM   3720  O   HOH B1234       8.275  34.046  29.277  1.00  0.00      B    O  
ATOM   3721  H1  HOH B1234       7.840  34.274  30.146  1.00  0.00      B    H  
ATOM   3722  H2  HOH B1234       9.050  34.748  29.156  1.00  0.00      B    H  
ATOM   3723  O   HOH B1235      25.164  33.501  29.055  1.00  0.00      B    O  
ATOM   3724  H1  HOH B1235      25.889  32.977  28.586  1.00  0.00      B    H  
ATOM   3725  H2  HOH B1235      25.113  33.142  29.992  1.00  0.00      B    H  
ATOM   3726  O   HOH B1236      19.610  27.877  20.319  1.00  0.00      B    O  
ATOM   3727  H1  HOH B1236      20.175  28.369  21.009  1.00  0.00      B    H  
ATOM   3728  H2  HOH B1236      19.345  26.945  20.643  1.00  0.00      B    H  
ATOM   3729  O   HOH B1237      27.123  19.727  37.157  1.00  0.00      B    O  
ATOM   3730  H1  HOH B1237      26.210  20.143  36.904  1.00  0.00      B    H  
ATOM   3731  H2  HOH B1237      27.757  19.840  36.341  1.00  0.00      B    H  
ATOM   3732  O   HOH B1238      17.070   4.348  37.680  1.00  0.00      B    O  
ATOM   3733  H1  HOH B1238      16.925   3.520  38.210  1.00  0.00      B    H  
ATOM   3734  H2  HOH B1238      18.006   4.254  37.307  1.00  0.00      B    H  
ATOM   3735  O   HOH B1239       4.683  11.039  14.136  1.00  0.00      B    O  
ATOM   3736  H1  HOH B1239       5.348  11.614  14.654  1.00  0.00      B    H  
ATOM   3737  H2  HOH B1239       4.897  11.353  13.128  1.00  0.00      B    H  
ATOM   3738  O   HOH B1240      31.844   8.764   6.345  1.00  0.00      B    O  
ATOM   3739  H1  HOH B1240      31.445   7.853   6.007  1.00  0.00      B    H  
ATOM   3740  H2  HOH B1240      32.489   8.519   7.127  1.00  0.00      B    H  
ATOM   3741  O   HOH B1241       1.918  18.798  10.596  1.00  0.00      B    O  
ATOM   3742  H1  HOH B1241       1.456  17.860  10.698  1.00  0.00      B    H  
ATOM   3743  H2  HOH B1241       1.257  19.590  10.825  1.00  0.00      B    H  
ATOM   3744  O   HOH B1242      36.050  11.557  36.370  1.00  0.00      B    O  
ATOM   3745  H1  HOH B1242      36.909  11.820  36.860  1.00  0.00      B    H  
ATOM   3746  H2  HOH B1242      36.124  11.935  35.444  1.00  0.00      B    H  
ATOM   3747  O   HOH B1243      21.121  17.409  19.300  1.00  0.00      B    O  
ATOM   3748  H1  HOH B1243      20.296  17.281  18.727  1.00  0.00      B    H  
ATOM   3749  H2  HOH B1243      21.543  16.501  19.176  1.00  0.00      B    H  
ATOM   3750  O   HOH B1244      24.742  17.764  34.213  1.00  0.00      B    O  
ATOM   3751  H1  HOH B1244      23.878  17.512  33.705  1.00  0.00      B    H  
ATOM   3752  H2  HOH B1244      25.373  18.202  33.577  1.00  0.00      B    H  
ATOM   3753  O   HOH B1245      37.362  19.336  34.162  1.00  0.00      B    O  
ATOM   3754  H1  HOH B1245      37.538  19.163  33.170  1.00  0.00      B    H  
ATOM   3755  H2  HOH B1245      36.472  18.852  34.382  1.00  0.00      B    H  
ATOM   3756  O   HOH B1246       2.052   8.111  34.242  1.00  0.00      B    O  
ATOM   3757  H1  HOH B1246       2.358   8.913  33.696  1.00  0.00      B    H  
ATOM   3758  H2  HOH B1246       1.706   7.416  33.627  1.00  0.00      B    H  
ATOM   3759  O   HOH B1247      21.335  16.415  12.003  1.00  0.00      B    O  
ATOM   3760  H1  HOH B1247      20.937  16.278  12.906  1.00  0.00      B    H  
ATOM   3761  H2  HOH B1247      21.641  15.502  11.696  1.00  0.00      B    H  
ATOM   3762  O   HOH B1248      16.047  26.312  19.699  1.00  0.00      B    O  
ATOM   3763  H1  HOH B1248      16.081  26.861  20.569  1.00  0.00      B    H  
ATOM   3764  H2  HOH B1248      16.387  25.371  19.908  1.00  0.00      B    H  
ATOM   3765  O   HOH B1249      38.295  38.909  26.171  1.00  0.00      B    O  
ATOM   3766  H1  HOH B1249      37.600  38.674  25.463  1.00  0.00      B    H  
ATOM   3767  H2  HOH B1249      38.777  37.983  26.388  1.00  0.00      B    H  
ATOM   3768  O   HOH B1250      19.248  22.006  22.485  1.00  0.00      B    O  
ATOM   3769  H1  HOH B1250      18.882  21.140  22.107  1.00  0.00      B    H  
ATOM   3770  H2  HOH B1250      18.702  22.161  23.341  1.00  0.00      B    H  
ATOM   3771  O   HOH B1251       3.284  27.951   1.872  1.00  0.00      B    O  
ATOM   3772  H1  HOH B1251       3.589  27.623   0.973  1.00  0.00      B    H  
ATOM   3773  H2  HOH B1251       2.216  28.029   1.786  1.00  0.00      B    H  
ATOM   3774  O   HOH B1252      18.978  20.284  12.913  1.00  0.00      B    O  
ATOM   3775  H1  HOH B1252      18.483  21.003  12.425  1.00  0.00      B    H  
ATOM   3776  H2  HOH B1252      19.312  19.578  12.249  1.00  0.00      B    H  
ATOM   3777  O   HOH B1253      22.679   7.992   8.890  1.00  0.00      B    O  
ATOM   3778  H1  HOH B1253      23.064   8.592   8.195  1.00  0.00      B    H  
ATOM   3779  H2  HOH B1253      23.180   7.106   8.910  1.00  0.00      B    H  
ATOM   3780  O   HOH B1254      25.274  14.843  32.822  1.00  0.00      B    O  
ATOM   3781  H1  HOH B1254      24.426  14.718  32.273  1.00  0.00      B    H  
ATOM   3782  H2  HOH B1254      24.974  15.309  33.664  1.00  0.00      B    H  
ATOM   3783  O   HOH B1255      13.636   9.182  28.902  1.00  0.00      B    O  
ATOM   3784  H1  HOH B1255      14.409   8.930  29.543  1.00  0.00      B    H  
ATOM   3785  H2  HOH B1255      13.884   8.889  27.920  1.00  0.00      B    H  
ATOM   3786  O   HOH B1256      17.555  19.974  21.547  1.00  0.00      B    O  
ATOM   3787  H1  HOH B1256      18.003  19.032  21.325  1.00  0.00      B    H  
ATOM   3788  H2  HOH B1256      16.647  19.758  21.982  1.00  0.00      B    H  
ATOM   3789  O   HOH B1257       2.202  11.931  20.809  1.00  0.00      B    O  
ATOM   3790  H1  HOH B1257       2.763  11.221  21.158  1.00  0.00      B    H  
ATOM   3791  H2  HOH B1257       2.751  12.725  20.831  1.00  0.00      B    H  
ATOM   3792  O   HOH B1258      24.219  33.071  19.017  1.00  0.00      B    O  
ATOM   3793  H1  HOH B1258      25.115  32.945  18.611  1.00  0.00      B    H  
ATOM   3794  H2  HOH B1258      23.656  33.714  18.413  1.00  0.00      B    H  
ATOM   3795  O   HOH B1259      30.139  36.836  36.905  1.00  0.00      B    O  
ATOM   3796  H1  HOH B1259      29.669  36.101  37.378  1.00  0.00      B    H  
ATOM   3797  H2  HOH B1259      31.015  36.430  36.674  1.00  0.00      B    H  
ATOM   3798  O   HOH B1260      16.039  25.619  37.925  1.00  0.00      B    O  
ATOM   3799  H1  HOH B1260      16.884  25.120  37.501  1.00  0.00      B    H  
ATOM   3800  H2  HOH B1260      15.780  26.399  37.355  1.00  0.00      B    H  
ATOM   3801  O   HOH B1261      38.806   1.916  14.869  1.00  0.00      B    O  
ATOM   3802  H1  HOH B1261      38.814   2.827  14.392  1.00  0.00      B    H  
ATOM   3803  H2  HOH B1261      38.395   1.178  14.294  1.00  0.00      B    H  
ATOM   3804  O   HOH B1262       0.441  36.581  31.403  1.00  0.00      B    O  
ATOM   3805  H1  HOH B1262       1.321  36.996  31.108  1.00  0.00      B    H  
ATOM   3806  H2  HOH B1262      -0.017  36.322  30.587  1.00  0.00      B    H  
ATOM   3807  O   HOH B1263      25.913  15.487  21.774  1.00  0.00      B    O  
ATOM   3808  H1  HOH B1263      25.492  16.224  22.343  1.00  0.00      B    H  
ATOM   3809  H2  HOH B1263      26.306  15.951  20.987  1.00  0.00      B    H  
ATOM   3810  O   HOH B1264      23.155  14.017   4.960  1.00  0.00      B    O  
ATOM   3811  H1  HOH B1264      22.750  13.216   4.441  1.00  0.00      B    H  
ATOM   3812  H2  HOH B1264      23.381  14.729   4.253  1.00  0.00      B    H  
ATOM   3813  O   HOH B1265      14.491  23.029  26.430  1.00  0.00      B    O  
ATOM   3814  H1  HOH B1265      14.690  22.114  26.819  1.00  0.00      B    H  
ATOM   3815  H2  HOH B1265      15.019  23.716  26.947  1.00  0.00      B    H  
ATOM   3816  O   HOH B1266      31.683  14.976  25.067  1.00  0.00      B    O  
ATOM   3817  H1  HOH B1266      30.776  15.253  25.416  1.00  0.00      B    H  
ATOM   3818  H2  HOH B1266      32.311  14.884  25.922  1.00  0.00      B    H  
ATOM   3819  O   HOH B1267      20.169  22.312  32.878  1.00  0.00      B    O  
ATOM   3820  H1  HOH B1267      19.322  21.779  32.977  1.00  0.00      B    H  
ATOM   3821  H2  HOH B1267      19.949  23.286  33.059  1.00  0.00      B    H  
ATOM   3822  O   HOH B1268      24.254  17.110  12.658  1.00  0.00      B    O  
ATOM   3823  H1  HOH B1268      24.879  16.460  12.160  1.00  0.00      B    H  
ATOM   3824  H2  HOH B1268      23.639  17.474  11.974  1.00  0.00      B    H  
ATOM   3825  O   HOH B1269       3.307  13.708  37.978  1.00  0.00      B    O  
ATOM   3826  H1  HOH B1269       3.366  12.705  38.209  1.00  0.00      B    H  
ATOM   3827  H2  HOH B1269       2.384  13.818  37.513  1.00  0.00      B    H  
ATOM   3828  O   HOH B1270      28.248  18.101  23.793  1.00  0.00      B    O  
ATOM   3829  H1  HOH B1270      28.077  18.434  22.891  1.00  0.00      B    H  
ATOM   3830  H2  HOH B1270      28.829  18.784  24.240  1.00  0.00      B    H  
ATOM   3831  O   HOH B1271      29.821  32.658  36.845  1.00  0.00      B    O  
ATOM   3832  H1  HOH B1271      30.012  32.981  35.909  1.00  0.00      B    H  
ATOM   3833  H2  HOH B1271      29.457  33.464  37.349  1.00  0.00      B    H  
ATOM   3834  O   HOH B1272      22.711  15.231   7.531  1.00  0.00      B    O  
ATOM   3835  H1  HOH B1272      22.871  14.828   6.624  1.00  0.00      B    H  
ATOM   3836  H2  HOH B1272      23.204  14.616   8.156  1.00  0.00      B    H  
ATOM   3837  O   HOH B1273      26.631  21.436   8.107  1.00  0.00      B    O  
ATOM   3838  H1  HOH B1273      26.111  20.831   7.540  1.00  0.00      B    H  
ATOM   3839  H2  HOH B1273      26.042  22.238   8.397  1.00  0.00      B    H  
ATOM   3840  O   HOH B1274       7.671  16.562  31.587  1.00  0.00      B    O  
ATOM   3841  H1  HOH B1274       7.820  17.476  31.142  1.00  0.00      B    H  
ATOM   3842  H2  HOH B1274       6.923  16.678  32.262  1.00  0.00      B    H  
ATOM   3843  O   HOH B1275      26.026  15.577  11.206  1.00  0.00      B    O  
ATOM   3844  H1  HOH B1275      26.519  15.327  10.352  1.00  0.00      B    H  
ATOM   3845  H2  HOH B1275      26.516  15.076  11.917  1.00  0.00      B    H  
ATOM   3846  O   HOH B1276      13.718   5.465  17.058  1.00  0.00      B    O  
ATOM   3847  H1  HOH B1276      12.965   5.517  16.456  1.00  0.00      B    H  
ATOM   3848  H2  HOH B1276      13.363   5.074  17.913  1.00  0.00      B    H  
ATOM   3849  O   HOH B1277      36.603   3.135  24.998  1.00  0.00      B    O  
ATOM   3850  H1  HOH B1277      36.367   2.913  24.026  1.00  0.00      B    H  
ATOM   3851  H2  HOH B1277      36.503   4.141  25.176  1.00  0.00      B    H  
ATOM   3852  O   HOH B1278      29.887  16.630  20.522  1.00  0.00      B    O  
ATOM   3853  H1  HOH B1278      30.133  16.051  19.724  1.00  0.00      B    H  
ATOM   3854  H2  HOH B1278      28.893  16.942  20.355  1.00  0.00      B    H  
ATOM   3855  O   HOH B1279       0.403  15.371   1.354  1.00  0.00      B    O  
ATOM   3856  H1  HOH B1279      -0.497  15.679   1.028  1.00  0.00      B    H  
ATOM   3857  H2  HOH B1279       0.916  16.227   1.574  1.00  0.00      B    H  
ATOM   3858  O   HOH B1280      25.673  17.078  36.758  1.00  0.00      B    O  
ATOM   3859  H1  HOH B1280      26.192  17.852  37.263  1.00  0.00      B    H  
ATOM   3860  H2  HOH B1280      25.305  17.484  35.884  1.00  0.00      B    H  
ATOM   3861  O   HOH B1281      22.782   3.500   2.479  1.00  0.00      B    O  
ATOM   3862  H1  HOH B1281      21.935   3.450   3.106  1.00  0.00      B    H  
ATOM   3863  H2  HOH B1281      22.419   3.336   1.531  1.00  0.00      B    H  
ATOM   3864  O   HOH B1282      28.693  25.963  14.401  1.00  0.00      B    O  
ATOM   3865  H1  HOH B1282      27.987  25.214  14.358  1.00  0.00      B    H  
ATOM   3866  H2  HOH B1282      28.210  26.873  14.348  1.00  0.00      B    H  
ATOM   3867  O   HOH B1283      31.995  38.052   9.364  1.00  0.00      B    O  
ATOM   3868  H1  HOH B1283      31.261  37.563   9.820  1.00  0.00      B    H  
ATOM   3869  H2  HOH B1283      31.691  38.985   9.329  1.00  0.00      B    H  
ATOM   3870  O   HOH B1284      32.717  24.364  21.415  1.00  0.00      B    O  
ATOM   3871  H1  HOH B1284      33.497  24.102  22.013  1.00  0.00      B    H  
ATOM   3872  H2  HOH B1284      32.949  24.034  20.493  1.00  0.00      B    H  
ATOM   3873  O   HOH B1285      33.925  21.609  22.405  1.00  0.00      B    O  
ATOM   3874  H1  HOH B1285      33.947  20.622  22.540  1.00  0.00      B    H  
ATOM   3875  H2  HOH B1285      33.279  21.803  21.650  1.00  0.00      B    H  
ATOM   3876  O   HOH B1286      34.576  37.504  19.307  1.00  0.00      B    O  
ATOM   3877  H1  HOH B1286      35.107  38.293  18.995  1.00  0.00      B    H  
ATOM   3878  H2  HOH B1286      35.026  36.644  18.977  1.00  0.00      B    H  
ATOM   3879  O   HOH B1287      34.286  11.839   3.393  1.00  0.00      B    O  
ATOM   3880  H1  HOH B1287      34.263  12.756   3.843  1.00  0.00      B    H  
ATOM   3881  H2  HOH B1287      35.091  11.757   2.771  1.00  0.00      B    H  
ATOM   3882  O   HOH B1288      27.124  31.987  11.897  1.00  0.00      B    O  
ATOM   3883  H1  HOH B1288      27.350  31.772  10.944  1.00  0.00      B    H  
ATOM   3884  H2  HOH B1288      27.578  32.824  12.235  1.00  0.00      B    H  
ATOM   3885  O   HOH B1289       8.477  13.724  26.913  1.00  0.00      B    O  
ATOM   3886  H1  HOH B1289       8.466  14.548  27.547  1.00  0.00      B    H  
ATOM   3887  H2  HOH B1289       8.943  12.994  27.421  1.00  0.00      B    H  
ATOM   3888  O   HOH B1290      34.929  37.042  28.800  1.00  0.00      B    O  
ATOM   3889  H1  HOH B1290      34.386  36.911  27.951  1.00  0.00      B    H  
ATOM   3890  H2  HOH B1290      34.393  36.745  29.597  1.00  0.00      B    H  
ATOM   3891  O   HOH B1291      35.444  38.661  36.614  1.00  0.00      B    O  
ATOM   3892  H1  HOH B1291      35.685  37.670  36.487  1.00  0.00      B    H  
ATOM   3893  H2  HOH B1291      34.631  38.684  37.228  1.00  0.00      B    H  
ATOM   3894  O   HOH B1292      33.553   5.936  17.359  1.00  0.00      B    O  
ATOM   3895  H1  HOH B1292      33.507   5.205  16.734  1.00  0.00      B    H  
ATOM   3896  H2  HOH B1292      33.978   6.718  16.849  1.00  0.00      B    H  
ATOM   3897  O   HOH B1293       2.492  30.470  35.544  1.00  0.00      B    O  
ATOM   3898  H1  HOH B1293       2.105  29.614  35.149  1.00  0.00      B    H  
ATOM   3899  H2  HOH B1293       3.158  30.790  34.885  1.00  0.00      B    H  
ATOM   3900  O   HOH B1294      36.455  31.539  18.888  1.00  0.00      B    O  
ATOM   3901  H1  HOH B1294      36.274  30.655  18.385  1.00  0.00      B    H  
ATOM   3902  H2  HOH B1294      37.188  31.289  19.528  1.00  0.00      B    H  
ATOM   3903  O   HOH B1295       9.806  19.856  28.853  1.00  0.00      B    O  
ATOM   3904  H1  HOH B1295       9.093  19.656  28.172  1.00  0.00      B    H  
ATOM   3905  H2  HOH B1295       9.446  19.677  29.765  1.00  0.00      B    H  
ATOM   3906  O   HOH B1296      34.151   4.058  12.251  1.00  0.00      B    O  
ATOM   3907  H1  HOH B1296      33.732   3.678  13.119  1.00  0.00      B    H  
ATOM   3908  H2  HOH B1296      35.001   4.540  12.600  1.00  0.00      B    H  
ATOM   3909  O   HOH B1297      22.497  25.602   6.563  1.00  0.00      B    O  
ATOM   3910  H1  HOH B1297      22.165  24.755   6.254  1.00  0.00      B    H  
ATOM   3911  H2  HOH B1297      23.440  25.757   6.136  1.00  0.00      B    H  
ATOM   3912  O   HOH B1298       4.911   7.450  35.432  1.00  0.00      B    O  
ATOM   3913  H1  HOH B1298       3.956   7.683  35.143  1.00  0.00      B    H  
ATOM   3914  H2  HOH B1298       5.009   7.855  36.373  1.00  0.00      B    H  
ATOM   3915  O   HOH B1299       6.463   0.453  33.856  1.00  0.00      B    O  
ATOM   3916  H1  HOH B1299       6.002   1.303  34.137  1.00  0.00      B    H  
ATOM   3917  H2  HOH B1299       7.434   0.577  34.144  1.00  0.00      B    H  
ATOM   3918  O   HOH B1300      24.302  31.538  12.778  1.00  0.00      B    O  
ATOM   3919  H1  HOH B1300      25.151  31.432  12.265  1.00  0.00      B    H  
ATOM   3920  H2  HOH B1300      24.453  31.264  13.691  1.00  0.00      B    H  
ATOM   3921  O   HOH B1301      39.218  21.364  22.175  1.00  0.00      B    O  
ATOM   3922  H1  HOH B1301      38.853  21.406  21.245  1.00  0.00      B    H  
ATOM   3923  H2  HOH B1301      38.688  20.598  22.668  1.00  0.00      B    H  
ATOM   3924  O   HOH B1302      10.373  18.521  24.802  1.00  0.00      B    O  
ATOM   3925  H1  HOH B1302      10.633  18.223  25.771  1.00  0.00      B    H  
ATOM   3926  H2  HOH B1302      11.097  19.208  24.428  1.00  0.00      B    H  
ATOM   3927  O   HOH B1303      31.157  32.286  23.520  1.00  0.00      B    O  
ATOM   3928  H1  HOH B1303      30.461  31.529  23.179  1.00  0.00      B    H  
ATOM   3929  H2  HOH B1303      31.800  31.950  24.227  1.00  0.00      B    H  
ATOM   3930  O   HOH B1304      16.615  14.783  28.684  1.00  0.00      B    O  
ATOM   3931  H1  HOH B1304      16.959  14.853  27.716  1.00  0.00      B    H  
ATOM   3932  H2  HOH B1304      16.568  13.779  28.913  1.00  0.00      B    H  
ATOM   3933  O   HOH B1305      19.294  10.412   1.841  1.00  0.00      B    O  
ATOM   3934  H1  HOH B1305      18.313  10.535   1.896  1.00  0.00      B    H  
ATOM   3935  H2  HOH B1305      19.550  10.248   2.836  1.00  0.00      B    H  
ATOM   3936  O   HOH B1306      26.522   0.115  13.300  1.00  0.00      B    O  
ATOM   3937  H1  HOH B1306      26.527   1.044  13.734  1.00  0.00      B    H  
ATOM   3938  H2  HOH B1306      27.337   0.084  12.710  1.00  0.00      B    H  
ATOM   3939  O   HOH B1307      34.145  16.125   2.371  1.00  0.00      B    O  
ATOM   3940  H1  HOH B1307      34.224  15.645   1.465  1.00  0.00      B    H  
ATOM   3941  H2  HOH B1307      34.336  15.441   3.043  1.00  0.00      B    H  
ATOM   3942  O   HOH B1308      36.663   8.434  27.911  1.00  0.00      B    O  
ATOM   3943  H1  HOH B1308      36.435   8.355  28.880  1.00  0.00      B    H  
ATOM   3944  H2  HOH B1308      36.170   7.684  27.490  1.00  0.00      B    H  
ATOM   3945  O   HOH B1309       4.952   9.595  17.808  1.00  0.00      B    O  
ATOM   3946  H1  HOH B1309       5.219   9.770  18.763  1.00  0.00      B    H  
ATOM   3947  H2  HOH B1309       5.592   8.886  17.460  1.00  0.00      B    H  
ATOM   3948  O   HOH B1310      13.445   2.034   6.062  1.00  0.00      B    O  
ATOM   3949  H1  HOH B1310      13.085   1.147   6.295  1.00  0.00      B    H  
ATOM   3950  H2  HOH B1310      13.961   2.043   5.207  1.00  0.00      B    H  
ATOM   3951  O   HOH B1311      21.090  12.465   8.625  1.00  0.00      B    O  
ATOM   3952  H1  HOH B1311      20.330  12.857   8.040  1.00  0.00      B    H  
ATOM   3953  H2  HOH B1311      21.901  13.044   8.554  1.00  0.00      B    H  
ATOM   3954  O   HOH B1312      37.812  19.794   3.227  1.00  0.00      B    O  
ATOM   3955  H1  HOH B1312      36.909  19.349   3.050  1.00  0.00      B    H  
ATOM   3956  H2  HOH B1312      38.385  19.793   2.393  1.00  0.00      B    H  
ATOM   3957  O   HOH B1313      24.940  24.881  12.296  1.00  0.00      B    O  
ATOM   3958  H1  HOH B1313      24.884  25.162  13.251  1.00  0.00      B    H  
ATOM   3959  H2  HOH B1313      25.833  24.499  12.126  1.00  0.00      B    H  
ATOM   3960  O   HOH B1314       8.909   6.830  29.844  1.00  0.00      B    O  
ATOM   3961  H1  HOH B1314       9.154   6.031  29.207  1.00  0.00      B    H  
ATOM   3962  H2  HOH B1314       9.774   7.116  30.257  1.00  0.00      B    H  
ATOM   3963  O   HOH B1315      38.284  23.226  24.397  1.00  0.00      B    O  
ATOM   3964  H1  HOH B1315      37.263  23.027  24.402  1.00  0.00      B    H  
ATOM   3965  H2  HOH B1315      38.678  22.754  23.579  1.00  0.00      B    H  
ATOM   3966  O   HOH B1316      34.854  13.944   0.362  1.00  0.00      B    O  
ATOM   3967  H1  HOH B1316      35.296  13.090   0.702  1.00  0.00      B    H  
ATOM   3968  H2  HOH B1316      35.595  14.650   0.220  1.00  0.00      B    H  
ATOM   3969  O   HOH B1317      27.563  35.269  10.033  1.00  0.00      B    O  
ATOM   3970  H1  HOH B1317      27.877  34.808   9.210  1.00  0.00      B    H  
ATOM   3971  H2  HOH B1317      26.575  35.066  10.159  1.00  0.00      B    H  
ATOM   3972  O   HOH B1318       0.120  32.709   4.598  1.00  0.00      B    O  
ATOM   3973  H1  HOH B1318      -0.684  32.957   5.118  1.00  0.00      B    H  
ATOM   3974  H2  HOH B1318       0.722  33.508   4.570  1.00  0.00      B    H  
ATOM   3975  O   HOH B1319      27.718  13.709  23.083  1.00  0.00      B    O  
ATOM   3976  H1  HOH B1319      27.164  14.440  22.875  1.00  0.00      B    H  
ATOM   3977  H2  HOH B1319      28.686  13.852  22.755  1.00  0.00      B    H  
ATOM   3978  O   HOH B1320       1.696   2.496  22.540  1.00  0.00      B    O  
ATOM   3979  H1  HOH B1320       2.382   2.714  21.880  1.00  0.00      B    H  
ATOM   3980  H2  HOH B1320       0.871   3.082  22.368  1.00  0.00      B    H  
ATOM   3981  O   HOH B1321       0.887  30.887   7.009  1.00  0.00      B    O  
ATOM   3982  H1  HOH B1321       1.390  31.711   6.996  1.00  0.00      B    H  
ATOM   3983  H2  HOH B1321       1.565  30.252   7.415  1.00  0.00      B    H  
ATOM   3984  O   HOH B1322       6.234  25.606  17.520  1.00  0.00      B    O  
ATOM   3985  H1  HOH B1322       5.980  24.915  18.293  1.00  0.00      B    H  
ATOM   3986  H2  HOH B1322       5.801  26.500  17.803  1.00  0.00      B    H  
ATOM   3987  O   HOH B1323      12.714  20.183   0.744  1.00  0.00      B    O  
ATOM   3988  H1  HOH B1323      13.490  19.750   1.252  1.00  0.00      B    H  
ATOM   3989  H2  HOH B1323      12.552  21.071   1.282  1.00  0.00      B    H  
ATOM   3990  O   HOH B1324      31.559   2.926   4.214  1.00  0.00      B    O  
ATOM   3991  H1  HOH B1324      32.072   3.814   4.436  1.00  0.00      B    H  
ATOM   3992  H2  HOH B1324      31.197   3.067   3.257  1.00  0.00      B    H  
ATOM   3993  O   HOH B1325      14.079  36.190  26.390  1.00  0.00      B    O  
ATOM   3994  H1  HOH B1325      14.648  35.390  26.469  1.00  0.00      B    H  
ATOM   3995  H2  HOH B1325      13.210  35.921  25.880  1.00  0.00      B    H  
ATOM   3996  O   HOH B1326      15.864  12.624  17.072  1.00  0.00      B    O  
ATOM   3997  H1  HOH B1326      16.081  11.931  17.793  1.00  0.00      B    H  
ATOM   3998  H2  HOH B1326      15.524  12.104  16.237  1.00  0.00      B    H  
ATOM   3999  O   HOH B1327      14.000  21.838  37.912  1.00  0.00      B    O  
ATOM   4000  H1  HOH B1327      14.757  21.584  37.263  1.00  0.00      B    H  
ATOM   4001  H2  HOH B1327      13.295  21.101  37.907  1.00  0.00      B    H  
ATOM   4002  O   HOH B1328      38.534  27.969  18.923  1.00  0.00      B    O  
ATOM   4003  H1  HOH B1328      37.827  28.316  18.336  1.00  0.00      B    H  
ATOM   4004  H2  HOH B1328      38.455  26.989  18.747  1.00  0.00      B    H  
ATOM   4005  O   HOH B1329       4.994   8.315  15.188  1.00  0.00      B    O  
ATOM   4006  H1  HOH B1329       5.976   8.190  15.154  1.00  0.00      B    H  
ATOM   4007  H2  HOH B1329       4.755   9.326  15.012  1.00  0.00      B    H  
ATOM   4008  O   HOH B1330      32.571  30.578  20.574  1.00  0.00      B    O  
ATOM   4009  H1  HOH B1330      33.058  31.381  20.888  1.00  0.00      B    H  
ATOM   4010  H2  HOH B1330      32.517  29.909  21.328  1.00  0.00      B    H  
ATOM   4011  O   HOH B1331      28.388  34.006   7.249  1.00  0.00      B    O  
ATOM   4012  H1  HOH B1331      28.431  34.437   6.323  1.00  0.00      B    H  
ATOM   4013  H2  HOH B1331      28.664  33.017   7.139  1.00  0.00      B    H  
ATOM   4014  O   HOH B1332      14.351  18.305  35.862  1.00  0.00      B    O  
ATOM   4015  H1  HOH B1332      14.713  18.231  36.831  1.00  0.00      B    H  
ATOM   4016  H2  HOH B1332      14.959  18.874  35.329  1.00  0.00      B    H  
ATOM   4017  O   HOH B1333      31.755   8.061  29.011  1.00  0.00      B    O  
ATOM   4018  H1  HOH B1333      32.019   8.046  30.035  1.00  0.00      B    H  
ATOM   4019  H2  HOH B1333      32.564   8.329  28.450  1.00  0.00      B    H  
ATOM   4020  O   HOH B1334      11.471  25.037  28.711  1.00  0.00      B    O  
ATOM   4021  H1  HOH B1334      10.973  24.220  28.455  1.00  0.00      B    H  
ATOM   4022  H2  HOH B1334      12.240  24.829  29.314  1.00  0.00      B    H  
ATOM   4023  O   HOH B1335       4.198   6.378   4.900  1.00  0.00      B    O  
ATOM   4024  H1  HOH B1335       3.807   5.618   5.414  1.00  0.00      B    H  
ATOM   4025  H2  HOH B1335       3.532   7.158   5.137  1.00  0.00      B    H  
ATOM   4026  O   HOH B1336      14.047  33.508  11.826  1.00  0.00      B    O  
ATOM   4027  H1  HOH B1336      14.226  32.691  11.296  1.00  0.00      B    H  
ATOM   4028  H2  HOH B1336      14.463  33.432  12.709  1.00  0.00      B    H  
ATOM   4029  O   HOH B1337      30.643  16.307   9.366  1.00  0.00      B    O  
ATOM   4030  H1  HOH B1337      29.845  16.931   9.546  1.00  0.00      B    H  
ATOM   4031  H2  HOH B1337      30.610  15.554  10.061  1.00  0.00      B    H  
ATOM   4032  O   HOH B1338      30.772  21.349  29.884  1.00  0.00      B    O  
ATOM   4033  H1  HOH B1338      29.983  22.016  29.778  1.00  0.00      B    H  
ATOM   4034  H2  HOH B1338      31.560  21.895  30.175  1.00  0.00      B    H  
ATOM   4035  O   HOH B1339       5.960  22.742  31.990  1.00  0.00      B    O  
ATOM   4036  H1  HOH B1339       6.007  22.934  31.004  1.00  0.00      B    H  
ATOM   4037  H2  HOH B1339       6.363  23.595  32.483  1.00  0.00      B    H  
ATOM   4038  O   HOH B1340      12.041  26.481   5.234  1.00  0.00      B    O  
ATOM   4039  H1  HOH B1340      11.285  27.100   5.008  1.00  0.00      B    H  
ATOM   4040  H2  HOH B1340      11.969  26.338   6.225  1.00  0.00      B    H  
ATOM   4041  O   HOH B1341      17.692   7.518  34.640  1.00  0.00      B    O  
ATOM   4042  H1  HOH B1341      18.698   7.559  34.486  1.00  0.00      B    H  
ATOM   4043  H2  HOH B1341      17.558   8.310  35.268  1.00  0.00      B    H  
ATOM   4044  O   HOH B1342      30.985  26.122  25.080  1.00  0.00      B    O  
ATOM   4045  H1  HOH B1342      31.293  27.132  25.072  1.00  0.00      B    H  
ATOM   4046  H2  HOH B1342      31.754  25.684  25.575  1.00  0.00      B    H  
ATOM   4047  O   HOH B1343       3.441  14.744  11.133  1.00  0.00      B    O  
ATOM   4048  H1  HOH B1343       2.768  14.002  11.112  1.00  0.00      B    H  
ATOM   4049  H2  HOH B1343       4.064  14.611  10.389  1.00  0.00      B    H  
ATOM   4050  O   HOH B1344      30.933   5.836  18.104  1.00  0.00      B    O  
ATOM   4051  H1  HOH B1344      30.716   6.845  18.154  1.00  0.00      B    H  
ATOM   4052  H2  HOH B1344      31.924   5.700  18.015  1.00  0.00      B    H  
ATOM   4053  O   HOH B1345      16.201   0.532  36.575  1.00  0.00      B    O  
ATOM   4054  H1  HOH B1345      16.542   1.369  36.109  1.00  0.00      B    H  
ATOM   4055  H2  HOH B1345      15.250   0.781  36.917  1.00  0.00      B    H  
ATOM   4056  O   HOH B1346      22.651   6.323  23.671  1.00  0.00      B    O  
ATOM   4057  H1  HOH B1346      23.518   6.378  24.229  1.00  0.00      B    H  
ATOM   4058  H2  HOH B1346      22.915   5.639  22.929  1.00  0.00      B    H  
ATOM   4059  O   HOH B1347      37.052  27.936   6.719  1.00  0.00      B    O  
ATOM   4060  H1  HOH B1347      37.411  27.039   7.032  1.00  0.00      B    H  
ATOM   4061  H2  HOH B1347      36.820  27.816   5.745  1.00  0.00      B    H  
ATOM   4062  O   HOH B1348      -0.095  15.878  13.599  1.00  0.00      B    O  
ATOM   4063  H1  HOH B1348       0.119  14.831  13.465  1.00  0.00      B    H  
ATOM   4064  H2  HOH B1348       0.466  16.245  14.355  1.00  0.00      B    H  
ATOM   4065  O   HOH B1349      20.468   5.379  25.088  1.00  0.00      B    O  
ATOM   4066  H1  HOH B1349      21.088   4.736  25.580  1.00  0.00      B    H  
ATOM   4067  H2  HOH B1349      20.946   5.671  24.246  1.00  0.00      B    H  
ATOM   4068  O   HOH B1350      20.600   3.738  13.789  1.00  0.00      B    O  
ATOM   4069  H1  HOH B1350      20.732   2.730  13.775  1.00  0.00      B    H  
ATOM   4070  H2  HOH B1350      20.865   4.063  14.694  1.00  0.00      B    H  
ATOM   4071  O   HOH B1351       5.570  22.277  22.032  1.00  0.00      B    O  
ATOM   4072  H1  HOH B1351       5.348  23.094  22.582  1.00  0.00      B    H  
ATOM   4073  H2  HOH B1351       4.727  21.893  21.726  1.00  0.00      B    H  
ATOM   4074  O   HOH B1352      10.446  12.557  28.540  1.00  0.00      B    O  
ATOM   4075  H1  HOH B1352      10.502  13.255  29.284  1.00  0.00      B    H  
ATOM   4076  H2  HOH B1352      10.303  11.672  29.003  1.00  0.00      B    H  
ATOM   4077  O   HOH B1353      14.760  29.913   6.864  1.00  0.00      B    O  
ATOM   4078  H1  HOH B1353      13.896  29.687   7.339  1.00  0.00      B    H  
ATOM   4079  H2  HOH B1353      14.597  29.910   5.834  1.00  0.00      B    H  
ATOM   4080  O   HOH B1354      34.219  32.042  33.230  1.00  0.00      B    O  
ATOM   4081  H1  HOH B1354      33.825  31.154  33.582  1.00  0.00      B    H  
ATOM   4082  H2  HOH B1354      35.127  31.742  32.844  1.00  0.00      B    H  
ATOM   4083  O   HOH B1355      27.965   7.409  14.570  1.00  0.00      B    O  
ATOM   4084  H1  HOH B1355      28.404   7.400  13.633  1.00  0.00      B    H  
ATOM   4085  H2  HOH B1355      28.479   8.055  15.161  1.00  0.00      B    H  
ATOM   4086  O   HOH B1356      18.779   8.353  38.748  1.00  0.00      B    O  
ATOM   4087  H1  HOH B1356      18.795   8.757  39.692  1.00  0.00      B    H  
ATOM   4088  H2  HOH B1356      18.091   8.822  38.216  1.00  0.00      B    H  
ATOM   4089  O   HOH B1357      28.082  10.435  12.347  1.00  0.00      B    O  
ATOM   4090  H1  HOH B1357      28.294  10.869  13.209  1.00  0.00      B    H  
ATOM   4091  H2  HOH B1357      27.631  11.127  11.690  1.00  0.00      B    H  
ATOM   4092  O   HOH B1358      18.525   2.819  23.371  1.00  0.00      B    O  
ATOM   4093  H1  HOH B1358      18.068   2.163  22.714  1.00  0.00      B    H  
ATOM   4094  H2  HOH B1358      19.155   3.380  22.886  1.00  0.00      B    H  
ATOM   4095  O   HOH B1359      23.132   5.511   8.364  1.00  0.00      B    O  
ATOM   4096  H1  HOH B1359      22.549   4.966   9.007  1.00  0.00      B    H  
ATOM   4097  H2  HOH B1359      22.611   5.692   7.460  1.00  0.00      B    H  
ATOM   4098  O   HOH B1360      23.594  37.593  23.473  1.00  0.00      B    O  
ATOM   4099  H1  HOH B1360      23.517  38.500  23.957  1.00  0.00      B    H  
ATOM   4100  H2  HOH B1360      24.384  37.625  22.832  1.00  0.00      B    H  
ATOM   4101  O   HOH B1361      32.093  15.922   7.127  1.00  0.00      B    O  
ATOM   4102  H1  HOH B1361      31.338  15.897   7.834  1.00  0.00      B    H  
ATOM   4103  H2  HOH B1361      31.713  15.351   6.346  1.00  0.00      B    H  
ATOM   4104  O   HOH B1362      22.600  24.737  14.658  1.00  0.00      B    O  
ATOM   4105  H1  HOH B1362      21.752  24.202  14.629  1.00  0.00      B    H  
ATOM   4106  H2  HOH B1362      23.388  24.101  14.919  1.00  0.00      B    H  
ATOM   4107  O   HOH B1363      30.592  23.993  23.091  1.00  0.00      B    O  
ATOM   4108  H1  HOH B1363      31.529  24.100  22.803  1.00  0.00      B    H  
ATOM   4109  H2  HOH B1363      30.502  24.558  23.903  1.00  0.00      B    H  
ATOM   4110  O   HOH B1364       4.447  29.696  28.522  1.00  0.00      B    O  
ATOM   4111  H1  HOH B1364       5.078  29.392  29.307  1.00  0.00      B    H  
ATOM   4112  H2  HOH B1364       5.004  30.213  27.866  1.00  0.00      B    H  
ATOM   4113  O   HOH B1365      16.520   0.532  30.656  1.00  0.00      B    O  
ATOM   4114  H1  HOH B1365      15.946   1.352  30.690  1.00  0.00      B    H  
ATOM   4115  H2  HOH B1365      17.187   0.604  29.901  1.00  0.00      B    H  
ATOM   4116  O   HOH B1366      15.040  32.952   6.970  1.00  0.00      B    O  
ATOM   4117  H1  HOH B1366      15.126  33.312   6.018  1.00  0.00      B    H  
ATOM   4118  H2  HOH B1366      14.650  32.032   7.001  1.00  0.00      B    H  
ATOM   4119  O   HOH B1367      35.904  33.206  35.960  1.00  0.00      B    O  
ATOM   4120  H1  HOH B1367      34.995  32.735  36.017  1.00  0.00      B    H  
ATOM   4121  H2  HOH B1367      36.547  32.682  36.535  1.00  0.00      B    H  
ATOM   4122  O   HOH B1368      22.874  16.904  25.115  1.00  0.00      B    O  
ATOM   4123  H1  HOH B1368      22.911  17.288  26.036  1.00  0.00      B    H  
ATOM   4124  H2  HOH B1368      22.042  16.318  25.069  1.00  0.00      B    H  
ATOM   4125  O   HOH B1369       7.509  26.801  36.677  1.00  0.00      B    O  
ATOM   4126  H1  HOH B1369       8.392  26.748  36.296  1.00  0.00      B    H  
ATOM   4127  H2  HOH B1369       7.443  27.646  37.175  1.00  0.00      B    H  
ATOM   4128  O   HOH B1370      10.151  19.027  32.784  1.00  0.00      B    O  
ATOM   4129  H1  HOH B1370       9.845  18.636  33.628  1.00  0.00      B    H  
ATOM   4130  H2  HOH B1370      11.154  19.067  32.710  1.00  0.00      B    H  
ATOM   4131  O   HOH B1371      32.369  15.137  16.000  1.00  0.00      B    O  
ATOM   4132  H1  HOH B1371      32.106  15.217  15.017  1.00  0.00      B    H  
ATOM   4133  H2  HOH B1371      32.108  14.172  16.265  1.00  0.00      B    H  
ATOM   4134  O   HOH B1372       8.889  35.077  37.386  1.00  0.00      B    O  
ATOM   4135  H1  HOH B1372       8.743  34.549  38.281  1.00  0.00      B    H  
ATOM   4136  H2  HOH B1372       8.809  36.084  37.652  1.00  0.00      B    H  
ATOM   4137  O   HOH B1373      19.867  14.949  28.977  1.00  0.00      B    O  
ATOM   4138  H1  HOH B1373      19.493  14.290  29.621  1.00  0.00      B    H  
ATOM   4139  H2  HOH B1373      20.823  15.147  29.287  1.00  0.00      B    H  
ATOM   4140  O   HOH B1374      29.223   3.200  26.455  1.00  0.00      B    O  
ATOM   4141  H1  HOH B1374      30.099   3.008  26.924  1.00  0.00      B    H  
ATOM   4142  H2  HOH B1374      28.583   3.578  27.124  1.00  0.00      B    H  
ATOM   4143  O   HOH B1375      15.513  14.766  32.522  1.00  0.00      B    O  
ATOM   4144  H1  HOH B1375      15.129  14.948  31.653  1.00  0.00      B    H  
ATOM   4145  H2  HOH B1375      14.765  14.966  33.186  1.00  0.00      B    H  
ATOM   4146  O   HOH B1376      38.668  35.496  18.731  1.00  0.00      B    O  
ATOM   4147  H1  HOH B1376      38.675  34.843  17.931  1.00  0.00      B    H  
ATOM   4148  H2  HOH B1376      39.244  36.297  18.405  1.00  0.00      B    H  
ATOM   4149  O   HOH B1377       2.579  19.644  28.637  1.00  0.00      B    O  
ATOM   4150  H1  HOH B1377       3.312  20.253  28.997  1.00  0.00      B    H  
ATOM   4151  H2  HOH B1377       1.681  19.983  28.939  1.00  0.00      B    H  
ATOM   4152  O   HOH B1378       7.519   4.290  35.538  1.00  0.00      B    O  
ATOM   4153  H1  HOH B1378       7.461   5.229  35.238  1.00  0.00      B    H  
ATOM   4154  H2  HOH B1378       7.421   4.349  36.526  1.00  0.00      B    H  
ATOM   4155  O   HOH B1379      22.648  10.817  29.104  1.00  0.00      B    O  
ATOM   4156  H1  HOH B1379      23.440  10.205  29.224  1.00  0.00      B    H  
ATOM   4157  H2  HOH B1379      22.548  11.383  29.980  1.00  0.00      B    H  
ATOM   4158  O   HOH B1380      29.333  34.956  38.554  1.00  0.00      B    O  
ATOM   4159  H1  HOH B1380      29.857  34.235  39.039  1.00  0.00      B    H  
ATOM   4160  H2  HOH B1380      28.605  35.298  39.175  1.00  0.00      B    H  
ATOM   4161  O   HOH B1381      21.205  28.249  31.277  1.00  0.00      B    O  
ATOM   4162  H1  HOH B1381      20.712  27.432  31.432  1.00  0.00      B    H  
ATOM   4163  H2  HOH B1381      21.742  28.410  32.050  1.00  0.00      B    H  
ATOM   4164  O   HOH B1382      37.097   0.197   3.021  1.00  0.00      B    O  
ATOM   4165  H1  HOH B1382      36.761  -0.288   2.231  1.00  0.00      B    H  
ATOM   4166  H2  HOH B1382      36.991   1.210   2.787  1.00  0.00      B    H  
ATOM   4167  O   HOH B1383       7.628  11.792  18.647  1.00  0.00      B    O  
ATOM   4168  H1  HOH B1383       7.000  11.608  19.395  1.00  0.00      B    H  
ATOM   4169  H2  HOH B1383       8.490  11.307  18.794  1.00  0.00      B    H  
ATOM   4170  O   HOH B1384      13.618  12.125  23.823  1.00  0.00      B    O  
ATOM   4171  H1  HOH B1384      13.458  12.380  22.850  1.00  0.00      B    H  
ATOM   4172  H2  HOH B1384      14.068  12.909  24.258  1.00  0.00      B    H  
ATOM   4173  O   HOH B1385      26.081   3.876  23.989  1.00  0.00      B    O  
ATOM   4174  H1  HOH B1385      26.762   3.247  24.469  1.00  0.00      B    H  
ATOM   4175  H2  HOH B1385      25.176   3.405  24.117  1.00  0.00      B    H  
ATOM   4176  O   HOH B1386       7.889  20.140   9.140  1.00  0.00      B    O  
ATOM   4177  H1  HOH B1386       8.664  19.681   8.691  1.00  0.00      B    H  
ATOM   4178  H2  HOH B1386       7.496  19.468   9.817  1.00  0.00      B    H  
ATOM   4179  O   HOH B1387       3.443   4.952  35.083  1.00  0.00      B    O  
ATOM   4180  H1  HOH B1387       3.356   4.910  34.040  1.00  0.00      B    H  
ATOM   4181  H2  HOH B1387       4.182   5.621  35.286  1.00  0.00      B    H  
ATOM   4182  O   HOH B1388       4.281   2.898  17.788  1.00  0.00      B    O  
ATOM   4183  H1  HOH B1388       4.456   3.792  17.335  1.00  0.00      B    H  
ATOM   4184  H2  HOH B1388       4.667   2.195  17.152  1.00  0.00      B    H  
ATOM   4185  O   HOH B1389      15.125   5.404  14.808  1.00  0.00      B    O  
ATOM   4186  H1  HOH B1389      14.762   5.270  15.743  1.00  0.00      B    H  
ATOM   4187  H2  HOH B1389      14.930   4.544  14.300  1.00  0.00      B    H  
ATOM   4188  O   HOH B1390      25.053  20.688   3.538  1.00  0.00      B    O  
ATOM   4189  H1  HOH B1390      25.002  20.265   4.450  1.00  0.00      B    H  
ATOM   4190  H2  HOH B1390      25.494  20.013   2.866  1.00  0.00      B    H  
ATOM   4191  O   HOH B1391      33.234  29.821  18.076  1.00  0.00      B    O  
ATOM   4192  H1  HOH B1391      32.622  28.990  17.952  1.00  0.00      B    H  
ATOM   4193  H2  HOH B1391      33.060  30.163  19.025  1.00  0.00      B    H  
ATOM   4194  O   HOH B1392       4.686   5.208  16.729  1.00  0.00      B    O  
ATOM   4195  H1  HOH B1392       4.024   5.774  17.275  1.00  0.00      B    H  
ATOM   4196  H2  HOH B1392       4.427   5.258  15.757  1.00  0.00      B    H  
ATOM   4197  O   HOH B1393      25.226  16.980  28.199  1.00  0.00      B    O  
ATOM   4198  H1  HOH B1393      25.505  17.754  27.626  1.00  0.00      B    H  
ATOM   4199  H2  HOH B1393      25.969  16.667  28.807  1.00  0.00      B    H  
ATOM   4200  O   HOH B1394      18.272  25.739   5.364  1.00  0.00      B    O  
ATOM   4201  H1  HOH B1394      18.282  24.802   5.059  1.00  0.00      B    H  
ATOM   4202  H2  HOH B1394      17.441  26.151   4.914  1.00  0.00      B    H  
ATOM   4203  O   HOH B1395      16.581  10.897   6.816  1.00  0.00      B    O  
ATOM   4204  H1  HOH B1395      17.384  10.791   6.251  1.00  0.00      B    H  
ATOM   4205  H2  HOH B1395      15.819  11.113   6.164  1.00  0.00      B    H  
ATOM   4206  O   HOH B1396      17.922   9.457  17.244  1.00  0.00      B    O  
ATOM   4207  H1  HOH B1396      17.387  10.065  17.903  1.00  0.00      B    H  
ATOM   4208  H2  HOH B1396      18.451   8.750  17.725  1.00  0.00      B    H  
ATOM   4209  O   HOH B1397      23.734  13.457   9.313  1.00  0.00      B    O  
ATOM   4210  H1  HOH B1397      23.905  13.912  10.218  1.00  0.00      B    H  
ATOM   4211  H2  HOH B1397      24.223  12.593   9.344  1.00  0.00      B    H  
ATOM   4212  O   HOH B1398      16.121  27.036  33.951  1.00  0.00      B    O  
ATOM   4213  H1  HOH B1398      15.542  27.548  33.398  1.00  0.00      B    H  
ATOM   4214  H2  HOH B1398      15.754  26.089  34.121  1.00  0.00      B    H  
ATOM   4215  O   HOH B1399      26.556  30.832  21.828  1.00  0.00      B    O  
ATOM   4216  H1  HOH B1399      27.466  30.451  21.735  1.00  0.00      B    H  
ATOM   4217  H2  HOH B1399      25.919  30.185  21.422  1.00  0.00      B    H  
ATOM   4218  O   HOH B1400       6.166   2.449  23.249  1.00  0.00      B    O  
ATOM   4219  H1  HOH B1400       5.646   2.745  24.108  1.00  0.00      B    H  
ATOM   4220  H2  HOH B1400       6.661   1.571  23.468  1.00  0.00      B    H  
ATOM   4221  O   HOH B1401      24.735  11.340   6.004  1.00  0.00      B    O  
ATOM   4222  H1  HOH B1401      23.981  11.987   5.649  1.00  0.00      B    H  
ATOM   4223  H2  HOH B1401      25.374  11.940   6.548  1.00  0.00      B    H  
ATOM   4224  O   HOH B1402      11.235  21.652  35.470  1.00  0.00      B    O  
ATOM   4225  H1  HOH B1402      11.695  22.508  35.933  1.00  0.00      B    H  
ATOM   4226  H2  HOH B1402      10.816  21.096  36.205  1.00  0.00      B    H  
ATOM   4227  O   HOH B1403      11.850  35.690  25.048  1.00  0.00      B    O  
ATOM   4228  H1  HOH B1403      10.955  35.330  25.437  1.00  0.00      B    H  
ATOM   4229  H2  HOH B1403      12.155  35.033  24.356  1.00  0.00      B    H  
ATOM   4230  O   HOH B1404      32.380   4.798  33.484  1.00  0.00      B    O  
ATOM   4231  H1  HOH B1404      33.026   4.211  32.985  1.00  0.00      B    H  
ATOM   4232  H2  HOH B1404      31.680   5.167  32.826  1.00  0.00      B    H  
ATOM   4233  O   HOH B1405      35.038  29.490  26.773  1.00  0.00      B    O  
ATOM   4234  H1  HOH B1405      34.693  30.279  26.289  1.00  0.00      B    H  
ATOM   4235  H2  HOH B1405      35.657  29.851  27.487  1.00  0.00      B    H  
ATOM   4236  O   HOH B1406      13.815  18.850   7.376  1.00  0.00      B    O  
ATOM   4237  H1  HOH B1406      14.413  18.364   8.072  1.00  0.00      B    H  
ATOM   4238  H2  HOH B1406      12.956  18.281   7.220  1.00  0.00      B    H  
ATOM   4239  O   HOH B1407      30.254   8.066  35.862  1.00  0.00      B    O  
ATOM   4240  H1  HOH B1407      30.561   8.973  36.347  1.00  0.00      B    H  
ATOM   4241  H2  HOH B1407      30.566   7.360  36.498  1.00  0.00      B    H  
ATOM   4242  O   HOH B1408      34.699  26.715  19.164  1.00  0.00      B    O  
ATOM   4243  H1  HOH B1408      34.013  26.425  18.500  1.00  0.00      B    H  
ATOM   4244  H2  HOH B1408      35.485  27.008  18.682  1.00  0.00      B    H  
ATOM   4245  O   HOH B1409      19.929  38.011  30.565  1.00  0.00      B    O  
ATOM   4246  H1  HOH B1409      19.958  38.687  29.851  1.00  0.00      B    H  
ATOM   4247  H2  HOH B1409      19.631  37.175  30.187  1.00  0.00      B    H  
ATOM   4248  O   HOH B1410      12.002  16.313  23.138  1.00  0.00      B    O  
ATOM   4249  H1  HOH B1410      12.102  17.138  23.715  1.00  0.00      B    H  
ATOM   4250  H2  HOH B1410      12.960  16.131  22.771  1.00  0.00      B    H  
ATOM   4251  O   HOH B1411      12.259  38.262  29.761  1.00  0.00      B    O  
ATOM   4252  H1  HOH B1411      12.619  37.569  30.370  1.00  0.00      B    H  
ATOM   4253  H2  HOH B1411      12.972  39.022  29.777  1.00  0.00      B    H  
ATOM   4254  O   HOH B1412      33.597  26.357  16.564  1.00  0.00      B    O  
ATOM   4255  H1  HOH B1412      32.697  26.787  16.837  1.00  0.00      B    H  
ATOM   4256  H2  HOH B1412      33.827  26.685  15.607  1.00  0.00      B    H  
ATOM   4257  O   HOH B1413      32.625  21.705  19.988  1.00  0.00      B    O  
ATOM   4258  H1  HOH B1413      32.481  22.184  19.090  1.00  0.00      B    H  
ATOM   4259  H2  HOH B1413      31.762  21.303  20.289  1.00  0.00      B    H  
ATOM   4260  O   HOH B1414      16.221  17.437  28.255  1.00  0.00      B    O  
ATOM   4261  H1  HOH B1414      17.134  17.685  28.636  1.00  0.00      B    H  
ATOM   4262  H2  HOH B1414      16.075  16.496  28.549  1.00  0.00      B    H  
ATOM   4263  O   HOH B1415       3.073   2.699   7.887  1.00  0.00      B    O  
ATOM   4264  H1  HOH B1415       2.933   1.774   8.237  1.00  0.00      B    H  
ATOM   4265  H2  HOH B1415       2.945   2.672   6.879  1.00  0.00      B    H  
ATOM   4266  O   HOH B1416      29.417  30.168  23.300  1.00  0.00      B    O  
ATOM   4267  H1  HOH B1416      28.632  30.359  23.900  1.00  0.00      B    H  
ATOM   4268  H2  HOH B1416      29.177  29.525  22.550  1.00  0.00      B    H  
ATOM   4269  O   HOH B1417      24.610   8.444  21.729  1.00  0.00      B    O  
ATOM   4270  H1  HOH B1417      25.040   7.606  21.277  1.00  0.00      B    H  
ATOM   4271  H2  HOH B1417      24.897   8.525  22.736  1.00  0.00      B    H  
ATOM   4272  O   HOH B1418      19.910  15.545   4.735  1.00  0.00      B    O  
ATOM   4273  H1  HOH B1418      19.222  14.768   4.628  1.00  0.00      B    H  
ATOM   4274  H2  HOH B1418      20.733  15.142   5.145  1.00  0.00      B    H  
ATOM   4275  O   HOH B1419      37.179   9.341   1.508  1.00  0.00      B    O  
ATOM   4276  H1  HOH B1419      37.358   8.560   2.181  1.00  0.00      B    H  
ATOM   4277  H2  HOH B1419      37.226   8.840   0.608  1.00  0.00      B    H  
ATOM   4278  O   HOH B1420      14.530   3.760   1.663  1.00  0.00      B    O  
ATOM   4279  H1  HOH B1420      14.953   4.642   1.867  1.00  0.00      B    H  
ATOM   4280  H2  HOH B1420      15.099   3.344   0.904  1.00  0.00      B    H  
ATOM   4281  O   HOH B1421      21.994  26.775  12.831  1.00  0.00      B    O  
ATOM   4282  H1  HOH B1421      22.592  27.522  13.113  1.00  0.00      B    H  
ATOM   4283  H2  HOH B1421      22.125  26.071  13.552  1.00  0.00      B    H  
ATOM   4284  O   HOH B1422      17.629   0.626  12.264  1.00  0.00      B    O  
ATOM   4285  H1  HOH B1422      17.397   1.074  11.354  1.00  0.00      B    H  
ATOM   4286  H2  HOH B1422      17.000  -0.125  12.441  1.00  0.00      B    H  
ATOM   4287  O   HOH B1423       6.307   2.958   0.886  1.00  0.00      B    O  
ATOM   4288  H1  HOH B1423       5.310   2.824   1.057  1.00  0.00      B    H  
ATOM   4289  H2  HOH B1423       6.739   3.418   1.662  1.00  0.00      B    H  
ATOM   4290  O   HOH B1424       3.334  30.441  14.176  1.00  0.00      B    O  
ATOM   4291  H1  HOH B1424       3.453  31.227  14.815  1.00  0.00      B    H  
ATOM   4292  H2  HOH B1424       4.203  30.376  13.630  1.00  0.00      B    H  
ATOM   4293  O   HOH B1425      32.842  12.703   8.665  1.00  0.00      B    O  
ATOM   4294  H1  HOH B1425      33.719  12.648   9.148  1.00  0.00      B    H  
ATOM   4295  H2  HOH B1425      32.891  13.619   8.107  1.00  0.00      B    H  
ATOM   4296  O   HOH B1426      17.654  23.401   1.414  1.00  0.00      B    O  
ATOM   4297  H1  HOH B1426      17.485  24.332   1.708  1.00  0.00      B    H  
ATOM   4298  H2  HOH B1426      16.730  22.982   1.345  1.00  0.00      B    H  
ATOM   4299  O   HOH B1427      10.204  10.513   1.246  1.00  0.00      B    O  
ATOM   4300  H1  HOH B1427      10.570  10.576   2.220  1.00  0.00      B    H  
ATOM   4301  H2  HOH B1427       9.389  11.087   1.164  1.00  0.00      B    H  
ATOM   4302  O   HOH B1428      25.182  29.220  19.861  1.00  0.00      B    O  
ATOM   4303  H1  HOH B1428      24.857  28.293  19.570  1.00  0.00      B    H  
ATOM   4304  H2  HOH B1428      24.399  29.803  19.891  1.00  0.00      B    H  
ATOM   4305  O   HOH B1429      32.923  29.754  33.941  1.00  0.00      B    O  
ATOM   4306  H1  HOH B1429      33.222  28.770  33.758  1.00  0.00      B    H  
ATOM   4307  H2  HOH B1429      31.977  29.779  34.170  1.00  0.00      B    H  
ATOM   4308  O   HOH B1430       7.217  29.977  22.367  1.00  0.00      B    O  
ATOM   4309  H1  HOH B1430       6.434  29.468  22.785  1.00  0.00      B    H  
ATOM   4310  H2  HOH B1430       7.057  31.008  22.445  1.00  0.00      B    H  
ATOM   4311  O   HOH B1431      13.928   6.660  20.783  1.00  0.00      B    O  
ATOM   4312  H1  HOH B1431      13.048   6.372  21.149  1.00  0.00      B    H  
ATOM   4313  H2  HOH B1431      14.435   7.251  21.549  1.00  0.00      B    H  
ATOM   4314  O   HOH B1432      25.342  31.489  31.666  1.00  0.00      B    O  
ATOM   4315  H1  HOH B1432      25.518  32.150  32.365  1.00  0.00      B    H  
ATOM   4316  H2  HOH B1432      24.389  31.282  31.641  1.00  0.00      B    H  
ATOM   4317  O   HOH B1433      26.037   5.277  35.010  1.00  0.00      B    O  
ATOM   4318  H1  HOH B1433      27.002   5.073  34.618  1.00  0.00      B    H  
ATOM   4319  H2  HOH B1433      25.793   6.171  34.619  1.00  0.00      B    H  
ATOM   4320  O   HOH B1434      31.327  12.749  14.490  1.00  0.00      B    O  
ATOM   4321  H1  HOH B1434      30.441  12.739  14.049  1.00  0.00      B    H  
ATOM   4322  H2  HOH B1434      31.153  12.376  15.368  1.00  0.00      B    H  
ATOM   4323  O   HOH B1435      36.680   4.574  28.252  1.00  0.00      B    O  
ATOM   4324  H1  HOH B1435      36.515   5.219  27.483  1.00  0.00      B    H  
ATOM   4325  H2  HOH B1435      37.253   3.825  27.862  1.00  0.00      B    H  
ATOM   4326  O   HOH B1436       2.536  32.954   6.681  1.00  0.00      B    O  
ATOM   4327  H1  HOH B1436       3.162  32.853   5.851  1.00  0.00      B    H  
ATOM   4328  H2  HOH B1436       2.109  33.850   6.622  1.00  0.00      B    H  
ATOM   4329  O   HOH B1437      13.081  14.943  37.251  1.00  0.00      B    O  
ATOM   4330  H1  HOH B1437      12.827  15.849  37.624  1.00  0.00      B    H  
ATOM   4331  H2  HOH B1437      14.016  15.001  36.846  1.00  0.00      B    H  
ATOM   4332  O   HOH B1438       3.929  32.821   9.043  1.00  0.00      B    O  
ATOM   4333  H1  HOH B1438       3.567  33.295   9.885  1.00  0.00      B    H  
ATOM   4334  H2  HOH B1438       3.170  32.933   8.300  1.00  0.00      B    H  
ATOM   4335  O   HOH B1439      27.687  34.972  12.815  1.00  0.00      B    O  
ATOM   4336  H1  HOH B1439      26.660  35.110  13.010  1.00  0.00      B    H  
ATOM   4337  H2  HOH B1439      27.787  35.088  11.777  1.00  0.00      B    H  
ATOM   4338  O   HOH B1440      37.803  15.219   5.558  1.00  0.00      B    O  
ATOM   4339  H1  HOH B1440      38.288  16.057   5.895  1.00  0.00      B    H  
ATOM   4340  H2  HOH B1440      38.424  14.500   5.805  1.00  0.00      B    H  
ATOM   4341  O   HOH B1441       2.363  32.796   1.633  1.00  0.00      B    O  
ATOM   4342  H1  HOH B1441       2.669  33.718   1.307  1.00  0.00      B    H  
ATOM   4343  H2  HOH B1441       2.960  32.094   1.179  1.00  0.00      B    H  
ATOM   4344  O   HOH B1442      31.390  25.663  29.288  1.00  0.00      B    O  
ATOM   4345  H1  HOH B1442      31.926  25.774  28.371  1.00  0.00      B    H  
ATOM   4346  H2  HOH B1442      31.522  26.443  29.881  1.00  0.00      B    H  
ATOM   4347  O   HOH B1443      11.145   7.555  33.253  1.00  0.00      B    O  
ATOM   4348  H1  HOH B1443      11.337   7.149  32.355  1.00  0.00      B    H  
ATOM   4349  H2  HOH B1443      10.866   6.778  33.834  1.00  0.00      B    H  
ATOM   4350  O   HOH B1444       3.853   1.111  31.975  1.00  0.00      B    O  
ATOM   4351  H1  HOH B1444       4.642   1.683  31.802  1.00  0.00      B    H  
ATOM   4352  H2  HOH B1444       3.161   1.788  32.347  1.00  0.00      B    H  
ATOM   4353  O   HOH B1445       7.178  24.918  33.260  1.00  0.00      B    O  
ATOM   4354  H1  HOH B1445       8.018  24.560  33.642  1.00  0.00      B    H  
ATOM   4355  H2  HOH B1445       6.863  25.607  33.877  1.00  0.00      B    H  
ATOM   4356  O   HOH B1446      36.180   3.882   7.561  1.00  0.00      B    O  
ATOM   4357  H1  HOH B1446      37.219   3.830   7.367  1.00  0.00      B    H  
ATOM   4358  H2  HOH B1446      35.877   3.015   7.962  1.00  0.00      B    H  
ATOM   4359  O   HOH B1447      10.202  30.709  22.172  1.00  0.00      B    O  
ATOM   4360  H1  HOH B1447      10.905  30.160  22.594  1.00  0.00      B    H  
ATOM   4361  H2  HOH B1447       9.273  30.316  22.278  1.00  0.00      B    H  
ATOM   4362  O   HOH B1448      35.859   6.199   6.207  1.00  0.00      B    O  
ATOM   4363  H1  HOH B1448      35.714   5.447   6.854  1.00  0.00      B    H  
ATOM   4364  H2  HOH B1448      36.373   6.878   6.733  1.00  0.00      B    H  
ATOM   4365  O   HOH B1449       9.545  28.836  15.589  1.00  0.00      B    O  
ATOM   4366  H1  HOH B1449       9.323  29.792  15.455  1.00  0.00      B    H  
ATOM   4367  H2  HOH B1449      10.184  28.911  16.404  1.00  0.00      B    H  
ATOM   4368  O   HOH B1450       7.378  32.997   0.196  1.00  0.00      B    O  
ATOM   4369  H1  HOH B1450       7.265  33.807   0.758  1.00  0.00      B    H  
ATOM   4370  H2  HOH B1450       7.935  32.349   0.689  1.00  0.00      B    H  
ATOM   4371  O   HOH B1451       9.425  14.735  32.628  1.00  0.00      B    O  
ATOM   4372  H1  HOH B1451       8.777  15.453  32.240  1.00  0.00      B    H  
ATOM   4373  H2  HOH B1451       9.281  14.655  33.627  1.00  0.00      B    H  
ATOM   4374  O   HOH B1452      15.101  31.067  36.264  1.00  0.00      B    O  
ATOM   4375  H1  HOH B1452      14.371  31.165  36.990  1.00  0.00      B    H  
ATOM   4376  H2  HOH B1452      15.797  30.382  36.619  1.00  0.00      B    H  
ATOM   4377  O   HOH B1453      16.686   1.692   3.770  1.00  0.00      B    O  
ATOM   4378  H1  HOH B1453      17.565   1.206   3.491  1.00  0.00      B    H  
ATOM   4379  H2  HOH B1453      16.844   2.663   3.995  1.00  0.00      B    H  
ATOM   4380  O   HOH B1454       9.450  12.632  11.549  1.00  0.00      B    O  
ATOM   4381  H1  HOH B1454       8.496  12.386  11.746  1.00  0.00      B    H  
ATOM   4382  H2  HOH B1454      10.017  11.807  11.526  1.00  0.00      B    H  
ATOM   4383  O   HOH B1455      11.559  28.004  32.063  1.00  0.00      B    O  
ATOM   4384  H1  HOH B1455      11.385  28.978  32.270  1.00  0.00      B    H  
ATOM   4385  H2  HOH B1455      10.823  27.795  31.396  1.00  0.00      B    H  
ATOM   4386  O   HOH B1456      38.515   4.032  21.814  1.00  0.00      B    O  
ATOM   4387  H1  HOH B1456      38.148   4.336  20.929  1.00  0.00      B    H  
ATOM   4388  H2  HOH B1456      37.770   3.644  22.360  1.00  0.00      B    H  
ATOM   4389  O   HOH B1457      35.793  33.270  16.977  1.00  0.00      B    O  
ATOM   4390  H1  HOH B1457      35.891  32.818  16.089  1.00  0.00      B    H  
ATOM   4391  H2  HOH B1457      36.103  32.608  17.693  1.00  0.00      B    H  
ATOM   4392  O   HOH B1458       0.665  32.491  35.671  1.00  0.00      B    O  
ATOM   4393  H1  HOH B1458       0.662  33.227  36.391  1.00  0.00      B    H  
ATOM   4394  H2  HOH B1458       1.343  31.784  35.891  1.00  0.00      B    H  
ATOM   4395  O   HOH B1459      25.751  38.120  28.694  1.00  0.00      B    O  
ATOM   4396  H1  HOH B1459      26.006  37.275  28.138  1.00  0.00      B    H  
ATOM   4397  H2  HOH B1459      25.668  38.950  28.092  1.00  0.00      B    H  
ATOM   4398  O   HOH B1460      27.981  22.831  30.388  1.00  0.00      B    O  
ATOM   4399  H1  HOH B1460      27.279  22.237  29.917  1.00  0.00      B    H  
ATOM   4400  H2  HOH B1460      27.479  23.458  31.009  1.00  0.00      B    H  
ATOM   4401  O   HOH B1461      22.146  36.796   7.713  1.00  0.00      B    O  
ATOM   4402  H1  HOH B1461      22.482  35.953   7.391  1.00  0.00      B    H  
ATOM   4403  H2  HOH B1461      22.789  37.145   8.456  1.00  0.00      B    H  
ATOM   4404  O   HOH B1462      31.080   4.874  15.423  1.00  0.00      B    O  
ATOM   4405  H1  HOH B1462      31.168   5.029  16.419  1.00  0.00      B    H  
ATOM   4406  H2  HOH B1462      30.126   4.685  15.193  1.00  0.00      B    H  
ATOM   4407  O   HOH B1463      32.251   4.680  29.972  1.00  0.00      B    O  
ATOM   4408  H1  HOH B1463      31.883   3.832  30.485  1.00  0.00      B    H  
ATOM   4409  H2  HOH B1463      33.008   4.998  30.532  1.00  0.00      B    H  
ATOM   4410  O   HOH B1464      39.486  35.537  21.679  1.00  0.00      B    O  
ATOM   4411  H1  HOH B1464      38.615  35.636  22.273  1.00  0.00      B    H  
ATOM   4412  H2  HOH B1464      39.148  35.418  20.705  1.00  0.00      B    H  
ATOM   4413  O   HOH B1465      20.256  22.886  18.317  1.00  0.00      B    O  
ATOM   4414  H1  HOH B1465      19.907  23.302  19.095  1.00  0.00      B    H  
ATOM   4415  H2  HOH B1465      19.579  22.202  18.149  1.00  0.00      B    H  
ATOM   4416  O   HOH B1466      10.780  14.752  25.963  1.00  0.00      B    O  
ATOM   4417  H1  HOH B1466      10.436  14.810  24.994  1.00  0.00      B    H  
ATOM   4418  H2  HOH B1466      10.095  14.175  26.425  1.00  0.00      B    H  
ATOM   4419  O   HOH B1467      16.745   8.895  11.663  1.00  0.00      B    O  
ATOM   4420  H1  HOH B1467      17.183   9.661  12.126  1.00  0.00      B    H  
ATOM   4421  H2  HOH B1467      16.977   8.910  10.708  1.00  0.00      B    H  
ATOM   4422  O   HOH B1468      15.879  33.607   3.303  1.00  0.00      B    O  
ATOM   4423  H1  HOH B1468      16.449  33.181   4.013  1.00  0.00      B    H  
ATOM   4424  H2  HOH B1468      16.456  34.241   2.775  1.00  0.00      B    H  
ATOM   4425  O   HOH B1469      31.883  20.426  10.734  1.00  0.00      B    O  
ATOM   4426  H1  HOH B1469      31.181  20.073  10.072  1.00  0.00      B    H  
ATOM   4427  H2  HOH B1469      32.763  20.202  10.317  1.00  0.00      B    H  
ATOM   4428  O   HOH B1470      34.945  27.465  35.042  1.00  0.00      B    O  
ATOM   4429  H1  HOH B1470      34.478  26.853  35.707  1.00  0.00      B    H  
ATOM   4430  H2  HOH B1470      35.655  28.014  35.558  1.00  0.00      B    H  
ATOM   4431  O   HOH B1471      19.116  20.127  36.633  1.00  0.00      B    O  
ATOM   4432  H1  HOH B1471      18.626  20.144  35.734  1.00  0.00      B    H  
ATOM   4433  H2  HOH B1471      19.958  20.609  36.444  1.00  0.00      B    H  
ATOM   4434  O   HOH B1472      13.060  21.028  33.479  1.00  0.00      B    O  
ATOM   4435  H1  HOH B1472      12.508  21.316  34.255  1.00  0.00      B    H  
ATOM   4436  H2  HOH B1472      13.080  20.017  33.500  1.00  0.00      B    H  
ATOM   4437  O   HOH B1473      21.220   0.936   4.315  1.00  0.00      B    O  
ATOM   4438  H1  HOH B1473      22.170   0.905   4.299  1.00  0.00      B    H  
ATOM   4439  H2  HOH B1473      20.853   0.510   5.123  1.00  0.00      B    H  
ATOM   4440  O   HOH B1474      20.325   0.043  32.997  1.00  0.00      B    O  
ATOM   4441  H1  HOH B1474      20.189  -0.470  32.148  1.00  0.00      B    H  
ATOM   4442  H2  HOH B1474      19.836   0.997  32.989  1.00  0.00      B    H  
ATOM   4443  O   HOH B1475      38.372   2.566  27.118  1.00  0.00      B    O  
ATOM   4444  H1  HOH B1475      37.830   2.950  26.305  1.00  0.00      B    H  
ATOM   4445  H2  HOH B1475      38.453   1.586  26.915  1.00  0.00      B    H  
ATOM   4446  O   HOH B1476      35.275   1.106  18.399  1.00  0.00      B    O  
ATOM   4447  H1  HOH B1476      35.553   2.032  18.166  1.00  0.00      B    H  
ATOM   4448  H2  HOH B1476      34.476   1.180  19.094  1.00  0.00      B    H  
ATOM   4449  O   HOH B1477      13.322   1.179   9.115  1.00  0.00      B    O  
ATOM   4450  H1  HOH B1477      12.599   1.937   9.265  1.00  0.00      B    H  
ATOM   4451  H2  HOH B1477      13.711   1.376   8.244  1.00  0.00      B    H  
ATOM   4452  O   HOH B1478      26.661  11.051   4.169  1.00  0.00      B    O  
ATOM   4453  H1  HOH B1478      25.850  11.012   4.785  1.00  0.00      B    H  
ATOM   4454  H2  HOH B1478      27.178  11.834   4.460  1.00  0.00      B    H  
ATOM   4455  O   HOH B1479      38.780  10.682   3.395  1.00  0.00      B    O  
ATOM   4456  H1  HOH B1479      38.032  10.729   2.731  1.00  0.00      B    H  
ATOM   4457  H2  HOH B1479      39.247   9.825   3.121  1.00  0.00      B    H  
ATOM   4458  O   HOH B1480       7.808   9.128  21.804  1.00  0.00      B    O  
ATOM   4459  H1  HOH B1480       7.773   9.799  22.581  1.00  0.00      B    H  
ATOM   4460  H2  HOH B1480       8.152   8.245  22.132  1.00  0.00      B    H  
ATOM   4461  O   HOH B1481       2.358  35.964  27.125  1.00  0.00      B    O  
ATOM   4462  H1  HOH B1481       2.568  35.440  27.962  1.00  0.00      B    H  
ATOM   4463  H2  HOH B1481       2.872  36.815  27.224  1.00  0.00      B    H  
ATOM   4464  O   HOH B1482      38.327  13.492   7.881  1.00  0.00      B    O  
ATOM   4465  H1  HOH B1482      37.950  12.581   8.169  1.00  0.00      B    H  
ATOM   4466  H2  HOH B1482      37.799  14.248   8.299  1.00  0.00      B    H  
ATOM   4467  O   HOH B1483      31.678  18.988  13.118  1.00  0.00      B    O  
ATOM   4468  H1  HOH B1483      30.785  19.180  13.524  1.00  0.00      B    H  
ATOM   4469  H2  HOH B1483      31.754  19.475  12.197  1.00  0.00      B    H  
ATOM   4470  O   HOH B1484      32.714  19.185  17.514  1.00  0.00      B    O  
ATOM   4471  H1  HOH B1484      33.502  19.315  16.899  1.00  0.00      B    H  
ATOM   4472  H2  HOH B1484      33.086  18.935  18.391  1.00  0.00      B    H  
ATOM   4473  O   HOH B1485      24.850   2.819  38.463  1.00  0.00      B    O  
ATOM   4474  H1  HOH B1485      25.675   3.419  38.703  1.00  0.00      B    H  
ATOM   4475  H2  HOH B1485      25.140   1.859  38.552  1.00  0.00      B    H  
ATOM   4476  O   HOH B1486       2.196  27.713  31.965  1.00  0.00      B    O  
ATOM   4477  H1  HOH B1486       1.510  28.366  32.415  1.00  0.00      B    H  
ATOM   4478  H2  HOH B1486       1.854  27.534  31.016  1.00  0.00      B    H  
ATOM   4479  O   HOH B1487       3.812   7.005  19.115  1.00  0.00      B    O  
ATOM   4480  H1  HOH B1487       4.310   7.774  18.684  1.00  0.00      B    H  
ATOM   4481  H2  HOH B1487       2.879   7.268  19.305  1.00  0.00      B    H  
ATOM   4482  O   HOH B1488       8.814  17.568  12.782  1.00  0.00      B    O  
ATOM   4483  H1  HOH B1488       8.272  16.742  12.467  1.00  0.00      B    H  
ATOM   4484  H2  HOH B1488       8.535  17.841  13.759  1.00  0.00      B    H  
ATOM   4485  O   HOH B1489      22.347  34.220  21.642  1.00  0.00      B    O  
ATOM   4486  H1  HOH B1489      22.315  34.454  22.652  1.00  0.00      B    H  
ATOM   4487  H2  HOH B1489      23.001  33.425  21.567  1.00  0.00      B    H  
ATOM   4488  O   HOH B1490      15.361  34.643  29.948  1.00  0.00      B    O  
ATOM   4489  H1  HOH B1490      14.472  34.412  29.511  1.00  0.00      B    H  
ATOM   4490  H2  HOH B1490      15.760  35.494  29.475  1.00  0.00      B    H  
ATOM   4491  O   HOH B1491      23.780  36.380  34.855  1.00  0.00      B    O  
ATOM   4492  H1  HOH B1491      23.670  35.874  33.982  1.00  0.00      B    H  
ATOM   4493  H2  HOH B1491      22.904  36.883  34.947  1.00  0.00      B    H  
ATOM   4494  O   HOH B1492      15.906  36.971  12.229  1.00  0.00      B    O  
ATOM   4495  H1  HOH B1492      15.418  36.634  13.048  1.00  0.00      B    H  
ATOM   4496  H2  HOH B1492      15.507  36.485  11.430  1.00  0.00      B    H  
ATOM   4497  O   HOH B1493      27.424   1.719  25.489  1.00  0.00      B    O  
ATOM   4498  H1  HOH B1493      28.238   2.284  25.797  1.00  0.00      B    H  
ATOM   4499  H2  HOH B1493      27.750   0.732  25.247  1.00  0.00      B    H  
ATOM   4500  O   HOH B1494      28.206  30.034  13.566  1.00  0.00      B    O  
ATOM   4501  H1  HOH B1494      28.644  30.591  14.273  1.00  0.00      B    H  
ATOM   4502  H2  HOH B1494      27.484  30.635  13.111  1.00  0.00      B    H  
ATOM   4503  O   HOH B1495       2.097   6.440  37.341  1.00  0.00      B    O  
ATOM   4504  H1  HOH B1495       2.960   6.151  37.829  1.00  0.00      B    H  
ATOM   4505  H2  HOH B1495       2.090   6.019  36.386  1.00  0.00      B    H  
ATOM   4506  O   HOH B1496       4.950  32.016  25.309  1.00  0.00      B    O  
ATOM   4507  H1  HOH B1496       4.210  32.617  25.470  1.00  0.00      B    H  
ATOM   4508  H2  HOH B1496       5.194  32.086  24.370  1.00  0.00      B    H  
ATOM   4509  O   HOH B1497      20.348  35.191  33.272  1.00  0.00      B    O  
ATOM   4510  H1  HOH B1497      19.733  34.684  32.662  1.00  0.00      B    H  
ATOM   4511  H2  HOH B1497      20.147  34.834  34.169  1.00  0.00      B    H  
ATOM   4512  O   HOH B1498      35.251  35.831  36.533  1.00  0.00      B    O  
ATOM   4513  H1  HOH B1498      34.254  35.673  36.734  1.00  0.00      B    H  
ATOM   4514  H2  HOH B1498      35.690  34.907  36.388  1.00  0.00      B    H  
ATOM   4515  O   HOH B1499      20.059  30.408  27.324  1.00  0.00      B    O  
ATOM   4516  H1  HOH B1499      20.061  31.258  27.921  1.00  0.00      B    H  
ATOM   4517  H2  HOH B1499      20.932  29.891  27.530  1.00  0.00      B    H  
ATOM   4518  O   HOH B1500      36.852  15.736  30.999  1.00  0.00      B    O  
ATOM   4519  H1  HOH B1500      36.011  15.564  31.639  1.00  0.00      B    H  
ATOM   4520  H2  HOH B1500      36.892  14.959  30.401  1.00  0.00      B    H  
ATOM   4521  O   HOH B1501      17.822  22.892  35.090  1.00  0.00      B    O  
ATOM   4522  H1  HOH B1501      18.223  23.467  35.773  1.00  0.00      B    H  
ATOM   4523  H2  HOH B1501      17.284  23.478  34.454  1.00  0.00      B    H  
ATOM   4524  O   HOH B1502      22.413   9.453   0.668  1.00  0.00      B    O  
ATOM   4525  H1  HOH B1502      21.707  10.122   0.962  1.00  0.00      B    H  
ATOM   4526  H2  HOH B1502      22.354   9.372  -0.319  1.00  0.00      B    H  
ATOM   4527  O   HOH B1503      13.672   8.827   4.837  1.00  0.00      B    O  
ATOM   4528  H1  HOH B1503      13.658   9.744   4.422  1.00  0.00      B    H  
ATOM   4529  H2  HOH B1503      13.404   8.193   4.097  1.00  0.00      B    H  
ATOM   4530  O   HOH B1504       0.889  37.615   7.231  1.00  0.00      B    O  
ATOM   4531  H1  HOH B1504       0.264  36.863   7.425  1.00  0.00      B    H  
ATOM   4532  H2  HOH B1504       0.418  38.230   6.584  1.00  0.00      B    H  
ATOM   4533  O   HOH B1505       7.960  11.371  35.537  1.00  0.00      B    O  
ATOM   4534  H1  HOH B1505       8.929  11.197  35.175  1.00  0.00      B    H  
ATOM   4535  H2  HOH B1505       7.318  11.286  34.725  1.00  0.00      B    H  
ATOM   4536  O   HOH B1506       5.772  29.114  15.536  1.00  0.00      B    O  
ATOM   4537  H1  HOH B1506       6.361  29.806  15.956  1.00  0.00      B    H  
ATOM   4538  H2  HOH B1506       6.341  28.398  15.211  1.00  0.00      B    H  
ATOM   4539  O   HOH B1507      36.924  19.465  -0.021  1.00  0.00      B    O  
ATOM   4540  H1  HOH B1507      37.848  19.643   0.342  1.00  0.00      B    H  
ATOM   4541  H2  HOH B1507      36.242  19.321   0.720  1.00  0.00      B    H  
ATOM   4542  O   HOH B1508      19.290  15.992  17.749  1.00  0.00      B    O  
ATOM   4543  H1  HOH B1508      18.795  15.100  18.021  1.00  0.00      B    H  
ATOM   4544  H2  HOH B1508      20.149  15.715  17.278  1.00  0.00      B    H  
ATOM   4545  O   HOH B1509      10.171   1.223  30.781  1.00  0.00      B    O  
ATOM   4546  H1  HOH B1509      10.934   0.558  30.886  1.00  0.00      B    H  
ATOM   4547  H2  HOH B1509       9.292   0.722  30.925  1.00  0.00      B    H  
ATOM   4548  O   HOH B1510      37.041  22.445   1.287  1.00  0.00      B    O  
ATOM   4549  H1  HOH B1510      36.016  22.558   1.367  1.00  0.00      B    H  
ATOM   4550  H2  HOH B1510      37.328  21.728   0.652  1.00  0.00      B    H  
ATOM   4551  O   HOH B1511       1.605  16.391  29.951  1.00  0.00      B    O  
ATOM   4552  H1  HOH B1511       2.581  16.627  29.705  1.00  0.00      B    H  
ATOM   4553  H2  HOH B1511       1.441  16.563  30.910  1.00  0.00      B    H  
ATOM   4554  O   HOH B1512      15.876  12.204  29.249  1.00  0.00      B    O  
ATOM   4555  H1  HOH B1512      16.881  12.162  29.447  1.00  0.00      B    H  
ATOM   4556  H2  HOH B1512      15.780  11.672  28.395  1.00  0.00      B    H  
ATOM   4557  O   HOH B1513      22.146  23.545  30.893  1.00  0.00      B    O  
ATOM   4558  H1  HOH B1513      21.510  24.134  30.425  1.00  0.00      B    H  
ATOM   4559  H2  HOH B1513      21.625  23.069  31.606  1.00  0.00      B    H  
ATOM   4560  O   HOH B1514      32.346  25.184   7.058  1.00  0.00      B    O  
ATOM   4561  H1  HOH B1514      31.730  24.900   7.888  1.00  0.00      B    H  
ATOM   4562  H2  HOH B1514      31.957  24.705   6.271  1.00  0.00      B    H  
ATOM   4563  O   HOH B1515      32.561   0.502  28.542  1.00  0.00      B    O  
ATOM   4564  H1  HOH B1515      33.370   1.084  28.221  1.00  0.00      B    H  
ATOM   4565  H2  HOH B1515      32.088   0.998  29.309  1.00  0.00      B    H  
ATOM   4566  O   HOH B1516      31.943  27.030  13.156  1.00  0.00      B    O  
ATOM   4567  H1  HOH B1516      32.018  26.037  13.012  1.00  0.00      B    H  
ATOM   4568  H2  HOH B1516      32.751  27.573  13.055  1.00  0.00      B    H  
ATOM   4569  O   HOH B1517       4.386   0.229  21.630  1.00  0.00      B    O  
ATOM   4570  H1  HOH B1517       4.402   0.837  20.861  1.00  0.00      B    H  
ATOM   4571  H2  HOH B1517       4.561   0.775  22.464  1.00  0.00      B    H  
ATOM   4572  O   HOH B1518      30.351  14.607  22.598  1.00  0.00      B    O  
ATOM   4573  H1  HOH B1518      30.227  15.435  22.077  1.00  0.00      B    H  
ATOM   4574  H2  HOH B1518      30.688  14.928  23.510  1.00  0.00      B    H  
ATOM   4575  O   HOH B1519       3.162  25.470   3.228  1.00  0.00      B    O  
ATOM   4576  H1  HOH B1519       4.008  25.823   3.662  1.00  0.00      B    H  
ATOM   4577  H2  HOH B1519       2.649  26.192   2.796  1.00  0.00      B    H  
ATOM   4578  O   HOH B1520      -0.207   4.029  13.095  1.00  0.00      B    O  
ATOM   4579  H1  HOH B1520       0.194   3.262  12.576  1.00  0.00      B    H  
ATOM   4580  H2  HOH B1520       0.538   4.498  13.533  1.00  0.00      B    H  
ATOM   4581  O   HOH B1521       2.590  29.932  24.128  1.00  0.00      B    O  
ATOM   4582  H1  HOH B1521       1.898  30.639  24.223  1.00  0.00      B    H  
ATOM   4583  H2  HOH B1521       2.426  29.217  24.841  1.00  0.00      B    H  
ATOM   4584  O   HOH B1522      19.497  38.015  21.143  1.00  0.00      B    O  
ATOM   4585  H1  HOH B1522      20.024  38.183  22.008  1.00  0.00      B    H  
ATOM   4586  H2  HOH B1522      18.582  38.508  21.268  1.00  0.00      B    H  
ATOM   4587  O   HOH B1523      19.559  24.169  36.932  1.00  0.00      B    O  
ATOM   4588  H1  HOH B1523      19.933  25.038  36.555  1.00  0.00      B    H  
ATOM   4589  H2  HOH B1523      19.746  24.110  37.928  1.00  0.00      B    H  
ATOM   4590  O   HOH B1524      33.495  29.549  12.505  1.00  0.00      B    O  
ATOM   4591  H1  HOH B1524      32.705  30.209  12.301  1.00  0.00      B    H  
ATOM   4592  H2  HOH B1524      33.698  29.647  13.449  1.00  0.00      B    H  
ATOM   4593  O   HOH B1525      34.746  26.280  10.302  1.00  0.00      B    O  
ATOM   4594  H1  HOH B1525      34.763  27.153   9.826  1.00  0.00      B    H  
ATOM   4595  H2  HOH B1525      35.390  26.504  11.092  1.00  0.00      B    H  
ATOM   4596  O   HOH B1526       8.523  34.203  23.236  1.00  0.00      B    O  
ATOM   4597  H1  HOH B1526       9.362  34.164  22.653  1.00  0.00      B    H  
ATOM   4598  H2  HOH B1526       8.758  34.606  24.097  1.00  0.00      B    H  
ATOM   4599  O   HOH B1527       9.939  38.123  21.802  1.00  0.00      B    O  
ATOM   4600  H1  HOH B1527       9.211  37.520  21.435  1.00  0.00      B    H  
ATOM   4601  H2  HOH B1527      10.810  37.899  21.370  1.00  0.00      B    H  
ATOM   4602  O   HOH B1528      20.571  33.702  16.583  1.00  0.00      B    O  
ATOM   4603  H1  HOH B1528      20.431  34.020  17.566  1.00  0.00      B    H  
ATOM   4604  H2  HOH B1528      19.768  34.079  16.061  1.00  0.00      B    H  
ATOM   4605  O   HOH B1529      34.263   1.512   8.751  1.00  0.00      B    O  
ATOM   4606  H1  HOH B1529      35.041   0.826   8.568  1.00  0.00      B    H  
ATOM   4607  H2  HOH B1529      33.381   1.031   8.602  1.00  0.00      B    H  
ATOM   4608  O   HOH B1530      25.850   0.304  38.602  1.00  0.00      B    O  
ATOM   4609  H1  HOH B1530      26.433   0.061  39.399  1.00  0.00      B    H  
ATOM   4610  H2  HOH B1530      25.045  -0.306  38.584  1.00  0.00      B    H  
ATOM   4611  O   HOH B1531       7.872   3.770  10.071  1.00  0.00      B    O  
ATOM   4612  H1  HOH B1531       7.255   3.772   9.266  1.00  0.00      B    H  
ATOM   4613  H2  HOH B1531       8.135   4.765  10.230  1.00  0.00      B    H  
ATOM   4614  O   HOH B1532       3.819  14.103  20.515  1.00  0.00      B    O  
ATOM   4615  H1  HOH B1532       4.270  13.607  19.716  1.00  0.00      B    H  
ATOM   4616  H2  HOH B1532       4.499  14.011  21.324  1.00  0.00      B    H  
ATOM   4617  O   HOH B1533      29.249  23.012   3.319  1.00  0.00      B    O  
ATOM   4618  H1  HOH B1533      28.257  23.265   3.459  1.00  0.00      B    H  
ATOM   4619  H2  HOH B1533      29.366  22.603   2.370  1.00  0.00      B    H  
ATOM   4620  O   HOH B1534       7.236  14.254  20.154  1.00  0.00      B    O  
ATOM   4621  H1  HOH B1534       6.921  13.815  20.985  1.00  0.00      B    H  
ATOM   4622  H2  HOH B1534       7.130  13.612  19.378  1.00  0.00      B    H  
ATOM   4623  O   HOH B1535      12.297  30.959  35.192  1.00  0.00      B    O  
ATOM   4624  H1  HOH B1535      12.053  30.642  34.249  1.00  0.00      B    H  
ATOM   4625  H2  HOH B1535      12.192  31.908  35.167  1.00  0.00      B    H  
ATOM   4626  O   HOH B1536      17.751  24.449  27.704  1.00  0.00      B    O  
ATOM   4627  H1  HOH B1536      18.705  24.750  27.890  1.00  0.00      B    H  
ATOM   4628  H2  HOH B1536      17.513  24.652  26.804  1.00  0.00      B    H  
ATOM   4629  O   HOH B1537      16.288  36.992   6.343  1.00  0.00      B    O  
ATOM   4630  H1  HOH B1537      17.097  36.650   5.953  1.00  0.00      B    H  
ATOM   4631  H2  HOH B1537      16.443  37.985   6.464  1.00  0.00      B    H  
ATOM   4632  O   HOH B1538      28.972   0.450  11.500  1.00  0.00      B    O  
ATOM   4633  H1  HOH B1538      28.924  -0.280  10.834  1.00  0.00      B    H  
ATOM   4634  H2  HOH B1538      29.944   0.415  11.897  1.00  0.00      B    H  
ATOM   4635  O   HOH B1539      36.453   5.716  25.838  1.00  0.00      B    O  
ATOM   4636  H1  HOH B1539      37.121   5.802  25.079  1.00  0.00      B    H  
ATOM   4637  H2  HOH B1539      35.545   6.013  25.526  1.00  0.00      B    H  
ATOM   4638  O   HOH B1540      24.192  18.354  39.325  1.00  0.00      B    O  
ATOM   4639  H1  HOH B1540      24.322  17.319  39.464  1.00  0.00      B    H  
ATOM   4640  H2  HOH B1540      23.979  18.480  38.301  1.00  0.00      B    H  
ATOM   4641  O   HOH B1541      26.969   3.967   3.568  1.00  0.00      B    O  
ATOM   4642  H1  HOH B1541      27.536   3.524   4.280  1.00  0.00      B    H  
ATOM   4643  H2  HOH B1541      26.229   3.293   3.398  1.00  0.00      B    H  
ATOM   4644  O   HOH B1542      33.981  16.823  23.832  1.00  0.00      B    O  
ATOM   4645  H1  HOH B1542      33.383  16.076  24.133  1.00  0.00      B    H  
ATOM   4646  H2  HOH B1542      34.967  16.592  23.958  1.00  0.00      B    H  
ATOM   4647  O   HOH B1543      39.026  29.652  -0.006  1.00  0.00      B    O  
ATOM   4648  H1  HOH B1543      39.078  30.003   0.962  1.00  0.00      B    H  
ATOM   4649  H2  HOH B1543      39.083  28.678   0.057  1.00  0.00      B    H  
ATOM   4650  O   HOH B1544      13.388  18.717  11.806  1.00  0.00      B    O  
ATOM   4651  H1  HOH B1544      12.760  18.838  11.030  1.00  0.00      B    H  
ATOM   4652  H2  HOH B1544      13.421  17.727  11.957  1.00  0.00      B    H  
ATOM   4653  O   HOH B1545      31.650  37.621   6.835  1.00  0.00      B    O  
ATOM   4654  H1  HOH B1545      31.971  38.519   6.459  1.00  0.00      B    H  
ATOM   4655  H2  HOH B1545      31.833  37.613   7.854  1.00  0.00      B    H  
ATOM   4656  O   HOH B1546      26.873   6.396  30.294  1.00  0.00      B    O  
ATOM   4657  H1  HOH B1546      25.890   6.657  30.164  1.00  0.00      B    H  
ATOM   4658  H2  HOH B1546      27.299   6.993  30.988  1.00  0.00      B    H  
ATOM   4659  O   HOH B1547      20.866  22.161  27.996  1.00  0.00      B    O  
ATOM   4660  H1  HOH B1547      20.783  21.826  28.948  1.00  0.00      B    H  
ATOM   4661  H2  HOH B1547      21.812  22.497  27.893  1.00  0.00      B    H  
ATOM   4662  O   HOH B1548      28.054  36.685  17.704  1.00  0.00      B    O  
ATOM   4663  H1  HOH B1548      28.584  36.068  17.029  1.00  0.00      B    H  
ATOM   4664  H2  HOH B1548      28.488  37.614  17.679  1.00  0.00      B    H  
ATOM   4665  O   HOH B1549      10.893   9.766   6.074  1.00  0.00      B    O  
ATOM   4666  H1  HOH B1549      11.670   9.177   6.060  1.00  0.00      B    H  
ATOM   4667  H2  HOH B1549      11.111  10.551   6.700  1.00  0.00      B    H  
ATOM   4668  O   HOH B1550      32.900  32.477  30.765  1.00  0.00      B    O  
ATOM   4669  H1  HOH B1550      32.126  33.104  30.748  1.00  0.00      B    H  
ATOM   4670  H2  HOH B1550      33.223  32.399  31.724  1.00  0.00      B    H  
ATOM   4671  O   HOH B1551      27.840   4.485  14.546  1.00  0.00      B    O  
ATOM   4672  H1  HOH B1551      28.223   3.994  13.750  1.00  0.00      B    H  
ATOM   4673  H2  HOH B1551      27.740   5.491  14.413  1.00  0.00      B    H  
ATOM   4674  O   HOH B1552      23.297  28.559   0.343  1.00  0.00      B    O  
ATOM   4675  H1  HOH B1552      22.818  27.627   0.342  1.00  0.00      B    H  
ATOM   4676  H2  HOH B1552      22.776  29.294   0.819  1.00  0.00      B    H  
ATOM   4677  O   HOH B1553      29.450   1.081  22.090  1.00  0.00      B    O  
ATOM   4678  H1  HOH B1553      29.369   1.151  21.105  1.00  0.00      B    H  
ATOM   4679  H2  HOH B1553      30.011   0.236  22.256  1.00  0.00      B    H  
ATOM   4680  O   HOH B1554      20.422  24.576  22.798  1.00  0.00      B    O  
ATOM   4681  H1  HOH B1554      20.120  24.454  23.770  1.00  0.00      B    H  
ATOM   4682  H2  HOH B1554      20.356  23.709  22.335  1.00  0.00      B    H  
ATOM   4683  O   HOH B1555      29.961  33.332  13.186  1.00  0.00      B    O  
ATOM   4684  H1  HOH B1555      29.128  33.872  13.183  1.00  0.00      B    H  
ATOM   4685  H2  HOH B1555      30.732  33.874  13.563  1.00  0.00      B    H  
ATOM   4686  O   HOH B1556      19.555  27.044  14.498  1.00  0.00      B    O  
ATOM   4687  H1  HOH B1556      20.275  27.090  13.786  1.00  0.00      B    H  
ATOM   4688  H2  HOH B1556      18.911  27.804  14.277  1.00  0.00      B    H  
ATOM   4689  O   HOH B1557      38.687  21.743  34.916  1.00  0.00      B    O  
ATOM   4690  H1  HOH B1557      37.986  21.116  34.487  1.00  0.00      B    H  
ATOM   4691  H2  HOH B1557      38.169  22.584  35.201  1.00  0.00      B    H  
ATOM   4692  O   HOH B1558      30.707  11.117   7.055  1.00  0.00      B    O  
ATOM   4693  H1  HOH B1558      31.029  10.182   6.877  1.00  0.00      B    H  
ATOM   4694  H2  HOH B1558      31.384  11.574   7.612  1.00  0.00      B    H  
ATOM   4695  O   HOH B1559      38.686  33.932  16.211  1.00  0.00      B    O  
ATOM   4696  H1  HOH B1559      38.997  33.752  15.244  1.00  0.00      B    H  
ATOM   4697  H2  HOH B1559      37.700  33.988  16.254  1.00  0.00      B    H  
ATOM   4698  O   HOH B1560      30.360   6.492  21.307  1.00  0.00      B    O  
ATOM   4699  H1  HOH B1560      30.969   7.300  21.201  1.00  0.00      B    H  
ATOM   4700  H2  HOH B1560      30.753   5.670  20.911  1.00  0.00      B    H  
ATOM   4701  O   HOH B1561      23.959  30.822  27.722  1.00  0.00      B    O  
ATOM   4702  H1  HOH B1561      23.268  30.113  27.941  1.00  0.00      B    H  
ATOM   4703  H2  HOH B1561      23.565  31.719  27.783  1.00  0.00      B    H  
ATOM   4704  O   HOH B1562       0.451  34.000  38.041  1.00  0.00      B    O  
ATOM   4705  H1  HOH B1562       0.656  33.964  39.005  1.00  0.00      B    H  
ATOM   4706  H2  HOH B1562       0.106  34.926  37.808  1.00  0.00      B    H  
ATOM   4707  O   HOH B1563      25.966  35.821  27.486  1.00  0.00      B    O  
ATOM   4708  H1  HOH B1563      25.564  35.614  26.569  1.00  0.00      B    H  
ATOM   4709  H2  HOH B1563      25.584  35.109  28.106  1.00  0.00      B    H  
ATOM   4710  O   HOH B1564      27.177  30.345  24.844  1.00  0.00      B    O  
ATOM   4711  H1  HOH B1564      26.496  29.620  24.612  1.00  0.00      B    H  
ATOM   4712  H2  HOH B1564      26.723  31.246  24.743  1.00  0.00      B    H  
ATOM   4713  O   HOH B1565      32.256   8.669  22.142  1.00  0.00      B    O  
ATOM   4714  H1  HOH B1565      32.982   9.331  22.444  1.00  0.00      B    H  
ATOM   4715  H2  HOH B1565      31.437   8.832  22.724  1.00  0.00      B    H  
ATOM   4716  O   HOH B1566      23.420  23.059  26.923  1.00  0.00      B    O  
ATOM   4717  H1  HOH B1566      23.709  22.136  26.768  1.00  0.00      B    H  
ATOM   4718  H2  HOH B1566      24.224  23.542  27.406  1.00  0.00      B    H  
ATOM   4719  O   HOH B1567      28.188  15.679  36.398  1.00  0.00      B    O  
ATOM   4720  H1  HOH B1567      27.198  15.963  36.359  1.00  0.00      B    H  
ATOM   4721  H2  HOH B1567      28.236  14.677  36.333  1.00  0.00      B    H  
ATOM   4722  O   HOH B1568       5.545   6.055   2.831  1.00  0.00      B    O  
ATOM   4723  H1  HOH B1568       5.054   6.348   3.688  1.00  0.00      B    H  
ATOM   4724  H2  HOH B1568       6.076   5.219   3.073  1.00  0.00      B    H  
ATOM   4725  O   HOH B1569      33.171  18.854  25.647  1.00  0.00      B    O  
ATOM   4726  H1  HOH B1569      33.489  18.300  24.885  1.00  0.00      B    H  
ATOM   4727  H2  HOH B1569      33.681  18.585  26.477  1.00  0.00      B    H  
ATOM   4728  O   HOH B1570      33.362  30.547   5.196  1.00  0.00      B    O  
ATOM   4729  H1  HOH B1570      33.275  29.643   5.633  1.00  0.00      B    H  
ATOM   4730  H2  HOH B1570      32.689  31.194   5.639  1.00  0.00      B    H  
ATOM   4731  O   HOH B1571      25.116  26.088   9.883  1.00  0.00      B    O  
ATOM   4732  H1  HOH B1571      24.970  25.586  10.767  1.00  0.00      B    H  
ATOM   4733  H2  HOH B1571      25.739  26.891  10.081  1.00  0.00      B    H  
ATOM   4734  O   HOH B1572      20.220  38.234   6.150  1.00  0.00      B    O  
ATOM   4735  H1  HOH B1572      19.721  38.721   6.922  1.00  0.00      B    H  
ATOM   4736  H2  HOH B1572      20.931  37.639   6.593  1.00  0.00      B    H  
ATOM   4737  O   HOH B1573      24.611  12.003  12.823  1.00  0.00      B    O  
ATOM   4738  H1  HOH B1573      24.772  12.762  13.504  1.00  0.00      B    H  
ATOM   4739  H2  HOH B1573      25.474  11.861  12.383  1.00  0.00      B    H  
ATOM   4740  O   HOH B1574      22.700  10.175  24.443  1.00  0.00      B    O  
ATOM   4741  H1  HOH B1574      23.504   9.641  24.236  1.00  0.00      B    H  
ATOM   4742  H2  HOH B1574      23.022  10.850  25.103  1.00  0.00      B    H  
ATOM   4743  O   HOH B1575      19.433  31.903  21.517  1.00  0.00      B    O  
ATOM   4744  H1  HOH B1575      20.110  31.143  21.487  1.00  0.00      B    H  
ATOM   4745  H2  HOH B1575      18.859  31.704  22.321  1.00  0.00      B    H  
ATOM   4746  O   HOH B1576      26.619  -0.142   8.057  1.00  0.00      B    O  
ATOM   4747  H1  HOH B1576      27.354  -0.169   7.402  1.00  0.00      B    H  
ATOM   4748  H2  HOH B1576      26.514   0.860   8.376  1.00  0.00      B    H  
ATOM   4749  O   HOH B1577      29.166  16.233  25.742  1.00  0.00      B    O  
ATOM   4750  H1  HOH B1577      29.469  17.042  26.280  1.00  0.00      B    H  
ATOM   4751  H2  HOH B1577      28.613  16.616  25.012  1.00  0.00      B    H  
ATOM   4752  O   HOH B1578      30.503  19.749   8.283  1.00  0.00      B    O  
ATOM   4753  H1  HOH B1578      30.939  18.984   7.737  1.00  0.00      B    H  
ATOM   4754  H2  HOH B1578      30.185  20.531   7.718  1.00  0.00      B    H  
ATOM   4755  O   HOH B1579      10.293  32.855  17.559  1.00  0.00      B    O  
ATOM   4756  H1  HOH B1579      10.595  32.422  16.769  1.00  0.00      B    H  
ATOM   4757  H2  HOH B1579      10.153  32.104  18.256  1.00  0.00      B    H  
ATOM   4758  O   HOH B1580      38.561  18.448  19.192  1.00  0.00      B    O  
ATOM   4759  H1  HOH B1580      39.446  18.451  18.735  1.00  0.00      B    H  
ATOM   4760  H2  HOH B1580      38.320  19.351  19.420  1.00  0.00      B    H  
ATOM   4761  O   HOH B1581      15.882  20.239  32.576  1.00  0.00      B    O  
ATOM   4762  H1  HOH B1581      14.932  20.583  32.769  1.00  0.00      B    H  
ATOM   4763  H2  HOH B1581      15.959  20.173  31.541  1.00  0.00      B    H  
ATOM   4764  O   HOH B1582      20.235  21.835   7.873  1.00  0.00      B    O  
ATOM   4765  H1  HOH B1582      19.350  21.950   8.309  1.00  0.00      B    H  
ATOM   4766  H2  HOH B1582      20.334  20.832   7.683  1.00  0.00      B    H  
ATOM   4767  O   HOH B1583      29.853   2.180  15.798  1.00  0.00      B    O  
ATOM   4768  H1  HOH B1583      29.123   1.899  15.111  1.00  0.00      B    H  
ATOM   4769  H2  HOH B1583      30.405   1.322  15.975  1.00  0.00      B    H  
ATOM   4770  O   HOH B1584      -0.186  21.318  19.142  1.00  0.00      B    O  
ATOM   4771  H1  HOH B1584      -0.303  22.315  19.157  1.00  0.00      B    H  
ATOM   4772  H2  HOH B1584       0.779  21.154  18.890  1.00  0.00      B    H  
ATOM   4773  O   HOH B1585      24.883   2.021   2.934  1.00  0.00      B    O  
ATOM   4774  H1  HOH B1585      24.044   2.591   2.876  1.00  0.00      B    H  
ATOM   4775  H2  HOH B1585      24.665   1.103   2.632  1.00  0.00      B    H  
ATOM   4776  O   HOH B1586      23.135  33.854  38.772  1.00  0.00      B    O  
ATOM   4777  H1  HOH B1586      23.343  33.483  39.684  1.00  0.00      B    H  
ATOM   4778  H2  HOH B1586      23.941  33.895  38.185  1.00  0.00      B    H  
ATOM   4779  O   HOH B1587       2.202  26.634  26.563  1.00  0.00      B    O  
ATOM   4780  H1  HOH B1587       2.995  25.956  26.353  1.00  0.00      B    H  
ATOM   4781  H2  HOH B1587       1.468  26.315  25.981  1.00  0.00      B    H  
ATOM   4782  O   HOH B1588      33.348  22.444  16.247  1.00  0.00      B    O  
ATOM   4783  H1  HOH B1588      34.116  23.048  15.921  1.00  0.00      B    H  
ATOM   4784  H2  HOH B1588      33.161  22.704  17.166  1.00  0.00      B    H  
ATOM   4785  O   HOH B1589      12.355  25.960   7.808  1.00  0.00      B    O  
ATOM   4786  H1  HOH B1589      13.351  25.596   7.860  1.00  0.00      B    H  
ATOM   4787  H2  HOH B1589      12.129  26.749   8.407  1.00  0.00      B    H  
ATOM   4788  O   HOH B1590       6.274  21.450  26.234  1.00  0.00      B    O  
ATOM   4789  H1  HOH B1590       6.912  20.855  25.732  1.00  0.00      B    H  
ATOM   4790  H2  HOH B1590       5.408  21.539  25.689  1.00  0.00      B    H  
ATOM   4791  O   HOH B1591       9.401  20.243   5.670  1.00  0.00      B    O  
ATOM   4792  H1  HOH B1591       9.512  19.857   6.563  1.00  0.00      B    H  
ATOM   4793  H2  HOH B1591       8.898  19.656   5.050  1.00  0.00      B    H  
ATOM   4794  O   HOH B1592      23.712  21.242  23.484  1.00  0.00      B    O  
ATOM   4795  H1  HOH B1592      22.763  21.027  23.646  1.00  0.00      B    H  
ATOM   4796  H2  HOH B1592      23.899  21.970  24.205  1.00  0.00      B    H  
ATOM   4797  O   HOH B1593      22.483  34.133  28.754  1.00  0.00      B    O  
ATOM   4798  H1  HOH B1593      23.387  33.800  28.960  1.00  0.00      B    H  
ATOM   4799  H2  HOH B1593      22.584  35.127  28.628  1.00  0.00      B    H  
ATOM   4800  O   HOH B1594       3.505  19.628   4.603  1.00  0.00      B    O  
ATOM   4801  H1  HOH B1594       4.294  19.665   5.263  1.00  0.00      B    H  
ATOM   4802  H2  HOH B1594       3.638  20.254   3.831  1.00  0.00      B    H  
ATOM   4803  O   HOH B1595      18.475  26.925  31.686  1.00  0.00      B    O  
ATOM   4804  H1  HOH B1595      18.721  27.776  32.208  1.00  0.00      B    H  
ATOM   4805  H2  HOH B1595      17.496  26.958  31.669  1.00  0.00      B    H  
ATOM   4806  O   HOH B1596      30.711  11.020  30.910  1.00  0.00      B    O  
ATOM   4807  H1  HOH B1596      31.049  11.664  30.202  1.00  0.00      B    H  
ATOM   4808  H2  HOH B1596      31.210  11.237  31.786  1.00  0.00      B    H  
ATOM   4809  O   HOH B1597      29.630   1.482  33.411  1.00  0.00      B    O  
ATOM   4810  H1  HOH B1597      28.886   0.797  33.189  1.00  0.00      B    H  
ATOM   4811  H2  HOH B1597      30.550   1.166  33.000  1.00  0.00      B    H  
ATOM   4812  O   HOH B1598      16.693  33.420  24.057  1.00  0.00      B    O  
ATOM   4813  H1  HOH B1598      17.142  32.509  24.142  1.00  0.00      B    H  
ATOM   4814  H2  HOH B1598      16.271  33.540  24.979  1.00  0.00      B    H  
ATOM   4815  O   HOH B1599      19.035  15.294  38.044  1.00  0.00      B    O  
ATOM   4816  H1  HOH B1599      18.610  16.149  38.307  1.00  0.00      B    H  
ATOM   4817  H2  HOH B1599      20.021  15.448  38.031  1.00  0.00      B    H  
ATOM   4818  O   HOH B1600       7.801  31.384  12.841  1.00  0.00      B    O  
ATOM   4819  H1  HOH B1600       7.065  30.708  12.635  1.00  0.00      B    H  
ATOM   4820  H2  HOH B1600       8.428  31.392  12.029  1.00  0.00      B    H  
ATOM   4821  O   HOH B1601      20.937  30.841   5.574  1.00  0.00      B    O  
ATOM   4822  H1  HOH B1601      20.844  29.837   5.530  1.00  0.00      B    H  
ATOM   4823  H2  HOH B1601      21.664  31.051   6.317  1.00  0.00      B    H  
ATOM   4824  O   HOH B1602      37.973  28.745  10.134  1.00  0.00      B    O  
ATOM   4825  H1  HOH B1602      37.459  29.399   9.590  1.00  0.00      B    H  
ATOM   4826  H2  HOH B1602      38.569  28.149   9.577  1.00  0.00      B    H  
ATOM   4827  O   HOH B1603      11.872  17.578   6.471  1.00  0.00      B    O  
ATOM   4828  H1  HOH B1603      11.070  17.941   7.041  1.00  0.00      B    H  
ATOM   4829  H2  HOH B1603      11.957  16.567   6.649  1.00  0.00      B    H  
ATOM   4830  O   HOH B1604      26.405   7.539   6.532  1.00  0.00      B    O  
ATOM   4831  H1  HOH B1604      25.947   6.708   6.075  1.00  0.00      B    H  
ATOM   4832  H2  HOH B1604      26.795   8.044   5.755  1.00  0.00      B    H  
ATOM   4833  O   HOH B1605       0.258  19.815   0.900  1.00  0.00      B    O  
ATOM   4834  H1  HOH B1605       0.389  20.304  -0.012  1.00  0.00      B    H  
ATOM   4835  H2  HOH B1605       1.068  19.208   0.942  1.00  0.00      B    H  
ATOM   4836  O   HOH B1606       2.165  22.449   0.838  1.00  0.00      B    O  
ATOM   4837  H1  HOH B1606       2.530  23.327   0.591  1.00  0.00      B    H  
ATOM   4838  H2  HOH B1606       2.019  21.954   0.009  1.00  0.00      B    H  
ATOM   4839  O   HOH B1607      26.333   2.507   8.694  1.00  0.00      B    O  
ATOM   4840  H1  HOH B1607      26.537   2.965   9.586  1.00  0.00      B    H  
ATOM   4841  H2  HOH B1607      25.816   3.093   8.125  1.00  0.00      B    H  
ATOM   4842  O   HOH B1608      24.955  13.859  14.474  1.00  0.00      B    O  
ATOM   4843  H1  HOH B1608      25.358  14.004  15.404  1.00  0.00      B    H  
ATOM   4844  H2  HOH B1608      23.994  14.239  14.420  1.00  0.00      B    H  
ATOM   4845  O   HOH B1609      23.908   8.934   6.538  1.00  0.00      B    O  
ATOM   4846  H1  HOH B1609      24.553   8.216   6.811  1.00  0.00      B    H  
ATOM   4847  H2  HOH B1609      24.442   9.798   6.560  1.00  0.00      B    H  
ATOM   4848  O   HOH B1610      28.964  34.089   2.095  1.00  0.00      B    O  
ATOM   4849  H1  HOH B1610      28.233  34.659   1.671  1.00  0.00      B    H  
ATOM   4850  H2  HOH B1610      28.605  33.647   2.915  1.00  0.00      B    H  
ATOM   4851  O   HOH B1611      29.347  33.463  34.159  1.00  0.00      B    O  
ATOM   4852  H1  HOH B1611      29.311  34.458  34.008  1.00  0.00      B    H  
ATOM   4853  H2  HOH B1611      29.230  32.999  33.219  1.00  0.00      B    H  
ATOM   4854  O   HOH B1612       9.287  28.040   1.532  1.00  0.00      B    O  
ATOM   4855  H1  HOH B1612       9.338  27.066   1.338  1.00  0.00      B    H  
ATOM   4856  H2  HOH B1612       8.400  28.431   1.213  1.00  0.00      B    H  
ATOM   4857  O   HOH B1613      37.900  15.435  37.633  1.00  0.00      B    O  
ATOM   4858  H1  HOH B1613      38.736  15.842  37.327  1.00  0.00      B    H  
ATOM   4859  H2  HOH B1613      37.511  15.924  38.418  1.00  0.00      B    H  
ATOM   4860  O   HOH B1614      27.925   5.005  28.211  1.00  0.00      B    O  
ATOM   4861  H1  HOH B1614      28.806   5.426  27.907  1.00  0.00      B    H  
ATOM   4862  H2  HOH B1614      27.735   5.296  29.158  1.00  0.00      B    H  
ATOM   4863  O   HOH B1615      11.444  14.688   7.171  1.00  0.00      B    O  
ATOM   4864  H1  HOH B1615      11.853  15.102   8.007  1.00  0.00      B    H  
ATOM   4865  H2  HOH B1615      11.581  13.677   7.166  1.00  0.00      B    H  
ATOM   4866  O   HOH B1616      18.105  37.066  27.150  1.00  0.00      B    O  
ATOM   4867  H1  HOH B1616      17.892  37.275  26.222  1.00  0.00      B    H  
ATOM   4868  H2  HOH B1616      18.155  36.069  27.276  1.00  0.00      B    H  
ATOM   4869  O   HOH B1617      31.954  23.428  30.967  1.00  0.00      B    O  
ATOM   4870  H1  HOH B1617      31.412  24.153  30.459  1.00  0.00      B    H  
ATOM   4871  H2  HOH B1617      32.901  23.742  30.963  1.00  0.00      B    H  
ATOM   4872  O   HOH B1618       0.900  12.846   0.906  1.00  0.00      B    O  
ATOM   4873  H1  HOH B1618       1.810  12.497   1.328  1.00  0.00      B    H  
ATOM   4874  H2  HOH B1618       0.832  13.888   0.926  1.00  0.00      B    H  
ATOM   4875  O   HOH B1619       8.935  32.323   4.829  1.00  0.00      B    O  
ATOM   4876  H1  HOH B1619       9.387  33.230   4.855  1.00  0.00      B    H  
ATOM   4877  H2  HOH B1619       8.966  31.929   3.868  1.00  0.00      B    H  
ATOM   4878  O   HOH B1620      14.774   5.864   5.009  1.00  0.00      B    O  
ATOM   4879  H1  HOH B1620      14.102   5.145   4.963  1.00  0.00      B    H  
ATOM   4880  H2  HOH B1620      14.721   6.404   4.132  1.00  0.00      B    H  
ATOM   4881  O   HOH B1621      24.916  34.532  25.181  1.00  0.00      B    O  
ATOM   4882  H1  HOH B1621      24.985  33.568  24.860  1.00  0.00      B    H  
ATOM   4883  H2  HOH B1621      24.026  34.826  24.816  1.00  0.00      B    H  
ATOM   4884  O   HOH B1622      16.243  21.268   6.575  1.00  0.00      B    O  
ATOM   4885  H1  HOH B1622      16.589  20.579   5.968  1.00  0.00      B    H  
ATOM   4886  H2  HOH B1622      15.620  20.826   7.195  1.00  0.00      B    H  
ATOM   4887  O   HOH B1623       0.110  33.987   9.786  1.00  0.00      B    O  
ATOM   4888  H1  HOH B1623      -0.052  33.022  10.071  1.00  0.00      B    H  
ATOM   4889  H2  HOH B1623       1.090  34.118   9.911  1.00  0.00      B    H  
ATOM   4890  O   HOH B1624       8.849  31.549  15.314  1.00  0.00      B    O  
ATOM   4891  H1  HOH B1624       8.575  31.520  14.325  1.00  0.00      B    H  
ATOM   4892  H2  HOH B1624       8.055  31.568  15.989  1.00  0.00      B    H  
ATOM   4893  O   HOH B1625      38.589  32.258  20.550  1.00  0.00      B    O  
ATOM   4894  H1  HOH B1625      38.259  32.223  21.519  1.00  0.00      B    H  
ATOM   4895  H2  HOH B1625      39.574  32.429  20.560  1.00  0.00      B    H  
ATOM   4896  O   HOH B1626       6.372   0.299   9.407  1.00  0.00      B    O  
ATOM   4897  H1  HOH B1626       6.018   1.241   9.102  1.00  0.00      B    H  
ATOM   4898  H2  HOH B1626       7.353   0.421   9.603  1.00  0.00      B    H  
ATOM   4899  O   HOH B1627      19.099  38.963   8.591  1.00  0.00      B    O  
ATOM   4900  H1  HOH B1627      19.400  39.079   9.528  1.00  0.00      B    H  
ATOM   4901  H2  HOH B1627      18.132  38.678   8.576  1.00  0.00      B    H  
ATOM   4902  O   HOH B1628      12.914  24.050  35.992  1.00  0.00      B    O  
ATOM   4903  H1  HOH B1628      12.463  24.704  35.371  1.00  0.00      B    H  
ATOM   4904  H2  HOH B1628      13.295  24.575  36.755  1.00  0.00      B    H  
ATOM   4905  O   HOH B1629      21.138  37.966  26.820  1.00  0.00      B    O  
ATOM   4906  H1  HOH B1629      21.714  37.855  27.631  1.00  0.00      B    H  
ATOM   4907  H2  HOH B1629      20.302  37.405  26.845  1.00  0.00      B    H  
ATOM   4908  O   HOH B1630      35.442  12.971  22.048  1.00  0.00      B    O  
ATOM   4909  H1  HOH B1630      35.845  12.098  21.741  1.00  0.00      B    H  
ATOM   4910  H2  HOH B1630      34.474  12.847  22.087  1.00  0.00      B    H  
ATOM   4911  O   HOH B1631      26.222   1.011  35.718  1.00  0.00      B    O  
ATOM   4912  H1  HOH B1631      26.869   1.804  35.731  1.00  0.00      B    H  
ATOM   4913  H2  HOH B1631      26.089   0.719  36.670  1.00  0.00      B    H  
ATOM   4914  O   HOH B1632       2.734   9.982  28.904  1.00  0.00      B    O  
ATOM   4915  H1  HOH B1632       2.094  10.641  29.394  1.00  0.00      B    H  
ATOM   4916  H2  HOH B1632       3.076   9.344  29.654  1.00  0.00      B    H  
ATOM   4917  O   HOH B1633      14.372  39.131  11.457  1.00  0.00      B    O  
ATOM   4918  H1  HOH B1633      14.556  39.556  10.553  1.00  0.00      B    H  
ATOM   4919  H2  HOH B1633      14.900  38.290  11.655  1.00  0.00      B    H  
ATOM   4920  O   HOH B1634       7.998  12.188   0.920  1.00  0.00      B    O  
ATOM   4921  H1  HOH B1634       7.566  11.447   0.416  1.00  0.00      B    H  
ATOM   4922  H2  HOH B1634       7.241  12.799   1.150  1.00  0.00      B    H  
ATOM   4923  O   HOH B1635      12.426   6.373  12.838  1.00  0.00      B    O  
ATOM   4924  H1  HOH B1635      12.223   6.226  13.861  1.00  0.00      B    H  
ATOM   4925  H2  HOH B1635      13.360   6.776  12.853  1.00  0.00      B    H  
ATOM   4926  O   HOH B1636       3.872   8.248  30.859  1.00  0.00      B    O  
ATOM   4927  H1  HOH B1636       3.797   7.402  31.411  1.00  0.00      B    H  
ATOM   4928  H2  HOH B1636       4.786   8.302  30.401  1.00  0.00      B    H  
ATOM   4929  O   HOH B1637      16.602   9.742   2.386  1.00  0.00      B    O  
ATOM   4930  H1  HOH B1637      16.281   9.960   3.322  1.00  0.00      B    H  
ATOM   4931  H2  HOH B1637      15.878   9.200   1.987  1.00  0.00      B    H  
ATOM   4932  O   HOH B1638       2.171  18.991   7.855  1.00  0.00      B    O  
ATOM   4933  H1  HOH B1638       1.888  18.521   8.719  1.00  0.00      B    H  
ATOM   4934  H2  HOH B1638       2.518  19.933   8.045  1.00  0.00      B    H  
ATOM   4935  O   HOH B1639      11.722   4.371   1.195  1.00  0.00      B    O  
ATOM   4936  H1  HOH B1639      12.601   3.996   1.622  1.00  0.00      B    H
[truncated: 87,809 more chars]
