# Supplementary material for: ECE vs DISP Mechanisms in Anodic Electrolysis of Benzyl Alcohols: Computational Prediction of Microscopic Rate Constants
Source: J Phys Chem C Nanomater Interfaces. 2025 Aug 28;129(36):16076–96. doi: 10.1021/acs.jpcc.5c04347 (PMC12434723; doi:10.1021/acs.jpcc.5c04347)
Supplement: Supplementary file 2 [file jp5c04347_si_002.zip › example_simulation_inputs/QMMM_simulation_bulk_H2O_base_H2O/start_10_-0.824_coords.pdb]

TITLE     MDANALYSIS FRAME 0: Created by PDBWriter
CRYST1   39.149   39.149   39.149  90.00  90.00  90.00 P 1           1
ATOM      1  C00 2ag A   1      13.270  17.512  24.182  1.00  0.00      A    C  
ATOM      2  O01 2ag A   1      14.110  17.957  23.056  1.00  0.00      A    O  
ATOM      3  C02 2ag A   1      13.621  18.569  21.980  1.00  0.00      A    C  
ATOM      4  C03 2ag A   1      14.653  18.845  20.933  1.00  0.00      A    C  
ATOM      5  C04 2ag A   1      14.227  19.471  19.818  1.00  0.00      A    C  
ATOM      6  C05 2ag A   1      12.914  20.044  19.632  1.00  0.00      A    C  
ATOM      7  C06 2ag A   1      12.777  20.903  18.458  1.00  0.00      A    C  
ATOM      8  O07 2ag A   1      11.638  21.680  18.478  1.00  0.00      A    O  
ATOM      9  C08 2ag A   1      12.012  19.926  20.678  1.00  0.00      A    C  
ATOM     10  C09 2ag A   1      12.300  19.126  21.841  1.00  0.00      A    C  
ATOM     11  H0A 2ag A   1      13.780  16.728  24.725  1.00  0.00      A    H  
ATOM     12  H0B 2ag A   1      13.055  18.382  24.846  1.00  0.00      A    H  
ATOM     13  H0C 2ag A   1      12.261  17.027  23.774  1.00  0.00      A    H  
ATOM     14  H0D 2ag A   1      15.580  18.286  20.985  1.00  0.00      A    H  
ATOM     15  H0E 2ag A   1      14.887  19.512  18.924  1.00  0.00      A    H  
ATOM     16  H0F 2ag A   1      12.772  20.234  17.556  1.00  0.00      A    H  
ATOM     17  H0G 2ag A   1      13.664  21.537  18.252  1.00  0.00      A    H  
ATOM     18  H0H 2ag A   1      11.871  22.457  17.924  1.00  0.00      A    H  
ATOM     19  H0I 2ag A   1      10.947  20.177  20.558  1.00  0.00      A    H  
ATOM     20  H0J 2ag A   1      11.540  18.768  22.532  1.00  0.00      A    H  
ATOM     21  O   HOH B   1      12.589  18.817  16.158  1.00  0.00      B    O  
ATOM     22  H1  HOH B   1      12.650  18.314  17.050  1.00  0.00      B    H  
ATOM     23  H2  HOH B   1      11.679  19.245  16.169  1.00  0.00      B    H  
ATOM     24  O   HOH B   2      15.396  22.474  16.312  1.00  0.00      B    O  
ATOM     25  H1  HOH B   2      14.571  22.922  16.102  1.00  0.00      B    H  
ATOM     26  H2  HOH B   2      16.090  22.940  15.791  1.00  0.00      B    H  
ATOM     27  O   HOH B   3      16.239  22.525  18.943  1.00  0.00      B    O  
ATOM     28  H1  HOH B   3      17.077  23.043  18.801  1.00  0.00      B    H  
ATOM     29  H2  HOH B   3      15.787  22.704  18.084  1.00  0.00      B    H  
ATOM     30  O   HOH B   4      10.185  20.038  16.121  1.00  0.00      B    O  
ATOM     31  H1  HOH B   4       9.777  19.753  15.255  1.00  0.00      B    H  
ATOM     32  H2  HOH B   4      10.640  20.880  15.795  1.00  0.00      B    H  
ATOM     33  O   HOH B   5      14.550  22.451  21.090  1.00  0.00      B    O  
ATOM     34  H1  HOH B   5      15.144  22.337  20.300  1.00  0.00      B    H  
ATOM     35  H2  HOH B   5      14.811  21.923  21.864  1.00  0.00      B    H  
ATOM     36  O   HOH B   6      12.647  23.541  16.911  1.00  0.00      B    O  
ATOM     37  H1  HOH B   6      12.326  23.125  16.103  1.00  0.00      B    H  
ATOM     38  H2  HOH B   6      12.389  24.547  16.938  1.00  0.00      B    H  
ATOM     39  O   HOH B   7      16.849  19.788  18.112  1.00  0.00      B    O  
ATOM     40  H1  HOH B   7      16.255  19.672  17.310  1.00  0.00      B    H  
ATOM     41  H2  HOH B   7      16.737  20.722  18.371  1.00  0.00      B    H  
ATOM     42  O   HOH B   8      12.002  23.138  21.084  1.00  0.00      B    O  
ATOM     43  H1  HOH B   8      11.600  22.701  20.334  1.00  0.00      B    H  
ATOM     44  H2  HOH B   8      12.928  22.688  21.119  1.00  0.00      B    H  
ATOM     45  O   HOH B   9      11.665  22.158  14.740  1.00  0.00      B    O  
ATOM     46  H1  HOH B   9      12.363  21.796  14.139  1.00  0.00      B    H  
ATOM     47  H2  HOH B   9      11.148  22.882  14.298  1.00  0.00      B    H  
ATOM     48  O   HOH B  10      11.761  17.920  18.545  1.00  0.00      B    O  
ATOM     49  H1  HOH B  10      11.880  17.079  19.045  1.00  0.00      B    H  
ATOM     50  H2  HOH B  10      10.816  18.247  18.795  1.00  0.00      B    H  
ATOM     51  O   HOH B  11       9.651  19.272  18.721  1.00  0.00      B    O  
ATOM     52  H1  HOH B  11       9.489  19.661  17.845  1.00  0.00      B    H  
ATOM     53  H2  HOH B  11       8.737  19.472  19.120  1.00  0.00      B    H  
ATOM     54  O   HOH B  12      15.332  19.825  15.975  1.00  0.00      B    O  
ATOM     55  H1  HOH B  12      14.420  19.559  15.901  1.00  0.00      B    H  
ATOM     56  H2  HOH B  12      15.368  20.760  15.985  1.00  0.00      B    H  
ATOM     57  O   HOH B  13       1.247  15.114  31.750  1.00  0.00      B    O  
ATOM     58  H1  HOH B  13       1.337  14.207  31.449  1.00  0.00      B    H  
ATOM     59  H2  HOH B  13       1.494  15.118  32.766  1.00  0.00      B    H  
ATOM     60  O   HOH B  14      25.881   3.666  23.409  1.00  0.00      B    O  
ATOM     61  H1  HOH B  14      25.008   3.350  23.767  1.00  0.00      B    H  
ATOM     62  H2  HOH B  14      25.928   4.722  23.454  1.00  0.00      B    H  
ATOM     63  O   HOH B  15      15.245  15.578  19.627  1.00  0.00      B    O  
ATOM     64  H1  HOH B  15      15.420  15.371  18.595  1.00  0.00      B    H  
ATOM     65  H2  HOH B  15      14.296  15.848  19.731  1.00  0.00      B    H  
ATOM     66  O   HOH B  16      39.151  17.658  16.226  1.00  0.00      B    O  
ATOM     67  H1  HOH B  16      39.338  17.880  15.250  1.00  0.00      B    H  
ATOM     68  H2  HOH B  16      38.472  18.308  16.651  1.00  0.00      B    H  
ATOM     69  O   HOH B  17       6.750  23.081  21.595  1.00  0.00      B    O  
ATOM     70  H1  HOH B  17       6.406  22.462  20.880  1.00  0.00      B    H  
ATOM     71  H2  HOH B  17       7.176  23.826  21.084  1.00  0.00      B    H  
ATOM     72  O   HOH B  18      10.651   8.024  12.707  1.00  0.00      B    O  
ATOM     73  H1  HOH B  18      10.108   7.808  13.560  1.00  0.00      B    H  
ATOM     74  H2  HOH B  18      11.465   8.601  12.967  1.00  0.00      B    H  
ATOM     75  O   HOH B  19      14.704  34.990  29.783  1.00  0.00      B    O  
ATOM     76  H1  HOH B  19      15.479  34.747  30.352  1.00  0.00      B    H  
ATOM     77  H2  HOH B  19      14.603  34.266  29.081  1.00  0.00      B    H  
ATOM     78  O   HOH B  20       2.847  31.988  22.358  1.00  0.00      B    O  
ATOM     79  H1  HOH B  20       2.443  32.340  23.203  1.00  0.00      B    H  
ATOM     80  H2  HOH B  20       2.827  32.740  21.612  1.00  0.00      B    H  
ATOM     81  O   HOH B  21      12.885  28.571  30.653  1.00  0.00      B    O  
ATOM     82  H1  HOH B  21      13.798  28.160  30.473  1.00  0.00      B    H  
ATOM     83  H2  HOH B  21      12.524  28.850  29.722  1.00  0.00      B    H  
ATOM     84  O   HOH B  22      17.090   1.603  38.352  1.00  0.00      B    O  
ATOM     85  H1  HOH B  22      17.620   1.863  39.190  1.00  0.00      B    H  
ATOM     86  H2  HOH B  22      16.818   2.369  37.807  1.00  0.00      B    H  
ATOM     87  O   HOH B  23      23.208  15.858  33.986  1.00  0.00      B    O  
ATOM     88  H1  HOH B  23      22.410  15.510  34.515  1.00  0.00      B    H  
ATOM     89  H2  HOH B  23      23.898  16.202  34.632  1.00  0.00      B    H  
ATOM     90  O   HOH B  24      33.932  23.009  23.660  1.00  0.00      B    O  
ATOM     91  H1  HOH B  24      34.581  23.474  23.060  1.00  0.00      B    H  
ATOM     92  H2  HOH B  24      33.283  23.714  23.976  1.00  0.00      B    H  
ATOM     93  O   HOH B  25      17.506  10.923  25.675  1.00  0.00      B    O  
ATOM     94  H1  HOH B  25      16.674  10.415  25.976  1.00  0.00      B    H  
ATOM     95  H2  HOH B  25      17.249  11.639  24.978  1.00  0.00      B    H  
ATOM     96  O   HOH B  26      17.428   5.045  19.242  1.00  0.00      B    O  
ATOM     97  H1  HOH B  26      16.950   5.151  18.374  1.00  0.00      B    H  
ATOM     98  H2  HOH B  26      18.030   5.877  19.374  1.00  0.00      B    H  
ATOM     99  O   HOH B  27       3.810   9.629   9.345  1.00  0.00      B    O  
ATOM    100  H1  HOH B  27       3.589   8.647   9.314  1.00  0.00      B    H  
ATOM    101  H2  HOH B  27       4.802   9.740   9.493  1.00  0.00      B    H  
ATOM    102  O   HOH B  28      36.399  25.521  29.360  1.00  0.00      B    O  
ATOM    103  H1  HOH B  28      35.999  24.679  29.770  1.00  0.00      B    H  
ATOM    104  H2  HOH B  28      35.714  25.856  28.691  1.00  0.00      B    H  
ATOM    105  O   HOH B  29      29.721  34.491  29.309  1.00  0.00      B    O  
ATOM    106  H1  HOH B  29      28.794  34.190  29.140  1.00  0.00      B    H  
ATOM    107  H2  HOH B  29      30.264  33.872  29.912  1.00  0.00      B    H  
ATOM    108  O   HOH B  30      36.010  22.666   1.666  1.00  0.00      B    O  
ATOM    109  H1  HOH B  30      36.307  22.944   0.706  1.00  0.00      B    H  
ATOM    110  H2  HOH B  30      35.498  21.773   1.584  1.00  0.00      B    H  
ATOM    111  O   HOH B  31      34.649  16.152  35.211  1.00  0.00      B    O  
ATOM    112  H1  HOH B  31      34.551  17.130  35.279  1.00  0.00      B    H  
ATOM    113  H2  HOH B  31      35.004  15.950  34.291  1.00  0.00      B    H  
ATOM    114  O   HOH B  32       2.227  34.609   7.065  1.00  0.00      B    O  
ATOM    115  H1  HOH B  32       2.182  35.477   6.601  1.00  0.00      B    H  
ATOM    116  H2  HOH B  32       1.360  34.561   7.593  1.00  0.00      B    H  
ATOM    117  O   HOH B  33      10.233  19.243   6.099  1.00  0.00      B    O  
ATOM    118  H1  HOH B  33       9.582  18.423   5.849  1.00  0.00      B    H  
ATOM    119  H2  HOH B  33       9.645  20.130   5.897  1.00  0.00      B    H  
ATOM    120  O   HOH B  34      22.491   0.638   7.303  1.00  0.00      B    O  
ATOM    121  H1  HOH B  34      22.496  -0.092   8.008  1.00  0.00      B    H  
ATOM    122  H2  HOH B  34      22.111   1.502   7.681  1.00  0.00      B    H  
ATOM    123  O   HOH B  35      19.171  14.011  36.420  1.00  0.00      B    O  
ATOM    124  H1  HOH B  35      19.240  12.986  36.177  1.00  0.00      B    H  
ATOM    125  H2  HOH B  35      18.961  14.064  37.392  1.00  0.00      B    H  
ATOM    126  O   HOH B  36      22.602  24.269  26.296  1.00  0.00      B    O  
ATOM    127  H1  HOH B  36      23.420  24.195  25.737  1.00  0.00      B    H  
ATOM    128  H2  HOH B  36      21.811  23.932  25.741  1.00  0.00      B    H  
ATOM    129  O   HOH B  37      30.437  21.469  14.283  1.00  0.00      B    O  
ATOM    130  H1  HOH B  37      30.096  21.473  15.180  1.00  0.00      B    H  
ATOM    131  H2  HOH B  37      31.044  20.674  14.030  1.00  0.00      B    H  
ATOM    132  O   HOH B  38       5.929  20.806  35.802  1.00  0.00      B    O  
ATOM    133  H1  HOH B  38       6.577  21.452  36.270  1.00  0.00      B    H  
ATOM    134  H2  HOH B  38       5.631  21.351  35.040  1.00  0.00      B    H  
ATOM    135  O   HOH B  39      19.664  31.364  31.248  1.00  0.00      B    O  
ATOM    136  H1  HOH B  39      19.493  30.933  30.308  1.00  0.00      B    H  
ATOM    137  H2  HOH B  39      18.832  31.211  31.800  1.00  0.00      B    H  
ATOM    138  O   HOH B  40      35.175  38.774  24.350  1.00  0.00      B    O  
ATOM    139  H1  HOH B  40      35.526  38.728  23.407  1.00  0.00      B    H  
ATOM    140  H2  HOH B  40      35.201  37.805  24.701  1.00  0.00      B    H  
ATOM    141  O   HOH B  41      18.220  24.689  21.402  1.00  0.00      B    O  
ATOM    142  H1  HOH B  41      18.163  24.939  22.377  1.00  0.00      B    H  
ATOM    143  H2  HOH B  41      18.441  23.703  21.287  1.00  0.00      B    H  
ATOM    144  O   HOH B  42      31.343  31.821  27.053  1.00  0.00      B    O  
ATOM    145  H1  HOH B  42      30.496  32.210  26.649  1.00  0.00      B    H  
ATOM    146  H2  HOH B  42      31.293  30.786  26.914  1.00  0.00      B    H  
ATOM    147  O   HOH B  43      26.841  31.990  26.803  1.00  0.00      B    O  
ATOM    148  H1  HOH B  43      26.810  31.030  27.232  1.00  0.00      B    H  
ATOM    149  H2  HOH B  43      26.054  32.162  26.135  1.00  0.00      B    H  
ATOM    150  O   HOH B  44      27.338  29.707   3.337  1.00  0.00      B    O  
ATOM    151  H1  HOH B  44      28.326  30.007   3.578  1.00  0.00      B    H  
ATOM    152  H2  HOH B  44      26.839  30.595   3.126  1.00  0.00      B    H  
ATOM    153  O   HOH B  45      31.927  24.669  25.339  1.00  0.00      B    O  
ATOM    154  H1  HOH B  45      31.286  25.172  25.846  1.00  0.00      B    H  
ATOM    155  H2  HOH B  45      32.620  24.496  26.078  1.00  0.00      B    H  
ATOM    156  O   HOH B  46      24.232  34.382  36.228  1.00  0.00      B    O  
ATOM    157  H1  HOH B  46      23.357  34.042  36.655  1.00  0.00      B    H  
ATOM    158  H2  HOH B  46      24.840  34.822  37.021  1.00  0.00      B    H  
ATOM    159  O   HOH B  47      -0.050   4.870   0.772  1.00  0.00      B    O  
ATOM    160  H1  HOH B  47      -0.437   3.979   1.112  1.00  0.00      B    H  
ATOM    161  H2  HOH B  47       0.918   4.698   0.387  1.00  0.00      B    H  
ATOM    162  O   HOH B  48      15.110  29.731  16.902  1.00  0.00      B    O  
ATOM    163  H1  HOH B  48      15.724  28.910  16.980  1.00  0.00      B    H  
ATOM    164  H2  HOH B  48      14.538  29.776  17.727  1.00  0.00      B    H  
ATOM    165  O   HOH B  49      32.490  27.435  21.078  1.00  0.00      B    O  
ATOM    166  H1  HOH B  49      33.003  27.095  21.877  1.00  0.00      B    H  
ATOM    167  H2  HOH B  49      31.509  27.293  21.352  1.00  0.00      B    H  
ATOM    168  O   HOH B  50      32.493   0.613  16.662  1.00  0.00      B    O  
ATOM    169  H1  HOH B  50      31.965   1.328  16.220  1.00  0.00      B    H  
ATOM    170  H2  HOH B  50      32.518  -0.239  16.109  1.00  0.00      B    H  
ATOM    171  O   HOH B  51      11.386  35.601  29.492  1.00  0.00      B    O  
ATOM    172  H1  HOH B  51      12.255  35.777  29.881  1.00  0.00      B    H  
ATOM    173  H2  HOH B  51      11.295  36.241  28.702  1.00  0.00      B    H  
ATOM    174  O   HOH B  52      16.337  36.020   3.458  1.00  0.00      B    O  
ATOM    175  H1  HOH B  52      16.590  36.906   3.915  1.00  0.00      B    H  
ATOM    176  H2  HOH B  52      15.581  36.331   2.830  1.00  0.00      B    H  
ATOM    177  O   HOH B  53      18.431   6.515  11.804  1.00  0.00      B    O  
ATOM    178  H1  HOH B  53      19.152   7.034  12.188  1.00  0.00      B    H  
ATOM    179  H2  HOH B  53      18.663   5.545  12.069  1.00  0.00      B    H  
ATOM    180  O   HOH B  54      32.716  33.540  22.012  1.00  0.00      B    O  
ATOM    181  H1  HOH B  54      31.785  33.393  22.436  1.00  0.00      B    H  
ATOM    182  H2  HOH B  54      32.543  33.834  21.029  1.00  0.00      B    H  
ATOM    183  O   HOH B  55       5.008  33.804  17.064  1.00  0.00      B    O  
ATOM    184  H1  HOH B  55       5.486  33.664  16.204  1.00  0.00      B    H  
ATOM    185  H2  HOH B  55       4.833  34.847  17.196  1.00  0.00      B    H  
ATOM    186  O   HOH B  56      26.932  35.519  17.900  1.00  0.00      B    O  
ATOM    187  H1  HOH B  56      27.572  34.723  17.832  1.00  0.00      B    H  
ATOM    188  H2  HOH B  56      27.008  35.898  18.844  1.00  0.00      B    H  
ATOM    189  O   HOH B  57      29.889  22.276  34.009  1.00  0.00      B    O  
ATOM    190  H1  HOH B  57      29.979  23.252  33.809  1.00  0.00      B    H  
ATOM    191  H2  HOH B  57      28.911  21.954  33.826  1.00  0.00      B    H  
ATOM    192  O   HOH B  58      23.756  36.151  38.842  1.00  0.00      B    O  
ATOM    193  H1  HOH B  58      24.470  36.506  38.258  1.00  0.00      B    H  
ATOM    194  H2  HOH B  58      22.853  36.474  38.552  1.00  0.00      B    H  
ATOM    195  O   HOH B  59       7.127  38.930  16.004  1.00  0.00      B    O  
ATOM    196  H1  HOH B  59       7.683  38.134  16.223  1.00  0.00      B    H  
ATOM    197  H2  HOH B  59       7.229  39.118  15.011  1.00  0.00      B    H  
ATOM    198  O   HOH B  60      34.726   9.016  32.113  1.00  0.00      B    O  
ATOM    199  H1  HOH B  60      34.207   9.750  32.606  1.00  0.00      B    H  
ATOM    200  H2  HOH B  60      35.512   8.657  32.722  1.00  0.00      B    H  
ATOM    201  O   HOH B  61      29.937   9.256  14.730  1.00  0.00      B    O  
ATOM    202  H1  HOH B  61      30.344   8.928  13.850  1.00  0.00      B    H  
ATOM    203  H2  HOH B  61      30.430   8.832  15.540  1.00  0.00      B    H  
ATOM    204  O   HOH B  62      35.550   2.023  29.584  1.00  0.00      B    O  
ATOM    205  H1  HOH B  62      35.579   1.533  28.719  1.00  0.00      B    H  
ATOM    206  H2  HOH B  62      36.170   1.562  30.229  1.00  0.00      B    H  
ATOM    207  O   HOH B  63      26.998   4.968  19.776  1.00  0.00      B    O  
ATOM    208  H1  HOH B  63      27.355   4.201  20.294  1.00  0.00      B    H  
ATOM    209  H2  HOH B  63      26.581   4.443  19.017  1.00  0.00      B    H  
ATOM    210  O   HOH B  64       5.960   9.389  25.334  1.00  0.00      B    O  
ATOM    211  H1  HOH B  64       5.729   8.833  24.561  1.00  0.00      B    H  
ATOM    212  H2  HOH B  64       5.235  10.117  25.370  1.00  0.00      B    H  
ATOM    213  O   HOH B  65      12.771   9.371  31.262  1.00  0.00      B    O  
ATOM    214  H1  HOH B  65      12.784   9.942  32.083  1.00  0.00      B    H  
ATOM    215  H2  HOH B  65      12.459   9.988  30.483  1.00  0.00      B    H  
ATOM    216  O   HOH B  66      11.967   6.494   7.627  1.00  0.00      B    O  
ATOM    217  H1  HOH B  66      11.217   5.932   8.032  1.00  0.00      B    H  
ATOM    218  H2  HOH B  66      11.798   7.427   7.880  1.00  0.00      B    H  
ATOM    219  O   HOH B  67      28.808  27.132  34.360  1.00  0.00      B    O  
ATOM    220  H1  HOH B  67      28.522  27.451  33.460  1.00  0.00      B    H  
ATOM    221  H2  HOH B  67      29.013  27.916  34.897  1.00  0.00      B    H  
ATOM    222  O   HOH B  68      15.633   5.999  28.238  1.00  0.00      B    O  
ATOM    223  H1  HOH B  68      14.660   5.835  28.396  1.00  0.00      B    H  
ATOM    224  H2  HOH B  68      15.921   5.583  27.335  1.00  0.00      B    H  
ATOM    225  O   HOH B  69      27.988  11.203  13.703  1.00  0.00      B    O  
ATOM    226  H1  HOH B  69      27.510  11.695  14.449  1.00  0.00      B    H  
ATOM    227  H2  HOH B  69      28.730  10.703  14.142  1.00  0.00      B    H  
ATOM    228  O   HOH B  70       3.840  33.016  34.992  1.00  0.00      B    O  
ATOM    229  H1  HOH B  70       3.671  32.037  35.167  1.00  0.00      B    H  
ATOM    230  H2  HOH B  70       4.628  33.156  34.387  1.00  0.00      B    H  
ATOM    231  O   HOH B  71      32.236  19.477  20.192  1.00  0.00      B    O  
ATOM    232  H1  HOH B  71      31.296  19.480  20.611  1.00  0.00      B    H  
ATOM    233  H2  HOH B  71      32.738  20.074  20.878  1.00  0.00      B    H  
ATOM    234  O   HOH B  72      23.551  27.739   2.976  1.00  0.00      B    O  
ATOM    235  H1  HOH B  72      23.871  26.780   3.043  1.00  0.00      B    H  
ATOM    236  H2  HOH B  72      23.837  28.028   1.994  1.00  0.00      B    H  
ATOM    237  O   HOH B  73      11.045  36.837  36.073  1.00  0.00      B    O  
ATOM    238  H1  HOH B  73      10.557  35.975  35.810  1.00  0.00      B    H  
ATOM    239  H2  HOH B  73      12.029  36.646  35.837  1.00  0.00      B    H  
ATOM    240  O   HOH B  74      34.292  13.479  18.469  1.00  0.00      B    O  
ATOM    241  H1  HOH B  74      34.272  12.764  19.204  1.00  0.00      B    H  
ATOM    242  H2  HOH B  74      33.521  14.164  18.639  1.00  0.00      B    H  
ATOM    243  O   HOH B  75      39.045   8.728   9.744  1.00  0.00      B    O  
ATOM    244  H1  HOH B  75      39.580   9.519   9.347  1.00  0.00      B    H  
ATOM    245  H2  HOH B  75      38.264   9.106  10.290  1.00  0.00      B    H  
ATOM    246  O   HOH B  76      27.974  16.278  11.489  1.00  0.00      B    O  
ATOM    247  H1  HOH B  76      27.851  15.264  11.638  1.00  0.00      B    H  
ATOM    248  H2  HOH B  76      28.707  16.432  12.163  1.00  0.00      B    H  
ATOM    249  O   HOH B  77      32.080  38.081  12.106  1.00  0.00      B    O  
ATOM    250  H1  HOH B  77      32.436  38.622  12.901  1.00  0.00      B    H  
ATOM    251  H2  HOH B  77      31.646  37.302  12.488  1.00  0.00      B    H  
ATOM    252  O   HOH B  78       4.977  15.401   8.221  1.00  0.00      B    O  
ATOM    253  H1  HOH B  78       4.938  14.550   8.842  1.00  0.00      B    H  
ATOM    254  H2  HOH B  78       5.683  15.144   7.497  1.00  0.00      B    H  
ATOM    255  O   HOH B  79      19.164  21.267  14.520  1.00  0.00      B    O  
ATOM    256  H1  HOH B  79      20.092  21.306  14.884  1.00  0.00      B    H  
ATOM    257  H2  HOH B  79      19.230  21.151  13.486  1.00  0.00      B    H  
ATOM    258  O   HOH B  80      21.086  16.622  26.359  1.00  0.00      B    O  
ATOM    259  H1  HOH B  80      20.639  15.749  26.303  1.00  0.00      B    H  
ATOM    260  H2  HOH B  80      22.112  16.504  26.631  1.00  0.00      B    H  
ATOM    261  O   HOH B  81      30.647   1.919  11.691  1.00  0.00      B    O  
ATOM    262  H1  HOH B  81      30.538   1.227  12.443  1.00  0.00      B    H  
ATOM    263  H2  HOH B  81      31.063   2.776  11.946  1.00  0.00      B    H  
ATOM    264  O   HOH B  82      21.018  17.081  15.898  1.00  0.00      B    O  
ATOM    265  H1  HOH B  82      20.169  17.644  15.896  1.00  0.00      B    H  
ATOM    266  H2  HOH B  82      21.365  17.064  16.863  1.00  0.00      B    H  
ATOM    267  O   HOH B  83      33.214  29.333  19.391  1.00  0.00      B    O  
ATOM    268  H1  HOH B  83      33.113  28.560  20.117  1.00  0.00      B    H  
ATOM    269  H2  HOH B  83      32.295  29.611  19.045  1.00  0.00      B    H  
ATOM    270  O   HOH B  84       8.260  10.241   7.472  1.00  0.00      B    O  
ATOM    271  H1  HOH B  84       7.497  10.210   6.759  1.00  0.00      B    H  
ATOM    272  H2  HOH B  84       8.966   9.594   7.171  1.00  0.00      B    H  
ATOM    273  O   HOH B  85      30.605  38.042  26.326  1.00  0.00      B    O  
ATOM    274  H1  HOH B  85      31.384  38.410  26.862  1.00  0.00      B    H  
ATOM    275  H2  HOH B  85      30.212  38.773  25.814  1.00  0.00      B    H  
ATOM    276  O   HOH B  86      28.798  17.386  18.916  1.00  0.00      B    O  
ATOM    277  H1  HOH B  86      29.535  17.984  18.558  1.00  0.00      B    H  
ATOM    278  H2  HOH B  86      27.948  17.888  18.870  1.00  0.00      B    H  
ATOM    279  O   HOH B  87      31.853   6.968  29.319  1.00  0.00      B    O  
ATOM    280  H1  HOH B  87      32.854   6.748  29.277  1.00  0.00      B    H  
ATOM    281  H2  HOH B  87      31.311   6.142  29.073  1.00  0.00      B    H  
ATOM    282  O   HOH B  88      31.314  30.291  17.882  1.00  0.00      B    O  
ATOM    283  H1  HOH B  88      31.161  31.316  18.058  1.00  0.00      B    H  
ATOM    284  H2  HOH B  88      30.415  29.936  17.570  1.00  0.00      B    H  
ATOM    285  O   HOH B  89      31.097  32.884  13.098  1.00  0.00      B    O  
ATOM    286  H1  HOH B  89      31.958  32.481  13.248  1.00  0.00      B    H  
ATOM    287  H2  HOH B  89      30.427  32.123  13.029  1.00  0.00      B    H  
ATOM    288  O   HOH B  90      36.771  20.856  38.287  1.00  0.00      B    O  
ATOM    289  H1  HOH B  90      36.274  21.738  38.237  1.00  0.00      B    H  
ATOM    290  H2  HOH B  90      36.791  20.481  37.343  1.00  0.00      B    H  
ATOM    291  O   HOH B  91      25.750   3.794  28.145  1.00  0.00      B    O  
ATOM    292  H1  HOH B  91      24.930   3.334  27.759  1.00  0.00      B    H  
ATOM    293  H2  HOH B  91      26.182   3.176  28.773  1.00  0.00      B    H  
ATOM    294  O   HOH B  92      38.240   2.179   1.112  1.00  0.00      B    O  
ATOM    295  H1  HOH B  92      38.024   1.389   1.679  1.00  0.00      B    H  
ATOM    296  H2  HOH B  92      38.699   1.943   0.248  1.00  0.00      B    H  
ATOM    297  O   HOH B  93      20.554  34.172   4.419  1.00  0.00      B    O  
ATOM    298  H1  HOH B  93      19.888  34.827   4.021  1.00  0.00      B    H  
ATOM    299  H2  HOH B  93      21.484  34.670   4.313  1.00  0.00      B    H  
ATOM    300  O   HOH B  94       1.219  16.080  18.001  1.00  0.00      B    O  
ATOM    301  H1  HOH B  94       1.347  16.648  18.836  1.00  0.00      B    H  
ATOM    302  H2  HOH B  94       0.715  16.705  17.386  1.00  0.00      B    H  
ATOM    303  O   HOH B  95      21.792  -0.373  33.941  1.00  0.00      B    O  
ATOM    304  H1  HOH B  95      21.079   0.148  34.466  1.00  0.00      B    H  
ATOM    305  H2  HOH B  95      22.494   0.308  33.594  1.00  0.00      B    H  
ATOM    306  O   HOH B  96      23.762  25.713  17.828  1.00  0.00      B    O  
ATOM    307  H1  HOH B  96      22.895  25.249  18.208  1.00  0.00      B    H  
ATOM    308  H2  HOH B  96      24.527  25.327  18.307  1.00  0.00      B    H  
ATOM    309  O   HOH B  97      19.007  19.205  16.749  1.00  0.00      B    O  
ATOM    310  H1  HOH B  97      18.316  19.363  17.544  1.00  0.00      B    H  
ATOM    311  H2  HOH B  97      18.746  19.845  15.987  1.00  0.00      B    H  
ATOM    312  O   HOH B  98       6.782  37.337  33.558  1.00  0.00      B    O  
ATOM    313  H1  HOH B  98       5.802  37.361  33.512  1.00  0.00      B    H  
ATOM    314  H2  HOH B  98       7.045  36.398  33.910  1.00  0.00      B    H  
ATOM    315  O   HOH B  99      36.717  32.861  14.871  1.00  0.00      B    O  
ATOM    316  H1  HOH B  99      36.466  32.472  13.971  1.00  0.00      B    H  
ATOM    317  H2  HOH B  99      37.125  32.127  15.436  1.00  0.00      B    H  
ATOM    318  O   HOH B 100      14.608   9.011  37.907  1.00  0.00      B    O  
ATOM    319  H1  HOH B 100      14.384   8.058  37.672  1.00  0.00      B    H  
ATOM    320  H2  HOH B 100      14.830   9.617  37.075  1.00  0.00      B    H  
ATOM    321  O   HOH B 101      15.979  28.348  12.995  1.00  0.00      B    O  
ATOM    322  H1  HOH B 101      15.613  29.121  12.472  1.00  0.00      B    H  
ATOM    323  H2  HOH B 101      16.515  27.735  12.399  1.00  0.00      B    H  
ATOM    324  O   HOH B 102      15.363  28.797  37.718  1.00  0.00      B    O  
ATOM    325  H1  HOH B 102      14.470  28.688  37.249  1.00  0.00      B    H  
ATOM    326  H2  HOH B 102      15.824  27.901  37.742  1.00  0.00      B    H  
ATOM    327  O   HOH B 103      22.834  22.587   2.464  1.00  0.00      B    O  
ATOM    328  H1  HOH B 103      21.990  22.102   2.041  1.00  0.00      B    H  
ATOM    329  H2  HOH B 103      22.872  22.279   3.417  1.00  0.00      B    H  
ATOM    330  O   HOH B 104      31.766   3.098  20.356  1.00  0.00      B    O  
ATOM    331  H1  HOH B 104      30.960   3.255  19.793  1.00  0.00      B    H  
ATOM    332  H2  HOH B 104      32.287   2.375  19.915  1.00  0.00      B    H  
ATOM    333  O   HOH B 105      19.753   2.787  28.249  1.00  0.00      B    O  
ATOM    334  H1  HOH B 105      20.433   2.049  28.021  1.00  0.00      B    H  
ATOM    335  H2  HOH B 105      20.091   3.212  29.046  1.00  0.00      B    H  
ATOM    336  O   HOH B 106      24.948  33.125  25.077  1.00  0.00      B    O  
ATOM    337  H1  HOH B 106      24.765  32.731  24.120  1.00  0.00      B    H  
ATOM    338  H2  HOH B 106      25.242  34.057  24.930  1.00  0.00      B    H  
ATOM    339  O   HOH B 107      20.579  37.494  25.996  1.00  0.00      B    O  
ATOM    340  H1  HOH B 107      21.379  37.136  25.530  1.00  0.00      B    H  
ATOM    341  H2  HOH B 107      20.217  38.278  25.440  1.00  0.00      B    H  
ATOM    342  O   HOH B 108      10.384  23.816   4.322  1.00  0.00      B    O  
ATOM    343  H1  HOH B 108      10.197  24.598   4.958  1.00  0.00      B    H  
ATOM    344  H2  HOH B 108       9.757  23.901   3.494  1.00  0.00      B    H  
ATOM    345  O   HOH B 109      16.396  35.942  19.758  1.00  0.00      B    O  
ATOM    346  H1  HOH B 109      15.901  36.668  20.270  1.00  0.00      B    H  
ATOM    347  H2  HOH B 109      16.904  35.364  20.427  1.00  0.00      B    H  
ATOM    348  O   HOH B 110      37.005  30.748   8.748  1.00  0.00      B    O  
ATOM    349  H1  HOH B 110      37.773  30.816   8.079  1.00  0.00      B    H  
ATOM    350  H2  HOH B 110      36.855  29.777   8.954  1.00  0.00      B    H  
ATOM    351  O   HOH B 111      22.478  28.443  26.492  1.00  0.00      B    O  
ATOM    352  H1  HOH B 111      22.543  28.491  25.451  1.00  0.00      B    H  
ATOM    353  H2  HOH B 111      21.566  28.133  26.797  1.00  0.00      B    H  
ATOM    354  O   HOH B 112      17.409  22.158  33.630  1.00  0.00      B    O  
ATOM    355  H1  HOH B 112      18.173  22.688  33.191  1.00  0.00      B    H  
ATOM    356  H2  HOH B 112      17.490  21.199  33.220  1.00  0.00      B    H  
ATOM    357  O   HOH B 113      37.025  21.918   6.428  1.00  0.00      B    O  
ATOM    358  H1  HOH B 113      36.861  21.770   5.424  1.00  0.00      B    H  
ATOM    359  H2  HOH B 113      37.142  22.887   6.592  1.00  0.00      B    H  
ATOM    360  O   HOH B 114      16.150  33.350   3.906  1.00  0.00      B    O  
ATOM    361  H1  HOH B 114      16.977  32.911   4.420  1.00  0.00      B    H  
ATOM    362  H2  HOH B 114      16.362  34.286   3.746  1.00  0.00      B    H  
ATOM    363  O   HOH B 115      14.009  14.363   1.706  1.00  0.00      B    O  
ATOM    364  H1  HOH B 115      14.272  15.194   1.197  1.00  0.00      B    H  
ATOM    365  H2  HOH B 115      14.828  13.794   1.857  1.00  0.00      B    H  
ATOM    366  O   HOH B 116       3.116  29.499   1.731  1.00  0.00      B    O  
ATOM    367  H1  HOH B 116       2.921  29.498   0.781  1.00  0.00      B    H  
ATOM    368  H2  HOH B 116       3.272  30.470   2.037  1.00  0.00      B    H  
ATOM    369  O   HOH B 117      15.840  20.748  28.583  1.00  0.00      B    O  
ATOM    370  H1  HOH B 117      16.490  21.558  28.805  1.00  0.00      B    H  
ATOM    371  H2  HOH B 117      15.335  20.467  29.406  1.00  0.00      B    H  
ATOM    372  O   HOH B 118      25.025   7.662  25.081  1.00  0.00      B    O  
ATOM    373  H1  HOH B 118      25.728   7.316  25.754  1.00  0.00      B    H  
ATOM    374  H2  HOH B 118      24.254   8.134  25.540  1.00  0.00      B    H  
ATOM    375  O   HOH B 119      26.378   6.177  26.999  1.00  0.00      B    O  
ATOM    376  H1  HOH B 119      26.948   6.758  27.617  1.00  0.00      B    H  
ATOM    377  H2  HOH B 119      26.354   5.287  27.451  1.00  0.00      B    H  
ATOM    378  O   HOH B 120      19.793  34.384   0.312  1.00  0.00      B    O  
ATOM    379  H1  HOH B 120      18.818  34.313   0.162  1.00  0.00      B    H  
ATOM    380  H2  HOH B 120      20.052  35.344   0.325  1.00  0.00      B    H  
ATOM    381  O   HOH B 121      26.325  24.808  31.650  1.00  0.00      B    O  
ATOM    382  H1  HOH B 121      27.137  24.862  31.039  1.00  0.00      B    H  
ATOM    383  H2  HOH B 121      26.699  24.781  32.605  1.00  0.00      B    H  
ATOM    384  O   HOH B 122      35.929  16.751  32.223  1.00  0.00      B    O  
ATOM    385  H1  HOH B 122      36.065  17.745  32.027  1.00  0.00      B    H  
ATOM    386  H2  HOH B 122      35.045  16.531  31.895  1.00  0.00      B    H  
ATOM    387  O   HOH B 123       6.005  11.937  22.551  1.00  0.00      B    O  
ATOM    388  H1  HOH B 123       6.204  10.987  22.413  1.00  0.00      B    H  
ATOM    389  H2  HOH B 123       5.202  12.238  21.924  1.00  0.00      B    H  
ATOM    390  O   HOH B 124       3.579   2.787  22.283  1.00  0.00      B    O  
ATOM    391  H1  HOH B 124       4.476   3.233  22.009  1.00  0.00      B    H  
ATOM    392  H2  HOH B 124       2.784   3.240  21.887  1.00  0.00      B    H  
ATOM    393  O   HOH B 125      24.649  37.919  28.345  1.00  0.00      B    O  
ATOM    394  H1  HOH B 125      24.301  38.477  27.571  1.00  0.00      B    H  
ATOM    395  H2  HOH B 125      24.000  38.006  29.116  1.00  0.00      B    H  
ATOM    396  O   HOH B 126      20.464  13.047  31.647  1.00  0.00      B    O  
ATOM    397  H1  HOH B 126      20.748  12.728  30.673  1.00  0.00      B    H  
ATOM    398  H2  HOH B 126      19.473  12.859  31.712  1.00  0.00      B    H  
ATOM    399  O   HOH B 127      14.854   6.289  37.628  1.00  0.00      B    O  
ATOM    400  H1  HOH B 127      15.621   5.803  37.106  1.00  0.00      B    H  
ATOM    401  H2  HOH B 127      14.100   5.613  37.868  1.00  0.00      B    H  
ATOM    402  O   HOH B 128      28.647  11.752  17.274  1.00  0.00      B    O  
ATOM    403  H1  HOH B 128      28.397  12.732  17.483  1.00  0.00      B    H  
ATOM    404  H2  HOH B 128      29.592  11.666  17.649  1.00  0.00      B    H  
ATOM    405  O   HOH B 129      30.346  30.939   8.844  1.00  0.00      B    O  
ATOM    406  H1  HOH B 129      30.360  30.211   9.578  1.00  0.00      B    H  
ATOM    407  H2  HOH B 129      30.902  31.703   9.238  1.00  0.00      B    H  
ATOM    408  O   HOH B 130       2.465  31.937   5.239  1.00  0.00      B    O  
ATOM    409  H1  HOH B 130       3.338  31.430   5.400  1.00  0.00      B    H  
ATOM    410  H2  HOH B 130       2.295  32.719   5.926  1.00  0.00      B    H  
ATOM    411  O   HOH B 131      11.982  36.795  14.655  1.00  0.00      B    O  
ATOM    412  H1  HOH B 131      12.939  36.947  14.417  1.00  0.00      B    H  
ATOM    413  H2  HOH B 131      11.870  36.305  15.548  1.00  0.00      B    H  
ATOM    414  O   HOH B 132      17.391  13.054  27.802  1.00  0.00      B    O  
ATOM    415  H1  HOH B 132      16.876  12.423  27.176  1.00  0.00      B    H  
ATOM    416  H2  HOH B 132      17.582  13.899  27.320  1.00  0.00      B    H  
ATOM    417  O   HOH B 133       7.999  24.607  25.759  1.00  0.00      B    O  
ATOM    418  H1  HOH B 133       7.801  23.620  25.798  1.00  0.00      B    H  
ATOM    419  H2  HOH B 133       7.171  24.992  26.247  1.00  0.00      B    H  
ATOM    420  O   HOH B 134      14.694   4.776   8.501  1.00  0.00      B    O  
ATOM    421  H1  HOH B 134      14.420   5.699   8.776  1.00  0.00      B    H  
ATOM    422  H2  HOH B 134      14.836   4.253   9.296  1.00  0.00      B    H  
ATOM    423  O   HOH B 135      21.975   8.185  24.087  1.00  0.00      B    O  
ATOM    424  H1  HOH B 135      22.126   8.443  25.095  1.00  0.00      B    H  
ATOM    425  H2  HOH B 135      21.764   7.187  24.138  1.00  0.00      B    H  
ATOM    426  O   HOH B 136      -0.194  16.032   8.230  1.00  0.00      B    O  
ATOM    427  H1  HOH B 136       0.707  15.611   8.351  1.00  0.00      B    H  
ATOM    428  H2  HOH B 136      -0.244  16.721   8.942  1.00  0.00      B    H  
ATOM    429  O   HOH B 137       9.818  18.566  28.512  1.00  0.00      B    O  
ATOM    430  H1  HOH B 137      10.457  17.974  29.003  1.00  0.00      B    H  
ATOM    431  H2  HOH B 137       8.967  18.625  29.108  1.00  0.00      B    H  
ATOM    432  O   HOH B 138      13.000   9.262  18.108  1.00  0.00      B    O  
ATOM    433  H1  HOH B 138      12.595   8.500  17.591  1.00  0.00      B    H  
ATOM    434  H2  HOH B 138      13.572   8.842  18.858  1.00  0.00      B    H  
ATOM    435  O   HOH B 139      37.558   2.177   8.143  1.00  0.00      B    O  
ATOM    436  H1  HOH B 139      38.028   2.944   8.485  1.00  0.00      B    H  
ATOM    437  H2  HOH B 139      38.112   1.320   8.361  1.00  0.00      B    H  
ATOM    438  O   HOH B 140      31.027  13.026  26.788  1.00  0.00      B    O  
ATOM    439  H1  HOH B 140      30.936  12.736  27.715  1.00  0.00      B    H  
ATOM    440  H2  HOH B 140      32.001  13.045  26.472  1.00  0.00      B    H  
ATOM    441  O   HOH B 141       7.603  38.491  26.994  1.00  0.00      B    O  
ATOM    442  H1  HOH B 141       6.614  38.191  27.046  1.00  0.00      B    H  
ATOM    443  H2  HOH B 141       8.018  38.335  27.918  1.00  0.00      B    H  
ATOM    444  O   HOH B 142      28.413  31.902   7.324  1.00  0.00      B    O  
ATOM    445  H1  HOH B 142      28.046  32.825   7.614  1.00  0.00      B    H  
ATOM    446  H2  HOH B 142      29.096  31.546   8.027  1.00  0.00      B    H  
ATOM    447  O   HOH B 143      11.616   9.640  37.030  1.00  0.00      B    O  
ATOM    448  H1  HOH B 143      10.736  10.105  36.805  1.00  0.00      B    H  
ATOM    449  H2  HOH B 143      11.878   9.906  38.010  1.00  0.00      B    H  
ATOM    450  O   HOH B 144      14.017  28.823  22.397  1.00  0.00      B    O  
ATOM    451  H1  HOH B 144      14.000  29.751  22.880  1.00  0.00      B    H  
ATOM    452  H2  HOH B 144      13.057  28.555  22.210  1.00  0.00      B    H  
ATOM    453  O   HOH B 145      34.978  27.700  25.046  1.00  0.00      B    O  
ATOM    454  H1  HOH B 145      35.931  27.767  24.637  1.00  0.00      B    H  
ATOM    455  H2  HOH B 145      34.897  28.625  25.516  1.00  0.00      B    H  
ATOM    456  O   HOH B 146      33.663  16.774  16.847  1.00  0.00      B    O  
ATOM    457  H1  HOH B 146      33.602  16.073  17.572  1.00  0.00      B    H  
ATOM    458  H2  HOH B 146      33.764  16.231  15.973  1.00  0.00      B    H  
ATOM    459  O   HOH B 147      12.084  30.185  10.572  1.00  0.00      B    O  
ATOM    460  H1  HOH B 147      11.294  29.960  10.000  1.00  0.00      B    H  
ATOM    461  H2  HOH B 147      12.942  30.313  10.012  1.00  0.00      B    H  
ATOM    462  O   HOH B 148      22.847  24.499   9.472  1.00  0.00      B    O  
ATOM    463  H1  HOH B 148      22.926  25.386   9.921  1.00  0.00      B    H  
ATOM    464  H2  HOH B 148      23.711  24.373   8.900  1.00  0.00      B    H  
ATOM    465  O   HOH B 149      37.424  20.601  30.000  1.00  0.00      B    O  
ATOM    466  H1  HOH B 149      37.101  20.051  29.242  1.00  0.00      B    H  
ATOM    467  H2  HOH B 149      38.236  21.170  29.679  1.00  0.00      B    H  
ATOM    468  O   HOH B 150       9.036  23.131  15.981  1.00  0.00      B    O  
ATOM    469  H1  HOH B 150       8.699  22.694  15.091  1.00  0.00      B    H  
ATOM    470  H2  HOH B 150       8.753  22.507  16.798  1.00  0.00      B    H  
ATOM    471  O   HOH B 151      21.731  11.911  25.489  1.00  0.00      B    O  
ATOM    472  H1  HOH B 151      21.334  11.169  26.070  1.00  0.00      B    H  
ATOM    473  H2  HOH B 151      21.751  11.445  24.577  1.00  0.00      B    H  
ATOM    474  O   HOH B 152       8.090  15.823  10.894  1.00  0.00      B    O  
ATOM    475  H1  HOH B 152       8.591  15.673  10.031  1.00  0.00      B    H  
ATOM    476  H2  HOH B 152       7.766  14.928  11.175  1.00  0.00      B    H  
ATOM    477  O   HOH B 153      17.381  13.644  16.870  1.00  0.00      B    O  
ATOM    478  H1  HOH B 153      17.540  12.686  17.124  1.00  0.00      B    H  
ATOM    479  H2  HOH B 153      18.268  14.143  16.714  1.00  0.00      B    H  
ATOM    480  O   HOH B 154      34.904  37.211  20.965  1.00  0.00      B    O  
ATOM    481  H1  HOH B 154      35.660  37.815  20.585  1.00  0.00      B    H  
ATOM    482  H2  HOH B 154      34.241  37.806  21.465  1.00  0.00      B    H  
ATOM    483  O   HOH B 155      19.437  16.694  33.537  1.00  0.00      B    O  
ATOM    484  H1  HOH B 155      18.956  15.909  34.025  1.00  0.00      B    H  
ATOM    485  H2  HOH B 155      19.279  16.730  32.538  1.00  0.00      B    H  
ATOM    486  O   HOH B 156      38.900  12.109  35.530  1.00  0.00      B    O  
ATOM    487  H1  HOH B 156      38.306  12.049  34.690  1.00  0.00      B    H  
ATOM    488  H2  HOH B 156      39.808  11.880  35.226  1.00  0.00      B    H  
ATOM    489  O   HOH B 157      30.321  29.090  32.198  1.00  0.00      B    O  
ATOM    490  H1  HOH B 157      30.839  29.261  31.325  1.00  0.00      B    H  
ATOM    491  H2  HOH B 157      30.559  29.883  32.795  1.00  0.00      B    H  
ATOM    492  O   HOH B 158      15.745  38.323  35.988  1.00  0.00      B    O  
ATOM    493  H1  HOH B 158      16.597  38.210  36.492  1.00  0.00      B    H  
ATOM    494  H2  HOH B 158      15.431  39.300  36.067  1.00  0.00      B    H  
ATOM    495  O   HOH B 159      38.244  17.019  24.260  1.00  0.00      B    O  
ATOM    496  H1  HOH B 159      37.869  16.881  25.152  1.00  0.00      B    H  
ATOM    497  H2  HOH B 159      37.628  17.651  23.738  1.00  0.00      B    H  
ATOM    498  O   HOH B 160      17.964   5.849  23.629  1.00  0.00      B    O  
ATOM    499  H1  HOH B 160      18.601   5.248  23.104  1.00  0.00      B    H  
ATOM    500  H2  HOH B 160      18.015   6.833  23.279  1.00  0.00      B    H  
ATOM    501  O   HOH B 161      16.204  14.239   5.157  1.00  0.00      B    O  
ATOM    502  H1  HOH B 161      15.818  13.507   5.712  1.00  0.00      B    H  
ATOM    503  H2  HOH B 161      16.295  15.078   5.743  1.00  0.00      B    H  
ATOM    504  O   HOH B 162      38.036  33.506  20.197  1.00  0.00      B    O  
ATOM    505  H1  HOH B 162      38.469  34.198  20.802  1.00  0.00      B    H  
ATOM    506  H2  HOH B 162      37.757  32.760  20.829  1.00  0.00      B    H  
ATOM    507  O   HOH B 163      18.823  25.245  14.065  1.00  0.00      B    O  
ATOM    508  H1  HOH B 163      18.413  26.175  13.955  1.00  0.00      B    H  
ATOM    509  H2  HOH B 163      19.804  25.371  13.814  1.00  0.00      B    H  
ATOM    510  O   HOH B 164       8.189  38.927  31.856  1.00  0.00      B    O  
ATOM    511  H1  HOH B 164       7.554  38.533  32.561  1.00  0.00      B    H  
ATOM    512  H2  HOH B 164       9.079  39.046  32.260  1.00  0.00      B    H  
ATOM    513  O   HOH B 165       0.846  16.468  27.748  1.00  0.00      B    O  
ATOM    514  H1  HOH B 165      -0.113  16.666  27.460  1.00  0.00      B    H  
ATOM    515  H2  HOH B 165       0.956  15.457  27.910  1.00  0.00      B    H  
ATOM    516  O   HOH B 166      25.415   0.586   5.473  1.00  0.00      B    O  
ATOM    517  H1  HOH B 166      25.341  -0.043   6.294  1.00  0.00      B    H  
ATOM    518  H2  HOH B 166      25.328  -0.002   4.612  1.00  0.00      B    H  
ATOM    519  O   HOH B 167      21.347  23.812   6.012  1.00  0.00      B    O  
ATOM    520  H1  HOH B 167      21.549  24.761   5.796  1.00  0.00      B    H  
ATOM    521  H2  HOH B 167      22.170  23.295   5.702  1.00  0.00      B    H  
ATOM    522  O   HOH B 168      37.471   2.581  34.158  1.00  0.00      B    O  
ATOM    523  H1  HOH B 168      36.562   2.940  33.853  1.00  0.00      B    H  
ATOM    524  H2  HOH B 168      37.792   3.159  34.938  1.00  0.00      B    H  
ATOM    525  O   HOH B 169       0.197  35.872  30.322  1.00  0.00      B    O  
ATOM    526  H1  HOH B 169      -0.269  36.709  30.008  1.00  0.00      B    H  
ATOM    527  H2  HOH B 169       1.158  35.755  29.861  1.00  0.00      B    H  
ATOM    528  O   HOH B 170       1.593  27.817   7.951  1.00  0.00      B    O  
ATOM    529  H1  HOH B 170       1.170  26.916   8.080  1.00  0.00      B    H  
ATOM    530  H2  HOH B 170       2.219  27.761   7.142  1.00  0.00      B    H  
ATOM    531  O   HOH B 171       7.122  31.673  12.240  1.00  0.00      B    O  
ATOM    532  H1  HOH B 171       8.136  31.514  12.404  1.00  0.00      B    H  
ATOM    533  H2  HOH B 171       6.933  32.603  11.909  1.00  0.00      B    H  
ATOM    534  O   HOH B 172      35.238  13.328   2.266  1.00  0.00      B    O  
ATOM    535  H1  HOH B 172      35.902  13.138   3.002  1.00  0.00      B    H  
ATOM    536  H2  HOH B 172      35.798  13.258   1.408  1.00  0.00      B    H  
ATOM    537  O   HOH B 173       6.194   5.728   4.189  1.00  0.00      B    O  
ATOM    538  H1  HOH B 173       5.494   6.402   3.934  1.00  0.00      B    H  
ATOM    539  H2  HOH B 173       5.663   4.871   4.134  1.00  0.00      B    H  
ATOM    540  O   HOH B 174       4.668  15.743   1.273  1.00  0.00      B    O  
ATOM    541  H1  HOH B 174       4.150  15.377   0.477  1.00  0.00      B    H  
ATOM    542  H2  HOH B 174       4.102  16.474   1.653  1.00  0.00      B    H  
ATOM    543  O   HOH B 175      32.554  27.891   7.029  1.00  0.00      B    O  
ATOM    544  H1  HOH B 175      31.824  27.272   6.758  1.00  0.00      B    H  
ATOM    545  H2  HOH B 175      32.835  27.572   7.938  1.00  0.00      B    H  
ATOM    546  O   HOH B 176       6.715   5.938  16.080  1.00  0.00      B    O  
ATOM    547  H1  HOH B 176       6.084   6.510  16.648  1.00  0.00      B    H  
ATOM    548  H2  HOH B 176       6.202   5.125  15.835  1.00  0.00      B    H  
ATOM    549  O   HOH B 177      24.056  39.041  21.237  1.00  0.00      B    O  
ATOM    550  H1  HOH B 177      24.326  38.091  21.550  1.00  0.00      B    H  
ATOM    551  H2  HOH B 177      23.400  38.922  20.448  1.00  0.00      B    H  
ATOM    552  O   HOH B 178      34.617  21.651  19.919  1.00  0.00      B    O  
ATOM    553  H1  HOH B 178      35.229  22.109  19.252  1.00  0.00      B    H  
ATOM    554  H2  HOH B 178      35.215  21.107  20.509  1.00  0.00      B    H  
ATOM    555  O   HOH B 179      35.700  26.995  15.953  1.00  0.00      B    O  
ATOM    556  H1  HOH B 179      36.084  27.294  16.802  1.00  0.00      B    H  
ATOM    557  H2  HOH B 179      34.687  26.918  16.123  1.00  0.00      B    H  
ATOM    558  O   HOH B 180      30.452  23.570  28.337  1.00  0.00      B    O  
ATOM    559  H1  HOH B 180      30.142  23.669  29.302  1.00  0.00      B    H  
ATOM    560  H2  HOH B 180      30.492  24.514  27.908  1.00  0.00      B    H  
ATOM    561  O   HOH B 181       9.163  14.491  23.367  1.00  0.00      B    O  
ATOM    562  H1  HOH B 181       8.393  14.986  22.940  1.00  0.00      B    H  
ATOM    563  H2  HOH B 181       8.846  13.564  23.490  1.00  0.00      B    H  
ATOM    564  O   HOH B 182      23.534  22.276   5.274  1.00  0.00      B    O  
ATOM    565  H1  HOH B 182      23.476  21.254   5.404  1.00  0.00      B    H  
ATOM    566  H2  HOH B 182      24.457  22.466   4.953  1.00  0.00      B    H  
ATOM    567  O   HOH B 183       0.198   1.529  13.380  1.00  0.00      B    O  
ATOM    568  H1  HOH B 183       0.374   2.222  12.645  1.00  0.00      B    H  
ATOM    569  H2  HOH B 183      -0.158   0.686  12.893  1.00  0.00      B    H  
ATOM    570  O   HOH B 184      33.514  15.321  14.634  1.00  0.00      B    O  
ATOM    571  H1  HOH B 184      32.872  14.584  14.887  1.00  0.00      B    H  
ATOM    572  H2  HOH B 184      33.153  15.696  13.778  1.00  0.00      B    H  
ATOM    573  O   HOH B 185       4.765   9.156  34.914  1.00  0.00      B    O  
ATOM    574  H1  HOH B 185       5.607   9.612  35.161  1.00  0.00      B    H  
ATOM    575  H2  HOH B 185       4.886   8.782  33.973  1.00  0.00      B    H  
ATOM    576  O   HOH B 186      30.959  38.677  30.097  1.00  0.00      B    O  
ATOM    577  H1  HOH B 186      30.761  37.678  30.214  1.00  0.00      B    H  
ATOM    578  H2  HOH B 186      30.143  39.182  29.752  1.00  0.00      B    H  
ATOM    579  O   HOH B 187      17.057  11.607  19.377  1.00  0.00      B    O  
ATOM    580  H1  HOH B 187      18.029  11.391  19.084  1.00  0.00      B    H  
ATOM    581  H2  HOH B 187      17.040  11.621  20.360  1.00  0.00      B    H  
ATOM    582  O   HOH B 188      37.732   5.314  20.246  1.00  0.00      B    O  
ATOM    583  H1  HOH B 188      37.472   4.461  19.771  1.00  0.00      B    H  
ATOM    584  H2  HOH B 188      37.591   5.206  21.245  1.00  0.00      B    H  
ATOM    585  O   HOH B 189       5.380   2.248  26.431  1.00  0.00      B    O  
ATOM    586  H1  HOH B 189       6.027   2.086  25.647  1.00  0.00      B    H  
ATOM    587  H2  HOH B 189       4.457   2.450  26.039  1.00  0.00      B    H  
ATOM    588  O   HOH B 190      22.111   0.103  19.319  1.00  0.00      B    O  
ATOM    589  H1  HOH B 190      21.998   1.056  18.973  1.00  0.00      B    H  
ATOM    590  H2  HOH B 190      21.173  -0.199  19.652  1.00  0.00      B    H  
ATOM    591  O   HOH B 191      35.078  34.936  22.666  1.00  0.00      B    O  
ATOM    592  H1  HOH B 191      34.983  35.800  22.177  1.00  0.00      B    H  
ATOM    593  H2  HOH B 191      34.323  34.329  22.448  1.00  0.00      B    H  
ATOM    594  O   HOH B 192      15.810  15.677  16.711  1.00  0.00      B    O  
ATOM    595  H1  HOH B 192      16.444  14.903  16.926  1.00  0.00      B    H  
ATOM    596  H2  HOH B 192      16.183  16.317  16.023  1.00  0.00      B    H  
ATOM    597  O   HOH B 193       4.436  26.907  11.016  1.00  0.00      B    O  
ATOM    598  H1  HOH B 193       5.443  26.782  11.026  1.00  0.00      B    H  
ATOM    599  H2  HOH B 193       4.211  27.838  10.680  1.00  0.00      B    H  
ATOM    600  O   HOH B 194      26.474   1.434  29.212  1.00  0.00      B    O  
ATOM    601  H1  HOH B 194      27.440   1.256  28.882  1.00  0.00      B    H  
ATOM    602  H2  HOH B 194      25.976   0.604  28.978  1.00  0.00      B    H  
ATOM    603  O   HOH B 195       4.957  27.399  17.734  1.00  0.00      B    O  
ATOM    604  H1  HOH B 195       3.989  27.332  17.368  1.00  0.00      B    H  
ATOM    605  H2  HOH B 195       5.081  28.398  17.960  1.00  0.00      B    H  
ATOM    606  O   HOH B 196      33.942  32.581  13.105  1.00  0.00      B    O  
ATOM    607  H1  HOH B 196      34.296  33.534  13.227  1.00  0.00      B    H  
ATOM    608  H2  HOH B 196      34.640  32.053  12.655  1.00  0.00      B    H  
ATOM    609  O   HOH B 197      14.359  32.097  35.652  1.00  0.00      B    O  
ATOM    610  H1  HOH B 197      15.288  32.102  35.890  1.00  0.00      B    H  
ATOM    611  H2  HOH B 197      14.293  31.864  34.666  1.00  0.00      B    H  
ATOM    612  O   HOH B 198       0.972  15.774   1.013  1.00  0.00      B    O  
ATOM    613  H1  HOH B 198       1.013  14.883   0.614  1.00  0.00      B    H  
ATOM    614  H2  HOH B 198       1.420  16.382   0.361  1.00  0.00      B    H  
ATOM    615  O   HOH B 199      34.718  17.927  28.912  1.00  0.00      B    O  
ATOM    616  H1  HOH B 199      34.648  17.532  29.813  1.00  0.00      B    H  
ATOM    617  H2  HOH B 199      33.797  18.230  28.659  1.00  0.00      B    H  
ATOM    618  O   HOH B 200      19.858  10.268  26.773  1.00  0.00      B    O  
ATOM    619  H1  HOH B 200      18.886  10.475  26.544  1.00  0.00      B    H  
ATOM    620  H2  HOH B 200      19.964   9.346  26.358  1.00  0.00      B    H  
ATOM    621  O   HOH B 201       3.953  23.072   6.343  1.00  0.00      B    O  
ATOM    622  H1  HOH B 201       3.559  22.326   5.816  1.00  0.00      B    H  
ATOM    623  H2  HOH B 201       4.428  22.656   7.123  1.00  0.00      B    H  
ATOM    624  O   HOH B 202       0.642  39.546  31.151  1.00  0.00      B    O  
ATOM    625  H1  HOH B 202       0.239  38.989  31.885  1.00  0.00      B    H  
ATOM    626  H2  HOH B 202       0.899  38.888  30.377  1.00  0.00      B    H  
ATOM    627  O   HOH B 203       2.319  35.165  34.066  1.00  0.00      B    O  
ATOM    628  H1  HOH B 203       2.668  34.274  34.487  1.00  0.00      B    H  
ATOM    629  H2  HOH B 203       1.859  35.689  34.857  1.00  0.00      B    H  
ATOM    630  O   HOH B 204      34.891   2.330  17.027  1.00  0.00      B    O  
ATOM    631  H1  HOH B 204      34.087   1.786  17.084  1.00  0.00      B    H  
ATOM    632  H2  HOH B 204      34.753   3.301  17.421  1.00  0.00      B    H  
ATOM    633  O   HOH B 205      22.400  30.076   3.640  1.00  0.00      B    O  
ATOM    634  H1  HOH B 205      22.998  30.745   3.978  1.00  0.00      B    H  
ATOM    635  H2  HOH B 205      22.797  29.131   3.552  1.00  0.00      B    H  
ATOM    636  O   HOH B 206      36.319   7.213  18.493  1.00  0.00      B    O  
ATOM    637  H1  HOH B 206      36.868   6.749  19.172  1.00  0.00      B    H  
ATOM    638  H2  HOH B 206      35.481   7.666  18.978  1.00  0.00      B    H  
ATOM    639  O   HOH B 207      16.546  30.273  29.823  1.00  0.00      B    O  
ATOM    640  H1  HOH B 207      16.375  31.242  29.491  1.00  0.00      B    H  
ATOM    641  H2  HOH B 207      17.356  29.928  29.346  1.00  0.00      B    H  
ATOM    642  O   HOH B 208      13.841  13.924  16.552  1.00  0.00      B    O  
ATOM    643  H1  HOH B 208      14.527  14.703  16.657  1.00  0.00      B    H  
ATOM    644  H2  HOH B 208      14.307  13.146  16.925  1.00  0.00      B    H  
ATOM    645  O   HOH B 209      33.316  36.609  30.635  1.00  0.00      B    O  
ATOM    646  H1  HOH B 209      33.277  37.174  31.472  1.00  0.00      B    H  
ATOM    647  H2  HOH B 209      33.404  37.220  29.843  1.00  0.00      B    H  
ATOM    648  O   HOH B 210       4.602  35.473  30.820  1.00  0.00      B    O  
ATOM    649  H1  HOH B 210       5.037  34.995  31.590  1.00  0.00      B    H  
ATOM    650  H2  HOH B 210       5.064  36.376  30.696  1.00  0.00      B    H  
ATOM    651  O   HOH B 211      26.534   1.446  36.601  1.00  0.00      B    O  
ATOM    652  H1  HOH B 211      25.915   2.177  36.967  1.00  0.00      B    H  
ATOM    653  H2  HOH B 211      26.090   1.021  35.785  1.00  0.00      B    H  
ATOM    654  O   HOH B 212       3.887  25.776  13.584  1.00  0.00      B    O  
ATOM    655  H1  HOH B 212       3.389  26.454  14.179  1.00  0.00      B    H  
ATOM    656  H2  HOH B 212       3.979  26.217  12.652  1.00  0.00      B    H  
ATOM    657  O   HOH B 213      29.469   0.845  28.096  1.00  0.00      B    O  
ATOM    658  H1  HOH B 213      29.637   0.409  27.244  1.00  0.00      B    H  
ATOM    659  H2  HOH B 213      30.021   1.717  28.210  1.00  0.00      B    H  
ATOM    660  O   HOH B 214       7.276  18.233  11.837  1.00  0.00      B    O  
ATOM    661  H1  HOH B 214       7.608  17.297  11.653  1.00  0.00      B    H  
ATOM    662  H2  HOH B 214       8.015  18.679  12.336  1.00  0.00      B    H  
ATOM    663  O   HOH B 215      30.119  20.374  21.806  1.00  0.00      B    O  
ATOM    664  H1  HOH B 215      30.558  21.176  22.246  1.00  0.00      B    H  
ATOM    665  H2  HOH B 215      29.199  20.660  21.465  1.00  0.00      B    H  
ATOM    666  O   HOH B 216       1.173  33.892  32.067  1.00  0.00      B    O  
ATOM    667  H1  HOH B 216       1.550  34.395  32.855  1.00  0.00      B    H  
ATOM    668  H2  HOH B 216       0.763  34.520  31.445  1.00  0.00      B    H  
ATOM    669  O   HOH B 217      24.459   9.467  23.074  1.00  0.00      B    O  
ATOM    670  H1  HOH B 217      24.636   8.764  23.761  1.00  0.00      B    H  
ATOM    671  H2  HOH B 217      24.403   8.904  22.228  1.00  0.00      B    H  
ATOM    672  O   HOH B 218      21.465  25.325  13.493  1.00  0.00      B    O  
ATOM    673  H1  HOH B 218      22.254  24.707  13.371  1.00  0.00      B    H  
ATOM    674  H2  HOH B 218      21.765  26.169  13.958  1.00  0.00      B    H  
ATOM    675  O   HOH B 219       9.219  22.562   0.843  1.00  0.00      B    O  
ATOM    676  H1  HOH B 219       8.582  22.629   0.066  1.00  0.00      B    H  
ATOM    677  H2  HOH B 219       9.044  23.482   1.319  1.00  0.00      B    H  
ATOM    678  O   HOH B 220       9.686  38.246  39.087  1.00  0.00      B    O  
ATOM    679  H1  HOH B 220       9.167  37.817  38.325  1.00  0.00      B    H  
ATOM    680  H2  HOH B 220       9.539  39.234  39.011  1.00  0.00      B    H  
ATOM    681  O   HOH B 221      11.739  37.658   9.177  1.00  0.00      B    O  
ATOM    682  H1  HOH B 221      12.333  37.305   8.451  1.00  0.00      B    H  
ATOM    683  H2  HOH B 221      11.990  38.667   9.314  1.00  0.00      B    H  
ATOM    684  O   HOH B 222      20.924  12.029   5.458  1.00  0.00      B    O  
ATOM    685  H1  HOH B 222      19.940  12.092   5.260  1.00  0.00      B    H  
ATOM    686  H2  HOH B 222      20.974  12.591   6.312  1.00  0.00      B    H  
ATOM    687  O   HOH B 223      12.200  31.778  33.831  1.00  0.00      B    O  
ATOM    688  H1  HOH B 223      12.136  31.928  34.822  1.00  0.00      B    H  
ATOM    689  H2  HOH B 223      11.690  32.582  33.368  1.00  0.00      B    H  
ATOM    690  O   HOH B 224      27.198  34.528   3.587  1.00  0.00      B    O  
ATOM    691  H1  HOH B 224      26.557  34.947   2.829  1.00  0.00      B    H  
ATOM    692  H2  HOH B 224      26.847  33.607   3.755  1.00  0.00      B    H  
ATOM    693  O   HOH B 225      39.450  29.442  17.749  1.00  0.00      B    O  
ATOM    694  H1  HOH B 225      38.581  29.896  18.052  1.00  0.00      B    H  
ATOM    695  H2  HOH B 225      39.167  28.644  17.174  1.00  0.00      B    H  
ATOM    696  O   HOH B 226      13.604   8.889  10.609  1.00  0.00      B    O  
ATOM    697  H1  HOH B 226      14.083   8.646  11.476  1.00  0.00      B    H  
ATOM    698  H2  HOH B 226      14.133   8.550   9.804  1.00  0.00      B    H  
ATOM    699  O   HOH B 227       9.022  36.046  37.891  1.00  0.00      B    O  
ATOM    700  H1  HOH B 227       9.840  36.213  37.371  1.00  0.00      B    H  
ATOM    701  H2  HOH B 227       9.259  35.241  38.474  1.00  0.00      B    H  
ATOM    702  O   HOH B 228      20.013  32.314  13.371  1.00  0.00      B    O  
ATOM    703  H1  HOH B 228      20.770  32.369  13.996  1.00  0.00      B    H  
ATOM    704  H2  HOH B 228      19.445  31.728  13.909  1.00  0.00      B    H  
ATOM    705  O   HOH B 229      28.143  38.137  15.219  1.00  0.00      B    O  
ATOM    706  H1  HOH B 229      28.917  37.500  15.129  1.00  0.00      B    H  
ATOM    707  H2  HOH B 229      27.242  37.613  15.024  1.00  0.00      B    H  
ATOM    708  O   HOH B 230      16.672  26.048  19.189  1.00  0.00      B    O  
ATOM    709  H1  HOH B 230      16.598  26.555  20.040  1.00  0.00      B    H  
ATOM    710  H2  HOH B 230      17.376  25.343  19.341  1.00  0.00      B    H  
ATOM    711  O   HOH B 231      25.257  21.511  37.896  1.00  0.00      B    O  
ATOM    712  H1  HOH B 231      24.389  20.987  37.789  1.00  0.00      B    H  
ATOM    713  H2  HOH B 231      25.315  21.932  38.860  1.00  0.00      B    H  
ATOM    714  O   HOH B 232      35.774  25.779  19.139  1.00  0.00      B    O  
ATOM    715  H1  HOH B 232      34.886  25.410  18.811  1.00  0.00      B    H  
ATOM    716  H2  HOH B 232      35.681  26.739  19.227  1.00  0.00      B    H  
ATOM    717  O   HOH B 233      21.623  15.081  36.146  1.00  0.00      B    O  
ATOM    718  H1  HOH B 233      22.244  14.281  36.359  1.00  0.00      B    H  
ATOM    719  H2  HOH B 233      20.654  14.742  36.304  1.00  0.00      B    H  
ATOM    720  O   HOH B 234      27.230  32.869  13.379  1.00  0.00      B    O  
ATOM    721  H1  HOH B 234      27.315  33.564  12.663  1.00  0.00      B    H  
ATOM    722  H2  HOH B 234      27.716  33.245  14.188  1.00  0.00      B    H  
ATOM    723  O   HOH B 235      19.397   1.471   0.855  1.00  0.00      B    O  
ATOM    724  H1  HOH B 235      19.995   0.828   1.476  1.00  0.00      B    H  
ATOM    725  H2  HOH B 235      20.064   2.073   0.418  1.00  0.00      B    H  
ATOM    726  O   HOH B 236      14.949   4.572  21.669  1.00  0.00      B    O  
ATOM    727  H1  HOH B 236      14.210   3.900  21.598  1.00  0.00      B    H  
ATOM    728  H2  HOH B 236      15.244   4.915  20.773  1.00  0.00      B    H  
ATOM    729  O   HOH B 237       6.567  32.177  28.750  1.00  0.00      B    O  
ATOM    730  H1  HOH B 237       7.069  32.733  29.401  1.00  0.00      B    H  
ATOM    731  H2  HOH B 237       5.588  32.422  28.672  1.00  0.00      B    H  
ATOM    732  O   HOH B 238       7.362   5.175  30.516  1.00  0.00      B    O  
ATOM    733  H1  HOH B 238       6.371   5.273  30.366  1.00  0.00      B    H  
ATOM    734  H2  HOH B 238       7.525   4.205  30.537  1.00  0.00      B    H  
ATOM    735  O   HOH B 239       3.534  15.227  22.784  1.00  0.00      B    O  
ATOM    736  H1  HOH B 239       2.885  15.088  21.974  1.00  0.00      B    H  
ATOM    737  H2  HOH B 239       3.029  15.894  23.424  1.00  0.00      B    H  
ATOM    738  O   HOH B 240       7.802   2.437  21.885  1.00  0.00      B    O  
ATOM    739  H1  HOH B 240       7.958   2.630  22.859  1.00  0.00      B    H  
ATOM    740  H2  HOH B 240       7.169   3.126  21.479  1.00  0.00      B    H  
ATOM    741  O   HOH B 241      12.970  20.991   9.808  1.00  0.00      B    O  
ATOM    742  H1  HOH B 241      13.006  21.959  10.131  1.00  0.00      B    H  
ATOM    743  H2  HOH B 241      12.764  20.905   8.845  1.00  0.00      B    H  
ATOM    744  O   HOH B 242      21.533   4.373   3.311  1.00  0.00      B    O  
ATOM    745  H1  HOH B 242      22.115   3.723   2.708  1.00  0.00      B    H  
ATOM    746  H2  HOH B 242      21.011   3.859   3.994  1.00  0.00      B    H  
ATOM    747  O   HOH B 243       4.924  11.443  28.868  1.00  0.00      B    O  
ATOM    748  H1  HOH B 243       4.141  10.816  28.964  1.00  0.00      B    H  
ATOM    749  H2  HOH B 243       5.763  10.915  29.148  1.00  0.00      B    H  
ATOM    750  O   HOH B 244      38.751  35.651   1.117  1.00  0.00      B    O  
ATOM    751  H1  HOH B 244      38.967  34.736   0.756  1.00  0.00      B    H  
ATOM    752  H2  HOH B 244      38.046  36.083   0.510  1.00  0.00      B    H  
ATOM    753  O   HOH B 245      35.380   0.826  21.762  1.00  0.00      B    O  
ATOM    754  H1  HOH B 245      35.899   0.676  20.914  1.00  0.00      B    H  
ATOM    755  H2  HOH B 245      35.442   1.837  21.957  1.00  0.00      B    H  
ATOM    756  O   HOH B 246       5.059   3.764  15.270  1.00  0.00      B    O  
ATOM    757  H1  HOH B 246       4.855   3.540  14.263  1.00  0.00      B    H  
ATOM    758  H2  HOH B 246       4.801   2.894  15.773  1.00  0.00      B    H  
ATOM    759  O   HOH B 247       1.815  20.877  26.545  1.00  0.00      B    O  
ATOM    760  H1  HOH B 247       1.962  19.905  26.565  1.00  0.00      B    H  
ATOM    761  H2  HOH B 247       2.788  21.272  26.370  1.00  0.00      B    H  
ATOM    762  O   HOH B 248      37.837  16.559   1.836  1.00  0.00      B    O  
ATOM    763  H1  HOH B 248      38.735  16.218   1.631  1.00  0.00      B    H  
ATOM    764  H2  HOH B 248      37.407  16.547   0.953  1.00  0.00      B    H  
ATOM    765  O   HOH B 249      15.729  34.652  15.315  1.00  0.00      B    O  
ATOM    766  H1  HOH B 249      16.705  34.864  15.297  1.00  0.00      B    H  
ATOM    767  H2  HOH B 249      15.571  33.675  15.392  1.00  0.00      B    H  
ATOM    768  O   HOH B 250      11.504   6.903  17.117  1.00  0.00      B    O  
ATOM    769  H1  HOH B 250      11.773   6.804  18.094  1.00  0.00      B    H  
ATOM    770  H2  HOH B 250      11.686   6.108  16.603  1.00  0.00      B    H  
ATOM    771  O   HOH B 251      17.494  17.284  19.336  1.00  0.00      B    O  
ATOM    772  H1  HOH B 251      17.127  18.213  19.215  1.00  0.00      B    H  
ATOM    773  H2  HOH B 251      16.717  16.695  19.672  1.00  0.00      B    H  
ATOM    774  O   HOH B 252       4.260  33.875  26.205  1.00  0.00      B    O  
ATOM    775  H1  HOH B 252       3.272  33.805  25.845  1.00  0.00      B    H  
ATOM    776  H2  HOH B 252       4.305  33.698  27.256  1.00  0.00      B    H  
ATOM    777  O   HOH B 253      11.448  25.581   0.265  1.00  0.00      B    O  
ATOM    778  H1  HOH B 253      11.810  26.019   1.076  1.00  0.00      B    H  
ATOM    779  H2  HOH B 253      12.111  25.686  -0.485  1.00  0.00      B    H  
ATOM    780  O   HOH B 254      16.440  13.321   2.638  1.00  0.00      B    O  
ATOM    781  H1  HOH B 254      16.318  13.741   3.548  1.00  0.00      B    H  
ATOM    782  H2  HOH B 254      17.226  12.682   2.761  1.00  0.00      B    H  
ATOM    783  O   HOH B 255       4.898  23.025  34.547  1.00  0.00      B    O  
ATOM    784  H1  HOH B 255       5.751  23.479  34.268  1.00  0.00      B    H  
ATOM    785  H2  HOH B 255       4.787  23.219  35.558  1.00  0.00      B    H  
ATOM    786  O   HOH B 256      16.844  18.279  23.426  1.00  0.00      B    O  
ATOM    787  H1  HOH B 256      15.910  18.573  23.386  1.00  0.00      B    H  
ATOM    788  H2  HOH B 256      17.347  19.020  23.800  1.00  0.00      B    H  
ATOM    789  O   HOH B 257      26.609  18.655  14.950  1.00  0.00      B    O  
ATOM    790  H1  HOH B 257      26.792  18.133  14.124  1.00  0.00      B    H  
ATOM    791  H2  HOH B 257      26.702  19.609  14.754  1.00  0.00      B    H  
ATOM    792  O   HOH B 258      28.177  12.856   5.139  1.00  0.00      B    O  
ATOM    793  H1  HOH B 258      27.502  13.197   5.848  1.00  0.00      B    H  
ATOM    794  H2  HOH B 258      28.682  13.666   4.790  1.00  0.00      B    H  
ATOM    795  O   HOH B 259      20.397  35.531  19.686  1.00  0.00      B    O  
ATOM    796  H1  HOH B 259      19.890  35.947  18.922  1.00  0.00      B    H  
ATOM    797  H2  HOH B 259      21.129  35.008  19.257  1.00  0.00      B    H  
ATOM    798  O   HOH B 260      37.763   8.651  38.682  1.00  0.00      B    O  
ATOM    799  H1  HOH B 260      38.487   8.305  39.359  1.00  0.00      B    H  
ATOM    800  H2  HOH B 260      37.010   9.098  39.177  1.00  0.00      B    H  
ATOM    801  O   HOH B 261      10.139   3.170  34.031  1.00  0.00      B    O  
ATOM    802  H1  HOH B 261       9.193   3.540  33.840  1.00  0.00      B    H  
ATOM    803  H2  HOH B 261      10.256   2.315  33.622  1.00  0.00      B    H  
ATOM    804  O   HOH B 262       1.140   5.347  21.078  1.00  0.00      B    O  
ATOM    805  H1  HOH B 262       0.491   5.083  20.343  1.00  0.00      B    H  
ATOM    806  H2  HOH B 262       1.103   6.346  21.141  1.00  0.00      B    H  
ATOM    807  O   HOH B 263       9.752  32.402   2.721  1.00  0.00      B    O  
ATOM    808  H1  HOH B 263       9.866  31.516   3.199  1.00  0.00      B    H  
ATOM    809  H2  HOH B 263       9.718  33.164   3.423  1.00  0.00      B    H  
ATOM    810  O   HOH B 264      25.639  27.502  26.079  1.00  0.00      B    O  
ATOM    811  H1  HOH B 264      24.719  27.652  25.771  1.00  0.00      B    H  
ATOM    812  H2  HOH B 264      26.261  27.462  25.325  1.00  0.00      B    H  
ATOM    813  O   HOH B 265      25.867  35.656  25.131  1.00  0.00      B    O  
ATOM    814  H1  HOH B 265      25.906  35.938  26.111  1.00  0.00      B    H  
ATOM    815  H2  HOH B 265      26.482  36.273  24.572  1.00  0.00      B    H  
ATOM    816  O   HOH B 266      23.969  37.244  35.404  1.00  0.00      B    O  
ATOM    817  H1  HOH B 266      24.515  36.396  35.426  1.00  0.00      B    H  
ATOM    818  H2  HOH B 266      24.452  37.883  34.718  1.00  0.00      B    H  
ATOM    819  O   HOH B 267       6.916   0.278  20.710  1.00  0.00      B    O  
ATOM    820  H1  HOH B 267       7.065   1.036  21.371  1.00  0.00      B    H  
ATOM    821  H2  HOH B 267       7.183   0.590  19.752  1.00  0.00      B    H  
ATOM    822  O   HOH B 268      31.376   8.104  12.446  1.00  0.00      B    O  
ATOM    823  H1  HOH B 268      30.777   8.189  11.666  1.00  0.00      B    H  
ATOM    824  H2  HOH B 268      31.934   8.859  12.481  1.00  0.00      B    H  
ATOM    825  O   HOH B 269      22.882   8.603  30.653  1.00  0.00      B    O  
ATOM    826  H1  HOH B 269      22.869   9.195  29.810  1.00  0.00      B    H  
ATOM    827  H2  HOH B 269      23.380   9.203  31.339  1.00  0.00      B    H  
ATOM    828  O   HOH B 270      16.306   9.137  33.958  1.00  0.00      B    O  
ATOM    829  H1  HOH B 270      16.896   9.604  33.255  1.00  0.00      B    H  
ATOM    830  H2  HOH B 270      16.880   8.651  34.662  1.00  0.00      B    H  
ATOM    831  O   HOH B 271      35.446  38.372   3.730  1.00  0.00      B    O  
ATOM    832  H1  HOH B 271      35.438  38.617   4.665  1.00  0.00      B    H  
ATOM    833  H2  HOH B 271      34.745  38.974   3.219  1.00  0.00      B    H  
ATOM    834  O   HOH B 272       3.867  18.017  30.566  1.00  0.00      B    O  
ATOM    835  H1  HOH B 272       2.909  17.939  30.197  1.00  0.00      B    H  
ATOM    836  H2  HOH B 272       4.315  17.230  30.138  1.00  0.00      B    H  
ATOM    837  O   HOH B 273      37.297  35.636  18.604  1.00  0.00      B    O  
ATOM    838  H1  HOH B 273      37.980  36.420  18.644  1.00  0.00      B    H  
ATOM    839  H2  HOH B 273      37.606  34.865  19.122  1.00  0.00      B    H  
ATOM    840  O   HOH B 274      35.904  31.131  12.304  1.00  0.00      B    O  
ATOM    841  H1  HOH B 274      35.914  30.142  12.613  1.00  0.00      B    H  
ATOM    842  H2  HOH B 274      36.726  31.328  11.749  1.00  0.00      B    H  
ATOM    843  O   HOH B 275      24.059  13.647  36.986  1.00  0.00      B    O  
ATOM    844  H1  HOH B 275      24.577  13.193  37.791  1.00  0.00      B    H  
ATOM    845  H2  HOH B 275      24.611  14.387  36.532  1.00  0.00      B    H  
ATOM    846  O   HOH B 276       7.600  36.035   6.283  1.00  0.00      B    O  
ATOM    847  H1  HOH B 276       6.940  35.282   6.269  1.00  0.00      B    H  
ATOM    848  H2  HOH B 276       7.100  36.907   6.346  1.00  0.00      B    H  
ATOM    849  O   HOH B 277      24.493  34.911   1.983  1.00  0.00      B    O  
ATOM    850  H1  HOH B 277      24.733  35.453   1.129  1.00  0.00      B    H  
ATOM    851  H2  HOH B 277      24.470  33.961   1.696  1.00  0.00      B    H  
ATOM    852  O   HOH B 278      30.592  31.068  34.429  1.00  0.00      B    O  
ATOM    853  H1  HOH B 278      30.224  32.095  34.448  1.00  0.00      B    H  
ATOM    854  H2  HOH B 278      30.294  30.631  35.256  1.00  0.00      B    H  
ATOM    855  O   HOH B 279       8.341  30.824   9.470  1.00  0.00      B    O  
ATOM    856  H1  HOH B 279       7.685  31.238  10.124  1.00  0.00      B    H  
ATOM    857  H2  HOH B 279       8.687  29.915   9.816  1.00  0.00      B    H  
ATOM    858  O   HOH B 280      32.315  11.701  30.943  1.00  0.00      B    O  
ATOM    859  H1  HOH B 280      32.387  11.133  31.782  1.00  0.00      B    H  
ATOM    860  H2  HOH B 280      33.031  11.316  30.306  1.00  0.00      B    H  
ATOM    861  O   HOH B 281      25.842  27.800  37.396  1.00  0.00      B    O  
ATOM    862  H1  HOH B 281      26.827  27.618  37.528  1.00  0.00      B    H  
ATOM    863  H2  HOH B 281      25.466  27.052  36.806  1.00  0.00      B    H  
ATOM    864  O   HOH B 282      32.519  34.527  19.227  1.00  0.00      B    O  
ATOM    865  H1  HOH B 282      32.281  35.464  18.825  1.00  0.00      B    H  
ATOM    866  H2  HOH B 282      33.514  34.334  19.060  1.00  0.00      B    H  
ATOM    867  O   HOH B 283      26.876  21.277  14.847  1.00  0.00      B    O  
ATOM    868  H1  HOH B 283      27.060  21.865  14.082  1.00  0.00      B    H  
ATOM    869  H2  HOH B 283      27.575  21.552  15.560  1.00  0.00      B    H  
ATOM    870  O   HOH B 284      16.710  19.364   3.008  1.00  0.00      B    O  
ATOM    871  H1  HOH B 284      17.546  19.897   3.052  1.00  0.00      B    H  
ATOM    872  H2  HOH B 284      16.385  19.199   2.048  1.00  0.00      B    H  
ATOM    873  O   HOH B 285      35.607   3.311   6.291  1.00  0.00      B    O  
ATOM    874  H1  HOH B 285      35.933   2.797   7.107  1.00  0.00      B    H  
ATOM    875  H2  HOH B 285      36.481   3.657   5.819  1.00  0.00      B    H  
ATOM    876  O   HOH B 286      17.126  16.768  13.631  1.00  0.00      B    O  
ATOM    877  H1  HOH B 286      16.725  17.637  13.863  1.00  0.00      B    H  
ATOM    878  H2  HOH B 286      18.091  16.875  13.472  1.00  0.00      B    H  
ATOM    879  O   HOH B 287       7.137   0.694  37.889  1.00  0.00      B    O  
ATOM    880  H1  HOH B 287       7.829   1.305  38.222  1.00  0.00      B    H  
ATOM    881  H2  HOH B 287       7.272   0.628  36.893  1.00  0.00      B    H  
ATOM    882  O   HOH B 288      38.322  26.550   2.140  1.00  0.00      B    O  
ATOM    883  H1  HOH B 288      38.565  27.422   1.731  1.00  0.00      B    H  
ATOM    884  H2  HOH B 288      38.242  26.706   3.153  1.00  0.00      B    H  
ATOM    885  O   HOH B 289       8.211  28.901  26.344  1.00  0.00      B    O  
ATOM    886  H1  HOH B 289       7.570  28.784  25.539  1.00  0.00      B    H  
ATOM    887  H2  HOH B 289       8.461  29.804  26.472  1.00  0.00      B    H  
ATOM    888  O   HOH B 290      15.782  38.731  33.213  1.00  0.00      B    O  
ATOM    889  H1  HOH B 290      15.952  38.226  34.096  1.00  0.00      B    H  
ATOM    890  H2  HOH B 290      16.111  39.647  33.329  1.00  0.00      B    H  
ATOM    891  O   HOH B 291       1.612   7.234  18.376  1.00  0.00      B    O  
ATOM    892  H1  HOH B 291       1.564   7.631  19.299  1.00  0.00      B    H  
ATOM    893  H2  HOH B 291       0.903   7.707  17.846  1.00  0.00      B    H  
ATOM    894  O   HOH B 292      28.025  26.697   7.138  1.00  0.00      B    O  
ATOM    895  H1  HOH B 292      28.997  26.510   6.879  1.00  0.00      B    H  
ATOM    896  H2  HOH B 292      27.929  26.469   8.168  1.00  0.00      B    H  
ATOM    897  O   HOH B 293      35.694  28.953   0.959  1.00  0.00      B    O  
ATOM    898  H1  HOH B 293      35.455  29.911   1.231  1.00  0.00      B    H  
ATOM    899  H2  HOH B 293      36.708  28.897   1.056  1.00  0.00      B    H  
ATOM    900  O   HOH B 294       4.041  18.816   4.884  1.00  0.00      B    O  
ATOM    901  H1  HOH B 294       3.669  19.698   5.140  1.00  0.00      B    H  
ATOM    902  H2  HOH B 294       3.245  18.181   5.066  1.00  0.00      B    H  
ATOM    903  O   HOH B 295      19.044   9.053  13.217  1.00  0.00      B    O  
ATOM    904  H1  HOH B 295      18.038   8.909  13.040  1.00  0.00      B    H  
ATOM    905  H2  HOH B 295      19.225   9.994  13.081  1.00  0.00      B    H  
ATOM    906  O   HOH B 296       7.433  15.228  30.589  1.00  0.00      B    O  
ATOM    907  H1  HOH B 296       6.668  15.738  30.217  1.00  0.00      B    H  
ATOM    908  H2  HOH B 296       7.237  15.043  31.533  1.00  0.00      B    H  
ATOM    909  O   HOH B 297      33.880  17.261  20.143  1.00  0.00      B    O  
ATOM    910  H1  HOH B 297      33.293  18.003  19.863  1.00  0.00      B    H  
ATOM    911  H2  HOH B 297      33.984  17.375  21.118  1.00  0.00      B    H  
ATOM    912  O   HOH B 298      19.624  17.662   3.829  1.00  0.00      B    O  
ATOM    913  H1  HOH B 298      19.590  16.739   4.227  1.00  0.00      B    H  
ATOM    914  H2  HOH B 298      19.109  18.282   4.470  1.00  0.00      B    H  
ATOM    915  O   HOH B 299      26.287  27.041  11.116  1.00  0.00      B    O  
ATOM    916  H1  HOH B 299      27.008  26.651  10.520  1.00  0.00      B    H  
ATOM    917  H2  HOH B 299      25.367  27.156  10.591  1.00  0.00      B    H  
ATOM    918  O   HOH B 300       3.868   5.753  20.281  1.00  0.00      B    O  
ATOM    919  H1  HOH B 300       2.897   5.717  20.311  1.00  0.00      B    H  
ATOM    920  H2  HOH B 300       4.207   6.687  20.471  1.00  0.00      B    H  
ATOM    921  O   HOH B 301      35.331  24.597   3.725  1.00  0.00      B    O  
ATOM    922  H1  HOH B 301      35.204  25.065   2.868  1.00  0.00      B    H  
ATOM    923  H2  HOH B 301      35.488  23.671   3.388  1.00  0.00      B    H  
ATOM    924  O   HOH B 302       8.840   8.941  34.312  1.00  0.00      B    O  
ATOM    925  H1  HOH B 302       8.091   8.308  34.627  1.00  0.00      B    H  
ATOM    926  H2  HOH B 302       8.982   9.634  35.034  1.00  0.00      B    H  
ATOM    927  O   HOH B 303      18.625   4.651  33.263  1.00  0.00      B    O  
ATOM    928  H1  HOH B 303      18.317   4.016  32.520  1.00  0.00      B    H  
ATOM    929  H2  HOH B 303      18.464   5.609  33.004  1.00  0.00      B    H  
ATOM    930  O   HOH B 304      11.974  11.153  29.236  1.00  0.00      B    O  
ATOM    931  H1  HOH B 304      12.172  10.488  28.468  1.00  0.00      B    H  
ATOM    932  H2  HOH B 304      12.675  11.808  29.322  1.00  0.00      B    H  
ATOM    933  O   HOH B 305      35.441  25.475  11.802  1.00  0.00      B    O  
ATOM    934  H1  HOH B 305      34.776  24.798  11.495  1.00  0.00      B    H  
ATOM    935  H2  HOH B 305      35.650  25.300  12.761  1.00  0.00      B    H  
ATOM    936  O   HOH B 306      34.909  19.194  15.992  1.00  0.00      B    O  
ATOM    937  H1  HOH B 306      35.075  19.246  14.943  1.00  0.00      B    H  
ATOM    938  H2  HOH B 306      34.494  18.347  16.281  1.00  0.00      B    H  
ATOM    939  O   HOH B 307       0.184  19.705  35.125  1.00  0.00      B    O  
ATOM    940  H1  HOH B 307       0.436  19.734  34.137  1.00  0.00      B    H  
ATOM    941  H2  HOH B 307       0.523  18.780  35.450  1.00  0.00      B    H  
ATOM    942  O   HOH B 308       4.413  10.646  13.993  1.00  0.00      B    O  
ATOM    943  H1  HOH B 308       5.350  10.263  13.970  1.00  0.00      B    H  
ATOM    944  H2  HOH B 308       4.054  10.707  14.938  1.00  0.00      B    H  
ATOM    945  O   HOH B 309      30.866  37.079   0.181  1.00  0.00      B    O  
ATOM    946  H1  HOH B 309      31.398  37.881  -0.100  1.00  0.00      B    H  
ATOM    947  H2  HOH B 309      30.288  37.298   1.018  1.00  0.00      B    H  
ATOM    948  O   HOH B 310      26.620  -0.113  25.847  1.00  0.00      B    O  
ATOM    949  H1  HOH B 310      26.999   0.813  25.849  1.00  0.00      B    H  
ATOM    950  H2  HOH B 310      27.078  -0.690  26.496  1.00  0.00      B    H  
ATOM    951  O   HOH B 311      20.244  37.213   0.699  1.00  0.00      B    O  
ATOM    952  H1  HOH B 311      20.944  37.859   1.021  1.00  0.00      B    H  
ATOM    953  H2  HOH B 311      19.854  37.636  -0.121  1.00  0.00      B    H  
ATOM    954  O   HOH B 312       1.940   1.181   3.617  1.00  0.00      B    O  
ATOM    955  H1  HOH B 312       1.336   1.411   4.405  1.00  0.00      B    H  
ATOM    956  H2  HOH B 312       2.025   0.116   3.625  1.00  0.00      B    H  
ATOM    957  O   HOH B 313       4.861  12.709   5.768  1.00  0.00      B    O  
ATOM    958  H1  HOH B 313       5.682  12.078   5.918  1.00  0.00      B    H  
ATOM    959  H2  HOH B 313       4.216  12.525   6.508  1.00  0.00      B    H  
ATOM    960  O   HOH B 314       7.929  14.183  15.722  1.00  0.00      B    O  
ATOM    961  H1  HOH B 314       8.455  13.534  15.197  1.00  0.00      B    H  
ATOM    962  H2  HOH B 314       8.542  14.840  16.109  1.00  0.00      B    H  
ATOM    963  O   HOH B 315      14.908  12.269  11.851  1.00  0.00      B    O  
ATOM    964  H1  HOH B 315      15.320  12.353  10.940  1.00  0.00      B    H  
ATOM    965  H2  HOH B 315      15.111  13.133  12.374  1.00  0.00      B    H  
ATOM    966  O   HOH B 316       7.440   2.529  30.986  1.00  0.00      B    O  
ATOM    967  H1  HOH B 316       8.032   1.777  31.131  1.00  0.00      B    H  
ATOM    968  H2  HOH B 316       6.667   2.136  30.388  1.00  0.00      B    H  
ATOM    969  O   HOH B 317      21.106  34.456  16.318  1.00  0.00      B    O  
ATOM    970  H1  HOH B 317      21.733  35.197  16.012  1.00  0.00      B    H  
ATOM    971  H2  HOH B 317      21.427  33.581  15.875  1.00  0.00      B    H  
ATOM    972  O   HOH B 318      34.314  35.827  25.044  1.00  0.00      B    O  
ATOM    973  H1  HOH B 318      34.327  35.204  24.195  1.00  0.00      B    H  
ATOM    974  H2  HOH B 318      33.847  35.324  25.750  1.00  0.00      B    H  
ATOM    975  O   HOH B 319      39.036  27.455  16.106  1.00  0.00      B    O  
ATOM    976  H1  HOH B 319      38.453  27.290  15.325  1.00  0.00      B    H  
ATOM    977  H2  HOH B 319      39.080  26.594  16.626  1.00  0.00      B    H  
ATOM    978  O   HOH B 320       8.501  11.289   2.166  1.00  0.00      B    O  
ATOM    979  H1  HOH B 320       9.284  10.640   2.100  1.00  0.00      B    H  
ATOM    980  H2  HOH B 320       8.788  12.180   1.757  1.00  0.00      B    H  
ATOM    981  O   HOH B 321       5.681  35.054  22.253  1.00  0.00      B    O  
ATOM    982  H1  HOH B 321       4.692  35.016  22.478  1.00  0.00      B    H  
ATOM    983  H2  HOH B 321       5.842  34.592  21.329  1.00  0.00      B    H  
ATOM    984  O   HOH B 322       9.387  27.582  28.766  1.00  0.00      B    O  
ATOM    985  H1  HOH B 322       9.107  28.039  27.909  1.00  0.00      B    H  
ATOM    986  H2  HOH B 322       9.606  26.628  28.550  1.00  0.00      B    H  
ATOM    987  O   HOH B 323      12.824  15.215  14.283  1.00  0.00      B    O  
ATOM    988  H1  HOH B 323      13.206  14.564  15.026  1.00  0.00      B    H  
ATOM    989  H2  HOH B 323      12.362  14.638  13.587  1.00  0.00      B    H  
ATOM    990  O   HOH B 324      23.813   0.653  13.942  1.00  0.00      B    O  
ATOM    991  H1  HOH B 324      24.455   1.133  13.280  1.00  0.00      B    H  
ATOM    992  H2  HOH B 324      22.971   0.518  13.431  1.00  0.00      B    H  
ATOM    993  O   HOH B 325      26.091  17.509   0.586  1.00  0.00      B    O  
ATOM    994  H1  HOH B 325      26.063  16.915   1.478  1.00  0.00      B    H  
ATOM    995  H2  HOH B 325      26.172  18.436   0.908  1.00  0.00      B    H  
ATOM    996  O   HOH B 326      32.265   7.927  26.628  1.00  0.00      B    O  
ATOM    997  H1  HOH B 326      31.405   7.721  26.090  1.00  0.00      B    H  
ATOM    998  H2  HOH B 326      32.174   7.529  27.543  1.00  0.00      B    H  
ATOM    999  O   HOH B 327      13.253  24.286  25.815  1.00  0.00      B    O  
ATOM   1000  H1  HOH B 327      13.212  24.134  26.816  1.00  0.00      B    H  
ATOM   1001  H2  HOH B 327      12.832  25.214  25.713  1.00  0.00      B    H  
ATOM   1002  O   HOH B 328       9.924  25.293  27.474  1.00  0.00      B    O  
ATOM   1003  H1  HOH B 328       9.927  24.727  28.312  1.00  0.00      B    H  
ATOM   1004  H2  HOH B 328       9.228  24.942  26.825  1.00  0.00      B    H  
ATOM   1005  O   HOH B 329      30.976   9.981   7.693  1.00  0.00      B    O  
ATOM   1006  H1  HOH B 329      30.471  10.857   7.755  1.00  0.00      B    H  
ATOM   1007  H2  HOH B 329      31.957  10.159   7.971  1.00  0.00      B    H  
ATOM   1008  O   HOH B 330      30.977   5.594   3.116  1.00  0.00      B    O  
ATOM   1009  H1  HOH B 330      30.040   5.544   3.485  1.00  0.00      B    H  
ATOM   1010  H2  HOH B 330      31.595   6.084   3.733  1.00  0.00      B    H  
ATOM   1011  O   HOH B 331       7.611  35.193  34.938  1.00  0.00      B    O  
ATOM   1012  H1  HOH B 331       8.146  34.363  35.196  1.00  0.00      B    H  
ATOM   1013  H2  HOH B 331       8.015  35.927  35.493  1.00  0.00      B    H  
ATOM   1014  O   HOH B 332      11.733  29.711  13.299  1.00  0.00      B    O  
ATOM   1015  H1  HOH B 332      12.598  30.223  13.571  1.00  0.00      B    H  
ATOM   1016  H2  HOH B 332      11.619  29.736  12.243  1.00  0.00      B    H  
ATOM   1017  O   HOH B 333       1.457  37.550   3.539  1.00  0.00      B    O  
ATOM   1018  H1  HOH B 333       1.731  36.605   3.274  1.00  0.00      B    H  
ATOM   1019  H2  HOH B 333       1.164  37.481   4.538  1.00  0.00      B    H  
ATOM   1020  O   HOH B 334       7.632  30.080  19.269  1.00  0.00      B    O  
ATOM   1021  H1  HOH B 334       8.155  29.218  18.966  1.00  0.00      B    H  
ATOM   1022  H2  HOH B 334       8.232  30.888  19.078  1.00  0.00      B    H  
ATOM   1023  O   HOH B 335      23.933   8.046  13.209  1.00  0.00      B    O  
ATOM   1024  H1  HOH B 335      24.868   7.662  13.041  1.00  0.00      B    H  
ATOM   1025  H2  HOH B 335      24.041   8.622  14.066  1.00  0.00      B    H  
ATOM   1026  O   HOH B 336       2.501  10.595  29.265  1.00  0.00      B    O  
ATOM   1027  H1  HOH B 336       1.589  10.669  29.737  1.00  0.00      B    H  
ATOM   1028  H2  HOH B 336       2.322  10.073  28.384  1.00  0.00      B    H  
ATOM   1029  O   HOH B 337      32.561  22.190   6.166  1.00  0.00      B    O  
ATOM   1030  H1  HOH B 337      33.174  22.998   6.012  1.00  0.00      B    H  
ATOM   1031  H2  HOH B 337      31.712  22.659   6.279  1.00  0.00      B    H  
ATOM   1032  O   HOH B 338      18.881  37.504   5.466  1.00  0.00      B    O  
ATOM   1033  H1  HOH B 338      17.950  37.986   5.466  1.00  0.00      B    H  
ATOM   1034  H2  HOH B 338      18.812  36.853   4.677  1.00  0.00      B    H  
ATOM   1035  O   HOH B 339      26.150  22.808   8.785  1.00  0.00      B    O  
ATOM   1036  H1  HOH B 339      25.674  23.644   8.383  1.00  0.00      B    H  
ATOM   1037  H2  HOH B 339      25.571  21.977   8.571  1.00  0.00      B    H  
ATOM   1038  O   HOH B 340      25.395  14.247  13.947  1.00  0.00      B    O  
ATOM   1039  H1  HOH B 340      25.112  13.885  13.007  1.00  0.00      B    H  
ATOM   1040  H2  HOH B 340      24.533  14.559  14.378  1.00  0.00      B    H  
ATOM   1041  O   HOH B 341       9.170  11.662  23.237  1.00  0.00      B    O  
ATOM   1042  H1  HOH B 341       9.195  11.492  24.221  1.00  0.00      B    H  
ATOM   1043  H2  HOH B 341       8.392  11.236  22.873  1.00  0.00      B    H  
ATOM   1044  O   HOH B 342      12.100   1.715  12.173  1.00  0.00      B    O  
ATOM   1045  H1  HOH B 342      11.459   0.905  12.190  1.00  0.00      B    H  
ATOM   1046  H2  HOH B 342      11.648   2.496  12.660  1.00  0.00      B    H  
ATOM   1047  O   HOH B 343      13.215  13.139  24.053  1.00  0.00      B    O  
ATOM   1048  H1  HOH B 343      12.827  13.494  24.972  1.00  0.00      B    H  
ATOM   1049  H2  HOH B 343      12.534  13.262  23.372  1.00  0.00      B    H  
ATOM   1050  O   HOH B 344      12.733   5.299   1.711  1.00  0.00      B    O  
ATOM   1051  H1  HOH B 344      13.407   6.051   1.690  1.00  0.00      B    H  
ATOM   1052  H2  HOH B 344      12.660   4.914   0.807  1.00  0.00      B    H  
ATOM   1053  O   HOH B 345      25.233  20.092   7.987  1.00  0.00      B    O  
ATOM   1054  H1  HOH B 345      24.908  19.231   8.388  1.00  0.00      B    H  
ATOM   1055  H2  HOH B 345      24.690  20.280   7.180  1.00  0.00      B    H  
ATOM   1056  O   HOH B 346      20.941  22.375  35.899  1.00  0.00      B    O  
ATOM   1057  H1  HOH B 346      20.185  23.038  35.889  1.00  0.00      B    H  
ATOM   1058  H2  HOH B 346      20.597  21.630  36.499  1.00  0.00      B    H  
ATOM   1059  O   HOH B 347      36.905  37.704   0.420  1.00  0.00      B    O  
ATOM   1060  H1  HOH B 347      36.073  37.448   0.840  1.00  0.00      B    H  
ATOM   1061  H2  HOH B 347      37.509  38.099   1.117  1.00  0.00      B    H  
ATOM   1062  O   HOH B 348      24.855  22.551  28.468  1.00  0.00      B    O  
ATOM   1063  H1  HOH B 348      25.782  22.071  28.204  1.00  0.00      B    H  
ATOM   1064  H2  HOH B 348      24.124  22.302  27.831  1.00  0.00      B    H  
ATOM   1065  O   HOH B 349       6.367  18.625  14.812  1.00  0.00      B    O  
ATOM   1066  H1  HOH B 349       6.559  18.240  13.872  1.00  0.00      B    H  
ATOM   1067  H2  HOH B 349       5.757  17.887  15.282  1.00  0.00      B    H  
ATOM   1068  O   HOH B 350       2.123  27.530   3.333  1.00  0.00      B    O  
ATOM   1069  H1  HOH B 350       2.341  26.641   2.852  1.00  0.00      B    H  
ATOM   1070  H2  HOH B 350       2.484  28.282   2.708  1.00  0.00      B    H  
ATOM   1071  O   HOH B 351      12.455  10.340   0.283  1.00  0.00      B    O  
ATOM   1072  H1  HOH B 351      13.179  10.027  -0.425  1.00  0.00      B    H  
ATOM   1073  H2  HOH B 351      12.490   9.712   1.065  1.00  0.00      B    H  
ATOM   1074  O   HOH B 352       5.879   4.664  36.923  1.00  0.00      B    O  
ATOM   1075  H1  HOH B 352       5.691   3.688  37.258  1.00  0.00      B    H  
ATOM   1076  H2  HOH B 352       6.855   4.852  36.853  1.00  0.00      B    H  
ATOM   1077  O   HOH B 353      10.900   3.711  13.421  1.00  0.00      B    O  
ATOM   1078  H1  HOH B 353      11.312   4.172  14.231  1.00  0.00      B    H  
ATOM   1079  H2  HOH B 353      10.888   4.445  12.757  1.00  0.00      B    H  
ATOM   1080  O   HOH B 354      19.640   7.519  15.435  1.00  0.00      B    O  
ATOM   1081  H1  HOH B 354      20.594   7.105  15.449  1.00  0.00      B    H  
ATOM   1082  H2  HOH B 354      19.600   8.286  14.727  1.00  0.00      B    H  
ATOM   1083  O   HOH B 355      33.134  16.657  39.086  1.00  0.00      B    O  
ATOM   1084  H1  HOH B 355      33.558  17.510  39.308  1.00  0.00      B    H  
ATOM   1085  H2  HOH B 355      33.303  16.402  38.091  1.00  0.00      B    H  
ATOM   1086  O   HOH B 356       1.113  35.287  11.692  1.00  0.00      B    O  
ATOM   1087  H1  HOH B 356       1.254  35.244  12.707  1.00  0.00      B    H  
ATOM   1088  H2  HOH B 356       1.464  34.422  11.355  1.00  0.00      B    H  
ATOM   1089  O   HOH B 357      21.460  10.585  17.124  1.00  0.00      B    O  
ATOM   1090  H1  HOH B 357      20.823  10.966  16.371  1.00  0.00      B    H  
ATOM   1091  H2  HOH B 357      21.931   9.742  16.721  1.00  0.00      B    H  
ATOM   1092  O   HOH B 358      19.249   0.299  31.937  1.00  0.00      B    O  
ATOM   1093  H1  HOH B 358      18.989   0.290  32.900  1.00  0.00      B    H  
ATOM   1094  H2  HOH B 358      18.800  -0.481  31.415  1.00  0.00      B    H  
ATOM   1095  O   HOH B 359      36.744  17.080  11.568  1.00  0.00      B    O  
ATOM   1096  H1  HOH B 359      35.937  16.898  10.936  1.00  0.00      B    H  
ATOM   1097  H2  HOH B 359      37.473  17.616  11.082  1.00  0.00      B    H  
ATOM   1098  O   HOH B 360      38.275   8.237  28.611  1.00  0.00      B    O  
ATOM   1099  H1  HOH B 360      37.516   7.578  28.702  1.00  0.00      B    H  
ATOM   1100  H2  HOH B 360      38.164   8.618  27.665  1.00  0.00      B    H  
ATOM   1101  O   HOH B 361      15.165  15.373  27.474  1.00  0.00      B    O  
ATOM   1102  H1  HOH B 361      14.545  16.204  27.517  1.00  0.00      B    H  
ATOM   1103  H2  HOH B 361      16.089  15.655  27.326  1.00  0.00      B    H  
ATOM   1104  O   HOH B 362      12.731  29.955  28.139  1.00  0.00      B    O  
ATOM   1105  H1  HOH B 362      13.421  30.469  27.560  1.00  0.00      B    H  
ATOM   1106  H2  HOH B 362      11.756  30.293  28.024  1.00  0.00      B    H  
ATOM   1107  O   HOH B 363      17.311   6.027   1.488  1.00  0.00      B    O  
ATOM   1108  H1  HOH B 363      17.814   6.257   0.668  1.00  0.00      B    H  
ATOM   1109  H2  HOH B 363      17.175   5.050   1.435  1.00  0.00      B    H  
ATOM   1110  O   HOH B 364      33.567  10.226   8.070  1.00  0.00      B    O  
ATOM   1111  H1  HOH B 364      33.940   9.333   8.091  1.00  0.00      B    H  
ATOM   1112  H2  HOH B 364      33.944  10.681   8.870  1.00  0.00      B    H  
ATOM   1113  O   HOH B 365      20.203  28.409  19.864  1.00  0.00      B    O  
ATOM   1114  H1  HOH B 365      20.842  28.030  20.565  1.00  0.00      B    H  
ATOM   1115  H2  HOH B 365      20.183  27.806  19.130  1.00  0.00      B    H  
ATOM   1116  O   HOH B 366       0.893  22.088  14.193  1.00  0.00      B    O  
ATOM   1117  H1  HOH B 366       1.277  22.822  13.570  1.00  0.00      B    H  
ATOM   1118  H2  HOH B 366       1.257  22.384  15.092  1.00  0.00      B    H  
ATOM   1119  O   HOH B 367       1.423   2.172   7.875  1.00  0.00      B    O  
ATOM   1120  H1  HOH B 367       0.905   1.924   7.048  1.00  0.00      B    H  
ATOM   1121  H2  HOH B 367       1.333   1.429   8.585  1.00  0.00      B    H  
ATOM   1122  O   HOH B 368      34.718   7.722   7.827  1.00  0.00      B    O  
ATOM   1123  H1  HOH B 368      34.306   7.158   7.073  1.00  0.00      B    H  
ATOM   1124  H2  HOH B 368      35.726   7.550   7.822  1.00  0.00      B    H  
ATOM   1125  O   HOH B 369       2.295  38.635  10.913  1.00  0.00      B    O  
ATOM   1126  H1  HOH B 369       1.351  38.501  11.213  1.00  0.00      B    H  
ATOM   1127  H2  HOH B 369       2.852  37.864  11.335  1.00  0.00      B    H  
ATOM   1128  O   HOH B 370      35.127  18.935  13.296  1.00  0.00      B    O  
ATOM   1129  H1  HOH B 370      35.621  18.324  12.694  1.00  0.00      B    H  
ATOM   1130  H2  HOH B 370      34.969  19.819  12.846  1.00  0.00      B    H  
ATOM   1131  O   HOH B 371      33.589  30.736  15.699  1.00  0.00      B    O  
ATOM   1132  H1  HOH B 371      32.845  31.375  15.708  1.00  0.00      B    H  
ATOM   1133  H2  HOH B 371      33.981  30.615  14.779  1.00  0.00      B    H  
ATOM   1134  O   HOH B 372      21.137  27.677   6.854  1.00  0.00      B    O  
ATOM   1135  H1  HOH B 372      20.737  27.070   7.577  1.00  0.00      B    H  
ATOM   1136  H2  HOH B 372      21.128  27.163   5.992  1.00  0.00      B    H  
ATOM   1137  O   HOH B 373      27.466  13.462  28.370  1.00  0.00      B    O  
ATOM   1138  H1  HOH B 373      26.713  12.977  28.932  1.00  0.00      B    H  
ATOM   1139  H2  HOH B 373      28.405  13.116  28.722  1.00  0.00      B    H  
ATOM   1140  O   HOH B 374      22.275  10.030   9.177  1.00  0.00      B    O  
ATOM   1141  H1  HOH B 374      23.072  10.594   8.862  1.00  0.00      B    H  
ATOM   1142  H2  HOH B 374      21.556  10.681   9.400  1.00  0.00      B    H  
ATOM   1143  O   HOH B 375      32.580  25.859  30.786  1.00  0.00      B    O  
ATOM   1144  H1  HOH B 375      32.555  24.868  31.028  1.00  0.00      B    H  
ATOM   1145  H2  HOH B 375      33.205  26.324  31.382  1.00  0.00      B    H  
ATOM   1146  O   HOH B 376      18.386  25.291  31.335  1.00  0.00      B    O  
ATOM   1147  H1  HOH B 376      18.345  26.216  31.828  1.00  0.00      B    H  
ATOM   1148  H2  HOH B 376      18.888  24.619  31.882  1.00  0.00      B    H  
ATOM   1149  O   HOH B 377      14.149  22.539  31.826  1.00  0.00      B    O  
ATOM   1150  H1  HOH B 377      14.301  22.563  32.822  1.00  0.00      B    H  
ATOM   1151  H2  HOH B 377      15.056  22.753  31.403  1.00  0.00      B    H  
ATOM   1152  O   HOH B 378       4.549   8.266  32.460  1.00  0.00      B    O  
ATOM   1153  H1  HOH B 378       3.612   8.666  32.466  1.00  0.00      B    H  
ATOM   1154  H2  HOH B 378       4.881   8.084  31.546  1.00  0.00      B    H  
ATOM   1155  O   HOH B 379      14.873   1.795  36.059  1.00  0.00      B    O  
ATOM   1156  H1  HOH B 379      13.897   1.777  35.795  1.00  0.00      B    H  
ATOM   1157  H2  HOH B 379      15.519   2.169  35.345  1.00  0.00      B    H  
ATOM   1158  O   HOH B 380      30.847  35.968  34.556  1.00  0.00      B    O  
ATOM   1159  H1  HOH B 380      31.774  35.748  34.232  1.00  0.00      B    H  
ATOM   1160  H2  HOH B 380      30.764  35.771  35.554  1.00  0.00      B    H  
ATOM   1161  O   HOH B 381      28.013  23.616  36.479  1.00  0.00      B    O  
ATOM   1162  H1  HOH B 381      26.976  23.700  36.303  1.00  0.00      B    H  
ATOM   1163  H2  HOH B 381      28.177  22.674  36.871  1.00  0.00      B    H  
ATOM   1164  O   HOH B 382      14.343  33.754  38.385  1.00  0.00      B    O  
ATOM   1165  H1  HOH B 382      13.991  33.433  37.532  1.00  0.00      B    H  
ATOM   1166  H2  HOH B 382      13.598  34.159  38.911  1.00  0.00      B    H  
ATOM   1167  O   HOH B 383      11.841  11.868   7.850  1.00  0.00      B    O  
ATOM   1168  H1  HOH B 383      12.392  11.141   7.426  1.00  0.00      B    H  
ATOM   1169  H2  HOH B 383      11.116  12.136   7.244  1.00  0.00      B    H  
ATOM   1170  O   HOH B 384       6.444  20.774   5.527  1.00  0.00      B    O  
ATOM   1171  H1  HOH B 384       6.114  21.205   6.406  1.00  0.00      B    H  
ATOM   1172  H2  HOH B 384       6.561  19.770   5.741  1.00  0.00      B    H  
ATOM   1173  O   HOH B 385      10.174  32.414  12.368  1.00  0.00      B    O  
ATOM   1174  H1  HOH B 385      10.776  32.245  13.206  1.00  0.00      B    H  
ATOM   1175  H2  HOH B 385      10.577  31.929  11.605  1.00  0.00      B    H  
ATOM   1176  O   HOH B 386       9.258  21.754  34.952  1.00  0.00      B    O  
ATOM   1177  H1  HOH B 386       9.723  21.067  34.352  1.00  0.00      B    H  
ATOM   1178  H2  HOH B 386       9.011  21.237  35.805  1.00  0.00      B    H  
ATOM   1179  O   HOH B 387      32.242  27.325  28.695  1.00  0.00      B    O  
ATOM   1180  H1  HOH B 387      32.226  26.557  29.379  1.00  0.00      B    H  
ATOM   1181  H2  HOH B 387      32.022  28.167  29.198  1.00  0.00      B    H  
ATOM   1182  O   HOH B 388      18.390  27.820   5.194  1.00  0.00      B    O  
ATOM   1183  H1  HOH B 388      18.701  28.677   4.771  1.00  0.00      B    H  
ATOM   1184  H2  HOH B 388      18.967  27.592   5.985  1.00  0.00      B    H  
ATOM   1185  O   HOH B 389      33.511  22.873  34.459  1.00  0.00      B    O  
ATOM   1186  H1  HOH B 389      32.647  22.931  35.089  1.00  0.00      B    H  
ATOM   1187  H2  HOH B 389      34.280  23.378  34.932  1.00  0.00      B    H  
ATOM   1188  O   HOH B 390      36.989  13.402   0.312  1.00  0.00      B    O  
ATOM   1189  H1  HOH B 390      37.941  13.087   0.555  1.00  0.00      B    H  
ATOM   1190  H2  HOH B 390      36.650  12.840  -0.466  1.00  0.00      B    H  
ATOM   1191  O   HOH B 391      10.094  16.754  13.655  1.00  0.00      B    O  
ATOM   1192  H1  HOH B 391      10.342  15.915  13.203  1.00  0.00      B    H  
ATOM   1193  H2  HOH B 391      10.063  16.562  14.692  1.00  0.00      B    H  
ATOM   1194  O   HOH B 392       8.999  12.550  13.777  1.00  0.00      B    O  
ATOM   1195  H1  HOH B 392       8.315  11.816  14.060  1.00  0.00      B    H  
ATOM   1196  H2  HOH B 392       9.956  12.365  14.115  1.00  0.00      B    H  
ATOM   1197  O   HOH B 393       4.789   3.057  34.056  1.00  0.00      B    O  
ATOM   1198  H1  HOH B 393       4.180   2.302  34.435  1.00  0.00      B    H  
ATOM   1199  H2  HOH B 393       4.578   3.958  34.438  1.00  0.00      B    H  
ATOM   1200  O   HOH B 394       4.313  30.305  34.702  1.00  0.00      B    O  
ATOM   1201  H1  HOH B 394       3.657  29.528  34.943  1.00  0.00      B    H  
ATOM   1202  H2  HOH B 394       4.642  30.186  33.737  1.00  0.00      B    H  
ATOM   1203  O   HOH B 395       5.232  22.460  11.611  1.00  0.00      B    O  
ATOM   1204  H1  HOH B 395       5.573  21.606  11.156  1.00  0.00      B    H  
ATOM   1205  H2  HOH B 395       4.585  22.173  12.309  1.00  0.00      B    H  
ATOM   1206  O   HOH B 396      27.250  35.360  12.294  1.00  0.00      B    O  
ATOM   1207  H1  HOH B 396      28.091  35.848  12.450  1.00  0.00      B    H  
ATOM   1208  H2  HOH B 396      26.442  35.983  12.440  1.00  0.00      B    H  
ATOM   1209  O   HOH B 397      28.187  25.654  30.020  1.00  0.00      B    O  
ATOM   1210  H1  HOH B 397      27.589  25.824  29.250  1.00  0.00      B    H  
ATOM   1211  H2  HOH B 397      28.120  26.464  30.643  1.00  0.00      B    H  
ATOM   1212  O   HOH B 398      10.278  38.489  12.753  1.00  0.00      B    O  
ATOM   1213  H1  HOH B 398       9.549  38.854  13.411  1.00  0.00      B    H  
ATOM   1214  H2  HOH B 398      10.919  37.935  13.319  1.00  0.00      B    H  
ATOM   1215  O   HOH B 399       8.532  10.134  25.553  1.00  0.00      B    O  
ATOM   1216  H1  HOH B 399       8.677   9.713  26.480  1.00  0.00      B    H  
ATOM   1217  H2  HOH B 399       7.528  10.074  25.361  1.00  0.00      B    H  
ATOM   1218  O   HOH B 400      28.513  31.969  31.806  1.00  0.00      B    O  
ATOM   1219  H1  HOH B 400      29.500  32.053  31.601  1.00  0.00      B    H  
ATOM   1220  H2  HOH B 400      28.336  32.513  32.673  1.00  0.00      B    H  
ATOM   1221  O   HOH B 401      30.146  14.941  25.391  1.00  0.00      B    O  
ATOM   1222  H1  HOH B 401      30.673  14.560  24.593  1.00  0.00      B    H  
ATOM   1223  H2  HOH B 401      30.186  14.248  26.089  1.00  0.00      B    H  
ATOM   1224  O   HOH B 402      12.849  27.759  36.818  1.00  0.00      B    O  
ATOM   1225  H1  HOH B 402      12.960  26.822  36.801  1.00  0.00      B    H  
ATOM   1226  H2  HOH B 402      11.882  27.874  37.017  1.00  0.00      B    H  
ATOM   1227  O   HOH B 403      17.180   8.246  28.609  1.00  0.00      B    O  
ATOM   1228  H1  HOH B 403      16.814   7.283  28.469  1.00  0.00      B    H  
ATOM   1229  H2  HOH B 403      18.072   8.255  28.044  1.00  0.00      B    H  
ATOM   1230  O   HOH B 404      12.299  33.557  21.602  1.00  0.00      B    O  
ATOM   1231  H1  HOH B 404      12.462  33.784  22.609  1.00  0.00      B    H  
ATOM   1232  H2  HOH B 404      11.732  32.709  21.549  1.00  0.00      B    H  
ATOM   1233  O   HOH B 405      30.309  11.317  24.811  1.00  0.00      B    O  
ATOM   1234  H1  HOH B 405      30.695  11.845  25.601  1.00  0.00      B    H  
ATOM   1235  H2  HOH B 405      29.503  11.870  24.496  1.00  0.00      B    H  
ATOM   1236  O   HOH B 406      36.618  28.143   9.465  1.00  0.00      B    O  
ATOM   1237  H1  HOH B 406      35.972  28.286  10.253  1.00  0.00      B    H  
ATOM   1238  H2  HOH B 406      37.379  27.542   9.846  1.00  0.00      B    H  
ATOM   1239  O   HOH B 407      30.913  26.879  17.763  1.00  0.00      B    O  
ATOM   1240  H1  HOH B 407      30.282  26.214  17.312  1.00  0.00      B    H  
ATOM   1241  H2  HOH B 407      30.389  27.438  18.395  1.00  0.00      B    H  
ATOM   1242  O   HOH B 408      10.333   7.277  36.639  1.00  0.00      B    O  
ATOM   1243  H1  HOH B 408      10.177   6.992  35.640  1.00  0.00      B    H  
ATOM   1244  H2  HOH B 408      10.751   8.196  36.708  1.00  0.00      B    H  
ATOM   1245  O   HOH B 409      33.231  23.980  20.700  1.00  0.00      B    O  
ATOM   1246  H1  HOH B 409      33.201  24.677  19.969  1.00  0.00      B    H  
ATOM   1247  H2  HOH B 409      33.613  23.097  20.416  1.00  0.00      B    H  
ATOM   1248  O   HOH B 410       4.225  22.142  25.681  1.00  0.00      B    O  
ATOM   1249  H1  HOH B 410       3.818  23.000  25.303  1.00  0.00      B    H  
ATOM   1250  H2  HOH B 410       5.216  22.330  25.943  1.00  0.00      B    H  
ATOM   1251  O   HOH B 411      31.398  28.051  24.604  1.00  0.00      B    O  
ATOM   1252  H1  HOH B 411      31.984  28.855  24.362  1.00  0.00      B    H  
ATOM   1253  H2  HOH B 411      31.111  28.191  25.543  1.00  0.00      B    H  
ATOM   1254  O   HOH B 412      27.629  11.784  36.010  1.00  0.00      B    O  
ATOM   1255  H1  HOH B 412      27.473  11.902  36.984  1.00  0.00      B    H  
ATOM   1256  H2  HOH B 412      27.002  11.049  35.762  1.00  0.00      B    H  
ATOM   1257  O   HOH B 413      35.032   8.070  11.818  1.00  0.00      B    O  
ATOM   1258  H1  HOH B 413      35.696   7.312  11.640  1.00  0.00      B    H  
ATOM   1259  H2  HOH B 413      34.148   7.805  11.450  1.00  0.00      B    H  
ATOM   1260  O   HOH B 414      14.982  16.444   0.044  1.00  0.00      B    O  
ATOM   1261  H1  HOH B 414      15.895  16.137   0.331  1.00  0.00      B    H  
ATOM   1262  H2  HOH B 414      14.858  17.388   0.441  1.00  0.00      B    H  
ATOM   1263  O   HOH B 415      27.799  34.266   8.521  1.00  0.00      B    O  
ATOM   1264  H1  HOH B 415      26.950  34.651   8.977  1.00  0.00      B    H  
ATOM   1265  H2  HOH B 415      27.906  34.749   7.620  1.00  0.00      B    H  
ATOM   1266  O   HOH B 416      37.166  15.270  16.261  1.00  0.00      B    O  
ATOM   1267  H1  HOH B 416      36.894  15.168  15.304  1.00  0.00      B    H  
ATOM   1268  H2  HOH B 416      37.993  15.804  16.167  1.00  0.00      B    H  
ATOM   1269  O   HOH B 417      10.997  29.946   7.173  1.00  0.00      B    O  
ATOM   1270  H1  HOH B 417      12.001  29.863   6.846  1.00  0.00      B    H  
ATOM   1271  H2  HOH B 417      10.752  30.909   7.557  1.00  0.00      B    H  
ATOM   1272  O   HOH B 418      34.488  26.560  27.458  1.00  0.00      B    O  
ATOM   1273  H1  HOH B 418      33.561  26.831  27.782  1.00  0.00      B    H  
ATOM   1274  H2  HOH B 418      34.684  26.986  26.564  1.00  0.00      B    H  
ATOM   1275  O   HOH B 419      16.451  26.379  37.575  1.00  0.00      B    O  
ATOM   1276  H1  HOH B 419      15.947  25.856  38.299  1.00  0.00      B    H  
ATOM   1277  H2  HOH B 419      17.477  26.251  37.743  1.00  0.00      B    H  
ATOM   1278  O   HOH B 420      33.496   0.939   2.891  1.00  0.00      B    O  
ATOM   1279  H1  HOH B 420      32.868   0.965   3.667  1.00  0.00      B    H  
ATOM   1280  H2  HOH B 420      33.089   0.317   2.160  1.00  0.00      B    H  
ATOM   1281  O   HOH B 421       5.123   6.929  17.830  1.00  0.00      B    O  
ATOM   1282  H1  HOH B 421       4.160   6.676  17.905  1.00  0.00      B    H  
ATOM   1283  H2  HOH B 421       5.247   7.884  17.788  1.00  0.00      B    H  
ATOM   1284  O   HOH B 422      37.902  20.500  14.561  1.00  0.00      B    O  
ATOM   1285  H1  HOH B 422      38.111  19.564  14.182  1.00  0.00      B    H  
ATOM   1286  H2  HOH B 422      38.699  21.094  14.376  1.00  0.00      B    H  
ATOM   1287  O   HOH B 423      38.810  32.228  36.602  1.00  0.00      B    O  
ATOM   1288  H1  HOH B 423      38.148  31.601  36.098  1.00  0.00      B    H  
ATOM   1289  H2  HOH B 423      38.698  33.117  36.238  1.00  0.00      B    H  
ATOM   1290  O   HOH B 424      35.996  31.631  29.878  1.00  0.00      B    O  
ATOM   1291  H1  HOH B 424      36.402  31.035  29.239  1.00  0.00      B    H  
ATOM   1292  H2  HOH B 424      36.650  32.347  30.105  1.00  0.00      B    H  
ATOM   1293  O   HOH B 425       6.736  25.592  17.038  1.00  0.00      B    O  
ATOM   1294  H1  HOH B 425       7.513  25.840  16.479  1.00  0.00      B    H  
ATOM   1295  H2  HOH B 425       6.085  26.387  17.031  1.00  0.00      B    H  
ATOM   1296  O   HOH B 426      15.915  13.206  25.225  1.00  0.00      B    O  
ATOM   1297  H1  HOH B 426      14.956  13.065  24.915  1.00  0.00      B    H  
ATOM   1298  H2  HOH B 426      16.034  14.193  25.215  1.00  0.00      B    H  
ATOM   1299  O   HOH B 427       1.844  16.807  24.490  1.00  0.00      B    O  
ATOM   1300  H1  HOH B 427       2.276  17.669  24.215  1.00  0.00      B    H  
ATOM   1301  H2  HOH B 427       0.827  16.912  24.337  1.00  0.00      B    H  
ATOM   1302  O   HOH B 428      35.304  37.434  17.135  1.00  0.00      B    O  
ATOM   1303  H1  HOH B 428      34.879  37.915  17.900  1.00  0.00      B    H  
ATOM   1304  H2  HOH B 428      35.822  36.673  17.563  1.00  0.00      B    H  
ATOM   1305  O   HOH B 429      31.447   3.829   1.135  1.00  0.00      B    O  
ATOM   1306  H1  HOH B 429      30.581   3.682   0.621  1.00  0.00      B    H  
ATOM   1307  H2  HOH B 429      31.290   4.442   1.959  1.00  0.00      B    H  
ATOM   1308  O   HOH B 430      34.404  38.772  11.099  1.00  0.00      B    O  
ATOM   1309  H1  HOH B 430      33.474  38.363  11.264  1.00  0.00      B    H  
ATOM   1310  H2  HOH B 430      35.085  38.285  11.731  1.00  0.00      B    H  
ATOM   1311  O   HOH B 431       5.858  35.927  27.144  1.00  0.00      B    O  
ATOM   1312  H1  HOH B 431       5.414  36.856  27.090  1.00  0.00      B    H  
ATOM   1313  H2  HOH B 431       5.218  35.277  26.673  1.00  0.00      B    H  
ATOM   1314  O   HOH B 432      31.407  18.771   4.413  1.00  0.00      B    O  
ATOM   1315  H1  HOH B 432      32.042  19.088   5.122  1.00  0.00      B    H  
ATOM   1316  H2  HOH B 432      31.610  17.767   4.318  1.00  0.00      B    H  
ATOM   1317  O   HOH B 433       5.383  21.377   7.822  1.00  0.00      B    O  
ATOM   1318  H1  HOH B 433       6.204  21.882   8.272  1.00  0.00      B    H  
ATOM   1319  H2  HOH B 433       5.152  20.496   8.314  1.00  0.00      B    H  
ATOM   1320  O   HOH B 434       9.115  11.555  31.788  1.00  0.00      B    O  
ATOM   1321  H1  HOH B 434       9.035  10.562  31.654  1.00  0.00      B    H  
ATOM   1322  H2  HOH B 434      10.045  11.771  32.118  1.00  0.00      B    H  
ATOM   1323  O   HOH B 435       3.500   8.804   6.638  1.00  0.00      B    O  
ATOM   1324  H1  HOH B 435       3.589   9.193   7.615  1.00  0.00      B    H  
ATOM   1325  H2  HOH B 435       2.446   8.618   6.439  1.00  0.00      B    H  
ATOM   1326  O   HOH B 436       7.783  24.499  19.407  1.00  0.00      B    O  
ATOM   1327  H1  HOH B 436       8.169  23.587  19.109  1.00  0.00      B    H  
ATOM   1328  H2  HOH B 436       7.165  24.816  18.682  1.00  0.00      B    H  
ATOM   1329  O   HOH B 437      33.394  31.436  35.029  1.00  0.00      B    O  
ATOM   1330  H1  HOH B 437      33.560  31.404  36.040  1.00  0.00      B    H  
ATOM   1331  H2  HOH B 437      32.406  31.356  34.771  1.00  0.00      B    H  
ATOM   1332  O   HOH B 438       1.102  17.416  30.404  1.00  0.00      B    O  
ATOM   1333  H1  HOH B 438       1.098  16.526  30.943  1.00  0.00      B    H  
ATOM   1334  H2  HOH B 438       0.990  17.136  29.413  1.00  0.00      B    H  
ATOM   1335  O   HOH B 439       1.439  22.100  31.620  1.00  0.00      B    O  
ATOM   1336  H1  HOH B 439       1.398  22.936  32.208  1.00  0.00      B    H  
ATOM   1337  H2  HOH B 439       1.208  22.329  30.678  1.00  0.00      B    H  
ATOM   1338  O   HOH B 440      23.926  39.327  25.732  1.00  0.00      B    O  
ATOM   1339  H1  HOH B 440      23.554  38.483  25.188  1.00  0.00      B    H  
ATOM   1340  H2  HOH B 440      24.929  39.336  25.589  1.00  0.00      B    H  
ATOM   1341  O   HOH B 441      20.324  20.345  18.709  1.00  0.00      B    O  
ATOM   1342  H1  HOH B 441      20.147  19.688  19.360  1.00  0.00      B    H  
ATOM   1343  H2  HOH B 441      19.803  20.030  17.897  1.00  0.00      B    H  
ATOM   1344  O   HOH B 442       1.511  12.538   6.886  1.00  0.00      B    O  
ATOM   1345  H1  HOH B 442       1.676  13.475   7.254  1.00  0.00      B    H  
ATOM   1346  H2  HOH B 442       0.587  12.311   7.002  1.00  0.00      B    H  
ATOM   1347  O   HOH B 443      18.035  35.894  34.025  1.00  0.00      B    O  
ATOM   1348  H1  HOH B 443      17.106  35.533  34.211  1.00  0.00      B    H  
ATOM   1349  H2  HOH B 443      18.443  35.253  33.370  1.00  0.00      B    H  
ATOM   1350  O   HOH B 444      23.991  25.022   3.399  1.00  0.00      B    O  
ATOM   1351  H1  HOH B 444      23.386  24.372   3.057  1.00  0.00      B    H  
ATOM   1352  H2  HOH B 444      24.759  24.545   3.776  1.00  0.00      B    H  
ATOM   1353  O   HOH B 445      31.940  14.302  32.090  1.00  0.00      B    O  
ATOM   1354  H1  HOH B 445      31.882  14.396  33.128  1.00  0.00      B    H  
ATOM   1355  H2  HOH B 445      31.852  13.269  31.772  1.00  0.00      B    H  
ATOM   1356  O   HOH B 446      20.214  38.428  22.241  1.00  0.00      B    O  
ATOM   1357  H1  HOH B 446      19.423  38.435  22.848  1.00  0.00      B    H  
ATOM   1358  H2  HOH B 446      19.901  38.475  21.293  1.00  0.00      B    H  
ATOM   1359  O   HOH B 447      26.652  15.619  37.834  1.00  0.00      B    O  
ATOM   1360  H1  HOH B 447      26.509  16.346  38.487  1.00  0.00      B    H  
ATOM   1361  H2  HOH B 447      27.599  15.285  38.004  1.00  0.00      B    H  
ATOM   1362  O   HOH B 448      25.375  17.944   4.532  1.00  0.00      B    O  
ATOM   1363  H1  HOH B 448      25.903  17.161   4.204  1.00  0.00      B    H  
ATOM   1364  H2  HOH B 448      25.382  18.678   3.786  1.00  0.00      B    H  
ATOM   1365  O   HOH B 449      11.261  13.101  17.120  1.00  0.00      B    O  
ATOM   1366  H1  HOH B 449      11.119  12.155  16.734  1.00  0.00      B    H  
ATOM   1367  H2  HOH B 449      12.159  13.439  16.742  1.00  0.00      B    H  
ATOM   1368  O   HOH B 450       7.031  35.535  13.400  1.00  0.00      B    O  
ATOM   1369  H1  HOH B 450       7.978  35.401  13.163  1.00  0.00      B    H  
ATOM   1370  H2  HOH B 450       6.738  36.467  13.199  1.00  0.00      B    H  
ATOM   1371  O   HOH B 451       4.910  35.564   2.060  1.00  0.00      B    O  
ATOM   1372  H1  HOH B 451       5.400  35.669   1.167  1.00  0.00      B    H  
ATOM   1373  H2  HOH B 451       4.183  34.894   1.834  1.00  0.00      B    H  
ATOM   1374  O   HOH B 452      19.270  32.574  23.707  1.00  0.00      B    O  
ATOM   1375  H1  HOH B 452      18.804  33.415  23.923  1.00  0.00      B    H  
ATOM   1376  H2  HOH B 452      20.025  32.752  23.046  1.00  0.00      B    H  
ATOM   1377  O   HOH B 453      23.451   2.681   2.290  1.00  0.00      B    O  
ATOM   1378  H1  HOH B 453      23.033   1.814   2.054  1.00  0.00      B    H  
ATOM   1379  H2  HOH B 453      23.824   2.596   3.212  1.00  0.00      B    H  
ATOM   1380  O   HOH B 454      29.801   1.569  25.212  1.00  0.00      B    O  
ATOM   1381  H1  HOH B 454      28.902   2.043  25.185  1.00  0.00      B    H  
ATOM   1382  H2  HOH B 454      30.474   2.285  25.396  1.00  0.00      B    H  
ATOM   1383  O   HOH B 455       3.201   5.803  14.853  1.00  0.00      B    O  
ATOM   1384  H1  HOH B 455       4.121   5.374  14.720  1.00  0.00      B    H  
ATOM   1385  H2  HOH B 455       2.542   5.363  14.226  1.00  0.00      B    H  
ATOM   1386  O   HOH B 456      38.873   7.777  23.492  1.00  0.00      B    O  
ATOM   1387  H1  HOH B 456      39.864   7.705  23.715  1.00  0.00      B    H  
ATOM   1388  H2  HOH B 456      38.709   8.723  23.092  1.00  0.00      B    H  
ATOM   1389  O   HOH B 457       4.293  24.400  10.166  1.00  0.00      B    O  
ATOM   1390  H1  HOH B 457       4.395  25.282  10.638  1.00  0.00      B    H  
ATOM   1391  H2  HOH B 457       4.885  23.628  10.603  1.00  0.00      B    H  
ATOM   1392  O   HOH B 458       5.011  18.382  38.134  1.00  0.00      B    O  
ATOM   1393  H1  HOH B 458       4.393  19.097  37.651  1.00  0.00      B    H  
ATOM   1394  H2  HOH B 458       4.691  17.469  37.957  1.00  0.00      B    H  
ATOM   1395  O   HOH B 459       0.327   3.084  11.207  1.00  0.00      B    O  
ATOM   1396  H1  HOH B 459      -0.683   3.241  11.326  1.00  0.00      B    H  
ATOM   1397  H2  HOH B 459       0.672   3.798  10.539  1.00  0.00      B    H  
ATOM   1398  O   HOH B 460      25.441  23.016   1.194  1.00  0.00      B    O  
ATOM   1399  H1  HOH B 460      25.850  23.957   1.466  1.00  0.00      B    H  
ATOM   1400  H2  HOH B 460      24.511  23.000   1.607  1.00  0.00      B    H  
ATOM   1401  O   HOH B 461       7.079   9.895  29.566  1.00  0.00      B    O  
ATOM   1402  H1  HOH B 461       7.817  10.418  29.156  1.00  0.00      B    H  
ATOM   1403  H2  HOH B 461       7.439   9.544  30.491  1.00  0.00      B    H  
ATOM   1404  O   HOH B 462      29.454  23.215  30.744  1.00  0.00      B    O  
ATOM   1405  H1  HOH B 462      29.131  24.147  30.928  1.00  0.00      B    H  
ATOM   1406  H2  HOH B 462      30.036  22.967  31.502  1.00  0.00      B    H  
ATOM   1407  O   HOH B 463       4.139  12.608  32.952  1.00  0.00      B    O  
ATOM   1408  H1  HOH B 463       3.932  12.968  31.958  1.00  0.00      B    H  
ATOM   1409  H2  HOH B 463       5.061  12.137  33.056  1.00  0.00      B    H  
ATOM   1410  O   HOH B 464      20.421  11.980  29.069  1.00  0.00      B    O  
ATOM   1411  H1  HOH B 464      19.490  11.849  29.482  1.00  0.00      B    H  
ATOM   1412  H2  HOH B 464      20.277  11.559  28.155  1.00  0.00      B    H  
ATOM   1413  O   HOH B 465      36.564  15.952  38.715  1.00  0.00      B    O  
ATOM   1414  H1  HOH B 465      36.794  15.010  39.047  1.00  0.00      B    H  
ATOM   1415  H2  HOH B 465      36.480  15.889  37.696  1.00  0.00      B    H  
ATOM   1416  O   HOH B 466      17.435  10.732  15.690  1.00  0.00      B    O  
ATOM   1417  H1  HOH B 466      16.472  11.176  15.666  1.00  0.00      B    H  
ATOM   1418  H2  HOH B 466      17.372   9.902  16.238  1.00  0.00      B    H  
ATOM   1419  O   HOH B 467       1.699  26.250  19.857  1.00  0.00      B    O  
ATOM   1420  H1  HOH B 467       2.453  25.637  19.503  1.00  0.00      B    H  
ATOM   1421  H2  HOH B 467       2.094  27.119  19.802  1.00  0.00      B    H  
ATOM   1422  O   HOH B 468       3.384  27.319  26.439  1.00  0.00      B    O  
ATOM   1423  H1  HOH B 468       3.155  28.032  25.783  1.00  0.00      B    H  
ATOM   1424  H2  HOH B 468       4.303  27.491  26.861  1.00  0.00      B    H  
ATOM   1425  O   HOH B 469      28.288  23.118   0.982  1.00  0.00      B    O  
ATOM   1426  H1  HOH B 469      28.189  24.037   0.524  1.00  0.00      B    H  
ATOM   1427  H2  HOH B 469      27.375  22.701   1.062  1.00  0.00      B    H  
ATOM   1428  O   HOH B 470      27.733  21.250  20.310  1.00  0.00      B    O  
ATOM   1429  H1  HOH B 470      28.095  22.047  19.762  1.00  0.00      B    H  
ATOM   1430  H2  HOH B 470      27.212  21.613  21.074  1.00  0.00      B    H  
ATOM   1431  O   HOH B 471      28.704   1.059  38.029  1.00  0.00      B    O  
ATOM   1432  H1  HOH B 471      27.854   1.187  37.444  1.00  0.00      B    H  
ATOM   1433  H2  HOH B 471      29.438   0.588  37.503  1.00  0.00      B    H  
ATOM   1434  O   HOH B 472       4.373  29.555  10.561  1.00  0.00      B    O  
ATOM   1435  H1  HOH B 472       5.325  29.366  10.911  1.00  0.00      B    H  
ATOM   1436  H2  HOH B 472       4.183  30.477  10.836  1.00  0.00      B    H  
ATOM   1437  O   HOH B 473      11.636  37.671  27.607  1.00  0.00      B    O  
ATOM   1438  H1  HOH B 473      11.186  38.570  27.511  1.00  0.00      B    H  
ATOM   1439  H2  HOH B 473      12.624  37.805  27.857  1.00  0.00      B    H  
ATOM   1440  O   HOH B 474      33.498  30.986  28.676  1.00  0.00      B    O  
ATOM   1441  H1  HOH B 474      34.283  31.564  28.945  1.00  0.00      B    H  
ATOM   1442  H2  HOH B 474      32.760  31.622  28.402  1.00  0.00      B    H  
ATOM   1443  O   HOH B 475      12.444  34.650   1.173  1.00  0.00      B    O  
ATOM   1444  H1  HOH B 475      11.461  34.456   0.992  1.00  0.00      B    H  
ATOM   1445  H2  HOH B 475      12.673  34.301   2.116  1.00  0.00      B    H  
ATOM   1446  O   HOH B 476      10.146  30.593  15.605  1.00  0.00      B    O  
ATOM   1447  H1  HOH B 476      10.750  30.333  14.848  1.00  0.00      B    H  
ATOM   1448  H2  HOH B 476      10.643  30.573  16.471  1.00  0.00      B    H  
ATOM   1449  O   HOH B 477      11.437  22.703  36.480  1.00  0.00      B    O  
ATOM   1450  H1  HOH B 477      10.696  22.291  35.950  1.00  0.00      B    H  
ATOM   1451  H2  HOH B 477      12.042  21.938  36.755  1.00  0.00      B    H  
ATOM   1452  O   HOH B 478      14.656  10.608  35.513  1.00  0.00      B    O  
ATOM   1453  H1  HOH B 478      15.573  10.450  35.121  1.00  0.00      B    H  
ATOM   1454  H2  HOH B 478      14.595  11.514  35.987  1.00  0.00      B    H  
ATOM   1455  O   HOH B 479      29.101   5.602  22.964  1.00  0.00      B    O  
ATOM   1456  H1  HOH B 479      29.338   4.608  22.773  1.00  0.00      B    H  
ATOM   1457  H2  HOH B 479      28.143   5.764  22.658  1.00  0.00      B    H  
ATOM   1458  O   HOH B 480       9.010  37.273  30.060  1.00  0.00      B    O  
ATOM   1459  H1  HOH B 480       9.883  36.796  30.470  1.00  0.00      B    H  
ATOM   1460  H2  HOH B 480       8.660  37.929  30.783  1.00  0.00      B    H  
ATOM   1461  O   HOH B 481      12.730   8.981  14.564  1.00  0.00      B    O  
ATOM   1462  H1  HOH B 481      13.526   9.552  14.761  1.00  0.00      B    H  
ATOM   1463  H2  HOH B 481      12.936   7.981  14.838  1.00  0.00      B    H  
ATOM   1464  O   HOH B 482      35.858  23.615  38.193  1.00  0.00      B    O  
ATOM   1465  H1  HOH B 482      36.769  24.008  37.940  1.00  0.00      B    H  
ATOM   1466  H2  HOH B 482      35.211  24.389  38.071  1.00  0.00      B    H  
ATOM   1467  O   HOH B 483      18.141  30.491   7.084  1.00  0.00      B    O  
ATOM   1468  H1  HOH B 483      19.128  30.375   6.778  1.00  0.00      B    H  
ATOM   1469  H2  HOH B 483      18.110  31.071   7.910  1.00  0.00      B    H  
ATOM   1470  O   HOH B 484      19.072   0.338  16.364  1.00  0.00      B    O  
ATOM   1471  H1  HOH B 484      19.725  -0.246  15.903  1.00  0.00      B    H  
ATOM   1472  H2  HOH B 484      19.450   0.470  17.311  1.00  0.00      B    H  
ATOM   1473  O   HOH B 485      14.964  18.783   8.821  1.00  0.00      B    O  
ATOM   1474  H1  HOH B 485      14.124  18.567   8.230  1.00  0.00      B    H  
ATOM   1475  H2  HOH B 485      14.600  19.183   9.682  1.00  0.00      B    H  
ATOM   1476  O   HOH B 486      29.565  19.388   0.437  1.00  0.00      B    O  
ATOM   1477  H1  HOH B 486      29.063  19.946  -0.168  1.00  0.00      B    H  
ATOM   1478  H2  HOH B 486      29.913  18.626  -0.155  1.00  0.00      B    H  
ATOM   1479  O   HOH B 487      20.866  33.429  34.368  1.00  0.00      B    O  
ATOM   1480  H1  HOH B 487      21.325  33.937  35.128  1.00  0.00      B    H  
ATOM   1481  H2  HOH B 487      21.184  32.428  34.382  1.00  0.00      B    H  
ATOM   1482  O   HOH B 488      30.248   1.121  34.053  1.00  0.00      B    O  
ATOM   1483  H1  HOH B 488      30.446   0.773  35.016  1.00  0.00      B    H  
ATOM   1484  H2  HOH B 488      31.062   0.957  33.457  1.00  0.00      B    H  
ATOM   1485  O   HOH B 489      37.064   9.762  11.197  1.00  0.00      B    O  
ATOM   1486  H1  HOH B 489      37.603   9.977  12.005  1.00  0.00      B    H  
ATOM   1487  H2  HOH B 489      36.097   9.408  11.391  1.00  0.00      B    H  
ATOM   1488  O   HOH B 490      22.914  37.830   9.330  1.00  0.00      B    O  
ATOM   1489  H1  HOH B 490      22.773  38.363  10.177  1.00  0.00      B    H  
ATOM   1490  H2  HOH B 490      22.389  36.951   9.527  1.00  0.00      B    H  
ATOM   1491  O   HOH B 491      38.085  18.897  19.693  1.00  0.00      B    O  
ATOM   1492  H1  HOH B 491      38.061  19.510  18.906  1.00  0.00      B    H  
ATOM   1493  H2  HOH B 491      37.590  18.041  19.384  1.00  0.00      B    H  
ATOM   1494  O   HOH B 492       9.999  27.332  23.826  1.00  0.00      B    O  
ATOM   1495  H1  HOH B 492       9.566  26.458  23.847  1.00  0.00      B    H  
ATOM   1496  H2  HOH B 492       9.324  28.073  23.776  1.00  0.00      B    H  
ATOM   1497  O   HOH B 493      11.983  36.111  21.268  1.00  0.00      B    O  
ATOM   1498  H1  HOH B 493      12.202  35.095  21.412  1.00  0.00      B    H  
ATOM   1499  H2  HOH B 493      11.119  36.215  20.668  1.00  0.00      B    H  
ATOM   1500  O   HOH B 494      25.990  15.914  19.801  1.00  0.00      B    O  
ATOM   1501  H1  HOH B 494      26.199  16.821  20.130  1.00  0.00      B    H  
ATOM   1502  H2  HOH B 494      26.066  15.220  20.568  1.00  0.00      B    H  
ATOM   1503  O   HOH B 495      28.853   3.645  38.944  1.00  0.00      B    O  
ATOM   1504  H1  HOH B 495      27.988   4.217  39.034  1.00  0.00      B    H  
ATOM   1505  H2  HOH B 495      28.606   2.648  38.960  1.00  0.00      B    H  
ATOM   1506  O   HOH B 496      17.497   0.390   9.973  1.00  0.00      B    O  
ATOM   1507  H1  HOH B 496      16.504   0.189  10.005  1.00  0.00      B    H  
ATOM   1508  H2  HOH B 496      17.792   0.769   9.051  1.00  0.00      B    H  
ATOM   1509  O   HOH B 497      36.843  27.795  31.384  1.00  0.00      B    O  
ATOM   1510  H1  HOH B 497      36.462  27.273  32.210  1.00  0.00      B    H  
ATOM   1511  H2  HOH B 497      36.664  27.137  30.615  1.00  0.00      B    H  
ATOM   1512  O   HOH B 498      28.633   0.355  17.710  1.00  0.00      B    O  
ATOM   1513  H1  HOH B 498      28.759  -0.278  16.958  1.00  0.00      B    H  
ATOM   1514  H2  HOH B 498      28.607   1.304  17.402  1.00  0.00      B    H  
ATOM   1515  O   HOH B 499       6.394  13.545  18.067  1.00  0.00      B    O  
ATOM   1516  H1  HOH B 499       6.859  13.857  17.196  1.00  0.00      B    H  
ATOM   1517  H2  HOH B 499       5.552  14.083  18.129  1.00  0.00      B    H  
ATOM   1518  O   HOH B 500      25.491  37.496  14.490  1.00  0.00      B    O  
ATOM   1519  H1  HOH B 500      24.924  37.056  13.740  1.00  0.00      B    H  
ATOM   1520  H2  HOH B 500      25.298  38.455  14.527  1.00  0.00      B    H  
ATOM   1521  O   HOH B 501      22.481  19.894  32.861  1.00  0.00      B    O  
ATOM   1522  H1  HOH B 501      23.265  19.954  32.235  1.00  0.00      B    H  
ATOM   1523  H2  HOH B 501      22.069  18.924  32.802  1.00  0.00      B    H  
ATOM   1524  O   HOH B 502      36.167  21.602  11.422  1.00  0.00      B    O  
ATOM   1525  H1  HOH B 502      36.039  21.850  10.390  1.00  0.00      B    H  
ATOM   1526  H2  HOH B 502      37.184  21.561  11.524  1.00  0.00      B    H  
ATOM   1527  O   HOH B 503       9.123   7.459  21.308  1.00  0.00      B    O  
ATOM   1528  H1  HOH B 503      10.099   7.359  21.088  1.00  0.00      B    H  
ATOM   1529  H2  HOH B 503       8.661   7.132  20.441  1.00  0.00      B    H  
ATOM   1530  O   HOH B 504      34.783  16.045   9.983  1.00  0.00      B    O  
ATOM   1531  H1  HOH B 504      34.993  15.050   9.872  1.00  0.00      B    H  
ATOM   1532  H2  HOH B 504      34.442  16.461   9.128  1.00  0.00      B    H  
ATOM   1533  O   HOH B 505      23.676   6.379  27.850  1.00  0.00      B    O  
ATOM   1534  H1  HOH B 505      23.894   6.152  28.836  1.00  0.00      B    H  
ATOM   1535  H2  HOH B 505      24.520   6.405  27.295  1.00  0.00      B    H  
ATOM   1536  O   HOH B 506       1.297  21.012  22.663  1.00  0.00      B    O  
ATOM   1537  H1  HOH B 506       2.077  20.361  22.824  1.00  0.00      B    H  
ATOM   1538  H2  HOH B 506       1.704  21.911  22.453  1.00  0.00      B    H  
ATOM   1539  O   HOH B 507      15.061  -0.022  30.427  1.00  0.00      B    O  
ATOM   1540  H1  HOH B 507      15.133   0.984  30.315  1.00  0.00      B    H  
ATOM   1541  H2  HOH B 507      15.291  -0.262  31.401  1.00  0.00      B    H  
ATOM   1542  O   HOH B 508      23.184  19.865  37.775  1.00  0.00      B    O  
ATOM   1543  H1  HOH B 508      22.748  19.749  38.664  1.00  0.00      B    H  
ATOM   1544  H2  HOH B 508      22.634  19.296  37.110  1.00  0.00      B    H  
ATOM   1545  O   HOH B 509      16.932  30.797  24.590  1.00  0.00      B    O  
ATOM   1546  H1  HOH B 509      16.417  29.909  24.653  1.00  0.00      B    H  
ATOM   1547  H2  HOH B 509      17.892  30.517  24.316  1.00  0.00      B    H  
ATOM   1548  O   HOH B 510      26.156  29.755  23.571  1.00  0.00      B    O  
ATOM   1549  H1  HOH B 510      25.129  29.620  23.536  1.00  0.00      B    H  
ATOM   1550  H2  HOH B 510      26.389  30.687  23.135  1.00  0.00      B    H  
ATOM   1551  O   HOH B 511      20.789  27.033   0.728  1.00  0.00      B    O  
ATOM   1552  H1  HOH B 511      20.373  26.190   0.367  1.00  0.00      B    H  
ATOM   1553  H2  HOH B 511      21.787  26.918   0.811  1.00  0.00      B    H  
ATOM   1554  O   HOH B 512       1.876  23.908  12.282  1.00  0.00      B    O  
ATOM   1555  H1  HOH B 512       2.775  24.097  12.608  1.00  0.00      B    H  
ATOM   1556  H2  HOH B 512       1.818  24.191  11.297  1.00  0.00      B    H  
ATOM   1557  O   HOH B 513      15.111  -0.164  18.298  1.00  0.00      B    O  
ATOM   1558  H1  HOH B 513      15.673  -0.156  17.442  1.00  0.00      B    H  
ATOM   1559  H2  HOH B 513      14.367   0.475  18.205  1.00  0.00      B    H  
ATOM   1560  O   HOH B 514       1.812   6.810  34.219  1.00  0.00      B    O  
ATOM   1561  H1  HOH B 514       1.188   6.015  33.965  1.00  0.00      B    H  
ATOM   1562  H2  HOH B 514       2.695   6.389  34.560  1.00  0.00      B    H  
ATOM   1563  O   HOH B 515      32.249  29.533   2.559  1.00  0.00      B    O  
ATOM   1564  H1  HOH B 515      32.530  28.648   2.971  1.00  0.00      B    H  
ATOM   1565  H2  HOH B 515      33.033  30.166   2.677  1.00  0.00      B    H  
ATOM   1566  O   HOH B 516      12.613   9.567   6.576  1.00  0.00      B    O  
ATOM   1567  H1  HOH B 516      12.255   9.629   5.650  1.00  0.00      B    H  
ATOM   1568  H2  HOH B 516      13.270   8.842   6.621  1.00  0.00      B    H  
ATOM   1569  O   HOH B 517       3.693   5.328   5.906  1.00  0.00      B    O  
ATOM   1570  H1  HOH B 517       3.384   4.782   5.170  1.00  0.00      B    H  
ATOM   1571  H2  HOH B 517       3.799   6.298   5.504  1.00  0.00      B    H  
ATOM   1572  O   HOH B 518      34.102  28.554  31.826  1.00  0.00      B    O  
ATOM   1573  H1  HOH B 518      33.895  29.481  31.671  1.00  0.00      B    H  
ATOM   1574  H2  HOH B 518      35.068  28.399  31.598  1.00  0.00      B    H  
ATOM   1575  O   HOH B 519       3.075  20.398  12.717  1.00  0.00      B    O  
ATOM   1576  H1  HOH B 519       2.558  20.769  11.899  1.00  0.00      B    H  
ATOM   1577  H2  HOH B 519       2.960  21.100  13.384  1.00  0.00      B    H  
ATOM   1578  O   HOH B 520       6.609  34.110  11.090  1.00  0.00      B    O  
ATOM   1579  H1  HOH B 520       7.558  34.343  10.675  1.00  0.00      B    H  
ATOM   1580  H2  HOH B 520       6.559  34.415  12.038  1.00  0.00      B    H  
ATOM   1581  O   HOH B 521      38.548   1.754  20.435  1.00  0.00      B    O  
ATOM   1582  H1  HOH B 521      37.685   1.533  19.972  1.00  0.00      B    H  
ATOM   1583  H2  HOH B 521      39.142   2.135  19.716  1.00  0.00      B    H  
ATOM   1584  O   HOH B 522       9.228  19.325  13.506  1.00  0.00      B    O  
ATOM   1585  H1  HOH B 522       9.488  18.332  13.654  1.00  0.00      B    H  
ATOM   1586  H2  HOH B 522      10.006  19.616  12.973  1.00  0.00      B    H  
ATOM   1587  O   HOH B 523      19.556  36.104  12.337  1.00  0.00      B    O  
ATOM   1588  H1  HOH B 523      18.967  36.282  11.527  1.00  0.00      B    H  
ATOM   1589  H2  HOH B 523      19.106  35.404  12.877  1.00  0.00      B    H  
ATOM   1590  O   HOH B 524      33.893  31.339  31.723  1.00  0.00      B    O  
ATOM   1591  H1  HOH B 524      34.287  31.847  32.523  1.00  0.00      B    H  
ATOM   1592  H2  HOH B 524      34.602  31.367  30.970  1.00  0.00      B    H  
ATOM   1593  O   HOH B 525       8.646   8.419  10.696  1.00  0.00      B    O  
ATOM   1594  H1  HOH B 525       9.213   8.593   9.901  1.00  0.00      B    H  
ATOM   1595  H2  HOH B 525       9.276   8.378  11.505  1.00  0.00      B    H  
ATOM   1596  O   HOH B 526      26.018  24.645  18.840  1.00  0.00      B    O  
ATOM   1597  H1  HOH B 526      25.661  23.821  19.414  1.00  0.00      B    H  
ATOM   1598  H2  HOH B 526      27.062  24.515  18.852  1.00  0.00      B    H  
ATOM   1599  O   HOH B 527       8.996  21.533   5.151  1.00  0.00      B    O  
ATOM   1600  H1  HOH B 527       9.136  22.400   4.669  1.00  0.00      B    H  
ATOM   1601  H2  HOH B 527       8.007  21.442   5.314  1.00  0.00      B    H  
ATOM   1602  O   HOH B 528      12.694  13.077   4.152  1.00  0.00      B    O  
ATOM   1603  H1  HOH B 528      12.994  13.732   3.460  1.00  0.00      B    H  
ATOM   1604  H2  HOH B 528      12.871  13.563   5.055  1.00  0.00      B    H  
ATOM   1605  O   HOH B 529       2.285  24.516   8.301  1.00  0.00      B    O  
ATOM   1606  H1  HOH B 529       2.906  24.628   9.095  1.00  0.00      B    H  
ATOM   1607  H2  HOH B 529       2.812  24.055   7.567  1.00  0.00      B    H  
ATOM   1608  O   HOH B 530      17.308  24.329   7.700  1.00  0.00      B    O  
ATOM   1609  H1  HOH B 530      17.142  24.134   8.673  1.00  0.00      B    H  
ATOM   1610  H2  HOH B 530      16.423  24.529   7.264  1.00  0.00      B    H  
ATOM   1611  O   HOH B 531      37.244  30.150  27.949  1.00  0.00      B    O  
ATOM   1612  H1  HOH B 531      38.053  29.529  27.712  1.00  0.00      B    H  
ATOM   1613  H2  HOH B 531      36.458  29.859  27.398  1.00  0.00      B    H  
ATOM   1614  O   HOH B 532      18.412   0.328  24.930  1.00  0.00      B    O  
ATOM   1615  H1  HOH B 532      18.202   0.254  25.871  1.00  0.00      B    H  
ATOM   1616  H2  HOH B 532      18.036  -0.437  24.369  1.00  0.00      B    H  
ATOM   1617  O   HOH B 533      27.071   5.456  34.175  1.00  0.00      B    O  
ATOM   1618  H1  HOH B 533      27.220   6.237  34.787  1.00  0.00      B    H  
ATOM   1619  H2  HOH B 533      27.798   4.763  34.362  1.00  0.00      B    H  
ATOM   1620  O   HOH B 534      25.877  35.073  31.906  1.00  0.00      B    O  
ATOM   1621  H1  HOH B 534      25.110  35.026  32.557  1.00  0.00      B    H  
ATOM   1622  H2  HOH B 534      25.452  34.665  31.090  1.00  0.00      B    H  
ATOM   1623  O   HOH B 535      10.791   3.507   6.112  1.00  0.00      B    O  
ATOM   1624  H1  HOH B 535       9.853   3.186   5.969  1.00  0.00      B    H  
ATOM   1625  H2  HOH B 535      10.929   4.353   5.569  1.00  0.00      B    H  
ATOM   1626  O   HOH B 536       7.590   9.815  22.033  1.00  0.00      B    O  
ATOM   1627  H1  HOH B 536       7.580  10.271  21.100  1.00  0.00      B    H  
ATOM   1628  H2  HOH B 536       8.159   8.973  22.028  1.00  0.00      B    H  
ATOM   1629  O   HOH B 537      23.217  24.683  38.100  1.00  0.00      B    O  
ATOM   1630  H1  HOH B 537      23.959  24.241  37.604  1.00  0.00      B    H  
ATOM   1631  H2  HOH B 537      23.128  25.655  37.804  1.00  0.00      B    H  
ATOM   1632  O   HOH B 538      10.239   7.828  24.613  1.00  0.00      B    O  
ATOM   1633  H1  HOH B 538      10.630   8.550  23.965  1.00  0.00      B    H  
ATOM   1634  H2  HOH B 538       9.390   8.175  24.968  1.00  0.00      B    H  
ATOM   1635  O   HOH B 539      28.359   5.897  31.954  1.00  0.00      B    O  
ATOM   1636  H1  HOH B 539      29.245   6.095  32.314  1.00  0.00      B    H  
ATOM   1637  H2  HOH B 539      27.699   5.641  32.657  1.00  0.00      B    H  
ATOM   1638  O   HOH B 540      36.582  38.836  19.306  1.00  0.00      B    O  
ATOM   1639  H1  HOH B 540      36.298  39.461  18.592  1.00  0.00      B    H  
ATOM   1640  H2  HOH B 540      37.402  38.259  19.057  1.00  0.00      B    H  
ATOM   1641  O   HOH B 541      14.113  29.548  19.543  1.00  0.00      B    O  
ATOM   1642  H1  HOH B 541      14.352  29.127  20.450  1.00  0.00      B    H  
ATOM   1643  H2  HOH B 541      14.217  30.542  19.681  1.00  0.00      B    H  
ATOM   1644  O   HOH B 542       1.556  15.243  21.091  1.00  0.00      B    O  
ATOM   1645  H1  HOH B 542       0.646  15.010  20.725  1.00  0.00      B    H  
ATOM   1646  H2  HOH B 542       1.634  16.273  20.978  1.00  0.00      B    H  
ATOM   1647  O   HOH B 543      21.590  23.760  18.419  1.00  0.00      B    O  
ATOM   1648  H1  HOH B 543      21.147  23.635  17.501  1.00  0.00      B    H  
ATOM   1649  H2  HOH B 543      22.121  22.869  18.594  1.00  0.00      B    H  
ATOM   1650  O   HOH B 544       8.786  36.535   1.707  1.00  0.00      B    O  
ATOM   1651  H1  HOH B 544       9.084  37.278   0.992  1.00  0.00      B    H  
ATOM   1652  H2  HOH B 544       8.002  36.967   2.195  1.00  0.00      B    H  
ATOM   1653  O   HOH B 545      33.466  36.900  37.454  1.00  0.00      B    O  
ATOM   1654  H1  HOH B 545      34.245  36.848  36.762  1.00  0.00      B    H  
ATOM   1655  H2  HOH B 545      32.893  36.150  37.090  1.00  0.00      B    H  
ATOM   1656  O   HOH B 546       7.014  15.649   2.715  1.00  0.00      B    O  
ATOM   1657  H1  HOH B 546       6.151  15.576   2.176  1.00  0.00      B    H  
ATOM   1658  H2  HOH B 546       7.573  16.425   2.345  1.00  0.00      B    H  
ATOM   1659  O   HOH B 547      29.467   3.729  34.361  1.00  0.00      B    O  
ATOM   1660  H1  HOH B 547      29.753   2.773  34.086  1.00  0.00      B    H  
ATOM   1661  H2  HOH B 547      29.883   4.492  33.793  1.00  0.00      B    H  
ATOM   1662  O   HOH B 548      12.931  14.349  26.527  1.00  0.00      B    O  
ATOM   1663  H1  HOH B 548      12.108  14.676  27.046  1.00  0.00      B    H  
ATOM   1664  H2  HOH B 548      13.786  14.755  26.978  1.00  0.00      B    H  
ATOM   1665  O   HOH B 549      16.725  26.847  34.965  1.00  0.00      B    O  
ATOM   1666  H1  HOH B 549      17.695  26.784  34.684  1.00  0.00      B    H  
ATOM   1667  H2  HOH B 549      16.637  26.540  35.882  1.00  0.00      B    H  
ATOM   1668  O   HOH B 550      22.872  10.603  28.439  1.00  0.00      B    O  
ATOM   1669  H1  HOH B 550      22.139  11.091  28.983  1.00  0.00      B    H  
ATOM   1670  H2  HOH B 550      23.582  11.300  28.406  1.00  0.00      B    H  
ATOM   1671  O   HOH B 551       5.472  31.692  24.404  1.00  0.00      B    O  
ATOM   1672  H1  HOH B 551       6.146  32.049  23.774  1.00  0.00      B    H  
ATOM   1673  H2  HOH B 551       4.987  32.439  24.797  1.00  0.00      B    H  
ATOM   1674  O   HOH B 552      30.169   3.001  22.787  1.00  0.00      B    O  
ATOM   1675  H1  HOH B 552      30.909   2.751  22.047  1.00  0.00      B    H  
ATOM   1676  H2  HOH B 552      30.438   2.591  23.656  1.00  0.00      B    H  
ATOM   1677  O   HOH B 553      30.617   7.338   6.490  1.00  0.00      B    O  
ATOM   1678  H1  HOH B 553      31.613   7.278   6.173  1.00  0.00      B    H  
ATOM   1679  H2  HOH B 553      30.517   8.256   6.964  1.00  0.00      B    H  
ATOM   1680  O   HOH B 554      23.148   0.901  37.503  1.00  0.00      B    O  
ATOM   1681  H1  HOH B 554      22.557   0.121  37.684  1.00  0.00      B    H  
ATOM   1682  H2  HOH B 554      24.001   0.571  37.077  1.00  0.00      B    H  
ATOM   1683  O   HOH B 555       6.680  12.132  33.296  1.00  0.00      B    O  
ATOM   1684  H1  HOH B 555       6.750  13.143  33.232  1.00  0.00      B    H  
ATOM   1685  H2  HOH B 555       7.513  11.748  32.948  1.00  0.00      B    H  
ATOM   1686  O   HOH B 556      26.028   1.506  19.806  1.00  0.00      B    O  
ATOM   1687  H1  HOH B 556      26.754   1.966  20.362  1.00  0.00      B    H  
ATOM   1688  H2  HOH B 556      25.486   0.926  20.446  1.00  0.00      B    H  
ATOM   1689  O   HOH B 557      20.545   8.964  38.893  1.00  0.00      B    O  
ATOM   1690  H1  HOH B 557      21.268   9.676  38.747  1.00  0.00      B    H  
ATOM   1691  H2  HOH B 557      21.042   8.108  39.170  1.00  0.00      B    H  
ATOM   1692  O   HOH B 558      22.541   2.762  18.685  1.00  0.00      B    O  
ATOM   1693  H1  HOH B 558      22.314   3.763  18.700  1.00  0.00      B    H  
ATOM   1694  H2  HOH B 558      23.029   2.580  17.818  1.00  0.00      B    H  
ATOM   1695  O   HOH B 559      14.507   7.733  32.284  1.00  0.00      B    O  
ATOM   1696  H1  HOH B 559      14.888   8.279  33.016  1.00  0.00      B    H  
ATOM   1697  H2  HOH B 559      13.576   8.026  32.100  1.00  0.00      B    H  
ATOM   1698  O   HOH B 560      17.129  24.598  27.222  1.00  0.00      B    O  
ATOM   1699  H1  HOH B 560      18.057  24.874  27.596  1.00  0.00      B    H  
ATOM   1700  H2  HOH B 560      16.477  25.311  27.462  1.00  0.00      B    H  
ATOM   1701  O   HOH B 561      10.245  20.662   2.810  1.00  0.00      B    O  
ATOM   1702  H1  HOH B 561       9.993  20.800   3.794  1.00  0.00      B    H  
ATOM   1703  H2  HOH B 561      10.067  21.534   2.312  1.00  0.00      B    H  
ATOM   1704  O   HOH B 562      35.491  11.399  15.256  1.00  0.00      B    O  
ATOM   1705  H1  HOH B 562      36.082  11.786  14.511  1.00  0.00      B    H  
ATOM   1706  H2  HOH B 562      35.406  10.428  15.090  1.00  0.00      B    H  
ATOM   1707  O   HOH B 563      27.837   6.880  36.492  1.00  0.00      B    O  
ATOM   1708  H1  HOH B 563      28.739   6.363  36.744  1.00  0.00      B    H  
ATOM   1709  H2  HOH B 563      27.461   7.193  37.379  1.00  0.00      B    H  
ATOM   1710  O   HOH B 564       0.030  30.727   3.300  1.00  0.00      B    O  
ATOM   1711  H1  HOH B 564       0.905  31.109   3.708  1.00  0.00      B    H  
ATOM   1712  H2  HOH B 564      -0.468  30.136   3.962  1.00  0.00      B    H  
ATOM   1713  O   HOH B 565      17.610  29.869   2.934  1.00  0.00      B    O  
ATOM   1714  H1  HOH B 565      17.818  30.474   3.722  1.00  0.00      B    H  
ATOM   1715  H2  HOH B 565      18.475  29.588   2.465  1.00  0.00      B    H  
ATOM   1716  O   HOH B 566      24.277  33.695  11.557  1.00  0.00      B    O  
ATOM   1717  H1  HOH B 566      24.471  32.911  12.119  1.00  0.00      B    H  
ATOM   1718  H2  HOH B 566      23.300  33.554  11.277  1.00  0.00      B    H  
ATOM   1719  O   HOH B 567      29.736  31.109  23.719  1.00  0.00      B    O  
ATOM   1720  H1  HOH B 567      29.282  30.202  23.912  1.00  0.00      B    H  
ATOM   1721  H2  HOH B 567      29.484  31.734  24.498  1.00  0.00      B    H  
ATOM   1722  O   HOH B 568       7.740  34.325  18.357  1.00  0.00      B    O  
ATOM   1723  H1  HOH B 568       7.929  34.132  17.364  1.00  0.00      B    H  
ATOM   1724  H2  HOH B 568       6.938  34.849  18.440  1.00  0.00      B    H  
ATOM   1725  O   HOH B 569       5.138  25.456  38.862  1.00  0.00      B    O  
ATOM   1726  H1  HOH B 569       5.369  25.273  39.878  1.00  0.00      B    H  
ATOM   1727  H2  HOH B 569       4.627  24.656  38.466  1.00  0.00      B    H  
ATOM   1728  O   HOH B 570       2.795  39.533  18.354  1.00  0.00      B    O  
ATOM   1729  H1  HOH B 570       2.503  38.706  17.817  1.00  0.00      B    H  
ATOM   1730  H2  HOH B 570       3.387  39.181  19.131  1.00  0.00      B    H  
ATOM   1731  O   HOH B 571      37.291   0.028  37.261  1.00  0.00      B    O  
ATOM   1732  H1  HOH B 571      37.342  -0.569  38.071  1.00  0.00      B    H  
ATOM   1733  H2  HOH B 571      36.761   0.844  37.642  1.00  0.00      B    H  
ATOM   1734  O   HOH B 572      19.746  14.467  15.919  1.00  0.00      B    O  
ATOM   1735  H1  HOH B 572      20.025  15.443  15.940  1.00  0.00      B    H  
ATOM   1736  H2  HOH B 572      20.396  13.993  16.533  1.00  0.00      B    H  
ATOM   1737  O   HOH B 573      20.627   4.431  12.133  1.00  0.00      B    O  
ATOM   1738  H1  HOH B 573      20.551   3.994  12.982  1.00  0.00      B    H  
ATOM   1739  H2  HOH B 573      21.622   4.414  11.806  1.00  0.00      B    H  
ATOM   1740  O   HOH B 574      22.913  37.345   2.089  1.00  0.00      B    O  
ATOM   1741  H1  HOH B 574      23.597  37.546   2.776  1.00  0.00      B    H  
ATOM   1742  H2  HOH B 574      23.220  36.523   1.657  1.00  0.00      B    H  
ATOM   1743  O   HOH B 575      12.401  17.639   7.202  1.00  0.00      B    O  
ATOM   1744  H1  HOH B 575      11.897  17.701   8.146  1.00  0.00      B    H  
ATOM   1745  H2  HOH B 575      11.771  18.158   6.661  1.00  0.00      B    H  
ATOM   1746  O   HOH B 576       7.824  19.244  30.065  1.00  0.00      B    O  
ATOM   1747  H1  HOH B 576       7.151  19.403  30.820  1.00  0.00      B    H  
ATOM   1748  H2  HOH B 576       7.489  19.683  29.219  1.00  0.00      B    H  
ATOM   1749  O   HOH B 577       9.498  34.107  22.255  1.00  0.00      B    O  
ATOM   1750  H1  HOH B 577       9.511  34.986  21.754  1.00  0.00      B    H  
ATOM   1751  H2  HOH B 577      10.431  34.089  22.572  1.00  0.00      B    H  
ATOM   1752  O   HOH B 578      10.474  38.521  19.033  1.00  0.00      B    O  
ATOM   1753  H1  HOH B 578       9.551  38.789  19.238  1.00  0.00      B    H  
ATOM   1754  H2  HOH B 578      10.490  37.494  19.101  1.00  0.00      B    H  
ATOM   1755  O   HOH B 579      -0.122  37.607  18.782  1.00  0.00      B    O  
ATOM   1756  H1  HOH B 579       0.556  37.547  18.030  1.00  0.00      B    H  
ATOM   1757  H2  HOH B 579       0.373  37.898  19.634  1.00  0.00      B    H  
ATOM   1758  O   HOH B 580      10.751  13.351  19.621  1.00  0.00      B    O  
ATOM   1759  H1  HOH B 580       9.778  13.730  19.649  1.00  0.00      B    H  
ATOM   1760  H2  HOH B 580      10.909  13.037  18.687  1.00  0.00      B    H  
ATOM   1761  O   HOH B 581       6.200  20.216  28.065  1.00  0.00      B    O  
ATOM   1762  H1  HOH B 581       6.197  19.370  27.503  1.00  0.00      B    H  
ATOM   1763  H2  HOH B 581       5.331  20.357  28.530  1.00  0.00      B    H  
ATOM   1764  O   HOH B 582      16.970   0.447  20.593  1.00  0.00      B    O  
ATOM   1765  H1  HOH B 582      16.374   0.406  19.785  1.00  0.00      B    H  
ATOM   1766  H2  HOH B 582      17.307   1.379  20.665  1.00  0.00      B    H  
ATOM   1767  O   HOH B 583       4.678  38.282   2.796  1.00  0.00      B    O  
ATOM   1768  H1  HOH B 583       4.828  37.308   2.713  1.00  0.00      B    H  
ATOM   1769  H2  HOH B 583       4.213  38.435   3.692  1.00  0.00      B    H  
ATOM   1770  O   HOH B 584      11.107  18.863  36.121  1.00  0.00      B    O  
ATOM   1771  H1  HOH B 584      11.814  18.229  35.835  1.00  0.00      B    H  
ATOM   1772  H2  HOH B 584      10.283  18.583  35.607  1.00  0.00      B    H  
ATOM   1773  O   HOH B 585       2.289  34.479  17.686  1.00  0.00      B    O  
ATOM   1774  H1  HOH B 585       1.620  33.715  17.620  1.00  0.00      B    H  
ATOM   1775  H2  HOH B 585       3.210  34.070  17.487  1.00  0.00      B    H  
ATOM   1776  O   HOH B 586      23.533  19.762   5.923  1.00  0.00      B    O  
ATOM   1777  H1  HOH B 586      22.698  19.348   6.390  1.00  0.00      B    H  
ATOM   1778  H2  HOH B 586      24.074  18.951   5.607  1.00  0.00      B    H  
ATOM   1779  O   HOH B 587      17.373  27.460  15.071  1.00  0.00      B    O  
ATOM   1780  H1  HOH B 587      16.783  27.978  14.424  1.00  0.00      B    H  
ATOM   1781  H2  HOH B 587      16.786  27.093  15.783  1.00  0.00      B    H  
ATOM   1782  O   HOH B 588       1.974  37.169  17.100  1.00  0.00      B    O  
ATOM   1783  H1  HOH B 588       2.660  37.236  16.373  1.00  0.00      B    H  
ATOM   1784  H2  HOH B 588       1.899  36.223  17.365  1.00  0.00      B    H  
ATOM   1785  O   HOH B 589       3.428  13.383  30.455  1.00  0.00      B    O  
ATOM   1786  H1  HOH B 589       2.605  13.621  29.808  1.00  0.00      B    H  
ATOM   1787  H2  HOH B 589       3.935  12.722  29.885  1.00  0.00      B    H  
ATOM   1788  O   HOH B 590       9.254   7.714  39.104  1.00  0.00      B    O  
ATOM   1789  H1  HOH B 590       9.704   8.058  39.933  1.00  0.00      B    H  
ATOM   1790  H2  HOH B 590       9.946   7.841  38.329  1.00  0.00      B    H  
ATOM   1791  O   HOH B 591      15.141  24.215  12.907  1.00  0.00      B    O  
ATOM   1792  H1  HOH B 591      15.045  25.125  13.423  1.00  0.00      B    H  
ATOM   1793  H2  HOH B 591      15.975  23.781  13.255  1.00  0.00      B    H  
ATOM   1794  O   HOH B 592      24.282  15.241   4.410  1.00  0.00      B    O  
ATOM   1795  H1  HOH B 592      23.435  15.411   4.865  1.00  0.00      B    H  
ATOM   1796  H2  HOH B 592      24.122  14.860   3.490  1.00  0.00      B    H  
ATOM   1797  O   HOH B 593      12.518  21.458  25.076  1.00  0.00      B    O  
ATOM   1798  H1  HOH B 593      13.085  20.792  25.599  1.00  0.00      B    H  
ATOM   1799  H2  HOH B 593      12.731  22.405  25.343  1.00  0.00      B    H  
ATOM   1800  O   HOH B 594       1.004   2.351  17.653  1.00  0.00      B    O  
ATOM   1801  H1  HOH B 594       1.581   1.626  17.973  1.00  0.00      B    H  
ATOM   1802  H2  HOH B 594       1.535   3.206  17.498  1.00  0.00      B    H  
ATOM   1803  O   HOH B 595      31.439  14.293   8.283  1.00  0.00      B    O  
ATOM   1804  H1  HOH B 595      32.381  14.236   7.876  1.00  0.00      B    H  
ATOM   1805  H2  HOH B 595      31.517  13.942   9.234  1.00  0.00      B    H  
ATOM   1806  O   HOH B 596      25.482  -0.022  34.306  1.00  0.00      B    O  
ATOM   1807  H1  HOH B 596      26.213   0.336  33.720  1.00  0.00      B    H  
ATOM   1808  H2  HOH B 596      24.611   0.298  33.894  1.00  0.00      B    H  
ATOM   1809  O   HOH B 597      37.856  35.198  15.792  1.00  0.00      B    O  
ATOM   1810  H1  HOH B 597      37.681  35.126  16.736  1.00  0.00      B    H  
ATOM   1811  H2  HOH B 597      37.441  34.367  15.339  1.00  0.00      B    H  
ATOM   1812  O   HOH B 598      13.124  33.620   3.580  1.00  0.00      B    O  
ATOM   1813  H1  HOH B 598      14.096  33.768   3.564  1.00  0.00      B    H  
ATOM   1814  H2  HOH B 598      12.961  32.620   3.374  1.00  0.00      B    H  
ATOM   1815  O   HOH B 599       9.467  28.712  10.784  1.00  0.00      B    O  
ATOM   1816  H1  HOH B 599      10.245  28.219  11.283  1.00  0.00      B    H  
ATOM   1817  H2  HOH B 599       8.570  28.283  11.055  1.00  0.00      B    H  
ATOM   1818  O   HOH B 600       0.311  33.107  39.217  1.00  0.00      B    O  
ATOM   1819  H1  HOH B 600       1.325  33.116  39.345  1.00  0.00      B    H  
ATOM   1820  H2  HOH B 600       0.180  32.815  38.235  1.00  0.00      B    H  
ATOM   1821  O   HOH B 601      21.355  10.545  23.261  1.00  0.00      B    O  
ATOM   1822  H1  HOH B 601      21.780  10.563  22.369  1.00  0.00      B    H  
ATOM   1823  H2  HOH B 601      21.443   9.621  23.642  1.00  0.00      B    H  
ATOM   1824  O   HOH B 602       2.757   0.553  14.170  1.00  0.00      B    O  
ATOM   1825  H1  HOH B 602       3.123   1.047  14.995  1.00  0.00      B    H  
ATOM   1826  H2  HOH B 602       1.818   0.906  13.883  1.00  0.00      B    H  
ATOM   1827  O   HOH B 603       6.410  10.465   9.513  1.00  0.00      B    O  
ATOM   1828  H1  HOH B 603       6.918  10.496   8.661  1.00  0.00      B    H  
ATOM   1829  H2  HOH B 603       6.983   9.943  10.169  1.00  0.00      B    H  
ATOM   1830  O   HOH B 604       5.463  19.843  10.118  1.00  0.00      B    O  
ATOM   1831  H1  HOH B 604       6.411  19.499  10.316  1.00  0.00      B    H  
ATOM   1832  H2  HOH B 604       4.922  19.176   9.670  1.00  0.00      B    H  
ATOM   1833  O   HOH B 605      36.385  35.463  27.707  1.00  0.00      B    O  
ATOM   1834  H1  HOH B 605      35.680  34.943  27.332  1.00  0.00      B    H  
ATOM   1835  H2  HOH B 605      36.923  34.880  28.276  1.00  0.00      B    H  
ATOM   1836  O   HOH B 606      12.831  33.033  17.332  1.00  0.00      B    O  
ATOM   1837  H1  HOH B 606      12.985  32.189  17.783  1.00  0.00      B    H  
ATOM   1838  H2  HOH B 606      13.524  33.636  17.727  1.00  0.00      B    H  
ATOM   1839  O   HOH B 607       4.264   2.913   4.249  1.00  0.00      B    O  
ATOM   1840  H1  HOH B 607       5.056   2.851   3.597  1.00  0.00      B    H  
ATOM   1841  H2  HOH B 607       3.377   2.933   3.745  1.00  0.00      B    H  
ATOM   1842  O   HOH B 608      10.095   4.959   8.755  1.00  0.00      B    O  
ATOM   1843  H1  HOH B 608       9.229   4.851   9.264  1.00  0.00      B    H  
ATOM   1844  H2  HOH B 608      10.024   4.412   7.972  1.00  0.00      B    H  
ATOM   1845  O   HOH B 609      20.309  33.186   7.008  1.00  0.00      B    O  
ATOM   1846  H1  HOH B 609      20.557  33.531   6.098  1.00  0.00      B    H  
ATOM   1847  H2  HOH B 609      19.542  33.767   7.331  1.00  0.00      B    H  
ATOM   1848  O   HOH B 610       1.347  38.179  28.813  1.00  0.00      B    O  
ATOM   1849  H1  HOH B 610       1.288  38.402  27.803  1.00  0.00      B    H  
ATOM   1850  H2  HOH B 610       2.069  37.489  28.905  1.00  0.00      B    H  
ATOM   1851  O   HOH B 611      31.767   0.592   5.191  1.00  0.00      B    O  
ATOM   1852  H1  HOH B 611      30.897   1.087   5.466  1.00  0.00      B    H  
ATOM   1853  H2  HOH B 611      31.502  -0.337   4.941  1.00  0.00      B    H  
ATOM   1854  O   HOH B 612      17.264  14.369  31.516  1.00  0.00      B    O  
ATOM   1855  H1  HOH B 612      17.337  14.183  32.509  1.00  0.00      B    H  
ATOM   1856  H2  HOH B 612      17.307  13.505  30.961  1.00  0.00      B    H  
ATOM   1857  O   HOH B 613      35.664  14.947  27.688  1.00  0.00      B    O  
ATOM   1858  H1  HOH B 613      35.046  15.575  28.158  1.00  0.00      B    H  
ATOM   1859  H2  HOH B 613      35.077  14.211  27.292  1.00  0.00      B    H  
ATOM   1860  O   HOH B 614      14.550  13.046  36.524  1.00  0.00      B    O  
ATOM   1861  H1  HOH B 614      13.619  13.149  36.957  1.00  0.00      B    H  
ATOM   1862  H2  HOH B 614      15.286  13.517  37.094  1.00  0.00      B    H  
ATOM   1863  O   HOH B 615      11.940  27.489   8.172  1.00  0.00      B    O  
ATOM   1864  H1  HOH B 615      11.368  28.284   7.781  1.00  0.00      B    H  
ATOM   1865  H2  HOH B 615      11.963  27.550   9.195  1.00  0.00      B    H  
ATOM   1866  O   HOH B 616       3.821  21.210  32.684  1.00  0.00      B    O  
ATOM   1867  H1  HOH B 616       3.935  21.899  33.469  1.00  0.00      B    H  
ATOM   1868  H2  HOH B 616       2.911  21.378  32.279  1.00  0.00      B    H  
ATOM   1869  O   HOH B 617       8.162   3.080   5.665  1.00  0.00      B    O  
ATOM   1870  H1  HOH B 617       8.373   2.198   5.177  1.00  0.00      B    H  
ATOM   1871  H2  HOH B 617       7.813   3.773   4.976  1.00  0.00      B    H  
ATOM   1872  O   HOH B 618      13.527   7.684  21.471  1.00  0.00      B    O  
ATOM   1873  H1  HOH B 618      14.031   7.374  22.227  1.00  0.00      B    H  
ATOM   1874  H2  HOH B 618      14.139   8.426  21.052  1.00  0.00      B    H  
ATOM   1875  O   HOH B 619       7.006  38.345   9.426  1.00  0.00      B    O  
ATOM   1876  H1  HOH B 619       7.225  39.355   9.219  1.00  0.00      B    H  
ATOM   1877  H2  HOH B 619       7.875  37.976   9.718  1.00  0.00      B    H  
ATOM   1878  O   HOH B 620      24.062  25.603  30.224  1.00  0.00      B    O  
ATOM   1879  H1  HOH B 620      24.321  26.211  29.466  1.00  0.00      B    H  
ATOM   1880  H2  HOH B 620      24.905  25.041  30.436  1.00  0.00      B    H  
ATOM   1881  O   HOH B 621      18.142  25.324  24.060  1.00  0.00      B    O  
ATOM   1882  H1  HOH B 621      18.320  26.273  24.406  1.00  0.00      B    H  
ATOM   1883  H2  HOH B 621      17.185  25.007  24.255  1.00  0.00      B    H  
ATOM   1884  O   HOH B 622      17.092  20.986  37.822  1.00  0.00      B    O  
ATOM   1885  H1  HOH B 622      17.613  20.597  37.056  1.00  0.00      B    H  
ATOM   1886  H2  HOH B 622      16.464  21.705  37.533  1.00  0.00      B    H  
ATOM   1887  O   HOH B 623      11.688   9.440  22.830  1.00  0.00      B    O  
ATOM   1888  H1  HOH B 623      11.088   9.901  22.121  1.00  0.00      B    H  
ATOM   1889  H2  HOH B 623      12.358   8.953  22.217  1.00  0.00      B    H  
ATOM   1890  O   HOH B 624      36.796  19.555  36.128  1.00  0.00      B    O  
ATOM   1891  H1  HOH B 624      37.447  19.866  35.408  1.00  0.00      B    H  
ATOM   1892  H2  HOH B 624      37.261  18.772  36.637  1.00  0.00      B    H  
ATOM   1893  O   HOH B 625       9.113   8.481  27.646  1.00  0.00      B    O  
ATOM   1894  H1  HOH B 625       9.903   8.688  28.284  1.00  0.00      B    H  
ATOM   1895  H2  HOH B 625       9.045   7.476  27.609  1.00  0.00      B    H  
ATOM   1896  O   HOH B 626      30.521  13.351   3.088  1.00  0.00      B    O  
ATOM   1897  H1  HOH B 626      31.237  12.754   3.578  1.00  0.00      B    H  
ATOM   1898  H2  HOH B 626      30.866  13.724   2.231  1.00  0.00      B    H  
ATOM   1899  O   HOH B 627      23.844  23.740  15.629  1.00  0.00      B    O  
ATOM   1900  H1  HOH B 627      24.822  23.731  15.547  1.00  0.00      B    H  
ATOM   1901  H2  HOH B 627      23.619  24.437  16.295  1.00  0.00      B    H  
ATOM   1902  O   HOH B 628      19.759  15.788  30.316  1.00  0.00      B    O  
ATOM   1903  H1  HOH B 628      20.578  15.386  30.609  1.00  0.00      B    H  
ATOM   1904  H2  HOH B 628      19.062  15.057  30.471  1.00  0.00      B    H  
ATOM   1905  O   HOH B 629       7.610   1.114  18.333  1.00  0.00      B    O  
ATOM   1906  H1  HOH B 629       7.937   2.051  18.466  1.00  0.00      B    H  
ATOM   1907  H2  HOH B 629       7.696   0.826  17.326  1.00  0.00      B    H  
ATOM   1908  O   HOH B 630      17.786  32.579  36.182  1.00  0.00      B    O  
ATOM   1909  H1  HOH B 630      17.488  31.926  36.919  1.00  0.00      B    H  
ATOM   1910  H2  HOH B 630      18.741  32.466  36.063  1.00  0.00      B    H  
ATOM   1911  O   HOH B 631      25.454  19.168  34.800  1.00  0.00      B    O  
ATOM   1912  H1  HOH B 631      25.269  19.219  33.798  1.00  0.00      B    H  
ATOM   1913  H2  HOH B 631      24.932  19.964  35.249  1.00  0.00      B    H  
ATOM   1914  O   HOH B 632      34.409  17.508   7.507  1.00  0.00      B    O  
ATOM   1915  H1  HOH B 632      35.349  17.589   7.029  1.00  0.00      B    H  
ATOM   1916  H2  HOH B 632      33.813  18.145   6.983  1.00  0.00      B    H  
ATOM   1917  O   HOH B 633      11.418  21.039  28.583  1.00  0.00      B    O  
ATOM   1918  H1  HOH B 633      10.855  20.186  28.754  1.00  0.00      B    H  
ATOM   1919  H2  HOH B 633      11.338  21.237  27.598  1.00  0.00      B    H  
ATOM   1920  O   HOH B 634       8.118  20.896  23.082  1.00  0.00      B    O  
ATOM   1921  H1  HOH B 634       7.723  21.732  22.650  1.00  0.00      B    H  
ATOM   1922  H2  HOH B 634       9.073  21.159  23.457  1.00  0.00      B    H  
ATOM   1923  O   HOH B 635      31.160  11.682  36.582  1.00  0.00      B    O  
ATOM   1924  H1  HOH B 635      30.683  11.820  37.429  1.00  0.00      B    H  
ATOM   1925  H2  HOH B 635      31.039  10.711  36.355  1.00  0.00      B    H  
ATOM   1926  O   HOH B 636      18.143   8.218   9.449  1.00  0.00      B    O  
ATOM   1927  H1  HOH B 636      18.238   7.793  10.341  1.00  0.00      B    H  
ATOM   1928  H2  HOH B 636      18.278   9.197   9.646  1.00  0.00      B    H  
ATOM   1929  O   HOH B 637      10.170   3.065  28.342  1.00  0.00      B    O  
ATOM   1930  H1  HOH B 637      10.242   2.320  27.633  1.00  0.00      B    H  
ATOM   1931  H2  HOH B 637      10.808   2.738  29.084  1.00  0.00      B    H  
ATOM   1932  O   HOH B 638      21.790   8.951   5.262  1.00  0.00      B    O  
ATOM   1933  H1  HOH B 638      20.791   8.896   5.470  1.00  0.00      B    H  
ATOM   1934  H2  HOH B 638      22.058   9.908   5.312  1.00  0.00      B    H  
ATOM   1935  O   HOH B 639       1.966  23.698  34.335  1.00  0.00      B    O  
ATOM   1936  H1  HOH B 639       1.788  22.928  34.971  1.00  0.00      B    H  
ATOM   1937  H2  HOH B 639       2.357  24.455  34.839  1.00  0.00      B    H  
ATOM   1938  O   HOH B 640       4.924  16.406  15.656  1.00  0.00      B    O  
ATOM   1939  H1  HOH B 640       3.933  16.438  15.357  1.00  0.00      B    H  
ATOM   1940  H2  HOH B 640       5.428  15.740  14.991  1.00  0.00      B    H  
ATOM   1941  O   HOH B 641      12.471  38.383  38.531  1.00  0.00      B    O  
ATOM   1942  H1  HOH B 641      12.620  37.899  37.618  1.00  0.00      B    H  
ATOM   1943  H2  HOH B 641      11.497  38.155  38.815  1.00  0.00      B    H  
ATOM   1944  O   HOH B 642      37.553   6.923   8.289  1.00  0.00      B    O  
ATOM   1945  H1  HOH B 642      38.257   6.304   7.797  1.00  0.00      B    H  
ATOM   1946  H2  HOH B 642      38.040   7.732   8.733  1.00  0.00      B    H  
ATOM   1947  O   HOH B 643      26.026  22.962   5.041  1.00  0.00      B    O  
ATOM   1948  H1  HOH B 643      26.400  23.467   5.845  1.00  0.00      B    H  
ATOM   1949  H2  HOH B 643      26.810  22.764   4.454  1.00  0.00      B    H  
ATOM   1950  O   HOH B 644       3.957  14.941  18.787  1.00  0.00      B    O  
ATOM   1951  H1  HOH B 644       3.025  14.939  18.314  1.00  0.00      B    H  
ATOM   1952  H2  HOH B 644       4.244  15.834  19.025  1.00  0.00      B    H  
ATOM   1953  O   HOH B 645      10.931  36.450  25.181  1.00  0.00      B    O  
ATOM   1954  H1  HOH B 645       9.920  36.298  25.509  1.00  0.00      B    H  
ATOM   1955  H2  HOH B 645      11.417  36.985  25.930  1.00  0.00      B    H  
ATOM   1956  O   HOH B 646      10.361  32.177   8.411  1.00  0.00      B    O  
ATOM   1957  H1  HOH B 646      10.141  33.055   7.952  1.00  0.00      B    H  
ATOM   1958  H2  HOH B 646       9.598  31.959   9.040  1.00  0.00      B    H  
ATOM   1959  O   HOH B 647      38.579  25.528  18.482  1.00  0.00      B    O  
ATOM   1960  H1  HOH B 647      37.713  25.535  18.974  1.00  0.00      B    H  
ATOM   1961  H2  HOH B 647      39.185  26.272  18.886  1.00  0.00      B    H  
ATOM   1962  O   HOH B 648      29.392  19.790  28.884  1.00  0.00      B    O  
ATOM   1963  H1  HOH B 648      29.286  20.079  29.851  1.00  0.00      B    H  
ATOM   1964  H2  HOH B 648      30.233  20.088  28.440  1.00  0.00      B    H  
ATOM   1965  O   HOH B 649       5.983  12.335   1.454  1.00  0.00      B    O  
ATOM   1966  H1  HOH B 649       6.172  13.290   1.479  1.00  0.00      B    H  
ATOM   1967  H2  HOH B 649       6.865  11.841   1.725  1.00  0.00      B    H  
ATOM   1968  O   HOH B 650      35.125  33.088   8.470  1.00  0.00      B    O  
ATOM   1969  H1  HOH B 650      35.653  32.256   8.481  1.00  0.00      B    H  
ATOM   1970  H2  HOH B 650      35.085  33.499   9.464  1.00  0.00      B    H  
ATOM   1971  O   HOH B 651       7.424  22.572  37.291  1.00  0.00      B    O  
ATOM   1972  H1  HOH B 651       7.992  23.396  37.362  1.00  0.00      B    H  
ATOM   1973  H2  HOH B 651       6.565  22.636  37.806  1.00  0.00      B    H  
ATOM   1974  O   HOH B 652      32.145  15.890  36.414  1.00  0.00      B    O  
ATOM   1975  H1  HOH B 652      31.349  16.247  35.778  1.00  0.00      B    H  
ATOM   1976  H2  HOH B 652      33.004  16.039  35.869  1.00  0.00      B    H  
ATOM   1977  O   HOH B 653      35.900  25.629  33.012  1.00  0.00      B    O  
ATOM   1978  H1  HOH B 653      35.570  25.094  32.268  1.00  0.00      B    H  
ATOM   1979  H2  HOH B 653      36.759  25.171  33.268  1.00  0.00      B    H  
ATOM   1980  O   HOH B 654       3.081  38.874  22.082  1.00  0.00      B    O  
ATOM   1981  H1  HOH B 654       3.125  39.880  22.258  1.00  0.00      B    H  
ATOM   1982  H2  HOH B 654       3.142  38.344  22.932  1.00  0.00      B    H  
ATOM   1983  O   HOH B 655      35.481  34.174   2.114  1.00  0.00      B    O  
ATOM   1984  H1  HOH B 655      35.690  34.771   2.961  1.00  0.00      B    H  
ATOM   1985  H2  HOH B 655      36.271  33.755   1.808  1.00  0.00      B    H  
ATOM   1986  O   HOH B 656      28.403   9.285  33.878  1.00  0.00      B    O  
ATOM   1987  H1  HOH B 656      29.042   9.277  34.686  1.00  0.00      B    H  
ATOM   1988  H2  HOH B 656      28.673  10.122  33.334  1.00  0.00      B    H  
ATOM   1989  O   HOH B 657      17.276  35.011  26.726  1.00  0.00      B    O  
ATOM   1990  H1  HOH B 657      17.901  35.080  25.953  1.00  0.00      B    H  
ATOM   1991  H2  HOH B 657      17.835  34.911  27.593  1.00  0.00      B    H  
ATOM   1992  O   HOH B 658      28.410  20.364   6.976  1.00  0.00      B    O  
ATOM   1993  H1  HOH B 658      27.514  20.553   7.327  1.00  0.00      B    H  
ATOM   1994  H2  HOH B 658      28.359  19.518   6.405  1.00  0.00      B    H  
ATOM   1995  O   HOH B 659      15.518  21.109  23.293  1.00  0.00      B    O  
ATOM   1996  H1  HOH B 659      16.512  21.367  23.520  1.00  0.00      B    H  
ATOM   1997  H2  HOH B 659      15.106  20.714  24.147  1.00  0.00      B    H  
ATOM   1998  O   HOH B 660      10.628  34.043  32.927  1.00  0.00      B    O  
ATOM   1999  H1  HOH B 660       9.910  34.082  32.214  1.00  0.00      B    H  
ATOM   2000  H2  HOH B 660      11.106  34.919  33.009  1.00  0.00      B    H  
ATOM   2001  O   HOH B 661      23.610  32.265  28.536  1.00  0.00      B    O  
ATOM   2002  H1  HOH B 661      23.212  31.993  27.644  1.00  0.00      B    H  
ATOM   2003  H2  HOH B 661      23.590  31.487  29.208  1.00  0.00      B    H  
ATOM   2004  O   HOH B 662       3.012  32.016   2.486  1.00  0.00      B    O  
ATOM   2005  H1  HOH B 662       2.877  31.929   3.473  1.00  0.00      B    H  
ATOM   2006  H2  HOH B 662       2.453  32.759   2.135  1.00  0.00      B    H  
ATOM   2007  O   HOH B 663       3.566   1.078  31.645  1.00  0.00      B    O  
ATOM   2008  H1  HOH B 663       2.531   1.128  31.508  1.00  0.00      B    H  
ATOM   2009  H2  HOH B 663       3.817   1.560  32.510  1.00  0.00      B    H  
ATOM   2010  O   HOH B 664      37.026  31.532  21.931  1.00  0.00      B    O  
ATOM   2011  H1  HOH B 664      36.044  31.484  21.847  1.00  0.00      B    H  
ATOM   2012  H2  HOH B 664      37.251  30.709  22.448  1.00  0.00      B    H  
ATOM   2013  O   HOH B 665       9.895   6.054  31.536  1.00  0.00      B    O  
ATOM   2014  H1  HOH B 665       9.074   5.634  31.059  1.00  0.00      B    H  
ATOM   2015  H2  HOH B 665      10.373   6.601  30.844  1.00  0.00      B    H  
ATOM   2016  O   HOH B 666       9.059  27.799  18.523  1.00  0.00      B    O  
ATOM   2017  H1  HOH B 666       9.402  27.194  19.318  1.00  0.00      B    H  
ATOM   2018  H2  HOH B 666       9.034  27.143  17.710  1.00  0.00      B    H  
ATOM   2019  O   HOH B 667      22.513  17.422  29.398  1.00  0.00      B    O  
ATOM   2020  H1  HOH B 667      22.895  16.882  28.655  1.00  0.00      B    H  
ATOM   2021  H2  HOH B 667      22.227  16.810  30.169  1.00  0.00      B    H  
ATOM   2022  O   HOH B 668      33.786  21.559  12.487  1.00  0.00      B    O  
ATOM   2023  H1  HOH B 668      34.679  21.673  12.016  1.00  0.00      B    H  
ATOM   2024  H2  HOH B 668      33.497  22.546  12.747  1.00  0.00      B    H  
ATOM   2025  O   HOH B 669       2.917  34.864  23.071  1.00  0.00      B    O  
ATOM   2026  H1  HOH B 669       2.422  34.345  23.854  1.00  0.00      B    H  
ATOM   2027  H2  HOH B 669       3.080  35.827  23.280  1.00  0.00      B    H  
ATOM   2028  O   HOH B 670      25.491   2.093  12.307  1.00  0.00      B    O  
ATOM   2029  H1  HOH B 670      25.186   2.330  11.350  1.00  0.00      B    H  
ATOM   2030  H2  HOH B 670      26.531   2.209  12.292  1.00  0.00      B    H  
ATOM   2031  O   HOH B 671       2.697  18.395  27.480  1.00  0.00      B    O  
ATOM   2032  H1  HOH B 671       1.996  17.680  27.384  1.00  0.00      B    H  
ATOM   2033  H2  HOH B 671       3.612  18.016  27.256  1.00  0.00      B    H  
ATOM   2034  O   HOH B 672      26.557  19.682  24.793  1.00  0.00      B    O  
ATOM   2035  H1  HOH B 672      26.186  19.262  25.612  1.00  0.00      B    H  
ATOM   2036  H2  HOH B 672      27.547  19.689  24.926  1.00  0.00      B    H  
ATOM   2037  O   HOH B 673      38.537  18.973  10.447  1.00  0.00      B    O  
ATOM   2038  H1  HOH B 673      38.390  19.225   9.462  1.00  0.00      B    H  
ATOM   2039  H2  HOH B 673      38.806  19.825  10.923  1.00  0.00      B    H  
ATOM   2040  O   HOH B 674      31.478  36.739   4.822  1.00  0.00      B    O  
ATOM   2041  H1  HOH B 674      32.056  35.911   4.709  1.00  0.00      B    H  
ATOM   2042  H2  HOH B 674      31.112  36.773   5.741  1.00  0.00      B    H  
ATOM   2043  O   HOH B 675      19.565   4.056  22.468  1.00  0.00      B    O  
ATOM   2044  H1  HOH B 675      20.528   4.352  22.204  1.00  0.00      B    H  
ATOM   2045  H2  HOH B 675      19.625   3.449  23.237  1.00  0.00      B    H  
ATOM   2046  O   HOH B 676      32.384  25.995  36.308  1.00  0.00      B    O  
ATOM   2047  H1  HOH B 676      31.795  25.201  36.004  1.00  0.00      B    H  
ATOM   2048  H2  HOH B 676      32.451  26.607  35.481  1.00  0.00      B    H  
ATOM   2049  O   HOH B 677      28.549  23.867  19.496  1.00  0.00      B    O  
ATOM   2050  H1  HOH B 677      29.153  24.120  18.739  1.00  0.00      B    H  
ATOM   2051  H2  HOH B 677      29.016  24.021  20.395  1.00  0.00      B    H  
ATOM   2052  O   HOH B 678      25.120  22.371  31.281  1.00  0.00      B    O  
ATOM   2053  H1  HOH B 678      24.905  22.541  30.330  1.00  0.00      B    H  
ATOM   2054  H2  HOH B 678      25.727  23.161  31.604  1.00  0.00      B    H  
ATOM   2055  O   HOH B 679      29.795  23.085   5.635  1.00  0.00      B    O  
ATOM   2056  H1  HOH B 679      29.382  22.862   4.781  1.00  0.00      B    H  
ATOM   2057  H2  HOH B 679      29.436  22.385   6.284  1.00  0.00      B    H  
ATOM   2058  O   HOH B 680       5.114  21.925   2.796  1.00  0.00      B    O  
ATOM   2059  H1  HOH B 680       5.608  21.194   2.310  1.00  0.00      B    H  
ATOM   2060  H2  HOH B 680       5.442  21.849   3.781  1.00  0.00      B    H  
ATOM   2061  O   HOH B 681      35.133   9.230  29.083  1.00  0.00      B    O  
ATOM   2062  H1  HOH B 681      35.644  10.019  28.682  1.00  0.00      B    H  
ATOM   2063  H2  HOH B 681      34.943   9.444  30.096  1.00  0.00      B    H  
ATOM   2064  O   HOH B 682      35.253   0.418   6.325  1.00  0.00      B    O  
ATOM   2065  H1  HOH B 682      34.789   0.024   7.187  1.00  0.00      B    H  
ATOM   2066  H2  HOH B 682      34.996   1.393   6.326  1.00  0.00      B    H  
ATOM   2067  O   HOH B 683      15.033   9.643  20.514  1.00  0.00      B    O  
ATOM   2068  H1  HOH B 683      14.835  10.592  20.740  1.00  0.00      B    H  
ATOM   2069  H2  HOH B 683      15.988   9.509  20.178  1.00  0.00      B    H  
ATOM   2070  O   HOH B 684      28.861  30.229  19.531  1.00  0.00      B    O  
ATOM   2071  H1  HOH B 684      28.499  29.600  20.239  1.00  0.00      B    H  
ATOM   2072  H2  HOH B 684      28.744  29.712  18.653  1.00  0.00      B    H  
ATOM   2073  O   HOH B 685      18.277  10.794   6.500  1.00  0.00      B    O  
ATOM   2074  H1  HOH B 685      18.300  10.641   7.461  1.00  0.00      B    H  
ATOM   2075  H2  HOH B 685      18.654   9.950   6.012  1.00  0.00      B    H  
ATOM   2076  O   HOH B 686       9.071  26.576  32.613  1.00  0.00      B    O  
ATOM   2077  H1  HOH B 686       9.022  25.930  31.848  1.00  0.00      B    H  
ATOM   2078  H2  HOH B 686       9.670  26.064  33.292  1.00  0.00      B    H  
ATOM   2079  O   HOH B 687       3.248   7.478   0.604  1.00  0.00      B    O  
ATOM   2080  H1  HOH B 687       3.542   7.900  -0.309  1.00  0.00      B    H  
ATOM   2081  H2  HOH B 687       3.651   6.532   0.629  1.00  0.00      B    H  
ATOM   2082  O   HOH B 688      23.269  14.544   1.896  1.00  0.00      B    O  
ATOM   2083  H1  HOH B 688      22.747  13.723   1.548  1.00  0.00      B    H  
ATOM   2084  H2  HOH B 688      23.616  15.133   1.100  1.00  0.00      B    H  
ATOM   2085  O   HOH B 689      20.163  23.737  16.000  1.00  0.00      B    O  
ATOM   2086  H1  HOH B 689      19.600  24.348  15.406  1.00  0.00      B    H  
ATOM   2087  H2  HOH B 689      20.728  23.073  15.476  1.00  0.00      B    H  
ATOM   2088  O   HOH B 690       5.567  32.013   1.743  1.00  0.00      B    O  
ATOM   2089  H1  HOH B 690       5.705  32.117   0.720  1.00  0.00      B    H  
ATOM   2090  H2  HOH B 690       4.560  32.025   1.877  1.00  0.00      B    H  
ATOM   2091  O   HOH B 691      29.707  32.949   5.134  1.00  0.00      B    O  
ATOM   2092  H1  HOH B 691      30.502  32.525   5.620  1.00  0.00      B    H  
ATOM   2093  H2  HOH B 691      28.926  32.615   5.638  1.00  0.00      B    H  
ATOM   2094  O   HOH B 692      19.568  26.011   8.305  1.00  0.00      B    O  
ATOM   2095  H1  HOH B 692      19.918  25.705   9.199  1.00  0.00      B    H  
ATOM   2096  H2  HOH B 692      18.887  25.341   7.930  1.00  0.00      B    H  
ATOM   2097  O   HOH B 693      34.417   7.854  20.344  1.00  0.00      B    O  
ATOM   2098  H1  HOH B 693      33.790   7.038  20.450  1.00  0.00      B    H  
ATOM   2099  H2  HOH B 693      34.216   8.526  21.112  1.00  0.00      B    H  
ATOM   2100  O   HOH B 694      33.578  20.174  33.340  1.00  0.00      B    O  
ATOM   2101  H1  HOH B 694      33.926  19.537  34.060  1.00  0.00      B    H  
ATOM   2102  H2  HOH B 694      33.490  21.093  33.694  1.00  0.00      B    H  
ATOM   2103  O   HOH B 695      17.512   8.402  36.678  1.00  0.00      B    O  
ATOM   2104  H1  HOH B 695      18.151   8.361  37.412  1.00  0.00      B    H  
ATOM   2105  H2  HOH B 695      16.799   7.784  36.929  1.00  0.00      B    H  
ATOM   2106  O   HOH B 696      15.062   8.181   8.220  1.00  0.00      B    O  
ATOM   2107  H1  HOH B 696      15.950   8.325   8.726  1.00  0.00      B    H  
ATOM   2108  H2  HOH B 696      15.266   7.687   7.358  1.00  0.00      B    H  
ATOM   2109  O   HOH B 697      29.575  37.247   2.861  1.00  0.00      B    O  
ATOM   2110  H1  HOH B 697      29.034  37.978   3.278  1.00  0.00      B    H  
ATOM   2111  H2  HOH B 697      30.376  36.958   3.399  1.00  0.00      B    H  
ATOM   2112  O   HOH B 698       0.367   9.210  35.188  1.00  0.00      B    O  
ATOM   2113  H1  HOH B 698       0.950   9.974  35.091  1.00  0.00      B    H  
ATOM   2114  H2  HOH B 698       0.919   8.385  34.985  1.00  0.00      B    H  
ATOM   2115  O   HOH B 699      30.644  19.787  34.090  1.00  0.00      B    O  
ATOM   2116  H1  HOH B 699      30.459  20.877  34.016  1.00  0.00      B    H  
ATOM   2117  H2  HOH B 699      31.619  19.708  34.397  1.00  0.00      B    H  
ATOM   2118  O   HOH B 700      32.421  18.391  11.411  1.00  0.00      B    O  
ATOM   2119  H1  HOH B 700      33.232  18.804  10.902  1.00  0.00      B    H  
ATOM   2120  H2  HOH B 700      32.179  19.025  12.121  1.00  0.00      B    H  
ATOM   2121  O   HOH B 701      33.566  26.392  23.288  1.00  0.00      B    O  
ATOM   2122  H1  HOH B 701      34.060  26.779  24.059  1.00  0.00      B    H  
ATOM   2123  H2  HOH B 701      32.633  26.105  23.579  1.00  0.00      B    H  
ATOM   2124  O   HOH B 702      34.630  26.592   1.324  1.00  0.00      B    O  
ATOM   2125  H1  HOH B 702      34.773  26.202   0.430  1.00  0.00      B    H  
ATOM   2126  H2  HOH B 702      35.016  27.568   1.285  1.00  0.00      B    H  
ATOM   2127  O   HOH B 703      21.739   6.221   0.489  1.00  0.00      B    O  
ATOM   2128  H1  HOH B 703      22.550   5.660   0.274  1.00  0.00      B    H  
ATOM   2129  H2  HOH B 703      21.842   6.630   1.427  1.00  0.00      B    H  
ATOM   2130  O   HOH B 704      37.449  30.644  19.264  1.00  0.00      B    O  
ATOM   2131  H1  HOH B 704      37.366  30.958  20.160  1.00  0.00      B    H  
ATOM   2132  H2  HOH B 704      36.594  30.910  18.799  1.00  0.00      B    H  
ATOM   2133  O   HOH B 705      31.097   7.905  19.806  1.00  0.00      B    O  
ATOM   2134  H1  HOH B 705      30.099   8.094  19.881  1.00  0.00      B    H  
ATOM   2135  H2  HOH B 705      31.319   7.436  20.639  1.00  0.00      B    H  
ATOM   2136  O   HOH B 706      27.116  21.623  33.389  1.00  0.00      B    O  
ATOM   2137  H1  HOH B 706      26.564  21.788  34.219  1.00  0.00      B    H  
ATOM   2138  H2  HOH B 706      26.439  21.633  32.614  1.00  0.00      B    H  
ATOM   2139  O   HOH B 707       7.735  22.529   8.391  1.00  0.00      B    O  
ATOM   2140  H1  HOH B 707       8.088  23.336   7.910  1.00  0.00      B    H  
ATOM   2141  H2  HOH B 707       8.466  21.891   8.582  1.00  0.00      B    H  
ATOM   2142  O   HOH B 708      23.716  34.228   7.925  1.00  0.00      B    O  
ATOM   2143  H1  HOH B 708      24.126  33.410   7.563  1.00  0.00      B    H  
ATOM   2144  H2  HOH B 708      22.765  34.043   7.879  1.00  0.00      B    H  
ATOM   2145  O   HOH B 709      10.723  16.521  21.897  1.00  0.00      B    O  
ATOM   2146  H1  HOH B 709       9.803  16.949  21.878  1.00  0.00      B    H  
ATOM   2147  H2  HOH B 709      10.568  15.604  22.420  1.00  0.00      B    H  
ATOM   2148  O   HOH B 710      21.636  16.867  18.700  1.00  0.00      B    O  
ATOM   2149  H1  HOH B 710      20.993  16.708  19.494  1.00  0.00      B    H  
ATOM   2150  H2  HOH B 710      22.281  16.108  18.644  1.00  0.00      B    H  
ATOM   2151  O   HOH B 711      20.382  19.082  27.331  1.00  0.00      B    O  
ATOM   2152  H1  HOH B 711      19.528  18.824  27.891  1.00  0.00      B    H  
ATOM   2153  H2  HOH B 711      20.694  18.238  26.930  1.00  0.00      B    H  
ATOM   2154  O   HOH B 712      27.931  29.528   0.467  1.00  0.00      B    O  
ATOM   2155  H1  HOH B 712      27.710  29.194   1.405  1.00  0.00      B    H  
ATOM   2156  H2  HOH B 712      27.114  30.072   0.104  1.00  0.00      B    H  
ATOM   2157  O   HOH B 713      31.530  25.381   1.526  1.00  0.00      B    O  
ATOM   2158  H1  HOH B 713      31.696  24.369   1.605  1.00  0.00      B    H  
ATOM   2159  H2  HOH B 713      31.098  25.559   0.671  1.00  0.00      B    H  
ATOM   2160  O   HOH B 714       6.345  35.208  38.898  1.00  0.00      B    O  
ATOM   2161  H1  HOH B 714       7.257  35.536  38.869  1.00  0.00      B    H  
ATOM   2162  H2  HOH B 714       6.450  34.262  38.552  1.00  0.00      B    H  
ATOM   2163  O   HOH B 715       9.899   0.974  26.343  1.00  0.00      B    O  
ATOM   2164  H1  HOH B 715       9.239   0.198  26.123  1.00  0.00      B    H  
ATOM   2165  H2  HOH B 715      10.707   0.867  25.825  1.00  0.00      B    H  
ATOM   2166  O   HOH B 716      21.885  17.256  32.179  1.00  0.00      B    O  
ATOM   2167  H1  HOH B 716      22.541  16.735  32.746  1.00  0.00      B    H  
ATOM   2168  H2  HOH B 716      20.972  17.224  32.632  1.00  0.00      B    H  
ATOM   2169  O   HOH B 717      20.144   3.256   5.361  1.00  0.00      B    O  
ATOM   2170  H1  HOH B 717      19.601   2.994   4.563  1.00  0.00      B    H  
ATOM   2171  H2  HOH B 717      20.480   2.427   5.795  1.00  0.00      B    H  
ATOM   2172  O   HOH B 718      22.675   8.469  16.074  1.00  0.00      B    O  
ATOM   2173  H1  HOH B 718      23.638   8.685  15.935  1.00  0.00      B    H  
ATOM   2174  H2  HOH B 718      22.472   7.534  15.661  1.00  0.00      B    H  
ATOM   2175  O   HOH B 719      33.061   0.853  19.473  1.00  0.00      B    O  
ATOM   2176  H1  HOH B 719      32.732   0.492  18.579  1.00  0.00      B    H  
ATOM   2177  H2  HOH B 719      32.910   0.124  20.176  1.00  0.00      B    H  
ATOM   2178  O   HOH B 720      22.587  12.108  33.107  1.00  0.00      B    O  
ATOM   2179  H1  HOH B 720      21.768  12.308  32.555  1.00  0.00      B    H  
ATOM   2180  H2  HOH B 720      22.307  11.903  34.060  1.00  0.00      B    H  
ATOM   2181  O   HOH B 721      25.487  11.960   2.605  1.00  0.00      B    O  
ATOM   2182  H1  HOH B 721      26.276  12.543   2.779  1.00  0.00      B    H  
ATOM   2183  H2  HOH B 721      24.764  12.257   3.262  1.00  0.00      B    H  
ATOM   2184  O   HOH B 722       7.557  23.429  34.032  1.00  0.00      B    O  
ATOM   2185  H1  HOH B 722       8.073  22.669  34.601  1.00  0.00      B    H  
ATOM   2186  H2  HOH B 722       8.046  23.477  33.139  1.00  0.00      B    H  
ATOM   2187  O   HOH B 723       2.812   0.331   1.203  1.00  0.00      B    O  
ATOM   2188  H1  HOH B 723       2.407   0.853   1.965  1.00  0.00      B    H  
ATOM   2189  H2  HOH B 723       3.639  -0.108   1.536  1.00  0.00      B    H  
ATOM   2190  O   HOH B 724      30.373  17.766  37.728  1.00  0.00      B    O  
ATOM   2191  H1  HOH B 724      31.052  17.188  37.329  1.00  0.00      B    H  
ATOM   2192  H2  HOH B 724      29.678  17.860  36.957  1.00  0.00      B    H  
ATOM   2193  O   HOH B 725      35.682  22.796  30.507  1.00  0.00      B    O  
ATOM   2194  H1  HOH B 725      36.407  22.132  30.611  1.00  0.00      B    H  
ATOM   2195  H2  HOH B 725      34.800  22.307  30.308  1.00  0.00      B    H  
ATOM   2196  O   HOH B 726      10.198  39.375  36.277  1.00  0.00      B    O  
ATOM   2197  H1  HOH B 726      10.714  38.455  36.239  1.00  0.00      B    H  
ATOM   2198  H2  HOH B 726       9.497  39.408  35.568  1.00  0.00      B    H  
ATOM   2199  O   HOH B 727      37.467  30.305  35.132  1.00  0.00      B    O  
ATOM   2200  H1  HOH B 727      36.957  29.558  35.549  1.00  0.00      B    H  
ATOM   2201  H2  HOH B 727      37.689  30.081  34.174  1.00  0.00      B    H  
ATOM   2202  O   HOH B 728      10.053  33.965  35.725  1.00  0.00      B    O  
ATOM   2203  H1  HOH B 728      10.511  33.234  36.331  1.00  0.00      B    H  
ATOM   2204  H2  HOH B 728      10.528  33.919  34.804  1.00  0.00      B    H  
ATOM   2205  O   HOH B 729      16.962  16.754  30.482  1.00  0.00      B    O  
ATOM   2206  H1  HOH B 729      17.239  15.863  30.888  1.00  0.00      B    H  
ATOM   2207  H2  HOH B 729      16.081  16.970  30.907  1.00  0.00      B    H  
ATOM   2208  O   HOH B 730      34.812   6.596  37.410  1.00  0.00      B    O  
ATOM   2209  H1  HOH B 730      34.686   5.602  37.140  1.00  0.00      B    H  
ATOM   2210  H2  HOH B 730      35.668   6.893  36.957  1.00  0.00      B    H  
ATOM   2211  O   HOH B 731      32.357  23.246  31.851  1.00  0.00      B    O  
ATOM   2212  H1  HOH B 731      32.627  22.462  31.202  1.00  0.00      B    H  
ATOM   2213  H2  HOH B 731      32.936  23.217  32.702  1.00  0.00      B    H  
ATOM   2214  O   HOH B 732       8.662  17.245   5.025  1.00  0.00      B    O  
ATOM   2215  H1  HOH B 732       8.475  17.257   4.062  1.00  0.00      B    H  
ATOM   2216  H2  HOH B 732       9.587  16.756   5.173  1.00  0.00      B    H  
ATOM   2217  O   HOH B 733      13.637  31.364  23.456  1.00  0.00      B    O  
ATOM   2218  H1  HOH B 733      14.211  32.130  23.135  1.00  0.00      B    H  
ATOM   2219  H2  HOH B 733      12.744  31.609  23.053  1.00  0.00      B    H  
ATOM   2220  O   HOH B 734       4.492  26.913  21.394  1.00  0.00      B    O  
ATOM   2221  H1  HOH B 734       3.700  27.490  21.749  1.00  0.00      B    H  
ATOM   2222  H2  HOH B 734       5.342  27.467  21.358  1.00  0.00      B    H  
ATOM   2223  O   HOH B 735      25.721   6.691  15.928  1.00  0.00      B    O  
ATOM   2224  H1  HOH B 735      26.660   7.034  15.626  1.00  0.00      B    H  
ATOM   2225  H2  HOH B 735      25.417   6.006  15.235  1.00  0.00      B    H  
ATOM   2226  O   HOH B 736      19.264  21.627   0.484  1.00  0.00      B    O  
ATOM   2227  H1  HOH B 736      19.721  20.727   0.727  1.00  0.00      B    H  
ATOM   2228  H2  HOH B 736      18.443  21.439  -0.120  1.00  0.00      B    H  
ATOM   2229  O   HOH B 737       0.880   8.436   5.206  1.00  0.00      B    O  
ATOM   2230  H1  HOH B 737       0.698   7.691   4.511  1.00  0.00      B    H  
ATOM   2231  H2  HOH B 737       0.812   9.292   4.732  1.00  0.00      B    H  
ATOM   2232  O   HOH B 738       3.165  19.686  17.339  1.00  0.00      B    O  
ATOM   2233  H1  HOH B 738       3.697  20.302  16.685  1.00  0.00      B    H  
ATOM   2234  H2  HOH B 738       2.384  20.258  17.709  1.00  0.00      B    H  
ATOM   2235  O   HOH B 739       1.267  28.700  10.454  1.00  0.00      B    O  
ATOM   2236  H1  HOH B 739       1.433  28.308   9.562  1.00  0.00      B    H  
ATOM   2237  H2  HOH B 739       1.701  29.599  10.400  1.00  0.00      B    H  
ATOM   2238  O   HOH B 740       5.544  20.132  24.242  1.00  0.00      B    O  
ATOM   2239  H1  HOH B 740       4.913  20.777  24.663  1.00  0.00      B    H  
ATOM   2240  H2  HOH B 740       6.323  20.617  23.860  1.00  0.00      B    H  
ATOM   2241  O   HOH B 741      30.434  25.039  33.427  1.00  0.00      B    O  
ATOM   2242  H1  HOH B 741      30.018  25.911  33.689  1.00  0.00      B    H  
ATOM   2243  H2  HOH B 741      31.386  25.315  33.147  1.00  0.00      B    H  
ATOM   2244  O   HOH B 742      20.486  12.393   9.825  1.00  0.00      B    O  
ATOM   2245  H1  HOH B 742      19.537  12.040   9.743  1.00  0.00      B    H  
ATOM   2246  H2  HOH B 742      20.711  12.405  10.777  1.00  0.00      B    H  
ATOM   2247  O   HOH B 743       6.318  25.841   8.869  1.00  0.00      B    O  
ATOM   2248  H1  HOH B 743       5.608  25.135   9.024  1.00  0.00      B    H  
ATOM   2249  H2  HOH B 743       7.116  25.567   9.479  1.00  0.00      B    H  
ATOM   2250  O   HOH B 744      15.172  28.263   2.955  1.00  0.00      B    O  
ATOM   2251  H1  HOH B 744      16.194  28.458   2.808  1.00  0.00      B    H  
ATOM   2252  H2  HOH B 744      15.060  28.189   3.957  1.00  0.00      B    H  
ATOM   2253  O   HOH B 745      37.176   0.006  34.641  1.00  0.00      B    O  
ATOM   2254  H1  HOH B 745      37.384   0.928  34.317  1.00  0.00      B    H  
ATOM   2255  H2  HOH B 745      37.303   0.016  35.683  1.00  0.00      B    H  
ATOM   2256  O   HOH B 746      28.663  29.244  17.145  1.00  0.00      B    O  
ATOM   2257  H1  HOH B 746      27.738  29.677  17.148  1.00  0.00      B    H  
ATOM   2258  H2  HOH B 746      28.765  28.667  16.310  1.00  0.00      B    H  
ATOM   2259  O   HOH B 747      27.974  27.700  31.605  1.00  0.00      B    O  
ATOM   2260  H1  HOH B 747      27.195  28.154  31.136  1.00  0.00      B    H  
ATOM   2261  H2  HOH B 747      28.706  28.342  31.808  1.00  0.00      B    H  
ATOM   2262  O   HOH B 748       5.400   1.517  29.119  1.00  0.00      B    O  
ATOM   2263  H1  HOH B 748       5.654   2.029  28.273  1.00  0.00      B    H  
ATOM   2264  H2  HOH B 748       4.372   1.576  29.257  1.00  0.00      B    H  
ATOM   2265  O   HOH B 749      32.715  10.443  27.982  1.00  0.00      B    O  
ATOM   2266  H1  HOH B 749      33.499   9.784  28.094  1.00  0.00      B    H  
ATOM   2267  H2  HOH B 749      31.882  10.009  27.518  1.00  0.00      B    H  
ATOM   2268  O   HOH B 750      21.569   1.657  31.154  1.00  0.00      B    O  
ATOM   2269  H1  HOH B 750      21.966   0.987  30.550  1.00  0.00      B    H  
ATOM   2270  H2  HOH B 750      20.777   1.168  31.622  1.00  0.00      B    H  
ATOM   2271  O   HOH B 751      27.507  10.012   4.454  1.00  0.00      B    O  
ATOM   2272  H1  HOH B 751      28.316   9.365   4.364  1.00  0.00      B    H  
ATOM   2273  H2  HOH B 751      27.829  10.996   4.358  1.00  0.00      B    H  
ATOM   2274  O   HOH B 752       4.108  32.304  10.618  1.00  0.00      B    O  
ATOM   2275  H1  HOH B 752       4.909  32.678  11.075  1.00  0.00      B    H  
ATOM   2276  H2  HOH B 752       4.115  32.637   9.656  1.00  0.00      B    H  
ATOM   2277  O   HOH B 753       2.154  14.284  11.961  1.00  0.00      B    O  
ATOM   2278  H1  HOH B 753       3.016  13.959  12.316  1.00  0.00      B    H  
ATOM   2279  H2  HOH B 753       2.045  15.220  12.246  1.00  0.00      B    H  
ATOM   2280  O   HOH B 754       2.634  37.022  38.687  1.00  0.00      B    O  
ATOM   2281  H1  HOH B 754       2.247  37.710  39.252  1.00  0.00      B    H  
ATOM   2282  H2  HOH B 754       3.400  37.480  38.243  1.00  0.00      B    H  
ATOM   2283  O   HOH B 755      32.238   5.613  13.384  1.00  0.00      B    O  
ATOM   2284  H1  HOH B 755      33.021   5.776  14.003  1.00  0.00      B    H  
ATOM   2285  H2  HOH B 755      31.798   6.483  13.246  1.00  0.00      B    H  
ATOM   2286  O   HOH B 756      33.103   1.816  34.332  1.00  0.00      B    O  
ATOM   2287  H1  HOH B 756      32.834   1.575  33.419  1.00  0.00      B    H  
ATOM   2288  H2  HOH B 756      33.834   1.214  34.667  1.00  0.00      B    H  
ATOM   2289  O   HOH B 757       1.975   9.232  27.061  1.00  0.00      B    O  
ATOM   2290  H1  HOH B 757       1.263   9.152  26.297  1.00  0.00      B    H  
ATOM   2291  H2  HOH B 757       2.837   9.280  26.576  1.00  0.00      B    H  
ATOM   2292  O   HOH B 758       1.654  27.816  13.210  1.00  0.00      B    O  
ATOM   2293  H1  HOH B 758       1.785  27.883  12.190  1.00  0.00      B    H  
ATOM   2294  H2  HOH B 758       0.818  27.214  13.296  1.00  0.00      B    H  
ATOM   2295  O   HOH B 759      33.927  14.475   7.266  1.00  0.00      B    O  
ATOM   2296  H1  HOH B 759      33.561  15.333   6.939  1.00  0.00      B    H  
ATOM   2297  H2  HOH B 759      34.935  14.530   7.372  1.00  0.00      B    H  
ATOM   2298  O   HOH B 760      26.247  25.730  28.152  1.00  0.00      B    O  
ATOM   2299  H1  HOH B 760      26.084  24.743  27.887  1.00  0.00      B    H  
ATOM   2300  H2  HOH B 760      25.935  26.348  27.437  1.00  0.00      B    H  
ATOM   2301  O   HOH B 761      12.294   1.723  35.781  1.00  0.00      B    O  
ATOM   2302  H1  HOH B 761      11.519   1.215  36.102  1.00  0.00      B    H  
ATOM   2303  H2  HOH B 761      11.986   2.718  35.763  1.00  0.00      B    H  
ATOM   2304  O   HOH B 762      31.289   8.436  31.510  1.00  0.00      B    O  
ATOM   2305  H1  HOH B 762      30.462   8.975  31.279  1.00  0.00      B    H  
ATOM   2306  H2  HOH B 762      31.628   7.860  30.693  1.00  0.00      B    H  
ATOM   2307  O   HOH B 763       9.278  37.325  10.393  1.00  0.00      B    O  
ATOM   2308  H1  HOH B 763       9.485  37.381  11.379  1.00  0.00      B    H  
ATOM   2309  H2  HOH B 763      10.113  37.705   9.896  1.00  0.00      B    H  
ATOM   2310  O   HOH B 764      10.724  21.963  23.120  1.00  0.00      B    O  
ATOM   2311  H1  HOH B 764      11.485  21.738  23.822  1.00  0.00      B    H  
ATOM   2312  H2  HOH B 764      11.098  22.399  22.297  1.00  0.00      B    H  
ATOM   2313  O   HOH B 765      30.537   8.832  35.850  1.00  0.00      B    O  
ATOM   2314  H1  HOH B 765      30.052   8.567  36.686  1.00  0.00      B    H  
ATOM   2315  H2  HOH B 765      31.104   7.976  35.630  1.00  0.00      B    H  
ATOM   2316  O   HOH B 766      32.676  10.317  13.166  1.00  0.00      B    O  
ATOM   2317  H1  HOH B 766      32.005  11.024  13.267  1.00  0.00      B    H  
ATOM   2318  H2  HOH B 766      33.145  10.232  14.050  1.00  0.00      B    H  
ATOM   2319  O   HOH B 767      24.798  32.814  14.675  1.00  0.00      B    O  
ATOM   2320  H1  HOH B 767      25.635  32.694  14.115  1.00  0.00      B    H  
ATOM   2321  H2  HOH B 767      24.779  33.770  15.015  1.00  0.00      B    H  
ATOM   2322  O   HOH B 768       4.838   4.946  27.507  1.00  0.00      B    O  
ATOM   2323  H1  HOH B 768       5.181   4.107  27.027  1.00  0.00      B    H  
ATOM   2324  H2  HOH B 768       5.348   5.761  27.249  1.00  0.00      B    H  
ATOM   2325  O   HOH B 769      20.787  15.964   1.677  1.00  0.00      B    O  
ATOM   2326  H1  HOH B 769      20.395  16.364   2.543  1.00  0.00      B    H  
ATOM   2327  H2  HOH B 769      21.752  15.685   1.924  1.00  0.00      B    H  
ATOM   2328  O   HOH B 770      20.366   4.893   9.485  1.00  0.00      B    O  
ATOM   2329  H1  HOH B 770      20.711   5.888   9.601  1.00  0.00      B    H  
ATOM   2330  H2  HOH B 770      20.278   4.523  10.440  1.00  0.00      B    H  
ATOM   2331  O   HOH B 771       4.921   3.269  12.761  1.00  0.00      B    O  
ATOM   2332  H1  HOH B 771       5.776   3.104  12.310  1.00  0.00      B    H  
ATOM   2333  H2  HOH B 771       4.252   2.830  12.159  1.00  0.00      B    H  
ATOM   2334  O   HOH B 772      14.566   9.728   2.599  1.00  0.00      B    O  
ATOM   2335  H1  HOH B 772      15.100  10.335   1.999  1.00  0.00      B    H  
ATOM   2336  H2  HOH B 772      14.747   8.769   2.270  1.00  0.00      B    H  
ATOM   2337  O   HOH B 773      28.153  25.373  38.547  1.00  0.00      B    O  
ATOM   2338  H1  HOH B 773      29.147  25.675  38.477  1.00  0.00      B    H  
ATOM   2339  H2  HOH B 773      27.956  24.767  37.758  1.00  0.00      B    H  
ATOM   2340  O   HOH B 774      32.218  32.624   9.809  1.00  0.00      B    O  
ATOM   2341  H1  HOH B 774      33.148  32.491   9.526  1.00  0.00      B    H  
ATOM   2342  H2  HOH B 774      32.230  33.357  10.431  1.00  0.00      B    H  
ATOM   2343  O   HOH B 775      23.512  37.494  17.748  1.00  0.00      B    O  
ATOM   2344  H1  HOH B 775      24.400  38.014  17.737  1.00  0.00      B    H  
ATOM   2345  H2  HOH B 775      22.930  38.098  18.380  1.00  0.00      B    H  
ATOM   2346  O   HOH B 776      29.362   8.021   4.055  1.00  0.00      B    O  
ATOM   2347  H1  HOH B 776      29.435   7.872   5.095  1.00  0.00      B    H  
ATOM   2348  H2  HOH B 776      28.997   7.160   3.646  1.00  0.00      B    H  
ATOM   2349  O   HOH B 777      16.352  37.037   0.166  1.00  0.00      B    O  
ATOM   2350  H1  HOH B 777      15.596  37.238   0.785  1.00  0.00      B    H  
ATOM   2351  H2  HOH B 777      16.559  36.074   0.235  1.00  0.00      B    H  
ATOM   2352  O   HOH B 778      35.378  10.563   3.915  1.00  0.00      B    O  
ATOM   2353  H1  HOH B 778      36.360  10.789   3.928  1.00  0.00      B    H  
ATOM   2354  H2  HOH B 778      34.865  11.158   4.610  1.00  0.00      B    H  
ATOM   2355  O   HOH B 779      26.312  35.708  37.549  1.00  0.00      B    O  
ATOM   2356  H1  HOH B 779      26.990  34.967  37.794  1.00  0.00      B    H  
ATOM   2357  H2  HOH B 779      26.641  36.190  36.766  1.00  0.00      B    H  
ATOM   2358  O   HOH B 780      15.605  26.440  28.403  1.00  0.00      B    O  
ATOM   2359  H1  HOH B 780      15.619  26.896  29.315  1.00  0.00      B    H  
ATOM   2360  H2  HOH B 780      14.875  26.830  27.825  1.00  0.00      B    H  
ATOM   2361  O   HOH B 781      19.092  25.341  38.108  1.00  0.00      B    O  
ATOM   2362  H1  HOH B 781      19.792  24.776  38.539  1.00  0.00      B    H  
ATOM   2363  H2  HOH B 781      18.937  24.912  37.178  1.00  0.00      B    H  
ATOM   2364  O   HOH B 782      35.695  35.436   6.838  1.00  0.00      B    O  
ATOM   2365  H1  HOH B 782      34.790  35.791   6.896  1.00  0.00      B    H  
ATOM   2366  H2  HOH B 782      35.582  34.510   7.202  1.00  0.00      B    H  
ATOM   2367  O   HOH B 783      27.035   9.366  28.515  1.00  0.00      B    O  
ATOM   2368  H1  HOH B 783      26.803  10.025  27.724  1.00  0.00      B    H  
ATOM   2369  H2  HOH B 783      26.558   9.767  29.343  1.00  0.00      B    H  
ATOM   2370  O   HOH B 784      23.624   3.241  24.867  1.00  0.00      B    O  
ATOM   2371  H1  HOH B 784      23.393   2.330  24.418  1.00  0.00      B    H  
ATOM   2372  H2  HOH B 784      23.357   3.301  25.823  1.00  0.00      B    H  
ATOM   2373  O   HOH B 785      16.033   1.414  26.634  1.00  0.00      B    O  
ATOM   2374  H1  HOH B 785      16.487   0.593  26.967  1.00  0.00      B    H  
ATOM   2375  H2  HOH B 785      16.103   1.405  25.643  1.00  0.00      B    H  
ATOM   2376  O   HOH B 786      12.954  25.667  20.658  1.00  0.00      B    O  
ATOM   2377  H1  HOH B 786      12.535  24.734  20.786  1.00  0.00      B    H  
ATOM   2378  H2  HOH B 786      13.812  25.708  21.304  1.00  0.00      B    H  
ATOM   2379  O   HOH B 787       7.712   7.020  19.179  1.00  0.00      B    O  
ATOM   2380  H1  HOH B 787       6.724   7.027  19.032  1.00  0.00      B    H  
ATOM   2381  H2  HOH B 787       8.189   7.557  18.423  1.00  0.00      B    H  
ATOM   2382  O   HOH B 788       8.310  18.238   9.089  1.00  0.00      B    O  
ATOM   2383  H1  HOH B 788       7.765  18.067   8.230  1.00  0.00      B    H  
ATOM   2384  H2  HOH B 788       7.749  18.105   9.945  1.00  0.00      B    H  
ATOM   2385  O   HOH B 789      19.183  25.308  28.752  1.00  0.00      B    O  
ATOM   2386  H1  HOH B 789      18.775  25.303  29.713  1.00  0.00      B    H  
ATOM   2387  H2  HOH B 789      20.131  24.984  28.888  1.00  0.00      B    H  
ATOM   2388  O   HOH B 790      28.945  22.812  23.722  1.00  0.00      B    O  
ATOM   2389  H1  HOH B 790      29.451  23.435  23.097  1.00  0.00      B    H  
ATOM   2390  H2  HOH B 790      29.683  22.246  24.096  1.00  0.00      B    H  
ATOM   2391  O   HOH B 791       8.860  34.788  10.055  1.00  0.00      B    O  
ATOM   2392  H1  HOH B 791       9.108  35.749  10.327  1.00  0.00      B    H  
ATOM   2393  H2  HOH B 791       9.177  34.637   9.101  1.00  0.00      B    H  
ATOM   2394  O   HOH B 792      28.510  35.426   5.953  1.00  0.00      B    O  
ATOM   2395  H1  HOH B 792      28.170  35.961   5.124  1.00  0.00      B    H  
ATOM   2396  H2  HOH B 792      28.970  34.579   5.597  1.00  0.00      B    H  
ATOM   2397  O   HOH B 793      11.300  12.556  22.092  1.00  0.00      B    O  
ATOM   2398  H1  HOH B 793      10.478  12.173  22.580  1.00  0.00      B    H  
ATOM   2399  H2  HOH B 793      11.119  12.733  21.109  1.00  0.00      B    H  
ATOM   2400  O   HOH B 794      37.854  26.190  10.753  1.00  0.00      B    O  
ATOM   2401  H1  HOH B 794      36.974  25.759  10.934  1.00  0.00      B    H  
ATOM   2402  H2  HOH B 794      38.275  25.902   9.844  1.00  0.00      B    H  
ATOM   2403  O   HOH B 795      22.111  16.017  10.077  1.00  0.00      B    O  
ATOM   2404  H1  HOH B 795      21.220  16.485  10.136  1.00  0.00      B    H  
ATOM   2405  H2  HOH B 795      22.190  15.618  10.980  1.00  0.00      B    H  
ATOM   2406  O   HOH B 796       1.808  29.664  31.373  1.00  0.00      B    O  
ATOM   2407  H1  HOH B 796       2.132  28.895  31.891  1.00  0.00      B    H  
ATOM   2408  H2  HOH B 796       2.453  30.448  31.573  1.00  0.00      B    H  
ATOM   2409  O   HOH B 797      21.901  36.029  11.127  1.00  0.00      B    O  
ATOM   2410  H1  HOH B 797      22.058  35.004  11.049  1.00  0.00      B    H  
ATOM   2411  H2  HOH B 797      21.010  36.112  11.680  1.00  0.00      B    H  
ATOM   2412  O   HOH B 798      35.097  28.415   3.962  1.00  0.00      B    O  
ATOM   2413  H1  HOH B 798      35.035  27.784   3.161  1.00  0.00      B    H  
ATOM   2414  H2  HOH B 798      34.918  27.857   4.841  1.00  0.00      B    H  
ATOM   2415  O   HOH B 799       3.807  20.620  29.425  1.00  0.00      B    O  
ATOM   2416  H1  HOH B 799       3.877  19.690  29.800  1.00  0.00      B    H  
ATOM   2417  H2  HOH B 799       2.980  20.589  28.888  1.00  0.00      B    H  
ATOM   2418  O   HOH B 800      27.145  37.057  35.143  1.00  0.00      B    O  
ATOM   2419  H1  HOH B 800      26.516  37.837  35.345  1.00  0.00      B    H  
ATOM   2420  H2  HOH B 800      27.936  37.459  34.587  1.00  0.00      B    H  
ATOM   2421  O   HOH B 801      26.370  15.878   2.591  1.00  0.00      B    O  
ATOM   2422  H1  HOH B 801      25.644  15.520   3.236  1.00  0.00      B    H  
ATOM   2423  H2  HOH B 801      26.973  15.079   2.472  1.00  0.00      B    H  
ATOM   2424  O   HOH B 802      18.167  34.750   7.531  1.00  0.00      B    O  
ATOM   2425  H1  HOH B 802      17.598  35.318   8.166  1.00  0.00      B    H  
ATOM   2426  H2  HOH B 802      18.037  35.135   6.627  1.00  0.00      B    H  
ATOM   2427  O   HOH B 803      25.168  19.354  31.842  1.00  0.00      B    O  
ATOM   2428  H1  HOH B 803      24.933  20.137  31.344  1.00  0.00      B    H  
ATOM   2429  H2  HOH B 803      25.482  18.667  31.171  1.00  0.00      B    H  
ATOM   2430  O   HOH B 804       9.036  25.936  15.940  1.00  0.00      B    O  
ATOM   2431  H1  HOH B 804       9.107  24.927  16.111  1.00  0.00      B    H  
ATOM   2432  H2  HOH B 804      10.003  26.162  15.701  1.00  0.00      B    H  
ATOM   2433  O   HOH B 805       8.474   4.598   2.821  1.00  0.00      B    O  
ATOM   2434  H1  HOH B 805       8.450   4.200   1.855  1.00  0.00      B    H  
ATOM   2435  H2  HOH B 805       7.687   5.231   2.989  1.00  0.00      B    H  
ATOM   2436  O   HOH B 806      19.804  16.571  20.647  1.00  0.00      B    O  
ATOM   2437  H1  HOH B 806      19.807  16.557  21.635  1.00  0.00      B    H  
ATOM   2438  H2  HOH B 806      18.915  16.725  20.275  1.00  0.00      B    H  
ATOM   2439  O   HOH B 807      22.571  12.587  21.065  1.00  0.00      B    O  
ATOM   2440  H1  HOH B 807      21.743  13.077  20.693  1.00  0.00      B    H  
ATOM   2441  H2  HOH B 807      23.129  12.328  20.252  1.00  0.00      B    H  
ATOM   2442  O   HOH B 808      32.374  23.388  16.529  1.00  0.00      B    O  
ATOM   2443  H1  HOH B 808      32.443  22.419  16.815  1.00  0.00      B    H  
ATOM   2444  H2  HOH B 808      32.640  23.394  15.563  1.00  0.00      B    H  
ATOM   2445  O   HOH B 809      28.044  20.946  37.761  1.00  0.00      B    O  
ATOM   2446  H1  HOH B 809      28.394  20.251  37.091  1.00  0.00      B    H  
ATOM   2447  H2  HOH B 809      27.057  20.835  37.952  1.00  0.00      B    H  
ATOM   2448  O   HOH B 810      29.862   5.526  27.855  1.00  0.00      B    O  
ATOM   2449  H1  HOH B 810      29.607   5.609  26.878  1.00  0.00      B    H  
ATOM   2450  H2  HOH B 810      29.342   6.196  28.439  1.00  0.00      B    H  
ATOM   2451  O   HOH B 811      23.303  21.395  18.816  1.00  0.00      B    O  
ATOM   2452  H1  HOH B 811      24.081  21.076  18.242  1.00  0.00      B    H  
ATOM   2453  H2  HOH B 811      22.464  20.886  18.600  1.00  0.00      B    H  
ATOM   2454  O   HOH B 812      30.707  31.594  21.253  1.00  0.00      B    O  
ATOM   2455  H1  HOH B 812      30.305  31.481  22.187  1.00  0.00      B    H  
ATOM   2456  H2  HOH B 812      30.096  31.226  20.586  1.00  0.00      B    H  
ATOM   2457  O   HOH B 813      17.614  23.911   1.605  1.00  0.00      B    O  
ATOM   2458  H1  HOH B 813      18.082  23.132   1.220  1.00  0.00      B    H  
ATOM   2459  H2  HOH B 813      18.286  24.398   2.200  1.00  0.00      B    H  
ATOM   2460  O   HOH B 814      38.348   8.134  16.707  1.00  0.00      B    O  
ATOM   2461  H1  HOH B 814      37.703   7.764  17.386  1.00  0.00      B    H  
ATOM   2462  H2  HOH B 814      38.113   7.697  15.806  1.00  0.00      B    H  
ATOM   2463  O   HOH B 815      26.766   5.338   1.397  1.00  0.00      B    O  
ATOM   2464  H1  HOH B 815      26.455   6.216   1.884  1.00  0.00      B    H  
ATOM   2465  H2  HOH B 815      26.611   4.549   2.032  1.00  0.00      B    H  
ATOM   2466  O   HOH B 816      17.384   4.211  37.622  1.00  0.00      B    O  
ATOM   2467  H1  HOH B 816      18.209   4.561  38.007  1.00  0.00      B    H  
ATOM   2468  H2  HOH B 816      17.691   3.847  36.713  1.00  0.00      B    H  
ATOM   2469  O   HOH B 817      23.708  32.048   4.998  1.00  0.00      B    O  
ATOM   2470  H1  HOH B 817      23.742  31.818   5.970  1.00  0.00      B    H  
ATOM   2471  H2  HOH B 817      23.259  32.990   4.845  1.00  0.00      B    H  
ATOM   2472  O   HOH B 818      15.385  14.703  13.045  1.00  0.00      B    O  
ATOM   2473  H1  HOH B 818      16.194  15.327  13.301  1.00  0.00      B    H  
ATOM   2474  H2  HOH B 818      14.545  15.052  13.610  1.00  0.00      B    H  
ATOM   2475  O   HOH B 819       1.043  24.110   4.985  1.00  0.00      B    O  
ATOM   2476  H1  HOH B 819       0.233  24.216   4.431  1.00  0.00      B    H  
ATOM   2477  H2  HOH B 819       1.688  23.461   4.581  1.00  0.00      B    H  
ATOM   2478  O   HOH B 820      35.083  26.969   6.421  1.00  0.00      B    O  
ATOM   2479  H1  HOH B 820      35.908  27.179   6.909  1.00  0.00      B    H  
ATOM   2480  H2  HOH B 820      34.312  27.474   6.921  1.00  0.00      B    H  
ATOM   2481  O   HOH B 821      27.347   5.441   8.251  1.00  0.00      B    O  
ATOM   2482  H1  HOH B 821      27.469   4.568   7.758  1.00  0.00      B    H  
ATOM   2483  H2  HOH B 821      28.147   6.061   8.061  1.00  0.00      B    H  
ATOM   2484  O   HOH B 822       6.467   2.564   7.964  1.00  0.00      B    O  
ATOM   2485  H1  HOH B 822       7.136   2.519   7.172  1.00  0.00      B    H  
ATOM   2486  H2  HOH B 822       5.522   2.246   7.669  1.00  0.00      B    H  
ATOM   2487  O   HOH B 823      21.961   6.154  14.713  1.00  0.00      B    O  
ATOM   2488  H1  HOH B 823      22.466   5.961  13.868  1.00  0.00      B    H  
ATOM   2489  H2  HOH B 823      21.931   5.281  15.182  1.00  0.00      B    H  
ATOM   2490  O   HOH B 824      16.535  16.519   6.635  1.00  0.00      B    O  
ATOM   2491  H1  HOH B 824      16.208  17.387   6.219  1.00  0.00      B    H  
ATOM   2492  H2  HOH B 824      16.673  16.675   7.596  1.00  0.00      B    H  
ATOM   2493  O   HOH B 825      21.978   1.931  10.742  1.00  0.00      B    O  
ATOM   2494  H1  HOH B 825      21.291   2.229  10.056  1.00  0.00      B    H  
ATOM   2495  H2  HOH B 825      21.475   1.514  11.491  1.00  0.00      B    H  
ATOM   2496  O   HOH B 826      18.875  25.737   3.261  1.00  0.00      B    O  
ATOM   2497  H1  HOH B 826      18.282  26.284   3.869  1.00  0.00      B    H  
ATOM   2498  H2  HOH B 826      18.808  26.228   2.408  1.00  0.00      B    H  
ATOM   2499  O   HOH B 827       6.105  27.610  27.661  1.00  0.00      B    O  
ATOM   2500  H1  HOH B 827       5.770  28.404  28.156  1.00  0.00      B    H  
ATOM   2501  H2  HOH B 827       7.056  27.909  27.433  1.00  0.00      B    H  
ATOM   2502  O   HOH B 828       7.252  30.808   7.006  1.00  0.00      B    O  
ATOM   2503  H1  HOH B 828       7.776  30.900   7.897  1.00  0.00      B    H  
ATOM   2504  H2  HOH B 828       7.509  29.893   6.557  1.00  0.00      B    H  
ATOM   2505  O   HOH B 829      27.889  32.782  18.134  1.00  0.00      B    O  
ATOM   2506  H1  HOH B 829      28.819  32.364  18.228  1.00  0.00      B    H  
ATOM   2507  H2  HOH B 829      27.401  32.694  19.054  1.00  0.00      B    H  
ATOM   2508  O   HOH B 830       2.658  25.263   2.006  1.00  0.00      B    O  
ATOM   2509  H1  HOH B 830       3.622  25.072   1.809  1.00  0.00      B    H  
ATOM   2510  H2  HOH B 830       2.117  24.391   1.812  1.00  0.00      B    H  
ATOM   2511  O   HOH B 831       6.076   7.753  27.399  1.00  0.00      B    O  
ATOM   2512  H1  HOH B 831       7.035   8.024  27.636  1.00  0.00      B    H  
ATOM   2513  H2  HOH B 831       5.813   8.363  26.583  1.00  0.00      B    H  
ATOM   2514  O   HOH B 832       8.679  14.206  27.730  1.00  0.00      B    O  
ATOM   2515  H1  HOH B 832       8.437  14.876  28.463  1.00  0.00      B    H  
ATOM   2516  H2  HOH B 832       8.781  13.322  28.230  1.00  0.00      B    H  
ATOM   2517  O   HOH B 833       7.663  27.397   1.677  1.00  0.00      B    O  
ATOM   2518  H1  HOH B 833       7.746  28.188   2.159  1.00  0.00      B    H  
ATOM   2519  H2  HOH B 833       6.930  27.618   0.997  1.00  0.00      B    H  
ATOM   2520  O   HOH B 834      25.735   6.171  23.117  1.00  0.00      B    O  
ATOM   2521  H1  HOH B 834      25.699   6.687  22.210  1.00  0.00      B    H  
ATOM   2522  H2  HOH B 834      25.249   6.744  23.876  1.00  0.00      B    H  
ATOM   2523  O   HOH B 835       0.485   4.532  33.863  1.00  0.00      B    O  
ATOM   2524  H1  HOH B 835       0.701   4.011  34.722  1.00  0.00      B    H  
ATOM   2525  H2  HOH B 835       1.143   4.268  33.117  1.00  0.00      B    H  
ATOM   2526  O   HOH B 836      29.885  16.987  15.699  1.00  0.00      B    O  
ATOM   2527  H1  HOH B 836      30.149  17.656  16.409  1.00  0.00      B    H  
ATOM   2528  H2  HOH B 836      30.131  16.061  16.095  1.00  0.00      B    H  
ATOM   2529  O   HOH B 837      35.726   4.105  26.603  1.00  0.00      B    O  
ATOM   2530  H1  HOH B 837      36.010   4.074  27.564  1.00  0.00      B    H  
ATOM   2531  H2  HOH B 837      34.901   4.647  26.614  1.00  0.00      B    H  
ATOM   2532  O   HOH B 838      15.358  19.189   0.455  1.00  0.00      B    O  
ATOM   2533  H1  HOH B 838      15.739  19.729  -0.312  1.00  0.00      B    H  
ATOM   2534  H2  HOH B 838      14.631  19.748   0.890  1.00  0.00      B    H  
ATOM   2535  O   HOH B 839       3.333  19.896  36.757  1.00  0.00      B    O  
ATOM   2536  H1  HOH B 839       4.209  20.376  36.518  1.00  0.00      B    H  
ATOM   2537  H2  HOH B 839       2.958  19.441  35.949  1.00  0.00      B    H  
ATOM   2538  O   HOH B 840      14.242  30.430   9.018  1.00  0.00      B    O  
ATOM   2539  H1  HOH B 840      14.692  29.742   8.438  1.00  0.00      B    H  
ATOM   2540  H2  HOH B 840      14.338  31.317   8.541  1.00  0.00      B    H  
ATOM   2541  O   HOH B 841      25.887   7.153  18.645  1.00  0.00      B    O  
ATOM   2542  H1  HOH B 841      26.371   6.443  19.174  1.00  0.00      B    H  
ATOM   2543  H2  HOH B 841      25.923   6.971  17.645  1.00  0.00      B    H  
ATOM   2544  O   HOH B 842       6.873   7.153  34.944  1.00  0.00      B    O  
ATOM   2545  H1  HOH B 842       7.366   6.536  35.563  1.00  0.00      B    H  
ATOM   2546  H2  HOH B 842       5.956   6.691  34.736  1.00  0.00      B    H  
ATOM   2547  O   HOH B 843      27.303  37.277  27.760  1.00  0.00      B    O  
ATOM   2548  H1  HOH B 843      27.636  36.344  27.613  1.00  0.00      B    H  
ATOM   2549  H2  HOH B 843      26.509  37.162  28.385  1.00  0.00      B    H  
ATOM   2550  O   HOH B 844      17.442  37.413  31.254  1.00  0.00      B    O  
ATOM   2551  H1  HOH B 844      16.988  38.116  31.853  1.00  0.00      B    H  
ATOM   2552  H2  HOH B 844      17.480  36.540  31.756  1.00  0.00      B    H  
ATOM   2553  O   HOH B 845      36.420   3.830  14.536  1.00  0.00      B    O  
ATOM   2554  H1  HOH B 845      35.942   2.965  14.710  1.00  0.00      B    H  
ATOM   2555  H2  HOH B 845      37.361   3.761  14.989  1.00  0.00      B    H  
ATOM   2556  O   HOH B 846      22.487  19.890   1.389  1.00  0.00      B    O  
ATOM   2557  H1  HOH B 846      21.511  19.600   1.614  1.00  0.00      B    H  
ATOM   2558  H2  HOH B 846      23.148  19.470   2.044  1.00  0.00      B    H  
ATOM   2559  O   HOH B 847      38.059   4.041   5.342  1.00  0.00      B    O  
ATOM   2560  H1  HOH B 847      37.830   4.598   4.477  1.00  0.00      B    H  
ATOM   2561  H2  HOH B 847      38.732   4.537   5.903  1.00  0.00      B    H  
ATOM   2562  O   HOH B 848      24.350  13.884  32.121  1.00  0.00      B    O  
ATOM   2563  H1  HOH B 848      24.193  14.741  32.645  1.00  0.00      B    H  
ATOM   2564  H2  HOH B 848      23.832  13.143  32.563  1.00  0.00      B    H  
ATOM   2565  O   HOH B 849      15.596  11.725   6.559  1.00  0.00      B    O  
ATOM   2566  H1  HOH B 849      16.568  11.340   6.412  1.00  0.00      B    H  
ATOM   2567  H2  HOH B 849      14.994  11.027   6.262  1.00  0.00      B    H  
ATOM   2568  O   HOH B 850      13.523   3.685   3.762  1.00  0.00      B    O  
ATOM   2569  H1  HOH B 850      13.066   4.130   2.921  1.00  0.00      B    H  
ATOM   2570  H2  HOH B 850      13.554   4.374   4.497  1.00  0.00      B    H  
ATOM   2571  O   HOH B 851      16.276  34.698  35.760  1.00  0.00      B    O  
ATOM   2572  H1  HOH B 851      16.594  35.119  36.660  1.00  0.00      B    H  
ATOM   2573  H2  HOH B 851      16.732  33.765  35.742  1.00  0.00      B    H  
ATOM   2574  O   HOH B 852      36.951  12.039  17.521  1.00  0.00      B    O  
ATOM   2575  H1  HOH B 852      36.190  12.697  17.754  1.00  0.00      B    H  
ATOM   2576  H2  HOH B 852      36.847  11.705  16.588  1.00  0.00      B    H  
ATOM   2577  O   HOH B 853      13.265   1.665  16.144  1.00  0.00      B    O  
ATOM   2578  H1  HOH B 853      12.977   0.763  15.764  1.00  0.00      B    H  
ATOM   2579  H2  HOH B 853      12.944   1.727  17.142  1.00  0.00      B    H  
ATOM   2580  O   HOH B 854       1.105  10.692   3.183  1.00  0.00      B    O  
ATOM   2581  H1  HOH B 854       1.831  11.326   3.552  1.00  0.00      B    H  
ATOM   2582  H2  HOH B 854       0.217  10.949   3.589  1.00  0.00      B    H  
ATOM   2583  O   HOH B 855      36.583  10.706   8.548  1.00  0.00      B    O  
ATOM   2584  H1  HOH B 855      36.380  11.680   8.957  1.00  0.00      B    H  
ATOM   2585  H2  HOH B 855      36.773  10.053   9.293  1.00  0.00      B    H  
ATOM   2586  O   HOH B 856      33.859   9.433  35.444  1.00  0.00      B    O  
ATOM   2587  H1  HOH B 856      34.775   9.158  35.810  1.00  0.00      B    H  
ATOM   2588  H2  HOH B 856      33.499   9.687  36.338  1.00  0.00      B    H  
ATOM   2589  O   HOH B 857      35.210  12.486  34.282  1.00  0.00      B    O  
ATOM   2590  H1  HOH B 857      36.056  12.217  33.833  1.00  0.00      B    H  
ATOM   2591  H2  HOH B 857      34.395  12.001  33.912  1.00  0.00      B    H  
ATOM   2592  O   HOH B 858      15.136  15.249  10.204  1.00  0.00      B    O  
ATOM   2593  H1  HOH B 858      14.176  15.356   9.865  1.00  0.00      B    H  
ATOM   2594  H2  HOH B 858      15.128  15.094  11.187  1.00  0.00      B    H  
ATOM   2595  O   HOH B 859       2.996  22.890  21.224  1.00  0.00      B    O  
ATOM   2596  H1  HOH B 859       2.822  23.682  20.590  1.00  0.00      B    H  
ATOM   2597  H2  HOH B 859       3.606  23.309  21.975  1.00  0.00      B    H  
ATOM   2598  O   HOH B 860      28.070  33.086   1.407  1.00  0.00      B    O  
ATOM   2599  H1  HOH B 860      28.876  32.669   1.831  1.00  0.00      B    H  
ATOM   2600  H2  HOH B 860      27.903  33.928   1.888  1.00  0.00      B    H  
ATOM   2601  O   HOH B 861      22.363  30.966  30.803  1.00  0.00      B    O  
ATOM   2602  H1  HOH B 861      22.776  31.534  31.607  1.00  0.00      B    H  
ATOM   2603  H2  HOH B 861      21.402  30.905  30.943  1.00  0.00      B    H  
ATOM   2604  O   HOH B 862      26.805  37.515  23.278  1.00  0.00      B    O  
ATOM   2605  H1  HOH B 862      26.477  38.034  24.088  1.00  0.00      B    H  
ATOM   2606  H2  HOH B 862      27.694  37.894  22.997  1.00  0.00      B    H  
ATOM   2607  O   HOH B 863      30.643  38.777  36.371  1.00  0.00      B    O  
ATOM   2608  H1  HOH B 863      30.638  37.838  35.963  1.00  0.00      B    H  
ATOM   2609  H2  HOH B 863      31.175  38.717  37.268  1.00  0.00      B    H  
ATOM   2610  O   HOH B 864      14.807   1.221  12.556  1.00  0.00      B    O  
ATOM   2611  H1  HOH B 864      13.844   1.549  12.567  1.00  0.00      B    H  
ATOM   2612  H2  HOH B 864      14.717   0.238  12.662  1.00  0.00      B    H  
ATOM   2613  O   HOH B 865      34.623  28.088  11.333  1.00  0.00      B    O  
ATOM   2614  H1  HOH B 865      34.802  28.716  12.116  1.00  0.00      B    H  
ATOM   2615  H2  HOH B 865      35.129  27.228  11.547  1.00  0.00      B    H  
ATOM   2616  O   HOH B 866       0.708  12.231   0.926  1.00  0.00      B    O  
ATOM   2617  H1  HOH B 866       0.931  11.619   1.687  1.00  0.00      B    H  
ATOM   2618  H2  HOH B 866       0.083  11.774   0.335  1.00  0.00      B    H  
ATOM   2619  O   HOH B 867      14.381  35.353  17.818  1.00  0.00      B    O  
ATOM   2620  H1  HOH B 867      14.924  34.981  17.036  1.00  0.00      B    H  
ATOM   2621  H2  HOH B 867      15.062  35.746  18.451  1.00  0.00      B    H  
ATOM   2622  O   HOH B 868      32.049  13.606  10.809  1.00  0.00      B    O  
ATOM   2623  H1  HOH B 868      31.416  13.205  11.528  1.00  0.00      B    H  
ATOM   2624  H2  HOH B 868      32.284  14.547  11.215  1.00  0.00      B    H  
ATOM   2625  O   HOH B 869      35.254  18.533  39.093  1.00  0.00      B    O  
ATOM   2626  H1  HOH B 869      35.692  17.648  38.829  1.00  0.00      B    H  
ATOM   2627  H2  HOH B 869      35.673  19.313  38.603  1.00  0.00      B    H  
ATOM   2628  O   HOH B 870      23.956  27.252  39.219  1.00  0.00      B    O  
ATOM   2629  H1  HOH B 870      24.129  26.329  39.444  1.00  0.00      B    H  
ATOM   2630  H2  HOH B 870      24.664  27.679  38.579  1.00  0.00      B    H  
ATOM   2631  O   HOH B 871       1.507  17.906  20.089  1.00  0.00      B    O  
ATOM   2632  H1  HOH B 871       0.692  18.527  20.100  1.00  0.00      B    H  
ATOM   2633  H2  HOH B 871       2.266  18.367  19.689  1.00  0.00      B    H  
ATOM   2634  O   HOH B 872       4.760  36.498   8.565  1.00  0.00      B    O  
ATOM   2635  H1  HOH B 872       4.927  35.523   8.788  1.00  0.00      B    H  
ATOM   2636  H2  HOH B 872       5.505  37.006   9.003  1.00  0.00      B    H  
ATOM   2637  O   HOH B 873      20.545   3.603  14.969  1.00  0.00      B    O  
ATOM   2638  H1  HOH B 873      20.666   4.031  15.859  1.00  0.00      B    H  
ATOM   2639  H2  HOH B 873      19.598   3.339  14.856  1.00  0.00      B    H  
ATOM   2640  O   HOH B 874       6.642  15.099  13.503  1.00  0.00      B    O  
ATOM   2641  H1  HOH B 874       7.072  14.504  14.166  1.00  0.00      B    H  
ATOM   2642  H2  HOH B 874       7.340  15.593  12.941  1.00  0.00      B    H  
ATOM   2643  O   HOH B 875      19.837   6.364  20.267  1.00  0.00      B    O  
ATOM   2644  H1  HOH B 875      19.502   7.334  20.326  1.00  0.00      B    H  
ATOM   2645  H2  HOH B 875      20.489   6.334  21.070  1.00  0.00      B    H  
ATOM   2646  O   HOH B 876      16.703  10.130  11.699  1.00  0.00      B    O  
ATOM   2647  H1  HOH B 876      16.285  10.976  12.008  1.00  0.00      B    H  
ATOM   2648  H2  HOH B 876      16.147   9.351  12.008  1.00  0.00      B    H  
ATOM   2649  O   HOH B 877      14.967   1.103   6.723  1.00  0.00      B    O  
ATOM   2650  H1  HOH B 877      14.245   1.820   6.870  1.00  0.00      B    H  
ATOM   2651  H2  HOH B 877      15.735   1.613   6.252  1.00  0.00      B    H  
ATOM   2652  O   HOH B 878      33.321  23.925  13.820  1.00  0.00      B    O  
ATOM   2653  H1  HOH B 878      32.916  24.835  13.684  1.00  0.00      B    H  
ATOM   2654  H2  HOH B 878      34.288  24.088  13.993  1.00  0.00      B    H  
ATOM   2655  O   HOH B 879       2.825  30.210  28.933  1.00  0.00      B    O  
ATOM   2656  H1  HOH B 879       3.718  29.701  28.929  1.00  0.00      B    H  
ATOM   2657  H2  HOH B 879       2.291  30.095  29.774  1.00  0.00      B    H  
ATOM   2658  O   HOH B 880      37.387  16.948  27.034  1.00  0.00      B    O  
ATOM   2659  H1  HOH B 880      36.707  16.235  27.259  1.00  0.00      B    H  
ATOM   2660  H2  HOH B 880      36.979  17.844  27.456  1.00  0.00      B    H  
ATOM   2661  O   HOH B 881      33.210  37.210  14.949  1.00  0.00      B    O  
ATOM   2662  H1  HOH B 881      33.823  36.871  15.734  1.00  0.00      B    H  
ATOM   2663  H2  HOH B 881      33.678  38.044  14.531  1.00  0.00      B    H  
ATOM   2664  O   HOH B 882      18.986  28.158  31.411  1.00  0.00      B    O  
ATOM   2665  H1  HOH B 882      19.927  28.055  31.019  1.00  0.00      B    H  
ATOM   2666  H2  HOH B 882      18.813  29.142  31.661  1.00  0.00      B    H  
ATOM   2667  O   HOH B 883       0.807  19.415  32.388  1.00  0.00      B    O  
ATOM   2668  H1  HOH B 883       0.950  18.729  31.610  1.00  0.00      B    H  
ATOM   2669  H2  HOH B 883       0.949  20.363  32.052  1.00  0.00      B    H  
ATOM   2670  O   HOH B 884       2.672  37.844   8.077  1.00  0.00      B    O  
ATOM   2671  H1  HOH B 884       2.411  38.179   8.985  1.00  0.00      B    H  
ATOM   2672  H2  HOH B 884       3.482  37.210   8.291  1.00  0.00      B    H  
ATOM   2673  O   HOH B 885      18.450  19.243   6.081  1.00  0.00      B    O  
ATOM   2674  H1  HOH B 885      17.444  19.231   6.082  1.00  0.00      B    H  
ATOM   2675  H2  HOH B 885      18.777  20.036   6.596  1.00  0.00      B    H  
ATOM   2676  O   HOH B 886      33.917  24.566   6.008  1.00  0.00      B    O  
ATOM   2677  H1  HOH B 886      34.035  25.533   6.352  1.00  0.00      B    H  
ATOM   2678  H2  HOH B 886      34.388  24.529   5.080  1.00  0.00      B    H  
ATOM   2679  O   HOH B 887      22.198  32.124  14.962  1.00  0.00      B    O  
ATOM   2680  H1  HOH B 887      22.363  31.969  15.954  1.00  0.00      B    H  
ATOM   2681  H2  HOH B 887      23.104  32.447  14.627  1.00  0.00      B    H  
ATOM   2682  O   HOH B 888      31.049  13.592  15.116  1.00  0.00      B    O  
ATOM   2683  H1  HOH B 888      31.614  12.890  15.468  1.00  0.00      B    H  
ATOM   2684  H2  HOH B 888      30.670  14.074  15.868  1.00  0.00      B    H  
ATOM   2685  O   HOH B 889      15.325  30.653  11.466  1.00  0.00      B    O  
ATOM   2686  H1  HOH B 889      16.170  31.225  11.359  1.00  0.00      B    H  
ATOM   2687  H2  HOH B 889      14.989  30.453  10.539  1.00  0.00      B    H  
ATOM   2688  O   HOH B 890       7.139   6.192  22.859  1.00  0.00      B    O  
ATOM   2689  H1  HOH B 890       7.673   6.722  22.193  1.00  0.00      B    H  
ATOM   2690  H2  HOH B 890       7.706   6.108  23.737  1.00  0.00      B    H  
ATOM   2691  O   HOH B 891       9.944  13.447  35.770  1.00  0.00      B    O  
ATOM   2692  H1  HOH B 891       9.201  13.870  36.360  1.00  0.00      B    H  
ATOM   2693  H2  HOH B 891      10.287  14.179  35.144  1.00  0.00      B    H  
ATOM   2694  O   HOH B 892       9.037  16.984  34.759  1.00  0.00      B    O  
ATOM   2695  H1  HOH B 892       8.089  17.153  35.087  1.00  0.00      B    H  
ATOM   2696  H2  HOH B 892       9.205  17.553  33.915  1.00  0.00      B    H  
ATOM   2697  O   HOH B 893      31.471   7.010  22.518  1.00  0.00      B    O  
ATOM   2698  H1  HOH B 893      30.617   6.574  22.847  1.00  0.00      B    H  
ATOM   2699  H2  HOH B 893      31.513   7.868  23.032  1.00  0.00      B    H  
ATOM   2700  O   HOH B 894      24.573   8.220  37.349  1.00  0.00      B    O  
ATOM   2701  H1  HOH B 894      24.754   7.664  36.494  1.00  0.00      B    H  
ATOM   2702  H2  HOH B 894      25.262   7.964  38.020  1.00  0.00      B    H  
ATOM   2703  O   HOH B 895      34.182  35.380  12.973  1.00  0.00      B    O  
ATOM   2704  H1  HOH B 895      33.291  35.588  13.433  1.00  0.00      B    H  
ATOM   2705  H2  HOH B 895      34.644  36.301  13.025  1.00  0.00      B    H  
ATOM   2706  O   HOH B 896      29.894  24.127  17.111  1.00  0.00      B    O  
ATOM   2707  H1  HOH B 896      30.885  23.774  16.803  1.00  0.00      B    H  
ATOM   2708  H2  HOH B 896      29.329  24.308  16.270  1.00  0.00      B    H  
ATOM   2709  O   HOH B 897       0.870  27.296  23.862  1.00  0.00      B    O  
ATOM   2710  H1  HOH B 897       1.347  27.796  23.097  1.00  0.00      B    H  
ATOM   2711  H2  HOH B 897       0.873  26.298  23.650  1.00  0.00      B    H  
ATOM   2712  O   HOH B 898       4.049  14.048  35.173  1.00  0.00      B    O  
ATOM   2713  H1  HOH B 898       3.824  13.378  35.849  1.00  0.00      B    H  
ATOM   2714  H2  HOH B 898       4.137  13.534  34.235  1.00  0.00      B    H  
ATOM   2715  O   HOH B 899       2.557  29.442  22.028  1.00  0.00      B    O  
ATOM   2716  H1  HOH B 899       2.512  29.318  21.003  1.00  0.00      B    H  
ATOM   2717  H2  HOH B 899       2.837  30.425  22.164  1.00  0.00      B    H  
ATOM   2718  O   HOH B 900      11.326   8.885   8.784  1.00  0.00      B    O  
ATOM   2719  H1  HOH B 900      11.827   9.325   8.032  1.00  0.00      B    H  
ATOM   2720  H2  HOH B 900      11.920   8.891   9.613  1.00  0.00      B    H  
ATOM   2721  O   HOH B 901      24.978  26.523  13.329  1.00  0.00      B    O  
ATOM   2722  H1  HOH B 901      25.760  26.705  12.708  1.00  0.00      B    H  
ATOM   2723  H2  HOH B 901      24.265  26.037  12.817  1.00  0.00      B    H  
ATOM   2724  O   HOH B 902      29.379  27.858  14.966  1.00  0.00      B    O  
ATOM   2725  H1  HOH B 902      29.272  26.867  14.825  1.00  0.00      B    H  
ATOM   2726  H2  HOH B 902      28.991  28.316  14.157  1.00  0.00      B    H  
ATOM   2727  O   HOH B 903      36.919   8.879  36.219  1.00  0.00      B    O  
ATOM   2728  H1  HOH B 903      37.855   9.074  35.836  1.00  0.00      B    H  
ATOM   2729  H2  HOH B 903      37.076   8.704  37.206  1.00  0.00      B    H  
ATOM   2730  O   HOH B 904      16.588   6.346  31.453  1.00  0.00      B    O  
ATOM   2731  H1  HOH B 904      16.413   6.269  30.478  1.00  0.00      B    H  
ATOM   2732  H2  HOH B 904      15.879   6.922  31.912  1.00  0.00      B    H  
ATOM   2733  O   HOH B 905       9.336  10.907  36.512  1.00  0.00      B    O  
ATOM   2734  H1  HOH B 905       8.363  10.871  36.750  1.00  0.00      B    H  
ATOM   2735  H2  HOH B 905       9.484  11.874  36.134  1.00  0.00      B    H  
ATOM   2736  O   HOH B 906      14.875   2.672  30.184  1.00  0.00      B    O  
ATOM   2737  H1  HOH B 906      15.498   3.096  29.537  1.00  0.00      B    H  
ATOM   2738  H2  HOH B 906      14.800   3.282  30.988  1.00  0.00      B    H  
ATOM   2739  O   HOH B 907      12.051   6.554  26.256  1.00  0.00      B    O  
ATOM   2740  H1  HOH B 907      11.397   6.940  25.562  1.00  0.00      B    H  
ATOM   2741  H2  HOH B 907      12.551   5.779  25.792  1.00  0.00      B    H  
ATOM   2742  O   HOH B 908      30.042   0.939   1.259  1.00  0.00      B    O  
ATOM   2743  H1  HOH B 908      30.957   1.203   1.042  1.00  0.00      B    H  
ATOM   2744  H2  HOH B 908      29.473   0.805   0.428  1.00  0.00      B    H  
ATOM   2745  O   HOH B 909      26.060  25.674  15.601  1.00  0.00      B    O  
ATOM   2746  H1  HOH B 909      25.539  25.943  16.407  1.00  0.00      B    H  
ATOM   2747  H2  HOH B 909      25.566  26.092  14.783  1.00  0.00      B    H  
ATOM   2748  O   HOH B 910      36.965   8.219  33.487  1.00  0.00      B    O  
ATOM   2749  H1  HOH B 910      36.791   8.286  34.451  1.00  0.00      B    H  
ATOM   2750  H2  HOH B 910      37.568   8.978  33.251  1.00  0.00      B    H  
ATOM   2751  O   HOH B 911       4.863  30.451   5.479  1.00  0.00      B    O  
ATOM   2752  H1  HOH B 911       5.218  30.160   4.604  1.00  0.00      B    H  
ATOM   2753  H2  HOH B 911       5.632  30.735   6.107  1.00  0.00      B    H  
ATOM   2754  O   HOH B 912      33.748  12.145  24.557  1.00  0.00      B    O  
ATOM   2755  H1  HOH B 912      34.527  12.403  23.957  1.00  0.00      B    H  
ATOM   2756  H2  HOH B 912      33.862  11.150  24.764  1.00  0.00      B    H  
ATOM   2757  O   HOH B 913      25.955  21.021  22.444  1.00  0.00      B    O  
ATOM   2758  H1  HOH B 913      25.757  20.158  22.005  1.00  0.00      B    H  
ATOM   2759  H2  HOH B 913      26.333  20.818  23.390  1.00  0.00      B    H  
ATOM   2760  O   HOH B 914       4.008  24.871  19.435  1.00  0.00      B    O  
ATOM   2761  H1  HOH B 914       4.613  25.517  19.859  1.00  0.00      B    H  
ATOM   2762  H2  HOH B 914       4.485  24.370  18.703  1.00  0.00      B    H  
ATOM   2763  O   HOH B 915      32.158   8.545  17.476  1.00  0.00      B    O  
ATOM   2764  H1  HOH B 915      32.712   7.796  17.115  1.00  0.00      B    H  
ATOM   2765  H2  HOH B 915      31.858   8.319  18.419  1.00  0.00      B    H  
ATOM   2766  O   HOH B 916      17.337   5.625  15.469  1.00  0.00      B    O  
ATOM   2767  H1  HOH B 916      17.763   4.738  15.362  1.00  0.00      B    H  
ATOM   2768  H2  HOH B 916      18.032   6.328  15.798  1.00  0.00      B    H  
ATOM   2769  O   HOH B 917      19.759  17.938  12.927  1.00  0.00      B    O  
ATOM   2770  H1  HOH B 917      20.580  18.489  13.155  1.00  0.00      B    H  
ATOM   2771  H2  HOH B 917      19.721  17.817  11.930  1.00  0.00      B    H  
ATOM   2772  O   HOH B 918       8.762  18.014  23.429  1.00  0.00      B    O  
ATOM   2773  H1  HOH B 918       8.361  18.938  23.433  1.00  0.00      B    H  
ATOM   2774  H2  HOH B 918       9.364  17.896  24.267  1.00  0.00      B    H  
ATOM   2775  O   HOH B 919       6.132  31.700  21.646  1.00  0.00      B    O  
ATOM   2776  H1  HOH B 919       6.579  32.302  20.958  1.00  0.00      B    H  
ATOM   2777  H2  HOH B 919       5.202  31.661  21.368  1.00  0.00      B    H  
ATOM   2778  O   HOH B 920      33.946   6.378  23.089  1.00  0.00      B    O  
ATOM   2779  H1  HOH B 920      33.019   6.474  22.646  1.00  0.00      B    H  
ATOM   2780  H2  HOH B 920      34.183   5.373  22.916  1.00  0.00      B    H  
ATOM   2781  O   HOH B 921      18.393  36.511  18.081  1.00  0.00      B    O  
ATOM   2782  H1  HOH B 921      18.462  36.114  17.122  1.00  0.00      B    H  
ATOM   2783  H2  HOH B 921      17.510  36.316  18.510  1.00  0.00      B    H  
ATOM   2784  O   HOH B 922      14.030  29.959   1.169  1.00  0.00      B    O  
ATOM   2785  H1  HOH B 922      14.481  29.940   0.265  1.00  0.00      B    H  
ATOM   2786  H2  HOH B 922      14.615  29.463   1.791  1.00  0.00      B    H  
ATOM   2787  O   HOH B 923      18.454  36.805  10.097  1.00  0.00      B    O  
ATOM   2788  H1  HOH B 923      18.280  37.756   9.794  1.00  0.00      B    H  
ATOM   2789  H2  HOH B 923      17.630  36.270   9.963  1.00  0.00      B    H  
ATOM   2790  O   HOH B 924      14.379  31.369  26.076  1.00  0.00      B    O  
ATOM   2791  H1  HOH B 924      15.208  30.942  25.820  1.00  0.00      B    H  
ATOM   2792  H2  HOH B 924      13.863  31.497  25.226  1.00  0.00      B    H  
ATOM   2793  O   HOH B 925      18.256   2.353  11.668  1.00  0.00      B    O  
ATOM   2794  H1  HOH B 925      19.122   2.033  12.022  1.00  0.00      B    H  
ATOM   2795  H2  HOH B 925      17.934   1.560  11.137  1.00  0.00      B    H  
ATOM   2796  O   HOH B 926      10.596  24.423  10.691  1.00  0.00      B    O  
ATOM   2797  H1  HOH B 926      10.778  23.996   9.784  1.00  0.00      B    H  
ATOM   2798  H2  HOH B 926      10.787  25.407  10.642  1.00  0.00      B    H  
ATOM   2799  O   HOH B 927      27.714  13.497   2.184  1.00  0.00      B    O  
ATOM   2800  H1  HOH B 927      27.872  13.219   1.228  1.00  0.00      B    H  
ATOM   2801  H2  HOH B 927      28.524  13.207   2.730  1.00  0.00      B    H  
ATOM   2802  O   HOH B 928      31.593  37.113  19.020  1.00  0.00      B    O  
ATOM   2803  H1  HOH B 928      32.154  37.155  19.849  1.00  0.00      B    H  
ATOM   2804  H2  HOH B 928      30.627  37.190  19.230  1.00  0.00      B    H  
ATOM   2805  O   HOH B 929      14.208  16.242  32.375  1.00  0.00      B    O  
ATOM   2806  H1  HOH B 929      13.795  16.658  33.177  1.00  0.00      B    H  
ATOM   2807  H2  HOH B 929      14.606  15.318  32.679  1.00  0.00      B    H  
ATOM   2808  O   HOH B 930      25.563  23.065  35.618  1.00  0.00      B    O  
ATOM   2809  H1  HOH B 930      25.263  22.549  36.464  1.00  0.00      B    H  
ATOM   2810  H2  HOH B 930      24.900  22.736  34.921  1.00  0.00      B    H  
ATOM   2811  O   HOH B 931      16.989  32.333  27.720  1.00  0.00      B    O  
ATOM   2812  H1  HOH B 931      17.739  32.369  27.046  1.00  0.00      B    H  
ATOM   2813  H2  HOH B 931      16.146  32.484  27.214  1.00  0.00      B    H  
ATOM   2814  O   HOH B 932      14.860  37.578  14.190  1.00  0.00      B    O  
ATOM   2815  H1  HOH B 932      15.420  38.178  14.832  1.00  0.00      B    H  
ATOM   2816  H2  HOH B 932      15.171  36.651  14.415  1.00  0.00      B    H  
ATOM   2817  O   HOH B 933      19.988   5.743  28.434  1.00  0.00      B    O  
ATOM   2818  H1  HOH B 933      20.242   5.187  29.272  1.00  0.00      B    H  
ATOM   2819  H2  HOH B 933      20.036   5.077  27.641  1.00  0.00      B    H  
ATOM   2820  O   HOH B 934       5.673   6.331   7.504  1.00  0.00      B    O  
ATOM   2821  H1  HOH B 934       6.356   6.843   6.913  1.00  0.00      B    H  
ATOM   2822  H2  HOH B 934       4.987   5.949   6.898  1.00  0.00      B    H  
ATOM   2823  O   HOH B 935       8.270   7.423   5.406  1.00  0.00      B    O  
ATOM   2824  H1  HOH B 935       9.188   7.066   5.167  1.00  0.00      B    H  
ATOM   2825  H2  HOH B 935       7.629   6.682   5.116  1.00  0.00      B    H  
ATOM   2826  O   HOH B 936      26.357  14.074  21.676  1.00  0.00      B    O  
ATOM   2827  H1  HOH B 936      25.747  13.441  22.148  1.00  0.00      B    H  
ATOM   2828  H2  HOH B 936      27.241  13.618  21.546  1.00  0.00      B    H  
ATOM   2829  O   HOH B 937      24.561  18.124  16.574  1.00  0.00      B    O  
ATOM   2830  H1  HOH B 937      25.228  18.613  16.055  1.00  0.00      B    H  
ATOM   2831  H2  HOH B 937      25.008  17.194  16.720  1.00  0.00      B    H  
ATOM   2832  O   HOH B 938      38.336  11.284  38.059  1.00  0.00      B    O  
ATOM   2833  H1  HOH B 938      38.247  10.306  38.189  1.00  0.00      B    H  
ATOM   2834  H2  HOH B 938      38.435  11.386  37.091  1.00  0.00      B    H  
ATOM   2835  O   HOH B 939      38.070  11.268  13.231  1.00  0.00      B    O  
ATOM   2836  H1  HOH B 939      38.383  10.454  13.756  1.00  0.00      B    H  
ATOM   2837  H2  HOH B 939      38.720  11.402  12.428  1.00  0.00      B    H  
ATOM   2838  O   HOH B 940      25.319  27.281   6.442  1.00  0.00      B    O  
ATOM   2839  H1  HOH B 940      26.320  27.218   6.637  1.00  0.00      B    H  
ATOM   2840  H2  HOH B 940      25.201  27.199   5.456  1.00  0.00      B    H  
ATOM   2841  O   HOH B 941      34.185  38.562   8.439  1.00  0.00      B    O  
ATOM   2842  H1  HOH B 941      34.460  38.899   9.370  1.00  0.00      B    H  
ATOM   2843  H2  HOH B 941      33.790  37.627   8.579  1.00  0.00      B    H  
ATOM   2844  O   HOH B 942       4.039   2.105   6.787  1.00  0.00      B    O  
ATOM   2845  H1  HOH B 942       3.196   2.387   7.254  1.00  0.00      B    H  
ATOM   2846  H2  HOH B 942       4.066   2.510   5.859  1.00  0.00      B    H  
ATOM   2847  O   HOH B 943      26.029  18.386  21.023  1.00  0.00      B    O  
ATOM   2848  H1  HOH B 943      25.092  18.432  20.655  1.00  0.00      B    H  
ATOM   2849  H2  HOH B 943      26.627  18.887  20.403  1.00  0.00      B    H  
ATOM   2850  O   HOH B 944      30.376  24.398  21.534  1.00  0.00      B    O  
ATOM   2851  H1  HOH B 944      30.362  25.272  22.008  1.00  0.00      B    H  
ATOM   2852  H2  HOH B 944      31.238  24.219  21.037  1.00  0.00      B    H  
ATOM   2853  O   HOH B 945      38.134   1.348  24.171  1.00  0.00      B    O  
ATOM   2854  H1  HOH B 945      37.261   1.867  24.117  1.00  0.00      B    H  
ATOM   2855  H2  HOH B 945      38.768   1.869  23.514  1.00  0.00      B    H  
ATOM   2856  O   HOH B 946      38.730   9.838  31.015  1.00  0.00      B    O  
ATOM   2857  H1  HOH B 946      39.583   9.492  31.402  1.00  0.00      B    H  
ATOM   2858  H2  HOH B 946      38.558   9.222  30.239  1.00  0.00      B    H  
ATOM   2859  O   HOH B 947       6.265   6.692  10.028  1.00  0.00      B    O  
ATOM   2860  H1  HOH B 947       6.020   6.621   9.004  1.00  0.00      B    H  
ATOM   2861  H2  HOH B 947       7.160   7.147  10.142  1.00  0.00      B    H  
ATOM   2862  O   HOH B 948      12.299  37.939  23.247  1.00  0.00      B    O  
ATOM   2863  H1  HOH B 948      12.128  37.434  22.392  1.00  0.00      B    H  
ATOM   2864  H2  HOH B 948      11.747  37.518  23.959  1.00  0.00      B    H  
ATOM   2865  O   HOH B 949       9.829  34.999   7.748  1.00  0.00      B    O  
ATOM   2866  H1  HOH B 949       9.140  35.670   7.402  1.00  0.00      B    H  
ATOM   2867  H2  HOH B 949      10.657  35.198   7.196  1.00  0.00      B    H  
ATOM   2868  O   HOH B 950       4.570  38.318  19.911  1.00  0.00      B    O  
ATOM   2869  H1  HOH B 950       5.490  38.663  20.198  1.00  0.00      B    H  
ATOM   2870  H2  HOH B 950       4.000  38.395  20.762  1.00  0.00      B    H  
ATOM   2871  O   HOH B 951       9.391  12.785   6.623  1.00  0.00      B    O  
ATOM   2872  H1  HOH B 951       8.919  13.093   5.774  1.00  0.00      B    H  
ATOM   2873  H2  HOH B 951       8.904  12.055   7.144  1.00  0.00      B    H  
ATOM   2874  O   HOH B 952      19.891  23.416  32.719  1.00  0.00      B    O  
ATOM   2875  H1  HOH B 952      20.231  22.834  31.953  1.00  0.00      B    H  
ATOM   2876  H2  HOH B 952      20.642  23.402  33.345  1.00  0.00      B    H  
ATOM   2877  O   HOH B 953      11.171  12.961  10.200  1.00  0.00      B    O  
ATOM   2878  H1  HOH B 953      11.553  12.349  10.873  1.00  0.00      B    H  
ATOM   2879  H2  HOH B 953      11.218  12.378   9.330  1.00  0.00      B    H  
ATOM   2880  O   HOH B 954      20.235  24.934  10.876  1.00  0.00      B    O  
ATOM   2881  H1  HOH B 954      21.013  24.391  10.507  1.00  0.00      B    H  
ATOM   2882  H2  HOH B 954      20.445  25.078  11.873  1.00  0.00      B    H  
ATOM   2883  O   HOH B 955      17.995   2.895  31.447  1.00  0.00      B    O  
ATOM   2884  H1  HOH B 955      18.522   2.000  31.423  1.00  0.00      B    H  
ATOM   2885  H2  HOH B 955      17.676   3.083  30.454  1.00  0.00      B    H  
ATOM   2886  O   HOH B 956      18.568  34.091  29.155  1.00  0.00      B    O  
ATOM   2887  H1  HOH B 956      18.432  34.336  30.133  1.00  0.00      B    H  
ATOM   2888  H2  HOH B 956      17.833  33.404  28.900  1.00  0.00      B    H  
ATOM   2889  O   HOH B 957      24.594  14.867  29.354  1.00  0.00      B    O  
ATOM   2890  H1  HOH B 957      24.431  14.608  30.330  1.00  0.00      B    H  
ATOM   2891  H2  HOH B 957      24.443  14.022  28.787  1.00  0.00      B    H  
ATOM   2892  O   HOH B 958      34.509   6.083  15.397  1.00  0.00      B    O  
ATOM   2893  H1  HOH B 958      35.158   5.460  15.060  1.00  0.00      B    H  
ATOM   2894  H2  HOH B 958      34.244   5.819  16.266  1.00  0.00      B    H  
ATOM   2895  O   HOH B 959      10.375  24.645  34.253  1.00  0.00      B    O  
ATOM   2896  H1  HOH B 959      10.869  24.749  35.101  1.00  0.00      B    H  
ATOM   2897  H2  HOH B 959       9.863  23.769  34.247  1.00  0.00      B    H  
ATOM   2898  O   HOH B 960      30.878  22.513  38.669  1.00  0.00      B    O  
ATOM   2899  H1  HOH B 960      29.987  22.389  39.141  1.00  0.00      B    H  
ATOM   2900  H2  HOH B 960      31.598  22.549  39.351  1.00  0.00      B    H  
ATOM   2901  O   HOH B 961      15.888  14.221  21.736  1.00  0.00      B    O  
ATOM   2902  H1  HOH B 961      15.552  14.704  20.866  1.00  0.00      B    H  
ATOM   2903  H2  HOH B 961      16.341  14.941  22.327  1.00  0.00      B    H  
ATOM   2904  O   HOH B 962      16.749  21.568  10.516  1.00  0.00      B    O  
ATOM   2905  H1  HOH B 962      15.947  21.073  10.891  1.00  0.00      B    H  
ATOM   2906  H2  HOH B 962      16.604  21.575   9.493  1.00  0.00      B    H  
ATOM   2907  O   HOH B 963      14.603  23.825   7.809  1.00  0.00      B    O  
ATOM   2908  H1  HOH B 963      15.416  23.216   7.906  1.00  0.00      B    H  
ATOM   2909  H2  HOH B 963      13.774  23.255   8.036  1.00  0.00      B    H  
ATOM   2910  O   HOH B 964      34.894  31.825   0.531  1.00  0.00      B    O  
ATOM   2911  H1  HOH B 964      34.652  31.644   1.472  1.00  0.00      B    H  
ATOM   2912  H2  HOH B 964      35.698  32.429   0.513  1.00  0.00      B    H  
ATOM   2913  O   HOH B 965      35.809  28.865  13.750  1.00  0.00      B    O  
ATOM   2914  H1  HOH B 965      36.660  29.310  14.037  1.00  0.00      B    H  
ATOM   2915  H2  HOH B 965      35.717  28.070  14.348  1.00  0.00      B    H  
ATOM   2916  O   HOH B 966      23.538  28.397   8.134  1.00  0.00      B    O  
ATOM   2917  H1  HOH B 966      24.510  28.196   7.771  1.00  0.00      B    H  
ATOM   2918  H2  HOH B 966      22.836  27.913   7.499  1.00  0.00      B    H  
ATOM   2919  O   HOH B 967      16.261   2.496  33.364  1.00  0.00      B    O  
ATOM   2920  H1  HOH B 967      15.949   3.432  33.364  1.00  0.00      B    H  
ATOM   2921  H2  HOH B 967      16.965   2.387  32.646  1.00  0.00      B    H  
ATOM   2922  O   HOH B 968      15.773   9.551  23.732  1.00  0.00      B    O  
ATOM   2923  H1  HOH B 968      15.541   8.581  23.544  1.00  0.00      B    H  
ATOM   2924  H2  HOH B 968      15.367   9.787  24.640  1.00  0.00      B    H  
ATOM   2925  O   HOH B 969       3.823  13.286  27.179  1.00  0.00      B    O  
ATOM   2926  H1  HOH B 969       4.504  13.352  26.389  1.00  0.00      B    H  
ATOM   2927  H2  HOH B 969       4.184  12.549  27.820  1.00  0.00      B    H  
ATOM   2928  O   HOH B 970      24.803   7.395   6.767  1.00  0.00      B    O  
ATOM   2929  H1  HOH B 970      24.811   8.339   6.447  1.00  0.00      B    H  
ATOM   2930  H2  HOH B 970      24.033   6.885   6.307  1.00  0.00      B    H  
ATOM   2931  O   HOH B 971      21.999  15.664   6.082  1.00  0.00      B    O  
ATOM   2932  H1  HOH B 971      22.021  15.293   7.025  1.00  0.00      B    H  
ATOM   2933  H2  HOH B 971      21.042  15.571   5.787  1.00  0.00      B    H  
ATOM   2934  O   HOH B 972       8.173  13.448   4.016  1.00  0.00      B    O  
ATOM   2935  H1  HOH B 972       8.324  12.512   3.680  1.00  0.00      B    H  
ATOM   2936  H2  HOH B 972       7.611  13.980   3.359  1.00  0.00      B    H  
ATOM   2937  O   HOH B 973      10.907  14.271  12.624  1.00  0.00      B    O  
ATOM   2938  H1  HOH B 973      11.104  14.218  11.629  1.00  0.00      B    H  
ATOM   2939  H2  HOH B 973      10.176  13.635  12.846  1.00  0.00      B    H  
ATOM   2940  O   HOH B 974      19.134  13.131   3.225  1.00  0.00      B    O  
ATOM   2941  H1  HOH B 974      19.794  13.651   3.769  1.00  0.00      B    H  
ATOM   2942  H2  HOH B 974      19.230  13.415   2.285  1.00  0.00      B    H  
ATOM   2943  O   HOH B 975       6.469  30.460  36.363  1.00  0.00      B    O  
ATOM   2944  H1  HOH B 975       5.688  30.206  35.759  1.00  0.00      B    H  
ATOM   2945  H2  HOH B 975       7.144  29.725  36.393  1.00  0.00      B    H  
ATOM   2946  O   HOH B 976      18.367  27.694  25.095  1.00  0.00      B    O  
ATOM   2947  H1  HOH B 976      18.955  28.455  24.759  1.00  0.00      B    H  
ATOM   2948  H2  HOH B 976      17.403  27.960  24.915  1.00  0.00      B    H  
ATOM   2949  O   HOH B 977      13.763   5.489  12.070  1.00  0.00      B    O  
ATOM   2950  H1  HOH B 977      14.313   4.747  11.560  1.00  0.00      B    H  
ATOM   2951  H2  HOH B 977      12.790   5.265  11.878  1.00  0.00      B    H  
ATOM   2952  O   HOH B 978      13.852  24.097  28.595  1.00  0.00      B    O  
ATOM   2953  H1  HOH B 978      13.498  23.638  29.431  1.00  0.00      B    H  
ATOM   2954  H2  HOH B 978      14.742  24.543  28.880  1.00  0.00      B    H  
ATOM   2955  O   HOH B 979      28.806   9.742  20.362  1.00  0.00      B    O  
ATOM   2956  H1  HOH B 979      28.146   9.979  21.111  1.00  0.00      B    H  
ATOM   2957  H2  HOH B 979      28.649  10.494  19.676  1.00  0.00      B    H  
ATOM   2958  O   HOH B 980      10.609  18.192  25.899  1.00  0.00      B    O  
ATOM   2959  H1  HOH B 980      10.376  17.129  25.903  1.00  0.00      B    H  
ATOM   2960  H2  HOH B 980      10.405  18.547  26.793  1.00  0.00      B    H  
ATOM   2961  O   HOH B 981      11.779  26.495  25.765  1.00  0.00      B    O  
ATOM   2962  H1  HOH B 981      11.020  26.173  26.318  1.00  0.00      B    H  
ATOM   2963  H2  HOH B 981      11.380  26.666  24.858  1.00  0.00      B    H  
ATOM   2964  O   HOH B 982       0.177  26.999   4.988  1.00  0.00      B    O  
ATOM   2965  H1  HOH B 982       0.687  26.194   5.357  1.00  0.00      B    H  
ATOM   2966  H2  HOH B 982       0.864  27.492   4.389  1.00  0.00      B    H  
ATOM   2967  O   HOH B 983       4.726  12.694  37.814  1.00  0.00      B    O  
ATOM   2968  H1  HOH B 983       5.074  12.273  38.704  1.00  0.00      B    H  
ATOM   2969  H2  HOH B 983       3.732  12.869  37.888  1.00  0.00      B    H  
ATOM   2970  O   HOH B 984       7.731   0.138  13.385  1.00  0.00      B    O  
ATOM   2971  H1  HOH B 984       7.093  -0.428  12.793  1.00  0.00      B    H  
ATOM   2972  H2  HOH B 984       7.787   1.083  12.962  1.00  0.00      B    H  
ATOM   2973  O   HOH B 985       6.434  32.452  38.217  1.00  0.00      B    O  
ATOM   2974  H1  HOH B 985       6.414  31.799  37.456  1.00  0.00      B    H  
ATOM   2975  H2  HOH B 985       7.220  32.148  38.779  1.00  0.00      B    H  
ATOM   2976  O   HOH B 986      17.262  37.771  23.318  1.00  0.00      B    O  
ATOM   2977  H1  HOH B 986      16.485  37.160  23.605  1.00  0.00      B    H  
ATOM   2978  H2  HOH B 986      16.861  38.271  22.543  1.00  0.00      B    H  
ATOM   2979  O   HOH B 987       3.106  25.842  35.695  1.00  0.00      B    O  
ATOM   2980  H1  HOH B 987       2.360  26.536  35.828  1.00  0.00      B    H  
ATOM   2981  H2  HOH B 987       3.905  26.369  35.301  1.00  0.00      B    H  
ATOM   2982  O   HOH B 988       0.998  11.864  11.470  1.00  0.00      B    O  
ATOM   2983  H1  HOH B 988       1.010  11.556  10.494  1.00  0.00      B    H  
ATOM   2984  H2  HOH B 988       1.408  12.802  11.562  1.00  0.00      B    H  
ATOM   2985  O   HOH B 989       1.750  14.400  25.710  1.00  0.00      B    O  
ATOM   2986  H1  HOH B 989       2.636  14.110  26.169  1.00  0.00      B    H  
ATOM   2987  H2  HOH B 989       1.892  15.294  25.269  1.00  0.00      B    H  
ATOM   2988  O   HOH B 990       8.363  37.167  21.938  1.00  0.00      B    O  
ATOM   2989  H1  HOH B 990       8.497  37.500  22.898  1.00  0.00      B    H  
ATOM   2990  H2  HOH B 990       7.735  37.845  21.467  1.00  0.00      B    H  
ATOM   2991  O   HOH B 991      17.445  26.892  11.282  1.00  0.00      B    O  
ATOM   2992  H1  HOH B 991      17.600  25.982  10.891  1.00  0.00      B    H  
ATOM   2993  H2  HOH B 991      17.583  27.533  10.469  1.00  0.00      B    H  
ATOM   2994  O   HOH B 992      25.090   9.718  15.530  1.00  0.00      B    O  
ATOM   2995  H1  HOH B 992      25.263  10.706  15.315  1.00  0.00      B    H  
ATOM   2996  H2  HOH B 992      25.573   9.455  16.425  1.00  0.00      B    H  
ATOM   2997  O   HOH B 993      25.828  38.901  17.475  1.00  0.00      B    O  
ATOM   2998  H1  HOH B 993      26.638  38.808  16.894  1.00  0.00      B    H  
ATOM   2999  H2  HOH B 993      26.085  39.430  18.319  1.00  0.00      B    H  
ATOM   3000  O   HOH B 994       1.151  13.241  16.797  1.00  0.00      B    O  
ATOM   3001  H1  HOH B 994       1.010  13.877  17.526  1.00  0.00      B    H  
ATOM   3002  H2  HOH B 994       0.986  13.687  15.867  1.00  0.00      B    H  
ATOM   3003  O   HOH B 995      19.263   5.998  38.365  1.00  0.00      B    O  
ATOM   3004  H1  HOH B 995      20.082   5.836  39.017  1.00  0.00      B    H  
ATOM   3005  H2  HOH B 995      19.539   6.155  37.408  1.00  0.00      B    H  
ATOM   3006  O   HOH B 996      -0.155   4.354  15.118  1.00  0.00      B    O  
ATOM   3007  H1  HOH B 996       0.181   4.425  14.144  1.00  0.00      B    H  
ATOM   3008  H2  HOH B 996       0.629   4.204  15.754  1.00  0.00      B    H  
ATOM   3009  O   HOH B 997      22.716  14.705  22.943  1.00  0.00      B    O  
ATOM   3010  H1  HOH B 997      22.685  14.295  22.021  1.00  0.00      B    H  
ATOM   3011  H2  HOH B 997      22.900  13.981  23.620  1.00  0.00      B    H  
ATOM   3012  O   HOH B 998      37.727  29.241   4.942  1.00  0.00      B    O  
ATOM   3013  H1  HOH B 998      38.338  28.428   5.037  1.00  0.00      B    H  
ATOM   3014  H2  HOH B 998      36.783  28.934   4.779  1.00  0.00      B    H  
ATOM   3015  O   HOH B 999      27.586  23.620  12.750  1.00  0.00      B    O  
ATOM   3016  H1  HOH B 999      28.427  23.515  12.199  1.00  0.00      B    H  
ATOM   3017  H2  HOH B 999      26.891  24.082  12.181  1.00  0.00      B    H  
ATOM   3018  O   HOH B1000      23.989  36.121  12.867  1.00  0.00      B    O  
ATOM   3019  H1  HOH B1000      24.380  35.245  12.517  1.00  0.00      B    H  
ATOM   3020  H2  HOH B1000      23.116  36.181  12.344  1.00  0.00      B    H  
ATOM   3021  O   HOH B1001      21.518  22.124   8.490  1.00  0.00      B    O  
ATOM   3022  H1  HOH B1001      21.926  22.980   8.908  1.00  0.00      B    H  
ATOM   3023  H2  HOH B1001      21.202  22.316   7.561  1.00  0.00      B    H  
ATOM   3024  O   HOH B1002      37.056  23.627  26.321  1.00  0.00      B    O  
ATOM   3025  H1  HOH B1002      37.444  24.113  27.086  1.00  0.00      B    H  
ATOM   3026  H2  HOH B1002      37.651  22.882  26.006  1.00  0.00      B    H  
ATOM   3027  O   HOH B1003       6.040  29.711  29.295  1.00  0.00      B    O  
ATOM   3028  H1  HOH B1003       6.299  30.684  29.146  1.00  0.00      B    H  
ATOM   3029  H2  HOH B1003       6.777  29.225  29.861  1.00  0.00      B    H  
ATOM   3030  O   HOH B1004      33.794  11.491  10.919  1.00  0.00      B    O  
ATOM   3031  H1  HOH B1004      33.249  12.280  10.824  1.00  0.00      B    H  
ATOM   3032  H2  HOH B1004      33.565  10.961  11.718  1.00  0.00      B    H  
ATOM   3033  O   HOH B1005      34.316  34.486  16.056  1.00  0.00      B    O  
ATOM   3034  H1  HOH B1005      35.090  34.040  15.558  1.00  0.00      B    H  
ATOM   3035  H2  HOH B1005      34.511  34.458  17.085  1.00  0.00      B    H  
ATOM   3036  O   HOH B1006      11.346   7.429  29.884  1.00  0.00      B    O  
ATOM   3037  H1  HOH B1006      11.891   8.107  30.396  1.00  0.00      B    H  
ATOM   3038  H2  HOH B1006      11.964   6.719  29.481  1.00  0.00      B    H  
ATOM   3039  O   HOH B1007      24.300  36.646  22.214  1.00  0.00      B    O  
ATOM   3040  H1  HOH B1007      25.291  36.600  22.488  1.00  0.00      B    H  
ATOM   3041  H2  HOH B1007      24.236  36.325  21.257  1.00  0.00      B    H  
ATOM   3042  O   HOH B1008      13.999   0.671  22.277  1.00  0.00      B    O  
ATOM   3043  H1  HOH B1008      14.465   0.152  21.505  1.00  0.00      B    H  
ATOM   3044  H2  HOH B1008      13.577  -0.110  22.777  1.00  0.00      B    H  
ATOM   3045  O   HOH B1009      15.576   9.679  26.581  1.00  0.00      B    O  
ATOM   3046  H1  HOH B1009      14.599   9.790  26.856  1.00  0.00      B    H  
ATOM   3047  H2  HOH B1009      16.064   9.172  27.303  1.00  0.00      B    H  
ATOM   3048  O   HOH B1010       0.393  32.420  17.778  1.00  0.00      B    O  
ATOM   3049  H1  HOH B1010      -0.106  32.704  18.582  1.00  0.00      B    H  
ATOM   3050  H2  HOH B1010       0.377  31.440  17.752  1.00  0.00      B    H  
ATOM   3051  O   HOH B1011      24.848  22.668  20.603  1.00  0.00      B    O  
ATOM   3052  H1  HOH B1011      24.035  22.081  20.373  1.00  0.00      B    H  
ATOM   3053  H2  HOH B1011      25.301  22.106  21.263  1.00  0.00      B    H  
ATOM   3054  O   HOH B1012      28.706  21.382  16.668  1.00  0.00      B    O  
ATOM   3055  H1  HOH B1012      28.821  20.553  17.270  1.00  0.00      B    H  
ATOM   3056  H2  HOH B1012      29.151  22.217  17.014  1.00  0.00      B    H  
ATOM   3057  O   HOH B1013      11.435  19.174  11.568  1.00  0.00      B    O  
ATOM   3058  H1  HOH B1013      12.160  18.502  11.815  1.00  0.00      B    H  
ATOM   3059  H2  HOH B1013      11.851  19.900  11.044  1.00  0.00      B    H  
ATOM   3060  O   HOH B1014       2.559  12.238  23.402  1.00  0.00      B    O  
ATOM   3061  H1  HOH B1014       2.386  13.208  23.380  1.00  0.00      B    H  
ATOM   3062  H2  HOH B1014       1.732  11.799  23.004  1.00  0.00      B    H  
ATOM   3063  O   HOH B1015      18.829  20.074  35.698  1.00  0.00      B    O  
ATOM   3064  H1  HOH B1015      18.594  19.051  35.649  1.00  0.00      B    H  
ATOM   3065  H2  HOH B1015      18.825  20.438  34.742  1.00  0.00      B    H  
ATOM   3066  O   HOH B1016      13.623  36.455  35.933  1.00  0.00      B    O  
ATOM   3067  H1  HOH B1016      13.997  35.862  35.225  1.00  0.00      B    H  
ATOM   3068  H2  HOH B1016      14.403  36.894  36.397  1.00  0.00      B    H  
ATOM   3069  O   HOH B1017       0.453  24.385  24.127  1.00  0.00      B    O  
ATOM   3070  H1  HOH B1017       1.419  24.392  24.465  1.00  0.00      B    H  
ATOM   3071  H2  HOH B1017       0.044  23.515  24.524  1.00  0.00      B    H  
ATOM   3072  O   HOH B1018       4.898   8.030  29.652  1.00  0.00      B    O  
ATOM   3073  H1  HOH B1018       5.209   7.627  28.786  1.00  0.00      B    H  
ATOM   3074  H2  HOH B1018       5.512   8.762  29.802  1.00  0.00      B    H  
ATOM   3075  O   HOH B1019      36.807  14.577   7.493  1.00  0.00      B    O  
ATOM   3076  H1  HOH B1019      37.693  15.072   7.801  1.00  0.00      B    H  
ATOM   3077  H2  HOH B1019      36.442  14.165   8.362  1.00  0.00      B    H  
ATOM   3078  O   HOH B1020      35.594  13.082  22.984  1.00  0.00      B    O  
ATOM   3079  H1  HOH B1020      35.878  12.859  22.010  1.00  0.00      B    H  
ATOM   3080  H2  HOH B1020      35.631  14.073  23.049  1.00  0.00      B    H  
ATOM   3081  O   HOH B1021      12.179  10.139   3.651  1.00  0.00      B    O  
ATOM   3082  H1  HOH B1021      13.108   9.958   3.199  1.00  0.00      B    H  
ATOM   3083  H2  HOH B1021      12.237  11.104   3.842  1.00  0.00      B    H  
ATOM   3084  O   HOH B1022      33.344  16.705  31.284  1.00  0.00      B    O  
ATOM   3085  H1  HOH B1022      32.763  15.850  31.466  1.00  0.00      B    H  
ATOM   3086  H2  HOH B1022      32.677  17.470  31.222  1.00  0.00      B    H  
ATOM   3087  O   HOH B1023      35.338  21.956   8.647  1.00  0.00      B    O  
ATOM   3088  H1  HOH B1023      35.933  21.954   7.840  1.00  0.00      B    H  
ATOM   3089  H2  HOH B1023      34.856  22.881   8.701  1.00  0.00      B    H  
ATOM   3090  O   HOH B1024      29.817  17.862  22.540  1.00  0.00      B    O  
ATOM   3091  H1  HOH B1024      28.813  17.724  22.523  1.00  0.00      B    H  
ATOM   3092  H2  HOH B1024      29.968  18.834  22.503  1.00  0.00      B    H  
ATOM   3093  O   HOH B1025      28.853  11.152  32.077  1.00  0.00      B    O  
ATOM   3094  H1  HOH B1025      28.603  12.075  32.429  1.00  0.00      B    H  
ATOM   3095  H2  HOH B1025      29.423  11.344  31.269  1.00  0.00      B    H  
ATOM   3096  O   HOH B1026      16.944  11.617  22.122  1.00  0.00      B    O  
ATOM   3097  H1  HOH B1026      16.341  12.510  22.152  1.00  0.00      B    H  
ATOM   3098  H2  HOH B1026      16.438  10.868  22.665  1.00  0.00      B    H  
ATOM   3099  O   HOH B1027      35.952  27.824  35.099  1.00  0.00      B    O  
ATOM   3100  H1  HOH B1027      35.262  27.443  35.749  1.00  0.00      B    H  
ATOM   3101  H2  HOH B1027      36.197  27.102  34.403  1.00  0.00      B    H  
ATOM   3102  O   HOH B1028      15.636  31.656  15.281  1.00  0.00      B    O  
ATOM   3103  H1  HOH B1028      15.351  30.907  15.925  1.00  0.00      B    H  
ATOM   3104  H2  HOH B1028      14.956  31.717  14.547  1.00  0.00      B    H  
ATOM   3105  O   HOH B1029       2.512   4.204   0.302  1.00  0.00      B    O  
ATOM   3106  H1  HOH B1029       3.440   4.545   0.379  1.00  0.00      B    H  
ATOM   3107  H2  HOH B1029       2.500   3.464  -0.373  1.00  0.00      B    H  
ATOM   3108  O   HOH B1030      23.447  11.343  11.599  1.00  0.00      B    O  
ATOM   3109  H1  HOH B1030      23.998  12.126  11.219  1.00  0.00      B    H  
ATOM   3110  H2  HOH B1030      23.947  10.518  11.347  1.00  0.00      B    H  
ATOM   3111  O   HOH B1031      34.674  13.462  36.654  1.00  0.00      B    O  
ATOM   3112  H1  HOH B1031      34.322  14.419  36.608  1.00  0.00      B    H  
ATOM   3113  H2  HOH B1031      34.773  13.120  35.698  1.00  0.00      B    H  
ATOM   3114  O   HOH B1032      18.435  23.927  18.299  1.00  0.00      B    O  
ATOM   3115  H1  HOH B1032      19.178  24.066  17.629  1.00  0.00      B    H  
ATOM   3116  H2  HOH B1032      18.853  23.679  19.216  1.00  0.00      B    H  
ATOM   3117  O   HOH B1033      17.927  15.486  26.530  1.00  0.00      B    O  
ATOM   3118  H1  HOH B1033      18.667  14.922  26.005  1.00  0.00      B    H  
ATOM   3119  H2  HOH B1033      18.358  16.229  26.989  1.00  0.00      B    H  
ATOM   3120  O   HOH B1034      37.517   9.861   6.177  1.00  0.00      B    O  
ATOM   3121  H1  HOH B1034      36.973  10.321   6.898  1.00  0.00      B    H  
ATOM   3122  H2  HOH B1034      37.933   9.024   6.533  1.00  0.00      B    H  
ATOM   3123  O   HOH B1035      37.470   7.110  14.250  1.00  0.00      B    O  
ATOM   3124  H1  HOH B1035      36.899   7.904  13.916  1.00  0.00      B    H  
ATOM   3125  H2  HOH B1035      37.594   6.446  13.465  1.00  0.00      B    H  
ATOM   3126  O   HOH B1036       5.707  15.172   5.206  1.00  0.00      B    O  
ATOM   3127  H1  HOH B1036       5.558  14.170   5.353  1.00  0.00      B    H  
ATOM   3128  H2  HOH B1036       6.318  15.231   4.460  1.00  0.00      B    H  
ATOM   3129  O   HOH B1037      15.067  11.712  17.509  1.00  0.00      B    O  
ATOM   3130  H1  HOH B1037      15.641  11.624  18.338  1.00  0.00      B    H  
ATOM   3131  H2  HOH B1037      14.481  10.957  17.430  1.00  0.00      B    H  
ATOM   3132  O   HOH B1038      36.300   4.742  29.377  1.00  0.00      B    O  
ATOM   3133  H1  HOH B1038      36.156   3.799  29.777  1.00  0.00      B    H  
ATOM   3134  H2  HOH B1038      36.775   5.345  30.069  1.00  0.00      B    H  
ATOM   3135  O   HOH B1039      23.401   5.508  17.875  1.00  0.00      B    O  
ATOM   3136  H1  HOH B1039      24.328   5.163  18.131  1.00  0.00      B    H  
ATOM   3137  H2  HOH B1039      23.560   6.423  17.484  1.00  0.00      B    H  
ATOM   3138  O   HOH B1040      32.485  38.544  21.724  1.00  0.00      B    O  
ATOM   3139  H1  HOH B1040      32.567  39.344  22.358  1.00  0.00      B    H  
ATOM   3140  H2  HOH B1040      32.037  37.802  22.244  1.00  0.00      B    H  
ATOM   3141  O   HOH B1041      33.076  35.515   1.835  1.00  0.00      B    O  
ATOM   3142  H1  HOH B1041      33.928  34.977   1.658  1.00  0.00      B    H  
ATOM   3143  H2  HOH B1041      33.115  36.310   1.195  1.00  0.00      B    H  
ATOM   3144  O   HOH B1042      11.037  33.035  26.428  1.00  0.00      B    O  
ATOM   3145  H1  HOH B1042      10.057  32.838  26.432  1.00  0.00      B    H  
ATOM   3146  H2  HOH B1042      11.282  33.174  27.419  1.00  0.00      B    H  
ATOM   3147  O   HOH B1043       0.359  29.735  37.842  1.00  0.00      B    O  
ATOM   3148  H1  HOH B1043      -0.067  30.625  37.520  1.00  0.00      B    H  
ATOM   3149  H2  HOH B1043       0.125  29.055  37.139  1.00  0.00      B    H  
ATOM   3150  O   HOH B1044      30.055  16.736  35.113  1.00  0.00      B    O  
ATOM   3151  H1  HOH B1044      29.682  17.498  34.611  1.00  0.00      B    H  
ATOM   3152  H2  HOH B1044      29.451  15.964  34.907  1.00  0.00      B    H  
ATOM   3153  O   HOH B1045      39.019  39.190   9.415  1.00  0.00      B    O  
ATOM   3154  H1  HOH B1045      38.949  38.703  10.298  1.00  0.00      B    H  
ATOM   3155  H2  HOH B1045      38.598  38.521   8.723  1.00  0.00      B    H  
ATOM   3156  O   HOH B1046      23.845  32.195  32.716  1.00  0.00      B    O  
ATOM   3157  H1  HOH B1046      23.709  33.079  33.312  1.00  0.00      B    H  
ATOM   3158  H2  HOH B1046      24.818  31.839  32.755  1.00  0.00      B    H  
ATOM   3159  O   HOH B1047       5.536  28.011  39.187  1.00  0.00      B    O  
ATOM   3160  H1  HOH B1047       5.247  27.056  39.005  1.00  0.00      B    H  
ATOM   3161  H2  HOH B1047       4.793  28.659  38.989  1.00  0.00      B    H  
ATOM   3162  O   HOH B1048       8.412   5.290  36.462  1.00  0.00      B    O  
ATOM   3163  H1  HOH B1048       9.070   5.975  36.894  1.00  0.00      B    H  
ATOM   3164  H2  HOH B1048       8.915   4.833  35.685  1.00  0.00      B    H  
ATOM   3165  O   HOH B1049      30.662  26.326  38.381  1.00  0.00      B    O  
ATOM   3166  H1  HOH B1049      31.485  26.256  37.703  1.00  0.00      B    H  
ATOM   3167  H2  HOH B1049      30.490  27.325  38.586  1.00  0.00      B    H  
ATOM   3168  O   HOH B1050      38.380   9.962  22.131  1.00  0.00      B    O  
ATOM   3169  H1  HOH B1050      38.595  10.954  22.343  1.00  0.00      B    H  
ATOM   3170  H2  HOH B1050      37.672   9.893  21.460  1.00  0.00      B    H  
ATOM   3171  O   HOH B1051       6.475  28.818  33.001  1.00  0.00      B    O  
ATOM   3172  H1  HOH B1051       6.202  27.999  33.511  1.00  0.00      B    H  
ATOM   3173  H2  HOH B1051       6.742  28.535  32.078  1.00  0.00      B    H  
ATOM   3174  O   HOH B1052      11.362  10.156  20.042  1.00  0.00      B    O  
ATOM   3175  H1  HOH B1052      11.840   9.790  19.183  1.00  0.00      B    H  
ATOM   3176  H2  HOH B1052      11.585  11.119  20.192  1.00  0.00      B    H  
ATOM   3177  O   HOH B1053      12.619  16.036  37.366  1.00  0.00      B    O  
ATOM   3178  H1  HOH B1053      12.346  15.052  37.581  1.00  0.00      B    H  
ATOM   3179  H2  HOH B1053      13.343  16.276  38.121  1.00  0.00      B    H  
ATOM   3180  O   HOH B1054      36.397   3.407  23.975  1.00  0.00      B    O  
ATOM   3181  H1  HOH B1054      36.316   3.548  25.018  1.00  0.00      B    H  
ATOM   3182  H2  HOH B1054      36.858   4.250  23.633  1.00  0.00      B    H  
ATOM   3183  O   HOH B1055       9.885  16.377   0.468  1.00  0.00      B    O  
ATOM   3184  H1  HOH B1055       9.139  16.539  -0.195  1.00  0.00      B    H  
ATOM   3185  H2  HOH B1055      10.789  16.270   0.085  1.00  0.00      B    H  
ATOM   3186  O   HOH B1056       0.678  10.605  18.504  1.00  0.00      B    O  
ATOM   3187  H1  HOH B1056       0.445  11.538  18.418  1.00  0.00      B    H  
ATOM   3188  H2  HOH B1056       0.045  10.066  17.886  1.00  0.00      B    H  
ATOM   3189  O   HOH B1057      19.920  17.834  10.096  1.00  0.00      B    O  
ATOM   3190  H1  HOH B1057      18.990  17.727   9.643  1.00  0.00      B    H  
ATOM   3191  H2  HOH B1057      20.261  18.787   9.976  1.00  0.00      B    H  
ATOM   3192  O   HOH B1058      12.504   4.596  15.570  1.00  0.00      B    O  
ATOM   3193  H1  HOH B1058      12.658   3.594  15.676  1.00  0.00      B    H  
ATOM   3194  H2  HOH B1058      13.440   5.018  15.596  1.00  0.00      B    H  
ATOM   3195  O   HOH B1059      16.489   9.895  30.570  1.00  0.00      B    O  
ATOM   3196  H1  HOH B1059      16.955   9.371  29.823  1.00  0.00      B    H  
ATOM   3197  H2  HOH B1059      15.808   9.189  30.978  1.00  0.00      B    H  
ATOM   3198  O   HOH B1060      14.852   7.096   1.163  1.00  0.00      B    O  
ATOM   3199  H1  HOH B1060      15.723   6.623   1.455  1.00  0.00      B    H  
ATOM   3200  H2  HOH B1060      14.801   7.125   0.139  1.00  0.00      B    H  
ATOM   3201  O   HOH B1061      39.237   6.352   3.263  1.00  0.00      B    O  
ATOM   3202  H1  HOH B1061      38.393   5.898   2.933  1.00  0.00      B    H  
ATOM   3203  H2  HOH B1061      39.440   7.048   2.624  1.00  0.00      B    H  
ATOM   3204  O   HOH B1062       3.357  10.437  19.986  1.00  0.00      B    O  
ATOM   3205  H1  HOH B1062       3.753  11.285  20.237  1.00  0.00      B    H  
ATOM   3206  H2  HOH B1062       2.816  10.543  19.151  1.00  0.00      B    H  
ATOM   3207  O   HOH B1063       8.099   3.941  18.461  1.00  0.00      B    O  
ATOM   3208  H1  HOH B1063       7.502   4.126  17.661  1.00  0.00      B    H  
ATOM   3209  H2  HOH B1063       8.123   4.726  19.000  1.00  0.00      B    H  
ATOM   3210  O   HOH B1064       7.126  25.556  35.765  1.00  0.00      B    O  
ATOM   3211  H1  HOH B1064       6.999  25.218  36.707  1.00  0.00      B    H  
ATOM   3212  H2  HOH B1064       7.587  24.861  35.199  1.00  0.00      B    H  
ATOM   3213  O   HOH B1065      26.229  26.461  20.931  1.00  0.00      B    O  
ATOM   3214  H1  HOH B1065      25.490  26.220  21.621  1.00  0.00      B    H  
ATOM   3215  H2  HOH B1065      26.276  25.731  20.199  1.00  0.00      B    H  
ATOM   3216  O   HOH B1066      27.763  13.701  32.471  1.00  0.00      B    O  
ATOM   3217  H1  HOH B1066      26.813  13.990  32.486  1.00  0.00      B    H  
ATOM   3218  H2  HOH B1066      28.263  14.167  33.199  1.00  0.00      B    H  
ATOM   3219  O   HOH B1067       0.442  13.961  14.351  1.00  0.00      B    O  
ATOM   3220  H1  HOH B1067       1.026  14.120  13.539  1.00  0.00      B    H  
ATOM   3221  H2  HOH B1067      -0.130  13.180  14.206  1.00  0.00      B    H  
ATOM   3222  O   HOH B1068      23.541   1.442  32.913  1.00  0.00      B    O  
ATOM   3223  H1  HOH B1068      24.372   1.544  32.310  1.00  0.00      B    H  
ATOM   3224  H2  HOH B1068      22.718   1.772  32.395  1.00  0.00      B    H  
ATOM   3225  O   HOH B1069      10.547   2.426  38.664  1.00  0.00      B    O  
ATOM   3226  H1  HOH B1069      11.349   2.760  38.144  1.00  0.00      B    H  
ATOM   3227  H2  HOH B1069      10.956   2.200  39.593  1.00  0.00      B    H  
ATOM   3228  O   HOH B1070      16.548  33.113  11.436  1.00  0.00      B    O  
ATOM   3229  H1  HOH B1070      16.829  32.991  10.406  1.00  0.00      B    H  
ATOM   3230  H2  HOH B1070      15.694  33.656  11.386  1.00  0.00      B    H  
ATOM   3231  O   HOH B1071      25.411  35.648   5.656  1.00  0.00      B    O  
ATOM   3232  H1  HOH B1071      25.722  36.354   6.365  1.00  0.00      B    H  
ATOM   3233  H2  HOH B1071      26.231  35.224   5.335  1.00  0.00      B    H  
ATOM   3234  O   HOH B1072       4.682  17.526  18.244  1.00  0.00      B    O  
ATOM   3235  H1  HOH B1072       4.175  18.286  17.825  1.00  0.00      B    H  
ATOM   3236  H2  HOH B1072       4.924  16.902  17.515  1.00  0.00      B    H  
ATOM   3237  O   HOH B1073       6.874  28.136  21.178  1.00  0.00      B    O  
ATOM   3238  H1  HOH B1073       7.146  29.045  20.912  1.00  0.00      B    H  
ATOM   3239  H2  HOH B1073       7.548  27.474  21.023  1.00  0.00      B    H  
ATOM   3240  O   HOH B1074      13.941  31.925  13.175  1.00  0.00      B    O  
ATOM   3241  H1  HOH B1074      14.022  32.890  12.723  1.00  0.00      B    H  
ATOM   3242  H2  HOH B1074      14.417  31.317  12.559  1.00  0.00      B    H  
ATOM   3243  O   HOH B1075       1.820  18.972   7.778  1.00  0.00      B    O  
ATOM   3244  H1  HOH B1075       0.893  19.293   7.858  1.00  0.00      B    H  
ATOM   3245  H2  HOH B1075       1.867  18.505   6.857  1.00  0.00      B    H  
ATOM   3246  O   HOH B1076      15.921   3.371   1.932  1.00  0.00      B    O  
ATOM   3247  H1  HOH B1076      15.281   3.192   1.125  1.00  0.00      B    H  
ATOM   3248  H2  HOH B1076      15.320   3.505   2.717  1.00  0.00      B    H  
ATOM   3249  O   HOH B1077      24.997  18.807  27.020  1.00  0.00      B    O  
ATOM   3250  H1  HOH B1077      24.396  17.985  26.921  1.00  0.00      B    H  
ATOM   3251  H2  HOH B1077      24.761  19.183  27.965  1.00  0.00      B    H  
ATOM   3252  O   HOH B1078      31.356  11.141  17.953  1.00  0.00      B    O  
ATOM   3253  H1  HOH B1078      31.789  11.507  17.114  1.00  0.00      B    H  
ATOM   3254  H2  HOH B1078      31.708  10.163  18.066  1.00  0.00      B    H  
ATOM   3255  O   HOH B1079      34.877  11.490  38.636  1.00  0.00      B    O  
ATOM   3256  H1  HOH B1079      34.626  12.233  38.027  1.00  0.00      B    H  
ATOM   3257  H2  HOH B1079      34.108  10.822  38.595  1.00  0.00      B    H  
ATOM   3258  O   HOH B1080      13.111  20.951  37.594  1.00  0.00      B    O  
ATOM   3259  H1  HOH B1080      12.777  20.973  38.504  1.00  0.00      B    H  
ATOM   3260  H2  HOH B1080      13.039  19.990  37.241  1.00  0.00      B    H  
ATOM   3261  O   HOH B1081       7.623  35.244  29.128  1.00  0.00      B    O  
ATOM   3262  H1  HOH B1081       7.003  35.628  28.409  1.00  0.00      B    H  
ATOM   3263  H2  HOH B1081       8.187  36.051  29.462  1.00  0.00      B    H  
ATOM   3264  O   HOH B1082      28.598  33.988  15.372  1.00  0.00      B    O  
ATOM   3265  H1  HOH B1082      28.964  34.938  15.214  1.00  0.00      B    H  
ATOM   3266  H2  HOH B1082      29.003  33.707  16.233  1.00  0.00      B    H  
ATOM   3267  O   HOH B1083       0.523  30.305   7.380  1.00  0.00      B    O  
ATOM   3268  H1  HOH B1083       0.773  29.351   7.450  1.00  0.00      B    H  
ATOM   3269  H2  HOH B1083       1.387  30.769   7.221  1.00  0.00      B    H  
ATOM   3270  O   HOH B1084      26.129  32.568  35.038  1.00  0.00      B    O  
ATOM   3271  H1  HOH B1084      25.262  32.628  35.553  1.00  0.00      B    H  
ATOM   3272  H2  HOH B1084      26.492  33.537  34.784  1.00  0.00      B    H  
ATOM   3273  O   HOH B1085      18.949  30.331  28.618  1.00  0.00      B    O  
ATOM   3274  H1  HOH B1085      19.205  30.978  27.826  1.00  0.00      B    H  
ATOM   3275  H2  HOH B1085      19.394  29.462  28.323  1.00  0.00      B    H  
ATOM   3276  O   HOH B1086       8.889  24.834  37.981  1.00  0.00      B    O  
ATOM   3277  H1  HOH B1086       9.770  24.829  38.523  1.00  0.00      B    H  
ATOM   3278  H2  HOH B1086       8.656  25.818  37.801  1.00  0.00      B    H  
ATOM   3279  O   HOH B1087       3.092  15.229   4.334  1.00  0.00      B    O  
ATOM   3280  H1  HOH B1087       3.189  14.936   3.386  1.00  0.00      B    H  
ATOM   3281  H2  HOH B1087       4.068  15.338   4.770  1.00  0.00      B    H  
ATOM   3282  O   HOH B1088      19.504  28.073  36.574  1.00  0.00      B    O  
ATOM   3283  H1  HOH B1088      19.805  27.256  37.167  1.00  0.00      B    H  
ATOM   3284  H2  HOH B1088      19.369  28.782  37.279  1.00  0.00      B    H  
ATOM   3285  O   HOH B1089      32.630  34.149   4.067  1.00  0.00      B    O  
ATOM   3286  H1  HOH B1089      31.731  33.679   4.089  1.00  0.00      B    H  
ATOM   3287  H2  HOH B1089      32.695  34.737   3.172  1.00  0.00      B    H  
ATOM   3288  O   HOH B1090      38.376  30.033  14.388  1.00  0.00      B    O  
ATOM   3289  H1  HOH B1090      38.631  30.346  13.472  1.00  0.00      B    H  
ATOM   3290  H2  HOH B1090      39.228  29.625  14.789  1.00  0.00      B    H  
ATOM   3291  O   HOH B1091       5.602   9.580  17.194  1.00  0.00      B    O  
ATOM   3292  H1  HOH B1091       6.009   9.999  18.032  1.00  0.00      B    H  
ATOM   3293  H2  HOH B1091       4.724  10.086  16.970  1.00  0.00      B    H  
ATOM   3294  O   HOH B1092      21.858  27.877  14.439  1.00  0.00      B    O  
ATOM   3295  H1  HOH B1092      22.064  28.216  13.518  1.00  0.00      B    H  
ATOM   3296  H2  HOH B1092      20.913  28.208  14.724  1.00  0.00      B    H  
ATOM   3297  O   HOH B1093      21.264   1.909  35.602  1.00  0.00      B    O  
ATOM   3298  H1  HOH B1093      21.963   1.464  36.294  1.00  0.00      B    H  
ATOM   3299  H2  HOH B1093      21.555   2.870  35.524  1.00  0.00      B    H  
ATOM   3300  O   HOH B1094      15.621  28.272  24.899  1.00  0.00      B    O  
ATOM   3301  H1  HOH B1094      14.865  28.121  24.214  1.00  0.00      B    H  
ATOM   3302  H2  HOH B1094      15.334  27.996  25.798  1.00  0.00      B    H  
ATOM   3303  O   HOH B1095      30.643  32.703  17.997  1.00  0.00      B    O  
ATOM   3304  H1  HOH B1095      31.204  33.055  18.726  1.00  0.00      B    H  
ATOM   3305  H2  HOH B1095      31.104  32.993  17.125  1.00  0.00      B    H  
ATOM   3306  O   HOH B1096      22.233  30.452  34.112  1.00  0.00      B    O  
ATOM   3307  H1  HOH B1096      23.021  30.870  33.616  1.00  0.00      B    H  
ATOM   3308  H2  HOH B1096      22.089  29.538  33.710  1.00  0.00      B    H  
ATOM   3309  O   HOH B1097      18.727  24.237  35.702  1.00  0.00      B    O  
ATOM   3310  H1  HOH B1097      18.723  24.932  34.945  1.00  0.00      B    H  
ATOM   3311  H2  HOH B1097      18.230  23.481  35.341  1.00  0.00      B    H  
ATOM   3312  O   HOH B1098      20.123  23.482  24.557  1.00  0.00      B    O  
ATOM   3313  H1  HOH B1098      19.552  24.298  24.492  1.00  0.00      B    H  
ATOM   3314  H2  HOH B1098      19.612  22.934  25.258  1.00  0.00      B    H  
ATOM   3315  O   HOH B1099      12.889  10.454  24.917  1.00  0.00      B    O  
ATOM   3316  H1  HOH B1099      12.424  10.022  24.075  1.00  0.00      B    H  
ATOM   3317  H2  HOH B1099      12.671  11.447  24.823  1.00  0.00      B    H  
ATOM   3318  O   HOH B1100      19.827  14.127  25.467  1.00  0.00      B    O  
ATOM   3319  H1  HOH B1100      20.680  13.712  25.889  1.00  0.00      B    H  
ATOM   3320  H2  HOH B1100      19.529  13.524  24.757  1.00  0.00      B    H  
ATOM   3321  O   HOH B1101      14.676  14.055  33.860  1.00  0.00      B    O  
ATOM   3322  H1  HOH B1101      14.397  13.728  34.809  1.00  0.00      B    H  
ATOM   3323  H2  HOH B1101      14.515  13.287  33.196  1.00  0.00      B    H  
ATOM   3324  O   HOH B1102      34.641  26.105  37.709  1.00  0.00      B    O  
ATOM   3325  H1  HOH B1102      34.756  27.110  37.745  1.00  0.00      B    H  
ATOM   3326  H2  HOH B1102      33.763  25.924  37.349  1.00  0.00      B    H  
ATOM   3327  O   HOH B1103      18.949  33.808  32.500  1.00  0.00      B    O  
ATOM   3328  H1  HOH B1103      19.577  33.700  33.270  1.00  0.00      B    H  
ATOM   3329  H2  HOH B1103      19.168  33.019  31.884  1.00  0.00      B    H  
ATOM   3330  O   HOH B1104      19.957  29.945  11.490  1.00  0.00      B    O  
ATOM   3331  H1  HOH B1104      19.994  30.668  10.837  1.00  0.00      B    H  
ATOM   3332  H2  HOH B1104      19.038  29.479  11.504  1.00  0.00      B    H  
ATOM   3333  O   HOH B1105      26.958   8.596  12.368  1.00  0.00      B    O  
ATOM   3334  H1  HOH B1105      26.457   8.520  11.475  1.00  0.00      B    H  
ATOM   3335  H2  HOH B1105      27.159   9.542  12.538  1.00  0.00      B    H  
ATOM   3336  O   HOH B1106      26.442   9.716  31.161  1.00  0.00      B    O  
ATOM   3337  H1  HOH B1106      25.618   9.723  31.804  1.00  0.00      B    H  
ATOM   3338  H2  HOH B1106      27.269   9.492  31.695  1.00  0.00      B    H  
ATOM   3339  O   HOH B1107      27.695  13.656  11.255  1.00  0.00      B    O  
ATOM   3340  H1  HOH B1107      27.466  12.698  11.423  1.00  0.00      B    H  
ATOM   3341  H2  HOH B1107      28.501  13.659  10.583  1.00  0.00      B    H  
ATOM   3342  O   HOH B1108      21.898  37.291  37.294  1.00  0.00      B    O  
ATOM   3343  H1  HOH B1108      21.014  36.840  37.052  1.00  0.00      B    H  
ATOM   3344  H2  HOH B1108      22.565  37.252  36.492  1.00  0.00      B    H  
ATOM   3345  O   HOH B1109      11.517   4.486  36.144  1.00  0.00      B    O  
ATOM   3346  H1  HOH B1109      11.305   5.428  36.379  1.00  0.00      B    H  
ATOM   3347  H2  HOH B1109      10.869   4.211  35.466  1.00  0.00      B    H  
ATOM   3348  O   HOH B1110       3.711  10.933  25.448  1.00  0.00      B    O  
ATOM   3349  H1  HOH B1110       3.480  11.563  26.184  1.00  0.00      B    H  
ATOM   3350  H2  HOH B1110       3.122  11.192  24.682  1.00  0.00      B    H  
ATOM   3351  O   HOH B1111      32.205  27.067   3.610  1.00  0.00      B    O  
ATOM   3352  H1  HOH B1111      32.124  26.711   4.519  1.00  0.00      B    H  
ATOM   3353  H2  HOH B1111      32.435  26.344   2.852  1.00  0.00      B    H  
ATOM   3354  O   HOH B1112      25.689   3.546  17.922  1.00  0.00      B    O  
ATOM   3355  H1  HOH B1112      25.703   2.793  18.638  1.00  0.00      B    H  
ATOM   3356  H2  HOH B1112      25.165   3.159  17.182  1.00  0.00      B    H  
ATOM   3357  O   HOH B1113      35.868  13.114   9.431  1.00  0.00      B    O  
ATOM   3358  H1  HOH B1113      35.137  12.470   9.720  1.00  0.00      B    H  
ATOM   3359  H2  HOH B1113      36.417  13.260  10.292  1.00  0.00      B    H  
ATOM   3360  O   HOH B1114       0.812   5.730   6.727  1.00  0.00      B    O  
ATOM   3361  H1  HOH B1114       1.722   5.390   6.856  1.00  0.00      B    H  
ATOM   3362  H2  HOH B1114       0.832   6.618   6.238  1.00  0.00      B    H  
ATOM   3363  O   HOH B1115      14.874  31.817  31.669  1.00  0.00      B    O  
ATOM   3364  H1  HOH B1115      13.881  31.828  31.361  1.00  0.00      B    H  
ATOM   3365  H2  HOH B1115      15.289  30.903  31.379  1.00  0.00      B    H  
ATOM   3366  O   HOH B1116       8.521  21.926  18.221  1.00  0.00      B    O  
ATOM   3367  H1  HOH B1116       9.441  21.668  18.605  1.00  0.00      B    H  
ATOM   3368  H2  HOH B1116       7.870  21.180  18.391  1.00  0.00      B    H  
ATOM   3369  O   HOH B1117       1.071   3.181  36.415  1.00  0.00      B    O  
ATOM   3370  H1  HOH B1117       0.067   3.397  36.570  1.00  0.00      B    H  
ATOM   3371  H2  HOH B1117       1.381   2.639  37.179  1.00  0.00      B    H  
ATOM   3372  O   HOH B1118      30.687  25.937   6.134  1.00  0.00      B    O  
ATOM   3373  H1  HOH B1118      30.408  26.153   5.222  1.00  0.00      B    H  
ATOM   3374  H2  HOH B1118      30.445  24.931   6.231  1.00  0.00      B    H  
ATOM   3375  O   HOH B1119      25.391  32.410   1.029  1.00  0.00      B    O  
ATOM   3376  H1  HOH B1119      24.872  31.919   0.318  1.00  0.00      B    H  
ATOM   3377  H2  HOH B1119      26.353  32.290   0.775  1.00  0.00      B    H  
ATOM   3378  O   HOH B1120       4.231  19.038  20.499  1.00  0.00      B    O  
ATOM   3379  H1  HOH B1120       4.564  18.335  19.799  1.00  0.00      B    H  
ATOM   3380  H2  HOH B1120       4.562  19.979  20.231  1.00  0.00      B    H  
ATOM   3381  O   HOH B1121      36.494  21.007  21.672  1.00  0.00      B    O  
ATOM   3382  H1  HOH B1121      36.460  21.823  22.266  1.00  0.00      B    H  
ATOM   3383  H2  HOH B1121      37.183  21.204  20.961  1.00  0.00      B    H  
ATOM   3384  O   HOH B1122       2.281   0.368  25.979  1.00  0.00      B    O  
ATOM   3385  H1  HOH B1122       2.510   1.239  25.399  1.00  0.00      B    H  
ATOM   3386  H2  HOH B1122       1.265   0.291  26.136  1.00  0.00      B    H  
ATOM   3387  O   HOH B1123      28.509  36.353  30.985  1.00  0.00      B    O  
ATOM   3388  H1  HOH B1123      28.943  35.647  30.418  1.00  0.00      B    H  
ATOM   3389  H2  HOH B1123      27.555  36.167  31.080  1.00  0.00      B    H  
ATOM   3390  O   HOH B1124      36.038  15.547  13.631  1.00  0.00      B    O  
ATOM   3391  H1  HOH B1124      35.113  15.348  13.950  1.00  0.00      B    H  
ATOM   3392  H2  HOH B1124      36.026  16.316  13.026  1.00  0.00      B    H  
ATOM   3393  O   HOH B1125      38.091  31.714  10.948  1.00  0.00      B    O  
ATOM   3394  H1  HOH B1125      37.803  31.510   9.995  1.00  0.00      B    H  
ATOM   3395  H2  HOH B1125      39.035  31.251  11.165  1.00  0.00      B    H  
ATOM   3396  O   HOH B1126      15.608   2.036  14.944  1.00  0.00      B    O  
ATOM   3397  H1  HOH B1126      14.667   2.067  15.327  1.00  0.00      B    H  
ATOM   3398  H2  HOH B1126      15.454   1.761  13.977  1.00  0.00      B    H  
ATOM   3399  O   HOH B1127       2.176  28.409  35.059  1.00  0.00      B    O  
ATOM   3400  H1  HOH B1127       1.168  28.242  35.340  1.00  0.00      B    H  
ATOM   3401  H2  HOH B1127       2.420  27.881  34.232  1.00  0.00      B    H  
ATOM   3402  O   HOH B1128      28.162  28.886  24.938  1.00  0.00      B    O  
ATOM   3403  H1  HOH B1128      27.277  29.222  24.585  1.00  0.00      B    H  
ATOM   3404  H2  HOH B1128      28.263  27.906  24.769  1.00  0.00      B    H  
ATOM   3405  O   HOH B1129       1.367  13.856  28.686  1.00  0.00      B    O  
ATOM   3406  H1  HOH B1129       1.662  13.700  27.727  1.00  0.00      B    H  
ATOM   3407  H2  HOH B1129       0.390  13.553  28.859  1.00  0.00      B    H  
ATOM   3408  O   HOH B1130      11.345  23.165  31.896  1.00  0.00      B    O  
ATOM   3409  H1  HOH B1130      12.316  22.885  31.857  1.00  0.00      B    H  
ATOM   3410  H2  HOH B1130      11.228  24.085  32.283  1.00  0.00      B    H  
ATOM   3411  O   HOH B1131      28.779  26.005   9.669  1.00  0.00      B    O  
ATOM   3412  H1  HOH B1131      28.873  25.026   9.448  1.00  0.00      B    H  
ATOM   3413  H2  HOH B1131      29.427  26.247  10.403  1.00  0.00      B    H  
ATOM   3414  O   HOH B1132       2.527  31.016  26.492  1.00  0.00      B    O  
ATOM   3415  H1  HOH B1132       3.225  30.418  26.062  1.00  0.00      B    H  
ATOM   3416  H2  HOH B1132       2.417  30.806  27.519  1.00  0.00      B    H  
ATOM   3417  O   HOH B1133      18.961  11.072  36.046  1.00  0.00      B    O  
ATOM   3418  H1  HOH B1133      18.675  10.179  36.280  1.00  0.00      B    H  
ATOM   3419  H2  HOH B1133      18.827  11.155  35.063  1.00  0.00      B    H  
ATOM   3420  O   HOH B1134       5.432  23.154  17.564  1.00  0.00      B    O  
ATOM   3421  H1  HOH B1134       5.801  24.041  17.215  1.00  0.00      B    H  
ATOM   3422  H2  HOH B1134       5.871  22.487  16.924  1.00  0.00      B    H  
ATOM   3423  O   HOH B1135       9.437  26.298  20.800  1.00  0.00      B    O  
ATOM   3424  H1  HOH B1135       9.742  25.964  21.727  1.00  0.00      B    H  
ATOM   3425  H2  HOH B1135       8.970  25.472  20.363  1.00  0.00      B    H  
ATOM   3426  O   HOH B1136      25.060  16.401   6.912  1.00  0.00      B    O  
ATOM   3427  H1  HOH B1136      24.721  16.801   6.038  1.00  0.00      B    H  
ATOM   3428  H2  HOH B1136      25.980  16.819   7.054  1.00  0.00      B    H  
ATOM   3429  O   HOH B1137      14.890  18.465  31.330  1.00  0.00      B    O  
ATOM   3430  H1  HOH B1137      14.484  17.590  31.660  1.00  0.00      B    H  
ATOM   3431  H2  HOH B1137      14.172  19.137  31.118  1.00  0.00      B    H  
ATOM   3432  O   HOH B1138      23.491  20.780  25.044  1.00  0.00      B    O  
ATOM   3433  H1  HOH B1138      23.260  20.445  24.117  1.00  0.00      B    H  
ATOM   3434  H2  HOH B1138      24.261  20.224  25.427  1.00  0.00      B    H  
ATOM   3435  O   HOH B1139       2.221  14.985   8.785  1.00  0.00      B    O  
ATOM   3436  H1  HOH B1139       3.162  15.197   8.497  1.00  0.00      B    H  
ATOM   3437  H2  HOH B1139       2.261  14.744   9.789  1.00  0.00      B    H  
ATOM   3438  O   HOH B1140      28.106  12.806  24.025  1.00  0.00      B    O  
ATOM   3439  H1  HOH B1140      27.750  13.687  24.301  1.00  0.00      B    H  
ATOM   3440  H2  HOH B1140      28.438  12.853  23.121  1.00  0.00      B    H  
ATOM   3441  O   HOH B1141      19.200  26.790  33.988  1.00  0.00      B    O  
ATOM   3442  H1  HOH B1141      20.014  27.190  34.491  1.00  0.00      B    H  
ATOM   3443  H2  HOH B1141      19.079  27.169  33.032  1.00  0.00      B    H  
ATOM   3444  O   HOH B1142      25.071  14.000  25.495  1.00  0.00      B    O  
ATOM   3445  H1  HOH B1142      24.944  13.491  24.660  1.00  0.00      B    H  
ATOM   3446  H2  HOH B1142      26.021  14.372  25.500  1.00  0.00      B    H  
ATOM   3447  O   HOH B1143      18.497   2.726  20.374  1.00  0.00      B    O  
ATOM   3448  H1  HOH B1143      19.259   3.219  20.828  1.00  0.00      B    H  
ATOM   3449  H2  HOH B1143      17.953   3.436  19.821  1.00  0.00      B    H  
ATOM   3450  O   HOH B1144      26.703  19.455  18.654  1.00  0.00      B    O  
ATOM   3451  H1  HOH B1144      27.133  20.244  19.217  1.00  0.00      B    H  
ATOM   3452  H2  HOH B1144      26.161  19.881  17.886  1.00  0.00      B    H  
ATOM   3453  O   HOH B1145      15.775  29.343  33.861  1.00  0.00      B    O  
ATOM   3454  H1  HOH B1145      16.411  28.597  34.212  1.00  0.00      B    H  
ATOM   3455  H2  HOH B1145      14.900  29.281  34.393  1.00  0.00      B    H  
ATOM   3456  O   HOH B1146      14.707  37.200  11.509  1.00  0.00      B    O  
ATOM   3457  H1  HOH B1146      14.325  37.486  12.428  1.00  0.00      B    H  
ATOM   3458  H2  HOH B1146      14.714  38.003  10.835  1.00  0.00      B    H  
ATOM   3459  O   HOH B1147      33.118  35.679   8.139  1.00  0.00      B    O  
ATOM   3460  H1  HOH B1147      33.613  34.827   8.216  1.00  0.00      B    H  
ATOM   3461  H2  HOH B1147      32.236  35.446   8.516  1.00  0.00      B    H  
ATOM   3462  O   HOH B1148      31.743  13.742  23.503  1.00  0.00      B    O  
ATOM   3463  H1  HOH B1148      32.457  13.222  24.005  1.00  0.00      B    H  
ATOM   3464  H2  HOH B1148      31.616  13.167  22.654  1.00  0.00      B    H  
ATOM   3465  O   HOH B1149      26.119  32.077   3.641  1.00  0.00      B    O  
ATOM   3466  H1  HOH B1149      25.300  32.033   4.268  1.00  0.00      B    H  
ATOM   3467  H2  HOH B1149      25.782  32.321   2.695  1.00  0.00      B    H  
ATOM   3468  O   HOH B1150      26.334   5.710   5.454  1.00  0.00      B    O  
ATOM   3469  H1  HOH B1150      26.205   4.841   5.850  1.00  0.00      B    H  
ATOM   3470  H2  HOH B1150      25.883   6.421   6.086  1.00  0.00      B    H  
ATOM   3471  O   HOH B1151       1.809  17.457  11.069  1.00  0.00      B    O  
ATOM   3472  H1  HOH B1151       2.782  17.649  11.262  1.00  0.00      B    H  
ATOM   3473  H2  HOH B1151       1.360  18.227  10.581  1.00  0.00      B    H  
ATOM   3474  O   HOH B1152      34.684   4.665  35.527  1.00  0.00      B    O  
ATOM   3475  H1  HOH B1152      35.189   4.538  34.626  1.00  0.00      B    H  
ATOM   3476  H2  HOH B1152      34.190   3.781  35.728  1.00  0.00      B    H  
ATOM   3477  O   HOH B1153      25.097  12.412   0.068  1.00  0.00      B    O  
ATOM   3478  H1  HOH B1153      25.191  12.363   1.068  1.00  0.00      B    H  
ATOM   3479  H2  HOH B1153      25.974  12.064  -0.257  1.00  0.00      B    H  
ATOM   3480  O   HOH B1154      25.795  15.583  16.352  1.00  0.00      B    O  
ATOM   3481  H1  HOH B1154      26.627  16.219  16.343  1.00  0.00      B    H  
ATOM   3482  H2  HOH B1154      25.602  15.321  15.448  1.00  0.00      B    H  
ATOM   3483  O   HOH B1155      34.412  19.185   9.533  1.00  0.00      B    O  
ATOM   3484  H1  HOH B1155      34.608  20.089   9.125  1.00  0.00      B    H  
ATOM   3485  H2  HOH B1155      34.343  18.473   8.735  1.00  0.00      B    H  
ATOM   3486  O   HOH B1156      12.938  27.436  18.362  1.00  0.00      B    O  
ATOM   3487  H1  HOH B1156      13.016  26.858  19.156  1.00  0.00      B    H  
ATOM   3488  H2  HOH B1156      13.237  28.335  18.645  1.00  0.00      B    H  
ATOM   3489  O   HOH B1157      12.263  34.380  24.154  1.00  0.00      B    O  
ATOM   3490  H1  HOH B1157      11.825  33.885  24.929  1.00  0.00      B    H  
ATOM   3491  H2  HOH B1157      11.915  35.337  24.205  1.00  0.00      B    H  
ATOM   3492  O   HOH B1158      36.165  19.702  27.562  1.00  0.00      B    O  
ATOM   3493  H1  HOH B1158      35.691  20.326  26.892  1.00  0.00      B    H  
ATOM   3494  H2  HOH B1158      35.468  19.153  28.080  1.00  0.00      B    H  
ATOM   3495  O   HOH B1159      29.788  35.402  26.840  1.00  0.00      B    O  
ATOM   3496  H1  HOH B1159      29.920  35.177  27.840  1.00  0.00      B    H  
ATOM   3497  H2  HOH B1159      30.167  36.374  26.834  1.00  0.00      B    H  
ATOM   3498  O   HOH B1160      20.483   2.401  24.566  1.00  0.00      B    O  
ATOM   3499  H1  HOH B1160      19.788   1.730  24.526  1.00  0.00      B    H  
ATOM   3500  H2  HOH B1160      21.328   2.003  24.333  1.00  0.00      B    H  
ATOM   3501  O   HOH B1161       6.920  29.166  16.140  1.00  0.00      B    O  
ATOM   3502  H1  HOH B1161       7.567  29.717  16.750  1.00  0.00      B    H  
ATOM   3503  H2  HOH B1161       6.501  28.452  16.661  1.00  0.00      B    H  
ATOM   3504  O   HOH B1162      21.591   7.219   9.609  1.00  0.00      B    O  
ATOM   3505  H1  HOH B1162      21.448   8.058   9.002  1.00  0.00      B    H  
ATOM   3506  H2  HOH B1162      21.696   7.504  10.595  1.00  0.00      B    H  
ATOM   3507  O   HOH B1163       9.519  14.646   8.816  1.00  0.00      B    O  
ATOM   3508  H1  HOH B1163      10.082  14.043   9.426  1.00  0.00      B    H  
ATOM   3509  H2  HOH B1163       9.648  14.278   7.891  1.00  0.00      B    H  
ATOM   3510  O   HOH B1164      19.894  18.630  30.521  1.00  0.00      B    O  
ATOM   3511  H1  HOH B1164      20.894  18.698  30.272  1.00  0.00      B    H  
ATOM   3512  H2  HOH B1164      19.480  17.887  29.972  1.00  0.00      B    H  
ATOM   3513  O   HOH B1165       7.518  13.158  11.640  1.00  0.00      B    O  
ATOM   3514  H1  HOH B1165       6.579  12.727  11.661  1.00  0.00      B    H  
ATOM   3515  H2  HOH B1165       8.052  12.636  12.365  1.00  0.00      B    H  
ATOM   3516  O   HOH B1166      14.481  20.281  26.297  1.00  0.00      B    O  
ATOM   3517  H1  HOH B1166      14.980  20.882  27.019  1.00  0.00      B    H  
ATOM   3518  H2  HOH B1166      14.310  19.384  26.769  1.00  0.00      B    H  
ATOM   3519  O   HOH B1167      32.716  16.435  22.668  1.00  0.00      B    O  
ATOM   3520  H1  HOH B1167      32.319  15.493  22.659  1.00  0.00      B    H  
ATOM   3521  H2  HOH B1167      32.029  17.053  22.988  1.00  0.00      B    H  
ATOM   3522  O   HOH B1168      10.803  24.186  13.334  1.00  0.00      B    O  
ATOM   3523  H1  HOH B1168      10.683  25.173  13.616  1.00  0.00      B    H  
ATOM   3524  H2  HOH B1168      10.786  24.198  12.318  1.00  0.00      B    H  
ATOM   3525  O   HOH B1169      38.158  19.814   7.867  1.00  0.00      B    O  
ATOM   3526  H1  HOH B1169      38.011  20.707   7.386  1.00  0.00      B    H  
ATOM   3527  H2  HOH B1169      37.506  19.066   7.570  1.00  0.00      B    H  
ATOM   3528  O   HOH B1170      34.928  33.055  33.759  1.00  0.00      B    O  
ATOM   3529  H1  HOH B1170      34.359  32.368  34.268  1.00  0.00      B    H  
ATOM   3530  H2  HOH B1170      35.905  32.752  33.790  1.00  0.00      B    H  
ATOM   3531  O   HOH B1171      15.225   8.083  12.851  1.00  0.00      B    O  
ATOM   3532  H1  HOH B1171      15.438   8.184  13.799  1.00  0.00      B    H  
ATOM   3533  H2  HOH B1171      14.678   7.226  12.847  1.00  0.00      B    H  
ATOM   3534  O   HOH B1172      11.281  30.252  18.153  1.00  0.00      B    O  
ATOM   3535  H1  HOH B1172      11.187  29.351  18.697  1.00  0.00      B    H  
ATOM   3536  H2  HOH B1172      11.245  31.058  18.743  1.00  0.00      B    H  
ATOM   3537  O   HOH B1173      36.164  37.779  31.505  1.00  0.00      B    O  
ATOM   3538  H1  HOH B1173      36.246  37.746  30.528  1.00  0.00      B    H  
ATOM   3539  H2  HOH B1173      37.112  37.737  31.891  1.00  0.00      B    H  
ATOM   3540  O   HOH B1174      13.514  38.014   6.626  1.00  0.00      B    O  
ATOM   3541  H1  HOH B1174      14.189  38.713   6.336  1.00  0.00      B    H  
ATOM   3542  H2  HOH B1174      12.633  38.213   6.152  1.00  0.00      B    H  
ATOM   3543  O   HOH B1175      25.050  20.834  16.820  1.00  0.00      B    O  
ATOM   3544  H1  HOH B1175      24.269  20.222  16.596  1.00  0.00      B    H  
ATOM   3545  H2  HOH B1175      25.584  21.011  15.957  1.00  0.00      B    H  
ATOM   3546  O   HOH B1176      33.493   0.703  13.869  1.00  0.00      B    O  
ATOM   3547  H1  HOH B1176      34.459   0.965  14.098  1.00  0.00      B    H  
ATOM   3548  H2  HOH B1176      32.936   1.576  13.729  1.00  0.00      B    H  
ATOM   3549  O   HOH B1177      26.340  30.940  32.779  1.00  0.00      B    O  
ATOM   3550  H1  HOH B1177      26.291  31.588  33.609  1.00  0.00      B    H  
ATOM   3551  H2  HOH B1177      27.095  31.207  32.174  1.00  0.00      B    H  
ATOM   3552  O   HOH B1178      34.083  34.236  29.681  1.00  0.00      B    O  
ATOM   3553  H1  HOH B1178      34.870  33.918  30.156  1.00  0.00      B    H  
ATOM   3554  H2  HOH B1178      33.764  34.959  30.205  1.00  0.00      B    H  
ATOM   3555  O   HOH B1179      14.499  34.874  33.780  1.00  0.00      B    O  
ATOM   3556  H1  HOH B1179      15.031  34.289  34.452  1.00  0.00      B    H  
ATOM   3557  H2  HOH B1179      14.834  34.545  32.897  1.00  0.00      B    H  
ATOM   3558  O   HOH B1180      19.531  15.011   7.960  1.00  0.00      B    O  
ATOM   3559  H1  HOH B1180      19.140  15.489   8.758  1.00  0.00      B    H  
ATOM   3560  H2  HOH B1180      20.016  14.230   8.294  1.00  0.00      B    H  
ATOM   3561  O   HOH B1181      21.638  35.097  22.089  1.00  0.00      B    O  
ATOM   3562  H1  HOH B1181      21.293  35.176  21.171  1.00  0.00      B    H  
ATOM   3563  H2  HOH B1181      21.871  35.986  22.350  1.00  0.00      B    H  
ATOM   3564  O   HOH B1182       4.409  24.835  32.395  1.00  0.00      B    O  
ATOM   3565  H1  HOH B1182       4.275  23.934  32.927  1.00  0.00      B    H  
ATOM   3566  H2  HOH B1182       4.363  24.610  31.405  1.00  0.00      B    H  
ATOM   3567  O   HOH B1183       4.882  17.210  34.970  1.00  0.00      B    O  
ATOM   3568  H1  HOH B1183       4.239  17.928  34.604  1.00  0.00      B    H  
ATOM   3569  H2  HOH B1183       5.814  17.526  34.607  1.00  0.00      B    H  
ATOM   3570  O   HOH B1184      26.696  27.136   4.011  1.00  0.00      B    O  
ATOM   3571  H1  HOH B1184      26.735  28.159   3.737  1.00  0.00      B    H  
ATOM   3572  H2  HOH B1184      27.683  26.795   3.997  1.00  0.00      B    H  
ATOM   3573  O   HOH B1185      34.213  11.554  20.550  1.00  0.00      B    O  
ATOM   3574  H1  HOH B1185      35.154  11.254  20.250  1.00  0.00      B    H  
ATOM   3575  H2  HOH B1185      33.998  11.040  21.384  1.00  0.00      B    H  
ATOM   3576  O   HOH B1186       4.994   7.927  23.117  1.00  0.00      B    O  
ATOM   3577  H1  HOH B1186       4.940   8.200  22.114  1.00  0.00      B    H  
ATOM   3578  H2  HOH B1186       5.654   7.234  23.301  1.00  0.00      B    H  
ATOM   3579  O   HOH B1187      27.265  24.959  34.116  1.00  0.00      B    O  
ATOM   3580  H1  HOH B1187      27.809  25.773  34.167  1.00  0.00      B    H  
ATOM   3581  H2  HOH B1187      27.679  24.288  34.760  1.00  0.00      B    H  
ATOM   3582  O   HOH B1188       8.921  10.499  18.797  1.00  0.00      B    O  
ATOM   3583  H1  HOH B1188       9.832  10.842  19.170  1.00  0.00      B    H  
ATOM   3584  H2  HOH B1188       9.018   9.606  18.358  1.00  0.00      B    H  
ATOM   3585  O   HOH B1189      34.215  31.102  21.657  1.00  0.00      B    O  
ATOM   3586  H1  HOH B1189      33.725  30.369  21.086  1.00  0.00      B    H  
ATOM   3587  H2  HOH B1189      33.705  31.943  21.595  1.00  0.00      B    H  
ATOM   3588  O   HOH B1190      12.958   4.995  23.597  1.00  0.00      B    O  
ATOM   3589  H1  HOH B1190      12.631   4.228  23.068  1.00  0.00      B    H  
ATOM   3590  H2  HOH B1190      13.443   5.658  22.980  1.00  0.00      B    H  
ATOM   3591  O   HOH B1191      37.293  37.656   7.069  1.00  0.00      B    O  
ATOM   3592  H1  HOH B1191      36.819  36.787   7.127  1.00  0.00      B    H  
ATOM   3593  H2  HOH B1191      36.610  38.337   6.803  1.00  0.00      B    H  
ATOM   3594  O   HOH B1192       5.792  19.837  31.595  1.00  0.00      B    O  
ATOM   3595  H1  HOH B1192       5.261  19.002  31.336  1.00  0.00      B    H  
ATOM   3596  H2  HOH B1192       5.198  20.571  31.934  1.00  0.00      B    H  
ATOM   3597  O   HOH B1193      37.716   2.024  31.300  1.00  0.00      B    O  
ATOM   3598  H1  HOH B1193      38.484   1.303  31.149  1.00  0.00      B    H  
ATOM   3599  H2  HOH B1193      37.640   2.257  32.294  1.00  0.00      B    H  
ATOM   3600  O   HOH B1194       2.505   5.168  26.342  1.00  0.00      B    O  
ATOM   3601  H1  HOH B1194       3.257   5.187  27.011  1.00  0.00      B    H  
ATOM   3602  H2  HOH B1194       1.633   5.087  26.867  1.00  0.00      B    H  
ATOM   3603  O   HOH B1195      20.357  38.134  14.449  1.00  0.00      B    O  
ATOM   3604  H1  HOH B1195      19.993  37.450  13.796  1.00  0.00      B    H  
ATOM   3605  H2  HOH B1195      21.135  37.659  14.883  1.00  0.00      B    H  
ATOM   3606  O   HOH B1196      11.103   5.366  11.328  1.00  0.00      B    O  
ATOM   3607  H1  HOH B1196      10.945   5.339  10.341  1.00  0.00      B    H  
ATOM   3608  H2  HOH B1196      10.543   6.164  11.704  1.00  0.00      B    H  
ATOM   3609  O   HOH B1197      23.720  12.879  27.508  1.00  0.00      B    O  
ATOM   3610  H1  HOH B1197      24.221  13.368  26.746  1.00  0.00      B    H  
ATOM   3611  H2  HOH B1197      23.085  12.268  27.035  1.00  0.00      B    H  
ATOM   3612  O   HOH B1198      23.642  35.605  19.542  1.00  0.00      B    O  
ATOM   3613  H1  HOH B1198      23.462  36.285  18.726  1.00  0.00      B    H  
ATOM   3614  H2  HOH B1198      23.935  34.687  19.217  1.00  0.00      B    H  
ATOM   3615  O   HOH B1199      37.340  37.903  29.046  1.00  0.00      B    O  
ATOM   3616  H1  HOH B1199      36.876  37.148  28.589  1.00  0.00      B    H  
ATOM   3617  H2  HOH B1199      38.087  38.243  28.423  1.00  0.00      B    H  
ATOM   3618  O   HOH B1200       7.219  19.929  19.434  1.00  0.00      B    O  
ATOM   3619  H1  HOH B1200       6.384  20.472  19.569  1.00  0.00      B    H  
ATOM   3620  H2  HOH B1200       7.155  19.072  20.013  1.00  0.00      B    H  
ATOM   3621  O   HOH B1201      39.077  17.940  13.172  1.00  0.00      B    O  
ATOM   3622  H1  HOH B1201      38.426  17.150  13.138  1.00  0.00      B    H  
ATOM   3623  H2  HOH B1201      39.614  17.959  12.303  1.00  0.00      B    H  
ATOM   3624  O   HOH B1202      22.709  21.205  12.394  1.00  0.00      B    O  
ATOM   3625  H1  HOH B1202      23.675  21.132  12.053  1.00  0.00      B    H  
ATOM   3626  H2  HOH B1202      22.448  20.314  12.833  1.00  0.00      B    H  
ATOM   3627  O   HOH B1203      29.241  12.557   7.839  1.00  0.00      B    O  
ATOM   3628  H1  HOH B1203      30.088  13.157   7.861  1.00  0.00      B    H  
ATOM   3629  H2  HOH B1203      28.840  12.567   6.908  1.00  0.00      B    H  
ATOM   3630  O   HOH B1204      19.143   9.529   2.002  1.00  0.00      B    O  
ATOM   3631  H1  HOH B1204      19.589   9.050   1.255  1.00  0.00      B    H  
ATOM   3632  H2  HOH B1204      19.721  10.342   2.182  1.00  0.00      B    H  
ATOM   3633  O   HOH B1205      17.944  20.984  24.128  1.00  0.00      B    O  
ATOM   3634  H1  HOH B1205      18.114  21.256  25.082  1.00  0.00      B    H  
ATOM   3635  H2  HOH B1205      18.831  21.013  23.610  1.00  0.00      B    H  
ATOM   3636  O   HOH B1206       4.946   2.150  38.337  1.00  0.00      B    O  
ATOM   3637  H1  HOH B1206       4.089   1.684  38.604  1.00  0.00      B    H  
ATOM   3638  H2  HOH B1206       5.609   1.387  38.184  1.00  0.00      B    H  
ATOM   3639  O   HOH B1207      32.998  20.971  30.618  1.00  0.00      B    O  
ATOM   3640  H1  HOH B1207      32.735  20.394  31.393  1.00  0.00      B    H  
ATOM   3641  H2  HOH B1207      32.586  20.518  29.801  1.00  0.00      B    H  
ATOM   3642  O   HOH B1208      23.815   5.140  11.319  1.00  0.00      B    O  
ATOM   3643  H1  HOH B1208      23.361   5.943  10.898  1.00  0.00      B    H  
ATOM   3644  H2  HOH B1208      24.155   4.624  10.523  1.00  0.00      B    H  
ATOM   3645  O   HOH B1209      22.633  20.032  29.960  1.00  0.00      B    O  
ATOM   3646  H1  HOH B1209      22.425  20.491  29.109  1.00  0.00      B    H  
ATOM   3647  H2  HOH B1209      22.593  19.023  29.859  1.00  0.00      B    H  
ATOM   3648  O   HOH B1210       6.049  10.188   6.060  1.00  0.00      B    O  
ATOM   3649  H1  HOH B1210       5.293   9.677   6.410  1.00  0.00      B    H  
ATOM   3650  H2  HOH B1210       5.958  10.289   5.045  1.00  0.00      B    H  
ATOM   3651  O   HOH B1211      15.575  12.726   9.242  1.00  0.00      B    O  
ATOM   3652  H1  HOH B1211      15.606  12.393   8.232  1.00  0.00      B    H  
ATOM   3653  H2  HOH B1211      15.553  13.754   9.133  1.00  0.00      B    H  
ATOM   3654  O   HOH B1212       8.832  36.942  16.407  1.00  0.00      B    O  
ATOM   3655  H1  HOH B1212       9.716  36.782  16.875  1.00  0.00      B    H  
ATOM   3656  H2  HOH B1212       8.527  36.085  16.003  1.00  0.00      B    H  
ATOM   3657  O   HOH B1213       8.248  21.892  13.726  1.00  0.00      B    O  
ATOM   3658  H1  HOH B1213       8.374  20.900  13.732  1.00  0.00      B    H  
ATOM   3659  H2  HOH B1213       8.616  22.078  12.763  1.00  0.00      B    H  
ATOM   3660  O   HOH B1214       5.011  25.669   5.156  1.00  0.00      B    O  
ATOM   3661  H1  HOH B1214       4.456  26.459   5.527  1.00  0.00      B    H  
ATOM   3662  H2  HOH B1214       4.558  24.826   5.335  1.00  0.00      B    H  
ATOM   3663  O   HOH B1215       7.159  18.028  21.427  1.00  0.00      B    O  
ATOM   3664  H1  HOH B1215       7.733  18.076  22.258  1.00  0.00      B    H  
ATOM   3665  H2  HOH B1215       6.650  17.159  21.472  1.00  0.00      B    H  
ATOM   3666  O   HOH B1216      12.404  31.401  31.105  1.00  0.00      B    O  
ATOM   3667  H1  HOH B1216      12.396  30.394  31.039  1.00  0.00      B    H  
ATOM   3668  H2  HOH B1216      12.331  31.615  32.102  1.00  0.00      B    H  
ATOM   3669  O   HOH B1217      13.189   4.180  38.291  1.00  0.00      B    O  
ATOM   3670  H1  HOH B1217      12.523   4.129  37.488  1.00  0.00      B    H  
ATOM   3671  H2  HOH B1217      13.794   3.376  38.221  1.00  0.00      B    H  
ATOM   3672  O   HOH B1218      21.465   2.894  38.521  1.00  0.00      B    O  
ATOM   3673  H1  HOH B1218      22.067   2.226  38.088  1.00  0.00      B    H  
ATOM   3674  H2  HOH B1218      21.470   3.686  37.907  1.00  0.00      B    H  
ATOM   3675  O   HOH B1219      28.524  33.738  37.596  1.00  0.00      B    O  
ATOM   3676  H1  HOH B1219      28.436  32.889  37.031  1.00  0.00      B    H  
ATOM   3677  H2  HOH B1219      28.653  33.467  38.564  1.00  0.00      B    H  
ATOM   3678  O   HOH B1220       1.421  22.899   1.690  1.00  0.00      B    O  
ATOM   3679  H1  HOH B1220       0.524  23.240   2.107  1.00  0.00      B    H  
ATOM   3680  H2  HOH B1220       1.154  22.373   0.810  1.00  0.00      B    H  
ATOM   3681  O   HOH B1221       1.812  17.428   5.251  1.00  0.00      B    O  
ATOM   3682  H1  HOH B1221       2.125  16.466   5.009  1.00  0.00      B    H  
ATOM   3683  H2  HOH B1221       1.283  17.817   4.492  1.00  0.00      B    H  
ATOM   3684  O   HOH B1222      10.142   8.789   2.485  1.00  0.00      B    O  
ATOM   3685  H1  HOH B1222       9.681   8.445   3.273  1.00  0.00      B    H  
ATOM   3686  H2  HOH B1222      11.028   9.294   2.741  1.00  0.00      B    H  
ATOM   3687  O   HOH B1223      31.766  11.947  21.191  1.00  0.00      B    O  
ATOM   3688  H1  HOH B1223      31.307  11.703  20.336  1.00  0.00      B    H  
ATOM   3689  H2  HOH B1223      32.732  11.852  20.962  1.00  0.00      B    H  
ATOM   3690  O   HOH B1224      32.342  22.077  27.215  1.00  0.00      B    O  
ATOM   3691  H1  HOH B1224      31.582  22.634  27.689  1.00  0.00      B    H  
ATOM   3692  H2  HOH B1224      33.119  22.667  27.037  1.00  0.00      B    H  
ATOM   3693  O   HOH B1225       5.416  23.034  29.953  1.00  0.00      B    O  
ATOM   3694  H1  HOH B1225       5.239  23.494  29.136  1.00  0.00      B    H  
ATOM   3695  H2  HOH B1225       5.072  22.095  29.963  1.00  0.00      B    H  
ATOM   3696  O   HOH B1226       6.930   8.227  13.141  1.00  0.00      B    O  
ATOM   3697  H1  HOH B1226       7.464   8.198  12.269  1.00  0.00      B    H  
ATOM   3698  H2  HOH B1226       6.009   7.880  12.895  1.00  0.00      B    H  
ATOM   3699  O   HOH B1227      22.561   6.960   2.983  1.00  0.00      B    O  
ATOM   3700  H1  HOH B1227      22.155   6.038   3.178  1.00  0.00      B    H  
ATOM   3701  H2  HOH B1227      22.389   7.667   3.743  1.00  0.00      B    H  
ATOM   3702  O   HOH B1228      17.847  11.169   9.505  1.00  0.00      B    O  
ATOM   3703  H1  HOH B1228      17.470  11.039  10.461  1.00  0.00      B    H  
ATOM   3704  H2  HOH B1228      17.106  11.528   8.906  1.00  0.00      B    H  
ATOM   3705  O   HOH B1229       8.171  14.939  20.047  1.00  0.00      B    O  
ATOM   3706  H1  HOH B1229       7.734  14.568  19.250  1.00  0.00      B    H  
ATOM   3707  H2  HOH B1229       7.509  15.108  20.718  1.00  0.00      B    H  
ATOM   3708  O   HOH B1230      12.764   2.937  21.422  1.00  0.00      B    O  
ATOM   3709  H1  HOH B1230      11.872   2.863  20.988  1.00  0.00      B    H  
ATOM   3710  H2  HOH B1230      13.082   2.002  21.649  1.00  0.00      B    H  
ATOM   3711  O   HOH B1231      22.417  29.045  11.986  1.00  0.00      B    O  
ATOM   3712  H1  HOH B1231      21.472  29.269  11.798  1.00  0.00      B    H  
ATOM   3713  H2  HOH B1231      22.955  29.898  11.836  1.00  0.00      B    H  
ATOM   3714  O   HOH B1232       0.368  22.166  28.974  1.00  0.00      B    O  
ATOM   3715  H1  HOH B1232       0.242  23.041  28.495  1.00  0.00      B    H  
ATOM   3716  H2  HOH B1232       0.895  21.500  28.445  1.00  0.00      B    H  
ATOM   3717  O   HOH B1233      13.239  20.828   1.612  1.00  0.00      B    O  
ATOM   3718  H1  HOH B1233      13.377  21.615   2.212  1.00  0.00      B    H  
ATOM   3719  H2  HOH B1233      12.322  20.525   1.728  1.00  0.00      B    H  
ATOM   3720  O   HOH B1234       5.802  33.879  33.148  1.00  0.00      B    O  
ATOM   3721  H1  HOH B1234       6.418  34.255  33.849  1.00  0.00      B    H  
ATOM   3722  H2  HOH B1234       6.123  32.922  32.923  1.00  0.00      B    H  
ATOM   3723  O   HOH B1235      26.981  32.439  23.013  1.00  0.00      B    O  
ATOM   3724  H1  HOH B1235      27.274  32.837  23.864  1.00  0.00      B    H  
ATOM   3725  H2  HOH B1235      27.554  32.724  22.302  1.00  0.00      B    H  
ATOM   3726  O   HOH B1236      23.376  29.465  23.676  1.00  0.00      B    O  
ATOM   3727  H1  HOH B1236      22.988  28.979  22.913  1.00  0.00      B    H  
ATOM   3728  H2  HOH B1236      23.025  30.449  23.636  1.00  0.00      B    H  
ATOM   3729  O   HOH B1237      28.227  17.624  32.896  1.00  0.00      B    O  
ATOM   3730  H1  HOH B1237      28.528  17.529  31.924  1.00  0.00      B    H  
ATOM   3731  H2  HOH B1237      27.202  17.432  32.913  1.00  0.00      B    H  
ATOM   3732  O   HOH B1238      18.418   0.229  34.429  1.00  0.00      B    O  
ATOM   3733  H1  HOH B1238      17.952  -0.205  35.221  1.00  0.00      B    H  
ATOM   3734  H2  HOH B1238      18.427   1.242  34.610  1.00  0.00      B    H  
ATOM   3735  O   HOH B1239       1.339  10.613   8.899  1.00  0.00      B    O  
ATOM   3736  H1  HOH B1239       2.254  10.360   9.269  1.00  0.00      B    H  
ATOM   3737  H2  HOH B1239       1.502  11.296   8.164  1.00  0.00      B    H  
ATOM   3738  O   HOH B1240      32.385  11.896   4.029  1.00  0.00      B    O  
ATOM   3739  H1  HOH B1240      32.213  10.876   3.904  1.00  0.00      B    H  
ATOM   3740  H2  HOH B1240      32.884  12.040   4.877  1.00  0.00      B    H  
ATOM   3741  O   HOH B1241      -0.205  21.533  11.631  1.00  0.00      B    O  
ATOM   3742  H1  HOH B1241       0.358  21.850  12.428  1.00  0.00      B    H  
ATOM   3743  H2  HOH B1241       0.378  21.531  10.792  1.00  0.00      B    H  
ATOM   3744  O   HOH B1242       2.615  11.073  34.564  1.00  0.00      B    O  
ATOM   3745  H1  HOH B1242       3.090  11.694  33.904  1.00  0.00      B    H  
ATOM   3746  H2  HOH B1242       3.303  10.343  34.806  1.00  0.00      B    H  
ATOM   3747  O   HOH B1243      23.669  18.521  19.431  1.00  0.00      B    O  
ATOM   3748  H1  HOH B1243      24.286  18.709  18.663  1.00  0.00      B    H  
ATOM   3749  H2  HOH B1243      22.820  18.060  19.080  1.00  0.00      B    H  
ATOM   3750  O   HOH B1244      21.040  22.292  30.588  1.00  0.00      B    O  
ATOM   3751  H1  HOH B1244      21.686  22.962  30.158  1.00  0.00      B    H  
ATOM   3752  H2  HOH B1244      21.509  21.405  30.782  1.00  0.00      B    H  
ATOM   3753  O   HOH B1245      37.246  16.225  35.871  1.00  0.00      B    O  
ATOM   3754  H1  HOH B1245      36.278  15.988  35.682  1.00  0.00      B    H  
ATOM   3755  H2  HOH B1245      37.668  16.602  34.999  1.00  0.00      B    H  
ATOM   3756  O   HOH B1246       2.120   3.836  31.558  1.00  0.00      B    O  
ATOM   3757  H1  HOH B1246       1.992   2.953  31.070  1.00  0.00      B    H  
ATOM   3758  H2  HOH B1246       2.731   4.457  31.016  1.00  0.00      B    H  
ATOM   3759  O   HOH B1247      21.044  11.970  12.371  1.00  0.00      B    O  
ATOM   3760  H1  HOH B1247      20.740  11.390  13.143  1.00  0.00      B    H  
ATOM   3761  H2  HOH B1247      22.025  11.779  12.135  1.00  0.00      B    H  
ATOM   3762  O   HOH B1248      16.310  27.522  21.650  1.00  0.00      B    O  
ATOM   3763  H1  HOH B1248      15.596  28.141  21.971  1.00  0.00      B    H  
ATOM   3764  H2  HOH B1248      15.977  26.556  21.709  1.00  0.00      B    H  
ATOM   3765  O   HOH B1249       2.574  35.857  29.171  1.00  0.00      B    O  
ATOM   3766  H1  HOH B1249       3.052  35.406  28.394  1.00  0.00      B    H  
ATOM   3767  H2  HOH B1249       3.271  35.817  29.900  1.00  0.00      B    H  
ATOM   3768  O   HOH B1250      22.964  19.879  21.967  1.00  0.00      B    O  
ATOM   3769  H1  HOH B1250      22.603  19.139  22.583  1.00  0.00      B    H  
ATOM   3770  H2  HOH B1250      23.229  19.456  21.080  1.00  0.00      B    H  
ATOM   3771  O   HOH B1251       3.144  30.120  38.131  1.00  0.00      B    O  
ATOM   3772  H1  HOH B1251       2.105  30.036  38.036  1.00  0.00      B    H  
ATOM   3773  H2  HOH B1251       3.420  30.979  37.708  1.00  0.00      B    H  
ATOM   3774  O   HOH B1252      17.186  23.353  14.460  1.00  0.00      B    O  
ATOM   3775  H1  HOH B1252      17.804  22.620  14.329  1.00  0.00      B    H  
ATOM   3776  H2  HOH B1252      17.750  24.194  14.395  1.00  0.00      B    H  
ATOM   3777  O   HOH B1253      24.362   4.785   8.119  1.00  0.00      B    O  
ATOM   3778  H1  HOH B1253      25.208   5.286   7.840  1.00  0.00      B    H  
ATOM   3779  H2  HOH B1253      23.491   5.265   7.909  1.00  0.00      B    H  
ATOM   3780  O   HOH B1254      27.450  15.374  25.113  1.00  0.00      B    O  
ATOM   3781  H1  HOH B1254      28.446  15.335  25.034  1.00  0.00      B    H  
ATOM   3782  H2  HOH B1254      27.060  15.862  24.340  1.00  0.00      B    H  
ATOM   3783  O   HOH B1255      14.495   4.376  32.611  1.00  0.00      B    O  
ATOM   3784  H1  HOH B1255      14.894   5.309  32.544  1.00  0.00      B    H  
ATOM   3785  H2  HOH B1255      13.496   4.408  32.486  1.00  0.00      B    H  
ATOM   3786  O   HOH B1256      15.127  25.043  22.165  1.00  0.00      B    O  
ATOM   3787  H1  HOH B1256      15.328  24.299  21.521  1.00  0.00      B    H  
ATOM   3788  H2  HOH B1256      15.199  24.593  23.072  1.00  0.00      B    H  
ATOM   3789  O   HOH B1257      38.248  13.786  19.657  1.00  0.00      B    O  
ATOM   3790  H1  HOH B1257      37.510  14.458  19.625  1.00  0.00      B    H  
ATOM   3791  H2  HOH B1257      38.399  13.387  18.699  1.00  0.00      B    H  
ATOM   3792  O   HOH B1258      20.156  27.000  17.602  1.00  0.00      B    O  
ATOM   3793  H1  HOH B1258      20.191  26.040  17.211  1.00  0.00      B    H  
ATOM   3794  H2  HOH B1258      19.876  27.673  16.886  1.00  0.00      B    H  
ATOM   3795  O   HOH B1259      33.000   2.779  38.440  1.00  0.00      B    O  
ATOM   3796  H1  HOH B1259      32.501   3.264  39.164  1.00  0.00      B    H  
ATOM   3797  H2  HOH B1259      32.593   3.022  37.568  1.00  0.00      B    H  
ATOM   3798  O   HOH B1260      14.339  25.452  34.325  1.00  0.00      B    O  
ATOM   3799  H1  HOH B1260      15.244  25.924  34.321  1.00  0.00      B    H  
ATOM   3800  H2  HOH B1260      13.645  26.090  33.895  1.00  0.00      B    H  
ATOM   3801  O   HOH B1261      35.986   1.036  14.894  1.00  0.00      B    O  
ATOM   3802  H1  HOH B1261      37.021   0.967  15.025  1.00  0.00      B    H  
ATOM   3803  H2  HOH B1261      35.652   1.345  15.841  1.00  0.00      B    H  
ATOM   3804  O   HOH B1262       0.697  36.207  36.074  1.00  0.00      B    O  
ATOM   3805  H1  HOH B1262       1.169  36.699  36.832  1.00  0.00      B    H  
ATOM   3806  H2  HOH B1262      -0.272  36.077  36.306  1.00  0.00      B    H  
ATOM   3807  O   HOH B1263      20.102  13.670  20.528  1.00  0.00      B    O  
ATOM   3808  H1  HOH B1263      19.699  13.523  21.448  1.00  0.00      B    H  
ATOM   3809  H2  HOH B1263      20.211  14.676  20.395  1.00  0.00      B    H  
ATOM   3810  O   HOH B1264      21.227  10.750   3.033  1.00  0.00      B    O  
ATOM   3811  H1  HOH B1264      21.296  11.332   3.891  1.00  0.00      B    H  
ATOM   3812  H2  HOH B1264      21.673   9.875   3.186  1.00  0.00      B    H  
ATOM   3813  O   HOH B1265       9.979  20.924  26.114  1.00  0.00      B    O  
ATOM   3814  H1  HOH B1265      10.092  19.945  25.796  1.00  0.00      B    H  
ATOM   3815  H2  HOH B1265      10.710  21.397  25.615  1.00  0.00      B    H  
ATOM   3816  O   HOH B1266      32.922  20.902  22.551  1.00  0.00      B    O  
ATOM   3817  H1  HOH B1266      33.399  21.732  22.857  1.00  0.00      B    H  
ATOM   3818  H2  HOH B1266      33.542  20.095  22.864  1.00  0.00      B    H  
ATOM   3819  O   HOH B1267      14.677  22.838  34.293  1.00  0.00      B    O  
ATOM   3820  H1  HOH B1267      14.677  23.846  34.470  1.00  0.00      B    H  
ATOM   3821  H2  HOH B1267      15.662  22.530  34.114  1.00  0.00      B    H  
ATOM   3822  O   HOH B1268      24.884  13.485  10.819  1.00  0.00      B    O  
ATOM   3823  H1  HOH B1268      24.716  13.870   9.900  1.00  0.00      B    H  
ATOM   3824  H2  HOH B1268      25.702  13.989  11.140  1.00  0.00      B    H  
ATOM   3825  O   HOH B1269       2.146  13.601  38.340  1.00  0.00      B    O  
ATOM   3826  H1  HOH B1269       1.556  14.247  37.830  1.00  0.00      B    H  
ATOM   3827  H2  HOH B1269       1.516  13.025  38.937  1.00  0.00      B    H  
ATOM   3828  O   HOH B1270      27.167  17.438  23.174  1.00  0.00      B    O  
ATOM   3829  H1  HOH B1270      27.101  18.163  23.887  1.00  0.00      B    H  
ATOM   3830  H2  HOH B1270      26.540  17.700  22.398  1.00  0.00      B    H  
ATOM   3831  O   HOH B1271      32.622   1.253  31.716  1.00  0.00      B    O  
ATOM   3832  H1  HOH B1271      32.032   0.589  31.218  1.00  0.00      B    H  
ATOM   3833  H2  HOH B1271      32.761   2.070  31.132  1.00  0.00      B    H  
ATOM   3834  O   HOH B1272      23.803  14.694   8.187  1.00  0.00      B    O  
ATOM   3835  H1  HOH B1272      23.276  15.280   8.863  1.00  0.00      B    H  
ATOM   3836  H2  HOH B1272      24.274  15.363   7.562  1.00  0.00      B    H  
ATOM   3837  O   HOH B1273      21.106  20.336  10.340  1.00  0.00      B    O  
ATOM   3838  H1  HOH B1273      21.291  21.028   9.601  1.00  0.00      B    H  
ATOM   3839  H2  HOH B1273      21.536  20.598  11.178  1.00  0.00      B    H  
ATOM   3840  O   HOH B1274       2.920  18.991  34.165  1.00  0.00      B    O  
ATOM   3841  H1  HOH B1274       3.213  19.872  33.768  1.00  0.00      B    H  
ATOM   3842  H2  HOH B1274       2.262  18.545  33.532  1.00  0.00      B    H  
ATOM   3843  O   HOH B1275      29.947  17.327  13.078  1.00  0.00      B    O  
ATOM   3844  H1  HOH B1275      29.790  17.441  14.081  1.00  0.00      B    H  
ATOM   3845  H2  HOH B1275      30.909  17.662  12.893  1.00  0.00      B    H  
ATOM   3846  O   HOH B1276      17.822   8.072  17.673  1.00  0.00      B    O  
ATOM   3847  H1  HOH B1276      17.943   8.230  18.701  1.00  0.00      B    H  
ATOM   3848  H2  HOH B1276      18.636   7.557  17.300  1.00  0.00      B    H  
ATOM   3849  O   HOH B1277       3.031   2.818  25.000  1.00  0.00      B    O  
ATOM   3850  H1  HOH B1277       3.039   3.743  25.425  1.00  0.00      B    H  
ATOM   3851  H2  HOH B1277       3.294   3.094  24.014  1.00  0.00      B    H  
ATOM   3852  O   HOH B1278      32.521  15.117  19.218  1.00  0.00      B    O  
ATOM   3853  H1  HOH B1278      33.194  15.793  19.621  1.00  0.00      B    H  
ATOM   3854  H2  HOH B1278      31.610  15.327  19.718  1.00  0.00      B    H  
ATOM   3855  O   HOH B1279       1.556  19.510   1.298  1.00  0.00      B    O  
ATOM   3856  H1  HOH B1279       0.937  19.179   2.109  1.00  0.00      B    H  
ATOM   3857  H2  HOH B1279       2.417  19.049   1.490  1.00  0.00      B    H  
ATOM   3858  O   HOH B1280      24.887  16.589  36.027  1.00  0.00      B    O  
ATOM   3859  H1  HOH B1280      25.678  16.268  36.603  1.00  0.00      B    H  
ATOM   3860  H2  HOH B1280      25.142  17.576  35.756  1.00  0.00      B    H  
ATOM   3861  O   HOH B1281      21.516   0.492   2.514  1.00  0.00      B    O  
ATOM   3862  H1  HOH B1281      21.305   0.561   3.520  1.00  0.00      B    H  
ATOM   3863  H2  HOH B1281      22.248  -0.331   2.458  1.00  0.00      B    H  
ATOM   3864  O   HOH B1282      23.338  28.109  16.669  1.00  0.00      B    O  
ATOM   3865  H1  HOH B1282      23.602  27.271  17.178  1.00  0.00      B    H  
ATOM   3866  H2  HOH B1282      22.873  27.880  15.767  1.00  0.00      B    H  
ATOM   3867  O   HOH B1283      30.397  37.008   7.316  1.00  0.00      B    O  
ATOM   3868  H1  HOH B1283      29.652  36.478   6.755  1.00  0.00      B    H  
ATOM   3869  H2  HOH B1283      29.921  37.756   7.689  1.00  0.00      B    H  
ATOM   3870  O   HOH B1284      30.161  26.930  22.449  1.00  0.00      B    O  
ATOM   3871  H1  HOH B1284      30.519  27.338  23.356  1.00  0.00      B    H  
ATOM   3872  H2  HOH B1284      29.321  27.385  22.279  1.00  0.00      B    H  
ATOM   3873  O   HOH B1285      31.214  21.452  24.446  1.00  0.00      B    O  
ATOM   3874  H1  HOH B1285      31.662  21.758  25.293  1.00  0.00      B    H  
ATOM   3875  H2  HOH B1285      31.944  21.473  23.721  1.00  0.00      B    H  
ATOM   3876  O   HOH B1286      38.161  33.795  24.602  1.00  0.00      B    O  
ATOM   3877  H1  HOH B1286      37.891  32.937  25.042  1.00  0.00      B    H  
ATOM   3878  H2  HOH B1286      37.745  33.851  23.719  1.00  0.00      B    H  
ATOM   3879  O   HOH B1287      34.317  11.924   6.041  1.00  0.00      B    O  
ATOM   3880  H1  HOH B1287      34.407  12.843   6.410  1.00  0.00      B    H  
ATOM   3881  H2  HOH B1287      34.201  11.219   6.792  1.00  0.00      B    H  
ATOM   3882  O   HOH B1288      23.648  27.115  10.364  1.00  0.00      B    O  
ATOM   3883  H1  HOH B1288      23.566  27.676   9.519  1.00  0.00      B    H  
ATOM   3884  H2  HOH B1288      23.293  27.726  11.125  1.00  0.00      B    H  
ATOM   3885  O   HOH B1289      12.664   9.267  27.281  1.00  0.00      B    O  
ATOM   3886  H1  HOH B1289      12.751   9.766  26.392  1.00  0.00      B    H  
ATOM   3887  H2  HOH B1289      12.364   8.297  27.096  1.00  0.00      B    H  
ATOM   3888  O   HOH B1290      33.362  33.922  26.874  1.00  0.00      B    O  
ATOM   3889  H1  HOH B1290      33.211  34.238  27.830  1.00  0.00      B    H  
ATOM   3890  H2  HOH B1290      32.785  33.097  26.756  1.00  0.00      B    H  
ATOM   3891  O   HOH B1291      34.117  38.502  32.981  1.00  0.00      B    O  
ATOM   3892  H1  HOH B1291      33.812  39.372  32.594  1.00  0.00      B    H  
ATOM   3893  H2  HOH B1291      34.993  38.217  32.476  1.00  0.00      B    H  
ATOM   3894  O   HOH B1292       1.174   9.718  14.050  1.00  0.00      B    O  
ATOM   3895  H1  HOH B1292       1.398   8.954  14.681  1.00  0.00      B    H  
ATOM   3896  H2  HOH B1292       1.860   9.745  13.355  1.00  0.00      B    H  
ATOM   3897  O   HOH B1293       5.232  26.793  34.295  1.00  0.00      B    O  
ATOM   3898  H1  HOH B1293       6.146  26.477  34.574  1.00  0.00      B    H  
ATOM   3899  H2  HOH B1293       5.021  26.374  33.396  1.00  0.00      B    H  
ATOM   3900  O   HOH B1294      36.153  26.134  21.932  1.00  0.00      B    O  
ATOM   3901  H1  HOH B1294      36.353  26.009  20.953  1.00  0.00      B    H  
ATOM   3902  H2  HOH B1294      35.141  26.121  22.062  1.00  0.00      B    H  
ATOM   3903  O   HOH B1295      11.579  16.971  29.787  1.00  0.00      B    O  
ATOM   3904  H1  HOH B1295      11.543  17.450  30.719  1.00  0.00      B    H  
ATOM   3905  H2  HOH B1295      11.270  15.972  29.943  1.00  0.00      B    H  
ATOM   3906  O   HOH B1296      30.628   5.707   9.897  1.00  0.00      B    O  
ATOM   3907  H1  HOH B1296      30.305   6.577   9.430  1.00  0.00      B    H  
ATOM   3908  H2  HOH B1296      30.689   4.995   9.184  1.00  0.00      B    H  
ATOM   3909  O   HOH B1297      21.421  26.183   4.627  1.00  0.00      B    O  
ATOM   3910  H1  HOH B1297      22.081  26.490   3.915  1.00  0.00      B    H  
ATOM   3911  H2  HOH B1297      20.576  26.021   4.195  1.00  0.00      B    H  
ATOM   3912  O   HOH B1298       6.552   7.611  -0.085  1.00  0.00      B    O  
ATOM   3913  H1  HOH B1298       6.331   6.904   0.566  1.00  0.00      B    H  
ATOM   3914  H2  HOH B1298       7.582   7.652  -0.236  1.00  0.00      B    H  
ATOM   3915  O   HOH B1299       3.749  38.493  36.190  1.00  0.00      B    O  
ATOM   3916  H1  HOH B1299       4.365  38.347  36.958  1.00  0.00      B    H  
ATOM   3917  H2  HOH B1299       4.164  38.040  35.397  1.00  0.00      B    H  
ATOM   3918  O   HOH B1300      23.904  31.379   7.589  1.00  0.00      B    O  
ATOM   3919  H1  HOH B1300      24.716  31.354   8.234  1.00  0.00      B    H  
ATOM   3920  H2  HOH B1300      23.573  30.437   7.416  1.00  0.00      B    H  
ATOM   3921  O   HOH B1301       3.237  18.765  23.131  1.00  0.00      B    O  
ATOM   3922  H1  HOH B1301       4.040  19.194  23.598  1.00  0.00      B    H  
ATOM   3923  H2  HOH B1301       3.490  18.640  22.151  1.00  0.00      B    H  
ATOM   3924  O   HOH B1302       7.273  21.988  26.225  1.00  0.00      B    O  
ATOM   3925  H1  HOH B1302       6.851  21.343  26.866  1.00  0.00      B    H  
ATOM   3926  H2  HOH B1302       8.277  21.734  26.242  1.00  0.00      B    H  
ATOM   3927  O   HOH B1303      32.539  30.765  24.247  1.00  0.00      B    O  
ATOM   3928  H1  HOH B1303      31.639  31.161  24.135  1.00  0.00      B    H  
ATOM   3929  H2  HOH B1303      32.984  30.668  23.321  1.00  0.00      B    H  
ATOM   3930  O   HOH B1304      18.983  10.099  33.391  1.00  0.00      B    O  
ATOM   3931  H1  HOH B1304      19.516  10.650  32.706  1.00  0.00      B    H  
ATOM   3932  H2  HOH B1304      19.070   9.180  33.046  1.00  0.00      B    H  
ATOM   3933  O   HOH B1305      17.704   7.764   3.468  1.00  0.00      B    O  
ATOM   3934  H1  HOH B1305      18.120   8.572   3.033  1.00  0.00      B    H  
ATOM   3935  H2  HOH B1305      17.588   6.976   2.830  1.00  0.00      B    H  
ATOM   3936  O   HOH B1306      28.575   3.899  12.421  1.00  0.00      B    O  
ATOM   3937  H1  HOH B1306      29.105   3.119  12.046  1.00  0.00      B    H  
ATOM   3938  H2  HOH B1306      28.758   4.627  11.719  1.00  0.00      B    H  
ATOM   3939  O   HOH B1307      34.185  15.949   2.508  1.00  0.00      B    O  
ATOM   3940  H1  HOH B1307      33.751  16.381   1.667  1.00  0.00      B    H  
ATOM   3941  H2  HOH B1307      34.583  15.064   2.289  1.00  0.00      B    H  
ATOM   3942  O   HOH B1308      38.201   8.961  25.875  1.00  0.00      B    O  
ATOM   3943  H1  HOH B1308      37.911   9.902  25.616  1.00  0.00      B    H  
ATOM   3944  H2  HOH B1308      38.346   8.367  25.100  1.00  0.00      B    H  
ATOM   3945  O   HOH B1309       7.268  10.587  14.420  1.00  0.00      B    O  
ATOM   3946  H1  HOH B1309       6.901  10.512  15.303  1.00  0.00      B    H  
ATOM   3947  H2  HOH B1309       7.329   9.665  14.009  1.00  0.00      B    H  
ATOM   3948  O   HOH B1310      18.630   0.848   7.511  1.00  0.00      B    O  
ATOM   3949  H1  HOH B1310      18.098   1.373   6.819  1.00  0.00      B    H  
ATOM   3950  H2  HOH B1310      19.008   0.067   7.062  1.00  0.00      B    H  
ATOM   3951  O   HOH B1311      19.372  15.115   5.225  1.00  0.00      B    O  
ATOM   3952  H1  HOH B1311      18.586  14.514   5.021  1.00  0.00      B    H  
ATOM   3953  H2  HOH B1311      19.417  15.269   6.246  1.00  0.00      B    H  
ATOM   3954  O   HOH B1312       0.434  21.314  38.856  1.00  0.00      B    O  
ATOM   3955  H1  HOH B1312       0.755  20.638  39.518  1.00  0.00      B    H  
ATOM   3956  H2  HOH B1312      -0.469  21.006  38.542  1.00  0.00      B    H  
ATOM   3957  O   HOH B1313      21.795  22.311  14.600  1.00  0.00      B    O  
ATOM   3958  H1  HOH B1313      22.495  22.967  15.078  1.00  0.00      B    H  
ATOM   3959  H2  HOH B1313      22.239  21.993  13.785  1.00  0.00      B    H  
ATOM   3960  O   HOH B1314      12.054   2.260  30.093  1.00  0.00      B    O  
ATOM   3961  H1  HOH B1314      12.335   3.097  30.610  1.00  0.00      B    H  
ATOM   3962  H2  HOH B1314      12.943   1.719  29.859  1.00  0.00      B    H  
ATOM   3963  O   HOH B1315      38.752  21.738  25.167  1.00  0.00      B    O  
ATOM   3964  H1  HOH B1315      38.824  21.345  24.184  1.00  0.00      B    H  
ATOM   3965  H2  HOH B1315      39.522  21.388  25.777  1.00  0.00      B    H  
ATOM   3966  O   HOH B1316       1.857  15.215  34.370  1.00  0.00      B    O  
ATOM   3967  H1  HOH B1316       2.881  15.064  34.547  1.00  0.00      B    H  
ATOM   3968  H2  HOH B1316       1.449  15.211  35.250  1.00  0.00      B    H  
ATOM   3969  O   HOH B1317      29.233  37.876  11.673  1.00  0.00      B    O  
ATOM   3970  H1  HOH B1317      30.106  37.619  11.227  1.00  0.00      B    H  
ATOM   3971  H2  HOH B1317      29.490  38.551  12.411  1.00  0.00      B    H  
ATOM   3972  O   HOH B1318       0.275  25.764  38.741  1.00  0.00      B    O  
ATOM   3973  H1  HOH B1318      -0.462  26.169  39.323  1.00  0.00      B    H  
ATOM   3974  H2  HOH B1318       1.172  25.771  39.284  1.00  0.00      B    H  
ATOM   3975  O   HOH B1319      29.111  13.493  21.233  1.00  0.00      B    O  
ATOM   3976  H1  HOH B1319      30.042  13.115  21.177  1.00  0.00      B    H  
ATOM   3977  H2  HOH B1319      29.283  14.464  21.116  1.00  0.00      B    H  
ATOM   3978  O   HOH B1320       0.935  37.792  21.232  1.00  0.00      B    O  
ATOM   3979  H1  HOH B1320       0.219  37.868  21.963  1.00  0.00      B    H  
ATOM   3980  H2  HOH B1320       1.695  38.520  21.406  1.00  0.00      B    H  
ATOM   3981  O   HOH B1321      37.507  32.460   6.308  1.00  0.00      B    O  
ATOM   3982  H1  HOH B1321      36.518  32.387   5.993  1.00  0.00      B    H  
ATOM   3983  H2  HOH B1321      37.861  31.572   5.995  1.00  0.00      B    H  
ATOM   3984  O   HOH B1322       7.808  26.629  13.539  1.00  0.00      B    O  
ATOM   3985  H1  HOH B1322       7.188  25.906  13.103  1.00  0.00      B    H  
ATOM   3986  H2  HOH B1322       8.197  26.313  14.431  1.00  0.00      B    H  
ATOM   3987  O   HOH B1323      16.765  22.025   5.208  1.00  0.00      B    O  
ATOM   3988  H1  HOH B1323      16.470  22.846   4.708  1.00  0.00      B    H  
ATOM   3989  H2  HOH B1323      17.772  22.182   5.326  1.00  0.00      B    H  
ATOM   3990  O   HOH B1324      28.489   1.182   3.517  1.00  0.00      B    O  
ATOM   3991  H1  HOH B1324      28.948   1.115   2.652  1.00  0.00      B    H  
ATOM   3992  H2  HOH B1324      29.089   1.690   4.182  1.00  0.00      B    H  
ATOM   3993  O   HOH B1325      12.192   1.647  24.960  1.00  0.00      B    O  
ATOM   3994  H1  HOH B1325      12.235   0.968  24.159  1.00  0.00      B    H  
ATOM   3995  H2  HOH B1325      12.118   2.502  24.488  1.00  0.00      B    H  
ATOM   3996  O   HOH B1326      12.475  15.562  19.811  1.00  0.00      B    O  
ATOM   3997  H1  HOH B1326      12.011  15.932  20.630  1.00  0.00      B    H  
ATOM   3998  H2  HOH B1326      12.096  14.650  19.621  1.00  0.00      B    H  
ATOM   3999  O   HOH B1327      15.440  18.685  35.174  1.00  0.00      B    O  
ATOM   4000  H1  HOH B1327      15.913  18.118  35.791  1.00  0.00      B    H  
ATOM   4001  H2  HOH B1327      16.012  18.730  34.339  1.00  0.00      B    H  
ATOM   4002  O   HOH B1328      38.008  26.483  13.473  1.00  0.00      B    O  
ATOM   4003  H1  HOH B1328      37.314  25.805  13.762  1.00  0.00      B    H  
ATOM   4004  H2  HOH B1328      38.030  26.492  12.435  1.00  0.00      B    H  
ATOM   4005  O   HOH B1329       3.331   6.902   9.778  1.00  0.00      B    O  
ATOM   4006  H1  HOH B1329       4.235   6.975  10.190  1.00  0.00      B    H  
ATOM   4007  H2  HOH B1329       3.062   5.933   9.689  1.00  0.00      B    H  
ATOM   4008  O   HOH B1330      28.425  34.024  21.449  1.00  0.00      B    O  
ATOM   4009  H1  HOH B1330      27.982  34.798  21.004  1.00  0.00      B    H  
ATOM   4010  H2  HOH B1330      28.866  33.548  20.661  1.00  0.00      B    H  
ATOM   4011  O   HOH B1331      31.182  35.424  12.364  1.00  0.00      B    O  
ATOM   4012  H1  HOH B1331      30.942  35.452  11.379  1.00  0.00      B    H  
ATOM   4013  H2  HOH B1331      31.244  34.423  12.626  1.00  0.00      B    H  
ATOM   4014  O   HOH B1332      10.937  20.512  33.266  1.00  0.00      B    O  
ATOM   4015  H1  HOH B1332      11.074  21.317  32.630  1.00  0.00      B    H  
ATOM   4016  H2  HOH B1332      11.825  20.451  33.725  1.00  0.00      B    H  
ATOM   4017  O   HOH B1333      34.314   6.541  28.612  1.00  0.00      B    O  
ATOM   4018  H1  HOH B1333      34.730   7.464  28.740  1.00  0.00      B    H  
ATOM   4019  H2  HOH B1333      34.988   5.818  28.803  1.00  0.00      B    H  
ATOM   4020  O   HOH B1334       9.778  23.104  29.518  1.00  0.00      B    O  
ATOM   4021  H1  HOH B1334      10.193  23.140  30.473  1.00  0.00      B    H  
ATOM   4022  H2  HOH B1334      10.382  22.478  29.016  1.00  0.00      B    H  
ATOM   4023  O   HOH B1335       0.814   8.422   1.308  1.00  0.00      B    O  
ATOM   4024  H1  HOH B1335       1.692   8.090   0.960  1.00  0.00      B    H  
ATOM   4025  H2  HOH B1335       1.068   9.275   1.770  1.00  0.00      B    H  
ATOM   4026  O   HOH B1336       3.649  30.827  16.684  1.00  0.00      B    O  
ATOM   4027  H1  HOH B1336       4.323  30.807  15.879  1.00  0.00      B    H  
ATOM   4028  H2  HOH B1336       3.045  31.674  16.555  1.00  0.00      B    H  
ATOM   4029  O   HOH B1337      26.858  18.819  11.677  1.00  0.00      B    O  
ATOM   4030  H1  HOH B1337      27.224  17.819  11.516  1.00  0.00      B    H  
ATOM   4031  H2  HOH B1337      27.632  19.453  11.439  1.00  0.00      B    H  
ATOM   4032  O   HOH B1338      28.883  20.442  31.471  1.00  0.00      B    O  
ATOM   4033  H1  HOH B1338      28.735  19.659  32.089  1.00  0.00      B    H  
ATOM   4034  H2  HOH B1338      28.540  21.293  31.931  1.00  0.00      B    H  
ATOM   4035  O   HOH B1339       6.764  18.803  34.125  1.00  0.00      B    O  
ATOM   4036  H1  HOH B1339       6.747  19.103  33.161  1.00  0.00      B    H  
ATOM   4037  H2  HOH B1339       6.655  19.607  34.780  1.00  0.00      B    H  
ATOM   4038  O   HOH B1340      10.134  25.729   6.358  1.00  0.00      B    O  
ATOM   4039  H1  HOH B1340       9.148  26.001   6.317  1.00  0.00      B    H  
ATOM   4040  H2  HOH B1340      10.590  26.355   6.980  1.00  0.00      B    H  
ATOM   4041  O   HOH B1341      18.432   2.939  35.372  1.00  0.00      B    O  
ATOM   4042  H1  HOH B1341      19.337   2.631  35.475  1.00  0.00      B    H  
ATOM   4043  H2  HOH B1341      18.357   3.689  34.680  1.00  0.00      B    H  
ATOM   4044  O   HOH B1342      27.079  23.370  25.573  1.00  0.00      B    O  
ATOM   4045  H1  HOH B1342      27.873  23.159  25.013  1.00  0.00      B    H  
ATOM   4046  H2  HOH B1342      27.180  22.835  26.420  1.00  0.00      B    H  
ATOM   4047  O   HOH B1343       4.235  18.010   8.601  1.00  0.00      B    O  
ATOM   4048  H1  HOH B1343       3.286  18.222   8.285  1.00  0.00      B    H  
ATOM   4049  H2  HOH B1343       4.418  17.040   8.381  1.00  0.00      B    H  
ATOM   4050  O   HOH B1344      34.744   4.822  18.172  1.00  0.00      B    O  
ATOM   4051  H1  HOH B1344      35.539   5.511  17.973  1.00  0.00      B    H  
ATOM   4052  H2  HOH B1344      34.166   5.052  19.013  1.00  0.00      B    H  
ATOM   4053  O   HOH B1345      14.231   1.341  39.207  1.00  0.00      B    O  
ATOM   4054  H1  HOH B1345      13.531   0.665  38.880  1.00  0.00      B    H  
ATOM   4055  H2  HOH B1345      15.123   1.218  38.660  1.00  0.00      B    H  
ATOM   4056  O   HOH B1346      21.454   0.822  27.377  1.00  0.00      B    O  
ATOM   4057  H1  HOH B1346      22.247   0.651  26.708  1.00  0.00      B    H  
ATOM   4058  H2  HOH B1346      21.241  -0.110  27.757  1.00  0.00      B    H  
ATOM   4059  O   HOH B1347      37.342  24.869   6.296  1.00  0.00      B    O  
ATOM   4060  H1  HOH B1347      36.444  25.147   6.074  1.00  0.00      B    H  
ATOM   4061  H2  HOH B1347      37.929  25.637   6.088  1.00  0.00      B    H  
ATOM   4062  O   HOH B1348      35.621  22.174  15.074  1.00  0.00      B    O  
ATOM   4063  H1  HOH B1348      36.410  21.579  14.878  1.00  0.00      B    H  
ATOM   4064  H2  HOH B1348      34.886  21.923  14.409  1.00  0.00      B    H  
ATOM   4065  O   HOH B1349      19.482   7.504  26.311  1.00  0.00      B    O  
ATOM   4066  H1  HOH B1349      19.757   7.044  25.464  1.00  0.00      B    H  
ATOM   4067  H2  HOH B1349      19.615   6.864  27.066  1.00  0.00      B    H  
ATOM   4068  O   HOH B1350      26.967   1.263   9.188  1.00  0.00      B    O  
ATOM   4069  H1  HOH B1350      26.355   1.907   9.625  1.00  0.00      B    H  
ATOM   4070  H2  HOH B1350      26.880   0.289   9.527  1.00  0.00      B    H  
ATOM   4071  O   HOH B1351       9.074  24.659  23.368  1.00  0.00      B    O  
ATOM   4072  H1  HOH B1351       9.449  23.752  23.338  1.00  0.00      B    H  
ATOM   4073  H2  HOH B1351       8.596  24.790  24.269  1.00  0.00      B    H  
ATOM   4074  O   HOH B1352      14.324  13.921  30.091  1.00  0.00      B    O  
ATOM   4075  H1  HOH B1352      15.068  13.816  29.423  1.00  0.00      B    H  
ATOM   4076  H2  HOH B1352      13.744  14.661  29.713  1.00  0.00      B    H  
ATOM   4077  O   HOH B1353      17.272  32.569   8.831  1.00  0.00      B    O  
ATOM   4078  H1  HOH B1353      16.360  32.610   8.525  1.00  0.00      B    H  
ATOM   4079  H2  HOH B1353      17.792  33.330   8.379  1.00  0.00      B    H  
ATOM   4080  O   HOH B1354      37.602  32.757  32.776  1.00  0.00      B    O  
ATOM   4081  H1  HOH B1354      38.490  33.220  32.728  1.00  0.00      B    H  
ATOM   4082  H2  HOH B1354      37.780  31.821  32.552  1.00  0.00      B    H  
ATOM   4083  O   HOH B1355      27.981   7.250  14.526  1.00  0.00      B    O  
ATOM   4084  H1  HOH B1355      28.609   8.021  14.892  1.00  0.00      B    H  
ATOM   4085  H2  HOH B1355      27.582   7.572  13.629  1.00  0.00      B    H  
ATOM   4086  O   HOH B1356      25.418   7.164   3.127  1.00  0.00      B    O  
ATOM   4087  H1  HOH B1356      25.591   6.617   3.971  1.00  0.00      B    H  
ATOM   4088  H2  HOH B1356      24.450   7.082   2.996  1.00  0.00      B    H  
ATOM   4089  O   HOH B1357      24.434   8.721  10.639  1.00  0.00      B    O  
ATOM   4090  H1  HOH B1357      23.654   9.016  10.086  1.00  0.00      B    H  
ATOM   4091  H2  HOH B1357      24.032   8.290  11.438  1.00  0.00      B    H  
ATOM   4092  O   HOH B1358      15.747   2.275  23.936  1.00  0.00      B    O  
ATOM   4093  H1  HOH B1358      16.568   2.451  23.405  1.00  0.00      B    H  
ATOM   4094  H2  HOH B1358      14.962   1.973  23.345  1.00  0.00      B    H  
ATOM   4095  O   HOH B1359      29.432   8.258   9.356  1.00  0.00      B    O  
ATOM   4096  H1  HOH B1359      28.441   8.488   9.257  1.00  0.00      B    H  
ATOM   4097  H2  HOH B1359      29.984   8.941   8.905  1.00  0.00      B    H  
ATOM   4098  O   HOH B1360      22.208   3.462  21.379  1.00  0.00      B    O  
ATOM   4099  H1  HOH B1360      22.141   3.150  20.414  1.00  0.00      B    H  
ATOM   4100  H2  HOH B1360      22.661   2.666  21.863  1.00  0.00      B    H  
ATOM   4101  O   HOH B1361      31.972  16.168   4.118  1.00  0.00      B    O  
ATOM   4102  H1  HOH B1361      32.770  15.892   3.593  1.00  0.00      B    H  
ATOM   4103  H2  HOH B1361      31.287  15.407   4.015  1.00  0.00      B    H  
ATOM   4104  O   HOH B1362      17.608  24.227  10.304  1.00  0.00      B    O  
ATOM   4105  H1  HOH B1362      17.174  23.435  10.813  1.00  0.00      B    H  
ATOM   4106  H2  HOH B1362      18.542  24.327  10.557  1.00  0.00      B    H  
ATOM   4107  O   HOH B1363      28.225  26.187  25.042  1.00  0.00      B    O  
ATOM   4108  H1  HOH B1363      29.006  26.026  25.580  1.00  0.00      B    H  
ATOM   4109  H2  HOH B1363      27.711  25.345  25.002  1.00  0.00      B    H  
ATOM   4110  O   HOH B1364       8.042  28.538  30.764  1.00  0.00      B    O  
ATOM   4111  H1  HOH B1364       8.328  27.836  31.408  1.00  0.00      B    H  
ATOM   4112  H2  HOH B1364       8.639  28.399  29.885  1.00  0.00      B    H  
ATOM   4113  O   HOH B1365      18.832   7.430  32.287  1.00  0.00      B    O  
ATOM   4114  H1  HOH B1365      19.557   7.411  31.537  1.00  0.00      B    H  
ATOM   4115  H2  HOH B1365      17.971   7.062  31.862  1.00  0.00      B    H  
ATOM   4116  O   HOH B1366      11.628  34.828   5.535  1.00  0.00      B    O  
ATOM   4117  H1  HOH B1366      10.686  35.068   5.259  1.00  0.00      B    H  
ATOM   4118  H2  HOH B1366      11.950  34.173   4.792  1.00  0.00      B    H  
ATOM   4119  O   HOH B1367      35.059  36.486  35.313  1.00  0.00      B    O  
ATOM   4120  H1  HOH B1367      34.981  35.661  34.717  1.00  0.00      B    H  
ATOM   4121  H2  HOH B1367      35.087  37.198  34.666  1.00  0.00      B    H  
ATOM   4122  O   HOH B1368      17.810  18.386  28.501  1.00  0.00      B    O  
ATOM   4123  H1  HOH B1368      17.110  19.123  28.574  1.00  0.00      B    H  
ATOM   4124  H2  HOH B1368      17.637  17.730  29.271  1.00  0.00      B    H  
ATOM   4125  O   HOH B1369       9.208  25.074   1.964  1.00  0.00      B    O  
ATOM   4126  H1  HOH B1369      10.074  25.261   1.353  1.00  0.00      B    H  
ATOM   4127  H2  HOH B1369       8.575  25.880   1.869  1.00  0.00      B    H  
ATOM   4128  O   HOH B1370      13.435  20.439  34.619  1.00  0.00      B    O  
ATOM   4129  H1  HOH B1370      14.219  19.818  34.846  1.00  0.00      B    H  
ATOM   4130  H2  HOH B1370      13.783  21.448  34.563  1.00  0.00      B    H  
ATOM   4131  O   HOH B1371      27.440  14.258  18.015  1.00  0.00      B    O  
ATOM   4132  H1  HOH B1371      27.113  14.845  18.744  1.00  0.00      B    H  
ATOM   4133  H2  HOH B1371      26.956  14.477  17.151  1.00  0.00      B    H  
ATOM   4134  O   HOH B1372       3.880  33.169  37.653  1.00  0.00      B    O  
ATOM   4135  H1  HOH B1372       3.819  33.111  36.682  1.00  0.00      B    H  
ATOM   4136  H2  HOH B1372       4.806  32.822  37.939  1.00  0.00      B    H  
ATOM   4137  O   HOH B1373      26.001  11.379  26.896  1.00  0.00      B    O  
ATOM   4138  H1  HOH B1373      26.665  12.161  26.970  1.00  0.00      B    H  
ATOM   4139  H2  HOH B1373      25.108  11.714  27.236  1.00  0.00      B    H  
ATOM   4140  O   HOH B1374      29.904   7.254  25.184  1.00  0.00      B    O  
ATOM   4141  H1  HOH B1374      29.559   6.626  24.478  1.00  0.00      B    H  
ATOM   4142  H2  HOH B1374      29.253   8.040  25.128  1.00  0.00      B    H  
ATOM   4143  O   HOH B1375      11.384  13.256  32.363  1.00  0.00      B    O  
ATOM   4144  H1  HOH B1375      11.201  14.046  33.008  1.00  0.00      B    H  
ATOM   4145  H2  HOH B1375      12.149  12.708  32.689  1.00  0.00      B    H  
ATOM   4146  O   HOH B1376      34.991  33.885  18.653  1.00  0.00      B    O  
ATOM   4147  H1  HOH B1376      35.942  34.178  18.754  1.00  0.00      B    H  
ATOM   4148  H2  HOH B1376      35.014  32.881  18.410  1.00  0.00      B    H  
ATOM   4149  O   HOH B1377       4.814  15.668  29.571  1.00  0.00      B    O  
ATOM   4150  H1  HOH B1377       4.811  15.325  28.662  1.00  0.00      B    H  
ATOM   4151  H2  HOH B1377       4.612  14.930  30.211  1.00  0.00      B    H  
ATOM   4152  O   HOH B1378       4.936   5.300   0.680  1.00  0.00      B    O  
ATOM   4153  H1  HOH B1378       5.443   5.334  -0.173  1.00  0.00      B    H  
ATOM   4154  H2  HOH B1378       5.069   4.414   1.148  1.00  0.00      B    H  
ATOM   4155  O   HOH B1379      25.875  12.293  30.028  1.00  0.00      B    O  
ATOM   4156  H1  HOH B1379      25.457  13.006  30.648  1.00  0.00      B    H  
ATOM   4157  H2  HOH B1379      26.235  11.555  30.563  1.00  0.00      B    H  
ATOM   4158  O   HOH B1380      30.643  35.590  37.119  1.00  0.00      B    O  
ATOM   4159  H1  HOH B1380      30.692  36.144  38.016  1.00  0.00      B    H  
ATOM   4160  H2  HOH B1380      30.206  34.673  37.324  1.00  0.00      B    H  
ATOM   4161  O   HOH B1381      27.144  34.145  28.556  1.00  0.00      B    O  
ATOM   4162  H1  HOH B1381      27.031  33.461  27.782  1.00  0.00      B    H  
ATOM   4163  H2  HOH B1381      26.219  34.387  28.857  1.00  0.00      B    H  
ATOM   4164  O   HOH B1382      36.800   5.006   2.892  1.00  0.00      B    O  
ATOM   4165  H1  HOH B1382      36.219   4.194   2.941  1.00  0.00      B    H  
ATOM   4166  H2  HOH B1382      36.574   5.530   2.139  1.00  0.00      B    H  
ATOM   4167  O   HOH B1383       4.920   8.284  20.455  1.00  0.00      B    O  
ATOM   4168  H1  HOH B1383       5.756   8.849  20.366  1.00  0.00      B    H  
ATOM   4169  H2  HOH B1383       4.148   8.915  20.114  1.00  0.00      B    H  
ATOM   4170  O   HOH B1384      10.286  15.624  25.767  1.00  0.00      B    O  
ATOM   4171  H1  HOH B1384      10.037  15.074  24.919  1.00  0.00      B    H  
ATOM   4172  H2  HOH B1384       9.942  15.081  26.548  1.00  0.00      B    H  
ATOM   4173  O   HOH B1385      27.771   3.020  21.439  1.00  0.00      B    O  
ATOM   4174  H1  HOH B1385      27.003   2.985  22.066  1.00  0.00      B    H  
ATOM   4175  H2  HOH B1385      28.553   2.688  21.998  1.00  0.00      B    H  
ATOM   4176  O   HOH B1386      10.795  17.027   9.709  1.00  0.00      B    O  
ATOM   4177  H1  HOH B1386      10.902  17.648  10.491  1.00  0.00      B    H  
ATOM   4178  H2  HOH B1386       9.842  17.007   9.403  1.00  0.00      B    H  
ATOM   4179  O   HOH B1387       0.931  38.886  36.936  1.00  0.00      B    O  
ATOM   4180  H1  HOH B1387      -0.051  39.208  36.939  1.00  0.00      B    H  
ATOM   4181  H2  HOH B1387       1.112  38.737  35.975  1.00  0.00      B    H  
ATOM   4182  O   HOH B1388       2.044   4.814  17.007  1.00  0.00      B    O  
ATOM   4183  H1  HOH B1388       1.868   5.598  17.618  1.00  0.00      B    H  
ATOM   4184  H2  HOH B1388       2.774   5.140  16.383  1.00  0.00      B    H  
ATOM   4185  O   HOH B1389      14.871   5.653  14.674  1.00  0.00      B    O  
ATOM   4186  H1  HOH B1389      14.697   5.565  13.646  1.00  0.00      B    H  
ATOM   4187  H2  HOH B1389      15.895   5.496  14.837  1.00  0.00      B    H  
ATOM   4188  O   HOH B1390      25.970  19.807   2.857  1.00  0.00      B    O  
ATOM   4189  H1  HOH B1390      26.947  19.801   2.899  1.00  0.00      B    H  
ATOM   4190  H2  HOH B1390      25.712  20.799   2.903  1.00  0.00      B    H  
ATOM   4191  O   HOH B1391      34.792  30.934  18.041  1.00  0.00      B    O  
ATOM   4192  H1  HOH B1391      34.100  30.446  18.671  1.00  0.00      B    H  
ATOM   4193  H2  HOH B1391      34.298  30.951  17.154  1.00  0.00      B    H  
ATOM   4194  O   HOH B1392       2.758   8.227  16.050  1.00  0.00      B    O  
ATOM   4195  H1  HOH B1392       3.001   7.496  15.393  1.00  0.00      B    H  
ATOM   4196  H2  HOH B1392       2.464   7.786  16.934  1.00  0.00      B    H  
ATOM   4197  O   HOH B1393      32.216  19.110  28.015  1.00  0.00      B    O  
ATOM   4198  H1  HOH B1393      31.666  18.634  27.281  1.00  0.00      B    H  
ATOM   4199  H2  HOH B1393      32.622  19.949  27.651  1.00  0.00      B    H  
ATOM   4200  O   HOH B1394      15.550  24.175   3.766  1.00  0.00      B    O  
ATOM   4201  H1  HOH B1394      14.586  24.143   3.636  1.00  0.00      B    H  
ATOM   4202  H2  HOH B1394      15.907  24.606   2.980  1.00  0.00      B    H  
ATOM   4203  O   HOH B1395      15.749   7.419   5.557  1.00  0.00      B    O  
ATOM   4204  H1  HOH B1395      16.013   6.531   5.948  1.00  0.00      B    H  
ATOM   4205  H2  HOH B1395      16.096   7.433   4.596  1.00  0.00      B    H  
ATOM   4206  O   HOH B1396      18.431   8.632  20.202  1.00  0.00      B    O  
ATOM   4207  H1  HOH B1396      18.799   9.531  19.869  1.00  0.00      B    H  
ATOM   4208  H2  HOH B1396      17.976   8.735  21.078  1.00  0.00      B    H  
ATOM   4209  O   HOH B1397      21.737  13.441  17.175  1.00  0.00      B    O  
ATOM   4210  H1  HOH B1397      21.704  12.410  17.350  1.00  0.00      B    H  
ATOM   4211  H2  HOH B1397      22.472  13.793  17.803  1.00  0.00      B    H  
ATOM   4212  O   HOH B1398      13.503  20.544  30.331  1.00  0.00      B    O  
ATOM   4213  H1  HOH B1398      13.669  21.394  30.938  1.00  0.00      B    H  
ATOM   4214  H2  HOH B1398      12.889  20.767  29.641  1.00  0.00      B    H  
ATOM   4215  O   HOH B1399      26.092  32.718  20.034  1.00  0.00      B    O  
ATOM   4216  H1  HOH B1399      25.488  33.189  19.348  1.00  0.00      B    H  
ATOM   4217  H2  HOH B1399      25.553  32.450  20.885  1.00  0.00      B    H  
ATOM   4218  O   HOH B1400       5.390  36.477  17.933  1.00  0.00      B    O  
ATOM   4219  H1  HOH B1400       5.104  37.127  18.635  1.00  0.00      B    H  
ATOM   4220  H2  HOH B1400       5.913  36.986  17.250  1.00  0.00      B    H  
ATOM   4221  O   HOH B1401      26.243  13.584   6.784  1.00  0.00      B    O  
ATOM   4222  H1  HOH B1401      25.655  13.076   7.427  1.00  0.00      B    H  
ATOM   4223  H2  HOH B1401      25.637  14.347   6.430  1.00  0.00      B    H  
ATOM   4224  O   HOH B1402      19.649  19.034   1.275  1.00  0.00      B    O  
ATOM   4225  H1  HOH B1402      19.755  18.445   0.448  1.00  0.00      B    H  
ATOM   4226  H2  HOH B1402      19.364  18.403   2.028  1.00  0.00      B    H  
ATOM   4227  O   HOH B1403      18.184  34.286  21.222  1.00  0.00      B    O  
ATOM   4228  H1  HOH B1403      17.911  33.497  20.689  1.00  0.00      B    H  
ATOM   4229  H2  HOH B1403      19.109  34.577  20.882  1.00  0.00      B    H  
ATOM   4230  O   HOH B1404      35.528   4.172  32.918  1.00  0.00      B    O  
ATOM   4231  H1  HOH B1404      36.322   4.704  32.525  1.00  0.00      B    H  
ATOM   4232  H2  HOH B1404      34.706   4.533  32.567  1.00  0.00      B    H  
ATOM   4233  O   HOH B1405      38.952  24.760  28.247  1.00  0.00      B    O  
ATOM   4234  H1  HOH B1405      38.136  25.131  28.721  1.00  0.00      B    H  
ATOM   4235  H2  HOH B1405      39.707  25.405  28.235  1.00  0.00      B    H  
ATOM   4236  O   HOH B1406      16.934  19.456  13.887  1.00  0.00      B    O  
ATOM   4237  H1  HOH B1406      17.854  19.863  14.080  1.00  0.00      B    H  
ATOM   4238  H2  HOH B1406      16.323  19.596  14.647  1.00  0.00      B    H  
ATOM   4239  O   HOH B1407      30.005  10.889   0.536  1.00  0.00      B    O  
ATOM   4240  H1  HOH B1407      31.053  11.068   0.440  1.00  0.00      B    H  
ATOM   4241  H2  HOH B1407      29.866  10.287   1.287  1.00  0.00      B    H  
ATOM   4242  O   HOH B1408      33.231  25.419  18.458  1.00  0.00      B    O  
ATOM   4243  H1  HOH B1408      32.642  26.191  18.301  1.00  0.00      B    H  
ATOM   4244  H2  HOH B1408      32.877  24.586  17.909  1.00  0.00      B    H  
ATOM   4245  O   HOH B1409      20.405  37.422  28.746  1.00  0.00      B    O  
ATOM   4246  H1  HOH B1409      20.162  37.549  27.756  1.00  0.00      B    H  
ATOM   4247  H2  HOH B1409      20.149  36.481  28.939  1.00  0.00      B    H  
ATOM   4248  O   HOH B1410      10.146  16.133  16.402  1.00  0.00      B    O  
ATOM   4249  H1  HOH B1410      10.629  15.409  16.869  1.00  0.00      B    H  
ATOM   4250  H2  HOH B1410      10.295  16.970  16.913  1.00  0.00      B    H  
ATOM   4251  O   HOH B1411      12.905  38.767  33.946  1.00  0.00      B    O  
ATOM   4252  H1  HOH B1411      13.015  39.512  34.642  1.00  0.00      B    H  
ATOM   4253  H2  HOH B1411      13.801  38.665  33.507  1.00  0.00      B    H  
ATOM   4254  O   HOH B1412      28.614  25.131  14.753  1.00  0.00      B    O  
ATOM   4255  H1  HOH B1412      28.531  24.469  14.008  1.00  0.00      B    H  
ATOM   4256  H2  HOH B1412      27.693  25.286  15.201  1.00  0.00      B    H  
ATOM   4257  O   HOH B1413      30.227  26.240  27.287  1.00  0.00      B    O  
ATOM   4258  H1  HOH B1413      29.472  26.433  27.938  1.00  0.00      B    H  
ATOM   4259  H2  HOH B1413      31.030  26.795  27.549  1.00  0.00      B    H  
ATOM   4260  O   HOH B1414      22.349  20.915  27.264  1.00  0.00      B    O  
ATOM   4261  H1  HOH B1414      22.769  20.920  26.324  1.00  0.00      B    H  
ATOM   4262  H2  HOH B1414      21.472  20.375  27.263  1.00  0.00      B    H  
ATOM   4263  O   HOH B1415       0.871  37.378   6.165  1.00  0.00      B    O  
ATOM   4264  H1  HOH B1415       1.506  37.634   6.905  1.00  0.00      B    H  
ATOM   4265  H2  HOH B1415      -0.128  37.405   6.580  1.00  0.00      B    H  
ATOM   4266  O   HOH B1416      23.021  31.564  20.297  1.00  0.00      B    O  
ATOM   4267  H1  HOH B1416      23.394  30.664  20.097  1.00  0.00      B    H  
ATOM   4268  H2  HOH B1416      23.022  32.075  19.409  1.00  0.00      B    H  
ATOM   4269  O   HOH B1417      24.603   7.605  20.989  1.00  0.00      B    O  
ATOM   4270  H1  HOH B1417      23.679   7.231  21.138  1.00  0.00      B    H  
ATOM   4271  H2  HOH B1417      24.908   7.452  20.028  1.00  0.00      B    H  
ATOM   4272  O   HOH B1418      23.817  12.325   4.887  1.00  0.00      B    O  
ATOM   4273  H1  HOH B1418      24.078  13.201   5.291  1.00  0.00      B    H  
ATOM   4274  H2  HOH B1418      22.818  12.199   5.181  1.00  0.00      B    H  
ATOM   4275  O   HOH B1419      35.696   9.580   1.220  1.00  0.00      B    O  
ATOM   4276  H1  HOH B1419      35.442  10.308   0.582  1.00  0.00      B    H  
ATOM   4277  H2  HOH B1419      35.529   9.962   2.142  1.00  0.00      B    H  
ATOM   4278  O   HOH B1420      17.271   2.436   5.633  1.00  0.00      B    O  
ATOM   4279  H1  HOH B1420      17.022   3.476   5.723  1.00  0.00      B    H  
ATOM   4280  H2  HOH B1420      17.891   2.238   4.809  1.00  0.00      B    H  
ATOM   4281  O   HOH B1421      23.959  24.169  12.472  1.00  0.00      B    O  
ATOM   4282  H1  HOH B1421      23.962  23.830  11.546  1.00  0.00      B    H  
ATOM   4283  H2  HOH B1421      23.873  23.369  13.146  1.00  0.00      B    H  
ATOM   4284  O   HOH B1422      15.377   3.445  10.973  1.00  0.00      B    O  
ATOM   4285  H1  HOH B1422      16.345   3.769  11.048  1.00  0.00      B    H  
ATOM   4286  H2  HOH B1422      15.396   2.441  11.217  1.00  0.00      B    H  
ATOM   4287  O   HOH B1423       7.079   0.820   2.884  1.00  0.00      B    O  
ATOM   4288  H1  HOH B1423       6.279   0.202   3.044  1.00  0.00      B    H  
ATOM   4289  H2  HOH B1423       6.837   1.513   2.248  1.00  0.00      B    H  
ATOM   4290  O   HOH B1424      36.016  24.827  14.343  1.00  0.00      B    O  
ATOM   4291  H1  HOH B1424      36.149  23.925  14.795  1.00  0.00      B    H  
ATOM   4292  H2  HOH B1424      35.762  25.506  15.062  1.00  0.00      B    H  
ATOM   4293  O   HOH B1425      29.408  17.604   9.568  1.00  0.00      B    O  
ATOM   4294  H1  HOH B1425      28.855  17.196  10.359  1.00  0.00      B    H  
ATOM   4295  H2  HOH B1425      30.292  17.081   9.534  1.00  0.00      B    H  
ATOM   4296  O   HOH B1426      13.634  25.771   2.161  1.00  0.00      B    O  
ATOM   4297  H1  HOH B1426      14.062  25.332   1.335  1.00  0.00      B    H  
ATOM   4298  H2  HOH B1426      14.262  26.490   2.528  1.00  0.00      B    H  
ATOM   4299  O   HOH B1427      10.401   5.933   4.545  1.00  0.00      B    O  
ATOM   4300  H1  HOH B1427      11.284   6.365   4.325  1.00  0.00      B    H  
ATOM   4301  H2  HOH B1427      10.110   5.447   3.719  1.00  0.00      B    H  
ATOM   4302  O   HOH B1428      21.059  25.173  20.797  1.00  0.00      B    O  
ATOM   4303  H1  HOH B1428      20.117  24.944  21.028  1.00  0.00      B    H  
ATOM   4304  H2  HOH B1428      21.312  24.680  19.961  1.00  0.00      B    H  
ATOM   4305  O   HOH B1429      36.977  34.466  30.624  1.00  0.00      B    O  
ATOM   4306  H1  HOH B1429      37.900  34.781  30.389  1.00  0.00      B    H  
ATOM   4307  H2  HOH B1429      36.970  34.014  31.510  1.00  0.00      B    H  
ATOM   4308  O   HOH B1430      14.372  32.374  19.683  1.00  0.00      B    O  
ATOM   4309  H1  HOH B1430      13.987  33.099  20.243  1.00  0.00      B    H  
ATOM   4310  H2  HOH B1430      15.331  32.665  19.371  1.00  0.00      B    H  
ATOM   4311  O   HOH B1431      11.917   6.361  19.801  1.00  0.00      B    O  
ATOM   4312  H1  HOH B1431      12.145   5.455  19.983  1.00  0.00      B    H  
ATOM   4313  H2  HOH B1431      12.309   6.976  20.523  1.00  0.00      B    H  
ATOM   4314  O   HOH B1432      25.603  29.175  30.813  1.00  0.00      B    O  
ATOM   4315  H1  HOH B1432      24.633  29.166  30.566  1.00  0.00      B    H  
ATOM   4316  H2  HOH B1432      25.707  29.951  31.520  1.00  0.00      B    H  
ATOM   4317  O   HOH B1433      22.756   6.993  34.263  1.00  0.00      B    O  
ATOM   4318  H1  HOH B1433      21.986   7.612  34.515  1.00  0.00      B    H  
ATOM   4319  H2  HOH B1433      22.765   6.853  33.266  1.00  0.00      B    H  
ATOM   4320  O   HOH B1434      31.374  18.277  17.841  1.00  0.00      B    O  
ATOM   4321  H1  HOH B1434      31.785  18.793  18.592  1.00  0.00      B    H  
ATOM   4322  H2  HOH B1434      32.140  17.645  17.478  1.00  0.00      B    H  
ATOM   4323  O   HOH B1435       2.419   7.854  24.173  1.00  0.00      B    O  
ATOM   4324  H1  HOH B1435       2.643   7.098  24.820  1.00  0.00      B    H  
ATOM   4325  H2  HOH B1435       3.264   8.001  23.657  1.00  0.00      B    H  
ATOM   4326  O   HOH B1436       4.349  33.406   8.253  1.00  0.00      B    O  
ATOM   4327  H1  HOH B1436       3.560  33.840   7.857  1.00  0.00      B    H  
ATOM   4328  H2  HOH B1436       4.930  33.259   7.414  1.00  0.00      B    H  
ATOM   4329  O   HOH B1437       9.187  13.722   1.109  1.00  0.00      B    O  
ATOM   4330  H1  HOH B1437       9.146  14.625   1.278  1.00  0.00      B    H  
ATOM   4331  H2  HOH B1437      10.177  13.420   1.284  1.00  0.00      B    H  
ATOM   4332  O   HOH B1438       0.765  34.295   3.402  1.00  0.00      B    O  
ATOM   4333  H1  HOH B1438      -0.062  33.834   3.751  1.00  0.00      B    H  
ATOM   4334  H2  HOH B1438       0.469  34.988   2.688  1.00  0.00      B    H  
ATOM   4335  O   HOH B1439      26.284  30.992  16.472  1.00  0.00      B    O  
ATOM   4336  H1  HOH B1439      27.058  31.565  16.824  1.00  0.00      B    H  
ATOM   4337  H2  HOH B1439      25.819  31.563  15.744  1.00  0.00      B    H  
ATOM   4338  O   HOH B1440      37.004  17.646   6.654  1.00  0.00      B    O  
ATOM   4339  H1  HOH B1440      37.735  17.060   7.086  1.00  0.00      B    H  
ATOM   4340  H2  HOH B1440      36.724  17.173   5.813  1.00  0.00      B    H  
ATOM   4341  O   HOH B1441      39.051  34.443   8.030  1.00  0.00      B    O  
ATOM   4342  H1  HOH B1441      38.344  34.515   8.778  1.00  0.00      B    H  
ATOM   4343  H2  HOH B1441      38.523  33.983   7.267  1.00  0.00      B    H  
ATOM   4344  O   HOH B1442      31.574  29.652  29.732  1.00  0.00      B    O  
ATOM   4345  H1  HOH B1442      30.791  30.329  29.711  1.00  0.00      B    H  
ATOM   4346  H2  HOH B1442      32.431  30.179  29.580  1.00  0.00      B    H  
ATOM   4347  O   HOH B1443      12.018   4.385  32.289  1.00  0.00      B    O  
ATOM   4348  H1  HOH B1443      11.737   3.945  33.122  1.00  0.00      B    H  
ATOM   4349  H2  HOH B1443      11.202   4.996  32.058  1.00  0.00      B    H  
ATOM   4350  O   HOH B1444       4.294   5.873  35.274  1.00  0.00      B    O  
ATOM   4351  H1  HOH B1444       4.877   5.467  36.092  1.00  0.00      B    H  
ATOM   4352  H2  HOH B1444       4.286   6.860  35.479  1.00  0.00      B    H  
ATOM   4353  O   HOH B1445       9.294  18.202  32.175  1.00  0.00      B    O  
ATOM   4354  H1  HOH B1445      10.014  18.874  32.448  1.00  0.00      B    H  
ATOM   4355  H2  HOH B1445       8.839  18.648  31.382  1.00  0.00      B    H  
ATOM   4356  O   HOH B1446      36.243   5.858  10.665  1.00  0.00      B    O  
ATOM   4357  H1  HOH B1446      36.769   6.217   9.851  1.00  0.00      B    H  
ATOM   4358  H2  HOH B1446      36.637   4.899  10.845  1.00  0.00      B    H  
ATOM   4359  O   HOH B1447      10.970  31.068  21.861  1.00  0.00      B    O  
ATOM   4360  H1  HOH B1447      11.271  30.123  21.690  1.00  0.00      B    H  
ATOM   4361  H2  HOH B1447      10.010  30.993  22.256  1.00  0.00      B    H  
ATOM   4362  O   HOH B1448      34.670   7.806   3.847  1.00  0.00      B    O  
ATOM   4363  H1  HOH B1448      35.087   8.694   4.024  1.00  0.00      B    H  
ATOM   4364  H2  HOH B1448      35.104   7.535   2.960  1.00  0.00      B    H  
ATOM   4365  O   HOH B1449       2.498  28.892  19.476  1.00  0.00      B    O  
ATOM   4366  H1  HOH B1449       3.436  29.060  19.213  1.00  0.00      B    H  
ATOM   4367  H2  HOH B1449       1.913  29.176  18.664  1.00  0.00      B    H  
ATOM   4368  O   HOH B1450       6.141  29.230   3.003  1.00  0.00      B    O  
ATOM   4369  H1  HOH B1450       6.217  30.028   2.413  1.00  0.00      B    H  
ATOM   4370  H2  HOH B1450       5.305  28.704   2.709  1.00  0.00      B    H  
ATOM   4371  O   HOH B1451      11.146  15.459  34.139  1.00  0.00      B    O  
ATOM   4372  H1  HOH B1451      11.982  16.102  34.250  1.00  0.00      B    H  
ATOM   4373  H2  HOH B1451      10.335  15.948  34.528  1.00  0.00      B    H  
ATOM   4374  O   HOH B1452      17.891  30.954  33.154  1.00  0.00      B    O  
ATOM   4375  H1  HOH B1452      17.164  30.316  33.425  1.00  0.00      B    H  
ATOM   4376  H2  HOH B1452      18.524  30.966  34.022  1.00  0.00      B    H  
ATOM   4377  O   HOH B1453      18.525   2.479   3.275  1.00  0.00      B    O  
ATOM   4378  H1  HOH B1453      17.900   3.129   2.776  1.00  0.00      B    H  
ATOM   4379  H2  HOH B1453      19.126   2.081   2.586  1.00  0.00      B    H  
ATOM   4380  O   HOH B1454      11.213  11.343  14.252  1.00  0.00      B    O  
ATOM   4381  H1  HOH B1454      11.978  11.280  13.490  1.00  0.00      B    H  
ATOM   4382  H2  HOH B1454      11.029  10.350  14.607  1.00  0.00      B    H  
ATOM   4383  O   HOH B1455       7.382  27.767  37.196  1.00  0.00      B    O  
ATOM   4384  H1  HOH B1455       7.241  26.947  36.607  1.00  0.00      B    H  
ATOM   4385  H2  HOH B1455       6.604  27.921  37.823  1.00  0.00      B    H  
ATOM   4386  O   HOH B1456      35.125   1.332  26.479  1.00  0.00      B    O  
ATOM   4387  H1  HOH B1456      35.355   0.731  25.694  1.00  0.00      B    H  
ATOM   4388  H2  HOH B1456      35.596   2.219  26.315  1.00  0.00      B    H  
ATOM   4389  O   HOH B1457      31.983  33.244  15.708  1.00  0.00      B    O  
ATOM   4390  H1  HOH B1457      32.880  33.732  15.677  1.00  0.00      B    H  
ATOM   4391  H2  HOH B1457      31.505  33.415  14.896  1.00  0.00      B    H  
ATOM   4392  O   HOH B1458      38.627  29.039   1.094  1.00  0.00      B    O  
ATOM   4393  H1  HOH B1458      39.108  29.235   0.218  1.00  0.00      B    H  
ATOM   4394  H2  HOH B1458      39.041  29.641   1.809  1.00  0.00      B    H  
ATOM   4395  O   HOH B1459      24.715  34.475  29.402  1.00  0.00      B    O  
ATOM   4396  H1  HOH B1459      23.979  35.068  29.678  1.00  0.00      B    H  
ATOM   4397  H2  HOH B1459      24.243  33.619  29.018  1.00  0.00      B    H  
ATOM   4398  O   HOH B1460      27.566  22.181  28.196  1.00  0.00      B    O  
ATOM   4399  H1  HOH B1460      28.010  21.335  28.524  1.00  0.00      B    H  
ATOM   4400  H2  HOH B1460      28.133  22.950  28.522  1.00  0.00      B    H  
ATOM   4401  O   HOH B1461      24.283   3.155   5.119  1.00  0.00      B    O  
ATOM   4402  H1  HOH B1461      23.715   3.366   5.916  1.00  0.00      B    H  
ATOM   4403  H2  HOH B1461      24.800   2.373   5.426  1.00  0.00      B    H  
ATOM   4404  O   HOH B1462      30.677   4.791   7.244  1.00  0.00      B    O  
ATOM   4405  H1  HOH B1462      31.623   4.406   7.240  1.00  0.00      B    H  
ATOM   4406  H2  HOH B1462      30.708   5.668   6.746  1.00  0.00      B    H  
ATOM   4407  O   HOH B1463      33.416   5.883  31.886  1.00  0.00      B    O  
ATOM   4408  H1  HOH B1463      33.772   6.804  31.637  1.00  0.00      B    H  
ATOM   4409  H2  HOH B1463      32.422   5.913  32.033  1.00  0.00      B    H  
ATOM   4410  O   HOH B1464       2.645  33.821  20.428  1.00  0.00      B    O  
ATOM   4411  H1  HOH B1464       2.372  34.346  21.249  1.00  0.00      B    H  
ATOM   4412  H2  HOH B1464       2.355  34.365  19.626  1.00  0.00      B    H  
ATOM   4413  O   HOH B1465      19.280  22.249  20.483  1.00  0.00      B    O  
ATOM   4414  H1  HOH B1465      19.735  22.177  21.391  1.00  0.00      B    H  
ATOM   4415  H2  HOH B1465      19.666  21.662  19.717  1.00  0.00      B    H  
ATOM   4416  O   HOH B1466      10.303  14.799  30.297  1.00  0.00      B    O  
ATOM   4417  H1  HOH B1466      10.707  14.139  30.945  1.00  0.00      B    H  
ATOM   4418  H2  HOH B1466       9.358  14.943  30.578  1.00  0.00      B    H  
ATOM   4419  O   HOH B1467      16.408   4.994   6.451  1.00  0.00      B    O  
ATOM   4420  H1  HOH B1467      17.083   5.176   7.224  1.00  0.00      B    H  
ATOM   4421  H2  HOH B1467      15.461   5.041   6.767  1.00  0.00      B    H  
ATOM   4422  O   HOH B1468      17.044  34.126  -0.064  1.00  0.00      B    O  
ATOM   4423  H1  HOH B1468      16.114  34.136  -0.456  1.00  0.00      B    H  
ATOM   4424  H2  HOH B1468      17.001  33.446   0.675  1.00  0.00      B    H  
ATOM   4425  O   HOH B1469      30.165  23.202  12.027  1.00  0.00      B    O  
ATOM   4426  H1  HOH B1469      30.473  22.447  12.626  1.00  0.00      B    H  
ATOM   4427  H2  HOH B1469      30.843  23.336  11.279  1.00  0.00      B    H  
ATOM   4428  O   HOH B1470      32.241  27.544  33.988  1.00  0.00      B    O  
ATOM   4429  H1  HOH B1470      33.084  27.772  33.436  1.00  0.00      B    H  
ATOM   4430  H2  HOH B1470      31.418  27.996  33.547  1.00  0.00      B    H  
ATOM   4431  O   HOH B1471      20.914  24.061   0.384  1.00  0.00      B    O  
ATOM   4432  H1  HOH B1471      21.914  24.091   0.024  1.00  0.00      B    H  
ATOM   4433  H2  HOH B1471      20.514  23.160   0.349  1.00  0.00      B    H  
ATOM   4434  O   HOH B1472       8.888  20.047  37.298  1.00  0.00      B    O  
ATOM   4435  H1  HOH B1472       8.616  20.873  37.767  1.00  0.00      B    H  
ATOM   4436  H2  HOH B1472       9.888  19.939  37.451  1.00  0.00      B    H  
ATOM   4437  O   HOH B1473      28.527   5.420   4.097  1.00  0.00      B    O  
ATOM   4438  H1  HOH B1473      28.011   4.644   3.711  1.00  0.00      B    H  
ATOM   4439  H2  HOH B1473      27.965   5.784   4.811  1.00  0.00      B    H  
ATOM   4440  O   HOH B1474      17.638  38.473  27.620  1.00  0.00      B    O  
ATOM   4441  H1  HOH B1474      17.399  37.468  27.313  1.00  0.00      B    H  
ATOM   4442  H2  HOH B1474      17.671  38.475  28.650  1.00  0.00      B    H  
ATOM   4443  O   HOH B1475      38.807  38.654  26.042  1.00  0.00      B    O  
ATOM   4444  H1  HOH B1475      38.431  39.352  25.401  1.00  0.00      B    H  
ATOM   4445  H2  HOH B1475      38.356  37.807  25.781  1.00  0.00      B    H  
ATOM   4446  O   HOH B1476      37.188   3.231  18.205  1.00  0.00      B    O  
ATOM   4447  H1  HOH B1476      37.660   3.352  17.334  1.00  0.00      B    H  
ATOM   4448  H2  HOH B1476      36.363   2.741  17.956  1.00  0.00      B    H  
ATOM   4449  O   HOH B1477      12.988   2.830   7.572  1.00  0.00      B    O  
ATOM   4450  H1  HOH B1477      13.424   3.720   7.906  1.00  0.00      B    H  
ATOM   4451  H2  HOH B1477      12.273   3.112   6.919  1.00  0.00      B    H  
ATOM   4452  O   HOH B1478      30.040  15.458   6.346  1.00  0.00      B    O  
ATOM   4453  H1  HOH B1478      30.711  15.990   5.860  1.00  0.00      B    H  
ATOM   4454  H2  HOH B1478      30.546  15.091   7.171  1.00  0.00      B    H  
ATOM   4455  O   HOH B1479      37.899  11.642   4.208  1.00  0.00      B    O  
ATOM   4456  H1  HOH B1479      37.406  12.518   4.310  1.00  0.00      B    H  
ATOM   4457  H2  HOH B1479      37.702  11.038   5.050  1.00  0.00      B    H  
ATOM   4458  O   HOH B1480       7.888   3.015  24.711  1.00  0.00      B    O  
ATOM   4459  H1  HOH B1480       8.548   2.475  25.273  1.00  0.00      B    H  
ATOM   4460  H2  HOH B1480       8.234   3.979  24.732  1.00  0.00      B    H  
ATOM   4461  O   HOH B1481       8.323  36.648  25.266  1.00  0.00      B    O  
ATOM   4462  H1  HOH B1481       7.976  37.424  25.795  1.00  0.00      B    H  
ATOM   4463  H2  HOH B1481       7.617  35.904  25.135  1.00  0.00      B    H  
ATOM   4464  O   HOH B1482       5.086  13.035   9.403  1.00  0.00      B    O  
ATOM   4465  H1  HOH B1482       4.939  13.157  10.407  1.00  0.00      B    H  
ATOM   4466  H2  HOH B1482       5.693  12.278   9.236  1.00  0.00      B    H  
ATOM   4467  O   HOH B1483      28.932  20.407  11.204  1.00  0.00      B    O  
ATOM   4468  H1  HOH B1483      29.297  21.317  11.426  1.00  0.00      B    H  
ATOM   4469  H2  HOH B1483      29.611  19.727  11.422  1.00  0.00      B    H  
ATOM   4470  O   HOH B1484      38.194  23.923  16.318  1.00  0.00      B    O  
ATOM   4471  H1  HOH B1484      38.368  24.462  17.186  1.00  0.00      B    H  
ATOM   4472  H2  HOH B1484      39.036  23.355  16.132  1.00  0.00      B    H  
ATOM   4473  O   HOH B1485      24.826   3.644  37.052  1.00  0.00      B    O  
ATOM   4474  H1  HOH B1485      25.157   4.411  36.477  1.00  0.00      B    H  
ATOM   4475  H2  HOH B1485      24.637   4.009  37.980  1.00  0.00      B    H  
ATOM   4476  O   HOH B1486       3.959  33.038  28.810  1.00  0.00      B    O  
ATOM   4477  H1  HOH B1486       3.981  33.700  29.595  1.00  0.00      B    H  
ATOM   4478  H2  HOH B1486       3.515  32.152  29.201  1.00  0.00      B    H  
ATOM   4479  O   HOH B1487       3.171  10.753  16.359  1.00  0.00      B    O  
ATOM   4480  H1  HOH B1487       2.779   9.795  16.181  1.00  0.00      B    H  
ATOM   4481  H2  HOH B1487       2.338  11.342  16.334  1.00  0.00      B    H  
ATOM   4482  O   HOH B1488       4.819  13.125  12.475  1.00  0.00      B    O  
ATOM   4483  H1  HOH B1488       5.347  13.812  13.016  1.00  0.00      B    H  
ATOM   4484  H2  HOH B1488       4.575  12.261  12.985  1.00  0.00      B    H  
ATOM   4485  O   HOH B1489      24.322  33.470  18.024  1.00  0.00      B    O  
ATOM   4486  H1  HOH B1489      24.745  33.987  17.200  1.00  0.00      B    H  
ATOM   4487  H2  HOH B1489      24.187  32.535  17.783  1.00  0.00      B    H  
ATOM   4488  O   HOH B1490      18.650  35.225  24.290  1.00  0.00      B    O  
ATOM   4489  H1  HOH B1490      19.384  35.890  24.090  1.00  0.00      B    H  
ATOM   4490  H2  HOH B1490      17.932  35.398  23.612  1.00  0.00      B    H  
ATOM   4491  O   HOH B1491      27.850   0.755  32.909  1.00  0.00      B    O  
ATOM   4492  H1  HOH B1491      28.149  -0.169  32.907  1.00  0.00      B    H  
ATOM   4493  H2  HOH B1491      28.611   1.255  33.343  1.00  0.00      B    H  
ATOM   4494  O   HOH B1492      14.135  34.454  11.306  1.00  0.00      B    O  
ATOM   4495  H1  HOH B1492      14.207  35.478  11.529  1.00  0.00      B    H  
ATOM   4496  H2  HOH B1492      13.111  34.368  11.229  1.00  0.00      B    H  
ATOM   4497  O   HOH B1493      27.256   2.699  25.721  1.00  0.00      B    O  
ATOM   4498  H1  HOH B1493      26.860   3.003  26.612  1.00  0.00      B    H  
ATOM   4499  H2  HOH B1493      26.785   3.228  25.016  1.00  0.00      B    H  
ATOM   4500  O   HOH B1494      24.684  30.607  11.239  1.00  0.00      B    O  
ATOM   4501  H1  HOH B1494      24.957  29.897  11.895  1.00  0.00      B    H  
ATOM   4502  H2  HOH B1494      25.214  30.596  10.449  1.00  0.00      B    H  
ATOM   4503  O   HOH B1495       2.230   4.700   3.265  1.00  0.00      B    O  
ATOM   4504  H1  HOH B1495       1.445   5.450   3.383  1.00  0.00      B    H  
ATOM   4505  H2  HOH B1495       2.104   4.198   2.348  1.00  0.00      B    H  
ATOM   4506  O   HOH B1496       8.275  32.015  26.373  1.00  0.00      B    O  
ATOM   4507  H1  HOH B1496       7.808  32.685  25.810  1.00  0.00      B    H  
ATOM   4508  H2  HOH B1496       7.731  31.889  27.249  1.00  0.00      B    H  
ATOM   4509  O   HOH B1497      22.535  34.708  30.946  1.00  0.00      B    O  
ATOM   4510  H1  HOH B1497      22.055  35.177  31.725  1.00  0.00      B    H  
ATOM   4511  H2  HOH B1497      23.042  33.917  31.270  1.00  0.00      B    H  
ATOM   4512  O   HOH B1498      33.485  35.299  33.172  1.00  0.00      B    O  
ATOM   4513  H1  HOH B1498      34.081  35.642  32.431  1.00  0.00      B    H  
ATOM   4514  H2  HOH B1498      33.849  34.377  33.496  1.00  0.00      B    H  
ATOM   4515  O   HOH B1499      21.176  34.202  28.373  1.00  0.00      B    O  
ATOM   4516  H1  HOH B1499      21.667  34.316  29.223  1.00  0.00      B    H  
ATOM   4517  H2  HOH B1499      20.217  33.931  28.594  1.00  0.00      B    H  
ATOM   4518  O   HOH B1500      37.709  13.706  28.748  1.00  0.00      B    O  
ATOM   4519  H1  HOH B1500      37.004  14.288  28.346  1.00  0.00      B    H  
ATOM   4520  H2  HOH B1500      37.501  13.814  29.706  1.00  0.00      B    H  
ATOM   4521  O   HOH B1501      21.847  18.322  36.048  1.00  0.00      B    O  
ATOM   4522  H1  HOH B1501      21.245  18.426  35.274  1.00  0.00      B    H  
ATOM   4523  H2  HOH B1501      22.212  17.385  36.048  1.00  0.00      B    H  
ATOM   4524  O   HOH B1502      26.339   9.395   1.709  1.00  0.00      B    O  
ATOM   4525  H1  HOH B1502      26.072   8.707   2.381  1.00  0.00      B    H  
ATOM   4526  H2  HOH B1502      25.996  10.280   1.976  1.00  0.00      B    H  
ATOM   4527  O   HOH B1503      11.722  12.941   0.886  1.00  0.00      B    O  
ATOM   4528  H1  HOH B1503      12.535  13.398   1.357  1.00  0.00      B    H  
ATOM   4529  H2  HOH B1503      12.006  11.907   0.809  1.00  0.00      B    H  
ATOM   4530  O   HOH B1504      37.626  34.363  10.741  1.00  0.00      B    O  
ATOM   4531  H1  HOH B1504      38.558  34.723  10.970  1.00  0.00      B    H  
ATOM   4532  H2  HOH B1504      37.666  33.343  10.781  1.00  0.00      B    H  
ATOM   4533  O   HOH B1505       6.461  11.448  36.136  1.00  0.00      B    O  
ATOM   4534  H1  HOH B1505       5.843  12.016  36.670  1.00  0.00      B    H  
ATOM   4535  H2  HOH B1505       6.374  11.777  35.166  1.00  0.00      B    H  
ATOM   4536  O   HOH B1506       2.670  27.598  16.216  1.00  0.00      B    O  
ATOM   4537  H1  HOH B1506       2.355  28.539  16.392  1.00  0.00      B    H  
ATOM   4538  H2  HOH B1506       1.773  27.098  16.078  1.00  0.00      B    H  
ATOM   4539  O   HOH B1507      32.822  22.779   1.380  1.00  0.00      B    O  
ATOM   4540  H1  HOH B1507      33.732  22.558   0.986  1.00  0.00      B    H  
ATOM   4541  H2  HOH B1507      32.456  21.950   1.920  1.00  0.00      B    H  
ATOM   4542  O   HOH B1508      17.478  15.533  23.197  1.00  0.00      B    O  
ATOM   4543  H1  HOH B1508      17.164  16.493  22.979  1.00  0.00      B    H  
ATOM   4544  H2  HOH B1508      17.567  15.513  24.192  1.00  0.00      B    H  
ATOM   4545  O   HOH B1509      10.781   1.143  32.585  1.00  0.00      B    O  
ATOM   4546  H1  HOH B1509      11.089   1.420  31.686  1.00  0.00      B    H  
ATOM   4547  H2  HOH B1509      11.511   0.643  33.108  1.00  0.00      B    H  
ATOM   4548  O   HOH B1510      37.150  20.493   3.743  1.00  0.00      B    O  
ATOM   4549  H1  HOH B1510      37.415  21.387   3.292  1.00  0.00      B    H  
ATOM   4550  H2  HOH B1510      36.248  20.184   3.330  1.00  0.00      B    H  
ATOM   4551  O   HOH B1511      36.443  11.220  27.759  1.00  0.00      B    O  
ATOM   4552  H1  HOH B1511      36.663  11.464  26.836  1.00  0.00      B    H  
ATOM   4553  H2  HOH B1511      36.752  12.000  28.292  1.00  0.00      B    H  
ATOM   4554  O   HOH B1512      19.987   6.108  35.825  1.00  0.00      B    O  
ATOM   4555  H1  HOH B1512      19.941   6.106  34.817  1.00  0.00      B    H  
ATOM   4556  H2  HOH B1512      20.866   5.646  36.079  1.00  0.00      B    H  
ATOM   4557  O   HOH B1513      23.331  28.877  29.126  1.00  0.00      B    O  
ATOM   4558  H1  HOH B1513      22.622  29.514  29.384  1.00  0.00      B    H  
ATOM   4559  H2  HOH B1513      23.229  28.741  28.130  1.00  0.00      B    H  
ATOM   4560  O   HOH B1514      31.594  22.426   9.693  1.00  0.00      B    O  
ATOM   4561  H1  HOH B1514      31.880  21.466   9.434  1.00  0.00      B    H  
ATOM   4562  H2  HOH B1514      32.390  23.023   9.379  1.00  0.00      B    H  
ATOM   4563  O   HOH B1515      37.707  36.175  25.350  1.00  0.00      B    O  
ATOM   4564  H1  HOH B1515      37.942  35.254  25.048  1.00  0.00      B    H  
ATOM   4565  H2  HOH B1515      36.986  36.084  26.085  1.00  0.00      B    H  
ATOM   4566  O   HOH B1516      27.765  28.643  12.859  1.00  0.00      B    O  
ATOM   4567  H1  HOH B1516      26.868  29.008  13.152  1.00  0.00      B    H  
ATOM   4568  H2  HOH B1516      27.598  28.087  12.024  1.00  0.00      B    H  
ATOM   4569  O   HOH B1517       4.582   1.065  16.290  1.00  0.00      B    O  
ATOM   4570  H1  HOH B1517       4.444   1.005  17.321  1.00  0.00      B    H  
ATOM   4571  H2  HOH B1517       5.485   0.618  16.137  1.00  0.00      B    H  
ATOM   4572  O   HOH B1518      35.490  15.888  22.794  1.00  0.00      B    O  
ATOM   4573  H1  HOH B1518      36.077  16.571  22.303  1.00  0.00      B    H  
ATOM   4574  H2  HOH B1518      34.509  16.178  22.801  1.00  0.00      B    H  
ATOM   4575  O   HOH B1519       3.199  23.731  37.487  1.00  0.00      B    O  
ATOM   4576  H1  HOH B1519       2.536  23.141  36.990  1.00  0.00      B    H  
ATOM   4577  H2  HOH B1519       3.159  24.651  36.993  1.00  0.00      B    H  
ATOM   4578  O   HOH B1520       2.644   3.958   9.532  1.00  0.00      B    O  
ATOM   4579  H1  HOH B1520       3.262   3.230   9.939  1.00  0.00      B    H  
ATOM   4580  H2  HOH B1520       2.286   3.462   8.774  1.00  0.00      B    H  
ATOM   4581  O   HOH B1521       3.208  25.069  24.882  1.00  0.00      B    O  
ATOM   4582  H1  HOH B1521       3.373  26.024  25.181  1.00  0.00      B    H  
ATOM   4583  H2  HOH B1521       3.775  24.973  24.033  1.00  0.00      B    H  
ATOM   4584  O   HOH B1522      16.426  -0.133  15.979  1.00  0.00      B    O  
ATOM   4585  H1  HOH B1522      16.214   0.838  15.912  1.00  0.00      B    H  
ATOM   4586  H2  HOH B1522      17.423  -0.268  16.152  1.00  0.00      B    H  
ATOM   4587  O   HOH B1523      21.441  26.818  30.745  1.00  0.00      B    O  
ATOM   4588  H1  HOH B1523      20.676  26.416  30.172  1.00  0.00      B    H  
ATOM   4589  H2  HOH B1523      22.325  26.623  30.266  1.00  0.00      B    H  
ATOM   4590  O   HOH B1524      32.782  26.714  13.478  1.00  0.00      B    O  
ATOM   4591  H1  HOH B1524      32.527  26.858  14.438  1.00  0.00      B    H  
ATOM   4592  H2  HOH B1524      33.037  27.576  13.069  1.00  0.00      B    H  
ATOM   4593  O   HOH B1525      33.138  26.647   9.650  1.00  0.00      B    O  
ATOM   4594  H1  HOH B1525      33.554  27.344  10.268  1.00  0.00      B    H  
ATOM   4595  H2  HOH B1525      32.206  26.443   9.954  1.00  0.00      B    H  
ATOM   4596  O   HOH B1526       6.407  33.298  14.725  1.00  0.00      B    O  
ATOM   4597  H1  HOH B1526       7.161  32.708  15.011  1.00  0.00      B    H  
ATOM   4598  H2  HOH B1526       6.782  34.066  14.225  1.00  0.00      B    H  
ATOM   4599  O   HOH B1527       9.473  36.058  19.904  1.00  0.00      B    O  
ATOM   4600  H1  HOH B1527       8.824  35.669  19.189  1.00  0.00      B    H  
ATOM   4601  H2  HOH B1527       8.866  36.507  20.676  1.00  0.00      B    H  
ATOM   4602  O   HOH B1528      19.571  28.787  15.543  1.00  0.00      B    O  
ATOM   4603  H1  HOH B1528      19.274  29.767  15.739  1.00  0.00      B    H  
ATOM   4604  H2  HOH B1528      18.712  28.276  15.242  1.00  0.00      B    H  
ATOM   4605  O   HOH B1529      33.119   6.565   5.691  1.00  0.00      B    O  
ATOM   4606  H1  HOH B1529      33.340   5.607   5.781  1.00  0.00      B    H  
ATOM   4607  H2  HOH B1529      33.669   6.977   4.970  1.00  0.00      B    H  
ATOM   4608  O   HOH B1530      32.025   3.490  36.027  1.00  0.00      B    O  
ATOM   4609  H1  HOH B1530      32.436   2.654  35.526  1.00  0.00      B    H  
ATOM   4610  H2  HOH B1530      31.055   3.605  35.705  1.00  0.00      B    H  
ATOM   4611  O   HOH B1531       7.425   2.169  11.774  1.00  0.00      B    O  
ATOM   4612  H1  HOH B1531       7.407   3.017  11.318  1.00  0.00      B    H  
ATOM   4613  H2  HOH B1531       7.919   1.511  11.157  1.00  0.00      B    H  
ATOM   4614  O   HOH B1532       5.154  13.573  24.820  1.00  0.00      B    O  
ATOM   4615  H1  HOH B1532       4.552  14.254  24.371  1.00  0.00      B    H  
ATOM   4616  H2  HOH B1532       5.589  12.961  24.091  1.00  0.00      B    H  
ATOM   4617  O   HOH B1533      28.820  19.421   2.988  1.00  0.00      B    O  
ATOM   4618  H1  HOH B1533      29.122  19.232   2.054  1.00  0.00      B    H  
ATOM   4619  H2  HOH B1533      29.485  19.040   3.627  1.00  0.00      B    H  
ATOM   4620  O   HOH B1534       4.258  12.947  20.801  1.00  0.00      B    O  
ATOM   4621  H1  HOH B1534       3.470  13.066  21.417  1.00  0.00      B    H  
ATOM   4622  H2  HOH B1534       4.164  13.540  20.013  1.00  0.00      B    H  
ATOM   4623  O   HOH B1535      10.138  27.873  37.086  1.00  0.00      B    O  
ATOM   4624  H1  HOH B1535      10.308  27.774  36.105  1.00  0.00      B    H  
ATOM   4625  H2  HOH B1535       9.130  28.112  37.236  1.00  0.00      B    H  
ATOM   4626  O   HOH B1536      13.768  27.917  26.919  1.00  0.00      B    O  
ATOM   4627  H1  HOH B1536      13.342  28.636  27.442  1.00  0.00      B    H  
ATOM   4628  H2  HOH B1536      12.902  27.428  26.499  1.00  0.00      B    H  
ATOM   4629  O   HOH B1537      13.797  39.137   3.385  1.00  0.00      B    O  
ATOM   4630  H1  HOH B1537      13.987  38.400   2.751  1.00  0.00      B    H  
ATOM   4631  H2  HOH B1537      12.826  39.244   3.444  1.00  0.00      B    H  
ATOM   4632  O   HOH B1538      32.792   3.167  13.053  1.00  0.00      B    O  
ATOM   4633  H1  HOH B1538      32.514   4.177  13.090  1.00  0.00      B    H  
ATOM   4634  H2  HOH B1538      33.442   3.084  12.278  1.00  0.00      B    H  
ATOM   4635  O   HOH B1539       0.748   3.151  22.640  1.00  0.00      B    O  
ATOM   4636  H1  HOH B1539       0.333   2.587  21.901  1.00  0.00      B    H  
ATOM   4637  H2  HOH B1539       0.980   4.058  22.217  1.00  0.00      B    H  
ATOM   4638  O   HOH B1540      20.319  17.584  38.219  1.00  0.00      B    O  
ATOM   4639  H1  HOH B1540      20.948  17.827  37.427  1.00  0.00      B    H  
ATOM   4640  H2  HOH B1540      20.796  16.997  38.856  1.00  0.00      B    H  
ATOM   4641  O   HOH B1541      29.708   2.617   5.595  1.00  0.00      B    O  
ATOM   4642  H1  HOH B1541      28.936   2.416   6.205  1.00  0.00      B    H  
ATOM   4643  H2  HOH B1541      29.991   3.513   5.899  1.00  0.00      B    H  
ATOM   4644  O   HOH B1542      39.111  12.435  22.077  1.00  0.00      B    O  
ATOM   4645  H1  HOH B1542      38.913  13.184  22.766  1.00  0.00      B    H  
ATOM   4646  H2  HOH B1542      38.636  12.646  21.204  1.00  0.00      B    H  
ATOM   4647  O   HOH B1543      38.654  24.138  36.622  1.00  0.00      B    O  
ATOM   4648  H1  HOH B1543      39.190  24.482  37.389  1.00  0.00      B    H  
ATOM   4649  H2  HOH B1543      39.042  23.225  36.356  1.00  0.00      B    H  
ATOM   4650  O   HOH B1544      13.446  18.018  12.890  1.00  0.00      B    O  
ATOM   4651  H1  HOH B1544      13.636  17.055  13.068  1.00  0.00      B    H  
ATOM   4652  H2  HOH B1544      12.929  18.263  13.700  1.00  0.00      B    H  
ATOM   4653  O   HOH B1545      29.995  29.451   4.298  1.00  0.00      B    O  
ATOM   4654  H1  HOH B1545      30.873  29.482   3.795  1.00  0.00      B    H  
ATOM   4655  H2  HOH B1545      30.153  29.847   5.240  1.00  0.00      B    H  
ATOM   4656  O   HOH B1546      22.671   6.071  31.541  1.00  0.00      B    O  
ATOM   4657  H1  HOH B1546      23.620   5.834  31.483  1.00  0.00      B    H  
ATOM   4658  H2  HOH B1546      22.614   7.004  31.092  1.00  0.00      B    H  
ATOM   4659  O   HOH B1547      21.642  24.632  28.885  1.00  0.00      B    O  
ATOM   4660  H1  HOH B1547      22.040  24.444  27.951  1.00  0.00      B    H  
ATOM   4661  H2  HOH B1547      22.457  24.924  29.395  1.00  0.00      B    H  
ATOM   4662  O   HOH B1548      32.654   1.339  23.672  1.00  0.00      B    O  
ATOM   4663  H1  HOH B1548      33.342   0.662  23.829  1.00  0.00      B    H  
ATOM   4664  H2  HOH B1548      32.472   1.826  24.540  1.00  0.00      B    H  
ATOM   4665  O   HOH B1549       4.253   7.538   3.841  1.00  0.00      B    O  
ATOM   4666  H1  HOH B1549       3.899   8.363   4.288  1.00  0.00      B    H  
ATOM   4667  H2  HOH B1549       4.166   7.742   2.845  1.00  0.00      B    H  
ATOM   4668  O   HOH B1550      31.178  23.703  36.242  1.00  0.00      B    O  
ATOM   4669  H1  HOH B1550      30.253  24.038  35.929  1.00  0.00      B    H  
ATOM   4670  H2  HOH B1550      31.056  23.048  37.061  1.00  0.00      B    H  
ATOM   4671  O   HOH B1551      29.170   4.849  14.841  1.00  0.00      B    O  
ATOM   4672  H1  HOH B1551      28.860   5.832  14.908  1.00  0.00      B    H  
ATOM   4673  H2  HOH B1551      28.828   4.421  13.943  1.00  0.00      B    H  
ATOM   4674  O   HOH B1552      19.486  30.515  35.275  1.00  0.00      B    O  
ATOM   4675  H1  HOH B1552      19.280  29.682  35.755  1.00  0.00      B    H  
ATOM   4676  H2  HOH B1552      20.478  30.502  35.281  1.00  0.00      B    H  
ATOM   4677  O   HOH B1553      29.183  38.338  20.174  1.00  0.00      B    O  
ATOM   4678  H1  HOH B1553      28.894  38.938  19.443  1.00  0.00      B    H  
ATOM   4679  H2  HOH B1553      29.693  38.887  20.846  1.00  0.00      B    H  
ATOM   4680  O   HOH B1554      19.892  27.656  27.380  1.00  0.00      B    O  
ATOM   4681  H1  HOH B1554      19.616  26.745  27.794  1.00  0.00      B    H  
ATOM   4682  H2  HOH B1554      19.358  27.740  26.519  1.00  0.00      B    H  
ATOM   4683  O   HOH B1555      26.213  31.320   8.973  1.00  0.00      B    O  
ATOM   4684  H1  HOH B1555      26.662  30.903   8.226  1.00  0.00      B    H  
ATOM   4685  H2  HOH B1555      26.541  32.269   9.085  1.00  0.00      B    H  
ATOM   4686  O   HOH B1556      18.041  28.266   8.942  1.00  0.00      B    O  
ATOM   4687  H1  HOH B1556      18.589  27.509   8.593  1.00  0.00      B    H  
ATOM   4688  H2  HOH B1556      18.225  29.031   8.343  1.00  0.00      B    H  
ATOM   4689  O   HOH B1557      38.343  17.232  33.643  1.00  0.00      B    O  
ATOM   4690  H1  HOH B1557      37.547  17.029  33.113  1.00  0.00      B    H  
ATOM   4691  H2  HOH B1557      38.733  18.133  33.355  1.00  0.00      B    H  
ATOM   4692  O   HOH B1558      32.680  12.077   1.165  1.00  0.00      B    O  
ATOM   4693  H1  HOH B1558      33.544  12.329   0.731  1.00  0.00      B    H  
ATOM   4694  H2  HOH B1558      32.815  11.969   2.193  1.00  0.00      B    H  
ATOM   4695  O   HOH B1559      32.994  27.569  16.205  1.00  0.00      B    O  
ATOM   4696  H1  HOH B1559      32.231  27.371  16.864  1.00  0.00      B    H  
ATOM   4697  H2  HOH B1559      33.120  28.596  16.106  1.00  0.00      B    H  
ATOM   4698  O   HOH B1560      29.730   4.113  18.920  1.00  0.00      B    O  
ATOM   4699  H1  HOH B1560      29.188   4.922  19.093  1.00  0.00      B    H  
ATOM   4700  H2  HOH B1560      29.362   3.691  18.074  1.00  0.00      B    H  
ATOM   4701  O   HOH B1561      20.353  31.249  19.244  1.00  0.00      B    O  
ATOM   4702  H1  HOH B1561      21.152  31.099  19.810  1.00  0.00      B    H  
ATOM   4703  H2  HOH B1561      19.862  30.351  19.140  1.00  0.00      B    H  
ATOM   4704  O   HOH B1562       5.386  37.719  38.112  1.00  0.00      B    O  
ATOM   4705  H1  HOH B1562       6.247  38.214  38.197  1.00  0.00      B    H  
ATOM   4706  H2  HOH B1562       5.525  36.732  38.314  1.00  0.00      B    H  
ATOM   4707  O   HOH B1563      30.305  34.271  23.492  1.00  0.00      B    O  
ATOM   4708  H1  HOH B1563      29.646  34.045  22.699  1.00  0.00      B    H  
ATOM   4709  H2  HOH B1563      29.857  33.856  24.288  1.00  0.00      B    H  
ATOM   4710  O   HOH B1564      31.882  36.514  23.362  1.00  0.00      B    O  
ATOM   4711  H1  HOH B1564      32.562  36.584  24.123  1.00  0.00      B    H  
ATOM   4712  H2  HOH B1564      31.214  35.769  23.612  1.00  0.00      B    H  
ATOM   4713  O   HOH B1565      33.325   5.414  20.389  1.00  0.00      B    O  
ATOM   4714  H1  HOH B1565      33.672   4.856  21.145  1.00  0.00      B    H  
ATOM   4715  H2  HOH B1565      32.422   5.078  20.131  1.00  0.00      B    H  
ATOM   4716  O   HOH B1566      23.653  15.915  27.044  1.00  0.00      B    O  
ATOM   4717  H1  HOH B1566      23.949  15.589  27.989  1.00  0.00      B    H  
ATOM   4718  H2  HOH B1566      24.203  15.458  26.280  1.00  0.00      B    H  
ATOM   4719  O   HOH B1567      28.825  17.475  30.071  1.00  0.00      B    O  
ATOM   4720  H1  HOH B1567      28.721  16.750  29.440  1.00  0.00      B    H  
ATOM   4721  H2  HOH B1567      28.988  18.285  29.510  1.00  0.00      B    H  
ATOM   4722  O   HOH B1568       8.199   3.895  39.313  1.00  0.00      B    O  
ATOM   4723  H1  HOH B1568       8.971   3.336  38.948  1.00  0.00      B    H  
ATOM   4724  H2  HOH B1568       8.205   4.745  38.857  1.00  0.00      B    H  
ATOM   4725  O   HOH B1569      35.078  20.936  25.412  1.00  0.00      B    O  
ATOM   4726  H1  HOH B1569      34.625  21.713  24.999  1.00  0.00      B    H  
ATOM   4727  H2  HOH B1569      34.997  20.137  24.786  1.00  0.00      B    H  
ATOM   4728  O   HOH B1570      31.534  30.878   6.201  1.00  0.00      B    O  
ATOM   4729  H1  HOH B1570      32.482  30.494   6.399  1.00  0.00      B    H  
ATOM   4730  H2  HOH B1570      31.115  31.017   7.136  1.00  0.00      B    H  
ATOM   4731  O   HOH B1571      28.834  23.472   9.042  1.00  0.00      B    O  
ATOM   4732  H1  HOH B1571      29.675  22.936   9.104  1.00  0.00      B    H  
ATOM   4733  H2  HOH B1571      28.048  22.835   8.889  1.00  0.00      B    H  
ATOM   4734  O   HOH B1572      14.937   0.155   9.703  1.00  0.00      B    O  
ATOM   4735  H1  HOH B1572      15.282   0.233   8.796  1.00  0.00      B    H  
ATOM   4736  H2  HOH B1572      14.006   0.565   9.668  1.00  0.00      B    H  
ATOM   4737  O   HOH B1573      26.535  10.047  18.057  1.00  0.00      B    O  
ATOM   4738  H1  HOH B1573      27.288  10.419  17.483  1.00  0.00      B    H  
ATOM   4739  H2  HOH B1573      27.015   9.505  18.765  1.00  0.00      B    H  
ATOM   4740  O   HOH B1574      21.810   5.443  24.214  1.00  0.00      B    O  
ATOM   4741  H1  HOH B1574      21.165   5.064  24.977  1.00  0.00      B    H  
ATOM   4742  H2  HOH B1574      22.604   4.804  24.250  1.00  0.00      B    H  
ATOM   4743  O   HOH B1575      17.822  29.611  20.572  1.00  0.00      B    O  
ATOM   4744  H1  HOH B1575      18.625  29.280  20.112  1.00  0.00      B    H  
ATOM   4745  H2  HOH B1575      17.363  28.854  20.995  1.00  0.00      B    H  
ATOM   4746  O   HOH B1576      27.040  37.888  10.025  1.00  0.00      B    O  
ATOM   4747  H1  HOH B1576      27.854  37.667  10.682  1.00  0.00      B    H  
ATOM   4748  H2  HOH B1576      26.446  37.066   9.943  1.00  0.00      B    H  
ATOM   4749  O   HOH B1577      30.411  17.529  26.451  1.00  0.00      B    O  
ATOM   4750  H1  HOH B1577      30.459  16.611  26.006  1.00  0.00      B    H  
ATOM   4751  H2  HOH B1577      29.673  17.524  27.179  1.00  0.00      B    H  
ATOM   4752  O   HOH B1578      31.390  19.738   9.044  1.00  0.00      B    O  
ATOM   4753  H1  HOH B1578      31.743  19.306   9.870  1.00  0.00      B    H  
ATOM   4754  H2  HOH B1578      30.399  19.654   9.021  1.00  0.00      B    H  
ATOM   4755  O   HOH B1579       9.150  33.145  15.777  1.00  0.00      B    O  
ATOM   4756  H1  HOH B1579       9.820  33.554  15.160  1.00  0.00      B    H  
ATOM   4757  H2  HOH B1579       9.586  32.282  16.040  1.00  0.00      B    H  
ATOM   4758  O   HOH B1580       1.222  20.885  19.044  1.00  0.00      B    O  
ATOM   4759  H1  HOH B1580       1.715  20.590  19.847  1.00  0.00      B    H  
ATOM   4760  H2  HOH B1580       0.364  21.367  19.405  1.00  0.00      B    H  
ATOM   4761  O   HOH B1581      17.002  17.243  36.884  1.00  0.00      B    O  
ATOM   4762  H1  HOH B1581      18.066  17.251  36.884  1.00  0.00      B    H  
ATOM   4763  H2  HOH B1581      16.720  16.683  37.655  1.00  0.00      B    H  
ATOM   4764  O   HOH B1582      19.111  22.629   6.291  1.00  0.00      B    O  
ATOM   4765  H1  HOH B1582      19.981  23.221   6.184  1.00  0.00      B    H  
ATOM   4766  H2  HOH B1582      18.409  23.162   6.695  1.00  0.00      B    H  
ATOM   4767  O   HOH B1583      28.186   3.238  16.764  1.00  0.00      B    O  
ATOM   4768  H1  HOH B1583      28.336   3.789  15.881  1.00  0.00      B    H  
ATOM   4769  H2  HOH B1583      27.238   3.313  16.959  1.00  0.00      B    H  
ATOM   4770  O   HOH B1584       5.049  21.641  19.686  1.00  0.00      B    O  
ATOM   4771  H1  HOH B1584       4.285  22.042  20.197  1.00  0.00      B    H  
ATOM   4772  H2  HOH B1584       5.100  22.257  18.901  1.00  0.00      B    H  
ATOM   4773  O   HOH B1585      30.147   5.663  36.962  1.00  0.00      B    O  
ATOM   4774  H1  HOH B1585      31.041   5.603  36.412  1.00  0.00      B    H  
ATOM   4775  H2  HOH B1585      30.066   4.832  37.510  1.00  0.00      B    H  
ATOM   4776  O   HOH B1586      27.087  36.779   1.603  1.00  0.00      B    O  
ATOM   4777  H1  HOH B1586      26.996  37.055   0.668  1.00  0.00      B    H  
ATOM   4778  H2  HOH B1586      28.032  36.829   1.850  1.00  0.00      B    H  
ATOM   4779  O   HOH B1587       0.413  26.822  30.907  1.00  0.00      B    O  
ATOM   4780  H1  HOH B1587      -0.406  27.289  31.257  1.00  0.00      B    H  
ATOM   4781  H2  HOH B1587       0.545  27.279  29.986  1.00  0.00      B    H  
ATOM   4782  O   HOH B1588      32.842  21.007  17.621  1.00  0.00      B    O  
ATOM   4783  H1  HOH B1588      33.547  20.432  17.095  1.00  0.00      B    H  
ATOM   4784  H2  HOH B1588      33.154  21.057  18.540  1.00  0.00      B    H  
ATOM   4785  O   HOH B1589      11.075  23.672   8.110  1.00  0.00      B    O  
ATOM   4786  H1  HOH B1589      10.882  24.430   7.488  1.00  0.00      B    H  
ATOM   4787  H2  HOH B1589      11.207  22.810   7.609  1.00  0.00      B    H  
ATOM   4788  O   HOH B1590       7.678  24.190  30.971  1.00  0.00      B    O  
ATOM   4789  H1  HOH B1590       8.409  23.878  30.333  1.00  0.00      B    H  
ATOM   4790  H2  HOH B1590       6.798  23.758  30.685  1.00  0.00      B    H  
ATOM   4791  O   HOH B1591      12.964  14.316   6.506  1.00  0.00      B    O  
ATOM   4792  H1  HOH B1591      12.859  15.208   6.949  1.00  0.00      B    H  
ATOM   4793  H2  HOH B1591      12.520  13.691   7.157  1.00  0.00      B    H  
ATOM   4794  O   HOH B1592      22.644  27.435  21.782  1.00  0.00      B    O  
ATOM   4795  H1  HOH B1592      23.562  27.027  22.141  1.00  0.00      B    H  
ATOM   4796  H2  HOH B1592      22.102  26.655  21.363  1.00  0.00      B    H  
ATOM   4797  O   HOH B1593      26.356  29.452  27.848  1.00  0.00      B    O  
ATOM   4798  H1  HOH B1593      25.912  29.313  28.737  1.00  0.00      B    H  
ATOM   4799  H2  HOH B1593      26.040  28.710  27.125  1.00  0.00      B    H  
ATOM   4800  O   HOH B1594       6.878  18.079   6.569  1.00  0.00      B    O  
ATOM   4801  H1  HOH B1594       7.653  17.687   5.915  1.00  0.00      B    H  
ATOM   4802  H2  HOH B1594       6.006  17.655   6.217  1.00  0.00      B    H  
ATOM   4803  O   HOH B1595      15.678  27.899  30.830  1.00  0.00      B    O  
ATOM   4804  H1  HOH B1595      16.074  28.732  30.325  1.00  0.00      B    H  
ATOM   4805  H2  HOH B1595      15.675  28.111  31.789  1.00  0.00      B    H  
ATOM   4806  O   HOH B1596      30.142   9.382  28.135  1.00  0.00      B    O  
ATOM   4807  H1  HOH B1596      29.171   9.346  28.286  1.00  0.00      B    H  
ATOM   4808  H2  HOH B1596      30.603   8.546  28.355  1.00  0.00      B    H  
ATOM   4809  O   HOH B1597      30.753   6.330  33.070  1.00  0.00      B    O  
ATOM   4810  H1  HOH B1597      30.960   7.242  32.653  1.00  0.00      B    H  
ATOM   4811  H2  HOH B1597      31.310   6.309  33.928  1.00  0.00      B    H  
ATOM   4812  O   HOH B1598      19.510  29.748  23.762  1.00  0.00      B    O  
ATOM   4813  H1  HOH B1598      19.597  30.752  23.709  1.00  0.00      B    H  
ATOM   4814  H2  HOH B1598      19.575  29.399  22.847  1.00  0.00      B    H  
ATOM   4815  O   HOH B1599      17.394  14.819  34.306  1.00  0.00      B    O  
ATOM   4816  H1  HOH B1599      17.874  14.564  35.136  1.00  0.00      B    H  
ATOM   4817  H2  HOH B1599      16.441  14.411  34.356  1.00  0.00      B    H  
ATOM   4818  O   HOH B1600       5.257  30.541  14.266  1.00  0.00      B    O  
ATOM   4819  H1  HOH B1600       5.817  30.226  15.010  1.00  0.00      B    H  
ATOM   4820  H2  HOH B1600       5.917  31.086  13.747  1.00  0.00      B    H  
ATOM   4821  O   HOH B1601      22.853  35.211   4.505  1.00  0.00      B    O  
ATOM   4822  H1  HOH B1601      23.400  35.059   3.656  1.00  0.00      B    H  
ATOM   4823  H2  HOH B1601      23.507  35.322   5.207  1.00  0.00      B    H  
ATOM   4824  O   HOH B1602       1.857  31.882  11.883  1.00  0.00      B    O  
ATOM   4825  H1  HOH B1602       2.656  32.095  11.298  1.00  0.00      B    H  
ATOM   4826  H2  HOH B1602       2.241  31.408  12.748  1.00  0.00      B    H  
ATOM   4827  O   HOH B1603      15.274  19.787  11.971  1.00  0.00      B    O  
ATOM   4828  H1  HOH B1603      14.593  19.094  12.219  1.00  0.00      B    H  
ATOM   4829  H2  HOH B1603      16.088  19.726  12.604  1.00  0.00      B    H  
ATOM   4830  O   HOH B1604      27.119  11.266   9.565  1.00  0.00      B    O  
ATOM   4831  H1  HOH B1604      27.784  11.768   8.997  1.00  0.00      B    H  
ATOM   4832  H2  HOH B1604      27.050  10.309   9.207  1.00  0.00      B    H  
ATOM   4833  O   HOH B1605       1.194  21.927  36.233  1.00  0.00      B    O  
ATOM   4834  H1  HOH B1605       0.848  21.057  35.726  1.00  0.00      B    H  
ATOM   4835  H2  HOH B1605       1.236  21.670  37.231  1.00  0.00      B    H  
ATOM   4836  O   HOH B1606      38.852  27.592  35.970  1.00  0.00      B    O  
ATOM   4837  H1  HOH B1606      37.939  27.587  35.593  1.00  0.00      B    H  
ATOM   4838  H2  HOH B1606      38.907  26.806  36.598  1.00  0.00      B    H  
ATOM   4839  O   HOH B1607      24.468   2.595   9.781  1.00  0.00      B    O  
ATOM   4840  H1  HOH B1607      23.517   2.238   9.825  1.00  0.00      B    H  
ATOM   4841  H2  HOH B1607      24.467   3.277   9.029  1.00  0.00      B    H  
ATOM   4842  O   HOH B1608      22.978  14.774  15.030  1.00  0.00      B    O  
ATOM   4843  H1  HOH B1608      22.540  14.131  15.677  1.00  0.00      B    H  
ATOM   4844  H2  HOH B1608      22.293  15.390  14.631  1.00  0.00      B    H  
ATOM   4845  O   HOH B1609      24.644  11.524   8.270  1.00  0.00      B    O  
ATOM   4846  H1  HOH B1609      24.985  11.114   7.431  1.00  0.00      B    H  
ATOM   4847  H2  HOH B1609      25.371  11.541   9.038  1.00  0.00      B    H  
ATOM   4848  O   HOH B1610      25.270  37.971   7.647  1.00  0.00      B    O  
ATOM   4849  H1  HOH B1610      24.259  37.924   7.985  1.00  0.00      B    H  
ATOM   4850  H2  HOH B1610      25.837  37.914   8.463  1.00  0.00      B    H  
ATOM   4851  O   HOH B1611      29.086  37.388  33.292  1.00  0.00      B    O  
ATOM   4852  H1  HOH B1611      28.849  36.831  32.443  1.00  0.00      B    H  
ATOM   4853  H2  HOH B1611      29.791  36.810  33.800  1.00  0.00      B    H  
ATOM   4854  O   HOH B1612       7.440  26.304   6.190  1.00  0.00      B    O  
ATOM   4855  H1  HOH B1612       7.301  26.123   7.172  1.00  0.00      B    H  
ATOM   4856  H2  HOH B1612       6.680  25.945   5.610  1.00  0.00      B    H  
ATOM   4857  O   HOH B1613      38.585  18.271  37.839  1.00  0.00      B    O  
ATOM   4858  H1  HOH B1613      39.575  17.840  37.618  1.00  0.00      B    H  
ATOM   4859  H2  HOH B1613      38.294  18.071  38.800  1.00  0.00      B    H  
ATOM   4860  O   HOH B1614      23.049   3.629  27.455  1.00  0.00      B    O  
ATOM   4861  H1  HOH B1614      22.878   4.615  27.623  1.00  0.00      B    H  
ATOM   4862  H2  HOH B1614      22.331   3.150  27.991  1.00  0.00      B    H  
ATOM   4863  O   HOH B1615      12.578  15.142   9.193  1.00  0.00      B    O  
ATOM   4864  H1  HOH B1615      11.877  15.867   9.343  1.00  0.00      B    H  
ATOM   4865  H2  HOH B1615      12.097  14.273   9.408  1.00  0.00      B    H  
ATOM   4866  O   HOH B1616      23.157  37.146  24.536  1.00  0.00      B    O  
ATOM   4867  H1  HOH B1616      23.406  36.759  23.644  1.00  0.00      B    H  
ATOM   4868  H2  HOH B1616      23.303  36.441  25.265  1.00  0.00      B    H  
ATOM   4869  O   HOH B1617      36.163  19.412  32.015  1.00  0.00      B    O  
ATOM   4870  H1  HOH B1617      36.816  19.944  31.368  1.00  0.00      B    H  
ATOM   4871  H2  HOH B1617      35.394  19.967  32.253  1.00  0.00      B    H  
ATOM   4872  O   HOH B1618      36.411  13.894   4.834  1.00  0.00      B    O  
ATOM   4873  H1  HOH B1618      36.037  14.676   4.304  1.00  0.00      B    H  
ATOM   4874  H2  HOH B1618      36.621  14.236   5.740  1.00  0.00      B    H  
ATOM   4875  O   HOH B1619       8.956  30.929   0.623  1.00  0.00      B    O  
ATOM   4876  H1  HOH B1619       9.841  30.781   0.168  1.00  0.00      B    H  
ATOM   4877  H2  HOH B1619       9.207  31.497   1.423  1.00  0.00      B    H  
ATOM   4878  O   HOH B1620      11.917   1.896   1.786  1.00  0.00      B    O  
ATOM   4879  H1  HOH B1620      12.268   1.977   2.749  1.00  0.00      B    H  
ATOM   4880  H2  HOH B1620      12.757   1.814   1.188  1.00  0.00      B    H  
ATOM   4881  O   HOH B1621      29.262  38.607  23.383  1.00  0.00      B    O  
ATOM   4882  H1  HOH B1621      30.009  38.015  23.690  1.00  0.00      B    H  
ATOM   4883  H2  HOH B1621      29.314  39.412  23.994  1.00  0.00      B    H  
ATOM   4884  O   HOH B1622      15.438  27.933   5.551  1.00  0.00      B    O  
ATOM   4885  H1  HOH B1622      15.051  27.159   6.101  1.00  0.00      B    H  
ATOM   4886  H2  HOH B1622      16.444  27.843   5.581  1.00  0.00      B    H  
ATOM   4887  O   HOH B1623      34.932  34.763  10.497  1.00  0.00      B    O  
ATOM   4888  H1  HOH B1623      34.413  34.992  11.286  1.00  0.00      B    H  
ATOM   4889  H2  HOH B1623      35.932  34.764  10.790  1.00  0.00      B    H  
ATOM   4890  O   HOH B1624       6.227  33.271   6.136  1.00  0.00      B    O  
ATOM   4891  H1  HOH B1624       6.755  32.515   6.521  1.00  0.00      B    H  
ATOM   4892  H2  HOH B1624       6.468  33.278   5.145  1.00  0.00      B    H  
ATOM   4893  O   HOH B1625      37.298  27.547  23.809  1.00  0.00      B    O  
ATOM   4894  H1  HOH B1625      38.242  27.341  23.773  1.00  0.00      B    H  
ATOM   4895  H2  HOH B1625      36.951  26.928  23.098  1.00  0.00      B    H  
ATOM   4896  O   HOH B1626      12.108   1.128   9.366  1.00  0.00      B    O  
ATOM   4897  H1  HOH B1626      11.950   1.674  10.244  1.00  0.00      B    H  
ATOM   4898  H2  HOH B1626      12.403   1.806   8.654  1.00  0.00      B    H  
ATOM   4899  O   HOH B1627      20.719   0.388   5.239  1.00  0.00      B    O  
ATOM   4900  H1  HOH B1627      21.439   0.313   5.984  1.00  0.00      B    H  
ATOM   4901  H2  HOH B1627      20.228  -0.503   5.223  1.00  0.00      B    H  
ATOM   4902  O   HOH B1628      15.040  22.626  36.929  1.00  0.00      B    O  
ATOM   4903  H1  HOH B1628      14.879  22.689  35.935  1.00  0.00      B    H  
ATOM   4904  H2  HOH B1628      14.282  22.147  37.373  1.00  0.00      B    H  
ATOM   4905  O   HOH B1629      29.166  32.910  25.696  1.00  0.00      B    O  
ATOM   4906  H1  HOH B1629      28.281  32.552  26.151  1.00  0.00      B    H  
ATOM   4907  H2  HOH B1629      29.277  33.859  26.091  1.00  0.00      B    H  
ATOM   4908  O   HOH B1630      36.850  16.520  18.953  1.00  0.00      B    O  
ATOM   4909  H1  HOH B1630      35.838  16.682  18.978  1.00  0.00      B    H  
ATOM   4910  H2  HOH B1630      37.052  16.162  17.985  1.00  0.00      B    H  
ATOM   4911  O   HOH B1631      24.902   5.827  35.526  1.00  0.00      B    O  
ATOM   4912  H1  HOH B1631      24.217   6.284  34.908  1.00  0.00      B    H  
ATOM   4913  H2  HOH B1631      25.709   5.465  34.924  1.00  0.00      B    H  
ATOM   4914  O   HOH B1632       1.478   8.305  31.832  1.00  0.00      B    O  
ATOM   4915  H1  HOH B1632       1.304   7.557  31.154  1.00  0.00      B    H  
ATOM   4916  H2  HOH B1632       1.721   7.817  32.672  1.00  0.00      B    H  
ATOM   4917  O   HOH B1633      18.606  35.220  15.767  1.00  0.00      B    O  
ATOM   4918  H1  HOH B1633      18.354  34.645  15.015  1.00  0.00      B    H  
ATOM   4919  H2  HOH B1633      19.492  35.012  16.125  1.00  0.00      B    H  
ATOM   4920  O   HOH B1634       5.306  10.341   3.169  1.00  0.00      B    O  
ATOM   4921  H1  HOH B1634       5.110  11.118   2.600  1.00  0.00      B    H  
ATOM   4922  H2  HOH B1634       5.926   9.733   2.630  1.00  0.00      B    H  
ATOM   4923  O   HOH B1635      12.593  11.143  12.033  1.00  0.00      B    O  
ATOM   4924  H1  HOH B1635      12.772  10.481  11.291  1.00  0.00      B    H  
ATOM   4925  H2  HOH B1635      13.426  11.742  12.114  1.00  0.00      B    H  
ATOM   4926  O   HOH B1636       8.781   5.557  24.846  1.00  0.00      B    O  
ATOM   4927  H1  HOH B1636       9.519   6.074  24.374  1.00  0.00      B    H  
ATOM   4928  H2  HOH B1636       8.871   5.713  25.825  1.00  0.00      B    H  
ATOM   4929  O   HOH B1637      17.275  15.073   0.601  1.00  0.00      B    O  
ATOM   4930  H1  HOH B1637      18.225  14.709   0.409  1.00  0.00      B    H  
ATOM   4931  H2  HOH B1637      17.090  14.688   1.515  1.00  0.00      B    H  
ATOM   4932  O   HOH B1638       4.290  18.034  12.665  1.00  0.00      B    O  
ATOM   4933  H1  HOH B1638       3.986  19.032  12.662  1.00  0.00      B    H  
ATOM   4934  H2  HOH B1638       5.195  18.010  12.207  1.00  0.00      B    H  
ATOM   4935  O   HOH B1639      16.544  38.612   3.956  1.00  0.00      B    O  
ATOM   4936  H1  HOH B1639      17.029  39.129   3.182  1.00  0.00      B    H
[truncated: 87,809 more chars]
