# Supplementary material for: ECE vs DISP Mechanisms in Anodic Electrolysis of Benzyl Alcohols: Computational Prediction of Microscopic Rate Constants
Source: J Phys Chem C Nanomater Interfaces. 2025 Aug 28;129(36):16076–96. doi: 10.1021/acs.jpcc.5c04347 (PMC12434723; doi:10.1021/acs.jpcc.5c04347)
Supplement: Supplementary file 2 [file jp5c04347_si_002.zip › example_simulation_inputs/QMMM_simulation_bulk_H2O_base_H2O/start_33_1.882_coords.pdb]

TITLE     MDANALYSIS FRAME 0: Created by PDBWriter
CRYST1   39.149   39.149   39.149  90.00  90.00  90.00 P 1           1
ATOM      1  C00 2ag A   1      15.829  16.317  23.569  1.00  0.00      A    C  
ATOM      2  O01 2ag A   1      16.457  17.239  22.753  1.00  0.00      A    O  
ATOM      3  C02 2ag A   1      15.759  18.183  21.996  1.00  0.00      A    C  
ATOM      4  C03 2ag A   1      16.423  18.712  20.839  1.00  0.00      A    C  
ATOM      5  C04 2ag A   1      15.958  19.934  20.261  1.00  0.00      A    C  
ATOM      6  C05 2ag A   1      14.761  20.510  20.762  1.00  0.00      A    C  
ATOM      7  C06 2ag A   1      14.347  21.738  20.143  1.00  0.00      A    C  
ATOM      8  O07 2ag A   1      13.392  22.468  20.657  1.00  0.00      A    O  
ATOM      9  C08 2ag A   1      14.088  19.964  21.900  1.00  0.00      A    C  
ATOM     10  C09 2ag A   1      14.557  18.824  22.445  1.00  0.00      A    C  
ATOM     11  H0A 2ag A   1      15.162  15.679  22.988  1.00  0.00      A    H  
ATOM     12  H0B 2ag A   1      16.550  15.748  24.089  1.00  0.00      A    H  
ATOM     13  H0C 2ag A   1      15.179  16.810  24.273  1.00  0.00      A    H  
ATOM     14  H0D 2ag A   1      17.272  18.190  20.501  1.00  0.00      A    H  
ATOM     15  H0E 2ag A   1      16.418  20.388  19.388  1.00  0.00      A    H  
ATOM     16  H0F 2ag A   1      12.810  21.378  17.753  1.00  0.00      A    H  
ATOM     17  H0G 2ag A   1      14.700  22.054  19.133  1.00  0.00      A    H  
ATOM     18  H0H 2ag A   1      13.133  23.320  20.176  1.00  0.00      A    H  
ATOM     19  H0I 2ag A   1      13.267  20.557  22.200  1.00  0.00      A    H  
ATOM     20  H0J 2ag A   1      13.993  18.461  23.341  1.00  0.00      A    H  
ATOM     21  O   HOH B   1      13.397  20.556  17.583  1.00  0.00      B    O  
ATOM     22  H1  HOH B   1      13.009  19.611  17.866  1.00  0.00      B    H  
ATOM     23  H2  HOH B   1      13.278  20.523  16.562  1.00  0.00      B    H  
ATOM     24  O   HOH B   2      13.137  24.123  15.474  1.00  0.00      B    O  
ATOM     25  H1  HOH B   2      12.420  23.697  14.885  1.00  0.00      B    H  
ATOM     26  H2  HOH B   2      12.962  25.050  15.640  1.00  0.00      B    H  
ATOM     27  O   HOH B   3      15.281  24.453  18.182  1.00  0.00      B    O  
ATOM     28  H1  HOH B   3      15.902  25.080  18.552  1.00  0.00      B    H  
ATOM     29  H2  HOH B   3      15.318  24.914  17.322  1.00  0.00      B    H  
ATOM     30  O   HOH B   4      13.062  20.407  15.048  1.00  0.00      B    O  
ATOM     31  H1  HOH B   4      12.875  19.463  14.816  1.00  0.00      B    H  
ATOM     32  H2  HOH B   4      12.549  20.998  14.471  1.00  0.00      B    H  
ATOM     33  O   HOH B   5      12.768  24.632  19.215  1.00  0.00      B    O  
ATOM     34  H1  HOH B   5      13.687  24.748  18.805  1.00  0.00      B    H  
ATOM     35  H2  HOH B   5      12.764  25.366  19.880  1.00  0.00      B    H  
ATOM     36  O   HOH B   6      12.170  22.620  17.540  1.00  0.00      B    O  
ATOM     37  H1  HOH B   6      11.822  23.355  18.151  1.00  0.00      B    H  
ATOM     38  H2  HOH B   6      12.512  23.100  16.722  1.00  0.00      B    H  
ATOM     39  O   HOH B   7      16.448  21.813  17.595  1.00  0.00      B    O  
ATOM     40  H1  HOH B   7      15.889  21.682  16.832  1.00  0.00      B    H  
ATOM     41  H2  HOH B   7      16.165  22.765  17.712  1.00  0.00      B    H  
ATOM     42  O   HOH B   8      10.780  22.083  21.364  1.00  0.00      B    O  
ATOM     43  H1  HOH B   8      10.865  22.131  22.376  1.00  0.00      B    H  
ATOM     44  H2  HOH B   8      11.732  22.051  21.189  1.00  0.00      B    H  
ATOM     45  O   HOH B   9      11.619  22.713  13.903  1.00  0.00      B    O  
ATOM     46  H1  HOH B   9      11.546  23.227  12.974  1.00  0.00      B    H  
ATOM     47  H2  HOH B   9      10.676  22.657  14.087  1.00  0.00      B    H  
ATOM     48  O   HOH B  10      12.253  18.359  18.383  1.00  0.00      B    O  
ATOM     49  H1  HOH B  10      13.018  17.840  18.663  1.00  0.00      B    H  
ATOM     50  H2  HOH B  10      11.911  18.827  19.184  1.00  0.00      B    H  
ATOM     51  O   HOH B  11      11.114  19.425  20.553  1.00  0.00      B    O  
ATOM     52  H1  HOH B  11      10.939  20.349  20.771  1.00  0.00      B    H  
ATOM     53  H2  HOH B  11      10.981  18.905  21.393  1.00  0.00      B    H  
ATOM     54  O   HOH B  12      15.136  22.382  15.259  1.00  0.00      B    O  
ATOM     55  H1  HOH B  12      14.622  21.597  14.948  1.00  0.00      B    H  
ATOM     56  H2  HOH B  12      14.478  23.125  15.247  1.00  0.00      B    H  
ATOM     57  O   HOH B  13      37.864  17.676  32.071  1.00  0.00      B    O  
ATOM     58  H1  HOH B  13      37.730  18.530  32.682  1.00  0.00      B    H  
ATOM     59  H2  HOH B  13      38.699  17.749  31.457  1.00  0.00      B    H  
ATOM     60  O   HOH B  14      20.108   1.041  18.881  1.00  0.00      B    O  
ATOM     61  H1  HOH B  14      20.972   0.745  18.450  1.00  0.00      B    H  
ATOM     62  H2  HOH B  14      19.394   1.173  18.148  1.00  0.00      B    H  
ATOM     63  O   HOH B  15      14.407  17.129  19.225  1.00  0.00      B    O  
ATOM     64  H1  HOH B  15      15.130  17.649  19.695  1.00  0.00      B    H  
ATOM     65  H2  HOH B  15      14.506  16.130  19.445  1.00  0.00      B    H  
ATOM     66  O   HOH B  16      38.235  17.681  13.039  1.00  0.00      B    O  
ATOM     67  H1  HOH B  16      37.463  17.870  13.692  1.00  0.00      B    H  
ATOM     68  H2  HOH B  16      39.089  17.484  13.597  1.00  0.00      B    H  
ATOM     69  O   HOH B  17       8.412  21.373  19.974  1.00  0.00      B    O  
ATOM     70  H1  HOH B  17       9.371  21.607  20.421  1.00  0.00      B    H  
ATOM     71  H2  HOH B  17       7.832  21.098  20.775  1.00  0.00      B    H  
ATOM     72  O   HOH B  18       9.089  10.751  14.657  1.00  0.00      B    O  
ATOM     73  H1  HOH B  18       9.485  11.299  13.925  1.00  0.00      B    H  
ATOM     74  H2  HOH B  18       9.711  10.610  15.455  1.00  0.00      B    H  
ATOM     75  O   HOH B  19      13.685  35.822  35.582  1.00  0.00      B    O  
ATOM     76  H1  HOH B  19      14.628  36.118  35.275  1.00  0.00      B    H  
ATOM     77  H2  HOH B  19      12.972  36.275  35.032  1.00  0.00      B    H  
ATOM     78  O   HOH B  20       2.761  33.418  21.590  1.00  0.00      B    O  
ATOM     79  H1  HOH B  20       2.373  32.915  20.805  1.00  0.00      B    H  
ATOM     80  H2  HOH B  20       2.164  34.204  21.792  1.00  0.00      B    H  
ATOM     81  O   HOH B  21       9.981  26.741  29.659  1.00  0.00      B    O  
ATOM     82  H1  HOH B  21       9.442  26.517  30.524  1.00  0.00      B    H  
ATOM     83  H2  HOH B  21      10.033  27.801  29.605  1.00  0.00      B    H  
ATOM     84  O   HOH B  22      21.693   0.664   5.402  1.00  0.00      B    O  
ATOM     85  H1  HOH B  22      22.022   0.962   4.531  1.00  0.00      B    H  
ATOM     86  H2  HOH B  22      22.417   0.082   5.769  1.00  0.00      B    H  
ATOM     87  O   HOH B  23      23.374  19.953  32.459  1.00  0.00      B    O  
ATOM     88  H1  HOH B  23      22.441  20.296  32.729  1.00  0.00      B    H  
ATOM     89  H2  HOH B  23      23.980  20.764  32.545  1.00  0.00      B    H  
ATOM     90  O   HOH B  24      31.631  22.092  24.744  1.00  0.00      B    O  
ATOM     91  H1  HOH B  24      32.384  21.536  25.051  1.00  0.00      B    H  
ATOM     92  H2  HOH B  24      31.983  23.060  24.631  1.00  0.00      B    H  
ATOM     93  O   HOH B  25      16.802  10.065  23.938  1.00  0.00      B    O  
ATOM     94  H1  HOH B  25      17.747   9.944  24.453  1.00  0.00      B    H  
ATOM     95  H2  HOH B  25      16.757   9.245  23.250  1.00  0.00      B    H  
ATOM     96  O   HOH B  26       8.736   6.051  12.499  1.00  0.00      B    O  
ATOM     97  H1  HOH B  26       9.194   6.938  12.298  1.00  0.00      B    H  
ATOM     98  H2  HOH B  26       7.817   6.302  12.813  1.00  0.00      B    H  
ATOM     99  O   HOH B  27       3.121   9.382   8.212  1.00  0.00      B    O  
ATOM    100  H1  HOH B  27       3.616   8.984   9.030  1.00  0.00      B    H  
ATOM    101  H2  HOH B  27       2.172   9.554   8.481  1.00  0.00      B    H  
ATOM    102  O   HOH B  28      36.980  23.636  31.217  1.00  0.00      B    O  
ATOM    103  H1  HOH B  28      37.124  22.627  31.098  1.00  0.00      B    H  
ATOM    104  H2  HOH B  28      37.905  24.024  31.382  1.00  0.00      B    H  
ATOM    105  O   HOH B  29      31.068  38.465  33.885  1.00  0.00      B    O  
ATOM    106  H1  HOH B  29      31.816  37.858  34.020  1.00  0.00      B    H  
ATOM    107  H2  HOH B  29      31.255  39.008  33.025  1.00  0.00      B    H  
ATOM    108  O   HOH B  30      38.083  30.391   2.424  1.00  0.00      B    O  
ATOM    109  H1  HOH B  30      38.625  29.667   2.889  1.00  0.00      B    H  
ATOM    110  H2  HOH B  30      38.061  31.231   2.950  1.00  0.00      B    H  
ATOM    111  O   HOH B  31      34.814  17.587  34.763  1.00  0.00      B    O  
ATOM    112  H1  HOH B  31      34.854  16.713  34.194  1.00  0.00      B    H  
ATOM    113  H2  HOH B  31      33.962  18.077  34.516  1.00  0.00      B    H  
ATOM    114  O   HOH B  32       1.861  35.949   4.941  1.00  0.00      B    O  
ATOM    115  H1  HOH B  32       2.565  35.179   5.071  1.00  0.00      B    H  
ATOM    116  H2  HOH B  32       2.169  36.628   4.199  1.00  0.00      B    H  
ATOM    117  O   HOH B  33      11.421  13.396   3.992  1.00  0.00      B    O  
ATOM    118  H1  HOH B  33      11.099  12.725   4.685  1.00  0.00      B    H  
ATOM    119  H2  HOH B  33      12.392  13.631   4.155  1.00  0.00      B    H  
ATOM    120  O   HOH B  34      24.102  37.441   3.678  1.00  0.00      B    O  
ATOM    121  H1  HOH B  34      24.108  37.814   2.718  1.00  0.00      B    H  
ATOM    122  H2  HOH B  34      24.381  36.492   3.600  1.00  0.00      B    H  
ATOM    123  O   HOH B  35      18.500  14.358  33.745  1.00  0.00      B    O  
ATOM    124  H1  HOH B  35      19.419  14.273  33.310  1.00  0.00      B    H  
ATOM    125  H2  HOH B  35      18.631  15.033  34.515  1.00  0.00      B    H  
ATOM    126  O   HOH B  36      21.021  17.057  25.294  1.00  0.00      B    O  
ATOM    127  H1  HOH B  36      20.045  17.214  25.475  1.00  0.00      B    H  
ATOM    128  H2  HOH B  36      21.603  17.460  26.072  1.00  0.00      B    H  
ATOM    129  O   HOH B  37      30.130  22.129  12.940  1.00  0.00      B    O  
ATOM    130  H1  HOH B  37      29.517  21.529  12.395  1.00  0.00      B    H  
ATOM    131  H2  HOH B  37      30.906  21.535  13.038  1.00  0.00      B    H  
ATOM    132  O   HOH B  38       7.567  24.765  34.199  1.00  0.00      B    O  
ATOM    133  H1  HOH B  38       8.123  25.412  33.645  1.00  0.00      B    H  
ATOM    134  H2  HOH B  38       6.843  25.370  34.633  1.00  0.00      B    H  
ATOM    135  O   HOH B  39      19.261  33.624  27.604  1.00  0.00      B    O  
ATOM    136  H1  HOH B  39      18.585  33.984  26.945  1.00  0.00      B    H  
ATOM    137  H2  HOH B  39      18.836  32.770  27.974  1.00  0.00      B    H  
ATOM    138  O   HOH B  40      33.888   2.468  20.732  1.00  0.00      B    O  
ATOM    139  H1  HOH B  40      34.264   2.466  19.802  1.00  0.00      B    H  
ATOM    140  H2  HOH B  40      34.302   1.666  21.236  1.00  0.00      B    H  
ATOM    141  O   HOH B  41      20.680  25.525  21.320  1.00  0.00      B    O  
ATOM    142  H1  HOH B  41      21.370  25.159  21.992  1.00  0.00      B    H  
ATOM    143  H2  HOH B  41      20.208  24.754  20.885  1.00  0.00      B    H  
ATOM    144  O   HOH B  42      31.846  36.527  20.268  1.00  0.00      B    O  
ATOM    145  H1  HOH B  42      32.823  36.245  20.078  1.00  0.00      B    H  
ATOM    146  H2  HOH B  42      31.764  37.526  20.131  1.00  0.00      B    H  
ATOM    147  O   HOH B  43      27.136  39.004  29.157  1.00  0.00      B    O  
ATOM    148  H1  HOH B  43      27.164  39.038  30.203  1.00  0.00      B    H  
ATOM    149  H2  HOH B  43      27.929  38.454  28.789  1.00  0.00      B    H  
ATOM    150  O   HOH B  44      32.645  29.454   7.068  1.00  0.00      B    O  
ATOM    151  H1  HOH B  44      32.886  28.504   6.646  1.00  0.00      B    H  
ATOM    152  H2  HOH B  44      32.457  30.129   6.315  1.00  0.00      B    H  
ATOM    153  O   HOH B  45      35.747  24.733  17.348  1.00  0.00      B    O  
ATOM    154  H1  HOH B  45      35.598  23.704  17.360  1.00  0.00      B    H  
ATOM    155  H2  HOH B  45      36.732  24.947  17.484  1.00  0.00      B    H  
ATOM    156  O   HOH B  46      27.778  32.760  38.242  1.00  0.00      B    O  
ATOM    157  H1  HOH B  46      27.556  32.146  38.983  1.00  0.00      B    H  
ATOM    158  H2  HOH B  46      28.680  32.482  37.930  1.00  0.00      B    H  
ATOM    159  O   HOH B  47       0.579   2.083  37.539  1.00  0.00      B    O  
ATOM    160  H1  HOH B  47       1.064   1.556  38.267  1.00  0.00      B    H  
ATOM    161  H2  HOH B  47      -0.397   2.013  37.752  1.00  0.00      B    H  
ATOM    162  O   HOH B  48      21.088  30.277  15.883  1.00  0.00      B    O  
ATOM    163  H1  HOH B  48      21.528  30.214  16.828  1.00  0.00      B    H  
ATOM    164  H2  HOH B  48      20.112  30.124  15.935  1.00  0.00      B    H  
ATOM    165  O   HOH B  49      31.603  26.748  21.924  1.00  0.00      B    O  
ATOM    166  H1  HOH B  49      30.867  27.257  21.368  1.00  0.00      B    H  
ATOM    167  H2  HOH B  49      32.428  26.715  21.320  1.00  0.00      B    H  
ATOM    168  O   HOH B  50      34.113  37.344  13.102  1.00  0.00      B    O  
ATOM    169  H1  HOH B  50      33.454  37.825  12.494  1.00  0.00      B    H  
ATOM    170  H2  HOH B  50      34.178  36.417  12.648  1.00  0.00      B    H  
ATOM    171  O   HOH B  51      13.101  -0.144  33.028  1.00  0.00      B    O  
ATOM    172  H1  HOH B  51      12.487   0.430  32.488  1.00  0.00      B    H  
ATOM    173  H2  HOH B  51      14.085   0.219  32.868  1.00  0.00      B    H  
ATOM    174  O   HOH B  52      16.192  34.479   5.594  1.00  0.00      B    O  
ATOM    175  H1  HOH B  52      16.057  33.509   5.751  1.00  0.00      B    H  
ATOM    176  H2  HOH B  52      16.894  34.785   6.254  1.00  0.00      B    H  
ATOM    177  O   HOH B  53      16.788   7.318   8.681  1.00  0.00      B    O  
ATOM    178  H1  HOH B  53      17.005   6.591   9.286  1.00  0.00      B    H  
ATOM    179  H2  HOH B  53      16.311   8.049   9.224  1.00  0.00      B    H  
ATOM    180  O   HOH B  54      27.050  33.869  29.227  1.00  0.00      B    O  
ATOM    181  H1  HOH B  54      26.268  33.356  29.609  1.00  0.00      B    H  
ATOM    182  H2  HOH B  54      27.257  33.555  28.263  1.00  0.00      B    H  
ATOM    183  O   HOH B  55       5.993  35.153  19.920  1.00  0.00      B    O  
ATOM    184  H1  HOH B  55       6.907  34.775  19.671  1.00  0.00      B    H  
ATOM    185  H2  HOH B  55       5.687  35.704  19.079  1.00  0.00      B    H  
ATOM    186  O   HOH B  56      32.002  34.102  17.089  1.00  0.00      B    O  
ATOM    187  H1  HOH B  56      31.460  34.945  17.145  1.00  0.00      B    H  
ATOM    188  H2  HOH B  56      31.378  33.284  17.329  1.00  0.00      B    H  
ATOM    189  O   HOH B  57      26.623  22.099  34.565  1.00  0.00      B    O  
ATOM    190  H1  HOH B  57      27.283  22.683  34.983  1.00  0.00      B    H  
ATOM    191  H2  HOH B  57      26.154  21.619  35.318  1.00  0.00      B    H  
ATOM    192  O   HOH B  58      32.110  30.496  32.108  1.00  0.00      B    O  
ATOM    193  H1  HOH B  58      31.504  29.678  32.099  1.00  0.00      B    H  
ATOM    194  H2  HOH B  58      32.590  30.629  33.041  1.00  0.00      B    H  
ATOM    195  O   HOH B  59       7.257  36.823  16.942  1.00  0.00      B    O  
ATOM    196  H1  HOH B  59       7.731  36.207  16.311  1.00  0.00      B    H  
ATOM    197  H2  HOH B  59       6.268  36.584  17.107  1.00  0.00      B    H  
ATOM    198  O   HOH B  60      33.435   8.266  30.881  1.00  0.00      B    O  
ATOM    199  H1  HOH B  60      34.403   8.155  30.491  1.00  0.00      B    H  
ATOM    200  H2  HOH B  60      33.168   7.472  31.534  1.00  0.00      B    H  
ATOM    201  O   HOH B  61      26.329   9.465  14.639  1.00  0.00      B    O  
ATOM    202  H1  HOH B  61      25.767   8.689  14.897  1.00  0.00      B    H  
ATOM    203  H2  HOH B  61      27.209   9.004  14.473  1.00  0.00      B    H  
ATOM    204  O   HOH B  62      37.007   1.313  28.045  1.00  0.00      B    O  
ATOM    205  H1  HOH B  62      37.953   1.105  27.865  1.00  0.00      B    H  
ATOM    206  H2  HOH B  62      36.878   0.887  28.978  1.00  0.00      B    H  
ATOM    207  O   HOH B  63      27.917  38.811  19.046  1.00  0.00      B    O  
ATOM    208  H1  HOH B  63      27.833  37.830  19.205  1.00  0.00      B    H  
ATOM    209  H2  HOH B  63      27.466  38.948  18.198  1.00  0.00      B    H  
ATOM    210  O   HOH B  64       4.238  15.533  26.079  1.00  0.00      B    O  
ATOM    211  H1  HOH B  64       4.878  14.774  25.816  1.00  0.00      B    H  
ATOM    212  H2  HOH B  64       4.751  16.067  26.716  1.00  0.00      B    H  
ATOM    213  O   HOH B  65      19.240  13.385  29.768  1.00  0.00      B    O  
ATOM    214  H1  HOH B  65      18.703  12.574  30.018  1.00  0.00      B    H  
ATOM    215  H2  HOH B  65      20.035  13.063  29.218  1.00  0.00      B    H  
ATOM    216  O   HOH B  66      11.339   5.364   9.596  1.00  0.00      B    O  
ATOM    217  H1  HOH B  66      11.753   4.929   8.779  1.00  0.00      B    H  
ATOM    218  H2  HOH B  66      10.477   5.773   9.370  1.00  0.00      B    H  
ATOM    219  O   HOH B  67      33.500  28.370  37.829  1.00  0.00      B    O  
ATOM    220  H1  HOH B  67      34.443  28.447  37.459  1.00  0.00      B    H  
ATOM    221  H2  HOH B  67      33.463  28.607  38.843  1.00  0.00      B    H  
ATOM    222  O   HOH B  68      16.602   5.068  29.882  1.00  0.00      B    O  
ATOM    223  H1  HOH B  68      16.428   5.958  29.352  1.00  0.00      B    H  
ATOM    224  H2  HOH B  68      15.695   4.674  30.060  1.00  0.00      B    H  
ATOM    225  O   HOH B  69      24.826  11.026  13.241  1.00  0.00      B    O  
ATOM    226  H1  HOH B  69      25.652  10.558  13.634  1.00  0.00      B    H  
ATOM    227  H2  HOH B  69      24.586  11.735  13.946  1.00  0.00      B    H  
ATOM    228  O   HOH B  70       3.139  31.905  31.363  1.00  0.00      B    O  
ATOM    229  H1  HOH B  70       2.920  32.094  30.393  1.00  0.00      B    H  
ATOM    230  H2  HOH B  70       3.290  30.950  31.475  1.00  0.00      B    H  
ATOM    231  O   HOH B  71      31.648  20.238  15.867  1.00  0.00      B    O  
ATOM    232  H1  HOH B  71      31.473  19.735  14.987  1.00  0.00      B    H  
ATOM    233  H2  HOH B  71      31.016  19.884  16.596  1.00  0.00      B    H  
ATOM    234  O   HOH B  72      23.928  28.593   2.256  1.00  0.00      B    O  
ATOM    235  H1  HOH B  72      24.334  29.575   2.292  1.00  0.00      B    H  
ATOM    236  H2  HOH B  72      22.982  28.772   1.943  1.00  0.00      B    H  
ATOM    237  O   HOH B  73       6.585  31.690  35.647  1.00  0.00      B    O  
ATOM    238  H1  HOH B  73       6.320  31.054  34.903  1.00  0.00      B    H  
ATOM    239  H2  HOH B  73       7.583  31.630  35.816  1.00  0.00      B    H  
ATOM    240  O   HOH B  74      26.740  13.319  14.128  1.00  0.00      B    O  
ATOM    241  H1  HOH B  74      25.902  13.789  14.451  1.00  0.00      B    H  
ATOM    242  H2  HOH B  74      27.287  12.978  14.914  1.00  0.00      B    H  
ATOM    243  O   HOH B  75      38.644   7.910   9.755  1.00  0.00      B    O  
ATOM    244  H1  HOH B  75      37.650   7.886   9.473  1.00  0.00      B    H  
ATOM    245  H2  HOH B  75      38.617   8.320  10.677  1.00  0.00      B    H  
ATOM    246  O   HOH B  76      24.263  12.998   8.553  1.00  0.00      B    O  
ATOM    247  H1  HOH B  76      24.810  13.168   9.430  1.00  0.00      B    H  
ATOM    248  H2  HOH B  76      24.667  13.464   7.690  1.00  0.00      B    H  
ATOM    249  O   HOH B  77      32.285  38.369  11.113  1.00  0.00      B    O  
ATOM    250  H1  HOH B  77      31.876  37.492  10.916  1.00  0.00      B    H  
ATOM    251  H2  HOH B  77      32.828  38.680  10.298  1.00  0.00      B    H  
ATOM    252  O   HOH B  78       0.397  21.357   6.859  1.00  0.00      B    O  
ATOM    253  H1  HOH B  78       0.479  22.370   6.773  1.00  0.00      B    H  
ATOM    254  H2  HOH B  78      -0.279  21.229   7.598  1.00  0.00      B    H  
ATOM    255  O   HOH B  79      19.177  23.477  10.443  1.00  0.00      B    O  
ATOM    256  H1  HOH B  79      18.686  22.743  10.929  1.00  0.00      B    H  
ATOM    257  H2  HOH B  79      19.447  23.080   9.546  1.00  0.00      B    H  
ATOM    258  O   HOH B  80      23.041  13.443  22.257  1.00  0.00      B    O  
ATOM    259  H1  HOH B  80      23.127  13.624  23.280  1.00  0.00      B    H  
ATOM    260  H2  HOH B  80      22.720  12.459  22.232  1.00  0.00      B    H  
ATOM    261  O   HOH B  81      27.414   0.504  12.304  1.00  0.00      B    O  
ATOM    262  H1  HOH B  81      28.082   0.428  11.572  1.00  0.00      B    H  
ATOM    263  H2  HOH B  81      26.913  -0.389  12.375  1.00  0.00      B    H  
ATOM    264  O   HOH B  82      25.940   8.110  23.487  1.00  0.00      B    O  
ATOM    265  H1  HOH B  82      24.967   7.902  23.526  1.00  0.00      B    H  
ATOM    266  H2  HOH B  82      26.173   8.359  22.545  1.00  0.00      B    H  
ATOM    267  O   HOH B  83      29.688  32.821  21.484  1.00  0.00      B    O  
ATOM    268  H1  HOH B  83      30.400  32.749  22.169  1.00  0.00      B    H  
ATOM    269  H2  HOH B  83      28.770  32.586  21.878  1.00  0.00      B    H  
ATOM    270  O   HOH B  84      13.846   8.346   6.454  1.00  0.00      B    O  
ATOM    271  H1  HOH B  84      14.461   7.591   6.305  1.00  0.00      B    H  
ATOM    272  H2  HOH B  84      12.932   8.203   5.969  1.00  0.00      B    H  
ATOM    273  O   HOH B  85      31.137  33.059  26.756  1.00  0.00      B    O  
ATOM    274  H1  HOH B  85      31.536  32.243  27.213  1.00  0.00      B    H  
ATOM    275  H2  HOH B  85      30.258  32.786  26.340  1.00  0.00      B    H  
ATOM    276  O   HOH B  86      28.818  15.321  18.565  1.00  0.00      B    O  
ATOM    277  H1  HOH B  86      28.100  16.007  18.740  1.00  0.00      B    H  
ATOM    278  H2  HOH B  86      29.031  15.414  17.568  1.00  0.00      B    H  
ATOM    279  O   HOH B  87      32.582   4.237  31.335  1.00  0.00      B    O  
ATOM    280  H1  HOH B  87      33.113   3.538  31.802  1.00  0.00      B    H  
ATOM    281  H2  HOH B  87      31.647   3.860  31.182  1.00  0.00      B    H  
ATOM    282  O   HOH B  88      30.949  30.824  19.894  1.00  0.00      B    O  
ATOM    283  H1  HOH B  88      30.373  31.597  20.105  1.00  0.00      B    H  
ATOM    284  H2  HOH B  88      30.394  29.983  19.801  1.00  0.00      B    H  
ATOM    285  O   HOH B  89      35.698  32.664  14.817  1.00  0.00      B    O  
ATOM    286  H1  HOH B  89      36.332  33.271  14.277  1.00  0.00      B    H  
ATOM    287  H2  HOH B  89      34.722  32.690  14.411  1.00  0.00      B    H  
ATOM    288  O   HOH B  90      37.950  17.682  37.314  1.00  0.00      B    O  
ATOM    289  H1  HOH B  90      38.487  18.164  36.593  1.00  0.00      B    H  
ATOM    290  H2  HOH B  90      38.598  17.125  37.937  1.00  0.00      B    H  
ATOM    291  O   HOH B  91      23.280   3.858  28.060  1.00  0.00      B    O  
ATOM    292  H1  HOH B  91      22.830   4.744  27.803  1.00  0.00      B    H  
ATOM    293  H2  HOH B  91      24.276   4.095  28.243  1.00  0.00      B    H  
ATOM    294  O   HOH B  92      37.181   2.306  38.433  1.00  0.00      B    O  
ATOM    295  H1  HOH B  92      37.220   3.115  38.994  1.00  0.00      B    H  
ATOM    296  H2  HOH B  92      36.941   1.609  39.086  1.00  0.00      B    H  
ATOM    297  O   HOH B  93      14.502  31.081   1.970  1.00  0.00      B    O  
ATOM    298  H1  HOH B  93      14.317  31.390   1.019  1.00  0.00      B    H  
ATOM    299  H2  HOH B  93      13.900  31.606   2.658  1.00  0.00      B    H  
ATOM    300  O   HOH B  94      37.440  14.085  15.281  1.00  0.00      B    O  
ATOM    301  H1  HOH B  94      37.304  14.562  16.166  1.00  0.00      B    H  
ATOM    302  H2  HOH B  94      36.919  13.265  15.370  1.00  0.00      B    H  
ATOM    303  O   HOH B  95      23.259   2.179  30.122  1.00  0.00      B    O  
ATOM    304  H1  HOH B  95      23.265   2.780  29.321  1.00  0.00      B    H  
ATOM    305  H2  HOH B  95      22.780   1.302  29.895  1.00  0.00      B    H  
ATOM    306  O   HOH B  96      25.344  24.532  16.448  1.00  0.00      B    O  
ATOM    307  H1  HOH B  96      25.973  25.354  16.500  1.00  0.00      B    H  
ATOM    308  H2  HOH B  96      25.914  23.802  16.896  1.00  0.00      B    H  
ATOM    309  O   HOH B  97      19.162  21.154  18.014  1.00  0.00      B    O  
ATOM    310  H1  HOH B  97      19.008  20.129  17.847  1.00  0.00      B    H  
ATOM    311  H2  HOH B  97      18.234  21.540  18.055  1.00  0.00      B    H  
ATOM    312  O   HOH B  98       8.127  37.174  25.488  1.00  0.00      B    O  
ATOM    313  H1  HOH B  98       7.472  36.549  25.985  1.00  0.00      B    H  
ATOM    314  H2  HOH B  98       7.595  37.955  25.107  1.00  0.00      B    H  
ATOM    315  O   HOH B  99       5.749  29.517  16.819  1.00  0.00      B    O  
ATOM    316  H1  HOH B  99       6.727  29.653  17.144  1.00  0.00      B    H  
ATOM    317  H2  HOH B  99       5.474  30.429  16.500  1.00  0.00      B    H  
ATOM    318  O   HOH B 100      12.400   7.103  35.557  1.00  0.00      B    O  
ATOM    319  H1  HOH B 100      11.653   7.749  35.296  1.00  0.00      B    H  
ATOM    320  H2  HOH B 100      13.271   7.500  35.346  1.00  0.00      B    H  
ATOM    321  O   HOH B 101      19.238  31.608   7.472  1.00  0.00      B    O  
ATOM    322  H1  HOH B 101      18.879  31.762   8.375  1.00  0.00      B    H  
ATOM    323  H2  HOH B 101      19.770  32.426   7.181  1.00  0.00      B    H  
ATOM    324  O   HOH B 102      13.408  35.258  38.182  1.00  0.00      B    O  
ATOM    325  H1  HOH B 102      13.560  36.068  38.780  1.00  0.00      B    H  
ATOM    326  H2  HOH B 102      13.565  35.487  37.214  1.00  0.00      B    H  
ATOM    327  O   HOH B 103      25.451  21.418   6.399  1.00  0.00      B    O  
ATOM    328  H1  HOH B 103      26.398  21.754   6.312  1.00  0.00      B    H  
ATOM    329  H2  HOH B 103      25.221  20.860   5.584  1.00  0.00      B    H  
ATOM    330  O   HOH B 104      28.560   4.033  17.517  1.00  0.00      B    O  
ATOM    331  H1  HOH B 104      27.926   3.253  17.322  1.00  0.00      B    H  
ATOM    332  H2  HOH B 104      29.448   3.732  17.814  1.00  0.00      B    H  
ATOM    333  O   HOH B 105      18.872   7.118  32.274  1.00  0.00      B    O  
ATOM    334  H1  HOH B 105      19.228   6.765  33.152  1.00  0.00      B    H  
ATOM    335  H2  HOH B 105      19.584   6.930  31.584  1.00  0.00      B    H  
ATOM    336  O   HOH B 106      27.080  31.862  22.327  1.00  0.00      B    O  
ATOM    337  H1  HOH B 106      26.729  31.611  23.252  1.00  0.00      B    H  
ATOM    338  H2  HOH B 106      26.355  32.382  21.784  1.00  0.00      B    H  
ATOM    339  O   HOH B 107      22.857   0.243  25.675  1.00  0.00      B    O  
ATOM    340  H1  HOH B 107      22.981  -0.813  25.731  1.00  0.00      B    H  
ATOM    341  H2  HOH B 107      22.323   0.572  26.494  1.00  0.00      B    H  
ATOM    342  O   HOH B 108      13.807  20.634   4.713  1.00  0.00      B    O  
ATOM    343  H1  HOH B 108      14.782  20.505   4.996  1.00  0.00      B    H  
ATOM    344  H2  HOH B 108      13.595  21.675   4.764  1.00  0.00      B    H  
ATOM    345  O   HOH B 109      18.026  31.193  23.083  1.00  0.00      B    O  
ATOM    346  H1  HOH B 109      18.238  30.263  23.424  1.00  0.00      B    H  
ATOM    347  H2  HOH B 109      17.637  31.079  22.198  1.00  0.00      B    H  
ATOM    348  O   HOH B 110      34.240  27.491   5.806  1.00  0.00      B    O  
ATOM    349  H1  HOH B 110      33.962  27.155   4.851  1.00  0.00      B    H  
ATOM    350  H2  HOH B 110      35.249  27.782   5.761  1.00  0.00      B    H  
ATOM    351  O   HOH B 111      20.130  32.817  24.209  1.00  0.00      B    O  
ATOM    352  H1  HOH B 111      20.590  31.992  24.636  1.00  0.00      B    H  
ATOM    353  H2  HOH B 111      19.290  32.442  23.757  1.00  0.00      B    H  
ATOM    354  O   HOH B 112      16.877  21.807  33.955  1.00  0.00      B    O  
ATOM    355  H1  HOH B 112      17.382  21.351  34.736  1.00  0.00      B    H  
ATOM    356  H2  HOH B 112      17.375  22.710  33.720  1.00  0.00      B    H  
ATOM    357  O   HOH B 113       0.564  20.904   4.161  1.00  0.00      B    O  
ATOM    358  H1  HOH B 113       1.148  20.116   4.171  1.00  0.00      B    H  
ATOM    359  H2  HOH B 113       0.284  21.085   5.112  1.00  0.00      B    H  
ATOM    360  O   HOH B 114      10.652  33.843   6.419  1.00  0.00      B    O  
ATOM    361  H1  HOH B 114      11.168  34.119   7.289  1.00  0.00      B    H  
ATOM    362  H2  HOH B 114       9.648  33.928   6.658  1.00  0.00      B    H  
ATOM    363  O   HOH B 115      15.075  12.526   2.987  1.00  0.00      B    O  
ATOM    364  H1  HOH B 115      14.491  12.753   3.838  1.00  0.00      B    H  
ATOM    365  H2  HOH B 115      15.346  13.360   2.501  1.00  0.00      B    H  
ATOM    366  O   HOH B 116       1.919  32.215   1.475  1.00  0.00      B    O  
ATOM    367  H1  HOH B 116       1.879  32.464   2.490  1.00  0.00      B    H  
ATOM    368  H2  HOH B 116       0.987  32.243   1.122  1.00  0.00      B    H  
ATOM    369  O   HOH B 117      17.814  13.922  25.307  1.00  0.00      B    O  
ATOM    370  H1  HOH B 117      17.718  13.172  24.640  1.00  0.00      B    H  
ATOM    371  H2  HOH B 117      18.714  13.881  25.834  1.00  0.00      B    H  
ATOM    372  O   HOH B 118      29.243   4.239  24.619  1.00  0.00      B    O  
ATOM    373  H1  HOH B 118      30.024   3.800  25.192  1.00  0.00      B    H  
ATOM    374  H2  HOH B 118      28.806   3.526  24.073  1.00  0.00      B    H  
ATOM    375  O   HOH B 119      27.506   5.347  26.376  1.00  0.00      B    O  
ATOM    376  H1  HOH B 119      28.122   4.840  25.733  1.00  0.00      B    H  
ATOM    377  H2  HOH B 119      27.295   6.256  25.989  1.00  0.00      B    H  
ATOM    378  O   HOH B 120      21.453  36.552  38.826  1.00  0.00      B    O  
ATOM    379  H1  HOH B 120      20.585  36.542  38.311  1.00  0.00      B    H  
ATOM    380  H2  HOH B 120      21.334  37.115  39.674  1.00  0.00      B    H  
ATOM    381  O   HOH B 121      24.302  25.632  30.168  1.00  0.00      B    O  
ATOM    382  H1  HOH B 121      24.908  26.407  30.560  1.00  0.00      B    H  
ATOM    383  H2  HOH B 121      24.607  25.437  29.214  1.00  0.00      B    H  
ATOM    384  O   HOH B 122      32.920  18.941  33.217  1.00  0.00      B    O  
ATOM    385  H1  HOH B 122      33.845  19.349  32.966  1.00  0.00      B    H  
ATOM    386  H2  HOH B 122      32.145  19.630  33.034  1.00  0.00      B    H  
ATOM    387  O   HOH B 123       0.858  15.492  24.963  1.00  0.00      B    O  
ATOM    388  H1  HOH B 123       0.289  15.678  24.157  1.00  0.00      B    H  
ATOM    389  H2  HOH B 123       1.793  15.251  24.643  1.00  0.00      B    H  
ATOM    390  O   HOH B 124       2.388   5.200  20.627  1.00  0.00      B    O  
ATOM    391  H1  HOH B 124       3.385   5.065  20.587  1.00  0.00      B    H  
ATOM    392  H2  HOH B 124       2.138   5.254  19.613  1.00  0.00      B    H  
ATOM    393  O   HOH B 125      18.729   3.829  30.680  1.00  0.00      B    O  
ATOM    394  H1  HOH B 125      17.776   4.203  30.568  1.00  0.00      B    H  
ATOM    395  H2  HOH B 125      19.260   4.176  29.852  1.00  0.00      B    H  
ATOM    396  O   HOH B 126      17.437  11.716  30.870  1.00  0.00      B    O  
ATOM    397  H1  HOH B 126      17.301  11.093  31.674  1.00  0.00      B    H  
ATOM    398  H2  HOH B 126      16.838  12.531  31.044  1.00  0.00      B    H  
ATOM    399  O   HOH B 127      12.475   1.509  36.539  1.00  0.00      B    O  
ATOM    400  H1  HOH B 127      11.477   1.562  36.425  1.00  0.00      B    H  
ATOM    401  H2  HOH B 127      12.966   1.941  35.754  1.00  0.00      B    H  
ATOM    402  O   HOH B 128      29.441  11.827  17.276  1.00  0.00      B    O  
ATOM    403  H1  HOH B 128      28.418  11.967  17.204  1.00  0.00      B    H  
ATOM    404  H2  HOH B 128      29.892  12.326  18.020  1.00  0.00      B    H  
ATOM    405  O   HOH B 129      27.860  25.577  11.158  1.00  0.00      B    O  
ATOM    406  H1  HOH B 129      28.585  25.908  11.840  1.00  0.00      B    H  
ATOM    407  H2  HOH B 129      28.375  24.994  10.493  1.00  0.00      B    H  
ATOM    408  O   HOH B 130       1.035  28.675   2.765  1.00  0.00      B    O  
ATOM    409  H1  HOH B 130       1.697  29.235   3.233  1.00  0.00      B    H  
ATOM    410  H2  HOH B 130       1.344  27.754   3.050  1.00  0.00      B    H  
ATOM    411  O   HOH B 131      12.118   4.074  15.509  1.00  0.00      B    O  
ATOM    412  H1  HOH B 131      11.620   3.722  16.294  1.00  0.00      B    H  
ATOM    413  H2  HOH B 131      12.706   3.383  15.122  1.00  0.00      B    H  
ATOM    414  O   HOH B 132      16.922  12.429  22.515  1.00  0.00      B    O  
ATOM    415  H1  HOH B 132      16.039  12.621  22.094  1.00  0.00      B    H  
ATOM    416  H2  HOH B 132      16.821  11.507  23.001  1.00  0.00      B    H  
ATOM    417  O   HOH B 133       6.324  23.607  25.525  1.00  0.00      B    O  
ATOM    418  H1  HOH B 133       6.345  24.594  25.351  1.00  0.00      B    H  
ATOM    419  H2  HOH B 133       7.167  23.187  25.277  1.00  0.00      B    H  
ATOM    420  O   HOH B 134      14.451   5.953  10.437  1.00  0.00      B    O  
ATOM    421  H1  HOH B 134      14.611   6.815   9.957  1.00  0.00      B    H  
ATOM    422  H2  HOH B 134      13.862   5.353   9.819  1.00  0.00      B    H  
ATOM    423  O   HOH B 135      23.124   5.203  23.850  1.00  0.00      B    O  
ATOM    424  H1  HOH B 135      24.116   5.121  23.658  1.00  0.00      B    H  
ATOM    425  H2  HOH B 135      22.640   4.551  23.236  1.00  0.00      B    H  
ATOM    426  O   HOH B 136       1.784  21.782  11.080  1.00  0.00      B    O  
ATOM    427  H1  HOH B 136       1.966  21.901  12.028  1.00  0.00      B    H  
ATOM    428  H2  HOH B 136       1.569  20.800  11.021  1.00  0.00      B    H  
ATOM    429  O   HOH B 137       7.959  18.211  31.833  1.00  0.00      B    O  
ATOM    430  H1  HOH B 137       7.243  17.488  32.083  1.00  0.00      B    H  
ATOM    431  H2  HOH B 137       7.813  19.075  32.398  1.00  0.00      B    H  
ATOM    432  O   HOH B 138       6.126   6.777  13.217  1.00  0.00      B    O  
ATOM    433  H1  HOH B 138       5.338   6.961  13.869  1.00  0.00      B    H  
ATOM    434  H2  HOH B 138       6.064   7.479  12.577  1.00  0.00      B    H  
ATOM    435  O   HOH B 139       2.389   2.803  10.817  1.00  0.00      B    O  
ATOM    436  H1  HOH B 139       3.263   2.614  10.344  1.00  0.00      B    H  
ATOM    437  H2  HOH B 139       2.555   3.228  11.762  1.00  0.00      B    H  
ATOM    438  O   HOH B 140      29.905  16.275  29.928  1.00  0.00      B    O  
ATOM    439  H1  HOH B 140      30.533  16.502  30.760  1.00  0.00      B    H  
ATOM    440  H2  HOH B 140      30.367  15.605  29.403  1.00  0.00      B    H  
ATOM    441  O   HOH B 141       3.676   1.442  27.371  1.00  0.00      B    O  
ATOM    442  H1  HOH B 141       3.120   1.909  26.709  1.00  0.00      B    H  
ATOM    443  H2  HOH B 141       4.193   2.153  27.837  1.00  0.00      B    H  
ATOM    444  O   HOH B 142      28.819  32.093   4.343  1.00  0.00      B    O  
ATOM    445  H1  HOH B 142      28.478  32.597   5.210  1.00  0.00      B    H  
ATOM    446  H2  HOH B 142      28.644  31.110   4.470  1.00  0.00      B    H  
ATOM    447  O   HOH B 143      10.514   9.114  34.595  1.00  0.00      B    O  
ATOM    448  H1  HOH B 143      11.323   9.501  35.159  1.00  0.00      B    H  
ATOM    449  H2  HOH B 143      10.833   9.110  33.631  1.00  0.00      B    H  
ATOM    450  O   HOH B 144      18.763  31.226  18.684  1.00  0.00      B    O  
ATOM    451  H1  HOH B 144      19.405  30.424  18.732  1.00  0.00      B    H  
ATOM    452  H2  HOH B 144      18.038  31.039  19.376  1.00  0.00      B    H  
ATOM    453  O   HOH B 145      31.791  28.375  24.084  1.00  0.00      B    O  
ATOM    454  H1  HOH B 145      31.974  27.683  23.287  1.00  0.00      B    H  
ATOM    455  H2  HOH B 145      32.681  28.845  24.383  1.00  0.00      B    H  
ATOM    456  O   HOH B 146      28.081  16.750  15.557  1.00  0.00      B    O  
ATOM    457  H1  HOH B 146      28.475  16.372  14.735  1.00  0.00      B    H  
ATOM    458  H2  HOH B 146      28.574  17.589  15.917  1.00  0.00      B    H  
ATOM    459  O   HOH B 147      11.816  34.150   8.714  1.00  0.00      B    O  
ATOM    460  H1  HOH B 147      12.638  34.695   8.402  1.00  0.00      B    H  
ATOM    461  H2  HOH B 147      12.178  33.449   9.327  1.00  0.00      B    H  
ATOM    462  O   HOH B 148      23.337  20.735   7.963  1.00  0.00      B    O  
ATOM    463  H1  HOH B 148      24.073  20.917   7.245  1.00  0.00      B    H  
ATOM    464  H2  HOH B 148      23.808  20.562   8.786  1.00  0.00      B    H  
ATOM    465  O   HOH B 149      31.983  19.075  24.248  1.00  0.00      B    O  
ATOM    466  H1  HOH B 149      31.439  19.081  25.086  1.00  0.00      B    H  
ATOM    467  H2  HOH B 149      31.567  18.433  23.566  1.00  0.00      B    H  
ATOM    468  O   HOH B 150       5.964  19.756  12.535  1.00  0.00      B    O  
ATOM    469  H1  HOH B 150       5.529  19.824  13.474  1.00  0.00      B    H  
ATOM    470  H2  HOH B 150       6.953  19.771  12.748  1.00  0.00      B    H  
ATOM    471  O   HOH B 151      20.025  13.309  26.490  1.00  0.00      B    O  
ATOM    472  H1  HOH B 151      19.250  12.872  26.976  1.00  0.00      B    H  
ATOM    473  H2  HOH B 151      20.856  13.161  27.080  1.00  0.00      B    H  
ATOM    474  O   HOH B 152       7.316  10.476   7.244  1.00  0.00      B    O  
ATOM    475  H1  HOH B 152       6.496  11.017   7.397  1.00  0.00      B    H  
ATOM    476  H2  HOH B 152       7.922  10.676   7.970  1.00  0.00      B    H  
ATOM    477  O   HOH B 153      16.887  10.709  17.862  1.00  0.00      B    O  
ATOM    478  H1  HOH B 153      17.251   9.799  17.616  1.00  0.00      B    H  
ATOM    479  H2  HOH B 153      17.603  11.133  18.515  1.00  0.00      B    H  
ATOM    480  O   HOH B 154      30.803   0.785  23.469  1.00  0.00      B    O  
ATOM    481  H1  HOH B 154      31.541   0.903  24.178  1.00  0.00      B    H  
ATOM    482  H2  HOH B 154      30.858  -0.188  23.152  1.00  0.00      B    H  
ATOM    483  O   HOH B 155      18.390  16.281  35.780  1.00  0.00      B    O  
ATOM    484  H1  HOH B 155      19.068  16.334  36.532  1.00  0.00      B    H  
ATOM    485  H2  HOH B 155      18.287  17.268  35.468  1.00  0.00      B    H  
ATOM    486  O   HOH B 156      35.212   8.811  36.022  1.00  0.00      B    O  
ATOM    487  H1  HOH B 156      34.544   8.975  35.301  1.00  0.00      B    H  
ATOM    488  H2  HOH B 156      35.426   7.804  35.925  1.00  0.00      B    H  
ATOM    489  O   HOH B 157      34.201  22.539  33.795  1.00  0.00      B    O  
ATOM    490  H1  HOH B 157      34.874  23.270  33.561  1.00  0.00      B    H  
ATOM    491  H2  HOH B 157      34.441  21.690  33.381  1.00  0.00      B    H  
ATOM    492  O   HOH B 158      15.748   1.070  37.724  1.00  0.00      B    O  
ATOM    493  H1  HOH B 158      15.699   1.012  36.709  1.00  0.00      B    H  
ATOM    494  H2  HOH B 158      15.110   0.438  38.200  1.00  0.00      B    H  
ATOM    495  O   HOH B 159      34.397  22.447  25.965  1.00  0.00      B    O  
ATOM    496  H1  HOH B 159      34.687  23.151  25.314  1.00  0.00      B    H  
ATOM    497  H2  HOH B 159      34.691  22.839  26.880  1.00  0.00      B    H  
ATOM    498  O   HOH B 160      23.169   6.918  19.980  1.00  0.00      B    O  
ATOM    499  H1  HOH B 160      23.744   7.333  19.257  1.00  0.00      B    H  
ATOM    500  H2  HOH B 160      23.124   5.926  19.808  1.00  0.00      B    H  
ATOM    501  O   HOH B 161      13.098  16.861  10.699  1.00  0.00      B    O  
ATOM    502  H1  HOH B 161      13.982  16.981  11.247  1.00  0.00      B    H  
ATOM    503  H2  HOH B 161      13.334  16.893   9.708  1.00  0.00      B    H  
ATOM    504  O   HOH B 162      36.951  30.632  20.785  1.00  0.00      B    O  
ATOM    505  H1  HOH B 162      37.897  30.873  20.823  1.00  0.00      B    H  
ATOM    506  H2  HOH B 162      36.950  29.593  20.772  1.00  0.00      B    H  
ATOM    507  O   HOH B 163      18.930  24.236  17.027  1.00  0.00      B    O  
ATOM    508  H1  HOH B 163      19.335  23.312  16.860  1.00  0.00      B    H  
ATOM    509  H2  HOH B 163      18.587  24.668  16.160  1.00  0.00      B    H  
ATOM    510  O   HOH B 164       5.994  38.673  31.163  1.00  0.00      B    O  
ATOM    511  H1  HOH B 164       5.575  37.680  31.163  1.00  0.00      B    H  
ATOM    512  H2  HOH B 164       5.299  39.350  31.562  1.00  0.00      B    H  
ATOM    513  O   HOH B 165      37.277  18.847  28.408  1.00  0.00      B    O  
ATOM    514  H1  HOH B 165      38.053  18.915  27.701  1.00  0.00      B    H  
ATOM    515  H2  HOH B 165      36.922  17.876  28.526  1.00  0.00      B    H  
ATOM    516  O   HOH B 166      28.304  37.540   7.514  1.00  0.00      B    O  
ATOM    517  H1  HOH B 166      27.924  36.655   7.249  1.00  0.00      B    H  
ATOM    518  H2  HOH B 166      29.215  37.692   7.107  1.00  0.00      B    H  
ATOM    519  O   HOH B 167      19.639  22.362   7.724  1.00  0.00      B    O  
ATOM    520  H1  HOH B 167      20.517  22.812   7.866  1.00  0.00      B    H  
ATOM    521  H2  HOH B 167      19.694  21.694   6.944  1.00  0.00      B    H  
ATOM    522  O   HOH B 168       1.090  36.783  36.390  1.00  0.00      B    O  
ATOM    523  H1  HOH B 168       1.515  36.125  35.733  1.00  0.00      B    H  
ATOM    524  H2  HOH B 168       1.095  36.305  37.296  1.00  0.00      B    H  
ATOM    525  O   HOH B 169      39.034  38.224  33.034  1.00  0.00      B    O  
ATOM    526  H1  HOH B 169      38.230  38.665  32.553  1.00  0.00      B    H  
ATOM    527  H2  HOH B 169      39.535  38.825  33.720  1.00  0.00      B    H  
ATOM    528  O   HOH B 170      36.062  23.853   6.930  1.00  0.00      B    O  
ATOM    529  H1  HOH B 170      36.836  24.225   6.424  1.00  0.00      B    H  
ATOM    530  H2  HOH B 170      36.448  23.470   7.790  1.00  0.00      B    H  
ATOM    531  O   HOH B 171       8.499  30.736   8.511  1.00  0.00      B    O  
ATOM    532  H1  HOH B 171       8.675  30.100   9.295  1.00  0.00      B    H  
ATOM    533  H2  HOH B 171       9.324  30.839   8.009  1.00  0.00      B    H  
ATOM    534  O   HOH B 172      32.587  11.133   2.817  1.00  0.00      B    O  
ATOM    535  H1  HOH B 172      31.753  10.605   2.852  1.00  0.00      B    H  
ATOM    536  H2  HOH B 172      32.771  11.581   1.928  1.00  0.00      B    H  
ATOM    537  O   HOH B 173       7.181   2.688   0.670  1.00  0.00      B    O  
ATOM    538  H1  HOH B 173       6.482   3.010   1.284  1.00  0.00      B    H  
ATOM    539  H2  HOH B 173       7.344   3.483   0.021  1.00  0.00      B    H  
ATOM    540  O   HOH B 174       5.877  14.806   6.915  1.00  0.00      B    O  
ATOM    541  H1  HOH B 174       4.916  14.617   7.146  1.00  0.00      B    H  
ATOM    542  H2  HOH B 174       5.852  15.572   6.265  1.00  0.00      B    H  
ATOM    543  O   HOH B 175      30.886  25.377   8.905  1.00  0.00      B    O  
ATOM    544  H1  HOH B 175      31.393  24.545   9.205  1.00  0.00      B    H  
ATOM    545  H2  HOH B 175      31.566  26.181   8.962  1.00  0.00      B    H  
ATOM    546  O   HOH B 176       6.172   1.305  12.832  1.00  0.00      B    O  
ATOM    547  H1  HOH B 176       6.641   0.688  12.100  1.00  0.00      B    H  
ATOM    548  H2  HOH B 176       6.323   2.273  12.500  1.00  0.00      B    H  
ATOM    549  O   HOH B 177      25.788  38.167  23.775  1.00  0.00      B    O  
ATOM    550  H1  HOH B 177      24.970  38.428  24.283  1.00  0.00      B    H  
ATOM    551  H2  HOH B 177      26.500  38.646  24.256  1.00  0.00      B    H  
ATOM    552  O   HOH B 178      34.330  21.302  22.806  1.00  0.00      B    O  
ATOM    553  H1  HOH B 178      34.452  20.660  23.624  1.00  0.00      B    H  
ATOM    554  H2  HOH B 178      33.336  21.347  22.559  1.00  0.00      B    H  
ATOM    555  O   HOH B 179      38.734  24.780  17.437  1.00  0.00      B    O  
ATOM    556  H1  HOH B 179      39.617  25.155  17.804  1.00  0.00      B    H  
ATOM    557  H2  HOH B 179      38.955  24.396  16.526  1.00  0.00      B    H  
ATOM    558  O   HOH B 180      25.946  27.654  31.099  1.00  0.00      B    O  
ATOM    559  H1  HOH B 180      25.076  28.225  31.157  1.00  0.00      B    H  
ATOM    560  H2  HOH B 180      26.608  28.312  30.610  1.00  0.00      B    H  
ATOM    561  O   HOH B 181       7.280  17.202  22.356  1.00  0.00      B    O  
ATOM    562  H1  HOH B 181       6.993  17.821  21.659  1.00  0.00      B    H  
ATOM    563  H2  HOH B 181       7.473  17.719  23.211  1.00  0.00      B    H  
ATOM    564  O   HOH B 182      28.066  28.218   2.426  1.00  0.00      B    O  
ATOM    565  H1  HOH B 182      28.325  28.540   3.355  1.00  0.00      B    H  
ATOM    566  H2  HOH B 182      28.687  28.665   1.754  1.00  0.00      B    H  
ATOM    567  O   HOH B 183       1.712   6.544  13.693  1.00  0.00      B    O  
ATOM    568  H1  HOH B 183       1.880   7.357  13.148  1.00  0.00      B    H  
ATOM    569  H2  HOH B 183       2.339   6.647  14.438  1.00  0.00      B    H  
ATOM    570  O   HOH B 184      33.859  17.270  14.760  1.00  0.00      B    O  
ATOM    571  H1  HOH B 184      33.944  16.270  14.826  1.00  0.00      B    H  
ATOM    572  H2  HOH B 184      34.099  17.614  13.809  1.00  0.00      B    H  
ATOM    573  O   HOH B 185       7.279   9.491  33.410  1.00  0.00      B    O  
ATOM    574  H1  HOH B 185       6.405  10.019  33.457  1.00  0.00      B    H  
ATOM    575  H2  HOH B 185       7.873  10.022  33.930  1.00  0.00      B    H  
ATOM    576  O   HOH B 186      28.519  38.083  34.269  1.00  0.00      B    O  
ATOM    577  H1  HOH B 186      29.505  38.274  34.055  1.00  0.00      B    H  
ATOM    578  H2  HOH B 186      28.450  37.819  35.212  1.00  0.00      B    H  
ATOM    579  O   HOH B 187      15.540  11.733  15.745  1.00  0.00      B    O  
ATOM    580  H1  HOH B 187      16.020  11.503  14.886  1.00  0.00      B    H  
ATOM    581  H2  HOH B 187      16.176  11.493  16.486  1.00  0.00      B    H  
ATOM    582  O   HOH B 188      33.076   4.475  17.405  1.00  0.00      B    O  
ATOM    583  H1  HOH B 188      32.901   4.939  16.563  1.00  0.00      B    H  
ATOM    584  H2  HOH B 188      32.236   3.912  17.535  1.00  0.00      B    H  
ATOM    585  O   HOH B 189       8.520   3.482  24.396  1.00  0.00      B    O  
ATOM    586  H1  HOH B 189       9.352   3.419  23.884  1.00  0.00      B    H  
ATOM    587  H2  HOH B 189       8.652   3.875  25.308  1.00  0.00      B    H  
ATOM    588  O   HOH B 190      19.037   3.834  20.089  1.00  0.00      B    O  
ATOM    589  H1  HOH B 190      18.413   3.076  20.245  1.00  0.00      B    H  
ATOM    590  H2  HOH B 190      19.651   3.675  19.330  1.00  0.00      B    H  
ATOM    591  O   HOH B 191      34.170  35.385  19.381  1.00  0.00      B    O  
ATOM    592  H1  HOH B 191      34.182  35.304  18.407  1.00  0.00      B    H  
ATOM    593  H2  HOH B 191      34.791  36.128  19.620  1.00  0.00      B    H  
ATOM    594  O   HOH B 192      23.091  17.813  18.621  1.00  0.00      B    O  
ATOM    595  H1  HOH B 192      22.171  17.706  18.295  1.00  0.00      B    H  
ATOM    596  H2  HOH B 192      23.198  17.174  19.384  1.00  0.00      B    H  
ATOM    597  O   HOH B 193       5.410  27.874  12.130  1.00  0.00      B    O  
ATOM    598  H1  HOH B 193       4.700  28.156  11.516  1.00  0.00      B    H  
ATOM    599  H2  HOH B 193       5.014  27.071  12.572  1.00  0.00      B    H  
ATOM    600  O   HOH B 194      27.237  38.463  31.990  1.00  0.00      B    O  
ATOM    601  H1  HOH B 194      26.249  38.120  31.946  1.00  0.00      B    H  
ATOM    602  H2  HOH B 194      27.595  38.375  32.956  1.00  0.00      B    H  
ATOM    603  O   HOH B 195       7.951  27.779  15.293  1.00  0.00      B    O  
ATOM    604  H1  HOH B 195       8.712  27.566  15.930  1.00  0.00      B    H  
ATOM    605  H2  HOH B 195       7.333  28.510  15.611  1.00  0.00      B    H  
ATOM    606  O   HOH B 196      35.737  36.266   9.344  1.00  0.00      B    O  
ATOM    607  H1  HOH B 196      35.720  35.554  10.078  1.00  0.00      B    H  
ATOM    608  H2  HOH B 196      34.811  36.778   9.385  1.00  0.00      B    H  
ATOM    609  O   HOH B 197      15.149  30.035  34.128  1.00  0.00      B    O  
ATOM    610  H1  HOH B 197      15.046  31.017  34.409  1.00  0.00      B    H  
ATOM    611  H2  HOH B 197      15.815  29.626  34.829  1.00  0.00      B    H  
ATOM    612  O   HOH B 198       6.657  11.099   3.062  1.00  0.00      B    O  
ATOM    613  H1  HOH B 198       6.287  11.871   3.585  1.00  0.00      B    H  
ATOM    614  H2  HOH B 198       6.904  11.494   2.159  1.00  0.00      B    H  
ATOM    615  O   HOH B 199      28.702  18.395  24.833  1.00  0.00      B    O  
ATOM    616  H1  HOH B 199      29.387  17.705  25.204  1.00  0.00      B    H  
ATOM    617  H2  HOH B 199      28.854  19.279  25.253  1.00  0.00      B    H  
ATOM    618  O   HOH B 200      14.426   9.470  24.979  1.00  0.00      B    O  
ATOM    619  H1  HOH B 200      15.284   9.767  24.469  1.00  0.00      B    H  
ATOM    620  H2  HOH B 200      13.866   8.851  24.344  1.00  0.00      B    H  
ATOM    621  O   HOH B 201       5.651  21.077   2.777  1.00  0.00      B    O  
ATOM    622  H1  HOH B 201       5.986  20.170   3.154  1.00  0.00      B    H  
ATOM    623  H2  HOH B 201       6.444  21.620   2.344  1.00  0.00      B    H  
ATOM    624  O   HOH B 202      32.848  36.890  27.781  1.00  0.00      B    O  
ATOM    625  H1  HOH B 202      32.697  35.881  27.769  1.00  0.00      B    H  
ATOM    626  H2  HOH B 202      33.180  37.160  26.817  1.00  0.00      B    H  
ATOM    627  O   HOH B 203       4.449  36.270  31.452  1.00  0.00      B    O  
ATOM    628  H1  HOH B 203       4.746  35.360  31.769  1.00  0.00      B    H  
ATOM    629  H2  HOH B 203       3.450  36.339  31.612  1.00  0.00      B    H  
ATOM    630  O   HOH B 204       0.748   2.516  17.854  1.00  0.00      B    O  
ATOM    631  H1  HOH B 204       1.148   3.199  17.220  1.00  0.00      B    H  
ATOM    632  H2  HOH B 204       1.105   2.583  18.834  1.00  0.00      B    H  
ATOM    633  O   HOH B 205      23.383  30.254   5.520  1.00  0.00      B    O  
ATOM    634  H1  HOH B 205      22.439  30.022   5.758  1.00  0.00      B    H  
ATOM    635  H2  HOH B 205      23.652  31.141   6.023  1.00  0.00      B    H  
ATOM    636  O   HOH B 206      36.881   2.545  15.206  1.00  0.00      B    O  
ATOM    637  H1  HOH B 206      36.605   3.390  14.725  1.00  0.00      B    H  
ATOM    638  H2  HOH B 206      37.728   2.196  14.713  1.00  0.00      B    H  
ATOM    639  O   HOH B 207      18.980  31.095  31.121  1.00  0.00      B    O  
ATOM    640  H1  HOH B 207      18.433  31.219  30.283  1.00  0.00      B    H  
ATOM    641  H2  HOH B 207      19.869  31.627  31.078  1.00  0.00      B    H  
ATOM    642  O   HOH B 208      15.760  16.828  15.031  1.00  0.00      B    O  
ATOM    643  H1  HOH B 208      16.028  17.486  15.794  1.00  0.00      B    H  
ATOM    644  H2  HOH B 208      16.462  16.874  14.297  1.00  0.00      B    H  
ATOM    645  O   HOH B 209      33.949  33.280  31.651  1.00  0.00      B    O  
ATOM    646  H1  HOH B 209      32.964  33.150  31.359  1.00  0.00      B    H  
ATOM    647  H2  HOH B 209      34.087  34.270  31.874  1.00  0.00      B    H  
ATOM    648  O   HOH B 210       3.556  32.133  28.274  1.00  0.00      B    O  
ATOM    649  H1  HOH B 210       4.318  32.763  28.283  1.00  0.00      B    H  
ATOM    650  H2  HOH B 210       2.772  32.644  27.957  1.00  0.00      B    H  
ATOM    651  O   HOH B 211      23.635  38.654  37.334  1.00  0.00      B    O  
ATOM    652  H1  HOH B 211      24.424  39.091  36.850  1.00  0.00      B    H  
ATOM    653  H2  HOH B 211      23.532  37.668  36.975  1.00  0.00      B    H  
ATOM    654  O   HOH B 212       3.377  24.537  12.292  1.00  0.00      B    O  
ATOM    655  H1  HOH B 212       2.967  23.722  12.801  1.00  0.00      B    H  
ATOM    656  H2  HOH B 212       2.807  24.611  11.456  1.00  0.00      B    H  
ATOM    657  O   HOH B 213      33.367  37.338  25.193  1.00  0.00      B    O  
ATOM    658  H1  HOH B 213      32.618  37.014  24.569  1.00  0.00      B    H  
ATOM    659  H2  HOH B 213      34.250  36.979  24.790  1.00  0.00      B    H  
ATOM    660  O   HOH B 214       9.304  18.375  10.659  1.00  0.00      B    O  
ATOM    661  H1  HOH B 214       8.505  17.960  11.085  1.00  0.00      B    H  
ATOM    662  H2  HOH B 214       9.795  18.943  11.317  1.00  0.00      B    H  
ATOM    663  O   HOH B 215      30.896  15.846  20.449  1.00  0.00      B    O  
ATOM    664  H1  HOH B 215      30.200  15.847  19.730  1.00  0.00      B    H  
ATOM    665  H2  HOH B 215      30.505  15.440  21.278  1.00  0.00      B    H  
ATOM    666  O   HOH B 216       3.755  29.323  31.713  1.00  0.00      B    O  
ATOM    667  H1  HOH B 216       3.750  28.291  31.901  1.00  0.00      B    H  
ATOM    668  H2  HOH B 216       3.835  29.327  30.693  1.00  0.00      B    H  
ATOM    669  O   HOH B 217      31.600   7.334  23.635  1.00  0.00      B    O  
ATOM    670  H1  HOH B 217      31.598   6.514  23.041  1.00  0.00      B    H  
ATOM    671  H2  HOH B 217      31.322   7.029  24.576  1.00  0.00      B    H  
ATOM    672  O   HOH B 218      23.808  24.934   9.843  1.00  0.00      B    O  
ATOM    673  H1  HOH B 218      24.813  24.761   9.583  1.00  0.00      B    H  
ATOM    674  H2  HOH B 218      23.625  24.630  10.774  1.00  0.00      B    H  
ATOM    675  O   HOH B 219       6.588  20.063  36.789  1.00  0.00      B    O  
ATOM    676  H1  HOH B 219       6.750  19.978  35.802  1.00  0.00      B    H  
ATOM    677  H2  HOH B 219       7.472  20.249  37.230  1.00  0.00      B    H  
ATOM    678  O   HOH B 220       9.909   2.768  36.369  1.00  0.00      B    O  
ATOM    679  H1  HOH B 220      10.422   2.932  35.492  1.00  0.00      B    H  
ATOM    680  H2  HOH B 220       8.953   2.709  36.028  1.00  0.00      B    H  
ATOM    681  O   HOH B 221       6.756  39.307  10.208  1.00  0.00      B    O  
ATOM    682  H1  HOH B 221       5.765  39.131  10.443  1.00  0.00      B    H  
ATOM    683  H2  HOH B 221       6.994  38.940   9.261  1.00  0.00      B    H  
ATOM    684  O   HOH B 222      17.620  13.803   7.239  1.00  0.00      B    O  
ATOM    685  H1  HOH B 222      17.716  14.766   7.366  1.00  0.00      B    H  
ATOM    686  H2  HOH B 222      18.537  13.529   6.809  1.00  0.00      B    H  
ATOM    687  O   HOH B 223      15.172  29.523  31.123  1.00  0.00      B    O  
ATOM    688  H1  HOH B 223      15.023  30.242  30.396  1.00  0.00      B    H  
ATOM    689  H2  HOH B 223      15.251  29.894  32.079  1.00  0.00      B    H  
ATOM    690  O   HOH B 224      24.317  34.631   3.978  1.00  0.00      B    O  
ATOM    691  H1  HOH B 224      24.256  34.576   5.009  1.00  0.00      B    H  
ATOM    692  H2  HOH B 224      25.281  34.905   3.861  1.00  0.00      B    H  
ATOM    693  O   HOH B 225       1.119  29.834  20.684  1.00  0.00      B    O  
ATOM    694  H1  HOH B 225       1.859  30.350  20.299  1.00  0.00      B    H  
ATOM    695  H2  HOH B 225       1.011  29.084  20.006  1.00  0.00      B    H  
ATOM    696  O   HOH B 226      16.555  10.969  13.378  1.00  0.00      B    O  
ATOM    697  H1  HOH B 226      16.182  10.069  13.035  1.00  0.00      B    H  
ATOM    698  H2  HOH B 226      17.457  11.040  12.938  1.00  0.00      B    H  
ATOM    699  O   HOH B 227       6.733  37.596  37.237  1.00  0.00      B    O  
ATOM    700  H1  HOH B 227       7.491  37.891  36.630  1.00  0.00      B    H  
ATOM    701  H2  HOH B 227       6.473  36.664  36.950  1.00  0.00      B    H  
ATOM    702  O   HOH B 228      18.050  34.528  13.682  1.00  0.00      B    O  
ATOM    703  H1  HOH B 228      17.308  34.591  13.032  1.00  0.00      B    H  
ATOM    704  H2  HOH B 228      17.788  35.062  14.483  1.00  0.00      B    H  
ATOM    705  O   HOH B 229      28.744   1.551  14.639  1.00  0.00      B    O  
ATOM    706  H1  HOH B 229      29.143   0.603  14.781  1.00  0.00      B    H  
ATOM    707  H2  HOH B 229      28.076   1.495  13.817  1.00  0.00      B    H  
ATOM    708  O   HOH B 230      16.733  26.481  19.172  1.00  0.00      B    O  
ATOM    709  H1  HOH B 230      16.067  27.287  19.178  1.00  0.00      B    H  
ATOM    710  H2  HOH B 230      17.629  26.762  19.647  1.00  0.00      B    H  
ATOM    711  O   HOH B 231      26.114  16.015   1.992  1.00  0.00      B    O  
ATOM    712  H1  HOH B 231      25.663  16.942   2.053  1.00  0.00      B    H  
ATOM    713  H2  HOH B 231      25.716  15.505   2.796  1.00  0.00      B    H  
ATOM    714  O   HOH B 232       1.055  27.894  18.668  1.00  0.00      B    O  
ATOM    715  H1  HOH B 232       0.269  28.129  18.092  1.00  0.00      B    H  
ATOM    716  H2  HOH B 232       1.471  27.068  18.298  1.00  0.00      B    H  
ATOM    717  O   HOH B 233      19.898  13.178  36.633  1.00  0.00      B    O  
ATOM    718  H1  HOH B 233      19.645  12.842  35.718  1.00  0.00      B    H  
ATOM    719  H2  HOH B 233      19.784  12.428  37.360  1.00  0.00      B    H  
ATOM    720  O   HOH B 234      22.685  35.313  14.935  1.00  0.00      B    O  
ATOM    721  H1  HOH B 234      23.548  35.110  14.424  1.00  0.00      B    H  
ATOM    722  H2  HOH B 234      21.881  35.275  14.293  1.00  0.00      B    H  
ATOM    723  O   HOH B 235      21.454   0.287  38.511  1.00  0.00      B    O  
ATOM    724  H1  HOH B 235      22.331  -0.092  38.107  1.00  0.00      B    H  
ATOM    725  H2  HOH B 235      21.624   1.240  38.866  1.00  0.00      B    H  
ATOM    726  O   HOH B 236      13.912   1.822  25.063  1.00  0.00      B    O  
ATOM    727  H1  HOH B 236      13.726   2.527  24.418  1.00  0.00      B    H  
ATOM    728  H2  HOH B 236      14.886   1.418  24.813  1.00  0.00      B    H  
ATOM    729  O   HOH B 237       8.641  32.703  28.595  1.00  0.00      B    O  
ATOM    730  H1  HOH B 237       9.241  32.969  29.396  1.00  0.00      B    H  
ATOM    731  H2  HOH B 237       8.222  33.554  28.302  1.00  0.00      B    H  
ATOM    732  O   HOH B 238       6.699   8.123  28.851  1.00  0.00      B    O  
ATOM    733  H1  HOH B 238       7.223   7.549  28.244  1.00  0.00      B    H  
ATOM    734  H2  HOH B 238       6.949   7.821  29.786  1.00  0.00      B    H  
ATOM    735  O   HOH B 239      38.810  14.032  26.704  1.00  0.00      B    O  
ATOM    736  H1  HOH B 239      39.289  14.662  26.048  1.00  0.00      B    H  
ATOM    737  H2  HOH B 239      37.825  14.250  26.615  1.00  0.00      B    H  
ATOM    738  O   HOH B 240       5.567   4.985  30.170  1.00  0.00      B    O  
ATOM    739  H1  HOH B 240       5.543   4.647  29.228  1.00  0.00      B    H  
ATOM    740  H2  HOH B 240       6.506   4.713  30.476  1.00  0.00      B    H  
ATOM    741  O   HOH B 241       7.904  16.012   8.424  1.00  0.00      B    O  
ATOM    742  H1  HOH B 241       8.480  16.686   8.027  1.00  0.00      B    H  
ATOM    743  H2  HOH B 241       7.154  15.708   7.794  1.00  0.00      B    H  
ATOM    744  O   HOH B 242      21.799   1.837   7.742  1.00  0.00      B    O  
ATOM    745  H1  HOH B 242      21.625   1.410   6.797  1.00  0.00      B    H  
ATOM    746  H2  HOH B 242      22.609   1.423   8.137  1.00  0.00      B    H  
ATOM    747  O   HOH B 243       0.941  11.379  33.216  1.00  0.00      B    O  
ATOM    748  H1  HOH B 243       0.033  10.927  33.286  1.00  0.00      B    H  
ATOM    749  H2  HOH B 243       1.469  10.980  32.351  1.00  0.00      B    H  
ATOM    750  O   HOH B 244      -0.184  37.173   1.944  1.00  0.00      B    O  
ATOM    751  H1  HOH B 244       0.813  36.940   2.025  1.00  0.00      B    H  
ATOM    752  H2  HOH B 244      -0.615  37.048   2.854  1.00  0.00      B    H  
ATOM    753  O   HOH B 245      38.985   4.156  22.037  1.00  0.00      B    O  
ATOM    754  H1  HOH B 245      38.745   4.102  23.018  1.00  0.00      B    H  
ATOM    755  H2  HOH B 245      39.061   3.205  21.698  1.00  0.00      B    H  
ATOM    756  O   HOH B 246       3.780   3.571  15.779  1.00  0.00      B    O  
ATOM    757  H1  HOH B 246       3.719   3.675  16.809  1.00  0.00      B    H  
ATOM    758  H2  HOH B 246       4.653   3.937  15.476  1.00  0.00      B    H  
ATOM    759  O   HOH B 247       1.093  23.475  25.942  1.00  0.00      B    O  
ATOM    760  H1  HOH B 247       0.780  24.248  25.345  1.00  0.00      B    H  
ATOM    761  H2  HOH B 247       1.301  23.896  26.802  1.00  0.00      B    H  
ATOM    762  O   HOH B 248      36.276  11.929   1.107  1.00  0.00      B    O  
ATOM    763  H1  HOH B 248      36.547  12.953   1.053  1.00  0.00      B    H  
ATOM    764  H2  HOH B 248      35.308  11.865   1.339  1.00  0.00      B    H  
ATOM    765  O   HOH B 249      14.810  36.674  14.913  1.00  0.00      B    O  
ATOM    766  H1  HOH B 249      14.070  36.753  15.625  1.00  0.00      B    H  
ATOM    767  H2  HOH B 249      14.479  36.156  14.114  1.00  0.00      B    H  
ATOM    768  O   HOH B 250      10.662   6.257  18.460  1.00  0.00      B    O  
ATOM    769  H1  HOH B 250      10.776   5.369  18.908  1.00  0.00      B    H  
ATOM    770  H2  HOH B 250      11.459   6.351  17.842  1.00  0.00      B    H  
ATOM    771  O   HOH B 251      17.812  16.739  13.137  1.00  0.00      B    O  
ATOM    772  H1  HOH B 251      18.159  16.266  12.290  1.00  0.00      B    H  
ATOM    773  H2  HOH B 251      18.568  17.400  13.410  1.00  0.00      B    H  
ATOM    774  O   HOH B 252       4.299  29.284  21.852  1.00  0.00      B    O  
ATOM    775  H1  HOH B 252       4.444  29.035  20.899  1.00  0.00      B    H  
ATOM    776  H2  HOH B 252       4.848  30.208  21.952  1.00  0.00      B    H  
ATOM    777  O   HOH B 253       7.762  31.027   0.695  1.00  0.00      B    O  
ATOM    778  H1  HOH B 253       8.742  31.091   0.457  1.00  0.00      B    H  
ATOM    779  H2  HOH B 253       7.242  31.953   0.408  1.00  0.00      B    H  
ATOM    780  O   HOH B 254      17.584  12.928   1.333  1.00  0.00      B    O  
ATOM    781  H1  HOH B 254      17.718  13.225   0.404  1.00  0.00      B    H  
ATOM    782  H2  HOH B 254      17.760  13.690   1.952  1.00  0.00      B    H  
ATOM    783  O   HOH B 255       0.407  21.913  37.047  1.00  0.00      B    O  
ATOM    784  H1  HOH B 255       0.741  22.167  37.912  1.00  0.00      B    H  
ATOM    785  H2  HOH B 255      -0.632  21.976  37.125  1.00  0.00      B    H  
ATOM    786  O   HOH B 256      18.727  14.453  22.094  1.00  0.00      B    O  
ATOM    787  H1  HOH B 256      17.924  13.916  22.417  1.00  0.00      B    H  
ATOM    788  H2  HOH B 256      19.279  14.622  22.895  1.00  0.00      B    H  
ATOM    789  O   HOH B 257      29.646  17.001   9.872  1.00  0.00      B    O  
ATOM    790  H1  HOH B 257      28.779  17.325  10.161  1.00  0.00      B    H  
ATOM    791  H2  HOH B 257      29.587  16.058   9.522  1.00  0.00      B    H  
ATOM    792  O   HOH B 258      23.492  12.512   3.827  1.00  0.00      B    O  
ATOM    793  H1  HOH B 258      24.110  11.836   4.347  1.00  0.00      B    H  
ATOM    794  H2  HOH B 258      22.570  12.086   3.689  1.00  0.00      B    H  
ATOM    795  O   HOH B 259      21.482  26.937  16.380  1.00  0.00      B    O  
ATOM    796  H1  HOH B 259      22.337  27.447  16.257  1.00  0.00      B    H  
ATOM    797  H2  HOH B 259      21.796  26.054  16.717  1.00  0.00      B    H  
ATOM    798  O   HOH B 260      38.741   4.812   4.129  1.00  0.00      B    O  
ATOM    799  H1  HOH B 260      38.870   5.411   4.927  1.00  0.00      B    H  
ATOM    800  H2  HOH B 260      37.725   4.753   4.034  1.00  0.00      B    H  
ATOM    801  O   HOH B 261      10.354   7.249  31.403  1.00  0.00      B    O  
ATOM    802  H1  HOH B 261      10.401   6.702  32.234  1.00  0.00      B    H  
ATOM    803  H2  HOH B 261      10.876   8.079  31.570  1.00  0.00      B    H  
ATOM    804  O   HOH B 262       3.422   8.257  21.666  1.00  0.00      B    O  
ATOM    805  H1  HOH B 262       2.976   7.541  22.184  1.00  0.00      B    H  
ATOM    806  H2  HOH B 262       3.281   9.087  22.222  1.00  0.00      B    H  
ATOM    807  O   HOH B 263       9.746  35.056   3.341  1.00  0.00      B    O  
ATOM    808  H1  HOH B 263       9.286  35.459   4.167  1.00  0.00      B    H  
ATOM    809  H2  HOH B 263       9.934  34.092   3.560  1.00  0.00      B    H  
ATOM    810  O   HOH B 264      22.723  28.165  27.659  1.00  0.00      B    O  
ATOM    811  H1  HOH B 264      22.328  28.827  28.277  1.00  0.00      B    H  
ATOM    812  H2  HOH B 264      23.771  28.189  27.811  1.00  0.00      B    H  
ATOM    813  O   HOH B 265      26.680   0.527  21.431  1.00  0.00      B    O  
ATOM    814  H1  HOH B 265      26.177  -0.259  21.862  1.00  0.00      B    H  
ATOM    815  H2  HOH B 265      27.199   0.157  20.623  1.00  0.00      B    H  
ATOM    816  O   HOH B 266      23.273  35.812  36.719  1.00  0.00      B    O  
ATOM    817  H1  HOH B 266      22.679  35.965  37.528  1.00  0.00      B    H  
ATOM    818  H2  HOH B 266      23.947  35.124  37.007  1.00  0.00      B    H  
ATOM    819  O   HOH B 267       7.480   0.380  16.232  1.00  0.00      B    O  
ATOM    820  H1  HOH B 267       6.496   0.562  16.063  1.00  0.00      B    H  
ATOM    821  H2  HOH B 267       7.619  -0.544  16.574  1.00  0.00      B    H  
ATOM    822  O   HOH B 268      34.532   6.038  10.257  1.00  0.00      B    O  
ATOM    823  H1  HOH B 268      34.326   6.688  10.972  1.00  0.00      B    H  
ATOM    824  H2  HOH B 268      35.220   5.370  10.596  1.00  0.00      B    H  
ATOM    825  O   HOH B 269      23.546   8.307  32.058  1.00  0.00      B    O  
ATOM    826  H1  HOH B 269      22.891   7.920  32.682  1.00  0.00      B    H  
ATOM    827  H2  HOH B 269      24.144   8.963  32.590  1.00  0.00      B    H  
ATOM    828  O   HOH B 270      16.420   7.408  28.696  1.00  0.00      B    O  
ATOM    829  H1  HOH B 270      16.921   8.221  28.972  1.00  0.00      B    H  
ATOM    830  H2  HOH B 270      15.494   7.618  28.499  1.00  0.00      B    H  
ATOM    831  O   HOH B 271      33.764   4.684   3.645  1.00  0.00      B    O  
ATOM    832  H1  HOH B 271      33.047   4.754   2.992  1.00  0.00      B    H  
ATOM    833  H2  HOH B 271      34.004   3.739   3.712  1.00  0.00      B    H  
ATOM    834  O   HOH B 272       3.209  16.222  31.901  1.00  0.00      B    O  
ATOM    835  H1  HOH B 272       2.502  16.872  31.589  1.00  0.00      B    H  
ATOM    836  H2  HOH B 272       2.724  15.495  32.406  1.00  0.00      B    H  
ATOM    837  O   HOH B 273       2.275  39.113  14.755  1.00  0.00      B    O  
ATOM    838  H1  HOH B 273       2.061  38.392  14.090  1.00  0.00      B    H  
ATOM    839  H2  HOH B 273       3.242  39.052  14.960  1.00  0.00      B    H  
ATOM    840  O   HOH B 274      35.064  29.768   8.797  1.00  0.00      B    O  
ATOM    841  H1  HOH B 274      34.318  30.010   9.460  1.00  0.00      B    H  
ATOM    842  H2  HOH B 274      34.697  29.771   7.864  1.00  0.00      B    H  
ATOM    843  O   HOH B 275      24.818  15.001   3.867  1.00  0.00      B    O  
ATOM    844  H1  HOH B 275      24.451  14.101   3.588  1.00  0.00      B    H  
ATOM    845  H2  HOH B 275      24.007  15.641   4.018  1.00  0.00      B    H  
ATOM    846  O   HOH B 276       7.641  36.710   5.697  1.00  0.00      B    O  
ATOM    847  H1  HOH B 276       6.904  36.646   4.976  1.00  0.00      B    H  
ATOM    848  H2  HOH B 276       7.183  36.602   6.560  1.00  0.00      B    H  
ATOM    849  O   HOH B 277      23.236  32.732   2.376  1.00  0.00      B    O  
ATOM    850  H1  HOH B 277      23.694  33.472   2.915  1.00  0.00      B    H  
ATOM    851  H2  HOH B 277      23.919  32.017   2.192  1.00  0.00      B    H  
ATOM    852  O   HOH B 278      30.108  28.603  32.790  1.00  0.00      B    O  
ATOM    853  H1  HOH B 278      29.719  27.873  33.271  1.00  0.00      B    H  
ATOM    854  H2  HOH B 278      30.035  29.451  33.300  1.00  0.00      B    H  
ATOM    855  O   HOH B 279       6.115  24.682  11.152  1.00  0.00      B    O  
ATOM    856  H1  HOH B 279       5.254  24.392  11.586  1.00  0.00      B    H  
ATOM    857  H2  HOH B 279       6.125  24.344  10.193  1.00  0.00      B    H  
ATOM    858  O   HOH B 280      32.278  15.093  34.184  1.00  0.00      B    O  
ATOM    859  H1  HOH B 280      32.787  14.423  33.654  1.00  0.00      B    H  
ATOM    860  H2  HOH B 280      32.825  15.235  35.053  1.00  0.00      B    H  
ATOM    861  O   HOH B 281      26.501  23.753  37.500  1.00  0.00      B    O  
ATOM    862  H1  HOH B 281      27.289  23.384  38.076  1.00  0.00      B    H  
ATOM    863  H2  HOH B 281      25.830  24.149  38.138  1.00  0.00      B    H  
ATOM    864  O   HOH B 282      34.489  31.938  18.912  1.00  0.00      B    O  
ATOM    865  H1  HOH B 282      35.135  32.104  19.656  1.00  0.00      B    H  
ATOM    866  H2  HOH B 282      33.857  32.733  18.888  1.00  0.00      B    H  
ATOM    867  O   HOH B 283      28.610  24.030   9.020  1.00  0.00      B    O  
ATOM    868  H1  HOH B 283      29.003  23.149   8.827  1.00  0.00      B    H  
ATOM    869  H2  HOH B 283      29.462  24.617   8.941  1.00  0.00      B    H  
ATOM    870  O   HOH B 284      15.011  15.056   1.724  1.00  0.00      B    O  
ATOM    871  H1  HOH B 284      14.449  15.802   2.025  1.00  0.00      B    H  
ATOM    872  H2  HOH B 284      15.916  15.320   1.545  1.00  0.00      B    H  
ATOM    873  O   HOH B 285       0.435   1.396   7.070  1.00  0.00      B    O  
ATOM    874  H1  HOH B 285      -0.195   2.150   7.419  1.00  0.00      B    H  
ATOM    875  H2  HOH B 285      -0.007   0.520   7.196  1.00  0.00      B    H  
ATOM    876  O   HOH B 286      20.916  16.534  16.701  1.00  0.00      B    O  
ATOM    877  H1  HOH B 286      19.994  16.125  16.601  1.00  0.00      B    H  
ATOM    878  H2  HOH B 286      21.612  15.819  16.653  1.00  0.00      B    H  
ATOM    879  O   HOH B 287       8.208   2.499  33.025  1.00  0.00      B    O  
ATOM    880  H1  HOH B 287       7.661   2.589  33.907  1.00  0.00      B    H  
ATOM    881  H2  HOH B 287       9.195   2.649  33.261  1.00  0.00      B    H  
ATOM    882  O   HOH B 288      37.684  26.513   5.883  1.00  0.00      B    O  
ATOM    883  H1  HOH B 288      37.274  27.271   5.390  1.00  0.00      B    H  
ATOM    884  H2  HOH B 288      37.971  25.903   5.153  1.00  0.00      B    H  
ATOM    885  O   HOH B 289       7.982  27.529  25.064  1.00  0.00      B    O  
ATOM    886  H1  HOH B 289       8.474  27.272  25.863  1.00  0.00      B    H  
ATOM    887  H2  HOH B 289       8.024  28.557  25.038  1.00  0.00      B    H  
ATOM    888  O   HOH B 290      16.356  36.515  34.658  1.00  0.00      B    O  
ATOM    889  H1  HOH B 290      16.767  36.231  33.803  1.00  0.00      B    H  
ATOM    890  H2  HOH B 290      17.009  36.082  35.359  1.00  0.00      B    H  
ATOM    891  O   HOH B 291      37.091   7.238  18.436  1.00  0.00      B    O  
ATOM    892  H1  HOH B 291      36.661   6.520  18.999  1.00  0.00      B    H  
ATOM    893  H2  HOH B 291      37.425   7.993  18.986  1.00  0.00      B    H  
ATOM    894  O   HOH B 292      25.960  23.299   8.980  1.00  0.00      B    O  
ATOM    895  H1  HOH B 292      26.873  23.766   8.926  1.00  0.00      B    H  
ATOM    896  H2  HOH B 292      25.701  22.894   8.106  1.00  0.00      B    H  
ATOM    897  O   HOH B 293      36.127  36.468  38.323  1.00  0.00      B    O  
ATOM    898  H1  HOH B 293      36.824  37.161  38.181  1.00  0.00      B    H  
ATOM    899  H2  HOH B 293      36.519  35.612  38.735  1.00  0.00      B    H  
ATOM    900  O   HOH B 294       3.774  15.481   3.704  1.00  0.00      B    O  
ATOM    901  H1  HOH B 294       3.235  16.335   3.577  1.00  0.00      B    H  
ATOM    902  H2  HOH B 294       4.677  15.673   4.131  1.00  0.00      B    H  
ATOM    903  O   HOH B 295      18.975  10.567  12.217  1.00  0.00      B    O  
ATOM    904  H1  HOH B 295      19.517  10.437  13.060  1.00  0.00      B    H  
ATOM    905  H2  HOH B 295      19.112   9.641  11.700  1.00  0.00      B    H  
ATOM    906  O   HOH B 296       6.149  16.216  32.622  1.00  0.00      B    O  
ATOM    907  H1  HOH B 296       5.147  16.299  32.514  1.00  0.00      B    H  
ATOM    908  H2  HOH B 296       6.388  15.214  32.544  1.00  0.00      B    H  
ATOM    909  O   HOH B 297      33.231  14.725  19.509  1.00  0.00      B    O  
ATOM    910  H1  HOH B 297      32.319  14.926  19.872  1.00  0.00      B    H  
ATOM    911  H2  HOH B 297      33.929  15.077  20.080  1.00  0.00      B    H  
ATOM    912  O   HOH B 298      17.603  15.550   3.096  1.00  0.00      B    O  
ATOM    913  H1  HOH B 298      18.520  15.962   3.102  1.00  0.00      B    H  
ATOM    914  H2  HOH B 298      17.045  16.140   3.684  1.00  0.00      B    H  
ATOM    915  O   HOH B 299      32.452  30.587   9.550  1.00  0.00      B    O  
ATOM    916  H1  HOH B 299      32.301  30.176   8.599  1.00  0.00      B    H  
ATOM    917  H2  HOH B 299      31.563  30.804   9.939  1.00  0.00      B    H  
ATOM    918  O   HOH B 300       2.509   8.516  18.995  1.00  0.00      B    O  
ATOM    919  H1  HOH B 300       3.321   9.125  18.813  1.00  0.00      B    H  
ATOM    920  H2  HOH B 300       2.738   8.070  19.911  1.00  0.00      B    H  
ATOM    921  O   HOH B 301      36.625  22.827   2.915  1.00  0.00      B    O  
ATOM    922  H1  HOH B 301      36.820  21.822   2.770  1.00  0.00      B    H  
ATOM    923  H2  HOH B 301      35.978  23.078   2.178  1.00  0.00      B    H  
ATOM    924  O   HOH B 302       8.823  10.309  29.020  1.00  0.00      B    O  
ATOM    925  H1  HOH B 302       8.439   9.369  29.068  1.00  0.00      B    H  
ATOM    926  H2  HOH B 302       9.593  10.255  28.403  1.00  0.00      B    H  
ATOM    927  O   HOH B 303      25.570   0.412  35.580  1.00  0.00      B    O  
ATOM    928  H1  HOH B 303      26.347   0.557  36.219  1.00  0.00      B    H  
ATOM    929  H2  HOH B 303      25.514  -0.585  35.348  1.00  0.00      B    H  
ATOM    930  O   HOH B 304       7.861  15.138  26.346  1.00  0.00      B    O  
ATOM    931  H1  HOH B 304       8.434  14.285  26.249  1.00  0.00      B    H  
ATOM    932  H2  HOH B 304       7.151  15.055  27.076  1.00  0.00      B    H  
ATOM    933  O   HOH B 305      37.732  22.886  13.048  1.00  0.00      B    O  
ATOM    934  H1  HOH B 305      37.411  23.423  12.242  1.00  0.00      B    H  
ATOM    935  H2  HOH B 305      37.560  21.911  12.765  1.00  0.00      B    H  
ATOM    936  O   HOH B 306      34.053  18.830  17.839  1.00  0.00      B    O  
ATOM    937  H1  HOH B 306      34.086  17.938  17.412  1.00  0.00      B    H  
ATOM    938  H2  HOH B 306      33.515  19.413  17.211  1.00  0.00      B    H  
ATOM    939  O   HOH B 307      36.384  19.558  35.825  1.00  0.00      B    O  
ATOM    940  H1  HOH B 307      37.137  19.102  36.350  1.00  0.00      B    H  
ATOM    941  H2  HOH B 307      35.804  18.825  35.398  1.00  0.00      B    H  
ATOM    942  O   HOH B 308       5.027  11.637  15.811  1.00  0.00      B    O  
ATOM    943  H1  HOH B 308       4.669  11.437  14.905  1.00  0.00      B    H  
ATOM    944  H2  HOH B 308       4.520  12.398  16.140  1.00  0.00      B    H  
ATOM    945  O   HOH B 309      31.526  38.856  36.605  1.00  0.00      B    O  
ATOM    946  H1  HOH B 309      32.161  38.127  36.886  1.00  0.00      B    H  
ATOM    947  H2  HOH B 309      31.436  38.844  35.588  1.00  0.00      B    H  
ATOM    948  O   HOH B 310      27.337   0.571  25.297  1.00  0.00      B    O  
ATOM    949  H1  HOH B 310      26.952   1.016  26.158  1.00  0.00      B    H  
ATOM    950  H2  HOH B 310      27.570   1.282  24.641  1.00  0.00      B    H  
ATOM    951  O   HOH B 311      21.167  38.576   1.849  1.00  0.00      B    O  
ATOM    952  H1  HOH B 311      21.267  38.820   0.874  1.00  0.00      B    H  
ATOM    953  H2  HOH B 311      20.178  38.722   2.047  1.00  0.00      B    H  
ATOM    954  O   HOH B 312       2.162   2.906   2.082  1.00  0.00      B    O  
ATOM    955  H1  HOH B 312       1.343   2.320   2.093  1.00  0.00      B    H  
ATOM    956  H2  HOH B 312       1.847   3.802   1.675  1.00  0.00      B    H  
ATOM    957  O   HOH B 313       8.963  13.197   5.824  1.00  0.00      B    O  
ATOM    958  H1  HOH B 313       9.413  13.794   6.500  1.00  0.00      B    H  
ATOM    959  H2  HOH B 313       9.487  12.379   5.749  1.00  0.00      B    H  
ATOM    960  O   HOH B 314       3.783  16.024  19.715  1.00  0.00      B    O  
ATOM    961  H1  HOH B 314       3.005  15.522  19.459  1.00  0.00      B    H  
ATOM    962  H2  HOH B 314       4.233  15.536  20.499  1.00  0.00      B    H  
ATOM    963  O   HOH B 315      15.087  14.360   8.880  1.00  0.00      B    O  
ATOM    964  H1  HOH B 315      15.902  13.842   8.542  1.00  0.00      B    H  
ATOM    965  H2  HOH B 315      14.455  13.667   9.193  1.00  0.00      B    H  
ATOM    966  O   HOH B 316       8.259   3.838  30.400  1.00  0.00      B    O  
ATOM    967  H1  HOH B 316       7.775   3.384  31.197  1.00  0.00      B    H  
ATOM    968  H2  HOH B 316       8.355   3.103  29.747  1.00  0.00      B    H  
ATOM    969  O   HOH B 317      24.861  34.223  13.417  1.00  0.00      B    O  
ATOM    970  H1  HOH B 317      24.693  33.217  13.480  1.00  0.00      B    H  
ATOM    971  H2  HOH B 317      25.792  34.313  13.124  1.00  0.00      B    H  
ATOM    972  O   HOH B 318      37.137  37.062  22.660  1.00  0.00      B    O  
ATOM    973  H1  HOH B 318      37.255  36.045  22.492  1.00  0.00      B    H  
ATOM    974  H2  HOH B 318      36.654  37.158  23.565  1.00  0.00      B    H  
ATOM    975  O   HOH B 319      38.381  26.085  13.915  1.00  0.00      B    O  
ATOM    976  H1  HOH B 319      38.860  25.198  14.078  1.00  0.00      B    H  
ATOM    977  H2  HOH B 319      37.877  26.063  13.059  1.00  0.00      B    H  
ATOM    978  O   HOH B 320       9.197   7.997  36.583  1.00  0.00      B    O  
ATOM    979  H1  HOH B 320       9.733   8.390  35.819  1.00  0.00      B    H  
ATOM    980  H2  HOH B 320       8.522   8.694  36.715  1.00  0.00      B    H  
ATOM    981  O   HOH B 321       6.060  31.988  25.329  1.00  0.00      B    O  
ATOM    982  H1  HOH B 321       6.760  31.312  25.492  1.00  0.00      B    H  
ATOM    983  H2  HOH B 321       6.417  32.853  25.770  1.00  0.00      B    H  
ATOM    984  O   HOH B 322      13.047  28.836  28.325  1.00  0.00      B    O  
ATOM    985  H1  HOH B 322      13.605  29.337  27.746  1.00  0.00      B    H  
ATOM    986  H2  HOH B 322      13.248  29.143  29.290  1.00  0.00      B    H  
ATOM    987  O   HOH B 323      11.746  13.089  12.723  1.00  0.00      B    O  
ATOM    988  H1  HOH B 323      11.409  13.758  13.422  1.00  0.00      B    H  
ATOM    989  H2  HOH B 323      12.625  12.708  13.029  1.00  0.00      B    H  
ATOM    990  O   HOH B 324      20.624   4.316   7.818  1.00  0.00      B    O  
ATOM    991  H1  HOH B 324      19.992   4.349   7.080  1.00  0.00      B    H  
ATOM    992  H2  HOH B 324      21.055   3.356   7.814  1.00  0.00      B    H  
ATOM    993  O   HOH B 325      23.227  14.474   0.656  1.00  0.00      B    O  
ATOM    994  H1  HOH B 325      23.104  15.481   0.812  1.00  0.00      B    H  
ATOM    995  H2  HOH B 325      23.428  13.999   1.523  1.00  0.00      B    H  
ATOM    996  O   HOH B 326      31.484   8.694  18.877  1.00  0.00      B    O  
ATOM    997  H1  HOH B 326      31.851   9.625  19.104  1.00  0.00      B    H  
ATOM    998  H2  HOH B 326      30.705   8.524  19.536  1.00  0.00      B    H  
ATOM    999  O   HOH B 327      14.534  25.137  22.394  1.00  0.00      B    O  
ATOM   1000  H1  HOH B 327      15.545  25.154  22.614  1.00  0.00      B    H  
ATOM   1001  H2  HOH B 327      14.103  24.302  22.755  1.00  0.00      B    H  
ATOM   1002  O   HOH B 328       9.626  26.548  26.908  1.00  0.00      B    O  
ATOM   1003  H1  HOH B 328      10.025  25.633  26.834  1.00  0.00      B    H  
ATOM   1004  H2  HOH B 328       9.507  26.676  27.921  1.00  0.00      B    H  
ATOM   1005  O   HOH B 329      36.210   7.718   8.926  1.00  0.00      B    O  
ATOM   1006  H1  HOH B 329      35.686   6.906   9.177  1.00  0.00      B    H  
ATOM   1007  H2  HOH B 329      35.690   8.244   8.241  1.00  0.00      B    H  
ATOM   1008  O   HOH B 330      32.827  38.920   1.137  1.00  0.00      B    O  
ATOM   1009  H1  HOH B 330      32.354  39.634   1.672  1.00  0.00      B    H  
ATOM   1010  H2  HOH B 330      33.472  38.501   1.769  1.00  0.00      B    H  
ATOM   1011  O   HOH B 331       3.203  36.670  28.476  1.00  0.00      B    O  
ATOM   1012  H1  HOH B 331       3.761  35.889  28.813  1.00  0.00      B    H  
ATOM   1013  H2  HOH B 331       3.830  37.326  27.962  1.00  0.00      B    H  
ATOM   1014  O   HOH B 332      12.922  29.425  11.637  1.00  0.00      B    O  
ATOM   1015  H1  HOH B 332      13.177  29.749  12.583  1.00  0.00      B    H  
ATOM   1016  H2  HOH B 332      13.756  29.083  11.164  1.00  0.00      B    H  
ATOM   1017  O   HOH B 333      38.560   2.106   3.820  1.00  0.00      B    O  
ATOM   1018  H1  HOH B 333      39.225   1.711   4.478  1.00  0.00      B    H  
ATOM   1019  H2  HOH B 333      38.682   3.097   3.848  1.00  0.00      B    H  
ATOM   1020  O   HOH B 334      11.613  26.948  24.236  1.00  0.00      B    O  
ATOM   1021  H1  HOH B 334      11.229  26.040  24.467  1.00  0.00      B    H  
ATOM   1022  H2  HOH B 334      12.616  26.970  24.605  1.00  0.00      B    H  
ATOM   1023  O   HOH B 335      28.759   9.393  12.998  1.00  0.00      B    O  
ATOM   1024  H1  HOH B 335      29.566   9.612  12.378  1.00  0.00      B    H  
ATOM   1025  H2  HOH B 335      28.716   8.387  12.971  1.00  0.00      B    H  
ATOM   1026  O   HOH B 336       2.024  11.536  28.635  1.00  0.00      B    O  
ATOM   1027  H1  HOH B 336       2.314  10.776  29.238  1.00  0.00      B    H  
ATOM   1028  H2  HOH B 336       2.643  11.516  27.834  1.00  0.00      B    H  
ATOM   1029  O   HOH B 337      32.349  26.187   0.853  1.00  0.00      B    O  
ATOM   1030  H1  HOH B 337      32.973  25.406   0.580  1.00  0.00      B    H  
ATOM   1031  H2  HOH B 337      31.972  26.582   0.036  1.00  0.00      B    H  
ATOM   1032  O   HOH B 338      20.359  34.062   6.703  1.00  0.00      B    O  
ATOM   1033  H1  HOH B 338      19.873  34.462   5.927  1.00  0.00      B    H  
ATOM   1034  H2  HOH B 338      20.051  34.535   7.545  1.00  0.00      B    H  
ATOM   1035  O   HOH B 339      22.284  23.410   8.054  1.00  0.00      B    O  
ATOM   1036  H1  HOH B 339      22.706  22.521   7.829  1.00  0.00      B    H  
ATOM   1037  H2  HOH B 339      22.748  23.849   8.838  1.00  0.00      B    H  
ATOM   1038  O   HOH B 340      25.593  13.295  10.865  1.00  0.00      B    O  
ATOM   1039  H1  HOH B 340      24.795  13.288  11.492  1.00  0.00      B    H  
ATOM   1040  H2  HOH B 340      26.220  12.451  11.041  1.00  0.00      B    H  
ATOM   1041  O   HOH B 341       7.510  14.597  22.619  1.00  0.00      B    O  
ATOM   1042  H1  HOH B 341       7.492  15.611  22.507  1.00  0.00      B    H  
ATOM   1043  H2  HOH B 341       7.545  14.397  23.594  1.00  0.00      B    H  
ATOM   1044  O   HOH B 342      11.999   3.755  11.832  1.00  0.00      B    O  
ATOM   1045  H1  HOH B 342      11.161   3.376  12.260  1.00  0.00      B    H  
ATOM   1046  H2  HOH B 342      11.726   4.255  11.041  1.00  0.00      B    H  
ATOM   1047  O   HOH B 343      13.841  16.545  27.330  1.00  0.00      B    O  
ATOM   1048  H1  HOH B 343      14.451  15.721  27.168  1.00  0.00      B    H  
ATOM   1049  H2  HOH B 343      12.881  16.241  27.378  1.00  0.00      B    H  
ATOM   1050  O   HOH B 344      12.482   5.405  37.735  1.00  0.00      B    O  
ATOM   1051  H1  HOH B 344      12.492   5.746  36.784  1.00  0.00      B    H  
ATOM   1052  H2  HOH B 344      12.937   4.502  37.764  1.00  0.00      B    H  
ATOM   1053  O   HOH B 345      30.283  20.450   4.308  1.00  0.00      B    O  
ATOM   1054  H1  HOH B 345      30.488  19.447   4.176  1.00  0.00      B    H  
ATOM   1055  H2  HOH B 345      29.681  20.715   3.581  1.00  0.00      B    H  
ATOM   1056  O   HOH B 346      18.264  21.249  36.364  1.00  0.00      B    O  
ATOM   1057  H1  HOH B 346      17.707  21.756  37.022  1.00  0.00      B    H  
ATOM   1058  H2  HOH B 346      19.098  21.820  36.177  1.00  0.00      B    H  
ATOM   1059  O   HOH B 347       3.911  39.257  34.175  1.00  0.00      B    O  
ATOM   1060  H1  HOH B 347       2.908  39.272  34.330  1.00  0.00      B    H  
ATOM   1061  H2  HOH B 347       4.187  38.261  34.316  1.00  0.00      B    H  
ATOM   1062  O   HOH B 348      24.158  20.390  29.141  1.00  0.00      B    O  
ATOM   1063  H1  HOH B 348      24.587  20.101  30.017  1.00  0.00      B    H  
ATOM   1064  H2  HOH B 348      24.822  21.071  28.754  1.00  0.00      B    H  
ATOM   1065  O   HOH B 349       8.217  17.603  15.565  1.00  0.00      B    O  
ATOM   1066  H1  HOH B 349       8.952  17.487  16.283  1.00  0.00      B    H  
ATOM   1067  H2  HOH B 349       8.121  16.725  15.080  1.00  0.00      B    H  
ATOM   1068  O   HOH B 350       4.945  25.510   3.078  1.00  0.00      B    O  
ATOM   1069  H1  HOH B 350       4.032  25.701   3.431  1.00  0.00      B    H  
ATOM   1070  H2  HOH B 350       5.539  25.149   3.863  1.00  0.00      B    H  
ATOM   1071  O   HOH B 351      10.476   6.798  38.900  1.00  0.00      B    O  
ATOM   1072  H1  HOH B 351      11.269   6.270  38.493  1.00  0.00      B    H  
ATOM   1073  H2  HOH B 351      10.128   7.439  38.194  1.00  0.00      B    H  
ATOM   1074  O   HOH B 352       6.273   3.626  37.263  1.00  0.00      B    O  
ATOM   1075  H1  HOH B 352       5.418   3.924  37.624  1.00  0.00      B    H  
ATOM   1076  H2  HOH B 352       6.798   4.450  36.939  1.00  0.00      B    H  
ATOM   1077  O   HOH B 353      14.265   4.854  12.947  1.00  0.00      B    O  
ATOM   1078  H1  HOH B 353      14.526   5.306  12.103  1.00  0.00      B    H  
ATOM   1079  H2  HOH B 353      13.444   4.376  12.539  1.00  0.00      B    H  
ATOM   1080  O   HOH B 354      21.280   6.847  16.302  1.00  0.00      B    O  
ATOM   1081  H1  HOH B 354      21.137   5.955  16.796  1.00  0.00      B    H  
ATOM   1082  H2  HOH B 354      21.098   6.701  15.321  1.00  0.00      B    H  
ATOM   1083  O   HOH B 355      33.902  17.961  37.154  1.00  0.00      B    O  
ATOM   1084  H1  HOH B 355      32.965  18.261  36.889  1.00  0.00      B    H  
ATOM   1085  H2  HOH B 355      34.519  18.105  36.380  1.00  0.00      B    H  
ATOM   1086  O   HOH B 356       4.813  32.110  15.839  1.00  0.00      B    O  
ATOM   1087  H1  HOH B 356       4.801  31.987  14.826  1.00  0.00      B    H  
ATOM   1088  H2  HOH B 356       3.974  32.703  16.189  1.00  0.00      B    H  
ATOM   1089  O   HOH B 357      23.701   8.891  16.049  1.00  0.00      B    O  
ATOM   1090  H1  HOH B 357      24.054   8.357  15.241  1.00  0.00      B    H  
ATOM   1091  H2  HOH B 357      22.679   8.671  16.004  1.00  0.00      B    H  
ATOM   1092  O   HOH B 358      20.126  39.179  32.727  1.00  0.00      B    O  
ATOM   1093  H1  HOH B 358      19.705  38.461  33.249  1.00  0.00      B    H  
ATOM   1094  H2  HOH B 358      21.068  39.338  33.046  1.00  0.00      B    H  
ATOM   1095  O   HOH B 359      36.986  17.929   5.377  1.00  0.00      B    O  
ATOM   1096  H1  HOH B 359      36.765  18.388   6.213  1.00  0.00      B    H  
ATOM   1097  H2  HOH B 359      37.989  17.640   5.478  1.00  0.00      B    H  
ATOM   1098  O   HOH B 360      32.449  10.241  27.963  1.00  0.00      B    O  
ATOM   1099  H1  HOH B 360      32.282  10.323  28.950  1.00  0.00      B    H  
ATOM   1100  H2  HOH B 360      31.519  10.291  27.537  1.00  0.00      B    H  
ATOM   1101  O   HOH B 361      14.499  18.045  29.578  1.00  0.00      B    O  
ATOM   1102  H1  HOH B 361      15.060  17.534  30.263  1.00  0.00      B    H  
ATOM   1103  H2  HOH B 361      13.991  17.394  28.975  1.00  0.00      B    H  
ATOM   1104  O   HOH B 362      14.112  30.758  26.385  1.00  0.00      B    O  
ATOM   1105  H1  HOH B 362      14.185  31.735  26.690  1.00  0.00      B    H  
ATOM   1106  H2  HOH B 362      13.769  30.714  25.416  1.00  0.00      B    H  
ATOM   1107  O   HOH B 363      21.306   8.853   1.815  1.00  0.00      B    O  
ATOM   1108  H1  HOH B 363      21.332   7.965   1.363  1.00  0.00      B    H  
ATOM   1109  H2  HOH B 363      20.341   9.145   1.820  1.00  0.00      B    H  
ATOM   1110  O   HOH B 364      34.959  11.863   7.574  1.00  0.00      B    O  
ATOM   1111  H1  HOH B 364      34.758  10.871   7.341  1.00  0.00      B    H  
ATOM   1112  H2  HOH B 364      34.077  12.164   8.032  1.00  0.00      B    H  
ATOM   1113  O   HOH B 365      25.129  28.588  22.811  1.00  0.00      B    O  
ATOM   1114  H1  HOH B 365      25.183  27.577  22.693  1.00  0.00      B    H  
ATOM   1115  H2  HOH B 365      24.417  28.826  23.474  1.00  0.00      B    H  
ATOM   1116  O   HOH B 366       2.361  25.413  18.125  1.00  0.00      B    O  
ATOM   1117  H1  HOH B 366       2.939  25.721  17.311  1.00  0.00      B    H  
ATOM   1118  H2  HOH B 366       3.090  25.404  18.857  1.00  0.00      B    H  
ATOM   1119  O   HOH B 367      37.957  38.554   8.426  1.00  0.00      B    O  
ATOM   1120  H1  HOH B 367      37.759  38.878   9.345  1.00  0.00      B    H  
ATOM   1121  H2  HOH B 367      37.470  37.650   8.410  1.00  0.00      B    H  
ATOM   1122  O   HOH B 368      30.485   5.000   9.763  1.00  0.00      B    O  
ATOM   1123  H1  HOH B 368      29.803   4.428  10.238  1.00  0.00      B    H  
ATOM   1124  H2  HOH B 368      30.104   5.313   8.882  1.00  0.00      B    H  
ATOM   1125  O   HOH B 369       0.564   2.042  13.891  1.00  0.00      B    O  
ATOM   1126  H1  HOH B 369       1.082   1.167  13.956  1.00  0.00      B    H  
ATOM   1127  H2  HOH B 369       1.274   2.731  13.459  1.00  0.00      B    H  
ATOM   1128  O   HOH B 370      35.355  14.369  12.453  1.00  0.00      B    O  
ATOM   1129  H1  HOH B 370      36.319  14.656  12.727  1.00  0.00      B    H  
ATOM   1130  H2  HOH B 370      35.031  14.902  11.597  1.00  0.00      B    H  
ATOM   1131  O   HOH B 371      33.534  35.519  11.122  1.00  0.00      B    O  
ATOM   1132  H1  HOH B 371      32.564  35.571  11.164  1.00  0.00      B    H  
ATOM   1133  H2  HOH B 371      33.796  34.516  11.224  1.00  0.00      B    H  
ATOM   1134  O   HOH B 372      28.520  29.449   4.863  1.00  0.00      B    O  
ATOM   1135  H1  HOH B 372      27.576  29.177   5.101  1.00  0.00      B    H  
ATOM   1136  H2  HOH B 372      29.218  29.044   5.501  1.00  0.00      B    H  
ATOM   1137  O   HOH B 373      28.699  14.341  31.720  1.00  0.00      B    O  
ATOM   1138  H1  HOH B 373      29.467  13.635  31.801  1.00  0.00      B    H  
ATOM   1139  H2  HOH B 373      28.895  14.929  30.943  1.00  0.00      B    H  
ATOM   1140  O   HOH B 374      22.944   7.800   8.957  1.00  0.00      B    O  
ATOM   1141  H1  HOH B 374      23.274   6.804   8.849  1.00  0.00      B    H  
ATOM   1142  H2  HOH B 374      22.065   7.855   8.391  1.00  0.00      B    H  
ATOM   1143  O   HOH B 375      30.437  24.005  32.516  1.00  0.00      B    O  
ATOM   1144  H1  HOH B 375      29.832  23.629  31.809  1.00  0.00      B    H  
ATOM   1145  H2  HOH B 375      31.161  24.501  32.030  1.00  0.00      B    H  
ATOM   1146  O   HOH B 376      17.883  23.675  31.292  1.00  0.00      B    O  
ATOM   1147  H1  HOH B 376      18.069  24.120  30.427  1.00  0.00      B    H  
ATOM   1148  H2  HOH B 376      17.816  22.700  31.196  1.00  0.00      B    H  
ATOM   1149  O   HOH B 377       9.705  22.397  36.369  1.00  0.00      B    O  
ATOM   1150  H1  HOH B 377       9.523  23.423  36.562  1.00  0.00      B    H  
ATOM   1151  H2  HOH B 377      10.733  22.376  36.214  1.00  0.00      B    H  
ATOM   1152  O   HOH B 378       4.970  11.045  33.228  1.00  0.00      B    O  
ATOM   1153  H1  HOH B 378       4.330  11.317  33.958  1.00  0.00      B    H  
ATOM   1154  H2  HOH B 378       4.420  10.566  32.527  1.00  0.00      B    H  
ATOM   1155  O   HOH B 379      17.360   1.742   0.624  1.00  0.00      B    O  
ATOM   1156  H1  HOH B 379      16.728   1.629  -0.159  1.00  0.00      B    H  
ATOM   1157  H2  HOH B 379      16.919   2.181   1.421  1.00  0.00      B    H  
ATOM   1158  O   HOH B 380      31.194  35.186   1.359  1.00  0.00      B    O  
ATOM   1159  H1  HOH B 380      32.222  35.227   1.249  1.00  0.00      B    H  
ATOM   1160  H2  HOH B 380      30.805  36.029   0.916  1.00  0.00      B    H  
ATOM   1161  O   HOH B 381      30.423  21.018  37.211  1.00  0.00      B    O  
ATOM   1162  H1  HOH B 381      30.743  21.593  37.958  1.00  0.00      B    H  
ATOM   1163  H2  HOH B 381      29.859  21.570  36.557  1.00  0.00      B    H  
ATOM   1164  O   HOH B 382      14.199  32.715  37.165  1.00  0.00      B    O  
ATOM   1165  H1  HOH B 382      13.839  33.648  37.341  1.00  0.00      B    H  
ATOM   1166  H2  HOH B 382      14.683  32.722  36.246  1.00  0.00      B    H  
ATOM   1167  O   HOH B 383      12.136   8.451  10.016  1.00  0.00      B    O  
ATOM   1168  H1  HOH B 383      12.534   8.204  10.978  1.00  0.00      B    H  
ATOM   1169  H2  HOH B 383      12.356   7.673   9.487  1.00  0.00      B    H  
ATOM   1170  O   HOH B 384       5.801  16.900   5.225  1.00  0.00      B    O  
ATOM   1171  H1  HOH B 384       5.375  17.777   5.467  1.00  0.00      B    H  
ATOM   1172  H2  HOH B 384       6.404  17.049   4.441  1.00  0.00      B    H  
ATOM   1173  O   HOH B 385      11.491  32.898  12.771  1.00  0.00      B    O  
ATOM   1174  H1  HOH B 385      12.006  32.558  11.967  1.00  0.00      B    H  
ATOM   1175  H2  HOH B 385      11.908  32.523  13.635  1.00  0.00      B    H  
ATOM   1176  O   HOH B 386       8.506  22.332  34.129  1.00  0.00      B    O  
ATOM   1177  H1  HOH B 386       9.014  22.233  34.968  1.00  0.00      B    H  
ATOM   1178  H2  HOH B 386       8.149  23.280  34.134  1.00  0.00      B    H  
ATOM   1179  O   HOH B 387      28.150  26.190  29.565  1.00  0.00      B    O  
ATOM   1180  H1  HOH B 387      27.660  25.777  30.300  1.00  0.00      B    H  
ATOM   1181  H2  HOH B 387      29.055  26.410  29.914  1.00  0.00      B    H  
ATOM   1182  O   HOH B 388      18.182  26.381   7.775  1.00  0.00      B    O  
ATOM   1183  H1  HOH B 388      18.081  26.202   8.776  1.00  0.00      B    H  
ATOM   1184  H2  HOH B 388      19.179  26.370   7.602  1.00  0.00      B    H  
ATOM   1185  O   HOH B 389      32.971  24.311  35.687  1.00  0.00      B    O  
ATOM   1186  H1  HOH B 389      33.171  25.237  35.262  1.00  0.00      B    H  
ATOM   1187  H2  HOH B 389      32.996  23.621  34.980  1.00  0.00      B    H  
ATOM   1188  O   HOH B 390      33.739  15.290  36.404  1.00  0.00      B    O  
ATOM   1189  H1  HOH B 390      33.940  16.307  36.633  1.00  0.00      B    H  
ATOM   1190  H2  HOH B 390      34.637  14.821  36.219  1.00  0.00      B    H  
ATOM   1191  O   HOH B 391       8.650  19.577  13.781  1.00  0.00      B    O  
ATOM   1192  H1  HOH B 391       8.512  18.775  14.433  1.00  0.00      B    H  
ATOM   1193  H2  HOH B 391       8.602  20.434  14.276  1.00  0.00      B    H  
ATOM   1194  O   HOH B 392       8.134  13.212  15.783  1.00  0.00      B    O  
ATOM   1195  H1  HOH B 392       8.614  12.326  15.853  1.00  0.00      B    H  
ATOM   1196  H2  HOH B 392       8.444  13.825  16.594  1.00  0.00      B    H  
ATOM   1197  O   HOH B 393       7.804   7.937  31.125  1.00  0.00      B    O  
ATOM   1198  H1  HOH B 393       8.602   7.339  31.338  1.00  0.00      B    H  
ATOM   1199  H2  HOH B 393       7.480   8.477  31.937  1.00  0.00      B    H  
ATOM   1200  O   HOH B 394       2.027  30.187  33.705  1.00  0.00      B    O  
ATOM   1201  H1  HOH B 394       2.106  31.205  33.942  1.00  0.00      B    H  
ATOM   1202  H2  HOH B 394       2.757  29.886  33.001  1.00  0.00      B    H  
ATOM   1203  O   HOH B 395       5.911  21.362  10.292  1.00  0.00      B    O  
ATOM   1204  H1  HOH B 395       5.218  20.690   9.880  1.00  0.00      B    H  
ATOM   1205  H2  HOH B 395       6.080  20.993  11.215  1.00  0.00      B    H  
ATOM   1206  O   HOH B 396      27.580  33.550   9.705  1.00  0.00      B    O  
ATOM   1207  H1  HOH B 396      28.527  33.315   9.447  1.00  0.00      B    H  
ATOM   1208  H2  HOH B 396      26.993  32.841   9.319  1.00  0.00      B    H  
ATOM   1209  O   HOH B 397      22.152  23.845  27.510  1.00  0.00      B    O  
ATOM   1210  H1  HOH B 397      23.000  23.677  26.936  1.00  0.00      B    H  
ATOM   1211  H2  HOH B 397      22.142  23.306  28.369  1.00  0.00      B    H  
ATOM   1212  O   HOH B 398      11.420   0.173  14.592  1.00  0.00      B    O  
ATOM   1213  H1  HOH B 398      11.123   1.128  14.681  1.00  0.00      B    H  
ATOM   1214  H2  HOH B 398      10.514  -0.402  14.501  1.00  0.00      B    H  
ATOM   1215  O   HOH B 399      10.781  12.610  25.175  1.00  0.00      B    O  
ATOM   1216  H1  HOH B 399      11.261  12.012  24.517  1.00  0.00      B    H  
ATOM   1217  H2  HOH B 399      11.264  12.778  26.050  1.00  0.00      B    H  
ATOM   1218  O   HOH B 400      29.116  33.701  33.586  1.00  0.00      B    O  
ATOM   1219  H1  HOH B 400      28.319  33.986  32.977  1.00  0.00      B    H  
ATOM   1220  H2  HOH B 400      29.984  34.123  33.203  1.00  0.00      B    H  
ATOM   1221  O   HOH B 401      32.687  17.282  26.945  1.00  0.00      B    O  
ATOM   1222  H1  HOH B 401      33.437  16.915  26.400  1.00  0.00      B    H  
ATOM   1223  H2  HOH B 401      32.918  17.253  27.925  1.00  0.00      B    H  
ATOM   1224  O   HOH B 402      11.499  28.929  36.070  1.00  0.00      B    O  
ATOM   1225  H1  HOH B 402      11.806  28.037  35.626  1.00  0.00      B    H  
ATOM   1226  H2  HOH B 402      10.836  28.681  36.838  1.00  0.00      B    H  
ATOM   1227  O   HOH B 403      22.195  10.363  31.034  1.00  0.00      B    O  
ATOM   1228  H1  HOH B 403      22.375  11.030  31.784  1.00  0.00      B    H  
ATOM   1229  H2  HOH B 403      22.749   9.569  31.314  1.00  0.00      B    H  
ATOM   1230  O   HOH B 404      11.278  30.839  31.411  1.00  0.00      B    O  
ATOM   1231  H1  HOH B 404      11.265  30.514  32.363  1.00  0.00      B    H  
ATOM   1232  H2  HOH B 404      12.252  31.081  31.262  1.00  0.00      B    H  
ATOM   1233  O   HOH B 405      26.205  11.382  31.212  1.00  0.00      B    O  
ATOM   1234  H1  HOH B 405      25.769  12.245  31.009  1.00  0.00      B    H  
ATOM   1235  H2  HOH B 405      25.775  11.034  32.036  1.00  0.00      B    H  
ATOM   1236  O   HOH B 406       0.174  29.063   6.434  1.00  0.00      B    O  
ATOM   1237  H1  HOH B 406       0.103  29.354   7.407  1.00  0.00      B    H  
ATOM   1238  H2  HOH B 406      -0.207  28.112   6.401  1.00  0.00      B    H  
ATOM   1239  O   HOH B 407      28.061  29.183  21.942  1.00  0.00      B    O  
ATOM   1240  H1  HOH B 407      27.410  28.814  22.615  1.00  0.00      B    H  
ATOM   1241  H2  HOH B 407      27.627  30.073  21.650  1.00  0.00      B    H  
ATOM   1242  O   HOH B 408      16.490   6.198  32.843  1.00  0.00      B    O  
ATOM   1243  H1  HOH B 408      17.393   6.588  32.484  1.00  0.00      B    H  
ATOM   1244  H2  HOH B 408      16.586   5.186  32.978  1.00  0.00      B    H  
ATOM   1245  O   HOH B 409      31.591  25.836  16.846  1.00  0.00      B    O  
ATOM   1246  H1  HOH B 409      32.199  25.367  16.194  1.00  0.00      B    H  
ATOM   1247  H2  HOH B 409      31.210  25.114  17.509  1.00  0.00      B    H  
ATOM   1248  O   HOH B 410       0.827  19.670  23.002  1.00  0.00      B    O  
ATOM   1249  H1  HOH B 410       1.470  18.920  22.656  1.00  0.00      B    H  
ATOM   1250  H2  HOH B 410       1.056  19.875  23.947  1.00  0.00      B    H  
ATOM   1251  O   HOH B 411      31.199  32.458  23.723  1.00  0.00      B    O  
ATOM   1252  H1  HOH B 411      31.316  32.998  24.564  1.00  0.00      B    H  
ATOM   1253  H2  HOH B 411      30.719  31.598  23.971  1.00  0.00      B    H  
ATOM   1254  O   HOH B 412      23.259  14.836  32.391  1.00  0.00      B    O  
ATOM   1255  H1  HOH B 412      23.522  15.808  32.446  1.00  0.00      B    H  
ATOM   1256  H2  HOH B 412      23.988  14.330  31.926  1.00  0.00      B    H  
ATOM   1257  O   HOH B 413      35.970   4.293  11.149  1.00  0.00      B    O  
ATOM   1258  H1  HOH B 413      36.883   3.930  10.872  1.00  0.00      B    H  
ATOM   1259  H2  HOH B 413      35.836   4.305  12.159  1.00  0.00      B    H  
ATOM   1260  O   HOH B 414      13.144  13.370   0.231  1.00  0.00      B    O  
ATOM   1261  H1  HOH B 414      13.641  13.769   0.987  1.00  0.00      B    H  
ATOM   1262  H2  HOH B 414      13.901  13.135  -0.392  1.00  0.00      B    H  
ATOM   1263  O   HOH B 415      30.106  32.964   8.531  1.00  0.00      B    O  
ATOM   1264  H1  HOH B 415      30.489  32.426   9.254  1.00  0.00      B    H  
ATOM   1265  H2  HOH B 415      30.875  33.398   8.056  1.00  0.00      B    H  
ATOM   1266  O   HOH B 416      38.037  15.064  12.801  1.00  0.00      B    O  
ATOM   1267  H1  HOH B 416      38.332  14.640  13.623  1.00  0.00      B    H  
ATOM   1268  H2  HOH B 416      38.475  16.001  12.655  1.00  0.00      B    H  
ATOM   1269  O   HOH B 417      13.023  32.163  10.645  1.00  0.00      B    O  
ATOM   1270  H1  HOH B 417      13.715  32.182   9.967  1.00  0.00      B    H  
ATOM   1271  H2  HOH B 417      12.772  31.164  10.785  1.00  0.00      B    H  
ATOM   1272  O   HOH B 418      34.267  27.937  21.193  1.00  0.00      B    O  
ATOM   1273  H1  HOH B 418      33.959  28.919  21.130  1.00  0.00      B    H  
ATOM   1274  H2  HOH B 418      35.280  27.959  21.016  1.00  0.00      B    H  
ATOM   1275  O   HOH B 419      17.921  31.455  37.746  1.00  0.00      B    O  
ATOM   1276  H1  HOH B 419      17.456  32.305  37.938  1.00  0.00      B    H  
ATOM   1277  H2  HOH B 419      17.672  31.167  36.813  1.00  0.00      B    H  
ATOM   1278  O   HOH B 420      32.119   5.359   6.107  1.00  0.00      B    O  
ATOM   1279  H1  HOH B 420      31.143   5.532   5.822  1.00  0.00      B    H  
ATOM   1280  H2  HOH B 420      32.668   5.129   5.305  1.00  0.00      B    H  
ATOM   1281  O   HOH B 421       8.536   7.384  23.113  1.00  0.00      B    O  
ATOM   1282  H1  HOH B 421       7.779   6.884  23.573  1.00  0.00      B    H  
ATOM   1283  H2  HOH B 421       8.140   7.888  22.323  1.00  0.00      B    H  
ATOM   1284  O   HOH B 422       3.847  17.217  15.965  1.00  0.00      B    O  
ATOM   1285  H1  HOH B 422       4.515  16.464  15.854  1.00  0.00      B    H  
ATOM   1286  H2  HOH B 422       4.106  17.747  16.835  1.00  0.00      B    H  
ATOM   1287  O   HOH B 423      36.795  29.964  34.686  1.00  0.00      B    O  
ATOM   1288  H1  HOH B 423      37.649  30.502  34.874  1.00  0.00      B    H  
ATOM   1289  H2  HOH B 423      36.164  30.577  34.248  1.00  0.00      B    H  
ATOM   1290  O   HOH B 424       1.048  31.766  26.701  1.00  0.00      B    O  
ATOM   1291  H1  HOH B 424       0.214  31.648  26.180  1.00  0.00      B    H  
ATOM   1292  H2  HOH B 424       1.837  31.543  26.117  1.00  0.00      B    H  
ATOM   1293  O   HOH B 425       9.116  24.467  18.173  1.00  0.00      B    O  
ATOM   1294  H1  HOH B 425       8.795  24.494  19.119  1.00  0.00      B    H  
ATOM   1295  H2  HOH B 425       8.652  23.698  17.648  1.00  0.00      B    H  
ATOM   1296  O   HOH B 426      12.868  11.435  23.781  1.00  0.00      B    O  
ATOM   1297  H1  HOH B 426      13.392  10.854  24.384  1.00  0.00      B    H  
ATOM   1298  H2  HOH B 426      12.657  10.965  22.904  1.00  0.00      B    H  
ATOM   1299  O   HOH B 427      38.660  16.430  22.545  1.00  0.00      B    O  
ATOM   1300  H1  HOH B 427      38.109  17.160  22.967  1.00  0.00      B    H  
ATOM   1301  H2  HOH B 427      39.195  16.870  21.808  1.00  0.00      B    H  
ATOM   1302  O   HOH B 428      36.056  36.954  17.168  1.00  0.00      B    O  
ATOM   1303  H1  HOH B 428      37.018  36.675  17.455  1.00  0.00      B    H  
ATOM   1304  H2  HOH B 428      35.452  36.145  16.960  1.00  0.00      B    H  
ATOM   1305  O   HOH B 429      28.648   4.777   2.721  1.00  0.00      B    O  
ATOM   1306  H1  HOH B 429      28.317   3.871   2.888  1.00  0.00      B    H  
ATOM   1307  H2  HOH B 429      27.901   5.241   2.252  1.00  0.00      B    H  
ATOM   1308  O   HOH B 430      36.946  34.284  13.107  1.00  0.00      B    O  
ATOM   1309  H1  HOH B 430      36.571  33.975  12.212  1.00  0.00      B    H  
ATOM   1310  H2  HOH B 430      37.218  35.225  13.091  1.00  0.00      B    H  
ATOM   1311  O   HOH B 431      10.472  35.879  27.111  1.00  0.00      B    O  
ATOM   1312  H1  HOH B 431       9.569  35.896  27.555  1.00  0.00      B    H  
ATOM   1313  H2  HOH B 431      10.298  36.338  26.267  1.00  0.00      B    H  
ATOM   1314  O   HOH B 432      35.250  19.788   7.232  1.00  0.00      B    O  
ATOM   1315  H1  HOH B 432      34.785  18.953   6.853  1.00  0.00      B    H  
ATOM   1316  H2  HOH B 432      34.547  20.508   7.124  1.00  0.00      B    H  
ATOM   1317  O   HOH B 433       4.509  22.485   4.908  1.00  0.00      B    O  
ATOM   1318  H1  HOH B 433       5.309  23.097   5.073  1.00  0.00      B    H  
ATOM   1319  H2  HOH B 433       4.725  21.937   4.138  1.00  0.00      B    H  
ATOM   1320  O   HOH B 434      12.110  12.230  30.598  1.00  0.00      B    O  
ATOM   1321  H1  HOH B 434      12.920  11.695  30.231  1.00  0.00      B    H  
ATOM   1322  H2  HOH B 434      12.383  12.571  31.541  1.00  0.00      B    H  
ATOM   1323  O   HOH B 435       2.486   8.009   4.580  1.00  0.00      B    O  
ATOM   1324  H1  HOH B 435       1.501   7.985   4.442  1.00  0.00      B    H  
ATOM   1325  H2  HOH B 435       2.663   7.499   5.429  1.00  0.00      B    H  
ATOM   1326  O   HOH B 436       5.758  23.230  21.249  1.00  0.00      B    O  
ATOM   1327  H1  HOH B 436       6.283  22.440  21.314  1.00  0.00      B    H  
ATOM   1328  H2  HOH B 436       4.910  23.059  21.807  1.00  0.00      B    H  
ATOM   1329  O   HOH B 437      27.161  30.117  32.171  1.00  0.00      B    O  
ATOM   1330  H1  HOH B 437      27.910  30.199  32.823  1.00  0.00      B    H  
ATOM   1331  H2  HOH B 437      26.784  29.222  32.469  1.00  0.00      B    H  
ATOM   1332  O   HOH B 438       0.275  18.612  26.890  1.00  0.00      B    O  
ATOM   1333  H1  HOH B 438       0.764  17.752  26.711  1.00  0.00      B    H  
ATOM   1334  H2  HOH B 438       0.740  19.414  26.424  1.00  0.00      B    H  
ATOM   1335  O   HOH B 439      37.125  28.008  29.056  1.00  0.00      B    O  
ATOM   1336  H1  HOH B 439      37.213  29.022  29.360  1.00  0.00      B    H  
ATOM   1337  H2  HOH B 439      38.015  27.595  29.240  1.00  0.00      B    H  
ATOM   1338  O   HOH B 440      25.173  37.267  28.020  1.00  0.00      B    O  
ATOM   1339  H1  HOH B 440      25.857  36.945  27.297  1.00  0.00      B    H  
ATOM   1340  H2  HOH B 440      25.458  38.143  28.407  1.00  0.00      B    H  
ATOM   1341  O   HOH B 441      25.868  19.996  16.188  1.00  0.00      B    O  
ATOM   1342  H1  HOH B 441      25.576  19.086  16.572  1.00  0.00      B    H  
ATOM   1343  H2  HOH B 441      26.208  19.781  15.269  1.00  0.00      B    H  
ATOM   1344  O   HOH B 442       0.645  10.335   8.954  1.00  0.00      B    O  
ATOM   1345  H1  HOH B 442       0.276  11.180   9.238  1.00  0.00      B    H  
ATOM   1346  H2  HOH B 442       0.133   9.544   9.325  1.00  0.00      B    H  
ATOM   1347  O   HOH B 443      19.559   3.537  37.209  1.00  0.00      B    O  
ATOM   1348  H1  HOH B 443      19.315   2.905  36.446  1.00  0.00      B    H  
ATOM   1349  H2  HOH B 443      18.751   3.823  37.748  1.00  0.00      B    H  
ATOM   1350  O   HOH B 444      20.730  27.507   2.739  1.00  0.00      B    O  
ATOM   1351  H1  HOH B 444      19.904  27.445   3.238  1.00  0.00      B    H  
ATOM   1352  H2  HOH B 444      20.837  28.484   2.522  1.00  0.00      B    H  
ATOM   1353  O   HOH B 445      32.147  16.649  31.639  1.00  0.00      B    O  
ATOM   1354  H1  HOH B 445      32.242  15.789  32.153  1.00  0.00      B    H  
ATOM   1355  H2  HOH B 445      32.309  17.362  32.337  1.00  0.00      B    H  
ATOM   1356  O   HOH B 446      18.592  38.247  20.226  1.00  0.00      B    O  
ATOM   1357  H1  HOH B 446      19.195  38.877  19.604  1.00  0.00      B    H  
ATOM   1358  H2  HOH B 446      17.710  38.236  19.810  1.00  0.00      B    H  
ATOM   1359  O   HOH B 447      22.788  17.716  29.777  1.00  0.00      B    O  
ATOM   1360  H1  HOH B 447      23.162  18.489  30.344  1.00  0.00      B    H  
ATOM   1361  H2  HOH B 447      21.906  17.401  30.223  1.00  0.00      B    H  
ATOM   1362  O   HOH B 448      29.775  12.438   2.570  1.00  0.00      B    O  
ATOM   1363  H1  HOH B 448      29.259  12.624   1.697  1.00  0.00      B    H  
ATOM   1364  H2  HOH B 448      30.212  13.330   2.841  1.00  0.00      B    H  
ATOM   1365  O   HOH B 449      12.775  17.709  14.212  1.00  0.00      B    O  
ATOM   1366  H1  HOH B 449      11.823  17.871  13.860  1.00  0.00      B    H  
ATOM   1367  H2  HOH B 449      12.745  16.976  14.935  1.00  0.00      B    H  
ATOM   1368  O   HOH B 450      11.861  32.171  15.411  1.00  0.00      B    O  
ATOM   1369  H1  HOH B 450      11.122  31.683  15.922  1.00  0.00      B    H  
ATOM   1370  H2  HOH B 450      11.686  33.171  15.320  1.00  0.00      B    H  
ATOM   1371  O   HOH B 451       5.494  36.409   4.357  1.00  0.00      B    O  
ATOM   1372  H1  HOH B 451       5.095  37.237   3.964  1.00  0.00      B    H  
ATOM   1373  H2  HOH B 451       4.809  35.655   4.251  1.00  0.00      B    H  
ATOM   1374  O   HOH B 452      16.640  35.924  21.746  1.00  0.00      B    O  
ATOM   1375  H1  HOH B 452      16.087  35.130  21.631  1.00  0.00      B    H  
ATOM   1376  H2  HOH B 452      17.506  35.724  21.272  1.00  0.00      B    H  
ATOM   1377  O   HOH B 453      26.250   0.896   5.715  1.00  0.00      B    O  
ATOM   1378  H1  HOH B 453      26.719   1.048   6.610  1.00  0.00      B    H  
ATOM   1379  H2  HOH B 453      25.272   1.190   5.768  1.00  0.00      B    H  
ATOM   1380  O   HOH B 454      21.776   3.896  21.836  1.00  0.00      B    O  
ATOM   1381  H1  HOH B 454      21.697   2.909  22.010  1.00  0.00      B    H  
ATOM   1382  H2  HOH B 454      20.812   4.181  21.597  1.00  0.00      B    H  
ATOM   1383  O   HOH B 455      38.753   9.134  12.352  1.00  0.00      B    O  
ATOM   1384  H1  HOH B 455      39.808   9.029  12.431  1.00  0.00      B    H  
ATOM   1385  H2  HOH B 455      38.428   9.439  13.205  1.00  0.00      B    H  
ATOM   1386  O   HOH B 456      35.821   6.776  23.688  1.00  0.00      B    O  
ATOM   1387  H1  HOH B 456      35.725   5.969  24.299  1.00  0.00      B    H  
ATOM   1388  H2  HOH B 456      35.555   6.503  22.766  1.00  0.00      B    H  
ATOM   1389  O   HOH B 457       7.802  22.564   7.194  1.00  0.00      B    O  
ATOM   1390  H1  HOH B 457       8.213  22.028   7.927  1.00  0.00      B    H  
ATOM   1391  H2  HOH B 457       8.581  23.015   6.719  1.00  0.00      B    H  
ATOM   1392  O   HOH B 458       1.742  19.293  38.474  1.00  0.00      B    O  
ATOM   1393  H1  HOH B 458       1.274  19.839  37.824  1.00  0.00      B    H  
ATOM   1394  H2  HOH B 458       2.693  18.986  38.177  1.00  0.00      B    H  
ATOM   1395  O   HOH B 459      38.744   5.328  12.595  1.00  0.00      B    O  
ATOM   1396  H1  HOH B 459      38.022   6.005  12.763  1.00  0.00      B    H  
ATOM   1397  H2  HOH B 459      39.634   5.705  12.987  1.00  0.00      B    H  
ATOM   1398  O   HOH B 460      24.024  23.612   2.274  1.00  0.00      B    O  
ATOM   1399  H1  HOH B 460      23.571  24.327   2.840  1.00  0.00      B    H  
ATOM   1400  H2  HOH B 460      24.345  24.010   1.408  1.00  0.00      B    H  
ATOM   1401  O   HOH B 461       5.808   9.435  26.557  1.00  0.00      B    O  
ATOM   1402  H1  HOH B 461       6.216   9.049  27.358  1.00  0.00      B    H  
ATOM   1403  H2  HOH B 461       5.120  10.167  26.889  1.00  0.00      B    H  
ATOM   1404  O   HOH B 462      29.099  26.149  33.775  1.00  0.00      B    O  
ATOM   1405  H1  HOH B 462      29.629  26.050  34.617  1.00  0.00      B    H  
ATOM   1406  H2  HOH B 462      29.363  25.418  33.104  1.00  0.00      B    H  
ATOM   1407  O   HOH B 463       0.436  14.252  35.971  1.00  0.00      B    O  
ATOM   1408  H1  HOH B 463       0.460  13.594  36.785  1.00  0.00      B    H  
ATOM   1409  H2  HOH B 463       0.852  15.121  36.239  1.00  0.00      B    H  
ATOM   1410  O   HOH B 464      23.586  15.036  28.659  1.00  0.00      B    O  
ATOM   1411  H1  HOH B 464      23.295  15.917  29.032  1.00  0.00      B    H  
ATOM   1412  H2  HOH B 464      24.519  15.163  28.245  1.00  0.00      B    H  
ATOM   1413  O   HOH B 465       1.102  13.139  -0.234  1.00  0.00      B    O  
ATOM   1414  H1  HOH B 465       0.877  12.449   0.491  1.00  0.00      B    H  
ATOM   1415  H2  HOH B 465       1.539  13.856   0.281  1.00  0.00      B    H  
ATOM   1416  O   HOH B 466      15.636   8.338  12.685  1.00  0.00      B    O  
ATOM   1417  H1  HOH B 466      14.632   8.276  12.838  1.00  0.00      B    H  
ATOM   1418  H2  HOH B 466      16.042   7.790  13.404  1.00  0.00      B    H  
ATOM   1419  O   HOH B 467      38.553  27.359  22.919  1.00  0.00      B    O  
ATOM   1420  H1  HOH B 467      39.292  26.800  22.491  1.00  0.00      B    H  
ATOM   1421  H2  HOH B 467      38.108  26.817  23.624  1.00  0.00      B    H  
ATOM   1422  O   HOH B 468       2.684  29.912  23.842  1.00  0.00      B    O  
ATOM   1423  H1  HOH B 468       1.712  29.859  23.613  1.00  0.00      B    H  
ATOM   1424  H2  HOH B 468       3.237  29.676  23.015  1.00  0.00      B    H  
ATOM   1425  O   HOH B 469      30.391  25.075   2.219  1.00  0.00      B    O  
ATOM   1426  H1  HOH B 469      30.900  24.243   2.343  1.00  0.00      B    H  
ATOM   1427  H2  HOH B 469      31.070  25.753   1.814  1.00  0.00      B    H  
ATOM   1428  O   HOH B 470      27.827  20.105  19.479  1.00  0.00      B    O  
ATOM   1429  H1  HOH B 470      28.069  20.266  20.456  1.00  0.00      B    H  
ATOM   1430  H2  HOH B 470      27.070  20.716  19.285  1.00  0.00      B    H  
ATOM   1431  O   HOH B 471      27.606  36.401  37.003  1.00  0.00      B    O  
ATOM   1432  H1  HOH B 471      26.938  36.187  36.277  1.00  0.00      B    H  
ATOM   1433  H2  HOH B 471      28.288  35.659  36.869  1.00  0.00      B    H  
ATOM   1434  O   HOH B 472       6.950  29.698   5.531  1.00  0.00      B    O  
ATOM   1435  H1  HOH B 472       6.267  29.098   5.929  1.00  0.00      B    H  
ATOM   1436  H2  HOH B 472       6.925  29.696   4.489  1.00  0.00      B    H  
ATOM   1437  O   HOH B 473      14.323   0.006  27.671  1.00  0.00      B    O  
ATOM   1438  H1  HOH B 473      14.167  -0.433  26.793  1.00  0.00      B    H  
ATOM   1439  H2  HOH B 473      14.145   0.973  27.542  1.00  0.00      B    H  
ATOM   1440  O   HOH B 474      27.423  29.320  29.575  1.00  0.00      B    O  
ATOM   1441  H1  HOH B 474      27.650  30.165  30.059  1.00  0.00      B    H  
ATOM   1442  H2  HOH B 474      28.259  28.942  29.133  1.00  0.00      B    H  
ATOM   1443  O   HOH B 475       9.688  35.739   0.630  1.00  0.00      B    O  
ATOM   1444  H1  HOH B 475       9.739  35.670   1.628  1.00  0.00      B    H  
ATOM   1445  H2  HOH B 475       8.654  35.879   0.483  1.00  0.00      B    H  
ATOM   1446  O   HOH B 476      11.785  29.236  17.724  1.00  0.00      B    O  
ATOM   1447  H1  HOH B 476      11.322  28.354  17.774  1.00  0.00      B    H  
ATOM   1448  H2  HOH B 476      11.181  29.925  18.090  1.00  0.00      B    H  
ATOM   1449  O   HOH B 477       7.971  24.456   0.379  1.00  0.00      B    O  
ATOM   1450  H1  HOH B 477       8.633  24.615  -0.420  1.00  0.00      B    H  
ATOM   1451  H2  HOH B 477       8.048  25.267   1.042  1.00  0.00      B    H  
ATOM   1452  O   HOH B 478      18.853   9.616  33.833  1.00  0.00      B    O  
ATOM   1453  H1  HOH B 478      18.808   9.608  34.842  1.00  0.00      B    H  
ATOM   1454  H2  HOH B 478      19.106   8.715  33.447  1.00  0.00      B    H  
ATOM   1455  O   HOH B 479      25.730   4.362  23.137  1.00  0.00      B    O  
ATOM   1456  H1  HOH B 479      26.371   4.841  22.520  1.00  0.00      B    H  
ATOM   1457  H2  HOH B 479      26.042   3.453  23.224  1.00  0.00      B    H  
ATOM   1458  O   HOH B 480       8.355  38.634  32.492  1.00  0.00      B    O  
ATOM   1459  H1  HOH B 480       8.566  39.592  32.595  1.00  0.00      B    H  
ATOM   1460  H2  HOH B 480       7.549  38.523  31.958  1.00  0.00      B    H  
ATOM   1461  O   HOH B 481      12.781  10.752  14.918  1.00  0.00      B    O  
ATOM   1462  H1  HOH B 481      13.727  11.073  15.172  1.00  0.00      B    H  
ATOM   1463  H2  HOH B 481      12.111  10.874  15.706  1.00  0.00      B    H  
ATOM   1464  O   HOH B 482      34.613  25.322  37.569  1.00  0.00      B    O  
ATOM   1465  H1  HOH B 482      34.562  26.320  37.418  1.00  0.00      B    H  
ATOM   1466  H2  HOH B 482      33.844  24.846  37.011  1.00  0.00      B    H  
ATOM   1467  O   HOH B 483      20.085  26.873  14.136  1.00  0.00      B    O  
ATOM   1468  H1  HOH B 483      20.692  26.342  13.473  1.00  0.00      B    H  
ATOM   1469  H2  HOH B 483      20.606  27.079  14.970  1.00  0.00      B    H  
ATOM   1470  O   HOH B 484      18.250   5.431  15.898  1.00  0.00      B    O  
ATOM   1471  H1  HOH B 484      18.508   5.636  16.845  1.00  0.00      B    H  
ATOM   1472  H2  HOH B 484      17.404   4.898  15.971  1.00  0.00      B    H  
ATOM   1473  O   HOH B 485      14.168  21.981   8.635  1.00  0.00      B    O  
ATOM   1474  H1  HOH B 485      15.065  21.701   8.264  1.00  0.00      B    H  
ATOM   1475  H2  HOH B 485      13.702  21.089   8.870  1.00  0.00      B    H  
ATOM   1476  O   HOH B 486      30.816  17.678  38.331  1.00  0.00      B    O  
ATOM   1477  H1  HOH B 486      29.807  17.836  38.611  1.00  0.00      B    H  
ATOM   1478  H2  HOH B 486      30.873  17.828  37.343  1.00  0.00      B    H  
ATOM   1479  O   HOH B 487      21.219  27.430  33.322  1.00  0.00      B    O  
ATOM   1480  H1  HOH B 487      20.327  27.584  32.874  1.00  0.00      B    H  
ATOM   1481  H2  HOH B 487      21.723  28.319  33.365  1.00  0.00      B    H  
ATOM   1482  O   HOH B 488      30.375   2.515  30.980  1.00  0.00      B    O  
ATOM   1483  H1  HOH B 488      30.224   2.765  30.011  1.00  0.00      B    H  
ATOM   1484  H2  HOH B 488      29.486   2.456  31.400  1.00  0.00      B    H  
ATOM   1485  O   HOH B 489      36.767  13.166   8.939  1.00  0.00      B    O  
ATOM   1486  H1  HOH B 489      36.299  14.046   9.185  1.00  0.00      B    H  
ATOM   1487  H2  HOH B 489      36.192  12.656   8.352  1.00  0.00      B    H  
ATOM   1488  O   HOH B 490      23.407  35.260  10.383  1.00  0.00      B    O  
ATOM   1489  H1  HOH B 490      23.531  34.556  11.091  1.00  0.00      B    H  
ATOM   1490  H2  HOH B 490      22.794  34.921   9.710  1.00  0.00      B    H  
ATOM   1491  O   HOH B 491      37.144  15.829  17.432  1.00  0.00      B    O  
ATOM   1492  H1  HOH B 491      37.519  15.643  18.360  1.00  0.00      B    H  
ATOM   1493  H2  HOH B 491      36.143  16.047  17.544  1.00  0.00      B    H  
ATOM   1494  O   HOH B 492      13.366  25.509  26.029  1.00  0.00      B    O  
ATOM   1495  H1  HOH B 492      13.018  25.557  27.006  1.00  0.00      B    H  
ATOM   1496  H2  HOH B 492      13.059  24.574  25.749  1.00  0.00      B    H  
ATOM   1497  O   HOH B 493      14.984  33.894  20.776  1.00  0.00      B    O  
ATOM   1498  H1  HOH B 493      14.764  33.257  21.561  1.00  0.00      B    H  
ATOM   1499  H2  HOH B 493      14.612  33.413  19.889  1.00  0.00      B    H  
ATOM   1500  O   HOH B 494      25.456  17.590  17.160  1.00  0.00      B    O  
ATOM   1501  H1  HOH B 494      24.573  17.478  17.604  1.00  0.00      B    H  
ATOM   1502  H2  HOH B 494      25.636  16.732  16.567  1.00  0.00      B    H  
ATOM   1503  O   HOH B 495      26.839  35.700   3.785  1.00  0.00      B    O  
ATOM   1504  H1  HOH B 495      27.550  35.147   3.338  1.00  0.00      B    H  
ATOM   1505  H2  HOH B 495      26.933  36.662   3.538  1.00  0.00      B    H  
ATOM   1506  O   HOH B 496      10.833  36.751   9.480  1.00  0.00      B    O  
ATOM   1507  H1  HOH B 496      11.172  35.768   9.352  1.00  0.00      B    H  
ATOM   1508  H2  HOH B 496      11.153  37.169  10.382  1.00  0.00      B    H  
ATOM   1509  O   HOH B 497       0.810  30.565  29.154  1.00  0.00      B    O  
ATOM   1510  H1  HOH B 497       0.707  31.014  28.231  1.00  0.00      B    H  
ATOM   1511  H2  HOH B 497       1.403  29.760  29.040  1.00  0.00      B    H  
ATOM   1512  O   HOH B 498      34.451   1.999  17.937  1.00  0.00      B    O  
ATOM   1513  H1  HOH B 498      34.046   2.926  17.855  1.00  0.00      B    H  
ATOM   1514  H2  HOH B 498      34.705   1.595  17.019  1.00  0.00      B    H  
ATOM   1515  O   HOH B 499       4.724   9.908  18.451  1.00  0.00      B    O  
ATOM   1516  H1  HOH B 499       4.409  10.718  17.974  1.00  0.00      B    H  
ATOM   1517  H2  HOH B 499       5.673   9.787  18.102  1.00  0.00      B    H  
ATOM   1518  O   HOH B 500      22.721   1.566  12.526  1.00  0.00      B    O  
ATOM   1519  H1  HOH B 500      22.090   0.875  12.869  1.00  0.00      B    H  
ATOM   1520  H2  HOH B 500      22.213   2.461  12.483  1.00  0.00      B    H  
ATOM   1521  O   HOH B 501      17.421  19.085  37.796  1.00  0.00      B    O  
ATOM   1522  H1  HOH B 501      17.685  19.873  37.171  1.00  0.00      B    H  
ATOM   1523  H2  HOH B 501      16.433  19.030  37.780  1.00  0.00      B    H  
ATOM   1524  O   HOH B 502      38.028  20.788   9.420  1.00  0.00      B    O  
ATOM   1525  H1  HOH B 502      38.760  20.393   9.980  1.00  0.00      B    H  
ATOM   1526  H2  HOH B 502      38.049  21.823   9.551  1.00  0.00      B    H  
ATOM   1527  O   HOH B 503       5.125   4.676  20.707  1.00  0.00      B    O  
ATOM   1528  H1  HOH B 503       5.441   5.576  21.055  1.00  0.00      B    H  
ATOM   1529  H2  HOH B 503       5.424   3.952  21.325  1.00  0.00      B    H  
ATOM   1530  O   HOH B 504      30.497  18.974   8.282  1.00  0.00      B    O  
ATOM   1531  H1  HOH B 504      31.203  18.536   7.663  1.00  0.00      B    H  
ATOM   1532  H2  HOH B 504      30.233  18.301   8.969  1.00  0.00      B    H  
ATOM   1533  O   HOH B 505      27.638   8.153  25.561  1.00  0.00      B    O  
ATOM   1534  H1  HOH B 505      27.051   8.333  24.764  1.00  0.00      B    H  
ATOM   1535  H2  HOH B 505      27.095   8.517  26.393  1.00  0.00      B    H  
ATOM   1536  O   HOH B 506       0.491  21.995  19.769  1.00  0.00      B    O  
ATOM   1537  H1  HOH B 506      -0.377  21.492  19.884  1.00  0.00      B    H  
ATOM   1538  H2  HOH B 506       0.949  21.957  20.697  1.00  0.00      B    H  
ATOM   1539  O   HOH B 507      15.829   1.452  29.851  1.00  0.00      B    O  
ATOM   1540  H1  HOH B 507      16.726   1.128  30.105  1.00  0.00      B    H  
ATOM   1541  H2  HOH B 507      15.569   1.183  28.936  1.00  0.00      B    H  
ATOM   1542  O   HOH B 508      25.378  18.609   2.383  1.00  0.00      B    O  
ATOM   1543  H1  HOH B 508      24.977  19.461   2.019  1.00  0.00      B    H  
ATOM   1544  H2  HOH B 508      26.366  18.828   2.473  1.00  0.00      B    H  
ATOM   1545  O   HOH B 509      21.156  36.255  28.255  1.00  0.00      B    O  
ATOM   1546  H1  HOH B 509      20.765  35.529  27.683  1.00  0.00      B    H  
ATOM   1547  H2  HOH B 509      21.902  36.719  27.711  1.00  0.00      B    H  
ATOM   1548  O   HOH B 510      20.088  30.303  25.705  1.00  0.00      B    O  
ATOM   1549  H1  HOH B 510      20.941  30.545  26.237  1.00  0.00      B    H  
ATOM   1550  H2  HOH B 510      19.501  29.781  26.249  1.00  0.00      B    H  
ATOM   1551  O   HOH B 511      21.609  29.958   1.609  1.00  0.00      B    O  
ATOM   1552  H1  HOH B 511      22.071  30.819   1.811  1.00  0.00      B    H  
ATOM   1553  H2  HOH B 511      21.122  30.178   0.766  1.00  0.00      B    H  
ATOM   1554  O   HOH B 512      39.427  21.110  16.998  1.00  0.00      B    O  
ATOM   1555  H1  HOH B 512      38.690  20.377  16.952  1.00  0.00      B    H  
ATOM   1556  H2  HOH B 512      39.236  21.600  17.846  1.00  0.00      B    H  
ATOM   1557  O   HOH B 513      12.481  37.367  22.290  1.00  0.00      B    O  
ATOM   1558  H1  HOH B 513      13.049  37.669  23.063  1.00  0.00      B    H  
ATOM   1559  H2  HOH B 513      13.063  37.114  21.579  1.00  0.00      B    H  
ATOM   1560  O   HOH B 514       0.886   8.556  35.846  1.00  0.00      B    O  
ATOM   1561  H1  HOH B 514      -0.097   8.694  35.677  1.00  0.00      B    H  
ATOM   1562  H2  HOH B 514       1.283   9.368  36.308  1.00  0.00      B    H  
ATOM   1563  O   HOH B 515      36.487  32.238   8.288  1.00  0.00      B    O  
ATOM   1564  H1  HOH B 515      35.476  32.472   8.429  1.00  0.00      B    H  
ATOM   1565  H2  HOH B 515      36.578  31.234   8.518  1.00  0.00      B    H  
ATOM   1566  O   HOH B 516      15.030  10.529   7.134  1.00  0.00      B    O  
ATOM   1567  H1  HOH B 516      14.528  10.855   7.981  1.00  0.00      B    H  
ATOM   1568  H2  HOH B 516      14.379   9.789   6.830  1.00  0.00      B    H  
ATOM   1569  O   HOH B 517       3.114   4.693   8.565  1.00  0.00      B    O  
ATOM   1570  H1  HOH B 517       4.005   4.727   8.028  1.00  0.00      B    H  
ATOM   1571  H2  HOH B 517       3.239   4.037   9.279  1.00  0.00      B    H  
ATOM   1572  O   HOH B 518      37.508  30.615  30.169  1.00  0.00      B    O  
ATOM   1573  H1  HOH B 518      37.446  30.320  31.123  1.00  0.00      B    H  
ATOM   1574  H2  HOH B 518      38.516  30.603  29.851  1.00  0.00      B    H  
ATOM   1575  O   HOH B 519       4.722  19.523  14.912  1.00  0.00      B    O  
ATOM   1576  H1  HOH B 519       4.481  18.570  15.113  1.00  0.00      B    H  
ATOM   1577  H2  HOH B 519       3.902  20.008  15.248  1.00  0.00      B    H  
ATOM   1578  O   HOH B 520       4.014  33.813   7.566  1.00  0.00      B    O  
ATOM   1579  H1  HOH B 520       3.172  33.258   7.604  1.00  0.00      B    H  
ATOM   1580  H2  HOH B 520       4.437  33.852   8.511  1.00  0.00      B    H  
ATOM   1581  O   HOH B 521       2.691   3.196  22.683  1.00  0.00      B    O  
ATOM   1582  H1  HOH B 521       2.275   3.204  23.594  1.00  0.00      B    H  
ATOM   1583  H2  HOH B 521       2.343   3.954  22.130  1.00  0.00      B    H  
ATOM   1584  O   HOH B 522      10.233  17.881   8.259  1.00  0.00      B    O  
ATOM   1585  H1  HOH B 522       9.949  18.012   9.248  1.00  0.00      B    H  
ATOM   1586  H2  HOH B 522      11.115  17.332   8.315  1.00  0.00      B    H  
ATOM   1587  O   HOH B 523      12.033  37.833  11.801  1.00  0.00      B    O  
ATOM   1588  H1  HOH B 523      11.543  38.130  12.633  1.00  0.00      B    H  
ATOM   1589  H2  HOH B 523      12.524  38.680  11.427  1.00  0.00      B    H  
ATOM   1590  O   HOH B 524      25.693  32.192  30.862  1.00  0.00      B    O  
ATOM   1591  H1  HOH B 524      25.255  32.686  31.620  1.00  0.00      B    H  
ATOM   1592  H2  HOH B 524      26.246  31.455  31.299  1.00  0.00      B    H  
ATOM   1593  O   HOH B 525       6.956   7.483  17.226  1.00  0.00      B    O  
ATOM   1594  H1  HOH B 525       6.034   7.197  17.372  1.00  0.00      B    H  
ATOM   1595  H2  HOH B 525       6.921   8.109  16.464  1.00  0.00      B    H  
ATOM   1596  O   HOH B 526      31.770  23.752  20.474  1.00  0.00      B    O  
ATOM   1597  H1  HOH B 526      31.953  23.639  19.490  1.00  0.00      B    H  
ATOM   1598  H2  HOH B 526      32.478  24.311  20.799  1.00  0.00      B    H  
ATOM   1599  O   HOH B 527       8.959  20.534  38.154  1.00  0.00      B    O  
ATOM   1600  H1  HOH B 527       9.417  21.009  37.385  1.00  0.00      B    H  
ATOM   1601  H2  HOH B 527       9.696  20.612  38.859  1.00  0.00      B    H  
ATOM   1602  O   HOH B 528       8.228   9.736   4.896  1.00  0.00      B    O  
ATOM   1603  H1  HOH B 528       7.782  10.143   4.070  1.00  0.00      B    H  
ATOM   1604  H2  HOH B 528       7.635   9.993   5.709  1.00  0.00      B    H  
ATOM   1605  O   HOH B 529       8.444  20.661   9.005  1.00  0.00      B    O  
ATOM   1606  H1  HOH B 529       8.388  19.641   9.084  1.00  0.00      B    H  
ATOM   1607  H2  HOH B 529       7.716  21.008   9.639  1.00  0.00      B    H  
ATOM   1608  O   HOH B 530      19.890  27.875   9.945  1.00  0.00      B    O  
ATOM   1609  H1  HOH B 530      19.278  27.256  10.488  1.00  0.00      B    H  
ATOM   1610  H2  HOH B 530      20.263  27.380   9.135  1.00  0.00      B    H  
ATOM   1611  O   HOH B 531       0.757  32.760  32.336  1.00  0.00      B    O  
ATOM   1612  H1  HOH B 531       0.374  33.363  31.650  1.00  0.00      B    H  
ATOM   1613  H2  HOH B 531       1.611  32.340  31.911  1.00  0.00      B    H  
ATOM   1614  O   HOH B 532      16.830   3.690  24.265  1.00  0.00      B    O  
ATOM   1615  H1  HOH B 532      16.638   3.316  25.144  1.00  0.00      B    H  
ATOM   1616  H2  HOH B 532      17.524   4.342  24.559  1.00  0.00      B    H  
ATOM   1617  O   HOH B 533      27.430   0.614   1.096  1.00  0.00      B    O  
ATOM   1618  H1  HOH B 533      27.325  -0.177   1.726  1.00  0.00      B    H  
ATOM   1619  H2  HOH B 533      26.635   1.170   1.228  1.00  0.00      B    H  
ATOM   1620  O   HOH B 534      25.453  36.935  34.925  1.00  0.00      B    O  
ATOM   1621  H1  HOH B 534      25.008  36.206  35.498  1.00  0.00      B    H  
ATOM   1622  H2  HOH B 534      25.440  36.614  33.978  1.00  0.00      B    H  
ATOM   1623  O   HOH B 535      15.459   9.362   9.973  1.00  0.00      B    O  
ATOM   1624  H1  HOH B 535      15.586   9.089  10.939  1.00  0.00      B    H  
ATOM   1625  H2  HOH B 535      14.828  10.105   9.955  1.00  0.00      B    H  
ATOM   1626  O   HOH B 536       2.544  17.561  21.952  1.00  0.00      B    O  
ATOM   1627  H1  HOH B 536       2.977  16.756  22.364  1.00  0.00      B    H  
ATOM   1628  H2  HOH B 536       1.994  17.223  21.177  1.00  0.00      B    H  
ATOM   1629  O   HOH B 537      24.795  24.940   0.189  1.00  0.00      B    O  
ATOM   1630  H1  HOH B 537      23.922  25.220  -0.254  1.00  0.00      B    H  
ATOM   1631  H2  HOH B 537      25.174  25.810   0.484  1.00  0.00      B    H  
ATOM   1632  O   HOH B 538       6.346  11.369  22.386  1.00  0.00      B    O  
ATOM   1633  H1  HOH B 538       6.095  10.548  23.023  1.00  0.00      B    H  
ATOM   1634  H2  HOH B 538       7.151  11.847  22.763  1.00  0.00      B    H  
ATOM   1635  O   HOH B 539      28.775   5.716  28.964  1.00  0.00      B    O  
ATOM   1636  H1  HOH B 539      28.530   5.718  28.031  1.00  0.00      B    H  
ATOM   1637  H2  HOH B 539      29.393   4.928  29.140  1.00  0.00      B    H  
ATOM   1638  O   HOH B 540      38.436   1.791  20.586  1.00  0.00      B    O  
ATOM   1639  H1  HOH B 540      37.443   1.949  20.380  1.00  0.00      B    H  
ATOM   1640  H2  HOH B 540      38.506   0.821  20.745  1.00  0.00      B    H  
ATOM   1641  O   HOH B 541      17.251  36.037  17.516  1.00  0.00      B    O  
ATOM   1642  H1  HOH B 541      17.120  36.451  16.577  1.00  0.00      B    H  
ATOM   1643  H2  HOH B 541      17.652  35.116  17.381  1.00  0.00      B    H  
ATOM   1644  O   HOH B 542      36.813  18.132  24.194  1.00  0.00      B    O  
ATOM   1645  H1  HOH B 542      37.267  19.005  24.062  1.00  0.00      B    H  
ATOM   1646  H2  HOH B 542      36.033  18.329  24.834  1.00  0.00      B    H  
ATOM   1647  O   HOH B 543      26.876  22.416  16.999  1.00  0.00      B    O  
ATOM   1648  H1  HOH B 543      27.702  22.713  16.471  1.00  0.00      B    H  
ATOM   1649  H2  HOH B 543      26.394  21.643  16.504  1.00  0.00      B    H  
ATOM   1650  O   HOH B 544      11.345   1.828   4.684  1.00  0.00      B    O  
ATOM   1651  H1  HOH B 544      11.698   2.107   3.761  1.00  0.00      B    H  
ATOM   1652  H2  HOH B 544      11.810   0.935   4.826  1.00  0.00      B    H  
ATOM   1653  O   HOH B 545      33.875  35.971   0.892  1.00  0.00      B    O  
ATOM   1654  H1  HOH B 545      34.021  36.341   1.826  1.00  0.00      B    H  
ATOM   1655  H2  HOH B 545      34.693  36.080   0.355  1.00  0.00      B    H  
ATOM   1656  O   HOH B 546       4.589  13.878  38.676  1.00  0.00      B    O  
ATOM   1657  H1  HOH B 546       3.855  14.274  39.309  1.00  0.00      B    H  
ATOM   1658  H2  HOH B 546       4.560  12.853  38.722  1.00  0.00      B    H  
ATOM   1659  O   HOH B 547      29.481  37.733  28.295  1.00  0.00      B    O  
ATOM   1660  H1  HOH B 547      29.737  36.747  28.281  1.00  0.00      B    H  
ATOM   1661  H2  HOH B 547      30.282  38.334  28.551  1.00  0.00      B    H  
ATOM   1662  O   HOH B 548       8.817  17.707  26.517  1.00  0.00      B    O  
ATOM   1663  H1  HOH B 548       8.675  17.873  27.519  1.00  0.00      B    H  
ATOM   1664  H2  HOH B 548       8.408  16.818  26.325  1.00  0.00      B    H  
ATOM   1665  O   HOH B 549      15.177  28.028  39.054  1.00  0.00      B    O  
ATOM   1666  H1  HOH B 549      16.127  28.374  38.924  1.00  0.00      B    H  
ATOM   1667  H2  HOH B 549      14.600  28.759  38.658  1.00  0.00      B    H  
ATOM   1668  O   HOH B 550      20.265  11.909  34.164  1.00  0.00      B    O  
ATOM   1669  H1  HOH B 550      19.407  11.354  34.089  1.00  0.00      B    H  
ATOM   1670  H2  HOH B 550      20.336  12.482  33.334  1.00  0.00      B    H  
ATOM   1671  O   HOH B 551       7.843  31.801  20.425  1.00  0.00      B    O  
ATOM   1672  H1  HOH B 551       7.970  32.708  19.881  1.00  0.00      B    H  
ATOM   1673  H2  HOH B 551       7.097  31.880  21.067  1.00  0.00      B    H  
ATOM   1674  O   HOH B 552      35.254   4.923  25.613  1.00  0.00      B    O  
ATOM   1675  H1  HOH B 552      35.601   3.946  25.788  1.00  0.00      B    H  
ATOM   1676  H2  HOH B 552      34.328   4.733  25.299  1.00  0.00      B    H  
ATOM   1677  O   HOH B 553      31.017   8.290   4.147  1.00  0.00      B    O  
ATOM   1678  H1  HOH B 553      32.041   8.027   4.297  1.00  0.00      B    H  
ATOM   1679  H2  HOH B 553      30.777   8.226   3.175  1.00  0.00      B    H  
ATOM   1680  O   HOH B 554      21.796  35.185  34.586  1.00  0.00      B    O  
ATOM   1681  H1  HOH B 554      22.352  35.516  35.336  1.00  0.00      B    H  
ATOM   1682  H2  HOH B 554      20.895  35.638  34.483  1.00  0.00      B    H  
ATOM   1683  O   HOH B 555       5.975  13.548  33.285  1.00  0.00      B    O  
ATOM   1684  H1  HOH B 555       6.061  13.817  34.264  1.00  0.00      B    H  
ATOM   1685  H2  HOH B 555       5.565  12.603  33.318  1.00  0.00      B    H  
ATOM   1686  O   HOH B 556      24.752  36.045  18.316  1.00  0.00      B    O  
ATOM   1687  H1  HOH B 556      24.289  35.240  17.872  1.00  0.00      B    H  
ATOM   1688  H2  HOH B 556      24.170  36.823  18.015  1.00  0.00      B    H  
ATOM   1689  O   HOH B 557      21.277   5.058   1.238  1.00  0.00      B    O  
ATOM   1690  H1  HOH B 557      21.592   5.607   0.417  1.00  0.00      B    H  
ATOM   1691  H2  HOH B 557      21.328   4.030   1.031  1.00  0.00      B    H  
ATOM   1692  O   HOH B 558      23.172   4.182  19.734  1.00  0.00      B    O  
ATOM   1693  H1  HOH B 558      22.789   4.058  20.657  1.00  0.00      B    H  
ATOM   1694  H2  HOH B 558      24.071   3.685  19.792  1.00  0.00      B    H  
ATOM   1695  O   HOH B 559      22.384   6.658  35.625  1.00  0.00      B    O  
ATOM   1696  H1  HOH B 559      22.270   5.732  35.159  1.00  0.00      B    H  
ATOM   1697  H2  HOH B 559      23.289   6.719  36.046  1.00  0.00      B    H  
ATOM   1698  O   HOH B 560      14.801  22.316  30.232  1.00  0.00      B    O  
ATOM   1699  H1  HOH B 560      15.667  21.846  30.271  1.00  0.00      B    H  
ATOM   1700  H2  HOH B 560      14.503  22.348  29.275  1.00  0.00      B    H  
ATOM   1701  O   HOH B 561       9.691  15.182  36.488  1.00  0.00      B    O  
ATOM   1702  H1  HOH B 561       9.612  15.154  37.482  1.00  0.00      B    H  
ATOM   1703  H2  HOH B 561       8.818  14.885  36.054  1.00  0.00      B    H  
ATOM   1704  O   HOH B 562      32.295  13.171  17.379  1.00  0.00      B    O  
ATOM   1705  H1  HOH B 562      32.652  13.731  18.152  1.00  0.00      B    H  
ATOM   1706  H2  HOH B 562      32.977  12.448  17.180  1.00  0.00      B    H  
ATOM   1707  O   HOH B 563      28.684   2.442  38.437  1.00  0.00      B    O  
ATOM   1708  H1  HOH B 563      28.773   2.056  37.543  1.00  0.00      B    H  
ATOM   1709  H2  HOH B 563      28.501   1.639  39.001  1.00  0.00      B    H  
ATOM   1710  O   HOH B 564       2.298  35.106  34.516  1.00  0.00      B    O  
ATOM   1711  H1  HOH B 564       1.798  35.171  33.663  1.00  0.00      B    H  
ATOM   1712  H2  HOH B 564       3.241  35.458  34.430  1.00  0.00      B    H  
ATOM   1713  O   HOH B 565      14.782  28.195  10.046  1.00  0.00      B    O  
ATOM   1714  H1  HOH B 565      15.598  28.522  10.565  1.00  0.00      B    H  
ATOM   1715  H2  HOH B 565      15.160  27.612   9.316  1.00  0.00      B    H  
ATOM   1716  O   HOH B 566      20.053  38.029  11.616  1.00  0.00      B    O  
ATOM   1717  H1  HOH B 566      19.905  38.763  10.913  1.00  0.00      B    H  
ATOM   1718  H2  HOH B 566      19.294  37.294  11.451  1.00  0.00      B    H  
ATOM   1719  O   HOH B 567      28.430  34.290  24.365  1.00  0.00      B    O  
ATOM   1720  H1  HOH B 567      27.681  34.795  23.914  1.00  0.00      B    H  
ATOM   1721  H2  HOH B 567      29.314  34.797  24.308  1.00  0.00      B    H  
ATOM   1722  O   HOH B 568      12.545  37.316  16.004  1.00  0.00      B    O  
ATOM   1723  H1  HOH B 568      12.415  38.061  15.326  1.00  0.00      B    H  
ATOM   1724  H2  HOH B 568      12.249  37.727  16.923  1.00  0.00      B    H  
ATOM   1725  O   HOH B 569       5.581  25.981  35.490  1.00  0.00      B    O  
ATOM   1726  H1  HOH B 569       5.732  25.459  36.324  1.00  0.00      B    H  
ATOM   1727  H2  HOH B 569       4.563  26.076  35.362  1.00  0.00      B    H  
ATOM   1728  O   HOH B 570       4.586  35.445  22.171  1.00  0.00      B    O  
ATOM   1729  H1  HOH B 570       4.093  34.638  22.020  1.00  0.00      B    H  
ATOM   1730  H2  HOH B 570       5.152  35.473  21.303  1.00  0.00      B    H  
ATOM   1731  O   HOH B 571      34.487  37.467   3.259  1.00  0.00      B    O  
ATOM   1732  H1  HOH B 571      33.984  37.458   4.155  1.00  0.00      B    H  
ATOM   1733  H2  HOH B 571      35.302  38.050   3.367  1.00  0.00      B    H  
ATOM   1734  O   HOH B 572      19.697  12.932  15.073  1.00  0.00      B    O  
ATOM   1735  H1  HOH B 572      18.980  13.335  15.716  1.00  0.00      B    H  
ATOM   1736  H2  HOH B 572      20.076  13.761  14.618  1.00  0.00      B    H  
ATOM   1737  O   HOH B 573      20.761   3.787  12.987  1.00  0.00      B    O  
ATOM   1738  H1  HOH B 573      19.862   3.456  13.316  1.00  0.00      B    H  
ATOM   1739  H2  HOH B 573      20.753   3.780  11.999  1.00  0.00      B    H  
ATOM   1740  O   HOH B 574      22.983  32.675   6.811  1.00  0.00      B    O  
ATOM   1741  H1  HOH B 574      22.032  33.045   6.822  1.00  0.00      B    H  
ATOM   1742  H2  HOH B 574      23.579  33.475   6.935  1.00  0.00      B    H  
ATOM   1743  O   HOH B 575      16.240  19.862   5.503  1.00  0.00      B    O  
ATOM   1744  H1  HOH B 575      16.623  20.632   6.034  1.00  0.00      B    H  
ATOM   1745  H2  HOH B 575      16.983  19.582   4.841  1.00  0.00      B    H  
ATOM   1746  O   HOH B 576       2.525  23.486  29.490  1.00  0.00      B    O  
ATOM   1747  H1  HOH B 576       2.995  24.278  29.063  1.00  0.00      B    H  
ATOM   1748  H2  HOH B 576       3.217  22.763  29.571  1.00  0.00      B    H  
ATOM   1749  O   HOH B 577      11.425  33.126  23.753  1.00  0.00      B    O  
ATOM   1750  H1  HOH B 577      10.674  32.500  23.570  1.00  0.00      B    H  
ATOM   1751  H2  HOH B 577      11.201  33.961  23.308  1.00  0.00      B    H  
ATOM   1752  O   HOH B 578       8.547  36.950  20.468  1.00  0.00      B    O  
ATOM   1753  H1  HOH B 578       9.056  36.941  19.541  1.00  0.00      B    H  
ATOM   1754  H2  HOH B 578       7.575  37.046  20.244  1.00  0.00      B    H  
ATOM   1755  O   HOH B 579       1.007  -0.301  17.265  1.00  0.00      B    O  
ATOM   1756  H1  HOH B 579       1.649  -0.154  16.473  1.00  0.00      B    H  
ATOM   1757  H2  HOH B 579       0.759   0.627  17.651  1.00  0.00      B    H  
ATOM   1758  O   HOH B 580      12.098  12.680  19.292  1.00  0.00      B    O  
ATOM   1759  H1  HOH B 580      11.418  13.325  19.524  1.00  0.00      B    H  
ATOM   1760  H2  HOH B 580      12.523  12.914  18.377  1.00  0.00      B    H  
ATOM   1761  O   HOH B 581       4.362  21.443  29.726  1.00  0.00      B    O  
ATOM   1762  H1  HOH B 581       5.123  21.488  29.074  1.00  0.00      B    H  
ATOM   1763  H2  HOH B 581       4.463  20.579  30.234  1.00  0.00      B    H  
ATOM   1764  O   HOH B 582      12.778   2.182  19.684  1.00  0.00      B    O  
ATOM   1765  H1  HOH B 582      13.668   2.621  19.829  1.00  0.00      B    H  
ATOM   1766  H2  HOH B 582      12.501   1.806  20.625  1.00  0.00      B    H  
ATOM   1767  O   HOH B 583       6.137  36.430   8.305  1.00  0.00      B    O  
ATOM   1768  H1  HOH B 583       5.488  37.111   8.074  1.00  0.00      B    H  
ATOM   1769  H2  HOH B 583       5.896  35.899   9.137  1.00  0.00      B    H  
ATOM   1770  O   HOH B 584       9.242  13.268  33.909  1.00  0.00      B    O  
ATOM   1771  H1  HOH B 584       8.953  13.012  34.826  1.00  0.00      B    H  
ATOM   1772  H2  HOH B 584       8.541  12.949  33.291  1.00  0.00      B    H  
ATOM   1773  O   HOH B 585      38.493  36.553  17.933  1.00  0.00      B    O  
ATOM   1774  H1  HOH B 585      39.289  37.242  17.998  1.00  0.00      B    H  
ATOM   1775  H2  HOH B 585      38.574  35.885  18.723  1.00  0.00      B    H  
ATOM   1776  O   HOH B 586      22.889  17.706   7.110  1.00  0.00      B    O  
ATOM   1777  H1  HOH B 586      23.611  17.877   7.777  1.00  0.00      B    H  
ATOM   1778  H2  HOH B 586      22.312  18.559   7.122  1.00  0.00      B    H  
ATOM   1779  O   HOH B 587      18.757  27.106  17.235  1.00  0.00      B    O  
ATOM   1780  H1  HOH B 587      19.651  26.842  16.893  1.00  0.00      B    H  
ATOM   1781  H2  HOH B 587      18.507  26.372  17.795  1.00  0.00      B    H  
ATOM   1782  O   HOH B 588       4.389  34.149  10.275  1.00  0.00      B    O  
ATOM   1783  H1  HOH B 588       3.666  34.600  10.816  1.00  0.00      B    H  
ATOM   1784  H2  HOH B 588       4.556  33.185  10.595  1.00  0.00      B    H  
ATOM   1785  O   HOH B 589       5.132  13.679  30.726  1.00  0.00      B    O  
ATOM   1786  H1  HOH B 589       5.266  13.560  31.735  1.00  0.00      B    H  
ATOM   1787  H2  HOH B 589       4.093  13.823  30.583  1.00  0.00      B    H  
ATOM   1788  O   HOH B 590       7.797   6.381   0.255  1.00  0.00      B    O  
ATOM   1789  H1  HOH B 590       7.697   7.318   0.635  1.00  0.00      B    H  
ATOM   1790  H2  HOH B 590       8.684   6.370  -0.169  1.00  0.00      B    H  
ATOM   1791  O   HOH B 591      12.765  26.779  15.555  1.00  0.00      B    O  
ATOM   1792  H1  HOH B 591      13.272  27.514  16.045  1.00  0.00      B    H  
ATOM   1793  H2  HOH B 591      12.755  26.991  14.566  1.00  0.00      B    H  
ATOM   1794  O   HOH B 592      22.810  16.633   4.440  1.00  0.00      B    O  
ATOM   1795  H1  HOH B 592      21.946  16.110   4.528  1.00  0.00      B    H  
ATOM   1796  H2  HOH B 592      22.950  17.052   5.363  1.00  0.00      B    H  
ATOM   1797  O   HOH B 593      17.059  22.220  23.150  1.00  0.00      B    O  
ATOM   1798  H1  HOH B 593      17.209  22.864  23.916  1.00  0.00      B    H  
ATOM   1799  H2  HOH B 593      16.379  21.548  23.473  1.00  0.00      B    H  
ATOM   1800  O   HOH B 594       7.538  35.117  14.831  1.00  0.00      B    O  
ATOM   1801  H1  HOH B 594       6.700  35.271  14.235  1.00  0.00      B    H  
ATOM   1802  H2  HOH B 594       8.296  34.997  14.196  1.00  0.00      B    H  
ATOM   1803  O   HOH B 595      33.817   8.448   4.741  1.00  0.00      B    O  
ATOM   1804  H1  HOH B 595      34.627   7.920   4.645  1.00  0.00      B    H  
ATOM   1805  H2  HOH B 595      33.924   9.364   4.364  1.00  0.00      B    H  
ATOM   1806  O   HOH B 596      24.621  37.946   1.087  1.00  0.00      B    O  
ATOM   1807  H1  HOH B 596      24.661  38.565   0.267  1.00  0.00      B    H  
ATOM   1808  H2  HOH B 596      25.454  37.412   1.042  1.00  0.00      B    H  
ATOM   1809  O   HOH B 597      38.204  34.679  19.816  1.00  0.00      B    O  
ATOM   1810  H1  HOH B 597      37.689  34.315  20.664  1.00  0.00      B    H  
ATOM   1811  H2  HOH B 597      38.176  33.954  19.081  1.00  0.00      B    H  
ATOM   1812  O   HOH B 598      13.435  37.397   0.798  1.00  0.00      B    O  
ATOM   1813  H1  HOH B 598      12.875  37.027   1.564  1.00  0.00      B    H  
ATOM   1814  H2  HOH B 598      13.136  38.327   0.548  1.00  0.00      B    H  
ATOM   1815  O   HOH B 599       8.937  31.315  12.853  1.00  0.00      B    O  
ATOM   1816  H1  HOH B 599       8.906  31.110  13.808  1.00  0.00      B    H  
ATOM   1817  H2  HOH B 599       9.690  31.938  12.706  1.00  0.00      B    H  
ATOM   1818  O   HOH B 600       3.266  35.058  38.068  1.00  0.00      B    O  
ATOM   1819  H1  HOH B 600       3.403  34.574  37.189  1.00  0.00      B    H  
ATOM   1820  H2  HOH B 600       2.264  35.069  38.214  1.00  0.00      B    H  
ATOM   1821  O   HOH B 601      29.846   8.013  21.160  1.00  0.00      B    O  
ATOM   1822  H1  HOH B 601      30.218   7.187  21.639  1.00  0.00      B    H  
ATOM   1823  H2  HOH B 601      29.929   8.790  21.819  1.00  0.00      B    H  
ATOM   1824  O   HOH B 602       0.546   4.464  15.597  1.00  0.00      B    O  
ATOM   1825  H1  HOH B 602       0.408   5.145  14.827  1.00  0.00      B    H  
ATOM   1826  H2  HOH B 602       0.611   3.557  15.175  1.00  0.00      B    H  
ATOM   1827  O   HOH B 603       6.259  12.879   9.246  1.00  0.00      B    O  
ATOM   1828  H1  HOH B 603       6.315  13.629   8.561  1.00  0.00      B    H  
ATOM   1829  H2  HOH B 603       5.810  12.131   8.781  1.00  0.00      B    H  
ATOM   1830  O   HOH B 604       5.450  23.264   8.432  1.00  0.00      B    O  
ATOM   1831  H1  HOH B 604       5.253  22.536   9.119  1.00  0.00      B    H  
ATOM   1832  H2  HOH B 604       6.276  22.995   7.943  1.00  0.00      B    H  
ATOM   1833  O   HOH B 605      34.040  33.660  27.627  1.00  0.00      B    O  
ATOM   1834  H1  HOH B 605      34.378  33.216  28.426  1.00  0.00      B    H  
ATOM   1835  H2  HOH B 605      33.134  33.252  27.386  1.00  0.00      B    H  
ATOM   1836  O   HOH B 606      13.811  37.000  20.000  1.00  0.00      B    O  
ATOM   1837  H1  HOH B 606      14.697  37.434  19.656  1.00  0.00      B    H  
ATOM   1838  H2  HOH B 606      13.906  35.979  20.000  1.00  0.00      B    H  
ATOM   1839  O   HOH B 607       4.928   7.658  37.759  1.00  0.00      B    O  
ATOM   1840  H1  HOH B 607       4.911   6.958  38.528  1.00  0.00      B    H  
ATOM   1841  H2  HOH B 607       4.453   7.328  36.954  1.00  0.00      B    H  
ATOM   1842  O   HOH B 608       6.017   5.597   9.176  1.00  0.00      B    O  
ATOM   1843  H1  HOH B 608       6.697   4.836   9.132  1.00  0.00      B    H  
ATOM   1844  H2  HOH B 608       6.277   6.358   8.582  1.00  0.00      B    H  
ATOM   1845  O   HOH B 609      21.455  32.039  12.954  1.00  0.00      B    O  
ATOM   1846  H1  HOH B 609      21.117  31.407  12.252  1.00  0.00      B    H  
ATOM   1847  H2  HOH B 609      22.108  31.484  13.488  1.00  0.00      B    H  
ATOM   1848  O   HOH B 610      36.792  39.027  30.441  1.00  0.00      B    O  
ATOM   1849  H1  HOH B 610      35.893  38.538  30.223  1.00  0.00      B    H  
ATOM   1850  H2  HOH B 610      36.711  39.394  31.368  1.00  0.00      B    H  
ATOM   1851  O   HOH B 611      31.018   1.934   2.433  1.00  0.00      B    O  
ATOM   1852  H1  HOH B 611      31.221   2.527   3.151  1.00  0.00      B    H  
ATOM   1853  H2  HOH B 611      31.283   2.497   1.613  1.00  0.00      B    H  
ATOM   1854  O   HOH B 612      17.999  17.835  33.019  1.00  0.00      B    O  
ATOM   1855  H1  HOH B 612      17.457  17.058  32.590  1.00  0.00      B    H  
ATOM   1856  H2  HOH B 612      17.329  18.558  33.046  1.00  0.00      B    H  
ATOM   1857  O   HOH B 613      30.378  20.620  33.768  1.00  0.00      B    O  
ATOM   1858  H1  HOH B 613      30.233  21.446  34.347  1.00  0.00      B    H  
ATOM   1859  H2  HOH B 613      29.492  20.084  33.754  1.00  0.00      B    H  
ATOM   1860  O   HOH B 614      22.112   7.202  38.740  1.00  0.00      B    O  
ATOM   1861  H1  HOH B 614      23.016   7.665  38.677  1.00  0.00      B    H  
ATOM   1862  H2  HOH B 614      21.771   6.912  37.817  1.00  0.00      B    H  
ATOM   1863  O   HOH B 615      13.657  26.080   4.948  1.00  0.00      B    O  
ATOM   1864  H1  HOH B 615      14.637  26.520   4.876  1.00  0.00      B    H  
ATOM   1865  H2  HOH B 615      13.014  26.832   4.719  1.00  0.00      B    H  
ATOM   1866  O   HOH B 616      38.053  20.020  33.280  1.00  0.00      B    O  
ATOM   1867  H1  HOH B 616      38.106  20.278  32.230  1.00  0.00      B    H  
ATOM   1868  H2  HOH B 616      38.429  20.789  33.836  1.00  0.00      B    H  
ATOM   1869  O   HOH B 617       9.108   6.527   8.340  1.00  0.00      B    O  
ATOM   1870  H1  HOH B 617       8.248   6.973   7.949  1.00  0.00      B    H  
ATOM   1871  H2  HOH B 617       9.281   5.859   7.633  1.00  0.00      B    H  
ATOM   1872  O   HOH B 618      13.746  13.751  24.517  1.00  0.00      B    O  
ATOM   1873  H1  HOH B 618      14.497  13.579  25.147  1.00  0.00      B    H  
ATOM   1874  H2  HOH B 618      13.191  12.873  24.454  1.00  0.00      B    H  
ATOM   1875  O   HOH B 619       8.883   2.534   6.218  1.00  0.00      B    O  
ATOM   1876  H1  HOH B 619       8.543   1.707   6.665  1.00  0.00      B    H  
ATOM   1877  H2  HOH B 619       9.647   2.315   5.633  1.00  0.00      B    H  
ATOM   1878  O   HOH B 620      20.644  23.884  31.983  1.00  0.00      B    O  
ATOM   1879  H1  HOH B 620      19.640  24.025  32.137  1.00  0.00      B    H  
ATOM   1880  H2  HOH B 620      20.859  22.945  32.297  1.00  0.00      B    H  
ATOM   1881  O   HOH B 621      19.401  26.312  24.536  1.00  0.00      B    O  
ATOM   1882  H1  HOH B 621      19.357  25.379  24.195  1.00  0.00      B    H  
ATOM   1883  H2  HOH B 621      19.604  26.213  25.496  1.00  0.00      B    H  
ATOM   1884  O   HOH B 622      15.247  25.289  35.645  1.00  0.00      B    O  
ATOM   1885  H1  HOH B 622      15.047  24.401  35.212  1.00  0.00      B    H  
ATOM   1886  H2  HOH B 622      15.087  26.111  35.086  1.00  0.00      B    H  
ATOM   1887  O   HOH B 623       9.478   8.704  18.341  1.00  0.00      B    O  
ATOM   1888  H1  HOH B 623       9.674   7.671  18.506  1.00  0.00      B    H  
ATOM   1889  H2  HOH B 623       8.561   8.708  17.874  1.00  0.00      B    H  
ATOM   1890  O   HOH B 624       0.746  18.389  34.935  1.00  0.00      B    O  
ATOM   1891  H1  HOH B 624       1.431  18.483  34.153  1.00  0.00      B    H  
ATOM   1892  H2  HOH B 624      -0.073  18.888  34.549  1.00  0.00      B    H  
ATOM   1893  O   HOH B 625      12.028  12.783  27.588  1.00  0.00      B    O  
ATOM   1894  H1  HOH B 625      12.761  12.756  28.292  1.00  0.00      B    H  
ATOM   1895  H2  HOH B 625      11.679  13.754  27.565  1.00  0.00      B    H  
ATOM   1896  O   HOH B 626      27.336   8.507   7.190  1.00  0.00      B    O  
ATOM   1897  H1  HOH B 626      28.226   8.934   7.560  1.00  0.00      B    H  
ATOM   1898  H2  HOH B 626      26.597   9.234   7.238  1.00  0.00      B    H  
ATOM   1899  O   HOH B 627      23.764  26.774  13.906  1.00  0.00      B    O  
ATOM   1900  H1  HOH B 627      24.627  26.367  13.602  1.00  0.00      B    H  
ATOM   1901  H2  HOH B 627      23.315  27.067  13.048  1.00  0.00      B    H  
ATOM   1902  O   HOH B 628      22.706  11.160  34.665  1.00  0.00      B    O  
ATOM   1903  H1  HOH B 628      22.620  10.999  35.667  1.00  0.00      B    H  
ATOM   1904  H2  HOH B 628      21.709  11.463  34.443  1.00  0.00      B    H  
ATOM   1905  O   HOH B 629       6.459   3.171  22.587  1.00  0.00      B    O  
ATOM   1906  H1  HOH B 629       5.532   2.824  22.890  1.00  0.00      B    H  
ATOM   1907  H2  HOH B 629       6.996   3.408  23.490  1.00  0.00      B    H  
ATOM   1908  O   HOH B 630      19.364  34.239  -0.338  1.00  0.00      B    O  
ATOM   1909  H1  HOH B 630      18.397  34.261   0.007  1.00  0.00      B    H  
ATOM   1910  H2  HOH B 630      19.972  34.508   0.456  1.00  0.00      B    H  
ATOM   1911  O   HOH B 631      24.180  17.491  32.731  1.00  0.00      B    O  
ATOM   1912  H1  HOH B 631      25.078  17.763  33.050  1.00  0.00      B    H  
ATOM   1913  H2  HOH B 631      23.661  18.385  32.579  1.00  0.00      B    H  
ATOM   1914  O   HOH B 632      36.781  15.447   3.545  1.00  0.00      B    O  
ATOM   1915  H1  HOH B 632      35.916  15.743   3.061  1.00  0.00      B    H  
ATOM   1916  H2  HOH B 632      36.738  15.872   4.459  1.00  0.00      B    H  
ATOM   1917  O   HOH B 633      11.011  17.230  35.124  1.00  0.00      B    O  
ATOM   1918  H1  HOH B 633      10.574  16.531  35.768  1.00  0.00      B    H  
ATOM   1919  H2  HOH B 633      12.003  17.354  35.337  1.00  0.00      B    H  
ATOM   1920  O   HOH B 634       6.770  20.326  22.049  1.00  0.00      B    O  
ATOM   1921  H1  HOH B 634       6.069  19.934  21.474  1.00  0.00      B    H  
ATOM   1922  H2  HOH B 634       6.778  19.816  22.935  1.00  0.00      B    H  
ATOM   1923  O   HOH B 635      27.545  11.531  35.429  1.00  0.00      B    O  
ATOM   1924  H1  HOH B 635      26.871  10.947  35.843  1.00  0.00      B    H  
ATOM   1925  H2  HOH B 635      28.279  11.647  36.133  1.00  0.00      B    H  
ATOM   1926  O   HOH B 636      19.331   8.279  10.327  1.00  0.00      B    O  
ATOM   1927  H1  HOH B 636      18.528   7.739  10.285  1.00  0.00      B    H  
ATOM   1928  H2  HOH B 636      20.114   7.704  10.628  1.00  0.00      B    H  
ATOM   1929  O   HOH B 637      13.610   8.332  27.835  1.00  0.00      B    O  
ATOM   1930  H1  HOH B 637      13.922   8.753  26.942  1.00  0.00      B    H  
ATOM   1931  H2  HOH B 637      13.413   7.336  27.657  1.00  0.00      B    H  
ATOM   1932  O   HOH B 638      20.493  14.144   1.653  1.00  0.00      B    O  
ATOM   1933  H1  HOH B 638      21.410  14.048   1.278  1.00  0.00      B    H  
ATOM   1934  H2  HOH B 638      20.274  13.199   1.919  1.00  0.00      B    H  
ATOM   1935  O   HOH B 639       2.849  26.863  34.888  1.00  0.00      B    O  
ATOM   1936  H1  HOH B 639       2.411  27.643  35.360  1.00  0.00      B    H  
ATOM   1937  H2  HOH B 639       2.100  26.233  34.670  1.00  0.00      B    H  
ATOM   1938  O   HOH B 640       0.968  13.802  15.409  1.00  0.00      B    O  
ATOM   1939  H1  HOH B 640      -0.050  13.885  15.326  1.00  0.00      B    H  
ATOM   1940  H2  HOH B 640       1.149  12.836  15.181  1.00  0.00      B    H  
ATOM   1941  O   HOH B 641      11.351  38.027  35.411  1.00  0.00      B    O  
ATOM   1942  H1  HOH B 641      11.927  38.242  34.634  1.00  0.00      B    H  
ATOM   1943  H2  HOH B 641      11.764  38.321  36.242  1.00  0.00      B    H  
ATOM   1944  O   HOH B 642       0.485   5.651   8.471  1.00  0.00      B    O  
ATOM   1945  H1  HOH B 642       0.186   6.483   8.943  1.00  0.00      B    H  
ATOM   1946  H2  HOH B 642       1.419   5.445   8.850  1.00  0.00      B    H  
ATOM   1947  O   HOH B 643      28.155  21.601   5.939  1.00  0.00      B    O  
ATOM   1948  H1  HOH B 643      28.814  20.939   5.549  1.00  0.00      B    H  
ATOM   1949  H2  HOH B 643      28.059  22.377   5.306  1.00  0.00      B    H  
ATOM   1950  O   HOH B 644       1.895  13.178  19.153  1.00  0.00      B    O  
ATOM   1951  H1  HOH B 644       2.299  12.703  19.971  1.00  0.00      B    H  
ATOM   1952  H2  HOH B 644       0.943  13.319  19.393  1.00  0.00      B    H  
ATOM   1953  O   HOH B 645       6.750  37.942  28.657  1.00  0.00      B    O  
ATOM   1954  H1  HOH B 645       6.009  37.979  27.952  1.00  0.00      B    H  
ATOM   1955  H2  HOH B 645       6.252  38.205  29.519  1.00  0.00      B    H  
ATOM   1956  O   HOH B 646       7.611  26.531   6.334  1.00  0.00      B    O  
ATOM   1957  H1  HOH B 646       8.159  27.179   5.771  1.00  0.00      B    H  
ATOM   1958  H2  HOH B 646       8.131  26.292   7.210  1.00  0.00      B    H  
ATOM   1959  O   HOH B 647      34.566  29.516  23.767  1.00  0.00      B    O  
ATOM   1960  H1  HOH B 647      35.451  29.929  23.677  1.00  0.00      B    H  
ATOM   1961  H2  HOH B 647      33.895  29.908  23.108  1.00  0.00      B    H  
ATOM   1962  O   HOH B 648      26.401  21.790  31.900  1.00  0.00      B    O  
ATOM   1963  H1  HOH B 648      26.497  21.769  32.897  1.00  0.00      B    H  
ATOM   1964  H2  HOH B 648      25.471  22.246  31.690  1.00  0.00      B    H  
ATOM   1965  O   HOH B 649       6.845  15.320   0.419  1.00  0.00      B    O  
ATOM   1966  H1  HOH B 649       7.009  16.192  -0.064  1.00  0.00      B    H  
ATOM   1967  H2  HOH B 649       6.063  14.794   0.030  1.00  0.00      B    H  
ATOM   1968  O   HOH B 650       1.957  32.387   7.805  1.00  0.00      B    O  
ATOM   1969  H1  HOH B 650       1.089  32.629   7.291  1.00  0.00      B    H  
ATOM   1970  H2  HOH B 650       1.891  32.930   8.688  1.00  0.00      B    H  
ATOM   1971  O   HOH B 651       7.433  17.514  38.300  1.00  0.00      B    O  
ATOM   1972  H1  HOH B 651       8.261  18.026  38.540  1.00  0.00      B    H  
ATOM   1973  H2  HOH B 651       7.105  17.837  37.422  1.00  0.00      B    H  
ATOM   1974  O   HOH B 652      33.109  13.160   0.675  1.00  0.00      B    O  
ATOM   1975  H1  HOH B 652      32.381  13.749   0.443  1.00  0.00      B    H  
ATOM   1976  H2  HOH B 652      33.296  12.708  -0.208  1.00  0.00      B    H  
ATOM   1977  O   HOH B 653      32.458  25.359  30.902  1.00  0.00      B    O  
ATOM   1978  H1  HOH B 653      32.422  24.608  30.288  1.00  0.00      B    H  
ATOM   1979  H2  HOH B 653      33.409  25.719  30.731  1.00  0.00      B    H  
ATOM   1980  O   HOH B 654       4.490   1.201  23.502  1.00  0.00      B    O  
ATOM   1981  H1  HOH B 654       4.340   0.308  23.044  1.00  0.00      B    H  
ATOM   1982  H2  HOH B 654       3.711   1.828  23.394  1.00  0.00      B    H  
ATOM   1983  O   HOH B 655       0.662  35.001  38.786  1.00  0.00      B    O  
ATOM   1984  H1  HOH B 655       0.115  35.443  39.527  1.00  0.00      B    H  
ATOM   1985  H2  HOH B 655       0.117  34.268  38.352  1.00  0.00      B    H  
ATOM   1986  O   HOH B 656      24.945  10.198  33.490  1.00  0.00      B    O  
ATOM   1987  H1  HOH B 656      25.597  10.118  34.269  1.00  0.00      B    H  
ATOM   1988  H2  HOH B 656      24.118  10.662  33.914  1.00  0.00      B    H  
ATOM   1989  O   HOH B 657      16.149   0.750  24.458  1.00  0.00      B    O  
ATOM   1990  H1  HOH B 657      17.024   0.921  24.891  1.00  0.00      B    H  
ATOM   1991  H2  HOH B 657      16.384   0.113  23.736  1.00  0.00      B    H  
ATOM   1992  O   HOH B 658      28.234  15.935   3.963  1.00  0.00      B    O  
ATOM   1993  H1  HOH B 658      27.514  16.107   3.283  1.00  0.00      B    H  
ATOM   1994  H2  HOH B 658      27.871  16.043   4.876  1.00  0.00      B    H  
ATOM   1995  O   HOH B 659      18.937  18.561  23.328  1.00  0.00      B    O  
ATOM   1996  H1  HOH B 659      19.627  18.074  23.896  1.00  0.00      B    H  
ATOM   1997  H2  HOH B 659      18.158  17.973  23.165  1.00  0.00      B    H  
ATOM   1998  O   HOH B 660      10.483  34.550  37.107  1.00  0.00      B    O  
ATOM   1999  H1  HOH B 660      11.449  34.258  37.154  1.00  0.00      B    H  
ATOM   2000  H2  HOH B 660      10.225  34.538  38.065  1.00  0.00      B    H  
ATOM   2001  O   HOH B 661      25.748  30.943  24.700  1.00  0.00      B    O  
ATOM   2002  H1  HOH B 661      25.433  31.918  24.599  1.00  0.00      B    H  
ATOM   2003  H2  HOH B 661      24.946  30.353  24.908  1.00  0.00      B    H  
ATOM   2004  O   HOH B 662       4.719  35.407   1.037  1.00  0.00      B    O  
ATOM   2005  H1  HOH B 662       4.161  35.215   0.213  1.00  0.00      B    H  
ATOM   2006  H2  HOH B 662       4.843  34.546   1.616  1.00  0.00      B    H  
ATOM   2007  O   HOH B 663       1.854   1.350  30.635  1.00  0.00      B    O  
ATOM   2008  H1  HOH B 663       1.803   2.093  29.920  1.00  0.00      B    H  
ATOM   2009  H2  HOH B 663       2.665   1.573  31.153  1.00  0.00      B    H  
ATOM   2010  O   HOH B 664      37.495  33.749  24.816  1.00  0.00      B    O  
ATOM   2011  H1  HOH B 664      37.202  34.356  25.598  1.00  0.00      B    H  
ATOM   2012  H2  HOH B 664      37.298  32.763  25.131  1.00  0.00      B    H  
ATOM   2013  O   HOH B 665       8.282   6.527  26.945  1.00  0.00      B    O  
ATOM   2014  H1  HOH B 665       8.786   5.660  26.909  1.00  0.00      B    H  
ATOM   2015  H2  HOH B 665       8.979   7.297  26.822  1.00  0.00      B    H  
ATOM   2016  O   HOH B 666      13.274  29.771  23.933  1.00  0.00      B    O  
ATOM   2017  H1  HOH B 666      13.627  28.894  24.280  1.00  0.00      B    H  
ATOM   2018  H2  HOH B 666      12.298  29.594  24.035  1.00  0.00      B    H  
ATOM   2019  O   HOH B 667      20.286  17.018  31.142  1.00  0.00      B    O  
ATOM   2020  H1  HOH B 667      19.981  16.270  30.553  1.00  0.00      B    H  
ATOM   2021  H2  HOH B 667      20.179  16.806  32.135  1.00  0.00      B    H  
ATOM   2022  O   HOH B 668      34.296  22.078  13.596  1.00  0.00      B    O  
ATOM   2023  H1  HOH B 668      35.288  21.890  13.791  1.00  0.00      B    H  
ATOM   2024  H2  HOH B 668      33.870  22.214  14.500  1.00  0.00      B    H  
ATOM   2025  O   HOH B 669       4.413  35.530  24.829  1.00  0.00      B    O  
ATOM   2026  H1  HOH B 669       3.694  34.777  24.781  1.00  0.00      B    H  
ATOM   2027  H2  HOH B 669       4.516  35.750  23.858  1.00  0.00      B    H  
ATOM   2028  O   HOH B 670      25.329   2.140  13.281  1.00  0.00      B    O  
ATOM   2029  H1  HOH B 670      24.391   1.812  13.053  1.00  0.00      B    H  
ATOM   2030  H2  HOH B 670      25.980   1.520  12.835  1.00  0.00      B    H  
ATOM   2031  O   HOH B 671       4.164  18.834  30.896  1.00  0.00      B    O  
ATOM   2032  H1  HOH B 671       4.625  17.974  31.175  1.00  0.00      B    H  
ATOM   2033  H2  HOH B 671       3.275  18.803  31.363  1.00  0.00      B    H  
ATOM   2034  O   HOH B 672      26.319  17.593  23.904  1.00  0.00      B    O  
ATOM   2035  H1  HOH B 672      27.211  17.867  24.300  1.00  0.00      B    H  
ATOM   2036  H2  HOH B 672      26.513  17.079  23.014  1.00  0.00      B    H  
ATOM   2037  O   HOH B 673      37.021  20.400  12.377  1.00  0.00      B    O  
ATOM   2038  H1  HOH B 673      37.050  19.747  13.121  1.00  0.00      B    H  
ATOM   2039  H2  HOH B 673      36.169  20.198  11.918  1.00  0.00      B    H  
ATOM   2040  O   HOH B 674      32.370  36.597   8.354  1.00  0.00      B    O  
ATOM   2041  H1  HOH B 674      32.394  37.608   8.406  1.00  0.00      B    H  
ATOM   2042  H2  HOH B 674      31.880  36.304   9.223  1.00  0.00      B    H  
ATOM   2043  O   HOH B 675      15.228   3.144  19.912  1.00  0.00      B    O  
ATOM   2044  H1  HOH B 675      15.124   4.110  20.148  1.00  0.00      B    H  
ATOM   2045  H2  HOH B 675      15.870   2.735  20.609  1.00  0.00      B    H  
ATOM   2046  O   HOH B 676      36.224  25.089  33.593  1.00  0.00      B    O  
ATOM   2047  H1  HOH B 676      36.572  24.459  32.861  1.00  0.00      B    H  
ATOM   2048  H2  HOH B 676      36.817  25.921  33.575  1.00  0.00      B    H  
ATOM   2049  O   HOH B 677      25.041  25.992  21.521  1.00  0.00      B    O  
ATOM   2050  H1  HOH B 677      25.866  25.405  21.229  1.00  0.00      B    H  
ATOM   2051  H2  HOH B 677      24.711  26.435  20.634  1.00  0.00      B    H  
ATOM   2052  O   HOH B 678      23.922  22.880  31.321  1.00  0.00      B    O  
ATOM   2053  H1  HOH B 678      23.131  22.518  30.827  1.00  0.00      B    H  
ATOM   2054  H2  HOH B 678      24.083  23.839  31.007  1.00  0.00      B    H  
ATOM   2055  O   HOH B 679      33.764  26.324   3.542  1.00  0.00      B    O  
ATOM   2056  H1  HOH B 679      34.174  25.425   3.854  1.00  0.00      B    H  
ATOM   2057  H2  HOH B 679      33.243  26.232   2.686  1.00  0.00      B    H  
ATOM   2058  O   HOH B 680       6.330  18.105   2.583  1.00  0.00      B    O  
ATOM   2059  H1  HOH B 680       6.755  17.216   2.628  1.00  0.00      B    H  
ATOM   2060  H2  HOH B 680       7.065  18.836   2.620  1.00  0.00      B    H  
ATOM   2061  O   HOH B 681      35.926   8.197  29.769  1.00  0.00      B    O  
ATOM   2062  H1  HOH B 681      35.788   9.193  29.538  1.00  0.00      B    H  
ATOM   2063  H2  HOH B 681      36.056   7.701  28.937  1.00  0.00      B    H  
ATOM   2064  O   HOH B 682      38.316  36.757   4.829  1.00  0.00      B    O  
ATOM   2065  H1  HOH B 682      38.102  36.672   5.834  1.00  0.00      B    H  
ATOM   2066  H2  HOH B 682      39.121  36.072   4.661  1.00  0.00      B    H  
ATOM   2067  O   HOH B 683      14.910   7.580  19.669  1.00  0.00      B    O  
ATOM   2068  H1  HOH B 683      15.307   7.110  18.846  1.00  0.00      B    H  
ATOM   2069  H2  HOH B 683      13.890   7.556  19.624  1.00  0.00      B    H  
ATOM   2070  O   HOH B 684      31.816  28.274  18.144  1.00  0.00      B    O  
ATOM   2071  H1  HOH B 684      31.803  27.404  17.605  1.00  0.00      B    H  
ATOM   2072  H2  HOH B 684      31.170  28.250  18.914  1.00  0.00      B    H  
ATOM   2073  O   HOH B 685      22.290  10.658   7.560  1.00  0.00      B    O  
ATOM   2074  H1  HOH B 685      21.606  10.832   8.305  1.00  0.00      B    H  
ATOM   2075  H2  HOH B 685      22.903   9.922   7.961  1.00  0.00      B    H  
ATOM   2076  O   HOH B 686      10.851  24.302  32.242  1.00  0.00      B    O  
ATOM   2077  H1  HOH B 686      10.737  23.330  32.069  1.00  0.00      B    H  
ATOM   2078  H2  HOH B 686      10.011  24.733  32.081  1.00  0.00      B    H  
ATOM   2079  O   HOH B 687       4.921   5.558   0.249  1.00  0.00      B    O  
ATOM   2080  H1  HOH B 687       4.787   4.745   0.862  1.00  0.00      B    H  
ATOM   2081  H2  HOH B 687       5.862   5.790   0.390  1.00  0.00      B    H  
ATOM   2082  O   HOH B 688      16.562  16.196  38.563  1.00  0.00      B    O  
ATOM   2083  H1  HOH B 688      17.064  15.339  38.288  1.00  0.00      B    H  
ATOM   2084  H2  HOH B 688      17.145  17.080  38.478  1.00  0.00      B    H  
ATOM   2085  O   HOH B 689      22.775  24.662  15.278  1.00  0.00      B    O  
ATOM   2086  H1  HOH B 689      23.043  25.337  14.607  1.00  0.00      B    H  
ATOM   2087  H2  HOH B 689      23.381  24.768  16.087  1.00  0.00      B    H  
ATOM   2088  O   HOH B 690       5.534  33.312   2.802  1.00  0.00      B    O  
ATOM   2089  H1  HOH B 690       6.400  33.153   3.304  1.00  0.00      B    H  
ATOM   2090  H2  HOH B 690       5.314  32.461   2.274  1.00  0.00      B    H  
ATOM   2091  O   HOH B 691      33.296  32.286   2.637  1.00  0.00      B    O  
ATOM   2092  H1  HOH B 691      32.909  31.472   3.017  1.00  0.00      B    H  
ATOM   2093  H2  HOH B 691      33.786  32.108   1.738  1.00  0.00      B    H  
ATOM   2094  O   HOH B 692      20.817  26.090   7.825  1.00  0.00      B    O  
ATOM   2095  H1  HOH B 692      21.317  25.252   8.149  1.00  0.00      B    H  
ATOM   2096  H2  HOH B 692      21.266  26.426   6.961  1.00  0.00      B    H  
ATOM   2097  O   HOH B 693      34.838  10.025  19.309  1.00  0.00      B    O  
ATOM   2098  H1  HOH B 693      34.872   9.555  18.423  1.00  0.00      B    H  
ATOM   2099  H2  HOH B 693      33.878  10.462  19.367  1.00  0.00      B    H  
ATOM   2100  O   HOH B 694      35.064  20.161  29.470  1.00  0.00      B    O  
ATOM   2101  H1  HOH B 694      35.843  19.595  29.151  1.00  0.00      B    H  
ATOM   2102  H2  HOH B 694      34.946  20.941  28.776  1.00  0.00      B    H  
ATOM   2103  O   HOH B 695      23.572  10.461  37.736  1.00  0.00      B    O  
ATOM   2104  H1  HOH B 695      23.792   9.833  38.541  1.00  0.00      B    H  
ATOM   2105  H2  HOH B 695      24.154  11.358  37.817  1.00  0.00      B    H  
ATOM   2106  O   HOH B 696      17.940  11.196   8.495  1.00  0.00      B    O  
ATOM   2107  H1  HOH B 696      17.841  12.092   8.023  1.00  0.00      B    H  
ATOM   2108  H2  HOH B 696      17.223  10.616   8.150  1.00  0.00      B    H  
ATOM   2109  O   HOH B 697      30.029  38.362   2.921  1.00  0.00      B    O  
ATOM   2110  H1  HOH B 697      30.052  37.776   2.087  1.00  0.00      B    H  
ATOM   2111  H2  HOH B 697      30.140  39.322   2.571  1.00  0.00      B    H  
ATOM   2112  O   HOH B 698      37.287   5.773  37.777  1.00  0.00      B    O  
ATOM   2113  H1  HOH B 698      38.251   5.893  37.554  1.00  0.00      B    H  
ATOM   2114  H2  HOH B 698      37.339   5.069  38.482  1.00  0.00      B    H  
ATOM   2115  O   HOH B 699      32.035  17.539   1.587  1.00  0.00      B    O  
ATOM   2116  H1  HOH B 699      32.411  18.492   1.458  1.00  0.00      B    H  
ATOM   2117  H2  HOH B 699      31.419  17.386   0.808  1.00  0.00      B    H  
ATOM   2118  O   HOH B 700      34.024  24.400  11.495  1.00  0.00      B    O  
ATOM   2119  H1  HOH B 700      33.278  24.019  10.998  1.00  0.00      B    H  
ATOM   2120  H2  HOH B 700      33.938  23.981  12.444  1.00  0.00      B    H  
ATOM   2121  O   HOH B 701      36.868  27.841  20.758  1.00  0.00      B    O  
ATOM   2122  H1  HOH B 701      37.303  27.601  21.700  1.00  0.00      B    H  
ATOM   2123  H2  HOH B 701      37.066  27.059  20.130  1.00  0.00      B    H  
ATOM   2124  O   HOH B 702      34.419  31.530   0.152  1.00  0.00      B    O  
ATOM   2125  H1  HOH B 702      35.418  31.369   0.325  1.00  0.00      B    H  
ATOM   2126  H2  HOH B 702      34.046  30.644  -0.128  1.00  0.00      B    H  
ATOM   2127  O   HOH B 703      23.612   7.591   3.039  1.00  0.00      B    O  
ATOM   2128  H1  HOH B 703      22.719   7.831   3.413  1.00  0.00      B    H  
ATOM   2129  H2  HOH B 703      24.232   7.436   3.837  1.00  0.00      B    H  
ATOM   2130  O   HOH B 704      35.231  32.346  21.894  1.00  0.00      B    O  
ATOM   2131  H1  HOH B 704      34.303  31.947  21.999  1.00  0.00      B    H  
ATOM   2132  H2  HOH B 704      35.734  31.652  21.434  1.00  0.00      B    H  
ATOM   2133  O   HOH B 705      29.537   8.512  16.993  1.00  0.00      B    O  
ATOM   2134  H1  HOH B 705      28.822   9.163  17.292  1.00  0.00      B    H  
ATOM   2135  H2  HOH B 705      30.381   8.766  17.504  1.00  0.00      B    H  
ATOM   2136  O   HOH B 706      24.834  25.076  35.107  1.00  0.00      B    O  
ATOM   2137  H1  HOH B 706      25.424  25.018  34.307  1.00  0.00      B    H  
ATOM   2138  H2  HOH B 706      25.464  25.179  35.937  1.00  0.00      B    H  
ATOM   2139  O   HOH B 707       8.318  19.729   3.098  1.00  0.00      B    O  
ATOM   2140  H1  HOH B 707       8.369  20.638   2.622  1.00  0.00      B    H  
ATOM   2141  H2  HOH B 707       8.806  19.754   3.993  1.00  0.00      B    H  
ATOM   2142  O   HOH B 708      26.352  31.157   8.305  1.00  0.00      B    O  
ATOM   2143  H1  HOH B 708      26.518  30.415   9.000  1.00  0.00      B    H  
ATOM   2144  H2  HOH B 708      25.385  31.138   8.022  1.00  0.00      B    H  
ATOM   2145  O   HOH B 709      11.300  17.456  22.280  1.00  0.00      B    O  
ATOM   2146  H1  HOH B 709      12.269  17.674  22.076  1.00  0.00      B    H  
ATOM   2147  H2  HOH B 709      11.282  16.654  22.864  1.00  0.00      B    H  
ATOM   2148  O   HOH B 710      22.589  13.671  19.083  1.00  0.00      B    O  
ATOM   2149  H1  HOH B 710      21.890  12.935  19.123  1.00  0.00      B    H  
ATOM   2150  H2  HOH B 710      22.721  13.970  20.023  1.00  0.00      B    H  
ATOM   2151  O   HOH B 711      15.545  20.607  24.819  1.00  0.00      B    O  
ATOM   2152  H1  HOH B 711      16.404  20.200  25.263  1.00  0.00      B    H  
ATOM   2153  H2  HOH B 711      14.750  19.989  25.045  1.00  0.00      B    H  
ATOM   2154  O   HOH B 712      25.993  27.104   1.128  1.00  0.00      B    O  
ATOM   2155  H1  HOH B 712      26.806  27.494   1.607  1.00  0.00      B    H  
ATOM   2156  H2  HOH B 712      25.253  27.670   1.451  1.00  0.00      B    H  
ATOM   2157  O   HOH B 713      33.701  29.017   1.170  1.00  0.00      B    O  
ATOM   2158  H1  HOH B 713      34.586  28.584   1.369  1.00  0.00      B    H  
ATOM   2159  H2  HOH B 713      33.074  28.860   1.935  1.00  0.00      B    H  
ATOM   2160  O   HOH B 714       4.724  36.272  34.654  1.00  0.00      B    O  
ATOM   2161  H1  HOH B 714       4.973  36.191  33.707  1.00  0.00      B    H  
ATOM   2162  H2  HOH B 714       5.411  35.796  35.245  1.00  0.00      B    H  
ATOM   2163  O   HOH B 715       7.054   2.131  26.286  1.00  0.00      B    O  
ATOM   2164  H1  HOH B 715       6.962   1.249  25.785  1.00  0.00      B    H  
ATOM   2165  H2  HOH B 715       7.523   2.718  25.550  1.00  0.00      B    H  
ATOM   2166  O   HOH B 716      20.373  16.361  37.487  1.00  0.00      B    O  
ATOM   2167  H1  HOH B 716      21.167  15.761  37.144  1.00  0.00      B    H  
ATOM   2168  H2  HOH B 716      20.070  16.071  38.427  1.00  0.00      B    H  
ATOM   2169  O   HOH B 717      14.608  39.266   2.928  1.00  0.00      B    O  
ATOM   2170  H1  HOH B 717      14.458  39.288   1.920  1.00  0.00      B    H  
ATOM   2171  H2  HOH B 717      15.381  38.573   3.027  1.00  0.00      B    H  
ATOM   2172  O   HOH B 718      21.395   8.520  18.465  1.00  0.00      B    O  
ATOM   2173  H1  HOH B 718      21.212   7.908  17.691  1.00  0.00      B    H  
ATOM   2174  H2  HOH B 718      21.795   8.014  19.229  1.00  0.00      B    H  
ATOM   2175  O   HOH B 719      35.347  39.422  21.318  1.00  0.00      B    O  
ATOM   2176  H1  HOH B 719      34.742  39.197  20.503  1.00  0.00      B    H  
ATOM   2177  H2  HOH B 719      35.935  38.599  21.538  1.00  0.00      B    H  
ATOM   2178  O   HOH B 720      16.305  13.815  32.310  1.00  0.00      B    O  
ATOM   2179  H1  HOH B 720      17.186  14.030  32.828  1.00  0.00      B    H  
ATOM   2180  H2  HOH B 720      15.504  13.899  32.937  1.00  0.00      B    H  
ATOM   2181  O   HOH B 721      25.776  11.086   0.789  1.00  0.00      B    O  
ATOM   2182  H1  HOH B 721      25.895  11.680   1.631  1.00  0.00      B    H  
ATOM   2183  H2  HOH B 721      25.896  11.650  -0.048  1.00  0.00      B    H  
ATOM   2184  O   HOH B 722       9.993  23.606  27.351  1.00  0.00      B    O  
ATOM   2185  H1  HOH B 722       9.377  23.268  28.060  1.00  0.00      B    H  
ATOM   2186  H2  HOH B 722      10.959  23.335  27.580  1.00  0.00      B    H  
ATOM   2187  O   HOH B 723       2.563  36.808   2.538  1.00  0.00      B    O  
ATOM   2188  H1  HOH B 723       2.915  37.748   2.539  1.00  0.00      B    H  
ATOM   2189  H2  HOH B 723       3.112  36.230   1.909  1.00  0.00      B    H  
ATOM   2190  O   HOH B 724      32.871  22.340  38.417  1.00  0.00      B    O  
ATOM   2191  H1  HOH B 724      33.530  22.109  37.688  1.00  0.00      B    H  
ATOM   2192  H2  HOH B 724      32.842  21.476  39.008  1.00  0.00      B    H  
ATOM   2193  O   HOH B 725      35.143  23.534  28.741  1.00  0.00      B    O  
ATOM   2194  H1  HOH B 725      35.534  23.632  29.706  1.00  0.00      B    H  
ATOM   2195  H2  HOH B 725      35.930  23.640  28.138  1.00  0.00      B    H  
ATOM   2196  O   HOH B 726      10.729   2.960  33.934  1.00  0.00      B    O  
ATOM   2197  H1  HOH B 726      11.729   2.674  33.788  1.00  0.00      B    H  
ATOM   2198  H2  HOH B 726      10.746   3.989  33.928  1.00  0.00      B    H  
ATOM   2199  O   HOH B 727       0.096  32.159  37.431  1.00  0.00      B    O  
ATOM   2200  H1  HOH B 727       1.027  31.881  37.214  1.00  0.00      B    H  
ATOM   2201  H2  HOH B 727      -0.377  32.258  36.496  1.00  0.00      B    H  
ATOM   2202  O   HOH B 728       6.403  28.591   0.074  1.00  0.00      B    O  
ATOM   2203  H1  HOH B 728       6.473  27.777   0.705  1.00  0.00      B    H  
ATOM   2204  H2  HOH B 728       7.120  29.261   0.404  1.00  0.00      B    H  
ATOM   2205  O   HOH B 729      14.103  16.852  32.578  1.00  0.00      B    O  
ATOM   2206  H1  HOH B 729      14.044  17.799  32.826  1.00  0.00      B    H  
ATOM   2207  H2  HOH B 729      13.161  16.628  32.288  1.00  0.00      B    H  
ATOM   2208  O   HOH B 730      29.033   8.298  35.112  1.00  0.00      B    O  
ATOM   2209  H1  HOH B 730      29.693   9.058  35.114  1.00  0.00      B    H  
ATOM   2210  H2  HOH B 730      28.962   7.794  34.194  1.00  0.00      B    H  
ATOM   2211  O   HOH B 731      32.176  25.227  26.872  1.00  0.00      B    O  
ATOM   2212  H1  HOH B 731      31.872  24.743  27.738  1.00  0.00      B    H  
ATOM   2213  H2  HOH B 731      31.899  24.589  26.150  1.00  0.00      B    H  
ATOM   2214  O   HOH B 732      10.648  20.599   1.078  1.00  0.00      B    O  
ATOM   2215  H1  HOH B 732      10.484  19.613   1.331  1.00  0.00      B    H  
ATOM   2216  H2  HOH B 732      11.672  20.731   1.126  1.00  0.00      B    H  
ATOM   2217  O   HOH B 733      17.010  34.700  26.441  1.00  0.00      B    O  
ATOM   2218  H1  HOH B 733      16.888  33.946  25.792  1.00  0.00      B    H  
ATOM   2219  H2  HOH B 733      17.013  35.567  25.936  1.00  0.00      B    H  
ATOM   2220  O   HOH B 734       5.777  24.968  17.110  1.00  0.00      B    O  
ATOM   2221  H1  HOH B 734       6.262  25.123  16.207  1.00  0.00      B    H  
ATOM   2222  H2  HOH B 734       5.829  25.831  17.676  1.00  0.00      B    H  
ATOM   2223  O   HOH B 735      22.237   0.939  16.757  1.00  0.00      B    O  
ATOM   2224  H1  HOH B 735      23.160   0.993  17.153  1.00  0.00      B    H  
ATOM   2225  H2  HOH B 735      22.181   1.684  16.103  1.00  0.00      B    H  
ATOM   2226  O   HOH B 736      19.372  23.792   2.012  1.00  0.00      B    O  
ATOM   2227  H1  HOH B 736      20.228  23.412   1.575  1.00  0.00      B    H  
ATOM   2228  H2  HOH B 736      18.719  23.021   2.124  1.00  0.00      B    H  
ATOM   2229  O   HOH B 737       3.625   6.862   6.853  1.00  0.00      B    O  
ATOM   2230  H1  HOH B 737       3.063   6.475   7.618  1.00  0.00      B    H  
ATOM   2231  H2  HOH B 737       3.900   7.800   7.107  1.00  0.00      B    H  
ATOM   2232  O   HOH B 738       0.765  17.058  20.116  1.00  0.00      B    O  
ATOM   2233  H1  HOH B 738       0.279  17.875  19.702  1.00  0.00      B    H  
ATOM   2234  H2  HOH B 738       0.405  16.268  19.663  1.00  0.00      B    H  
ATOM   2235  O   HOH B 739       3.669  30.293  13.302  1.00  0.00      B    O  
ATOM   2236  H1  HOH B 739       4.670  30.170  13.389  1.00  0.00      B    H  
ATOM   2237  H2  HOH B 739       3.214  29.423  12.946  1.00  0.00      B    H  
ATOM   2238  O   HOH B 740       5.859  19.811  26.619  1.00  0.00      B    O  
ATOM   2239  H1  HOH B 740       6.676  19.688  25.931  1.00  0.00      B    H  
ATOM   2240  H2  HOH B 740       5.132  20.349  26.226  1.00  0.00      B    H  
ATOM   2241  O   HOH B 741      31.146  26.618  35.527  1.00  0.00      B    O  
ATOM   2242  H1  HOH B 741      31.957  27.094  35.213  1.00  0.00      B    H  
ATOM   2243  H2  HOH B 741      30.597  27.358  35.980  1.00  0.00      B    H  
ATOM   2244  O   HOH B 742      14.878  14.081  13.590  1.00  0.00      B    O  
ATOM   2245  H1  HOH B 742      15.309  14.921  13.862  1.00  0.00      B    H  
ATOM   2246  H2  HOH B 742      14.925  13.401  14.366  1.00  0.00      B    H  
ATOM   2247  O   HOH B 743       8.871  24.820  10.775  1.00  0.00      B    O  
ATOM   2248  H1  HOH B 743       7.847  24.854  10.967  1.00  0.00      B    H  
ATOM   2249  H2  HOH B 743       9.093  25.238   9.870  1.00  0.00      B    H  
ATOM   2250  O   HOH B 744      11.609  33.772   0.705  1.00  0.00      B    O  
ATOM   2251  H1  HOH B 744      12.380  34.365   0.390  1.00  0.00      B    H  
ATOM   2252  H2  HOH B 744      10.793  34.371   0.673  1.00  0.00      B    H  
ATOM   2253  O   HOH B 745       5.935   6.972  34.259  1.00  0.00      B    O  
ATOM   2254  H1  HOH B 745       6.273   7.913  33.989  1.00  0.00      B    H  
ATOM   2255  H2  HOH B 745       4.973   7.154  34.589  1.00  0.00      B    H  
ATOM   2256  O   HOH B 746      32.450  33.287  14.490  1.00  0.00      B    O  
ATOM   2257  H1  HOH B 746      32.269  33.360  15.461  1.00  0.00      B    H  
ATOM   2258  H2  HOH B 746      32.091  34.159  14.076  1.00  0.00      B    H  
ATOM   2259  O   HOH B 747      21.837  30.375  29.575  1.00  0.00      B    O  
ATOM   2260  H1  HOH B 747      21.636  31.039  28.857  1.00  0.00      B    H  
ATOM   2261  H2  HOH B 747      20.992  29.799  29.688  1.00  0.00      B    H  
ATOM   2262  O   HOH B 748       5.262   3.764  27.816  1.00  0.00      B    O  
ATOM   2263  H1  HOH B 748       4.865   4.396  27.116  1.00  0.00      B    H  
ATOM   2264  H2  HOH B 748       5.974   3.159  27.414  1.00  0.00      B    H  
ATOM   2265  O   HOH B 749      37.563  13.647  33.775  1.00  0.00      B    O  
ATOM   2266  H1  HOH B 749      38.438  13.701  34.271  1.00  0.00      B    H  
ATOM   2267  H2  HOH B 749      37.701  13.203  32.887  1.00  0.00      B    H  
ATOM   2268  O   HOH B 750      26.478   4.309  32.097  1.00  0.00      B    O  
ATOM   2269  H1  HOH B 750      27.367   4.039  32.541  1.00  0.00      B    H  
ATOM   2270  H2  HOH B 750      25.759   3.528  32.225  1.00  0.00      B    H  
ATOM   2271  O   HOH B 751      25.168   6.957   5.189  1.00  0.00      B    O  
ATOM   2272  H1  HOH B 751      25.734   6.082   5.394  1.00  0.00      B    H  
ATOM   2273  H2  HOH B 751      25.654   7.716   5.708  1.00  0.00      B    H  
ATOM   2274  O   HOH B 752       7.319  32.354   5.288  1.00  0.00      B    O  
ATOM   2275  H1  HOH B 752       7.613  32.878   6.196  1.00  0.00      B    H  
ATOM   2276  H2  HOH B 752       7.185  31.411   5.642  1.00  0.00      B    H  
ATOM   2277  O   HOH B 753       3.412  13.596  16.840  1.00  0.00      B    O  
ATOM   2278  H1  HOH B 753       2.523  13.668  16.313  1.00  0.00      B    H  
ATOM   2279  H2  HOH B 753       3.112  13.361  17.775  1.00  0.00      B    H  
ATOM   2280  O   HOH B 754       4.490   1.623  32.095  1.00  0.00      B    O  
ATOM   2281  H1  HOH B 754       4.566   2.523  32.561  1.00  0.00      B    H  
ATOM   2282  H2  HOH B 754       4.299   0.908  32.809  1.00  0.00      B    H  
ATOM   2283  O   HOH B 755      29.633   6.292  15.480  1.00  0.00      B    O  
ATOM   2284  H1  HOH B 755      29.536   5.452  16.045  1.00  0.00      B    H  
ATOM   2285  H2  HOH B 755      29.227   7.066  15.944  1.00  0.00      B    H  
ATOM   2286  O   HOH B 756      38.215  38.354  37.681  1.00  0.00      B    O  
ATOM   2287  H1  HOH B 756      38.728  38.961  38.292  1.00  0.00      B    H  
ATOM   2288  H2  HOH B 756      38.903  37.822  37.115  1.00  0.00      B    H  
ATOM   2289  O   HOH B 757      38.630   7.924  27.480  1.00  0.00      B    O  
ATOM   2290  H1  HOH B 757      39.298   7.892  28.188  1.00  0.00      B    H  
ATOM   2291  H2  HOH B 757      37.744   7.533  27.795  1.00  0.00      B    H  
ATOM   2292  O   HOH B 758       0.310  23.154  15.215  1.00  0.00      B    O  
ATOM   2293  H1  HOH B 758      -0.020  22.454  15.848  1.00  0.00      B    H  
ATOM   2294  H2  HOH B 758      -0.285  23.053  14.356  1.00  0.00      B    H  
ATOM   2295  O   HOH B 759      39.336  14.026   2.981  1.00  0.00      B    O  
ATOM   2296  H1  HOH B 759      39.216  13.835   3.972  1.00  0.00      B    H  
ATOM   2297  H2  HOH B 759      38.550  14.557   2.686  1.00  0.00      B    H  
ATOM   2298  O   HOH B 760      21.471  26.153  26.416  1.00  0.00      B    O  
ATOM   2299  H1  HOH B 760      21.580  25.272  26.927  1.00  0.00      B    H  
ATOM   2300  H2  HOH B 760      21.847  26.915  26.963  1.00  0.00      B    H  
ATOM   2301  O   HOH B 761      13.583   2.765  34.178  1.00  0.00      B    O  
ATOM   2302  H1  HOH B 761      14.478   2.321  33.992  1.00  0.00      B    H  
ATOM   2303  H2  HOH B 761      13.769   3.708  34.496  1.00  0.00      B    H  
ATOM   2304  O   HOH B 762      32.847   6.465  32.662  1.00  0.00      B    O  
ATOM   2305  H1  HOH B 762      32.776   5.578  32.166  1.00  0.00      B    H  
ATOM   2306  H2  HOH B 762      33.757   6.514  33.140  1.00  0.00      B    H  
ATOM   2307  O   HOH B 763      13.127  38.564   5.253  1.00  0.00      B    O  
ATOM   2308  H1  HOH B 763      13.528  37.638   5.568  1.00  0.00      B    H  
ATOM   2309  H2  HOH B 763      13.649  38.813   4.436  1.00  0.00      B    H  
ATOM   2310  O   HOH B 764      11.722  21.539  23.852  1.00  0.00      B    O  
ATOM   2311  H1  HOH B 764      12.727  21.418  23.809  1.00  0.00      B    H  
ATOM   2312  H2  HOH B 764      11.281  20.791  24.374  1.00  0.00      B    H  
ATOM   2313  O   HOH B 765      28.618  11.194  32.694  1.00  0.00      B    O  
ATOM   2314  H1  HOH B 765      28.379  11.060  33.678  1.00  0.00      B    H  
ATOM   2315  H2  HOH B 765      27.726  11.304  32.163  1.00  0.00      B    H  
ATOM   2316  O   HOH B 766      33.931   7.807  12.257  1.00  0.00      B    O  
ATOM   2317  H1  HOH B 766      32.971   7.473  12.176  1.00  0.00      B    H  
ATOM   2318  H2  HOH B 766      33.938   8.704  12.764  1.00  0.00      B    H  
ATOM   2319  O   HOH B 767      23.863  37.623  13.675  1.00  0.00      B    O  
ATOM   2320  H1  HOH B 767      23.846  36.770  14.244  1.00  0.00      B    H  
ATOM   2321  H2  HOH B 767      22.929  37.937  13.660  1.00  0.00      B    H  
ATOM   2322  O   HOH B 768       2.474   7.071  25.614  1.00  0.00      B    O  
ATOM   2323  H1  HOH B 768       1.884   7.824  25.881  1.00  0.00      B    H  
ATOM   2324  H2  HOH B 768       2.420   6.970  24.608  1.00  0.00      B    H  
ATOM   2325  O   HOH B 769      23.477  17.229  37.911  1.00  0.00      B    O  
ATOM   2326  H1  HOH B 769      23.132  16.291  37.611  1.00  0.00      B    H  
ATOM   2327  H2  HOH B 769      22.855  17.988  37.611  1.00  0.00      B    H  
ATOM   2328  O   HOH B 770      20.889  37.657   7.785  1.00  0.00      B    O  
ATOM   2329  H1  HOH B 770      21.654  37.958   7.179  1.00  0.00      B    H  
ATOM   2330  H2  HOH B 770      21.221  37.629   8.699  1.00  0.00      B    H  
ATOM   2331  O   HOH B 771       9.525   2.085  12.148  1.00  0.00      B    O  
ATOM   2332  H1  HOH B 771       9.095   1.178  12.247  1.00  0.00      B    H  
ATOM   2333  H2  HOH B 771       9.306   2.642  12.977  1.00  0.00      B    H  
ATOM   2334  O   HOH B 772      16.401   6.090   1.067  1.00  0.00      B    O  
ATOM   2335  H1  HOH B 772      17.341   5.609   0.994  1.00  0.00      B    H  
ATOM   2336  H2  HOH B 772      15.950   5.934   1.998  1.00  0.00      B    H  
ATOM   2337  O   HOH B 773      30.587  17.542   3.727  1.00  0.00      B    O  
ATOM   2338  H1  HOH B 773      31.115  17.328   2.888  1.00  0.00      B    H  
ATOM   2339  H2  HOH B 773      29.672  17.007   3.705  1.00  0.00      B    H  
ATOM   2340  O   HOH B 774      33.893  32.811   8.569  1.00  0.00      B    O  
ATOM   2341  H1  HOH B 774      33.402  32.067   9.012  1.00  0.00      B    H  
ATOM   2342  H2  HOH B 774      33.190  33.272   7.937  1.00  0.00      B    H  
ATOM   2343  O   HOH B 775      21.455  34.545  19.009  1.00  0.00      B    O  
ATOM   2344  H1  HOH B 775      21.155  34.014  19.811  1.00  0.00      B    H  
ATOM   2345  H2  HOH B 775      20.649  34.600  18.423  1.00  0.00      B    H  
ATOM   2346  O   HOH B 776      29.712   6.015   4.959  1.00  0.00      B    O  
ATOM   2347  H1  HOH B 776      30.203   6.845   4.665  1.00  0.00      B    H  
ATOM   2348  H2  HOH B 776      29.224   5.584   4.172  1.00  0.00      B    H  
ATOM   2349  O   HOH B 777      18.600  -0.047   2.102  1.00  0.00      B    O  
ATOM   2350  H1  HOH B 777      18.158   0.654   1.495  1.00  0.00      B    H  
ATOM   2351  H2  HOH B 777      17.840  -0.488   2.625  1.00  0.00      B    H  
ATOM   2352  O   HOH B 778      34.341   7.986  38.866  1.00  0.00      B    O  
ATOM   2353  H1  HOH B 778      34.681   7.906  37.883  1.00  0.00      B    H  
ATOM   2354  H2  HOH B 778      33.603   7.252  38.936  1.00  0.00      B    H  
ATOM   2355  O   HOH B 779      23.919  35.150   0.300  1.00  0.00      B    O  
ATOM   2356  H1  HOH B 779      23.631  34.542   1.110  1.00  0.00      B    H  
ATOM   2357  H2  HOH B 779      23.268  35.927   0.209  1.00  0.00      B    H  
ATOM   2358  O   HOH B 780      12.676  23.090  27.861  1.00  0.00      B    O  
ATOM   2359  H1  HOH B 780      12.631  23.948  28.402  1.00  0.00      B    H  
ATOM   2360  H2  HOH B 780      13.612  22.970  27.467  1.00  0.00      B    H  
ATOM   2361  O   HOH B 781      19.123  26.474  37.181  1.00  0.00      B    O  
ATOM   2362  H1  HOH B 781      19.939  26.926  37.572  1.00  0.00      B    H  
ATOM   2363  H2  HOH B 781      18.653  26.010  37.974  1.00  0.00      B    H  
ATOM   2364  O   HOH B 782       2.150  35.839   8.101  1.00  0.00      B    O  
ATOM   2365  H1  HOH B 782       1.585  35.723   7.269  1.00  0.00      B    H  
ATOM   2366  H2  HOH B 782       3.127  35.572   7.886  1.00  0.00      B    H  
ATOM   2367  O   HOH B 783      29.212   8.044  30.216  1.00  0.00      B    O  
ATOM   2368  H1  HOH B 783      28.204   8.146  30.268  1.00  0.00      B    H  
ATOM   2369  H2  HOH B 783      29.429   7.303  29.545  1.00  0.00      B    H  
ATOM   2370  O   HOH B 784      20.917   7.834  26.350  1.00  0.00      B    O  
ATOM   2371  H1  HOH B 784      21.824   7.967  25.935  1.00  0.00      B    H  
ATOM   2372  H2  HOH B 784      20.885   8.362  27.257  1.00  0.00      B    H  
ATOM   2373  O   HOH B 785      21.260   1.751  24.119  1.00  0.00      B    O  
ATOM   2374  H1  HOH B 785      20.955   1.546  23.209  1.00  0.00      B    H  
ATOM   2375  H2  HOH B 785      21.900   0.989  24.446  1.00  0.00      B    H  
ATOM   2376  O   HOH B 786      12.970  26.650  20.849  1.00  0.00      B    O  
ATOM   2377  H1  HOH B 786      13.470  26.153  21.583  1.00  0.00      B    H  
ATOM   2378  H2  HOH B 786      13.586  27.243  20.344  1.00  0.00      B    H  
ATOM   2379  O   HOH B 787       7.997   2.436  17.780  1.00  0.00      B    O  
ATOM   2380  H1  HOH B 787       7.920   3.445  17.576  1.00  0.00      B    H  
ATOM   2381  H2  HOH B 787       7.795   1.873  16.927  1.00  0.00      B    H  
ATOM   2382  O   HOH B 788       4.592  19.356   8.887  1.00  0.00      B    O  
ATOM   2383  H1  HOH B 788       5.151  19.583   8.107  1.00  0.00      B    H  
ATOM   2384  H2  HOH B 788       3.586  19.391   8.598  1.00  0.00      B    H  
ATOM   2385  O   HOH B 789      17.593  23.737  27.514  1.00  0.00      B    O  
ATOM   2386  H1  HOH B 789      17.933  24.457  28.161  1.00  0.00      B    H  
ATOM   2387  H2  HOH B 789      18.383  23.295  27.108  1.00  0.00      B    H  
ATOM   2388  O   HOH B 790      28.398  19.939  22.175  1.00  0.00      B    O  
ATOM   2389  H1  HOH B 790      28.474  19.202  22.862  1.00  0.00      B    H  
ATOM   2390  H2  HOH B 790      29.105  20.661  22.411  1.00  0.00      B    H  
ATOM   2391  O   HOH B 791       9.062  37.960   3.010  1.00  0.00      B    O  
ATOM   2392  H1  HOH B 791       8.363  37.470   2.471  1.00  0.00      B    H  
ATOM   2393  H2  HOH B 791       8.951  37.656   3.928  1.00  0.00      B    H  
ATOM   2394  O   HOH B 792      26.918  35.208   6.487  1.00  0.00      B    O  
ATOM   2395  H1  HOH B 792      27.422  34.374   6.727  1.00  0.00      B    H  
ATOM   2396  H2  HOH B 792      26.949  35.422   5.495  1.00  0.00      B    H  
ATOM   2397  O   HOH B 793      11.516  15.211  23.653  1.00  0.00      B    O  
ATOM   2398  H1  HOH B 793      10.952  14.511  24.092  1.00  0.00      B    H  
ATOM   2399  H2  HOH B 793      12.488  14.981  23.720  1.00  0.00      B    H  
ATOM   2400  O   HOH B 794       0.700  19.290  11.125  1.00  0.00      B    O  
ATOM   2401  H1  HOH B 794       1.454  18.602  11.277  1.00  0.00      B    H  
ATOM   2402  H2  HOH B 794      -0.167  18.919  11.505  1.00  0.00      B    H  
ATOM   2403  O   HOH B 795      26.251  17.103   8.078  1.00  0.00      B    O  
ATOM   2404  H1  HOH B 795      26.677  17.525   8.856  1.00  0.00      B    H  
ATOM   2405  H2  HOH B 795      25.383  16.674   8.323  1.00  0.00      B    H  
ATOM   2406  O   HOH B 796       1.620  29.083  36.139  1.00  0.00      B    O  
ATOM   2407  H1  HOH B 796       1.725  29.264  35.134  1.00  0.00      B    H  
ATOM   2408  H2  HOH B 796       1.865  29.903  36.667  1.00  0.00      B    H  
ATOM   2409  O   HOH B 797      22.409  38.024  10.038  1.00  0.00      B    O  
ATOM   2410  H1  HOH B 797      23.093  37.522  10.521  1.00  0.00      B    H  
ATOM   2411  H2  HOH B 797      21.640  38.037  10.673  1.00  0.00      B    H  
ATOM   2412  O   HOH B 798      33.302  22.121   7.376  1.00  0.00      B    O  
ATOM   2413  H1  HOH B 798      34.230  22.541   7.260  1.00  0.00      B    H  
ATOM   2414  H2  HOH B 798      32.700  22.325   6.565  1.00  0.00      B    H  
ATOM   2415  O   HOH B 799       0.199  22.120  28.589  1.00  0.00      B    O  
ATOM   2416  H1  HOH B 799      -0.416  22.851  28.213  1.00  0.00      B    H  
ATOM   2417  H2  HOH B 799       1.120  22.553  28.821  1.00  0.00      B    H  
ATOM   2418  O   HOH B 800      25.594  34.292  37.613  1.00  0.00      B    O  
ATOM   2419  H1  HOH B 800      25.037  34.674  38.373  1.00  0.00      B    H  
ATOM   2420  H2  HOH B 800      26.457  33.887  37.985  1.00  0.00      B    H  
ATOM   2421  O   HOH B 801      22.909  16.948   1.539  1.00  0.00      B    O  
ATOM   2422  H1  HOH B 801      23.281  17.216   0.694  1.00  0.00      B    H  
ATOM   2423  H2  HOH B 801      23.501  17.334   2.300  1.00  0.00      B    H  
ATOM   2424  O   HOH B 802      23.913  31.950  11.339  1.00  0.00      B    O  
ATOM   2425  H1  HOH B 802      23.049  32.155  11.853  1.00  0.00      B    H  
ATOM   2426  H2  HOH B 802      23.687  31.673  10.416  1.00  0.00      B    H  
ATOM   2427  O   HOH B 803      22.320  23.793  34.329  1.00  0.00      B    O  
ATOM   2428  H1  HOH B 803      23.208  24.241  34.428  1.00  0.00      B    H  
ATOM   2429  H2  HOH B 803      21.791  24.123  33.543  1.00  0.00      B    H  
ATOM   2430  O   HOH B 804      14.281  30.271  17.535  1.00  0.00      B    O  
ATOM   2431  H1  HOH B 804      13.317  29.937  17.371  1.00  0.00      B    H  
ATOM   2432  H2  HOH B 804      14.198  31.119  18.102  1.00  0.00      B    H  
ATOM   2433  O   HOH B 805       9.371   5.155   5.872  1.00  0.00      B    O  
ATOM   2434  H1  HOH B 805       9.185   4.194   6.043  1.00  0.00      B    H  
ATOM   2435  H2  HOH B 805       9.320   5.297   4.834  1.00  0.00      B    H  
ATOM   2436  O   HOH B 806      20.137  16.717  21.052  1.00  0.00      B    O  
ATOM   2437  H1  HOH B 806      21.116  16.537  21.098  1.00  0.00      B    H  
ATOM   2438  H2  HOH B 806      19.619  15.885  21.402  1.00  0.00      B    H  
ATOM   2439  O   HOH B 807      27.280   8.969  19.748  1.00  0.00      B    O  
ATOM   2440  H1  HOH B 807      28.168   8.536  20.009  1.00  0.00      B    H  
ATOM   2441  H2  HOH B 807      26.728   8.164  19.526  1.00  0.00      B    H  
ATOM   2442  O   HOH B 808      33.059  22.681  15.917  1.00  0.00      B    O  
ATOM   2443  H1  HOH B 808      33.489  22.279  16.737  1.00  0.00      B    H  
ATOM   2444  H2  HOH B 808      32.331  21.995  15.748  1.00  0.00      B    H  
ATOM   2445  O   HOH B 809      33.209  20.170   1.011  1.00  0.00      B    O  
ATOM   2446  H1  HOH B 809      33.274  20.584   1.924  1.00  0.00      B    H  
ATOM   2447  H2  HOH B 809      34.102  19.916   0.725  1.00  0.00      B    H  
ATOM   2448  O   HOH B 810      36.324   6.353  27.561  1.00  0.00      B    O  
ATOM   2449  H1  HOH B 810      36.113   6.143  26.627  1.00  0.00      B    H  
ATOM   2450  H2  HOH B 810      36.748   5.552  27.998  1.00  0.00      B    H  
ATOM   2451  O   HOH B 811      30.361  23.626  17.757  1.00  0.00      B    O  
ATOM   2452  H1  HOH B 811      30.266  22.713  18.200  1.00  0.00      B    H  
ATOM   2453  H2  HOH B 811      29.987  23.458  16.849  1.00  0.00      B    H  
ATOM   2454  O   HOH B 812      27.525  28.885  25.375  1.00  0.00      B    O  
ATOM   2455  H1  HOH B 812      26.930  29.682  25.132  1.00  0.00      B    H  
ATOM   2456  H2  HOH B 812      26.945  28.104  25.742  1.00  0.00      B    H  
ATOM   2457  O   HOH B 813      18.769  25.270   4.140  1.00  0.00      B    O  
ATOM   2458  H1  HOH B 813      19.059  24.734   3.263  1.00  0.00      B    H  
ATOM   2459  H2  HOH B 813      18.540  24.580   4.853  1.00  0.00      B    H  
ATOM   2460  O   HOH B 814      35.588   4.738  13.814  1.00  0.00      B    O  
ATOM   2461  H1  HOH B 814      34.805   5.001  14.364  1.00  0.00      B    H  
ATOM   2462  H2  HOH B 814      36.166   5.576  13.733  1.00  0.00      B    H  
ATOM   2463  O   HOH B 815      20.897  11.724   3.719  1.00  0.00      B    O  
ATOM   2464  H1  HOH B 815      21.342  10.858   4.014  1.00  0.00      B    H  
ATOM   2465  H2  HOH B 815      20.248  11.345   3.095  1.00  0.00      B    H  
ATOM   2466  O   HOH B 816      18.580   4.507   0.848  1.00  0.00      B    O  
ATOM   2467  H1  HOH B 816      19.563   4.762   1.007  1.00  0.00      B    H  
ATOM   2468  H2  HOH B 816      18.559   3.467   0.812  1.00  0.00      B    H  
ATOM   2469  O   HOH B 817      29.753  31.159  10.845  1.00  0.00      B    O  
ATOM   2470  H1  HOH B 817      29.100  30.452  10.562  1.00  0.00      B    H  
ATOM   2471  H2  HOH B 817      29.892  31.040  11.841  1.00  0.00      B    H  
ATOM   2472  O   HOH B 818      14.046  15.527  16.662  1.00  0.00      B    O  
ATOM   2473  H1  HOH B 818      14.539  15.131  17.413  1.00  0.00      B    H  
ATOM   2474  H2  HOH B 818      14.707  16.173  16.262  1.00  0.00      B    H  
ATOM   2475  O   HOH B 819       2.841  23.351   7.098  1.00  0.00      B    O  
ATOM   2476  H1  HOH B 819       3.316  22.717   6.371  1.00  0.00      B    H  
ATOM   2477  H2  HOH B 819       3.585  23.744   7.640  1.00  0.00      B    H  
ATOM   2478  O   HOH B 820      36.551  34.912   3.521  1.00  0.00      B    O  
ATOM   2479  H1  HOH B 820      36.697  35.897   3.740  1.00  0.00      B    H  
ATOM   2480  H2  HOH B 820      35.927  34.512   4.201  1.00  0.00      B    H  
ATOM   2481  O   HOH B 821      26.225   7.624  11.861  1.00  0.00      B    O  
ATOM   2482  H1  HOH B 821      26.971   8.311  11.787  1.00  0.00      B    H  
ATOM   2483  H2  HOH B 821      26.091   7.223  10.946  1.00  0.00      B    H  
ATOM   2484  O   HOH B 822       4.226  38.626  10.876  1.00  0.00      B    O  
ATOM   2485  H1  HOH B 822       4.051  38.998  11.764  1.00  0.00      B    H  
ATOM   2486  H2  HOH B 822       3.362  38.553  10.368  1.00  0.00      B    H  
ATOM   2487  O   HOH B 823      21.823   3.496  15.456  1.00  0.00      B    O  
ATOM   2488  H1  HOH B 823      21.421   3.688  14.499  1.00  0.00      B    H  
ATOM   2489  H2  HOH B 823      22.754   3.780  15.481  1.00  0.00      B    H  
ATOM   2490  O   HOH B 824      15.489  15.328   5.159  1.00  0.00      B    O  
ATOM   2491  H1  HOH B 824      14.787  15.702   4.484  1.00  0.00      B    H  
ATOM   2492  H2  HOH B 824      15.088  14.468   5.541  1.00  0.00      B    H  
ATOM   2493  O   HOH B 825      21.115   6.430  13.646  1.00  0.00      B    O  
ATOM   2494  H1  HOH B 825      21.239   5.462  13.409  1.00  0.00      B    H  
ATOM   2495  H2  HOH B 825      21.431   6.965  12.882  1.00  0.00      B    H  
ATOM   2496  O   HOH B 826      20.842  27.697  -0.118  1.00  0.00      B    O  
ATOM   2497  H1  HOH B 826      20.990  27.692   0.899  1.00  0.00      B    H  
ATOM   2498  H2  HOH B 826      20.419  28.574  -0.356  1.00  0.00      B    H  
ATOM   2499  O   HOH B 827       4.879  24.721  27.492  1.00  0.00      B    O  
ATOM   2500  H1  HOH B 827       5.463  23.949  27.256  1.00  0.00      B    H  
ATOM   2501  H2  HOH B 827       5.062  25.456  26.852  1.00  0.00      B    H  
ATOM   2502  O   HOH B 828      11.530  27.576  10.015  1.00  0.00      B    O  
ATOM   2503  H1  HOH B 828      11.808  28.432  10.513  1.00  0.00      B    H  
ATOM   2504  H2  HOH B 828      12.285  27.180   9.480  1.00  0.00      B    H  
ATOM   2505  O   HOH B 829      20.782  34.576  13.298  1.00  0.00      B    O  
ATOM   2506  H1  HOH B 829      21.035  33.586  13.130  1.00  0.00      B    H  
ATOM   2507  H2  HOH B 829      19.735  34.613  13.317  1.00  0.00      B    H  
ATOM   2508  O   HOH B 830       7.383  26.828   2.241  1.00  0.00      B    O  
ATOM   2509  H1  HOH B 830       7.149  27.771   2.500  1.00  0.00      B    H  
ATOM   2510  H2  HOH B 830       6.579  26.187   2.382  1.00  0.00      B    H  
ATOM   2511  O   HOH B 831       4.145  11.663  26.854  1.00  0.00      B    O  
ATOM   2512  H1  HOH B 831       4.782  11.725  27.664  1.00  0.00      B    H  
ATOM   2513  H2  HOH B 831       4.396  12.504  26.336  1.00  0.00      B    H  
ATOM   2514  O   HOH B 832       5.295  17.223  28.095  1.00  0.00      B    O  
ATOM   2515  H1  HOH B 832       4.575  17.475  28.756  1.00  0.00      B    H  
ATOM   2516  H2  HOH B 832       5.651  18.032  27.623  1.00  0.00      B    H  
ATOM   2517  O   HOH B 833       6.831  29.784   2.829  1.00  0.00      B    O  
ATOM   2518  H1  HOH B 833       5.883  29.953   2.446  1.00  0.00      B    H  
ATOM   2519  H2  HOH B 833       7.465  30.459   2.338  1.00  0.00      B    H  
ATOM   2520  O   HOH B 834      27.788   4.800  20.239  1.00  0.00      B    O  
ATOM   2521  H1  HOH B 834      28.462   4.881  21.025  1.00  0.00      B    H  
ATOM   2522  H2  HOH B 834      28.266   5.084  19.430  1.00  0.00      B    H  
ATOM   2523  O   HOH B 835       0.993   7.306  30.050  1.00  0.00      B    O  
ATOM   2524  H1  HOH B 835       1.384   6.923  30.910  1.00  0.00      B    H  
ATOM   2525  H2  HOH B 835       1.455   6.806  29.252  1.00  0.00      B    H  
ATOM   2526  O   HOH B 836      29.825  14.736   8.561  1.00  0.00      B    O  
ATOM   2527  H1  HOH B 836      29.613  13.811   8.911  1.00  0.00      B    H  
ATOM   2528  H2  HOH B 836      29.176  14.871   7.771  1.00  0.00      B    H  
ATOM   2529  O   HOH B 837      38.120   2.755  24.288  1.00  0.00      B    O  
ATOM   2530  H1  HOH B 837      37.129   2.786  23.981  1.00  0.00      B    H  
ATOM   2531  H2  HOH B 837      38.512   1.921  23.847  1.00  0.00      B    H  
ATOM   2532  O   HOH B 838      17.949  21.576   1.845  1.00  0.00      B    O  
ATOM   2533  H1  HOH B 838      17.349  21.823   2.608  1.00  0.00      B    H  
ATOM   2534  H2  HOH B 838      17.914  20.560   1.720  1.00  0.00      B    H  
ATOM   2535  O   HOH B 839      36.791  21.990  37.798  1.00  0.00      B    O  
ATOM   2536  H1  HOH B 839      36.746  22.158  38.824  1.00  0.00      B    H  
ATOM   2537  H2  HOH B 839      35.818  22.104  37.450  1.00  0.00      B    H  
ATOM   2538  O   HOH B 840      15.582  26.660   7.994  1.00  0.00      B    O  
ATOM   2539  H1  HOH B 840      15.208  25.783   8.337  1.00  0.00      B    H  
ATOM   2540  H2  HOH B 840      16.588  26.580   7.796  1.00  0.00      B    H  
ATOM   2541  O   HOH B 841      25.413   7.645  18.082  1.00  0.00      B    O  
ATOM   2542  H1  HOH B 841      24.801   8.137  17.422  1.00  0.00      B    H  
ATOM   2543  H2  HOH B 841      25.704   6.735  17.561  1.00  0.00      B    H  
ATOM   2544  O   HOH B 842      37.394  10.347  32.927  1.00  0.00      B    O  
ATOM   2545  H1  HOH B 842      37.587   9.431  32.584  1.00  0.00      B    H  
ATOM   2546  H2  HOH B 842      37.363  10.216  33.959  1.00  0.00      B    H  
ATOM   2547  O   HOH B 843      29.283  36.578  30.965  1.00  0.00      B    O  
ATOM   2548  H1  HOH B 843      29.000  36.593  29.986  1.00  0.00      B    H  
ATOM   2549  H2  HOH B 843      29.143  37.494  31.324  1.00  0.00      B    H  
ATOM   2550  O   HOH B 844      18.233  35.588  32.520  1.00  0.00      B    O  
ATOM   2551  H1  HOH B 844      18.742  36.093  33.210  1.00  0.00      B    H  
ATOM   2552  H2  HOH B 844      18.662  35.906  31.625  1.00  0.00      B    H  
ATOM   2553  O   HOH B 845      35.167   0.386  15.409  1.00  0.00      B    O  
ATOM   2554  H1  HOH B 845      35.557  -0.543  15.567  1.00  0.00      B    H  
ATOM   2555  H2  HOH B 845      35.937   1.059  15.190  1.00  0.00      B    H  
ATOM   2556  O   HOH B 846      18.448  18.904   1.104  1.00  0.00      B    O  
ATOM   2557  H1  HOH B 846      18.293  19.153   0.143  1.00  0.00      B    H  
ATOM   2558  H2  HOH B 846      18.991  18.021   1.092  1.00  0.00      B    H  
ATOM   2559  O   HOH B 847      38.093   3.489   7.923  1.00  0.00      B    O  
ATOM   2560  H1  HOH B 847      38.200   3.505   8.952  1.00  0.00      B    H  
ATOM   2561  H2  HOH B 847      38.662   4.258   7.683  1.00  0.00      B    H  
ATOM   2562  O   HOH B 848      27.711  18.397  33.829  1.00  0.00      B    O  
ATOM   2563  H1  HOH B 848      28.529  17.860  33.488  1.00  0.00      B    H  
ATOM   2564  H2  HOH B 848      27.658  18.273  34.814  1.00  0.00      B    H  
ATOM   2565  O   HOH B 849      16.913   9.714   5.527  1.00  0.00      B    O  
ATOM   2566  H1  HOH B 849      17.287  10.559   5.126  1.00  0.00      B    H  
ATOM   2567  H2  HOH B 849      16.200  10.032   6.166  1.00  0.00      B    H  
ATOM   2568  O   HOH B 850      15.540  10.156   1.591  1.00  0.00      B    O  
ATOM   2569  H1  HOH B 850      15.698   9.470   2.339  1.00  0.00      B    H  
ATOM   2570  H2  HOH B 850      15.712  11.093   1.941  1.00  0.00      B    H  
ATOM   2571  O   HOH B 851      15.626   3.140   2.305  1.00  0.00      B    O  
ATOM   2572  H1  HOH B 851      15.221   2.846   3.172  1.00  0.00      B    H  
ATOM   2573  H2  HOH B 851      15.620   4.128   2.355  1.00  0.00      B    H  
ATOM   2574  O   HOH B 852       0.522  11.208  21.546  1.00  0.00      B    O  
ATOM   2575  H1  HOH B 852      -0.010  12.079  21.614  1.00  0.00      B    H  
ATOM   2576  H2  HOH B 852       1.460  11.505  21.321  1.00  0.00      B    H  
ATOM   2577  O   HOH B 853       6.216   4.538  15.046  1.00  0.00      B    O  
ATOM   2578  H1  HOH B 853       7.005   4.684  15.668  1.00  0.00      B    H  
ATOM   2579  H2  HOH B 853       6.264   5.314  14.402  1.00  0.00      B    H  
ATOM   2580  O   HOH B 854       2.298   7.554   0.590  1.00  0.00      B    O  
ATOM   2581  H1  HOH B 854       2.360   8.216   1.279  1.00  0.00      B    H  
ATOM   2582  H2  HOH B 854       3.203   7.437   0.195  1.00  0.00      B    H  
ATOM   2583  O   HOH B 855       2.439  11.267  11.436  1.00  0.00      B    O  
ATOM   2584  H1  HOH B 855       3.106  11.943  11.082  1.00  0.00      B    H  
ATOM   2585  H2  HOH B 855       1.497  11.572  11.132  1.00  0.00      B    H  
ATOM   2586  O   HOH B 856      31.429   6.755  35.721  1.00  0.00      B    O  
ATOM   2587  H1  HOH B 856      32.083   6.911  35.004  1.00  0.00      B    H  
ATOM   2588  H2  HOH B 856      30.974   7.650  35.834  1.00  0.00      B    H  
ATOM   2589  O   HOH B 857      33.950  11.640  36.204  1.00  0.00      B    O  
ATOM   2590  H1  HOH B 857      34.622  12.332  35.966  1.00  0.00      B    H  
ATOM   2591  H2  HOH B 857      34.135  10.872  35.581  1.00  0.00      B    H  
ATOM   2592  O   HOH B 858      16.161  16.757   9.259  1.00  0.00      B    O  
ATOM   2593  H1  HOH B 858      16.031  17.315   8.416  1.00  0.00      B    H  
ATOM   2594  H2  HOH B 858      15.633  15.908   9.228  1.00  0.00      B    H  
ATOM   2595  O   HOH B 859       3.489  29.553  18.998  1.00  0.00      B    O  
ATOM   2596  H1  HOH B 859       4.114  29.434  18.160  1.00  0.00      B    H  
ATOM   2597  H2  HOH B 859       2.648  28.972  18.803  1.00  0.00      B    H  
ATOM   2598  O   HOH B 860      30.469  32.127  37.537  1.00  0.00      B    O  
ATOM   2599  H1  HOH B 860      31.175  32.752  37.862  1.00  0.00      B    H  
ATOM   2600  H2  HOH B 860      30.884  31.283  37.171  1.00  0.00      B    H  
ATOM   2601  O   HOH B 861      21.397  32.251  27.914  1.00  0.00      B    O  
ATOM   2602  H1  HOH B 861      20.642  32.962  27.916  1.00  0.00      B    H  
ATOM   2603  H2  HOH B 861      22.284  32.692  27.611  1.00  0.00      B    H  
ATOM   2604  O   HOH B 862      31.037  34.528  31.763  1.00  0.00      B    O  
ATOM   2605  H1  HOH B 862      31.032  33.715  31.124  1.00  0.00      B    H  
ATOM   2606  H2  HOH B 862      30.511  35.260  31.341  1.00  0.00      B    H  
ATOM   2607  O   HOH B 863      26.968  36.695   0.714  1.00  0.00      B    O  
ATOM   2608  H1  HOH B 863      27.718  36.265   1.230  1.00  0.00      B    H  
ATOM   2609  H2  HOH B 863      27.147  36.436  -0.257  1.00  0.00      B    H  
ATOM   2610  O   HOH B 864      15.497   4.228  15.558  1.00  0.00      B    O  
ATOM   2611  H1  HOH B 864      14.965   3.366  15.741  1.00  0.00      B    H  
ATOM   2612  H2  HOH B 864      15.161   4.627  14.700  1.00  0.00      B    H  
ATOM   2613  O   HOH B 865       1.342  28.154  12.823  1.00  0.00      B    O  
ATOM   2614  H1  HOH B 865       0.383  28.197  13.208  1.00  0.00      B    H  
ATOM   2615  H2  HOH B 865       1.171  28.129  11.860  1.00  0.00      B    H  
ATOM   2616  O   HOH B 866       0.776  11.562   1.872  1.00  0.00      B    O  
ATOM   2617  H1  HOH B 866       0.125  10.839   2.198  1.00  0.00      B    H  
ATOM   2618  H2  HOH B 866       0.645  12.438   2.408  1.00  0.00      B    H  
ATOM   2619  O   HOH B 867      14.103  33.967  16.402  1.00  0.00      B    O  
ATOM   2620  H1  HOH B 867      14.610  33.344  15.853  1.00  0.00      B    H  
ATOM   2621  H2  HOH B 867      13.481  34.492  15.813  1.00  0.00      B    H  
ATOM   2622  O   HOH B 868      32.803  11.731  10.897  1.00  0.00      B    O  
ATOM   2623  H1  HOH B 868      33.791  11.636  10.850  1.00  0.00      B    H  
ATOM   2624  H2  HOH B 868      32.641  12.513  10.293  1.00  0.00      B    H  
ATOM   2625  O   HOH B 869      35.800  18.536  39.120  1.00  0.00      B    O  
ATOM   2626  H1  HOH B 869      36.543  18.160  38.554  1.00  0.00      B    H  
ATOM   2627  H2  HOH B 869      34.964  18.522  38.559  1.00  0.00      B    H  
ATOM   2628  O   HOH B 870      28.332  26.669  38.608  1.00  0.00      B    O  
ATOM   2629  H1  HOH B 870      28.701  25.742  38.818  1.00  0.00      B    H  
ATOM   2630  H2  HOH B 870      27.497  26.719  39.041  1.00  0.00      B    H  
ATOM   2631  O   HOH B 871      35.668  14.900  21.253  1.00  0.00      B    O  
ATOM   2632  H1  HOH B 871      35.393  15.754  21.775  1.00  0.00      B    H  
ATOM   2633  H2  HOH B 871      35.436  14.105  21.855  1.00  0.00      B    H  
ATOM   2634  O   HOH B 872       4.645  31.539  10.782  1.00  0.00      B    O  
ATOM   2635  H1  HOH B 872       4.360  30.927  11.566  1.00  0.00      B    H  
ATOM   2636  H2  HOH B 872       4.214  31.109   9.979  1.00  0.00      B    H  
ATOM   2637  O   HOH B 873      24.513   0.983  18.134  1.00  0.00      B    O  
ATOM   2638  H1  HOH B 873      25.104   1.806  18.349  1.00  0.00      B    H  
ATOM   2639  H2  HOH B 873      25.159   0.262  17.932  1.00  0.00      B    H  
ATOM   2640  O   HOH B 874       8.194  15.081  18.018  1.00  0.00      B    O  
ATOM   2641  H1  HOH B 874       7.326  15.489  17.736  1.00  0.00      B    H  
ATOM   2642  H2  HOH B 874       8.945  15.781  18.026  1.00  0.00      B    H  
ATOM   2643  O   HOH B 875      21.311   4.711  17.961  1.00  0.00      B    O  
ATOM   2644  H1  HOH B 875      21.568   4.192  17.148  1.00  0.00      B    H  
ATOM   2645  H2  HOH B 875      21.951   4.332  18.678  1.00  0.00      B    H  
ATOM   2646  O   HOH B 876      16.303   3.040  12.274  1.00  0.00      B    O  
ATOM   2647  H1  HOH B 876      15.498   3.571  12.578  1.00  0.00      B    H  
ATOM   2648  H2  HOH B 876      16.244   2.906  11.327  1.00  0.00      B    H  
ATOM   2649  O   HOH B 877      14.947   1.894   5.233  1.00  0.00      B    O  
ATOM   2650  H1  HOH B 877      14.141   1.812   5.899  1.00  0.00      B    H  
ATOM   2651  H2  HOH B 877      14.752   1.348   4.356  1.00  0.00      B    H  
ATOM   2652  O   HOH B 878      33.918  25.280  15.431  1.00  0.00      B    O  
ATOM   2653  H1  HOH B 878      34.597  25.591  16.173  1.00  0.00      B    H  
ATOM   2654  H2  HOH B 878      33.962  24.265  15.397  1.00  0.00      B    H  
ATOM   2655  O   HOH B 879      37.651  27.436  34.183  1.00  0.00      B    O  
ATOM   2656  H1  HOH B 879      37.875  26.977  35.060  1.00  0.00      B    H  
ATOM   2657  H2  HOH B 879      37.235  28.375  34.404  1.00  0.00      B    H  
ATOM   2658  O   HOH B 880      33.549  17.509  29.425  1.00  0.00      B    O  
ATOM   2659  H1  HOH B 880      33.099  16.998  30.214  1.00  0.00      B    H  
ATOM   2660  H2  HOH B 880      34.014  18.319  29.800  1.00  0.00      B    H  
ATOM   2661  O   HOH B 881      32.481  37.119  15.432  1.00  0.00      B    O  
ATOM   2662  H1  HOH B 881      33.146  36.983  14.657  1.00  0.00      B    H  
ATOM   2663  H2  HOH B 881      31.639  36.687  15.088  1.00  0.00      B    H  
ATOM   2664  O   HOH B 882      15.906  28.806  26.530  1.00  0.00      B    O  
ATOM   2665  H1  HOH B 882      15.500  28.074  26.029  1.00  0.00      B    H  
ATOM   2666  H2  HOH B 882      15.272  29.620  26.493  1.00  0.00      B    H  
ATOM   2667  O   HOH B 883       0.564  24.729  31.499  1.00  0.00      B    O  
ATOM   2668  H1  HOH B 883       1.326  24.436  30.979  1.00  0.00      B    H  
ATOM   2669  H2  HOH B 883       0.824  24.664  32.496  1.00  0.00      B    H  
ATOM   2670  O   HOH B 884       7.481  39.384   7.528  1.00  0.00      B    O  
ATOM   2671  H1  HOH B 884       6.466  39.232   7.420  1.00  0.00      B    H  
ATOM   2672  H2  HOH B 884       7.829  38.465   7.246  1.00  0.00      B    H  
ATOM   2673  O   HOH B 885      16.148  23.149  10.758  1.00  0.00      B    O  
ATOM   2674  H1  HOH B 885      16.295  22.565   9.981  1.00  0.00      B    H  
ATOM   2675  H2  HOH B 885      16.604  22.681  11.522  1.00  0.00      B    H  
ATOM   2676  O   HOH B 886      30.967  27.095   4.857  1.00  0.00      B    O  
ATOM   2677  H1  HOH B 886      30.407  26.275   5.193  1.00  0.00      B    H  
ATOM   2678  H2  HOH B 886      31.904  26.730   4.746  1.00  0.00      B    H  
ATOM   2679  O   HOH B 887      24.840  29.474  11.651  1.00  0.00      B    O  
ATOM   2680  H1  HOH B 887      24.507  30.411  11.825  1.00  0.00      B    H  
ATOM   2681  H2  HOH B 887      24.072  28.902  11.810  1.00  0.00      B    H  
ATOM   2682  O   HOH B 888      31.908  12.842  14.010  1.00  0.00      B    O  
ATOM   2683  H1  HOH B 888      31.405  12.182  14.606  1.00  0.00      B    H  
ATOM   2684  H2  HOH B 888      32.350  12.205  13.371  1.00  0.00      B    H  
ATOM   2685  O   HOH B 889      19.057  29.288  13.234  1.00  0.00      B    O  
ATOM   2686  H1  HOH B 889      19.477  28.443  13.537  1.00  0.00      B    H  
ATOM   2687  H2  HOH B 889      18.803  29.753  14.121  1.00  0.00      B    H  
ATOM   2688  O   HOH B 890       6.620   5.985  24.717  1.00  0.00      B    O  
ATOM   2689  H1  HOH B 890       5.668   5.647  24.772  1.00  0.00      B    H  
ATOM   2690  H2  HOH B 890       7.111   6.073  25.626  1.00  0.00      B    H  
ATOM   2691  O   HOH B 891       9.600  15.210   0.030  1.00  0.00      B    O  
ATOM   2692  H1  HOH B 891      10.137  14.403   0.396  1.00  0.00      B    H  
ATOM   2693  H2  HOH B 891       8.629  15.068   0.226  1.00  0.00      B    H  
ATOM   2694  O   HOH B 892       6.852  20.269  33.882  1.00  0.00      B    O  
ATOM   2695  H1  HOH B 892       7.513  21.104  33.929  1.00  0.00      B    H  
ATOM   2696  H2  HOH B 892       5.883  20.516  33.756  1.00  0.00      B    H  
ATOM   2697  O   HOH B 893      34.058   8.804  23.731  1.00  0.00      B    O  
ATOM   2698  H1  HOH B 893      33.134   8.394  23.468  1.00  0.00      B    H  
ATOM   2699  H2  HOH B 893      34.694   8.037  23.823  1.00  0.00      B    H  
ATOM   2700  O   HOH B 894      23.601   4.506  33.352  1.00  0.00      B    O  
ATOM   2701  H1  HOH B 894      22.661   4.586  32.999  1.00  0.00      B    H  
ATOM   2702  H2  HOH B 894      24.048   3.670  32.996  1.00  0.00      B    H  
ATOM   2703  O   HOH B 895      38.802  34.209  16.366  1.00  0.00      B    O  
ATOM   2704  H1  HOH B 895      38.458  35.151  16.413  1.00  0.00      B    H  
ATOM   2705  H2  HOH B 895      38.183  33.592  16.937  1.00  0.00      B    H  
ATOM   2706  O   HOH B 896      36.764  25.048  10.874  1.00  0.00      B    O  
ATOM   2707  H1  HOH B 896      35.820  24.881  10.969  1.00  0.00      B    H  
ATOM   2708  H2  HOH B 896      36.769  26.009  10.609  1.00  0.00      B    H  
ATOM   2709  O   HOH B 897      -0.013  30.018  23.039  1.00  0.00      B    O  
ATOM   2710  H1  HOH B 897      -0.274  29.083  23.259  1.00  0.00      B    H  
ATOM   2711  H2  HOH B 897       0.432  29.953  22.105  1.00  0.00      B    H  
ATOM   2712  O   HOH B 898       1.643  10.549  37.240  1.00  0.00      B    O  
ATOM   2713  H1  HOH B 898       2.351  10.563  37.990  1.00  0.00      B    H  
ATOM   2714  H2  HOH B 898       1.061  11.319  37.371  1.00  0.00      B    H  
ATOM   2715  O   HOH B 899       6.553  26.857  19.038  1.00  0.00      B    O  
ATOM   2716  H1  HOH B 899       7.230  27.493  18.619  1.00  0.00      B    H  
ATOM   2717  H2  HOH B 899       6.976  26.229  19.735  1.00  0.00      B    H  
ATOM   2718  O   HOH B 900      11.247  10.269   8.340  1.00  0.00      B    O  
ATOM   2719  H1  HOH B 900      10.903   9.559   7.680  1.00  0.00      B    H  
ATOM   2720  H2  HOH B 900      11.749   9.666   9.029  1.00  0.00      B    H  
ATOM   2721  O   HOH B 901      26.359  26.050  13.271  1.00  0.00      B    O  
ATOM   2722  H1  HOH B 901      26.665  25.631  12.375  1.00  0.00      B    H  
ATOM   2723  H2  HOH B 901      26.858  26.906  13.464  1.00  0.00      B    H  
ATOM   2724  O   HOH B 902      30.224  31.250  13.497  1.00  0.00      B    O  
ATOM   2725  H1  HOH B 902      29.833  32.029  14.080  1.00  0.00      B    H  
ATOM   2726  H2  HOH B 902      30.692  30.635  14.155  1.00  0.00      B    H  
ATOM   2727  O   HOH B 903      35.779   6.812  32.899  1.00  0.00      B    O  
ATOM   2728  H1  HOH B 903      35.929   6.855  33.891  1.00  0.00      B    H  
ATOM   2729  H2  HOH B 903      36.664   7.212  32.566  1.00  0.00      B    H  
ATOM   2730  O   HOH B 904      15.695   1.410  32.590  1.00  0.00      B    O  
ATOM   2731  H1  HOH B 904      15.514   1.411  31.554  1.00  0.00      B    H  
ATOM   2732  H2  HOH B 904      16.400   2.104  32.749  1.00  0.00      B    H  
ATOM   2733  O   HOH B 905      15.345   7.347  34.929  1.00  0.00      B    O  
ATOM   2734  H1  HOH B 905      15.733   7.021  34.057  1.00  0.00      B    H  
ATOM   2735  H2  HOH B 905      15.798   8.139  35.340  1.00  0.00      B    H  
ATOM   2736  O   HOH B 906      10.076   4.190  26.967  1.00  0.00      B    O  
ATOM   2737  H1  HOH B 906      10.442   3.249  26.947  1.00  0.00      B    H  
ATOM   2738  H2  HOH B 906      10.373   4.677  27.849  1.00  0.00      B    H  
ATOM   2739  O   HOH B 907       8.404   8.964  20.865  1.00  0.00      B    O  
ATOM   2740  H1  HOH B 907       8.572   9.902  21.233  1.00  0.00      B    H  
ATOM   2741  H2  HOH B 907       8.821   9.001  19.928  1.00  0.00      B    H  
ATOM   2742  O   HOH B 908      33.788   2.878   1.156  1.00  0.00      B    O  
ATOM   2743  H1  HOH B 908      34.102   3.548   0.529  1.00  0.00      B    H  
ATOM   2744  H2  HOH B 908      34.562   2.439   1.629  1.00  0.00      B    H  
ATOM   2745  O   HOH B 909      27.130  24.321  20.815  1.00  0.00      B    O  
ATOM   2746  H1  HOH B 909      27.824  24.706  20.227  1.00  0.00      B    H  
ATOM   2747  H2  HOH B 909      27.573  23.779  21.533  1.00  0.00      B    H  
ATOM   2748  O   HOH B 910      37.589   9.804  35.633  1.00  0.00      B    O  
ATOM   2749  H1  HOH B 910      37.551  10.605  36.231  1.00  0.00      B    H  
ATOM   2750  H2  HOH B 910      36.687   9.342  35.858  1.00  0.00      B    H  
ATOM   2751  O   HOH B 911       9.409  28.864   6.181  1.00  0.00      B    O  
ATOM   2752  H1  HOH B 911       8.454  29.156   6.347  1.00  0.00      B    H  
ATOM   2753  H2  HOH B 911       9.951  29.680   6.436  1.00  0.00      B    H  
ATOM   2754  O   HOH B 912      29.771  11.280  25.441  1.00  0.00      B    O  
ATOM   2755  H1  HOH B 912      29.543  10.716  26.269  1.00  0.00      B    H  
ATOM   2756  H2  HOH B 912      30.061  12.238  25.767  1.00  0.00      B    H  
ATOM   2757  O   HOH B 913      25.502  26.983  25.994  1.00  0.00      B    O  
ATOM   2758  H1  HOH B 913      24.557  26.881  25.730  1.00  0.00      B    H  
ATOM   2759  H2  HOH B 913      26.060  26.270  25.503  1.00  0.00      B    H  
ATOM   2760  O   HOH B 914       3.811  27.522  16.520  1.00  0.00      B    O  
ATOM   2761  H1  HOH B 914       3.681  27.210  15.541  1.00  0.00      B    H  
ATOM   2762  H2  HOH B 914       4.582  28.206  16.575  1.00  0.00      B    H  
ATOM   2763  O   HOH B 915      30.301  15.118  16.006  1.00  0.00      B    O  
ATOM   2764  H1  HOH B 915      30.720  15.361  15.131  1.00  0.00      B    H  
ATOM   2765  H2  HOH B 915      30.835  14.344  16.437  1.00  0.00      B    H  
ATOM   2766  O   HOH B 916      18.770   6.121  18.584  1.00  0.00      B    O  
ATOM   2767  H1  HOH B 916      19.208   6.811  19.186  1.00  0.00      B    H  
ATOM   2768  H2  HOH B 916      18.790   5.249  19.148  1.00  0.00      B    H  
ATOM   2769  O   HOH B 917      23.263  16.513  13.805  1.00  0.00      B    O  
ATOM   2770  H1  HOH B 917      23.270  17.512  14.066  1.00  0.00      B    H  
ATOM   2771  H2  HOH B 917      23.036  15.964  14.601  1.00  0.00      B    H  
ATOM   2772  O   HOH B 918       8.581  21.939  25.048  1.00  0.00      B    O  
ATOM   2773  H1  HOH B 918       9.022  21.955  25.932  1.00  0.00      B    H  
ATOM   2774  H2  HOH B 918       9.146  22.355  24.357  1.00  0.00      B    H  
ATOM   2775  O   HOH B 919       8.238  34.096  18.817  1.00  0.00      B    O  
ATOM   2776  H1  HOH B 919       9.102  34.392  18.413  1.00  0.00      B    H  
ATOM   2777  H2  HOH B 919       7.784  33.563  18.093  1.00  0.00      B    H  
ATOM   2778  O   HOH B 920      33.045   3.605  28.744  1.00  0.00      B    O  
ATOM   2779  H1  HOH B 920      33.341   4.216  29.476  1.00  0.00      B    H  
ATOM   2780  H2  HOH B 920      32.612   4.171  28.081  1.00  0.00      B    H  
ATOM   2781  O   HOH B 921      17.334  37.179  15.000  1.00  0.00      B    O  
ATOM   2782  H1  HOH B 921      16.323  36.944  14.893  1.00  0.00      B    H  
ATOM   2783  H2  HOH B 921      17.509  38.071  14.439  1.00  0.00      B    H  
ATOM   2784  O   HOH B 922      10.572  28.829  38.641  1.00  0.00      B    O  
ATOM   2785  H1  HOH B 922      11.207  28.305  39.218  1.00  0.00      B    H  
ATOM   2786  H2  HOH B 922      10.401  29.739  39.064  1.00  0.00      B    H  
ATOM   2787  O   HOH B 923      18.338   0.145  13.757  1.00  0.00      B    O  
ATOM   2788  H1  HOH B 923      18.411   1.174  13.822  1.00  0.00      B    H  
ATOM   2789  H2  HOH B 923      19.078  -0.218  13.092  1.00  0.00      B    H  
ATOM   2790  O   HOH B 924      12.050  37.186  29.426  1.00  0.00      B    O  
ATOM   2791  H1  HOH B 924      11.888  38.160  29.307  1.00  0.00      B    H  
ATOM   2792  H2  HOH B 924      11.459  36.719  28.756  1.00  0.00      B    H  
ATOM   2793  O   HOH B 925      18.830   8.526  16.630  1.00  0.00      B    O  
ATOM   2794  H1  HOH B 925      18.000   8.110  16.248  1.00  0.00      B    H  
ATOM   2795  H2  HOH B 925      19.551   7.786  16.605  1.00  0.00      B    H  
ATOM   2796  O   HOH B 926      11.619  25.084   6.893  1.00  0.00      B    O  
ATOM   2797  H1  HOH B 926      12.164  25.364   6.087  1.00  0.00      B    H  
ATOM   2798  H2  HOH B 926      12.271  24.899   7.691  1.00  0.00      B    H  
ATOM   2799  O   HOH B 927      28.114  16.217  39.046  1.00  0.00      B    O  
ATOM   2800  H1  HOH B 927      27.937  16.282  38.069  1.00  0.00      B    H  
ATOM   2801  H2  HOH B 927      27.237  16.215  39.590  1.00  0.00      B    H  
ATOM   2802  O   HOH B 928      35.910  30.211  15.879  1.00  0.00      B    O  
ATOM   2803  H1  HOH B 928      35.816  31.132  15.340  1.00  0.00      B    H  
ATOM   2804  H2  HOH B 928      35.004  29.996  16.275  1.00  0.00      B    H  
ATOM   2805  O   HOH B 929      12.014  13.402  33.152  1.00  0.00      B    O  
ATOM   2806  H1  HOH B 929      11.579  14.292  33.308  1.00  0.00      B    H  
ATOM   2807  H2  HOH B 929      11.308  12.744  33.498  1.00  0.00      B    H  
ATOM   2808  O   HOH B 930      25.035  21.495  36.830  1.00  0.00      B    O  
ATOM   2809  H1  HOH B 930      24.198  21.452  37.408  1.00  0.00      B    H  
ATOM   2810  H2  HOH B 930      25.571  22.310  37.146  1.00  0.00      B    H  
ATOM   2811  O   HOH B 931      19.014  36.683  30.036  1.00  0.00      B    O  
ATOM   2812  H1  HOH B 931      19.750  36.284  29.444  1.00  0.00      B    H  
ATOM   2813  H2  HOH B 931      18.117  36.281  29.711  1.00  0.00      B    H  
ATOM   2814  O   HOH B 932      14.259   1.781  15.578  1.00  0.00      B    O  
ATOM   2815  H1  HOH B 932      14.632   1.291  16.351  1.00  0.00      B    H  
ATOM   2816  H2  HOH B 932      13.881   1.203  14.847  1.00  0.00      B    H  
ATOM   2817  O   HOH B 933      20.998   6.673  30.388  1.00  0.00      B    O  
ATOM   2818  H1  HOH B 933      20.481   6.010  29.753  1.00  0.00      B    H  
ATOM   2819  H2  HOH B 933      21.692   6.248  30.963  1.00  0.00      B    H  
ATOM   2820  O   HOH B 934       6.632   9.060  11.217  1.00  0.00      B    O  
ATOM   2821  H1  HOH B 934       6.831   9.976  11.472  1.00  0.00      B    H  
ATOM   2822  H2  HOH B 934       7.507   8.576  10.957  1.00  0.00      B    H  
ATOM   2823  O   HOH B 935       6.882   7.430   7.099  1.00  0.00      B    O  
ATOM   2824  H1  HOH B 935       6.712   8.408   6.872  1.00  0.00      B    H  
ATOM   2825  H2  HOH B 935       7.089   6.940   6.228  1.00  0.00      B    H  
ATOM   2826  O   HOH B 936      22.814  16.460  21.119  1.00  0.00      B    O  
ATOM   2827  H1  HOH B 936      23.352  15.726  21.436  1.00  0.00      B    H  
ATOM   2828  H2  HOH B 936      22.970  17.197  21.727  1.00  0.00      B    H  
ATOM   2829  O   HOH B 937      23.693  19.217  13.738  1.00  0.00      B    O  
ATOM   2830  H1  HOH B 937      24.642  19.500  13.700  1.00  0.00      B    H  
ATOM   2831  H2  HOH B 937      23.134  19.673  14.432  1.00  0.00      B    H  
ATOM   2832  O   HOH B 938      33.477  10.613  38.624  1.00  0.00      B    O  
ATOM   2833  H1  HOH B 938      33.700  10.823  37.680  1.00  0.00      B    H  
ATOM   2834  H2  HOH B 938      33.871   9.720  38.887  1.00  0.00      B    H  
ATOM   2835  O   HOH B 939      37.524  11.335   5.024  1.00  0.00      B    O  
ATOM   2836  H1  HOH B 939      37.554  11.035   4.019  1.00  0.00      B    H  
ATOM   2837  H2  HOH B 939      36.744  11.889   5.146  1.00  0.00      B    H  
ATOM   2838  O   HOH B 940      29.596  28.560   7.972  1.00  0.00      B    O  
ATOM   2839  H1  HOH B 940      28.924  27.910   8.393  1.00  0.00      B    H  
ATOM   2840  H2  HOH B 940      30.157  28.159   7.240  1.00  0.00      B    H  
ATOM   2841  O   HOH B 941      37.815  35.765   7.468  1.00  0.00      B    O  
ATOM   2842  H1  HOH B 941      38.048  34.849   7.207  1.00  0.00      B    H  
ATOM   2843  H2  HOH B 941      37.150  35.748   8.255  1.00  0.00      B    H  
ATOM   2844  O   HOH B 942       4.529   7.971  10.252  1.00  0.00      B    O  
ATOM   2845  H1  HOH B 942       5.374   8.371  10.640  1.00  0.00      B    H  
ATOM   2846  H2  HOH B 942       4.821   7.147   9.708  1.00  0.00      B    H  
ATOM   2847  O   HOH B 943      23.626  20.659  18.118  1.00  0.00      B    O  
ATOM   2848  H1  HOH B 943      23.580  19.686  18.479  1.00  0.00      B    H  
ATOM   2849  H2  HOH B 943      24.475  21.113  18.535  1.00  0.00      B    H  
ATOM   2850  O   HOH B 944      34.925  22.327  20.345  1.00  0.00      B    O  
ATOM   2851  H1  HOH B 944      35.020  21.875  21.248  1.00  0.00      B    H  
ATOM   2852  H2  HOH B 944      34.906  23.353  20.423  1.00  0.00      B    H  
ATOM   2853  O   HOH B 945       0.652   0.728  23.814  1.00  0.00      B    O  
ATOM   2854  H1  HOH B 945       0.885   0.133  23.055  1.00  0.00      B    H  
ATOM   2855  H2  HOH B 945       0.184   0.096  24.466  1.00  0.00      B    H  
ATOM   2856  O   HOH B 946      38.532  13.720  30.874  1.00  0.00      B    O  
ATOM   2857  H1  HOH B 946      38.334  14.562  30.417  1.00  0.00      B    H  
ATOM   2858  H2  HOH B 946      38.001  13.003  30.402  1.00  0.00      B    H  
ATOM   2859  O   HOH B 947       9.693  11.691  12.005  1.00  0.00      B    O  
ATOM   2860  H1  HOH B 947      10.517  12.248  12.335  1.00  0.00      B    H  
ATOM   2861  H2  HOH B 947       9.712  11.646  11.009  1.00  0.00      B    H  
ATOM   2862  O   HOH B 948      12.038  32.828  28.448  1.00  0.00      B    O  
ATOM   2863  H1  HOH B 948      11.031  32.810  28.397  1.00  0.00      B    H  
ATOM   2864  H2  HOH B 948      12.394  33.306  27.644  1.00  0.00      B    H  
ATOM   2865  O   HOH B 949      12.842  34.467   5.136  1.00  0.00      B    O  
ATOM   2866  H1  HOH B 949      12.796  33.764   4.393  1.00  0.00      B    H  
ATOM   2867  H2  HOH B 949      12.019  34.283   5.697  1.00  0.00      B    H  
ATOM   2868  O   HOH B 950       6.624  34.677  25.903  1.00  0.00      B    O  
ATOM   2869  H1  HOH B 950       5.831  35.229  25.623  1.00  0.00      B    H  
ATOM   2870  H2  HOH B 950       7.161  34.489  25.082  1.00  0.00      B    H  
ATOM   2871  O   HOH B 951      12.045  12.828   7.518  1.00  0.00      B    O  
ATOM   2872  H1  HOH B 951      11.922  11.840   7.620  1.00  0.00      B    H  
ATOM   2873  H2  HOH B 951      11.190  13.251   7.822  1.00  0.00      B    H  
ATOM   2874  O   HOH B 952      19.479  25.690  34.664  1.00  0.00      B    O  
ATOM   2875  H1  HOH B 952      20.101  26.299  34.106  1.00  0.00      B    H  
ATOM   2876  H2  HOH B 952      19.303  26.072  35.616  1.00  0.00      B    H  
ATOM   2877  O   HOH B 953      15.055  17.512  12.282  1.00  0.00      B    O  
ATOM   2878  H1  HOH B 953      15.982  17.111  12.442  1.00  0.00      B    H  
ATOM   2879  H2  HOH B 953      14.508  17.412  13.152  1.00  0.00      B    H  
ATOM   2880  O   HOH B 954      20.657  25.099  11.963  1.00  0.00      B    O  
ATOM   2881  H1  HOH B 954      19.970  24.681  11.385  1.00  0.00      B    H  
ATOM   2882  H2  HOH B 954      21.330  24.378  12.196  1.00  0.00      B    H  
ATOM   2883  O   HOH B 955      16.139   0.154  34.913  1.00  0.00      B    O  
ATOM   2884  H1  HOH B 955      16.105  -0.846  34.637  1.00  0.00      B    H  
ATOM   2885  H2  HOH B 955      16.015   0.696  34.075  1.00  0.00      B    H  
ATOM   2886  O   HOH B 956      19.465  36.998  34.484  1.00  0.00      B    O  
ATOM   2887  H1  HOH B 956      18.911  36.365  35.077  1.00  0.00      B    H  
ATOM   2888  H2  HOH B 956      19.933  37.660  35.131  1.00  0.00      B    H  
ATOM   2889  O   HOH B 957      17.582  19.435  26.200  1.00  0.00      B    O  
ATOM   2890  H1  HOH B 957      18.457  19.693  26.632  1.00  0.00      B    H  
ATOM   2891  H2  HOH B 957      17.660  18.454  25.984  1.00  0.00      B    H  
ATOM   2892  O   HOH B 958      28.754  37.833  15.711  1.00  0.00      B    O  
ATOM   2893  H1  HOH B 958      29.476  38.092  16.300  1.00  0.00      B    H  
ATOM   2894  H2  HOH B 958      29.141  37.246  15.003  1.00  0.00      B    H  
ATOM   2895  O   HOH B 959      11.208  23.630   1.802  1.00  0.00      B    O  
ATOM   2896  H1  HOH B 959      11.116  22.708   1.527  1.00  0.00      B    H  
ATOM   2897  H2  HOH B 959      12.104  23.921   1.533  1.00  0.00      B    H  
ATOM   2898  O   HOH B 960       0.271  20.794   1.182  1.00  0.00      B    O  
ATOM   2899  H1  HOH B 960       0.684  20.845   2.122  1.00  0.00      B    H  
ATOM   2900  H2  HOH B 960       0.921  20.411   0.548  1.00  0.00      B    H  
ATOM   2901  O   HOH B 961      18.341  15.306  16.415  1.00  0.00      B    O  
ATOM   2902  H1  HOH B 961      18.086  15.032  17.382  1.00  0.00      B    H  
ATOM   2903  H2  HOH B 961      17.679  15.927  15.990  1.00  0.00      B    H  
ATOM   2904  O   HOH B 962      19.928  17.905  14.573  1.00  0.00      B    O  
ATOM   2905  H1  HOH B 962      19.741  18.910  14.653  1.00  0.00      B    H  
ATOM   2906  H2  HOH B 962      20.554  17.618  15.357  1.00  0.00      B    H  
ATOM   2907  O   HOH B 963      12.508  19.603   9.236  1.00  0.00      B    O  
ATOM   2908  H1  HOH B 963      12.298  19.602   8.242  1.00  0.00      B    H  
ATOM   2909  H2  HOH B 963      12.695  18.710   9.553  1.00  0.00      B    H  
ATOM   2910  O   HOH B 964      38.500  32.195  34.696  1.00  0.00      B    O  
ATOM   2911  H1  HOH B 964      39.173  32.377  33.948  1.00  0.00      B    H  
ATOM   2912  H2  HOH B 964      37.630  32.561  34.231  1.00  0.00      B    H  
ATOM   2913  O   HOH B 965      38.054  28.987  14.263  1.00  0.00      B    O  
ATOM   2914  H1  HOH B 965      37.221  29.262  14.807  1.00  0.00      B    H  
ATOM   2915  H2  HOH B 965      37.936  28.006  14.246  1.00  0.00      B    H  
ATOM   2916  O   HOH B 966      22.573  28.299   8.646  1.00  0.00      B    O  
ATOM   2917  H1  HOH B 966      22.331  27.733   7.849  1.00  0.00      B    H  
ATOM   2918  H2  HOH B 966      21.898  28.271   9.404  1.00  0.00      B    H  
ATOM   2919  O   HOH B 967       9.388  35.794  35.090  1.00  0.00      B    O  
ATOM   2920  H1  HOH B 967       9.743  35.254  35.860  1.00  0.00      B    H  
ATOM   2921  H2  HOH B 967       9.833  36.704  35.064  1.00  0.00      B    H  
ATOM   2922  O   HOH B 968      14.150   9.765  17.465  1.00  0.00      B    O  
ATOM   2923  H1  HOH B 968      14.121   9.059  18.216  1.00  0.00      B    H  
ATOM   2924  H2  HOH B 968      15.081  10.064  17.348  1.00  0.00      B    H  
ATOM   2925  O   HOH B 969       2.369  13.689  30.446  1.00  0.00      B    O  
ATOM   2926  H1  HOH B 969       2.175  12.942  29.746  1.00  0.00      B    H  
ATOM   2927  H2  HOH B 969       1.546  13.675  31.104  1.00  0.00      B    H  
ATOM   2928  O   HOH B 970      22.626   5.457   5.523  1.00  0.00      B    O  
ATOM   2929  H1  HOH B 970      23.590   5.680   5.560  1.00  0.00      B    H  
ATOM   2930  H2  HOH B 970      22.216   6.387   5.707  1.00  0.00      B    H  
ATOM   2931  O   HOH B 971      23.874  19.645   4.598  1.00  0.00      B    O  
ATOM   2932  H1  HOH B 971      23.858  18.894   5.245  1.00  0.00      B    H  
ATOM   2933  H2  HOH B 971      24.320  19.365   3.774  1.00  0.00      B    H  
ATOM   2934  O   HOH B 972      13.162   7.715   2.672  1.00  0.00      B    O  
ATOM   2935  H1  HOH B 972      13.231   7.515   1.710  1.00  0.00      B    H  
ATOM   2936  H2  HOH B 972      12.232   7.838   2.854  1.00  0.00      B    H  
ATOM   2937  O   HOH B 973      16.721  18.758  17.057  1.00  0.00      B    O  
ATOM   2938  H1  HOH B 973      17.489  18.486  17.683  1.00  0.00      B    H  
ATOM   2939  H2  HOH B 973      16.286  19.612  17.437  1.00  0.00      B    H  
ATOM   2940  O   HOH B 974      19.265  17.304   5.192  1.00  0.00      B    O  
ATOM   2941  H1  HOH B 974      19.735  16.443   4.903  1.00  0.00      B    H  
ATOM   2942  H2  HOH B 974      18.791  17.077   6.145  1.00  0.00      B    H  
ATOM   2943  O   HOH B 975       1.519  26.221  38.025  1.00  0.00      B    O  
ATOM   2944  H1  HOH B 975       1.964  25.358  37.869  1.00  0.00      B    H  
ATOM   2945  H2  HOH B 975       2.217  26.924  38.148  1.00  0.00      B    H  
ATOM   2946  O   HOH B 976      14.518  27.435  24.581  1.00  0.00      B    O  
ATOM   2947  H1  HOH B 976      14.279  26.627  25.179  1.00  0.00      B    H  
ATOM   2948  H2  HOH B 976      15.285  27.129  23.930  1.00  0.00      B    H  
ATOM   2949  O   HOH B 977      15.308   5.907   6.495  1.00  0.00      B    O  
ATOM   2950  H1  HOH B 977      15.802   6.439   7.233  1.00  0.00      B    H  
ATOM   2951  H2  HOH B 977      15.727   4.971   6.594  1.00  0.00      B    H  
ATOM   2952  O   HOH B 978      13.317  19.586  32.604  1.00  0.00      B    O  
ATOM   2953  H1  HOH B 978      12.999  20.109  31.801  1.00  0.00      B    H  
ATOM   2954  H2  HOH B 978      12.773  19.893  33.405  1.00  0.00      B    H  
ATOM   2955  O   HOH B 979      32.387  11.168  19.509  1.00  0.00      B    O  
ATOM   2956  H1  HOH B 979      32.172  11.606  20.422  1.00  0.00      B    H  
ATOM   2957  H2  HOH B 979      32.025  11.796  18.721  1.00  0.00      B    H  
ATOM   2958  O   HOH B 980       7.665  20.403  28.274  1.00  0.00      B    O  
ATOM   2959  H1  HOH B 980       7.968  19.467  28.641  1.00  0.00      B    H  
ATOM   2960  H2  HOH B 980       6.990  20.207  27.498  1.00  0.00      B    H  
ATOM   2961  O   HOH B 981      16.860  27.412  22.979  1.00  0.00      B    O  
ATOM   2962  H1  HOH B 981      17.685  27.900  23.315  1.00  0.00      B    H  
ATOM   2963  H2  HOH B 981      17.183  26.610  22.396  1.00  0.00      B    H  
ATOM   2964  O   HOH B 982       1.395  26.971   9.903  1.00  0.00      B    O  
ATOM   2965  H1  HOH B 982       1.729  26.067  10.082  1.00  0.00      B    H  
ATOM   2966  H2  HOH B 982       0.647  26.962   9.199  1.00  0.00      B    H  
ATOM   2967  O   HOH B 983       3.240  11.998  34.761  1.00  0.00      B    O  
ATOM   2968  H1  HOH B 983       3.204  12.965  34.751  1.00  0.00      B    H  
ATOM   2969  H2  HOH B 983       2.367  11.553  34.484  1.00  0.00      B    H  
ATOM   2970  O   HOH B 984       8.955  38.338  14.209  1.00  0.00      B    O  
ATOM   2971  H1  HOH B 984       8.429  37.669  13.663  1.00  0.00      B    H  
ATOM   2972  H2  HOH B 984       8.289  39.029  14.621  1.00  0.00      B    H  
ATOM   2973  O   HOH B 985       9.709  31.937   3.701  1.00  0.00      B    O  
ATOM   2974  H1  HOH B 985       8.924  32.110   4.306  1.00  0.00      B    H  
ATOM   2975  H2  HOH B 985       9.700  30.946   3.437  1.00  0.00      B    H  
ATOM   2976  O   HOH B 986      11.975   0.916  21.847  1.00  0.00      B    O  
ATOM   2977  H1  HOH B 986      12.073  -0.095  21.892  1.00  0.00      B    H  
ATOM   2978  H2  HOH B 986      11.753   1.292  22.748  1.00  0.00      B    H  
ATOM   2979  O   HOH B 987      38.251  25.370   0.597  1.00  0.00      B    O  
ATOM   2980  H1  HOH B 987      39.019  24.729   0.559  1.00  0.00      B    H  
ATOM   2981  H2  HOH B 987      38.197  25.745  -0.340  1.00  0.00      B    H  
ATOM   2982  O   HOH B 988       0.262  14.122   8.478  1.00  0.00      B    O  
ATOM   2983  H1  HOH B 988      -0.658  13.773   8.603  1.00  0.00      B    H  
ATOM   2984  H2  HOH B 988       0.688  14.217   9.404  1.00  0.00      B    H  
ATOM   2985  O   HOH B 989       1.126  18.195  30.644  1.00  0.00      B    O  
ATOM   2986  H1  HOH B 989       1.261  17.701  29.810  1.00  0.00      B    H  
ATOM   2987  H2  HOH B 989       0.875  19.115  30.316  1.00  0.00      B    H  
ATOM   2988  O   HOH B 990       6.686   0.033  24.458  1.00  0.00      B    O  
ATOM   2989  H1  HOH B 990       7.230   0.175  23.641  1.00  0.00      B    H  
ATOM   2990  H2  HOH B 990       5.686   0.309  24.221  1.00  0.00      B    H  
ATOM   2991  O   HOH B 991      16.231  26.178  16.226  1.00  0.00      B    O  
ATOM   2992  H1  HOH B 991      16.907  26.683  16.764  1.00  0.00      B    H  
ATOM   2993  H2  HOH B 991      16.479  26.112  15.269  1.00  0.00      B    H  
ATOM   2994  O   HOH B 992      25.545  10.464   7.980  1.00  0.00      B    O  
ATOM   2995  H1  HOH B 992      25.654  10.131   8.895  1.00  0.00      B    H  
ATOM   2996  H2  HOH B 992      24.871  11.219   8.083  1.00  0.00      B    H  
ATOM   2997  O   HOH B 993      27.175  30.700  15.337  1.00  0.00      B    O  
ATOM   2998  H1  HOH B 993      26.581  31.392  14.979  1.00  0.00      B    H  
ATOM   2999  H2  HOH B 993      27.165  29.850  14.754  1.00  0.00      B    H  
ATOM   3000  O   HOH B 994      35.682  11.977  11.263  1.00  0.00      B    O  
ATOM   3001  H1  HOH B 994      36.211  12.102  10.402  1.00  0.00      B    H  
ATOM   3002  H2  HOH B 994      35.706  12.880  11.798  1.00  0.00      B    H  
ATOM   3003  O   HOH B 995      26.308   3.684  37.919  1.00  0.00      B    O  
ATOM   3004  H1  HOH B 995      27.212   3.461  38.329  1.00  0.00      B    H  
ATOM   3005  H2  HOH B 995      26.440   3.872  36.963  1.00  0.00      B    H  
ATOM   3006  O   HOH B 996      37.409   3.430  18.201  1.00  0.00      B    O  
ATOM   3007  H1  HOH B 996      37.016   3.223  17.249  1.00  0.00      B    H  
ATOM   3008  H2  HOH B 996      38.366   3.074  18.214  1.00  0.00      B    H  
ATOM   3009  O   HOH B 997      23.858  13.234  24.890  1.00  0.00      B    O  
ATOM   3010  H1  HOH B 997      24.438  13.001  25.684  1.00  0.00      B    H  
ATOM   3011  H2  HOH B 997      23.959  14.216  24.867  1.00  0.00      B    H  
ATOM   3012  O   HOH B 998       3.131  32.614  34.679  1.00  0.00      B    O  
ATOM   3013  H1  HOH B 998       3.894  32.379  34.063  1.00  0.00      B    H  
ATOM   3014  H2  HOH B 998       2.801  33.572  34.451  1.00  0.00      B    H  
ATOM   3015  O   HOH B 999      28.936  25.624  18.907  1.00  0.00      B    O  
ATOM   3016  H1  HOH B 999      28.126  25.835  18.287  1.00  0.00      B    H  
ATOM   3017  H2  HOH B 999      29.564  25.003  18.474  1.00  0.00      B    H  
ATOM   3018  O   HOH B1000      17.253   0.070   9.486  1.00  0.00      B    O  
ATOM   3019  H1  HOH B1000      18.043   0.441   9.916  1.00  0.00      B    H  
ATOM   3020  H2  HOH B1000      17.060   0.571   8.618  1.00  0.00      B    H  
ATOM   3021  O   HOH B1001      23.179  26.146   3.451  1.00  0.00      B    O  
ATOM   3022  H1  HOH B1001      23.822  26.852   3.130  1.00  0.00      B    H  
ATOM   3023  H2  HOH B1001      22.297  26.469   3.102  1.00  0.00      B    H  
ATOM   3024  O   HOH B1002      37.550  21.202  26.144  1.00  0.00      B    O  
ATOM   3025  H1  HOH B1002      38.340  20.743  26.510  1.00  0.00      B    H  
ATOM   3026  H2  HOH B1002      37.545  21.156  25.124  1.00  0.00      B    H  
ATOM   3027  O   HOH B1003       9.834  29.379  29.585  1.00  0.00      B    O  
ATOM   3028  H1  HOH B1003      10.356  29.941  30.243  1.00  0.00      B    H  
ATOM   3029  H2  HOH B1003      10.046  29.651  28.652  1.00  0.00      B    H  
ATOM   3030  O   HOH B1004      32.452  13.629   8.717  1.00  0.00      B    O  
ATOM   3031  H1  HOH B1004      31.572  14.001   9.021  1.00  0.00      B    H  
ATOM   3032  H2  HOH B1004      32.499  13.661   7.737  1.00  0.00      B    H  
ATOM   3033  O   HOH B1005       2.767  35.101  12.348  1.00  0.00      B    O  
ATOM   3034  H1  HOH B1005       2.603  36.108  12.436  1.00  0.00      B    H  
ATOM   3035  H2  HOH B1005       1.886  34.639  12.681  1.00  0.00      B    H  
ATOM   3036  O   HOH B1006      12.671   5.740  27.717  1.00  0.00      B    O  
ATOM   3037  H1  HOH B1006      11.960   5.645  28.448  1.00  0.00      B    H  
ATOM   3038  H2  HOH B1006      12.198   5.828  26.844  1.00  0.00      B    H  
ATOM   3039  O   HOH B1007      20.953   1.403  21.413  1.00  0.00      B    O  
ATOM   3040  H1  HOH B1007      21.830   0.903  21.249  1.00  0.00      B    H  
ATOM   3041  H2  HOH B1007      20.392   1.303  20.531  1.00  0.00      B    H  
ATOM   3042  O   HOH B1008       8.469   0.292  22.273  1.00  0.00      B    O  
ATOM   3043  H1  HOH B1008       8.463  -0.562  21.729  1.00  0.00      B    H  
ATOM   3044  H2  HOH B1008       8.208   1.065  21.684  1.00  0.00      B    H  
ATOM   3045  O   HOH B1009      15.303  11.092  27.291  1.00  0.00      B    O  
ATOM   3046  H1  HOH B1009      14.840  10.763  26.470  1.00  0.00      B    H  
ATOM   3047  H2  HOH B1009      16.329  11.240  27.172  1.00  0.00      B    H  
ATOM   3048  O   HOH B1010       2.167  33.112  16.063  1.00  0.00      B    O  
ATOM   3049  H1  HOH B1010       2.027  32.254  15.528  1.00  0.00      B    H  
ATOM   3050  H2  HOH B1010       1.298  33.651  16.101  1.00  0.00      B    H  
ATOM   3051  O   HOH B1011      22.720  24.781  22.878  1.00  0.00      B    O  
ATOM   3052  H1  HOH B1011      23.092  24.092  23.567  1.00  0.00      B    H  
ATOM   3053  H2  HOH B1011      23.475  24.957  22.243  1.00  0.00      B    H  
ATOM   3054  O   HOH B1012      32.483  25.716  13.239  1.00  0.00      B    O  
ATOM   3055  H1  HOH B1012      33.038  25.491  12.409  1.00  0.00      B    H  
ATOM   3056  H2  HOH B1012      33.093  25.714  14.036  1.00  0.00      B    H  
ATOM   3057  O   HOH B1013      10.686  15.132  14.597  1.00  0.00      B    O  
ATOM   3058  H1  HOH B1013       9.731  15.157  14.830  1.00  0.00      B    H  
ATOM   3059  H2  HOH B1013      10.798  15.642  13.752  1.00  0.00      B    H  
ATOM   3060  O   HOH B1014      38.013   9.856  25.833  1.00  0.00      B    O  
ATOM   3061  H1  HOH B1014      38.173   9.020  26.439  1.00  0.00      B    H  
ATOM   3062  H2  HOH B1014      37.802   9.545  24.900  1.00  0.00      B    H  
ATOM   3063  O   HOH B1015      20.927  21.361  33.145  1.00  0.00      B    O  
ATOM   3064  H1  HOH B1015      21.520  21.761  33.848  1.00  0.00      B    H  
ATOM   3065  H2  HOH B1015      20.619  20.450  33.484  1.00  0.00      B    H  
ATOM   3066  O   HOH B1016       9.433  31.551  35.838  1.00  0.00      B    O  
ATOM   3067  H1  HOH B1016      10.036  31.869  35.048  1.00  0.00      B    H  
ATOM   3068  H2  HOH B1016       9.997  31.181  36.530  1.00  0.00      B    H  
ATOM   3069  O   HOH B1017       1.339  25.415  21.441  1.00  0.00      B    O  
ATOM   3070  H1  HOH B1017       1.562  25.188  22.428  1.00  0.00      B    H  
ATOM   3071  H2  HOH B1017       2.009  24.979  20.821  1.00  0.00      B    H  
ATOM   3072  O   HOH B1018       1.525  10.078  25.483  1.00  0.00      B    O  
ATOM   3073  H1  HOH B1018       1.619  10.528  26.373  1.00  0.00      B    H  
ATOM   3074  H2  HOH B1018       0.520  10.075  25.237  1.00  0.00      B    H  
ATOM   3075  O   HOH B1019      35.500  19.439  10.089  1.00  0.00      B    O  
ATOM   3076  H1  HOH B1019      34.894  19.111   9.305  1.00  0.00      B    H  
ATOM   3077  H2  HOH B1019      36.331  19.808   9.629  1.00  0.00      B    H  
ATOM   3078  O   HOH B1020      35.688  10.299  21.797  1.00  0.00      B    O  
ATOM   3079  H1  HOH B1020      35.043   9.907  22.530  1.00  0.00      B    H  
ATOM   3080  H2  HOH B1020      35.384  10.068  20.875  1.00  0.00      B    H  
ATOM   3081  O   HOH B1021       8.582   8.975   0.905  1.00  0.00      B    O  
ATOM   3082  H1  HOH B1021       9.070   8.372   1.681  1.00  0.00      B    H  
ATOM   3083  H2  HOH B1021       9.183   9.787   0.661  1.00  0.00      B    H  
ATOM   3084  O   HOH B1022      30.001  22.931  34.977  1.00  0.00      B    O  
ATOM   3085  H1  HOH B1022      30.188  23.599  35.704  1.00  0.00      B    H  
ATOM   3086  H2  HOH B1022      30.210  23.415  34.073  1.00  0.00      B    H  
ATOM   3087  O   HOH B1023      31.972  23.119  10.195  1.00  0.00      B    O  
ATOM   3088  H1  HOH B1023      32.021  22.491   9.416  1.00  0.00      B    H  
ATOM   3089  H2  HOH B1023      31.653  22.594  10.964  1.00  0.00      B    H  
ATOM   3090  O   HOH B1024      25.412  13.512  20.998  1.00  0.00      B    O  
ATOM   3091  H1  HOH B1024      24.560  13.471  21.588  1.00  0.00      B    H  
ATOM   3092  H2  HOH B1024      25.614  12.514  20.850  1.00  0.00      B    H  
ATOM   3093  O   HOH B1025      33.982  13.973  32.212  1.00  0.00      B    O  
ATOM   3094  H1  HOH B1025      34.658  14.696  32.407  1.00  0.00      B    H  
ATOM   3095  H2  HOH B1025      34.345  13.364  31.467  1.00  0.00      B    H  
ATOM   3096  O   HOH B1026      18.030  14.092  19.066  1.00  0.00      B    O  
ATOM   3097  H1  HOH B1026      18.163  13.103  19.285  1.00  0.00      B    H  
ATOM   3098  H2  HOH B1026      18.612  14.631  19.682  1.00  0.00      B    H  
ATOM   3099  O   HOH B1027       0.906  24.684  34.600  1.00  0.00      B    O  
ATOM   3100  H1  HOH B1027       0.993  23.654  34.717  1.00  0.00      B    H  
ATOM   3101  H2  HOH B1027       0.019  24.928  34.948  1.00  0.00      B    H  
ATOM   3102  O   HOH B1028      19.724  32.617  15.217  1.00  0.00      B    O  
ATOM   3103  H1  HOH B1028      19.244  33.087  14.531  1.00  0.00      B    H  
ATOM   3104  H2  HOH B1028      20.502  32.191  14.738  1.00  0.00      B    H  
ATOM   3105  O   HOH B1029       7.090   9.574  37.546  1.00  0.00      B    O  
ATOM   3106  H1  HOH B1029       6.519   8.741  37.509  1.00  0.00      B    H  
ATOM   3107  H2  HOH B1029       7.484   9.693  38.466  1.00  0.00      B    H  
ATOM   3108  O   HOH B1030      20.506  15.017  13.679  1.00  0.00      B    O  
ATOM   3109  H1  HOH B1030      20.171  15.939  13.828  1.00  0.00      B    H  
ATOM   3110  H2  HOH B1030      20.061  14.570  12.888  1.00  0.00      B    H  
ATOM   3111  O   HOH B1031      31.535  12.963  36.484  1.00  0.00      B    O  
ATOM   3112  H1  HOH B1031      31.585  13.822  36.997  1.00  0.00      B    H  
ATOM   3113  H2  HOH B1031      32.491  12.521  36.461  1.00  0.00      B    H  
ATOM   3114  O   HOH B1032      19.132  23.582  20.096  1.00  0.00      B    O  
ATOM   3115  H1  HOH B1032      19.023  22.562  20.117  1.00  0.00      B    H  
ATOM   3116  H2  HOH B1032      18.723  23.927  19.227  1.00  0.00      B    H  
ATOM   3117  O   HOH B1033      20.874  14.528  23.983  1.00  0.00      B    O  
ATOM   3118  H1  HOH B1033      21.050  15.389  24.490  1.00  0.00      B    H  
ATOM   3119  H2  HOH B1033      20.625  13.866  24.718  1.00  0.00      B    H  
ATOM   3120  O   HOH B1034      38.615   9.375   6.568  1.00  0.00      B    O  
ATOM   3121  H1  HOH B1034      38.070  10.132   6.173  1.00  0.00      B    H  
ATOM   3122  H2  HOH B1034      39.314   9.761   7.166  1.00  0.00      B    H  
ATOM   3123  O   HOH B1035      35.988  11.849  15.541  1.00  0.00      B    O  
ATOM   3124  H1  HOH B1035      36.696  11.577  16.271  1.00  0.00      B    H  
ATOM   3125  H2  HOH B1035      35.098  11.739  16.041  1.00  0.00      B    H  
ATOM   3126  O   HOH B1036      11.682  17.575   5.344  1.00  0.00      B    O  
ATOM   3127  H1  HOH B1036      12.086  16.975   6.033  1.00  0.00      B    H  
ATOM   3128  H2  HOH B1036      10.878  17.114   4.901  1.00  0.00      B    H  
ATOM   3129  O   HOH B1037      12.072  13.690  16.464  1.00  0.00      B    O  
ATOM   3130  H1  HOH B1037      12.849  14.331  16.575  1.00  0.00      B    H  
ATOM   3131  H2  HOH B1037      11.486  14.103  15.724  1.00  0.00      B    H  
ATOM   3132  O   HOH B1038      36.716   1.059  33.243  1.00  0.00      B    O  
ATOM   3133  H1  HOH B1038      36.644   1.019  34.262  1.00  0.00      B    H  
ATOM   3134  H2  HOH B1038      37.436   1.745  32.965  1.00  0.00      B    H  
ATOM   3135  O   HOH B1039      23.382  37.473  16.514  1.00  0.00      B    O  
ATOM   3136  H1  HOH B1039      22.869  36.797  15.923  1.00  0.00      B    H  
ATOM   3137  H2  HOH B1039      23.153  38.355  16.160  1.00  0.00      B    H  
ATOM   3138  O   HOH B1040      31.085  38.768  17.122  1.00  0.00      B    O  
ATOM   3139  H1  HOH B1040      30.897  38.414  18.052  1.00  0.00      B    H  
ATOM   3140  H2  HOH B1040      31.709  38.162  16.595  1.00  0.00      B    H  
ATOM   3141  O   HOH B1041      34.847  33.838   5.264  1.00  0.00      B    O  
ATOM   3142  H1  HOH B1041      35.050  33.740   6.240  1.00  0.00      B    H  
ATOM   3143  H2  HOH B1041      33.879  33.911   5.082  1.00  0.00      B    H  
ATOM   3144  O   HOH B1042      12.616  34.381  26.293  1.00  0.00      B    O  
ATOM   3145  H1  HOH B1042      12.010  34.928  26.847  1.00  0.00      B    H  
ATOM   3146  H2  HOH B1042      12.189  34.216  25.427  1.00  0.00      B    H  
ATOM   3147  O   HOH B1043       4.625  31.462   1.251  1.00  0.00      B    O  
ATOM   3148  H1  HOH B1043       4.984  31.566   0.311  1.00  0.00      B    H  
ATOM   3149  H2  HOH B1043       3.679  31.763   1.267  1.00  0.00      B    H  
ATOM   3150  O   HOH B1044      29.588  16.082  33.616  1.00  0.00      B    O  
ATOM   3151  H1  HOH B1044      29.211  15.296  32.985  1.00  0.00      B    H  
ATOM   3152  H2  HOH B1044      30.532  15.928  33.915  1.00  0.00      B    H  
ATOM   3153  O   HOH B1045       4.909  38.660   7.173  1.00  0.00      B    O  
ATOM   3154  H1  HOH B1045       4.888  38.723   6.129  1.00  0.00      B    H  
ATOM   3155  H2  HOH B1045       4.138  39.283   7.479  1.00  0.00      B    H  
ATOM   3156  O   HOH B1046      17.030  27.073  30.351  1.00  0.00      B    O  
ATOM   3157  H1  HOH B1046      16.441  27.951  30.327  1.00  0.00      B    H  
ATOM   3158  H2  HOH B1046      16.680  26.431  31.134  1.00  0.00      B    H  
ATOM   3159  O   HOH B1047       8.425  27.612  36.491  1.00  0.00      B    O  
ATOM   3160  H1  HOH B1047       8.880  28.041  37.294  1.00  0.00      B    H  
ATOM   3161  H2  HOH B1047       7.440  27.447  36.795  1.00  0.00      B    H  
ATOM   3162  O   HOH B1048       9.865   5.819  33.691  1.00  0.00      B    O  
ATOM   3163  H1  HOH B1048       8.967   5.548  33.407  1.00  0.00      B    H  
ATOM   3164  H2  HOH B1048       9.798   6.193  34.680  1.00  0.00      B    H  
ATOM   3165  O   HOH B1049      36.518  28.159   1.931  1.00  0.00      B    O  
ATOM   3166  H1  HOH B1049      36.993  29.048   1.913  1.00  0.00      B    H  
ATOM   3167  H2  HOH B1049      37.166  27.379   1.978  1.00  0.00      B    H  
ATOM   3168  O   HOH B1050      36.181  12.050  25.436  1.00  0.00      B    O  
ATOM   3169  H1  HOH B1050      37.078  11.730  25.787  1.00  0.00      B    H  
ATOM   3170  H2  HOH B1050      35.614  11.290  25.601  1.00  0.00      B    H  
ATOM   3171  O   HOH B1051       5.556  30.558  33.265  1.00  0.00      B    O  
ATOM   3172  H1  HOH B1051       6.263  31.100  32.746  1.00  0.00      B    H  
ATOM   3173  H2  HOH B1051       5.004  30.077  32.527  1.00  0.00      B    H  
ATOM   3174  O   HOH B1052       5.980  12.258  19.911  1.00  0.00      B    O  
ATOM   3175  H1  HOH B1052       6.834  12.363  19.345  1.00  0.00      B    H  
ATOM   3176  H2  HOH B1052       6.170  11.750  20.736  1.00  0.00      B    H  
ATOM   3177  O   HOH B1053      10.555  17.915   1.612  1.00  0.00      B    O  
ATOM   3178  H1  HOH B1053      10.153  17.800   2.510  1.00  0.00      B    H  
ATOM   3179  H2  HOH B1053      10.546  17.017   1.179  1.00  0.00      B    H  
ATOM   3180  O   HOH B1054      34.435   5.517  21.498  1.00  0.00      B    O  
ATOM   3181  H1  HOH B1054      33.837   5.899  20.751  1.00  0.00      B    H  
ATOM   3182  H2  HOH B1054      35.068   4.852  21.050  1.00  0.00      B    H  
ATOM   3183  O   HOH B1055       3.625  10.563   4.302  1.00  0.00      B    O  
ATOM   3184  H1  HOH B1055       3.193  11.458   4.493  1.00  0.00      B    H  
ATOM   3185  H2  HOH B1055       3.065   9.844   4.665  1.00  0.00      B    H  
ATOM   3186  O   HOH B1056      38.922  11.974  11.309  1.00  0.00      B    O  
ATOM   3187  H1  HOH B1056      38.511  12.784  11.744  1.00  0.00      B    H  
ATOM   3188  H2  HOH B1056      38.291  11.209  11.442  1.00  0.00      B    H  
ATOM   3189  O   HOH B1057      22.253  20.898  11.313  1.00  0.00      B    O  
ATOM   3190  H1  HOH B1057      21.556  20.204  11.442  1.00  0.00      B    H  
ATOM   3191  H2  HOH B1057      23.219  20.503  11.425  1.00  0.00      B    H  
ATOM   3192  O   HOH B1058       9.855  37.341  17.943  1.00  0.00      B    O  
ATOM   3193  H1  HOH B1058      10.613  38.024  17.952  1.00  0.00      B    H  
ATOM   3194  H2  HOH B1058       9.163  37.657  17.248  1.00  0.00      B    H  
ATOM   3195  O   HOH B1059      18.111  11.238  27.217  1.00  0.00      B    O  
ATOM   3196  H1  HOH B1059      18.792  10.817  26.551  1.00  0.00      B    H  
ATOM   3197  H2  HOH B1059      18.154  10.690  28.044  1.00  0.00      B    H  
ATOM   3198  O   HOH B1060      20.636   4.349   3.931  1.00  0.00      B    O  
ATOM   3199  H1  HOH B1060      20.720   4.906   3.073  1.00  0.00      B    H  
ATOM   3200  H2  HOH B1060      21.379   4.576   4.516  1.00  0.00      B    H  
ATOM   3201  O   HOH B1061       1.166   5.242   1.804  1.00  0.00      B    O  
ATOM   3202  H1  HOH B1061       1.524   6.192   1.716  1.00  0.00      B    H  
ATOM   3203  H2  HOH B1061       0.890   5.132   2.804  1.00  0.00      B    H  
ATOM   3204  O   HOH B1062      37.947   9.663  23.021  1.00  0.00      B    O  
ATOM   3205  H1  HOH B1062      38.732  10.137  22.613  1.00  0.00      B    H  
ATOM   3206  H2  HOH B1062      37.137   9.981  22.556  1.00  0.00      B    H  
ATOM   3207  O   HOH B1063      10.586   4.360  20.550  1.00  0.00      B    O  
ATOM   3208  H1  HOH B1063       9.963   3.551  20.615  1.00  0.00      B    H  
ATOM   3209  H2  HOH B1063      11.439   3.929  20.212  1.00  0.00      B    H  
ATOM   3210  O   HOH B1064       4.619  22.514  35.823  1.00  0.00      B    O  
ATOM   3211  H1  HOH B1064       5.581  22.575  36.173  1.00  0.00      B    H  
ATOM   3212  H2  HOH B1064       3.924  22.996  36.404  1.00  0.00      B    H  
ATOM   3213  O   HOH B1065      24.202  29.514  20.326  1.00  0.00      B    O  
ATOM   3214  H1  HOH B1065      24.040  28.631  19.829  1.00  0.00      B    H  
ATOM   3215  H2  HOH B1065      24.630  29.226  21.234  1.00  0.00      B    H  
ATOM   3216  O   HOH B1066      27.083  17.215  29.725  1.00  0.00      B    O  
ATOM   3217  H1  HOH B1066      26.918  17.998  30.392  1.00  0.00      B    H  
ATOM   3218  H2  HOH B1066      27.964  16.843  29.897  1.00  0.00      B    H  
ATOM   3219  O   HOH B1067       6.235  13.511  13.859  1.00  0.00      B    O  
ATOM   3220  H1  HOH B1067       6.679  12.979  13.063  1.00  0.00      B    H  
ATOM   3221  H2  HOH B1067       6.697  13.219  14.741  1.00  0.00      B    H  
ATOM   3222  O   HOH B1068      25.863   4.268  35.193  1.00  0.00      B    O  
ATOM   3223  H1  HOH B1068      26.642   3.855  34.689  1.00  0.00      B    H  
ATOM   3224  H2  HOH B1068      25.147   4.335  34.522  1.00  0.00      B    H  
ATOM   3225  O   HOH B1069      12.551   4.811   4.012  1.00  0.00      B    O  
ATOM   3226  H1  HOH B1069      12.094   5.339   3.342  1.00  0.00      B    H  
ATOM   3227  H2  HOH B1069      12.643   3.831   3.676  1.00  0.00      B    H  
ATOM   3228  O   HOH B1070      18.589  32.229  10.174  1.00  0.00      B    O  
ATOM   3229  H1  HOH B1070      19.005  31.520  10.761  1.00  0.00      B    H  
ATOM   3230  H2  HOH B1070      17.654  32.325  10.617  1.00  0.00      B    H  
ATOM   3231  O   HOH B1071      28.140  32.681   6.724  1.00  0.00      B    O  
ATOM   3232  H1  HOH B1071      28.861  32.895   7.421  1.00  0.00      B    H  
ATOM   3233  H2  HOH B1071      27.496  32.032   7.164  1.00  0.00      B    H  
ATOM   3234  O   HOH B1072       5.379  15.065  16.046  1.00  0.00      B    O  
ATOM   3235  H1  HOH B1072       5.581  14.480  15.239  1.00  0.00      B    H  
ATOM   3236  H2  HOH B1072       4.849  14.547  16.740  1.00  0.00      B    H  
ATOM   3237  O   HOH B1073      10.012  26.629  16.714  1.00  0.00      B    O  
ATOM   3238  H1  HOH B1073       9.856  25.807  17.278  1.00  0.00      B    H  
ATOM   3239  H2  HOH B1073      10.969  26.526  16.342  1.00  0.00      B    H  
ATOM   3240  O   HOH B1074      16.409  29.644  11.625  1.00  0.00      B    O  
ATOM   3241  H1  HOH B1074      17.227  29.539  12.289  1.00  0.00      B    H  
ATOM   3242  H2  HOH B1074      16.756  29.749  10.682  1.00  0.00      B    H  
ATOM   3243  O   HOH B1075       0.374  24.276   6.107  1.00  0.00      B    O  
ATOM   3244  H1  HOH B1075       1.370  24.159   6.179  1.00  0.00      B    H  
ATOM   3245  H2  HOH B1075       0.069  24.089   5.173  1.00  0.00      B    H  
ATOM   3246  O   HOH B1076      12.163   2.721   2.344  1.00  0.00      B    O  
ATOM   3247  H1  HOH B1076      11.346   2.927   1.796  1.00  0.00      B    H  
ATOM   3248  H2  HOH B1076      12.745   2.025   1.850  1.00  0.00      B    H  
ATOM   3249  O   HOH B1077      22.049  21.768  29.440  1.00  0.00      B    O  
ATOM   3250  H1  HOH B1077      21.253  21.190  29.257  1.00  0.00      B    H  
ATOM   3251  H2  HOH B1077      22.869  21.208  29.415  1.00  0.00      B    H  
ATOM   3252  O   HOH B1078      26.813  11.651  16.556  1.00  0.00      B    O  
ATOM   3253  H1  HOH B1078      26.488  10.823  16.017  1.00  0.00      B    H  
ATOM   3254  H2  HOH B1078      25.949  12.165  16.866  1.00  0.00      B    H  
ATOM   3255  O   HOH B1079      29.319  11.979  37.492  1.00  0.00      B    O  
ATOM   3256  H1  HOH B1079      29.888  11.481  38.180  1.00  0.00      B    H  
ATOM   3257  H2  HOH B1079      30.023  12.607  37.125  1.00  0.00      B    H  
ATOM   3258  O   HOH B1080      13.914  23.537   0.855  1.00  0.00      B    O  
ATOM   3259  H1  HOH B1080      13.640  23.768  -0.124  1.00  0.00      B    H  
ATOM   3260  H2  HOH B1080      13.731  22.519   0.986  1.00  0.00      B    H  
ATOM   3261  O   HOH B1081       9.657  33.306  31.512  1.00  0.00      B    O  
ATOM   3262  H1  HOH B1081      10.157  32.435  31.397  1.00  0.00      B    H  
ATOM   3263  H2  HOH B1081       9.792  33.662  32.455  1.00  0.00      B    H  
ATOM   3264  O   HOH B1082      30.514  36.124  17.798  1.00  0.00      B    O  
ATOM   3265  H1  HOH B1082      31.273  36.298  18.412  1.00  0.00      B    H  
ATOM   3266  H2  HOH B1082      29.688  36.158  18.380  1.00  0.00      B    H  
ATOM   3267  O   HOH B1083       3.241  28.780  10.751  1.00  0.00      B    O  
ATOM   3268  H1  HOH B1083       3.094  29.267   9.837  1.00  0.00      B    H  
ATOM   3269  H2  HOH B1083       2.776  27.908  10.598  1.00  0.00      B    H  
ATOM   3270  O   HOH B1084      29.265  30.689  34.106  1.00  0.00      B    O  
ATOM   3271  H1  HOH B1084      29.223  31.704  33.824  1.00  0.00      B    H  
ATOM   3272  H2  HOH B1084      28.464  30.513  34.678  1.00  0.00      B    H  
ATOM   3273  O   HOH B1085      18.350  29.222  27.796  1.00  0.00      B    O  
ATOM   3274  H1  HOH B1085      18.665  28.726  28.666  1.00  0.00      B    H  
ATOM   3275  H2  HOH B1085      17.535  28.666  27.441  1.00  0.00      B    H  
ATOM   3276  O   HOH B1086      11.882  29.668   2.514  1.00  0.00      B    O  
ATOM   3277  H1  HOH B1086      11.653  28.972   3.173  1.00  0.00      B    H  
ATOM   3278  H2  HOH B1086      12.936  29.815   2.585  1.00  0.00      B    H  
ATOM   3279  O   HOH B1087       5.028   7.928   3.084  1.00  0.00      B    O  
ATOM   3280  H1  HOH B1087       5.269   8.823   2.737  1.00  0.00      B    H  
ATOM   3281  H2  HOH B1087       4.154   8.012   3.565  1.00  0.00      B    H  
ATOM   3282  O   HOH B1088      22.445  25.515  38.114  1.00  0.00      B    O  
ATOM   3283  H1  HOH B1088      22.562  25.795  37.154  1.00  0.00      B    H  
ATOM   3284  H2  HOH B1088      21.995  26.334  38.523  1.00  0.00      B    H  
ATOM   3285  O   HOH B1089      30.709  37.528  39.325  1.00  0.00      B    O  
ATOM   3286  H1  HOH B1089      31.704  37.767  39.482  1.00  0.00      B    H  
ATOM   3287  H2  HOH B1089      30.472  37.933  38.470  1.00  0.00      B    H  
ATOM   3288  O   HOH B1090      36.535  27.892  10.251  1.00  0.00      B    O  
ATOM   3289  H1  HOH B1090      35.988  28.392   9.543  1.00  0.00      B    H  
ATOM   3290  H2  HOH B1090      36.893  28.575  10.924  1.00  0.00      B    H  
ATOM   3291  O   HOH B1091       3.125  11.871  21.037  1.00  0.00      B    O  
ATOM   3292  H1  HOH B1091       3.309  11.588  22.013  1.00  0.00      B    H  
ATOM   3293  H2  HOH B1091       4.012  11.959  20.510  1.00  0.00      B    H  
ATOM   3294  O   HOH B1092      24.018  27.911  16.289  1.00  0.00      B    O  
ATOM   3295  H1  HOH B1092      24.546  28.786  16.110  1.00  0.00      B    H  
ATOM   3296  H2  HOH B1092      23.940  27.410  15.393  1.00  0.00      B    H  
ATOM   3297  O   HOH B1093      18.709  39.311  30.181  1.00  0.00      B    O  
ATOM   3298  H1  HOH B1093      18.662  38.269  30.252  1.00  0.00      B    H  
ATOM   3299  H2  HOH B1093      18.896  39.645  31.095  1.00  0.00      B    H  
ATOM   3300  O   HOH B1094      15.105  29.537  22.113  1.00  0.00      B    O  
ATOM   3301  H1  HOH B1094      15.768  29.024  22.672  1.00  0.00      B    H  
ATOM   3302  H2  HOH B1094      14.278  29.586  22.757  1.00  0.00      B    H  
ATOM   3303  O   HOH B1095      30.932  31.533  16.997  1.00  0.00      B    O  
ATOM   3304  H1  HOH B1095      30.823  31.101  17.928  1.00  0.00      B    H  
ATOM   3305  H2  HOH B1095      30.831  30.750  16.299  1.00  0.00      B    H  
ATOM   3306  O   HOH B1096      18.936  28.751  32.296  1.00  0.00      B    O  
ATOM   3307  H1  HOH B1096      18.251  28.592  32.998  1.00  0.00      B    H  
ATOM   3308  H2  HOH B1096      18.954  29.736  32.025  1.00  0.00      B    H  
ATOM   3309  O   HOH B1097      13.942  30.072  37.748  1.00  0.00      B    O  
ATOM   3310  H1  HOH B1097      14.211  31.042  37.506  1.00  0.00      B    H  
ATOM   3311  H2  HOH B1097      13.168  29.641  37.232  1.00  0.00      B    H  
ATOM   3312  O   HOH B1098      19.983  19.788  27.647  1.00  0.00      B    O  
ATOM   3313  H1  HOH B1098      19.795  19.691  28.678  1.00  0.00      B    H  
ATOM   3314  H2  HOH B1098      20.868  19.274  27.413  1.00  0.00      B    H  
ATOM   3315  O   HOH B1099       9.335  11.538  21.948  1.00  0.00      B    O  
ATOM   3316  H1  HOH B1099      10.275  11.126  21.674  1.00  0.00      B    H  
ATOM   3317  H2  HOH B1099       9.240  12.411  21.471  1.00  0.00      B    H  
ATOM   3318  O   HOH B1100      14.889  14.243  19.465  1.00  0.00      B    O  
ATOM   3319  H1  HOH B1100      14.540  13.400  19.912  1.00  0.00      B    H  
ATOM   3320  H2  HOH B1100      15.862  14.302  19.686  1.00  0.00      B    H  
ATOM   3321  O   HOH B1101      15.547  16.121  35.560  1.00  0.00      B    O  
ATOM   3322  H1  HOH B1101      15.509  15.898  36.564  1.00  0.00      B    H  
ATOM   3323  H2  HOH B1101      16.539  16.208  35.319  1.00  0.00      B    H  
ATOM   3324  O   HOH B1102      38.400  27.672  37.842  1.00  0.00      B    O  
ATOM   3325  H1  HOH B1102      38.617  28.455  38.412  1.00  0.00      B    H  
ATOM   3326  H2  HOH B1102      39.237  27.181  37.549  1.00  0.00      B    H  
ATOM   3327  O   HOH B1103      18.199  35.574  36.494  1.00  0.00      B    O  
ATOM   3328  H1  HOH B1103      18.304  34.682  36.961  1.00  0.00      B    H  
ATOM   3329  H2  HOH B1103      18.183  36.309  37.183  1.00  0.00      B    H  
ATOM   3330  O   HOH B1104      15.698  30.735  15.388  1.00  0.00      B    O  
ATOM   3331  H1  HOH B1104      15.056  30.720  16.175  1.00  0.00      B    H  
ATOM   3332  H2  HOH B1104      16.610  30.492  15.683  1.00  0.00      B    H  
ATOM   3333  O   HOH B1105      30.086  10.555   8.800  1.00  0.00      B    O  
ATOM   3334  H1  HOH B1105      30.216  10.240   9.771  1.00  0.00      B    H  
ATOM   3335  H2  HOH B1105      30.184   9.725   8.142  1.00  0.00      B    H  
ATOM   3336  O   HOH B1106      20.782  13.803  32.084  1.00  0.00      B    O  
ATOM   3337  H1  HOH B1106      20.553  13.705  31.080  1.00  0.00      B    H  
ATOM   3338  H2  HOH B1106      21.610  14.341  32.194  1.00  0.00      B    H  
ATOM   3339  O   HOH B1107      23.131  13.869  12.531  1.00  0.00      B    O  
ATOM   3340  H1  HOH B1107      22.451  13.969  11.769  1.00  0.00      B    H  
ATOM   3341  H2  HOH B1107      23.160  14.701  13.107  1.00  0.00      B    H  
ATOM   3342  O   HOH B1108      22.874  32.364  35.831  1.00  0.00      B    O  
ATOM   3343  H1  HOH B1108      22.657  32.529  36.813  1.00  0.00      B    H  
ATOM   3344  H2  HOH B1108      22.739  33.206  35.296  1.00  0.00      B    H  
ATOM   3345  O   HOH B1109      11.512   9.684  31.786  1.00  0.00      B    O  
ATOM   3346  H1  HOH B1109      12.048  10.428  31.255  1.00  0.00      B    H  
ATOM   3347  H2  HOH B1109      10.598  10.093  31.829  1.00  0.00      B    H  
ATOM   3348  O   HOH B1110      38.200  12.168  28.547  1.00  0.00      B    O  
ATOM   3349  H1  HOH B1110      38.302  12.972  27.878  1.00  0.00      B    H  
ATOM   3350  H2  HOH B1110      39.127  11.823  28.658  1.00  0.00      B    H  
ATOM   3351  O   HOH B1111      35.661  31.196   4.468  1.00  0.00      B    O  
ATOM   3352  H1  HOH B1111      34.857  31.766   4.206  1.00  0.00      B    H  
ATOM   3353  H2  HOH B1111      36.483  31.695   4.196  1.00  0.00      B    H  
ATOM   3354  O   HOH B1112      27.012   2.066  16.760  1.00  0.00      B    O  
ATOM   3355  H1  HOH B1112      27.619   2.013  15.960  1.00  0.00      B    H  
ATOM   3356  H2  HOH B1112      26.556   1.146  16.775  1.00  0.00      B    H  
ATOM   3357  O   HOH B1113      39.091  13.774   5.745  1.00  0.00      B    O  
ATOM   3358  H1  HOH B1113      38.390  13.007   5.665  1.00  0.00      B    H  
ATOM   3359  H2  HOH B1113      39.055  14.091   6.708  1.00  0.00      B    H  
ATOM   3360  O   HOH B1114       2.945   2.417   5.434  1.00  0.00      B    O  
ATOM   3361  H1  HOH B1114       3.480   2.556   6.259  1.00  0.00      B    H  
ATOM   3362  H2  HOH B1114       2.988   3.300   4.901  1.00  0.00      B    H  
ATOM   3363  O   HOH B1115      20.856  38.751  35.906  1.00  0.00      B    O  
ATOM   3364  H1  HOH B1115      20.938  38.846  36.904  1.00  0.00      B    H  
ATOM   3365  H2  HOH B1115      21.757  39.169  35.587  1.00  0.00      B    H  
ATOM   3366  O   HOH B1116       8.115  22.178  17.446  1.00  0.00      B    O  
ATOM   3367  H1  HOH B1116       7.817  21.288  17.062  1.00  0.00      B    H  
ATOM   3368  H2  HOH B1116       8.189  21.918  18.394  1.00  0.00      B    H  
ATOM   3369  O   HOH B1117       1.636   3.489  28.973  1.00  0.00      B    O  
ATOM   3370  H1  HOH B1117       2.015   4.372  28.609  1.00  0.00      B    H  
ATOM   3371  H2  HOH B1117       0.712   3.737  29.314  1.00  0.00      B    H  
ATOM   3372  O   HOH B1118      32.573  27.379   9.996  1.00  0.00      B    O  
ATOM   3373  H1  HOH B1118      33.340  26.954   9.452  1.00  0.00      B    H  
ATOM   3374  H2  HOH B1118      32.086  28.110   9.469  1.00  0.00      B    H  
ATOM   3375  O   HOH B1119      29.521  30.004   0.810  1.00  0.00      B    O  
ATOM   3376  H1  HOH B1119      30.402  30.269   1.127  1.00  0.00      B    H  
ATOM   3377  H2  HOH B1119      29.633  29.599  -0.095  1.00  0.00      B    H  
ATOM   3378  O   HOH B1120      38.383  13.643  22.475  1.00  0.00      B    O  
ATOM   3379  H1  HOH B1120      37.547  13.110  22.739  1.00  0.00      B    H  
ATOM   3380  H2  HOH B1120      38.477  14.416  23.107  1.00  0.00      B    H  
ATOM   3381  O   HOH B1121      37.465  23.904  22.573  1.00  0.00      B    O  
ATOM   3382  H1  HOH B1121      38.383  23.917  22.904  1.00  0.00      B    H  
ATOM   3383  H2  HOH B1121      37.492  24.578  21.737  1.00  0.00      B    H  
ATOM   3384  O   HOH B1122       3.939   4.867  25.534  1.00  0.00      B    O  
ATOM   3385  H1  HOH B1122       3.284   5.653  25.499  1.00  0.00      B    H  
ATOM   3386  H2  HOH B1122       3.372   4.023  25.384  1.00  0.00      B    H  
ATOM   3387  O   HOH B1123      33.130  35.984  31.811  1.00  0.00      B    O  
ATOM   3388  H1  HOH B1123      32.132  35.687  31.812  1.00  0.00      B    H  
ATOM   3389  H2  HOH B1123      33.397  36.339  32.805  1.00  0.00      B    H  
ATOM   3390  O   HOH B1124       1.796  14.452  10.675  1.00  0.00      B    O  
ATOM   3391  H1  HOH B1124       2.717  14.144  11.072  1.00  0.00      B    H  
ATOM   3392  H2  HOH B1124       1.622  15.410  11.013  1.00  0.00      B    H  
ATOM   3393  O   HOH B1125      37.252  33.768  10.304  1.00  0.00      B    O  
ATOM   3394  H1  HOH B1125      38.284  33.677  10.386  1.00  0.00      B    H  
ATOM   3395  H2  HOH B1125      37.011  33.319   9.404  1.00  0.00      B    H  
ATOM   3396  O   HOH B1126      10.760   3.236  17.784  1.00  0.00      B    O  
ATOM   3397  H1  HOH B1126      11.438   2.762  18.409  1.00  0.00      B    H  
ATOM   3398  H2  HOH B1126       9.861   2.741  17.706  1.00  0.00      B    H  
ATOM   3399  O   HOH B1127      37.059  24.932  36.312  1.00  0.00      B    O  
ATOM   3400  H1  HOH B1127      36.537  24.601  35.541  1.00  0.00      B    H  
ATOM   3401  H2  HOH B1127      36.559  24.707  37.153  1.00  0.00      B    H  
ATOM   3402  O   HOH B1128      25.825  31.251  18.876  1.00  0.00      B    O  
ATOM   3403  H1  HOH B1128      25.682  32.060  19.544  1.00  0.00      B    H  
ATOM   3404  H2  HOH B1128      25.244  30.447  19.258  1.00  0.00      B    H  
ATOM   3405  O   HOH B1129       1.918  15.897  28.701  1.00  0.00      B    O  
ATOM   3406  H1  HOH B1129       2.319  15.043  29.091  1.00  0.00      B    H  
ATOM   3407  H2  HOH B1129       1.982  15.814  27.692  1.00  0.00      B    H  
ATOM   3408  O   HOH B1130      12.132  26.313  35.661  1.00  0.00      B    O  
ATOM   3409  H1  HOH B1130      11.367  26.048  35.011  1.00  0.00      B    H  
ATOM   3410  H2  HOH B1130      13.012  26.347  35.139  1.00  0.00      B    H  
ATOM   3411  O   HOH B1131      28.650  20.758  10.971  1.00  0.00      B    O  
ATOM   3412  H1  HOH B1131      27.818  21.325  11.256  1.00  0.00      B    H  
ATOM   3413  H2  HOH B1131      28.761  20.846   9.949  1.00  0.00      B    H  
ATOM   3414  O   HOH B1132       3.580  32.660  24.705  1.00  0.00      B    O  
ATOM   3415  H1  HOH B1132       4.594  32.476  24.948  1.00  0.00      B    H  
ATOM   3416  H2  HOH B1132       3.216  31.723  24.504  1.00  0.00      B    H  
ATOM   3417  O   HOH B1133      21.029  11.032  38.376  1.00  0.00      B    O  
ATOM   3418  H1  HOH B1133      20.971  10.421  39.134  1.00  0.00      B    H  
ATOM   3419  H2  HOH B1133      22.021  11.057  38.149  1.00  0.00      B    H  
ATOM   3420  O   HOH B1134       4.496  22.545  17.484  1.00  0.00      B    O  
ATOM   3421  H1  HOH B1134       5.345  22.043  17.198  1.00  0.00      B    H  
ATOM   3422  H2  HOH B1134       4.604  23.525  17.271  1.00  0.00      B    H  
ATOM   3423  O   HOH B1135       7.871  25.002  20.571  1.00  0.00      B    O  
ATOM   3424  H1  HOH B1135       8.291  25.341  21.441  1.00  0.00      B    H  
ATOM   3425  H2  HOH B1135       7.353  24.143  20.777  1.00  0.00      B    H  
ATOM   3426  O   HOH B1136      28.032  14.144   6.714  1.00  0.00      B    O  
ATOM   3427  H1  HOH B1136      28.160  13.152   6.734  1.00  0.00      B    H  
ATOM   3428  H2  HOH B1136      27.032  14.284   6.567  1.00  0.00      B    H  
ATOM   3429  O   HOH B1137      10.323  18.821  32.819  1.00  0.00      B    O  
ATOM   3430  H1  HOH B1137      10.613  18.206  33.618  1.00  0.00      B    H  
ATOM   3431  H2  HOH B1137       9.421  18.515  32.422  1.00  0.00      B    H  
ATOM   3432  O   HOH B1138      26.809  24.675  25.061  1.00  0.00      B    O  
ATOM   3433  H1  HOH B1138      27.469  24.893  25.784  1.00  0.00      B    H  
ATOM   3434  H2  HOH B1138      27.295  24.093  24.359  1.00  0.00      B    H  
ATOM   3435  O   HOH B1139       4.696  11.354   7.335  1.00  0.00      B    O  
ATOM   3436  H1  HOH B1139       4.513  11.407   6.371  1.00  0.00      B    H  
ATOM   3437  H2  HOH B1139       4.049  10.682   7.686  1.00  0.00      B    H  
ATOM   3438  O   HOH B1140      27.784  13.616  27.589  1.00  0.00      B    O  
ATOM   3439  H1  HOH B1140      28.717  13.684  27.170  1.00  0.00      B    H  
ATOM   3440  H2  HOH B1140      27.308  14.394  27.261  1.00  0.00      B    H  
ATOM   3441  O   HOH B1141      17.081  29.243  36.067  1.00  0.00      B    O  
ATOM   3442  H1  HOH B1141      16.360  29.219  36.753  1.00  0.00      B    H  
ATOM   3443  H2  HOH B1141      16.929  28.490  35.358  1.00  0.00      B    H  
ATOM   3444  O   HOH B1142      22.404  18.382  27.250  1.00  0.00      B    O  
ATOM   3445  H1  HOH B1142      22.493  18.453  28.289  1.00  0.00      B    H  
ATOM   3446  H2  HOH B1142      23.291  18.708  26.865  1.00  0.00      B    H  
ATOM   3447  O   HOH B1143      16.005  38.077  18.880  1.00  0.00      B    O  
ATOM   3448  H1  HOH B1143      15.553  38.847  18.386  1.00  0.00      B    H  
ATOM   3449  H2  HOH B1143      16.263  37.368  18.187  1.00  0.00      B    H  
ATOM   3450  O   HOH B1144      30.117  21.008  18.299  1.00  0.00      B    O  
ATOM   3451  H1  HOH B1144      29.307  20.462  18.541  1.00  0.00      B    H  
ATOM   3452  H2  HOH B1144      30.862  20.686  18.927  1.00  0.00      B    H  
ATOM   3453  O   HOH B1145      17.758  31.630  28.528  1.00  0.00      B    O  
ATOM   3454  H1  HOH B1145      16.814  31.918  28.253  1.00  0.00      B    H  
ATOM   3455  H2  HOH B1145      17.802  30.661  28.170  1.00  0.00      B    H  
ATOM   3456  O   HOH B1146      13.754  35.725  12.463  1.00  0.00      B    O  
ATOM   3457  H1  HOH B1146      13.027  35.077  12.795  1.00  0.00      B    H  
ATOM   3458  H2  HOH B1146      13.307  36.625  12.258  1.00  0.00      B    H  
ATOM   3459  O   HOH B1147      30.789  35.860  10.646  1.00  0.00      B    O  
ATOM   3460  H1  HOH B1147      29.945  36.186  11.055  1.00  0.00      B    H  
ATOM   3461  H2  HOH B1147      31.010  34.992  11.158  1.00  0.00      B    H  
ATOM   3462  O   HOH B1148      30.637  13.776  26.582  1.00  0.00      B    O  
ATOM   3463  H1  HOH B1148      31.134  13.783  27.510  1.00  0.00      B    H  
ATOM   3464  H2  HOH B1148      31.249  14.122  25.822  1.00  0.00      B    H  
ATOM   3465  O   HOH B1149      25.937  28.752   5.712  1.00  0.00      B    O  
ATOM   3466  H1  HOH B1149      25.866  28.127   6.521  1.00  0.00      B    H  
ATOM   3467  H2  HOH B1149      25.039  29.048   5.511  1.00  0.00      B    H  
ATOM   3468  O   HOH B1150      23.589   2.724   5.352  1.00  0.00      B    O  
ATOM   3469  H1  HOH B1150      23.218   3.686   5.378  1.00  0.00      B    H  
ATOM   3470  H2  HOH B1150      23.275   2.245   4.503  1.00  0.00      B    H  
ATOM   3471  O   HOH B1151       3.716  15.067   8.576  1.00  0.00      B    O  
ATOM   3472  H1  HOH B1151       2.904  14.595   8.927  1.00  0.00      B    H  
ATOM   3473  H2  HOH B1151       3.999  15.617   9.367  1.00  0.00      B    H  
ATOM   3474  O   HOH B1152      31.795   3.657  35.321  1.00  0.00      B    O  
ATOM   3475  H1  HOH B1152      32.494   3.346  35.961  1.00  0.00      B    H  
ATOM   3476  H2  HOH B1152      31.412   4.555  35.640  1.00  0.00      B    H  
ATOM   3477  O   HOH B1153      19.844  21.092   5.362  1.00  0.00      B    O  
ATOM   3478  H1  HOH B1153      19.291  20.792   4.602  1.00  0.00      B    H  
ATOM   3479  H2  HOH B1153      20.753  21.303   4.906  1.00  0.00      B    H  
ATOM   3480  O   HOH B1154      25.714  16.192  11.873  1.00  0.00      B    O  
ATOM   3481  H1  HOH B1154      25.106  16.036  12.622  1.00  0.00      B    H  
ATOM   3482  H2  HOH B1154      26.057  15.302  11.508  1.00  0.00      B    H  
ATOM   3483  O   HOH B1155      34.528  17.903  12.170  1.00  0.00      B    O  
ATOM   3484  H1  HOH B1155      34.127  17.036  11.752  1.00  0.00      B    H  
ATOM   3485  H2  HOH B1155      34.961  18.428  11.431  1.00  0.00      B    H  
ATOM   3486  O   HOH B1156       9.981  28.027  19.471  1.00  0.00      B    O  
ATOM   3487  H1  HOH B1156       9.847  27.084  19.139  1.00  0.00      B    H  
ATOM   3488  H2  HOH B1156      10.260  27.904  20.487  1.00  0.00      B    H  
ATOM   3489  O   HOH B1157      14.133  35.768  28.186  1.00  0.00      B    O  
ATOM   3490  H1  HOH B1157      13.636  36.516  28.667  1.00  0.00      B    H  
ATOM   3491  H2  HOH B1157      13.554  35.424  27.479  1.00  0.00      B    H  
ATOM   3492  O   HOH B1158      30.816  21.246  28.859  1.00  0.00      B    O  
ATOM   3493  H1  HOH B1158      30.298  21.000  28.030  1.00  0.00      B    H  
ATOM   3494  H2  HOH B1158      30.302  20.859  29.642  1.00  0.00      B    H  
ATOM   3495  O   HOH B1159      29.817  35.015  28.590  1.00  0.00      B    O  
ATOM   3496  H1  HOH B1159      30.369  34.238  28.216  1.00  0.00      B    H  
ATOM   3497  H2  HOH B1159      29.005  34.650  29.031  1.00  0.00      B    H  
ATOM   3498  O   HOH B1160      15.017   5.550  21.510  1.00  0.00      B    O  
ATOM   3499  H1  HOH B1160      14.802   6.111  20.722  1.00  0.00      B    H  
ATOM   3500  H2  HOH B1160      16.022   5.657  21.658  1.00  0.00      B    H  
ATOM   3501  O   HOH B1161       8.924  30.940  15.518  1.00  0.00      B    O  
ATOM   3502  H1  HOH B1161       8.828  30.346  16.313  1.00  0.00      B    H  
ATOM   3503  H2  HOH B1161       8.264  31.740  15.643  1.00  0.00      B    H  
ATOM   3504  O   HOH B1162      20.154   4.485  10.431  1.00  0.00      B    O  
ATOM   3505  H1  HOH B1162      20.588   4.600   9.494  1.00  0.00      B    H  
ATOM   3506  H2  HOH B1162      19.168   4.807  10.408  1.00  0.00      B    H  
ATOM   3507  O   HOH B1163       6.638  13.438   4.657  1.00  0.00      B    O  
ATOM   3508  H1  HOH B1163       7.531  13.327   5.123  1.00  0.00      B    H  
ATOM   3509  H2  HOH B1163       5.916  13.800   5.282  1.00  0.00      B    H  
ATOM   3510  O   HOH B1164      15.994  19.679  32.404  1.00  0.00      B    O  
ATOM   3511  H1  HOH B1164      15.038  19.783  32.020  1.00  0.00      B    H  
ATOM   3512  H2  HOH B1164      16.200  20.358  33.141  1.00  0.00      B    H  
ATOM   3513  O   HOH B1165       7.669  15.800  13.708  1.00  0.00      B    O  
ATOM   3514  H1  HOH B1165       7.675  16.165  12.713  1.00  0.00      B    H  
ATOM   3515  H2  HOH B1165       6.997  15.028  13.686  1.00  0.00      B    H  
ATOM   3516  O   HOH B1166      13.748  18.721  25.641  1.00  0.00      B    O  
ATOM   3517  H1  HOH B1166      14.085  17.925  26.225  1.00  0.00      B    H  
ATOM   3518  H2  HOH B1166      12.749  18.554  25.497  1.00  0.00      B    H  
ATOM   3519  O   HOH B1167      26.888  15.745  21.690  1.00  0.00      B    O  
ATOM   3520  H1  HOH B1167      26.359  14.857  21.540  1.00  0.00      B    H  
ATOM   3521  H2  HOH B1167      27.018  16.132  20.770  1.00  0.00      B    H  
ATOM   3522  O   HOH B1168      12.780  26.946  12.687  1.00  0.00      B    O  
ATOM   3523  H1  HOH B1168      11.789  26.856  12.868  1.00  0.00      B    H  
ATOM   3524  H2  HOH B1168      13.000  27.699  12.042  1.00  0.00      B    H  
ATOM   3525  O   HOH B1169      35.141  19.114   3.559  1.00  0.00      B    O  
ATOM   3526  H1  HOH B1169      35.797  18.772   4.285  1.00  0.00      B    H  
ATOM   3527  H2  HOH B1169      35.732  19.578   2.866  1.00  0.00      B    H  
ATOM   3528  O   HOH B1170      31.533  32.341  30.368  1.00  0.00      B    O  
ATOM   3529  H1  HOH B1170      31.370  31.889  29.514  1.00  0.00      B    H  
ATOM   3530  H2  HOH B1170      31.673  31.660  31.106  1.00  0.00      B    H  
ATOM   3531  O   HOH B1171      12.800   8.131  12.726  1.00  0.00      B    O  
ATOM   3532  H1  HOH B1171      12.790   8.962  13.260  1.00  0.00      B    H  
ATOM   3533  H2  HOH B1171      12.257   7.410  13.169  1.00  0.00      B    H  
ATOM   3534  O   HOH B1172      14.674  28.251  19.560  1.00  0.00      B    O  
ATOM   3535  H1  HOH B1172      14.448  28.889  18.802  1.00  0.00      B    H  
ATOM   3536  H2  HOH B1172      14.858  28.764  20.420  1.00  0.00      B    H  
ATOM   3537  O   HOH B1173      33.519  36.868  34.186  1.00  0.00      B    O  
ATOM   3538  H1  HOH B1173      33.237  36.267  34.943  1.00  0.00      B    H  
ATOM   3539  H2  HOH B1173      34.490  37.157  34.362  1.00  0.00      B    H  
ATOM   3540  O   HOH B1174       9.828  38.320  38.000  1.00  0.00      B    O  
ATOM   3541  H1  HOH B1174       9.637  37.395  38.430  1.00  0.00      B    H  
ATOM   3542  H2  HOH B1174       9.403  38.407  37.039  1.00  0.00      B    H  
ATOM   3543  O   HOH B1175      26.279  20.081  13.505  1.00  0.00      B    O  
ATOM   3544  H1  HOH B1175      26.439  20.805  12.814  1.00  0.00      B    H  
ATOM   3545  H2  HOH B1175      27.049  19.418  13.368  1.00  0.00      B    H  
ATOM   3546  O   HOH B1176      34.704  34.738  16.541  1.00  0.00      B    O  
ATOM   3547  H1  HOH B1176      35.199  34.024  16.015  1.00  0.00      B    H  
ATOM   3548  H2  HOH B1176      33.726  34.503  16.665  1.00  0.00      B    H  
ATOM   3549  O   HOH B1177      26.642  27.360  33.571  1.00  0.00      B    O  
ATOM   3550  H1  HOH B1177      27.541  26.860  33.427  1.00  0.00      B    H  
ATOM   3551  H2  HOH B1177      26.130  27.243  32.713  1.00  0.00      B    H  
ATOM   3552  O   HOH B1178      30.067  28.825  28.440  1.00  0.00      B    O  
ATOM   3553  H1  HOH B1178      30.250  28.182  29.236  1.00  0.00      B    H  
ATOM   3554  H2  HOH B1178      30.314  28.436  27.532  1.00  0.00      B    H  
ATOM   3555  O   HOH B1179      17.630  32.850  32.781  1.00  0.00      B    O  
ATOM   3556  H1  HOH B1179      17.940  33.805  32.746  1.00  0.00      B    H  
ATOM   3557  H2  HOH B1179      18.136  32.265  32.072  1.00  0.00      B    H  
ATOM   3558  O   HOH B1180      18.592  16.456   7.578  1.00  0.00      B    O  
ATOM   3559  H1  HOH B1180      19.505  15.974   7.751  1.00  0.00      B    H  
ATOM   3560  H2  HOH B1180      18.421  17.109   8.363  1.00  0.00      B    H  
ATOM   3561  O   HOH B1181      19.120   0.630  25.397  1.00  0.00      B    O  
ATOM   3562  H1  HOH B1181      18.775   1.113  26.263  1.00  0.00      B    H  
ATOM   3563  H2  HOH B1181      19.864   1.182  25.018  1.00  0.00      B    H  
ATOM   3564  O   HOH B1182       3.938  26.840  32.352  1.00  0.00      B    O  
ATOM   3565  H1  HOH B1182       3.663  26.892  33.352  1.00  0.00      B    H  
ATOM   3566  H2  HOH B1182       4.352  25.936  32.099  1.00  0.00      B    H  
ATOM   3567  O   HOH B1183       4.807  17.504  35.198  1.00  0.00      B    O  
ATOM   3568  H1  HOH B1183       4.347  16.647  35.532  1.00  0.00      B    H  
ATOM   3569  H2  HOH B1183       5.816  17.513  35.304  1.00  0.00      B    H  
ATOM   3570  O   HOH B1184      32.026  34.260   7.111  1.00  0.00      B    O  
ATOM   3571  H1  HOH B1184      32.359  35.059   7.582  1.00  0.00      B    H  
ATOM   3572  H2  HOH B1184      31.953  34.518   6.174  1.00  0.00      B    H  
ATOM   3573  O   HOH B1185      32.250  11.528  22.700  1.00  0.00      B    O  
ATOM   3574  H1  HOH B1185      31.528  10.837  22.605  1.00  0.00      B    H  
ATOM   3575  H2  HOH B1185      33.139  11.088  22.936  1.00  0.00      B    H  
ATOM   3576  O   HOH B1186       3.439  10.541  23.668  1.00  0.00      B    O  
ATOM   3577  H1  HOH B1186       4.216  10.001  23.996  1.00  0.00      B    H  
ATOM   3578  H2  HOH B1186       2.623  10.408  24.294  1.00  0.00      B    H  
ATOM   3579  O   HOH B1187      27.096  29.519  35.538  1.00  0.00      B    O  
ATOM   3580  H1  HOH B1187      26.610  28.791  34.975  1.00  0.00      B    H  
ATOM   3581  H2  HOH B1187      26.547  30.339  35.629  1.00  0.00      B    H  
ATOM   3582  O   HOH B1188      10.691  11.378  16.846  1.00  0.00      B    O  
ATOM   3583  H1  HOH B1188      11.013  12.303  16.741  1.00  0.00      B    H  
ATOM   3584  H2  HOH B1188      10.700  11.230  17.842  1.00  0.00      B    H  
ATOM   3585  O   HOH B1189      33.468  30.085  17.221  1.00  0.00      B    O  
ATOM   3586  H1  HOH B1189      33.675  30.751  17.965  1.00  0.00      B    H  
ATOM   3587  H2  HOH B1189      33.063  29.219  17.635  1.00  0.00      B    H  
ATOM   3588  O   HOH B1190      11.614   6.494  25.234  1.00  0.00      B    O  
ATOM   3589  H1  HOH B1190      10.904   7.155  25.509  1.00  0.00      B    H  
ATOM   3590  H2  HOH B1190      11.193   5.731  24.735  1.00  0.00      B    H  
ATOM   3591  O   HOH B1191      33.945   1.585   5.365  1.00  0.00      B    O  
ATOM   3592  H1  HOH B1191      34.802   2.029   5.736  1.00  0.00      B    H  
ATOM   3593  H2  HOH B1191      33.165   2.059   5.725  1.00  0.00      B    H  
ATOM   3594  O   HOH B1192       5.896  22.987  32.266  1.00  0.00      B    O  
ATOM   3595  H1  HOH B1192       5.943  23.614  31.454  1.00  0.00      B    H  
ATOM   3596  H2  HOH B1192       6.326  23.452  33.035  1.00  0.00      B    H  
ATOM   3597  O   HOH B1193      31.416   0.192  28.640  1.00  0.00      B    O  
ATOM   3598  H1  HOH B1193      32.129  -0.483  28.660  1.00  0.00      B    H  
ATOM   3599  H2  HOH B1193      31.922   1.052  28.242  1.00  0.00      B    H  
ATOM   3600  O   HOH B1194       2.580   6.015  28.313  1.00  0.00      B    O  
ATOM   3601  H1  HOH B1194       3.211   6.585  28.845  1.00  0.00      B    H  
ATOM   3602  H2  HOH B1194       2.809   6.181  27.355  1.00  0.00      B    H  
ATOM   3603  O   HOH B1195      19.778  37.797  16.339  1.00  0.00      B    O  
ATOM   3604  H1  HOH B1195      19.012  37.220  15.996  1.00  0.00      B    H  
ATOM   3605  H2  HOH B1195      19.928  37.415  17.260  1.00  0.00      B    H  
ATOM   3606  O   HOH B1196       9.078   8.060  10.586  1.00  0.00      B    O  
ATOM   3607  H1  HOH B1196       9.170   7.711   9.650  1.00  0.00      B    H  
ATOM   3608  H2  HOH B1196       9.985   8.450  10.851  1.00  0.00      B    H  
ATOM   3609  O   HOH B1197      18.182  15.733  28.927  1.00  0.00      B    O  
ATOM   3610  H1  HOH B1197      17.409  15.938  29.591  1.00  0.00      B    H  
ATOM   3611  H2  HOH B1197      18.616  14.841  29.299  1.00  0.00      B    H  
ATOM   3612  O   HOH B1198      22.370  36.369  21.045  1.00  0.00      B    O  
ATOM   3613  H1  HOH B1198      21.827  35.885  20.345  1.00  0.00      B    H  
ATOM   3614  H2  HOH B1198      21.924  36.169  21.954  1.00  0.00      B    H  
ATOM   3615  O   HOH B1199       1.296  33.931  28.221  1.00  0.00      B    O  
ATOM   3616  H1  HOH B1199       1.003  33.210  27.522  1.00  0.00      B    H  
ATOM   3617  H2  HOH B1199       0.660  33.944  29.020  1.00  0.00      B    H  
ATOM   3618  O   HOH B1200      10.892  19.666  25.413  1.00  0.00      B    O  
ATOM   3619  H1  HOH B1200      11.203  20.161  26.230  1.00  0.00      B    H  
ATOM   3620  H2  HOH B1200      10.386  18.867  25.814  1.00  0.00      B    H  
ATOM   3621  O   HOH B1201       2.170  16.956  11.703  1.00  0.00      B    O  
ATOM   3622  H1  HOH B1201       3.098  17.113  11.468  1.00  0.00      B    H  
ATOM   3623  H2  HOH B1201       2.095  16.756  12.713  1.00  0.00      B    H  
ATOM   3624  O   HOH B1202      27.057  18.137  10.717  1.00  0.00      B    O  
ATOM   3625  H1  HOH B1202      27.744  18.567  11.319  1.00  0.00      B    H  
ATOM   3626  H2  HOH B1202      26.537  17.472  11.310  1.00  0.00      B    H  
ATOM   3627  O   HOH B1203      30.324   8.292   7.018  1.00  0.00      B    O  
ATOM   3628  H1  HOH B1203      31.213   8.067   7.363  1.00  0.00      B    H  
ATOM   3629  H2  HOH B1203      29.812   7.466   6.870  1.00  0.00      B    H  
ATOM   3630  O   HOH B1204      18.036   3.035  33.360  1.00  0.00      B    O  
ATOM   3631  H1  HOH B1204      18.609   3.192  32.525  1.00  0.00      B    H  
ATOM   3632  H2  HOH B1204      18.594   2.668  34.125  1.00  0.00      B    H  
ATOM   3633  O   HOH B1205      21.656  20.693  20.961  1.00  0.00      B    O  
ATOM   3634  H1  HOH B1205      21.651  20.920  20.002  1.00  0.00      B    H  
ATOM   3635  H2  HOH B1205      20.696  20.703  21.285  1.00  0.00      B    H  
ATOM   3636  O   HOH B1206       8.460  38.826  35.573  1.00  0.00      B    O  
ATOM   3637  H1  HOH B1206       8.027  39.704  35.564  1.00  0.00      B    H  
ATOM   3638  H2  HOH B1206       8.873  38.646  34.647  1.00  0.00      B    H  
ATOM   3639  O   HOH B1207      28.803  22.519  30.898  1.00  0.00      B    O  
ATOM   3640  H1  HOH B1207      29.283  21.644  30.715  1.00  0.00      B    H  
ATOM   3641  H2  HOH B1207      27.898  22.408  31.330  1.00  0.00      B    H  
ATOM   3642  O   HOH B1208      25.964   5.647   9.951  1.00  0.00      B    O  
ATOM   3643  H1  HOH B1208      26.779   5.368   9.397  1.00  0.00      B    H  
ATOM   3644  H2  HOH B1208      25.093   5.229   9.589  1.00  0.00      B    H  
ATOM   3645  O   HOH B1209      22.032  16.629  34.435  1.00  0.00      B    O  
ATOM   3646  H1  HOH B1209      22.055  15.744  34.998  1.00  0.00      B    H  
ATOM   3647  H2  HOH B1209      22.837  16.585  33.825  1.00  0.00      B    H  
ATOM   3648  O   HOH B1210       9.240  11.517   9.333  1.00  0.00      B    O  
ATOM   3649  H1  HOH B1210       9.244  12.468   8.944  1.00  0.00      B    H  
ATOM   3650  H2  HOH B1210      10.095  11.054   9.058  1.00  0.00      B    H  
ATOM   3651  O   HOH B1211      13.994  11.742   9.286  1.00  0.00      B    O  
ATOM   3652  H1  HOH B1211      14.616  12.004  10.109  1.00  0.00      B    H  
ATOM   3653  H2  HOH B1211      13.110  12.191   9.492  1.00  0.00      B    H  
ATOM   3654  O   HOH B1212       8.937   3.314  14.646  1.00  0.00      B    O  
ATOM   3655  H1  HOH B1212       8.767   3.918  15.416  1.00  0.00      B    H  
ATOM   3656  H2  HOH B1212       8.005   3.186  14.272  1.00  0.00      B    H  
ATOM   3657  O   HOH B1213      11.061  16.173  12.112  1.00  0.00      B    O  
ATOM   3658  H1  HOH B1213      11.860  16.601  11.675  1.00  0.00      B    H  
ATOM   3659  H2  HOH B1213      10.245  16.578  11.736  1.00  0.00      B    H  
ATOM   3660  O   HOH B1214      10.046  21.585   4.558  1.00  0.00      B    O  
ATOM   3661  H1  HOH B1214      10.033  22.551   4.858  1.00  0.00      B    H  
ATOM   3662  H2  HOH B1214      10.987  21.354   4.421  1.00  0.00      B    H  
ATOM   3663  O   HOH B1215       4.559  18.275  18.252  1.00  0.00      B    O  
ATOM   3664  H1  HOH B1215       4.907  18.912  18.967  1.00  0.00      B    H  
ATOM   3665  H2  HOH B1215       4.449  17.368  18.732  1.00  0.00      B    H  
ATOM   3666  O   HOH B1216      13.632  31.565  30.224  1.00  0.00      B    O  
ATOM   3667  H1  HOH B1216      14.189  32.316  30.618  1.00  0.00      B    H  
ATOM   3668  H2  HOH B1216      12.955  31.934  29.564  1.00  0.00      B    H  
ATOM   3669  O   HOH B1217      13.958   6.866  39.150  1.00  0.00      B    O  
ATOM   3670  H1  HOH B1217      13.501   6.177  38.491  1.00  0.00      B    H  
ATOM   3671  H2  HOH B1217      14.876   6.518  39.353  1.00  0.00      B    H  
ATOM   3672  O   HOH B1218      21.122  33.991   1.783  1.00  0.00      B    O  
ATOM   3673  H1  HOH B1218      21.965  33.398   1.938  1.00  0.00      B    H  
ATOM   3674  H2  HOH B1218      21.079  34.691   2.550  1.00  0.00      B    H  
ATOM   3675  O   HOH B1219      29.379  28.601  36.856  1.00  0.00      B    O  
ATOM   3676  H1  HOH B1219      28.570  28.981  36.362  1.00  0.00      B    H  
ATOM   3677  H2  HOH B1219      29.006  27.931  37.480  1.00  0.00      B    H  
ATOM   3678  O   HOH B1220       1.827  24.118   9.940  1.00  0.00      B    O  
ATOM   3679  H1  HOH B1220       1.664  23.118  10.151  1.00  0.00      B    H  
ATOM   3680  H2  HOH B1220       1.782  24.202   8.879  1.00  0.00      B    H  
ATOM   3681  O   HOH B1221       1.954  23.386   3.722  1.00  0.00      B    O  
ATOM   3682  H1  HOH B1221       1.316  22.588   3.706  1.00  0.00      B    H  
ATOM   3683  H2  HOH B1221       2.866  23.048   3.825  1.00  0.00      B    H  
ATOM   3684  O   HOH B1222      13.395   9.715  38.616  1.00  0.00      B    O  
ATOM   3685  H1  HOH B1222      13.586   8.762  38.770  1.00  0.00      B    H  
ATOM   3686  H2  HOH B1222      14.142  10.218  39.093  1.00  0.00      B    H  
ATOM   3687  O   HOH B1223      28.244  11.183  21.144  1.00  0.00      B    O  
ATOM   3688  H1  HOH B1223      28.110  11.087  22.107  1.00  0.00      B    H  
ATOM   3689  H2  HOH B1223      27.826  10.394  20.726  1.00  0.00      B    H  
ATOM   3690  O   HOH B1224      34.951  24.398  23.851  1.00  0.00      B    O  
ATOM   3691  H1  HOH B1224      35.752  24.215  23.273  1.00  0.00      B    H  
ATOM   3692  H2  HOH B1224      35.158  25.242  24.353  1.00  0.00      B    H  
ATOM   3693  O   HOH B1225       6.758  25.279  29.936  1.00  0.00      B    O  
ATOM   3694  H1  HOH B1225       7.602  24.824  29.681  1.00  0.00      B    H  
ATOM   3695  H2  HOH B1225       6.145  25.274  29.122  1.00  0.00      B    H  
ATOM   3696  O   HOH B1226       8.366   5.018  16.886  1.00  0.00      B    O  
ATOM   3697  H1  HOH B1226       9.416   5.008  16.990  1.00  0.00      B    H  
ATOM   3698  H2  HOH B1226       8.032   5.956  17.186  1.00  0.00      B    H  
ATOM   3699  O   HOH B1227      18.989   3.352   5.630  1.00  0.00      B    O  
ATOM   3700  H1  HOH B1227      19.631   3.849   5.074  1.00  0.00      B    H  
ATOM   3701  H2  HOH B1227      19.128   2.366   5.420  1.00  0.00      B    H  
ATOM   3702  O   HOH B1228      15.299  12.636  11.398  1.00  0.00      B    O  
ATOM   3703  H1  HOH B1228      16.316  12.570  11.460  1.00  0.00      B    H  
ATOM   3704  H2  HOH B1228      15.055  13.273  12.189  1.00  0.00      B    H  
ATOM   3705  O   HOH B1229       8.973  13.714  20.334  1.00  0.00      B    O  
ATOM   3706  H1  HOH B1229       8.677  13.995  19.399  1.00  0.00      B    H  
ATOM   3707  H2  HOH B1229       8.749  14.422  21.009  1.00  0.00      B    H  
ATOM   3708  O   HOH B1230       8.508   2.464  20.542  1.00  0.00      B    O  
ATOM   3709  H1  HOH B1230       8.198   2.481  19.567  1.00  0.00      B    H  
ATOM   3710  H2  HOH B1230       7.720   2.955  21.036  1.00  0.00      B    H  
ATOM   3711  O   HOH B1231      22.534  27.120  11.452  1.00  0.00      B    O  
ATOM   3712  H1  HOH B1231      23.084  26.703  10.662  1.00  0.00      B    H  
ATOM   3713  H2  HOH B1231      21.595  26.653  11.431  1.00  0.00      B    H  
ATOM   3714  O   HOH B1232       2.311  25.580  24.148  1.00  0.00      B    O  
ATOM   3715  H1  HOH B1232       2.519  25.577  25.128  1.00  0.00      B    H  
ATOM   3716  H2  HOH B1232       3.127  25.804  23.580  1.00  0.00      B    H  
ATOM   3717  O   HOH B1233      13.391  21.010   1.638  1.00  0.00      B    O  
ATOM   3718  H1  HOH B1233      13.643  20.078   1.276  1.00  0.00      B    H  
ATOM   3719  H2  HOH B1233      13.698  20.992   2.615  1.00  0.00      B    H  
ATOM   3720  O   HOH B1234       4.823  38.056  26.844  1.00  0.00      B    O  
ATOM   3721  H1  HOH B1234       4.315  38.925  26.875  1.00  0.00      B    H  
ATOM   3722  H2  HOH B1234       4.455  37.451  26.112  1.00  0.00      B    H  
ATOM   3723  O   HOH B1235      27.609  33.324  26.578  1.00  0.00      B    O  
ATOM   3724  H1  HOH B1235      27.959  33.803  25.684  1.00  0.00      B    H  
ATOM   3725  H2  HOH B1235      27.446  32.405  26.331  1.00  0.00      B    H  
ATOM   3726  O   HOH B1236      20.830  29.278  21.954  1.00  0.00      B    O  
ATOM   3727  H1  HOH B1236      21.409  28.463  22.232  1.00  0.00      B    H  
ATOM   3728  H2  HOH B1236      20.074  29.322  22.597  1.00  0.00      B    H  
ATOM   3729  O   HOH B1237      26.308  19.105  37.274  1.00  0.00      B    O  
ATOM   3730  H1  HOH B1237      26.053  20.069  36.957  1.00  0.00      B    H  
ATOM   3731  H2  HOH B1237      25.532  18.522  37.301  1.00  0.00      B    H  
ATOM   3732  O   HOH B1238      22.153   4.020  36.327  1.00  0.00      B    O  
ATOM   3733  H1  HOH B1238      21.188   3.778  36.588  1.00  0.00      B    H  
ATOM   3734  H2  HOH B1238      22.749   3.894  37.120  1.00  0.00      B    H  
ATOM   3735  O   HOH B1239       6.994  11.643  11.899  1.00  0.00      B    O  
ATOM   3736  H1  HOH B1239       6.895  12.056  10.945  1.00  0.00      B    H  
ATOM   3737  H2  HOH B1239       7.982  11.729  12.139  1.00  0.00      B    H  
ATOM   3738  O   HOH B1240      32.749   7.158   8.589  1.00  0.00      B    O  
ATOM   3739  H1  HOH B1240      32.006   6.511   8.500  1.00  0.00      B    H  
ATOM   3740  H2  HOH B1240      33.482   6.644   9.066  1.00  0.00      B    H  
ATOM   3741  O   HOH B1241      36.638  17.819  15.276  1.00  0.00      B    O  
ATOM   3742  H1  HOH B1241      35.661  17.631  15.022  1.00  0.00      B    H  
ATOM   3743  H2  HOH B1241      36.912  17.052  15.874  1.00  0.00      B    H  
ATOM   3744  O   HOH B1242      37.315  12.157  37.608  1.00  0.00      B    O  
ATOM   3745  H1  HOH B1242      36.920  11.849  38.521  1.00  0.00      B    H  
ATOM   3746  H2  HOH B1242      37.648  13.080  37.807  1.00  0.00      B    H  
ATOM   3747  O   HOH B1243      19.049  18.035  18.512  1.00  0.00      B    O  
ATOM   3748  H1  HOH B1243      19.704  17.437  18.017  1.00  0.00      B    H  
ATOM   3749  H2  HOH B1243      18.952  17.689  19.490  1.00  0.00      B    H  
ATOM   3750  O   HOH B1244      20.174  19.472  30.346  1.00  0.00      B    O  
ATOM   3751  H1  HOH B1244      19.681  20.055  31.001  1.00  0.00      B    H  
ATOM   3752  H2  HOH B1244      20.081  18.492  30.653  1.00  0.00      B    H  
ATOM   3753  O   HOH B1245      35.929  15.786  32.669  1.00  0.00      B    O  
ATOM   3754  H1  HOH B1245      36.595  15.056  32.808  1.00  0.00      B    H  
ATOM   3755  H2  HOH B1245      36.455  16.631  32.320  1.00  0.00      B    H  
ATOM   3756  O   HOH B1246       1.378   7.870  33.118  1.00  0.00      B    O  
ATOM   3757  H1  HOH B1246       1.174   8.247  34.004  1.00  0.00      B    H  
ATOM   3758  H2  HOH B1246       1.019   6.898  33.165  1.00  0.00      B    H  
ATOM   3759  O   HOH B1247      18.527  15.331  10.724  1.00  0.00      B    O  
ATOM   3760  H1  HOH B1247      17.803  15.774  10.199  1.00  0.00      B    H  
ATOM   3761  H2  HOH B1247      18.389  14.319  10.570  1.00  0.00      B    H  
ATOM   3762  O   HOH B1248      18.967  27.252  20.467  1.00  0.00      B    O  
ATOM   3763  H1  HOH B1248      19.427  28.052  20.019  1.00  0.00      B    H  
ATOM   3764  H2  HOH B1248      19.683  26.643  20.876  1.00  0.00      B    H  
ATOM   3765  O   HOH B1249       0.971  36.083  26.743  1.00  0.00      B    O  
ATOM   3766  H1  HOH B1249       1.678  36.793  26.934  1.00  0.00      B    H  
ATOM   3767  H2  HOH B1249       1.134  35.316  27.348  1.00  0.00      B    H  
ATOM   3768  O   HOH B1250      23.996  21.993  21.461  1.00  0.00      B    O  
ATOM   3769  H1  HOH B1250      23.227  21.353  21.233  1.00  0.00      B    H  
ATOM   3770  H2  HOH B1250      24.679  22.121  20.687  1.00  0.00      B    H  
ATOM   3771  O   HOH B1251       4.467  25.771   0.224  1.00  0.00      B    O  
ATOM   3772  H1  HOH B1251       4.730  25.574   1.185  1.00  0.00      B    H  
ATOM   3773  H2  HOH B1251       3.922  26.623   0.316  1.00  0.00      B    H  
ATOM   3774  O   HOH B1252      18.975  20.519  14.445  1.00  0.00      B    O  
ATOM   3775  H1  HOH B1252      18.164  21.091  14.685  1.00  0.00      B    H  
ATOM   3776  H2  HOH B1252      19.708  21.111  14.759  1.00  0.00      B    H  
ATOM   3777  O   HOH B1253      23.550   5.126   8.323  1.00  0.00      B    O  
ATOM   3778  H1  HOH B1253      22.649   5.101   7.851  1.00  0.00      B    H  
ATOM   3779  H2  HOH B1253      24.079   4.270   8.099  1.00  0.00      B    H  
ATOM   3780  O   HOH B1254      25.949  15.898  27.648  1.00  0.00      B    O  
ATOM   3781  H1  HOH B1254      26.420  16.458  28.324  1.00  0.00      B    H  
ATOM   3782  H2  HOH B1254      25.751  16.521  26.879  1.00  0.00      B    H  
ATOM   3783  O   HOH B1255      13.741   2.895  27.920  1.00  0.00      B    O  
ATOM   3784  H1  HOH B1255      13.926   3.567  28.698  1.00  0.00      B    H  
ATOM   3785  H2  HOH B1255      12.811   3.055  27.608  1.00  0.00      B    H  
ATOM   3786  O   HOH B1256      17.468  24.929  22.137  1.00  0.00      B    O  
ATOM   3787  H1  HOH B1256      18.319  24.933  21.588  1.00  0.00      B    H  
ATOM   3788  H2  HOH B1256      17.189  24.000  22.419  1.00  0.00      B    H  
ATOM   3789  O   HOH B1257      37.993  14.880  20.004  1.00  0.00      B    O  
ATOM   3790  H1  HOH B1257      37.041  15.048  20.305  1.00  0.00      B    H  
ATOM   3791  H2  HOH B1257      38.503  14.674  20.851  1.00  0.00      B    H  
ATOM   3792  O   HOH B1258      24.640  26.960  18.953  1.00  0.00      B    O  
ATOM   3793  H1  HOH B1258      24.851  27.475  18.049  1.00  0.00      B    H  
ATOM   3794  H2  HOH B1258      23.749  26.369  18.772  1.00  0.00      B    H  
ATOM   3795  O   HOH B1259      32.784  36.486  37.324  1.00  0.00      B    O  
ATOM   3796  H1  HOH B1259      31.872  36.084  37.459  1.00  0.00      B    H  
ATOM   3797  H2  HOH B1259      33.208  36.353  38.233  1.00  0.00      B    H  
ATOM   3798  O   HOH B1260       9.655  25.300  37.362  1.00  0.00      B    O  
ATOM   3799  H1  HOH B1260      10.610  25.601  37.333  1.00  0.00      B    H  
ATOM   3800  H2  HOH B1260       9.042  25.900  36.743  1.00  0.00      B    H  
ATOM   3801  O   HOH B1261      35.226   0.719  12.335  1.00  0.00      B    O  
ATOM   3802  H1  HOH B1261      35.270  -0.262  12.571  1.00  0.00      B    H  
ATOM   3803  H2  HOH B1261      34.928   1.182  13.148  1.00  0.00      B    H  
ATOM   3804  O   HOH B1262      37.159  35.284  33.867  1.00  0.00      B    O  
ATOM   3805  H1  HOH B1262      37.932  35.464  33.195  1.00  0.00      B    H  
ATOM   3806  H2  HOH B1262      36.890  36.167  34.304  1.00  0.00      B    H  
ATOM   3807  O   HOH B1263      21.551  11.206  24.717  1.00  0.00      B    O  
ATOM   3808  H1  HOH B1263      22.005  10.984  23.805  1.00  0.00      B    H  
ATOM   3809  H2  HOH B1263      22.057  11.999  25.145  1.00  0.00      B    H  
ATOM   3810  O   HOH B1264      22.288   9.587   5.121  1.00  0.00      B    O  
ATOM   3811  H1  HOH B1264      23.248   9.362   4.822  1.00  0.00      B    H  
ATOM   3812  H2  HOH B1264      22.358  10.030   5.999  1.00  0.00      B    H  
ATOM   3813  O   HOH B1265      16.448  20.197  28.570  1.00  0.00      B    O  
ATOM   3814  H1  HOH B1265      16.493  20.125  27.549  1.00  0.00      B    H  
ATOM   3815  H2  HOH B1265      15.971  19.372  28.843  1.00  0.00      B    H  
ATOM   3816  O   HOH B1266      29.343  15.336  22.814  1.00  0.00      B    O  
ATOM   3817  H1  HOH B1266      29.213  15.614  23.801  1.00  0.00      B    H  
ATOM   3818  H2  HOH B1266      28.479  15.538  22.282  1.00  0.00      B    H  
ATOM   3819  O   HOH B1267      14.523  23.012  34.263  1.00  0.00      B    O  
ATOM   3820  H1  HOH B1267      14.236  23.469  33.407  1.00  0.00      B    H  
ATOM   3821  H2  HOH B1267      15.305  22.375  34.077  1.00  0.00      B    H  
ATOM   3822  O   HOH B1268      21.901  13.586   9.769  1.00  0.00      B    O  
ATOM   3823  H1  HOH B1268      21.199  12.881   9.573  1.00  0.00      B    H  
ATOM   3824  H2  HOH B1268      22.736  13.290   9.205  1.00  0.00      B    H  
ATOM   3825  O   HOH B1269       1.030   6.524  37.502  1.00  0.00      B    O  
ATOM   3826  H1  HOH B1269       0.997   7.284  36.869  1.00  0.00      B    H  
ATOM   3827  H2  HOH B1269       1.459   6.835  38.392  1.00  0.00      B    H  
ATOM   3828  O   HOH B1270      23.995  18.845  24.820  1.00  0.00      B    O  
ATOM   3829  H1  HOH B1270      24.980  18.750  24.542  1.00  0.00      B    H  
ATOM   3830  H2  HOH B1270      23.374  18.836  24.027  1.00  0.00      B    H  
ATOM   3831  O   HOH B1271      32.016   0.744  31.811  1.00  0.00      B    O  
ATOM   3832  H1  HOH B1271      32.336   0.175  31.030  1.00  0.00      B    H  
ATOM   3833  H2  HOH B1271      31.267   1.366  31.368  1.00  0.00      B    H  
ATOM   3834  O   HOH B1272      24.219  16.210   9.511  1.00  0.00      B    O  
ATOM   3835  H1  HOH B1272      23.325  16.370  10.033  1.00  0.00      B    H  
ATOM   3836  H2  HOH B1272      24.846  15.790  10.156  1.00  0.00      B    H  
ATOM   3837  O   HOH B1273      22.284  21.761   4.443  1.00  0.00      B    O  
ATOM   3838  H1  HOH B1273      23.012  21.043   4.397  1.00  0.00      B    H  
ATOM   3839  H2  HOH B1273      22.612  22.607   3.937  1.00  0.00      B    H  
ATOM   3840  O   HOH B1274       1.701  13.951  33.570  1.00  0.00      B    O  
ATOM   3841  H1  HOH B1274       1.272  13.939  34.485  1.00  0.00      B    H  
ATOM   3842  H2  HOH B1274       1.319  13.187  33.005  1.00  0.00      B    H  
ATOM   3843  O   HOH B1275      29.459  12.729  10.451  1.00  0.00      B    O  
ATOM   3844  H1  HOH B1275      28.768  12.437  11.125  1.00  0.00      B    H  
ATOM   3845  H2  HOH B1275      29.466  12.061   9.696  1.00  0.00      B    H  
ATOM   3846  O   HOH B1276      12.307   7.429  16.673  1.00  0.00      B    O  
ATOM   3847  H1  HOH B1276      12.196   8.415  16.669  1.00  0.00      B    H  
ATOM   3848  H2  HOH B1276      11.982   7.147  15.772  1.00  0.00      B    H  
ATOM   3849  O   HOH B1277       2.143   6.396  23.069  1.00  0.00      B    O  
ATOM   3850  H1  HOH B1277       2.043   5.912  22.182  1.00  0.00      B    H  
ATOM   3851  H2  HOH B1277       1.190   6.430  23.374  1.00  0.00      B    H  
ATOM   3852  O   HOH B1278      27.125  17.607  19.200  1.00  0.00      B    O  
ATOM   3853  H1  HOH B1278      26.433  17.565  18.504  1.00  0.00      B    H  
ATOM   3854  H2  HOH B1278      27.341  18.623  19.208  1.00  0.00      B    H  
ATOM   3855  O   HOH B1279      39.007  17.728   2.344  1.00  0.00      B    O  
ATOM   3856  H1  HOH B1279      39.920  17.687   2.734  1.00  0.00      B    H  
ATOM   3857  H2  HOH B1279      38.301  17.833   3.049  1.00  0.00      B    H  
ATOM   3858  O   HOH B1280      22.476  14.873  36.509  1.00  0.00      B    O  
ATOM   3859  H1  HOH B1280      23.331  14.446  36.083  1.00  0.00      B    H  
ATOM   3860  H2  HOH B1280      21.834  14.096  36.707  1.00  0.00      B    H  
ATOM   3861  O   HOH B1281      22.938   1.174   2.727  1.00  0.00      B    O  
ATOM   3862  H1  HOH B1281      23.829   0.995   2.417  1.00  0.00      B    H  
ATOM   3863  H2  HOH B1281      22.313   0.571   2.207  1.00  0.00      B    H  
ATOM   3864  O   HOH B1282      25.754  22.355  19.426  1.00  0.00      B    O  
ATOM   3865  H1  HOH B1282      26.129  22.293  18.538  1.00  0.00      B    H  
ATOM   3866  H2  HOH B1282      26.202  23.113  19.940  1.00  0.00      B    H  
ATOM   3867  O   HOH B1283      35.724  -0.022   7.107  1.00  0.00      B    O  
ATOM   3868  H1  HOH B1283      35.680   0.696   6.363  1.00  0.00      B    H  
ATOM   3869  H2  HOH B1283      36.530   0.081   7.691  1.00  0.00      B    H  
ATOM   3870  O   HOH B1284      28.443  23.826  23.194  1.00  0.00      B    O  
ATOM   3871  H1  HOH B1284      29.196  23.213  22.847  1.00  0.00      B    H  
ATOM   3872  H2  HOH B1284      28.804  24.757  23.398  1.00  0.00      B    H  
ATOM   3873  O   HOH B1285      30.279  21.905  22.257  1.00  0.00      B    O  
ATOM   3874  H1  HOH B1285      31.010  22.011  22.949  1.00  0.00      B    H  
ATOM   3875  H2  HOH B1285      30.522  22.420  21.383  1.00  0.00      B    H  
ATOM   3876  O   HOH B1286      37.181  34.307  22.278  1.00  0.00      B    O  
ATOM   3877  H1  HOH B1286      37.364  34.180  23.262  1.00  0.00      B    H  
ATOM   3878  H2  HOH B1286      36.316  33.904  22.048  1.00  0.00      B    H  
ATOM   3879  O   HOH B1287      37.150   9.927   2.643  1.00  0.00      B    O  
ATOM   3880  H1  HOH B1287      37.005   8.983   2.231  1.00  0.00      B    H  
ATOM   3881  H2  HOH B1287      36.780  10.605   2.029  1.00  0.00      B    H  
ATOM   3882  O   HOH B1288      24.146  24.657   5.898  1.00  0.00      B    O  
ATOM   3883  H1  HOH B1288      23.660  25.187   5.163  1.00  0.00      B    H  
ATOM   3884  H2  HOH B1288      23.730  23.719   6.021  1.00  0.00      B    H  
ATOM   3885  O   HOH B1289       9.846   8.478  26.518  1.00  0.00      B    O  
ATOM   3886  H1  HOH B1289      10.456   9.128  27.022  1.00  0.00      B    H  
ATOM   3887  H2  HOH B1289       9.358   8.994  25.756  1.00  0.00      B    H  
ATOM   3888  O   HOH B1290      32.741  30.621  22.091  1.00  0.00      B    O  
ATOM   3889  H1  HOH B1290      32.136  31.038  22.854  1.00  0.00      B    H  
ATOM   3890  H2  HOH B1290      32.351  30.920  21.234  1.00  0.00      B    H  
ATOM   3891  O   HOH B1291      35.683   1.548  36.044  1.00  0.00      B    O  
ATOM   3892  H1  HOH B1291      36.426   1.685  36.746  1.00  0.00      B    H  
ATOM   3893  H2  HOH B1291      35.589   2.310  35.456  1.00  0.00      B    H  
ATOM   3894  O   HOH B1292      36.870   7.006  13.546  1.00  0.00      B    O  
ATOM   3895  H1  HOH B1292      36.294   7.507  12.865  1.00  0.00      B    H  
ATOM   3896  H2  HOH B1292      37.016   7.608  14.269  1.00  0.00      B    H  
ATOM   3897  O   HOH B1293      38.998  29.017  32.164  1.00  0.00      B    O  
ATOM   3898  H1  HOH B1293      39.643  29.554  32.766  1.00  0.00      B    H  
ATOM   3899  H2  HOH B1293      38.595  28.224  32.681  1.00  0.00      B    H  
ATOM   3900  O   HOH B1294      29.659  28.060  20.068  1.00  0.00      B    O  
ATOM   3901  H1  HOH B1294      29.153  28.429  20.856  1.00  0.00      B    H  
ATOM   3902  H2  HOH B1294      29.210  27.279  19.607  1.00  0.00      B    H  
ATOM   3903  O   HOH B1295      11.126  15.481  27.096  1.00  0.00      B    O  
ATOM   3904  H1  HOH B1295      10.401  15.479  27.796  1.00  0.00      B    H  
ATOM   3905  H2  HOH B1295      10.803  16.118  26.356  1.00  0.00      B    H  
ATOM   3906  O   HOH B1296      31.214   1.887  10.001  1.00  0.00      B    O  
ATOM   3907  H1  HOH B1296      30.513   2.284  10.603  1.00  0.00      B    H  
ATOM   3908  H2  HOH B1296      32.103   2.227  10.298  1.00  0.00      B    H  
ATOM   3909  O   HOH B1297      22.021  27.230   5.915  1.00  0.00      B    O  
ATOM   3910  H1  HOH B1297      21.329  28.025   5.778  1.00  0.00      B    H  
ATOM   3911  H2  HOH B1297      22.321  26.779   5.029  1.00  0.00      B    H  
ATOM   3912  O   HOH B1298       3.249   6.753  35.323  1.00  0.00      B    O  
ATOM   3913  H1  HOH B1298       2.822   5.922  35.794  1.00  0.00      B    H  
ATOM   3914  H2  HOH B1298       2.580   7.499  35.382  1.00  0.00      B    H  
ATOM   3915  O   HOH B1299       1.008   0.359   0.344  1.00  0.00      B    O  
ATOM   3916  H1  HOH B1299       0.657  -0.159   1.138  1.00  0.00      B    H  
ATOM   3917  H2  HOH B1299       1.913  -0.044   0.187  1.00  0.00      B    H  
ATOM   3918  O   HOH B1300      23.508  30.834   8.867  1.00  0.00      B    O  
ATOM   3919  H1  HOH B1300      22.969  31.336   8.120  1.00  0.00      B    H  
ATOM   3920  H2  HOH B1300      23.150  29.846   8.884  1.00  0.00      B    H  
ATOM   3921  O   HOH B1301      38.193  19.574  20.602  1.00  0.00      B    O  
ATOM   3922  H1  HOH B1301      38.621  19.585  21.489  1.00  0.00      B    H  
ATOM   3923  H2  HOH B1301      37.295  19.148  20.710  1.00  0.00      B    H  
ATOM   3924  O   HOH B1302      12.076  19.097  30.044  1.00  0.00      B    O  
ATOM   3925  H1  HOH B1302      11.472  18.369  30.398  1.00  0.00      B    H  
ATOM   3926  H2  HOH B1302      12.990  18.751  30.182  1.00  0.00      B    H  
ATOM   3927  O   HOH B1303      29.706  30.158  24.401  1.00  0.00      B    O  
ATOM   3928  H1  HOH B1303      30.432  29.471  24.198  1.00  0.00      B    H  
ATOM   3929  H2  HOH B1303      28.834  29.670  24.708  1.00  0.00      B    H  
ATOM   3930  O   HOH B1304      16.155  16.120  31.171  1.00  0.00      B    O  
ATOM   3931  H1  HOH B1304      16.152  15.110  31.396  1.00  0.00      B    H  
ATOM   3932  H2  HOH B1304      15.320  16.548  31.597  1.00  0.00      B    H  
ATOM   3933  O   HOH B1305      17.683  14.052  37.758  1.00  0.00      B    O  
ATOM   3934  H1  HOH B1305      18.535  13.752  37.380  1.00  0.00      B    H  
ATOM   3935  H2  HOH B1305      17.107  13.293  37.437  1.00  0.00      B    H  
ATOM   3936  O   HOH B1306      29.615   2.932  11.845  1.00  0.00      B    O  
ATOM   3937  H1  HOH B1306      29.690   2.314  12.638  1.00  0.00      B    H  
ATOM   3938  H2  HOH B1306      28.649   3.306  11.857  1.00  0.00      B    H  
ATOM   3939  O   HOH B1307      32.571  13.331   5.639  1.00  0.00      B    O  
ATOM   3940  H1  HOH B1307      31.962  14.092   5.386  1.00  0.00      B    H  
ATOM   3941  H2  HOH B1307      32.067  12.453   5.784  1.00  0.00      B    H  
ATOM   3942  O   HOH B1308       0.370   4.811  25.428  1.00  0.00      B    O  
ATOM   3943  H1  HOH B1308      -0.288   4.088  25.162  1.00  0.00      B    H  
ATOM   3944  H2  HOH B1308      -0.040   5.689  25.447  1.00  0.00      B    H  
ATOM   3945  O   HOH B1309       1.449  10.962  15.107  1.00  0.00      B    O  
ATOM   3946  H1  HOH B1309       1.193  10.426  15.873  1.00  0.00      B    H  
ATOM   3947  H2  HOH B1309       2.294  10.585  14.790  1.00  0.00      B    H  
ATOM   3948  O   HOH B1310      13.524   4.587   8.215  1.00  0.00      B    O  
ATOM   3949  H1  HOH B1310      13.660   5.131   7.347  1.00  0.00      B    H  
ATOM   3950  H2  HOH B1310      13.138   3.664   8.038  1.00  0.00      B    H  
ATOM   3951  O   HOH B1311      20.350  13.472   6.267  1.00  0.00      B    O  
ATOM   3952  H1  HOH B1311      21.119  12.807   5.996  1.00  0.00      B    H  
ATOM   3953  H2  HOH B1311      20.760  14.292   6.764  1.00  0.00      B    H  
ATOM   3954  O   HOH B1312       2.407  17.960   3.381  1.00  0.00      B    O  
ATOM   3955  H1  HOH B1312       2.836  17.882   2.436  1.00  0.00      B    H  
ATOM   3956  H2  HOH B1312       3.045  18.568   3.957  1.00  0.00      B    H  
ATOM   3957  O   HOH B1313      22.951  23.488  11.868  1.00  0.00      B    O  
ATOM   3958  H1  HOH B1313      22.691  22.617  11.425  1.00  0.00      B    H  
ATOM   3959  H2  HOH B1313      23.715  23.313  12.454  1.00  0.00      B    H  
ATOM   3960  O   HOH B1314      10.414   5.399  29.562  1.00  0.00      B    O  
ATOM   3961  H1  HOH B1314       9.742   4.858  30.060  1.00  0.00      B    H  
ATOM   3962  H2  HOH B1314      10.515   6.325  30.017  1.00  0.00      B    H  
ATOM   3963  O   HOH B1315       1.372  20.874  25.805  1.00  0.00      B    O  
ATOM   3964  H1  HOH B1315       1.216  21.842  26.003  1.00  0.00      B    H  
ATOM   3965  H2  HOH B1315       2.346  20.853  25.783  1.00  0.00      B    H  
ATOM   3966  O   HOH B1316      37.039  14.531   0.170  1.00  0.00      B    O  
ATOM   3967  H1  HOH B1316      36.137  15.018   0.256  1.00  0.00      B    H  
ATOM   3968  H2  HOH B1316      37.799  15.218   0.133  1.00  0.00      B    H  
ATOM   3969  O   HOH B1317      23.952   0.631   8.646  1.00  0.00      B    O  
ATOM   3970  H1  HOH B1317      24.824   0.077   8.527  1.00  0.00      B    H  
ATOM   3971  H2  HOH B1317      23.371   0.124   9.334  1.00  0.00      B    H  
ATOM   3972  O   HOH B1318       2.422  29.818   4.818  1.00  0.00      B    O  
ATOM   3973  H1  HOH B1318       3.257  29.717   5.292  1.00  0.00      B    H  
ATOM   3974  H2  HOH B1318       1.678  29.522   5.441  1.00  0.00      B    H  
ATOM   3975  O   HOH B1319      27.336  11.564  24.005  1.00  0.00      B    O  
ATOM   3976  H1  HOH B1319      27.310  12.581  24.066  1.00  0.00      B    H  
ATOM   3977  H2  HOH B1319      28.042  11.280  24.653  1.00  0.00      B    H  
ATOM   3978  O   HOH B1320       3.997  38.241  21.998  1.00  0.00      B    O  
ATOM   3979  H1  HOH B1320       4.314  37.318  22.159  1.00  0.00      B    H  
ATOM   3980  H2  HOH B1320       3.410  38.201  21.181  1.00  0.00      B    H  
ATOM   3981  O   HOH B1321      36.577  28.599   4.586  1.00  0.00      B    O  
ATOM   3982  H1  HOH B1321      36.268  28.378   3.617  1.00  0.00      B    H  
ATOM   3983  H2  HOH B1321      36.252  29.549   4.715  1.00  0.00      B    H  
ATOM   3984  O   HOH B1322       8.086  29.839  17.987  1.00  0.00      B    O  
ATOM   3985  H1  HOH B1322       8.813  29.263  18.451  1.00  0.00      B    H  
ATOM   3986  H2  HOH B1322       7.993  30.703  18.512  1.00  0.00      B    H  
ATOM   3987  O   HOH B1323      15.422  18.677   2.312  1.00  0.00      B    O  
ATOM   3988  H1  HOH B1323      16.104  19.032   2.926  1.00  0.00      B    H  
ATOM   3989  H2  HOH B1323      15.848  18.716   1.393  1.00  0.00      B    H  
ATOM   3990  O   HOH B1324      30.446  37.899   5.708  1.00  0.00      B    O  
ATOM   3991  H1  HOH B1324      31.352  37.565   5.781  1.00  0.00      B    H  
ATOM   3992  H2  HOH B1324      30.271  38.061   4.709  1.00  0.00      B    H  
ATOM   3993  O   HOH B1325       9.693  39.147  24.728  1.00  0.00      B    O  
ATOM   3994  H1  HOH B1325       9.138  38.325  24.904  1.00  0.00      B    H  
ATOM   3995  H2  HOH B1325       9.479  39.399  23.702  1.00  0.00      B    H  
ATOM   3996  O   HOH B1326      14.248  12.577  21.501  1.00  0.00      B    O  
ATOM   3997  H1  HOH B1326      13.578  11.786  21.160  1.00  0.00      B    H  
ATOM   3998  H2  HOH B1326      13.811  13.047  22.233  1.00  0.00      B    H  
ATOM   3999  O   HOH B1327      13.013  18.504   0.191  1.00  0.00      B    O  
ATOM   4000  H1  HOH B1327      12.021  18.383   0.365  1.00  0.00      B    H  
ATOM   4001  H2  HOH B1327      13.249  17.624  -0.263  1.00  0.00      B    H  
ATOM   4002  O   HOH B1328      37.704  29.679  17.683  1.00  0.00      B    O  
ATOM   4003  H1  HOH B1328      37.102  29.792  16.854  1.00  0.00      B    H  
ATOM   4004  H2  HOH B1328      37.154  29.216  18.333  1.00  0.00      B    H  
ATOM   4005  O   HOH B1329       4.334   7.464  14.950  1.00  0.00      B    O  
ATOM   4006  H1  HOH B1329       4.213   6.831  15.724  1.00  0.00      B    H  
ATOM   4007  H2  HOH B1329       4.181   8.373  15.309  1.00  0.00      B    H  
ATOM   4008  O   HOH B1330      29.744  35.402  21.901  1.00  0.00      B    O  
ATOM   4009  H1  HOH B1330      29.736  34.360  21.827  1.00  0.00      B    H  
ATOM   4010  H2  HOH B1330      30.539  35.831  21.319  1.00  0.00      B    H  
ATOM   4011  O   HOH B1331      26.068  36.069  10.139  1.00  0.00      B    O  
ATOM   4012  H1  HOH B1331      25.100  35.724  10.075  1.00  0.00      B    H  
ATOM   4013  H2  HOH B1331      26.698  35.289  10.286  1.00  0.00      B    H  
ATOM   4014  O   HOH B1332      12.137  19.889  35.076  1.00  0.00      B    O  
ATOM   4015  H1  HOH B1332      11.497  19.166  34.781  1.00  0.00      B    H  
ATOM   4016  H2  HOH B1332      13.005  19.457  35.440  1.00  0.00      B    H  
ATOM   4017  O   HOH B1333      31.494  10.215  30.729  1.00  0.00      B    O  
ATOM   4018  H1  HOH B1333      32.163   9.465  30.867  1.00  0.00      B    H  
ATOM   4019  H2  HOH B1333      30.614   9.846  30.474  1.00  0.00      B    H  
ATOM   4020  O   HOH B1334      14.216  23.052  24.328  1.00  0.00      B    O  
ATOM   4021  H1  HOH B1334      14.776  22.205  24.338  1.00  0.00      B    H  
ATOM   4022  H2  HOH B1334      14.731  23.705  24.930  1.00  0.00      B    H  
ATOM   4023  O   HOH B1335       0.071   6.630   6.074  1.00  0.00      B    O  
ATOM   4024  H1  HOH B1335      -0.046   7.619   6.259  1.00  0.00      B    H  
ATOM   4025  H2  HOH B1335       0.349   6.281   6.976  1.00  0.00      B    H  
ATOM   4026  O   HOH B1336       3.521  35.526  15.820  1.00  0.00      B    O  
ATOM   4027  H1  HOH B1336       3.024  34.636  15.702  1.00  0.00      B    H  
ATOM   4028  H2  HOH B1336       3.856  35.814  14.870  1.00  0.00      B    H  
ATOM   4029  O   HOH B1337      34.919  15.096   9.553  1.00  0.00      B    O  
ATOM   4030  H1  HOH B1337      34.403  14.401   9.014  1.00  0.00      B    H  
ATOM   4031  H2  HOH B1337      34.238  15.853   9.734  1.00  0.00      B    H  
ATOM   4032  O   HOH B1338      32.455  23.603  29.015  1.00  0.00      B    O  
ATOM   4033  H1  HOH B1338      32.250  22.612  29.066  1.00  0.00      B    H  
ATOM   4034  H2  HOH B1338      33.464  23.657  28.842  1.00  0.00      B    H  
ATOM   4035  O   HOH B1339       3.778  21.331  33.550  1.00  0.00      B    O  
ATOM   4036  H1  HOH B1339       4.316  21.594  32.737  1.00  0.00      B    H  
ATOM   4037  H2  HOH B1339       4.108  21.883  34.362  1.00  0.00      B    H  
ATOM   4038  O   HOH B1340       9.607  24.186   5.297  1.00  0.00      B    O  
ATOM   4039  H1  HOH B1340       9.652  24.763   4.525  1.00  0.00      B    H  
ATOM   4040  H2  HOH B1340      10.209  24.615   5.993  1.00  0.00      B    H  
ATOM   4041  O   HOH B1341      19.848   6.377  34.673  1.00  0.00      B    O  
ATOM   4042  H1  HOH B1341      20.776   6.672  35.015  1.00  0.00      B    H  
ATOM   4043  H2  HOH B1341      19.654   5.547  35.249  1.00  0.00      B    H  
ATOM   4044  O   HOH B1342      29.374  21.001  26.246  1.00  0.00      B    O  
ATOM   4045  H1  HOH B1342      28.760  21.615  26.783  1.00  0.00      B    H  
ATOM   4046  H2  HOH B1342      29.872  21.585  25.652  1.00  0.00      B    H  
ATOM   4047  O   HOH B1343       5.007  17.565  11.179  1.00  0.00      B    O  
ATOM   4048  H1  HOH B1343       5.015  18.042  10.293  1.00  0.00      B    H  
ATOM   4049  H2  HOH B1343       5.276  18.223  11.922  1.00  0.00      B    H  
ATOM   4050  O   HOH B1344      32.506   5.682  15.030  1.00  0.00      B    O  
ATOM   4051  H1  HOH B1344      31.615   6.075  15.317  1.00  0.00      B    H  
ATOM   4052  H2  HOH B1344      32.433   5.301  14.093  1.00  0.00      B    H  
ATOM   4053  O   HOH B1345      14.808   4.708  35.599  1.00  0.00      B    O  
ATOM   4054  H1  HOH B1345      15.007   4.692  36.588  1.00  0.00      B    H  
ATOM   4055  H2  HOH B1345      15.147   5.612  35.280  1.00  0.00      B    H  
ATOM   4056  O   HOH B1346      18.708   5.728  24.383  1.00  0.00      B    O  
ATOM   4057  H1  HOH B1346      19.642   5.499  24.698  1.00  0.00      B    H  
ATOM   4058  H2  HOH B1346      18.249   6.068  25.212  1.00  0.00      B    H  
ATOM   4059  O   HOH B1347      38.322  26.939   8.401  1.00  0.00      B    O  
ATOM   4060  H1  HOH B1347      38.028  26.831   7.450  1.00  0.00      B    H  
ATOM   4061  H2  HOH B1347      37.736  27.666   8.879  1.00  0.00      B    H  
ATOM   4062  O   HOH B1348      36.949  19.947  17.164  1.00  0.00      B    O  
ATOM   4063  H1  HOH B1348      36.703  19.126  16.599  1.00  0.00      B    H  
ATOM   4064  H2  HOH B1348      37.036  19.605  18.086  1.00  0.00      B    H  
ATOM   4065  O   HOH B1349      19.901   5.149  28.594  1.00  0.00      B    O  
ATOM   4066  H1  HOH B1349      19.105   5.690  28.161  1.00  0.00      B    H  
ATOM   4067  H2  HOH B1349      20.427   4.710  27.901  1.00  0.00      B    H  
ATOM   4068  O   HOH B1350      18.700   1.269  16.719  1.00  0.00      B    O  
ATOM   4069  H1  HOH B1350      19.356   1.904  16.368  1.00  0.00      B    H  
ATOM   4070  H2  HOH B1350      18.915   0.342  16.296  1.00  0.00      B    H  
ATOM   4071  O   HOH B1351       3.522  22.552  22.406  1.00  0.00      B    O  
ATOM   4072  H1  HOH B1351       3.486  22.228  21.408  1.00  0.00      B    H  
ATOM   4073  H2  HOH B1351       2.536  22.701  22.620  1.00  0.00      B    H  
ATOM   4074  O   HOH B1352      14.561  13.732  34.157  1.00  0.00      B    O  
ATOM   4075  H1  HOH B1352      14.743  14.649  34.550  1.00  0.00      B    H  
ATOM   4076  H2  HOH B1352      13.580  13.604  33.998  1.00  0.00      B    H  
ATOM   4077  O   HOH B1353      14.956  32.503   8.645  1.00  0.00      B    O  
ATOM   4078  H1  HOH B1353      15.725  32.310   7.990  1.00  0.00      B    H  
ATOM   4079  H2  HOH B1353      14.521  33.392   8.285  1.00  0.00      B    H  
ATOM   4080  O   HOH B1354      38.674  34.185  30.450  1.00  0.00      B    O  
ATOM   4081  H1  HOH B1354      38.490  35.180  30.396  1.00  0.00      B    H  
ATOM   4082  H2  HOH B1354      37.847  33.693  30.215  1.00  0.00      B    H  
ATOM   4083  O   HOH B1355      28.973   6.691  12.989  1.00  0.00      B    O  
ATOM   4084  H1  HOH B1355      29.118   6.395  13.967  1.00  0.00      B    H  
ATOM   4085  H2  HOH B1355      28.455   5.919  12.638  1.00  0.00      B    H  
ATOM   4086  O   HOH B1356      24.259   8.746   0.500  1.00  0.00      B    O  
ATOM   4087  H1  HOH B1356      24.093   8.490   1.495  1.00  0.00      B    H  
ATOM   4088  H2  HOH B1356      24.911   9.474   0.485  1.00  0.00      B    H  
ATOM   4089  O   HOH B1357      22.192   9.982  12.983  1.00  0.00      B    O  
ATOM   4090  H1  HOH B1357      21.502  10.247  13.729  1.00  0.00      B    H  
ATOM   4091  H2  HOH B1357      23.042  10.558  13.051  1.00  0.00      B    H  
ATOM   4092  O   HOH B1358      14.159   4.300  23.819  1.00  0.00      B    O  
ATOM   4093  H1  HOH B1358      14.567   4.884  23.075  1.00  0.00      B    H  
ATOM   4094  H2  HOH B1358      14.916   4.177  24.475  1.00  0.00      B    H  
ATOM   4095  O   HOH B1359      28.730   6.196   7.639  1.00  0.00      B    O  
ATOM   4096  H1  HOH B1359      28.167   7.027   7.576  1.00  0.00      B    H  
ATOM   4097  H2  HOH B1359      28.830   5.771   6.685  1.00  0.00      B    H  
ATOM   4098  O   HOH B1360      23.196   0.256  20.543  1.00  0.00      B    O  
ATOM   4099  H1  HOH B1360      23.338  -0.768  20.669  1.00  0.00      B    H  
ATOM   4100  H2  HOH B1360      23.514   0.588  19.657  1.00  0.00      B    H  
ATOM   4101  O   HOH B1361      31.982  16.639   7.508  1.00  0.00      B    O  
ATOM   4102  H1  HOH B1361      31.381  15.903   7.077  1.00  0.00      B    H  
ATOM   4103  H2  HOH B1361      32.701  16.855   6.820  1.00  0.00      B    H  
ATOM   4104  O   HOH B1362      17.707  25.582  13.684  1.00  0.00      B    O  
ATOM   4105  H1  HOH B1362      17.128  26.141  13.043  1.00  0.00      B    H  
ATOM   4106  H2  HOH B1362      18.542  26.100  13.951  1.00  0.00      B    H  
ATOM   4107  O   HOH B1363      25.206  28.752  28.057  1.00  0.00      B    O  
ATOM   4108  H1  HOH B1363      25.922  29.118  28.721  1.00  0.00      B    H  
ATOM   4109  H2  HOH B1363      25.724  27.996  27.488  1.00  0.00      B    H  
ATOM   4110  O   HOH B1364      10.570  24.519  24.869  1.00  0.00      B    O  
ATOM   4111  H1  HOH B1364      11.453  24.174  24.473  1.00  0.00      B    H  
ATOM   4112  H2  HOH B1364      10.302  23.946  25.610  1.00  0.00      B    H  
ATOM   4113  O   HOH B1365      18.702   1.413  35.567  1.00  0.00      B    O  
ATOM   4114  H1  HOH B1365      17.873   0.844  35.351  1.00  0.00      B    H  
ATOM   4115  H2  HOH B1365      19.498   0.778  35.800  1.00  0.00      B    H  
ATOM   4116  O   HOH B1366      12.361  32.631   3.132  1.00  0.00      B    O  
ATOM   4117  H1  HOH B1366      11.581  32.006   3.374  1.00  0.00      B    H  
ATOM   4118  H2  HOH B1366      12.105  33.022   2.173  1.00  0.00      B    H  
ATOM   4119  O   HOH B1367      35.688  37.251  35.676  1.00  0.00      B    O  
ATOM   4120  H1  HOH B1367      35.611  38.256  35.554  1.00  0.00      B    H  
ATOM   4121  H2  HOH B1367      35.911  37.017  36.645  1.00  0.00      B    H  
ATOM   4122  O   HOH B1368      18.132  16.652  26.326  1.00  0.00      B    O  
ATOM   4123  H1  HOH B1368      18.373  16.398  27.300  1.00  0.00      B    H  
ATOM   4124  H2  HOH B1368      18.005  15.857  25.730  1.00  0.00      B    H  
ATOM   4125  O   HOH B1369       7.697  21.882   1.516  1.00  0.00      B    O  
ATOM   4126  H1  HOH B1369       7.653  22.863   1.204  1.00  0.00      B    H  
ATOM   4127  H2  HOH B1369       8.153  21.374   0.783  1.00  0.00      B    H  
ATOM   4128  O   HOH B1370      10.102  15.564  33.038  1.00  0.00      B    O  
ATOM   4129  H1  HOH B1370      10.153  16.009  33.934  1.00  0.00      B    H  
ATOM   4130  H2  HOH B1370       9.649  14.692  33.230  1.00  0.00      B    H  
ATOM   4131  O   HOH B1371      30.956  14.519  11.991  1.00  0.00      B    O  
ATOM   4132  H1  HOH B1371      31.130  14.175  12.925  1.00  0.00      B    H  
ATOM   4133  H2  HOH B1371      30.505  13.777  11.431  1.00  0.00      B    H  
ATOM   4134  O   HOH B1372       6.745  33.367  38.827  1.00  0.00      B    O  
ATOM   4135  H1  HOH B1372       6.913  33.354  37.824  1.00  0.00      B    H  
ATOM   4136  H2  HOH B1372       6.645  34.321  39.071  1.00  0.00      B    H  
ATOM   4137  O   HOH B1373      25.355  12.141  27.228  1.00  0.00      B    O  
ATOM   4138  H1  HOH B1373      26.199  12.493  27.599  1.00  0.00      B    H  
ATOM   4139  H2  HOH B1373      24.989  11.405  27.883  1.00  0.00      B    H  
ATOM   4140  O   HOH B1374      32.036   5.426  26.915  1.00  0.00      B    O  
ATOM   4141  H1  HOH B1374      31.099   5.757  26.628  1.00  0.00      B    H  
ATOM   4142  H2  HOH B1374      32.500   6.166  27.411  1.00  0.00      B    H  
ATOM   4143  O   HOH B1375      15.134  11.269  34.884  1.00  0.00      B    O  
ATOM   4144  H1  HOH B1375      14.922  12.219  34.626  1.00  0.00      B    H  
ATOM   4145  H2  HOH B1375      15.401  10.817  33.981  1.00  0.00      B    H  
ATOM   4146  O   HOH B1376      34.203  38.335  18.800  1.00  0.00      B    O  
ATOM   4147  H1  HOH B1376      34.870  37.739  18.257  1.00  0.00      B    H  
ATOM   4148  H2  HOH B1376      34.109  39.218  18.293  1.00  0.00      B    H  
ATOM   4149  O   HOH B1377      37.988  20.738  30.498  1.00  0.00      B    O  
ATOM   4150  H1  HOH B1377      37.640  19.893  30.012  1.00  0.00      B    H  
ATOM   4151  H2  HOH B1377      38.557  21.237  29.848  1.00  0.00      B    H  
ATOM   4152  O   HOH B1378       7.866   5.736  36.005  1.00  0.00      B    O  
ATOM   4153  H1  HOH B1378       7.177   5.985  35.261  1.00  0.00      B    H  
ATOM   4154  H2  HOH B1378       8.239   6.626  36.343  1.00  0.00      B    H  
ATOM   4155  O   HOH B1379      24.122  10.551  28.908  1.00  0.00      B    O  
ATOM   4156  H1  HOH B1379      24.825   9.972  29.268  1.00  0.00      B    H  
ATOM   4157  H2  HOH B1379      23.317  10.311  29.444  1.00  0.00      B    H  
ATOM   4158  O   HOH B1380      28.500  34.475   1.982  1.00  0.00      B    O  
ATOM   4159  H1  HOH B1380      28.225  33.524   2.037  1.00  0.00      B    H  
ATOM   4160  H2  HOH B1380      29.479  34.459   1.732  1.00  0.00      B    H  
ATOM   4161  O   HOH B1381      22.237  30.009  33.699  1.00  0.00      B    O  
ATOM   4162  H1  HOH B1381      21.881  30.874  33.266  1.00  0.00      B    H  
ATOM   4163  H2  HOH B1381      22.353  29.997  34.663  1.00  0.00      B    H  
ATOM   4164  O   HOH B1382      36.433   2.627   5.974  1.00  0.00      B    O  
ATOM   4165  H1  HOH B1382      36.764   3.090   6.820  1.00  0.00      B    H  
ATOM   4166  H2  HOH B1382      37.116   2.722   5.220  1.00  0.00      B    H  
ATOM   4167  O   HOH B1383       5.597  13.238  24.871  1.00  0.00      B    O  
ATOM   4168  H1  HOH B1383       5.159  12.859  24.043  1.00  0.00      B    H  
ATOM   4169  H2  HOH B1383       6.527  12.821  24.948  1.00  0.00      B    H  
ATOM   4170  O   HOH B1384      11.590  16.024  30.790  1.00  0.00      B    O  
ATOM   4171  H1  HOH B1384      10.978  15.576  30.099  1.00  0.00      B    H  
ATOM   4172  H2  HOH B1384      11.161  15.806  31.690  1.00  0.00      B    H  
ATOM   4173  O   HOH B1385      25.950   2.823  19.670  1.00  0.00      B    O  
ATOM   4174  H1  HOH B1385      26.297   2.069  20.192  1.00  0.00      B    H  
ATOM   4175  H2  HOH B1385      26.610   3.597  19.809  1.00  0.00      B    H  
ATOM   4176  O   HOH B1386       6.471  20.161   6.637  1.00  0.00      B    O  
ATOM   4177  H1  HOH B1386       7.408  19.769   6.564  1.00  0.00      B    H  
ATOM   4178  H2  HOH B1386       6.531  21.165   6.651  1.00  0.00      B    H  
ATOM   4179  O   HOH B1387       1.360   0.092  35.083  1.00  0.00      B    O  
ATOM   4180  H1  HOH B1387       1.179  -0.840  35.529  1.00  0.00      B    H  
ATOM   4181  H2  HOH B1387       1.035   0.804  35.724  1.00  0.00      B    H  
ATOM   4182  O   HOH B1388       4.046   3.853  18.476  1.00  0.00      B    O  
ATOM   4183  H1  HOH B1388       3.633   3.019  18.912  1.00  0.00      B    H  
ATOM   4184  H2  HOH B1388       4.685   4.245  19.202  1.00  0.00      B    H  
ATOM   4185  O   HOH B1389      14.588   6.285  17.194  1.00  0.00      B    O  
ATOM   4186  H1  HOH B1389      13.648   6.656  17.163  1.00  0.00      B    H  
ATOM   4187  H2  HOH B1389      14.642   5.479  16.557  1.00  0.00      B    H  
ATOM   4188  O   HOH B1390      24.075  20.973   1.858  1.00  0.00      B    O  
ATOM   4189  H1  HOH B1390      24.000  21.960   1.975  1.00  0.00      B    H  
ATOM   4190  H2  HOH B1390      23.667  20.751   0.955  1.00  0.00      B    H  
ATOM   4191  O   HOH B1391      30.465  29.230  15.422  1.00  0.00      B    O  
ATOM   4192  H1  HOH B1391      31.339  28.845  15.772  1.00  0.00      B    H  
ATOM   4193  H2  HOH B1391      29.738  28.511  15.490  1.00  0.00      B    H  
ATOM   4194  O   HOH B1392       6.924   9.927  16.039  1.00  0.00      B    O  
ATOM   4195  H1  HOH B1392       7.683  10.105  15.467  1.00  0.00      B    H  
ATOM   4196  H2  HOH B1392       6.275  10.708  15.988  1.00  0.00      B    H  
ATOM   4197  O   HOH B1393      25.774  22.026  28.014  1.00  0.00      B    O  
ATOM   4198  H1  HOH B1393      25.367  22.550  27.259  1.00  0.00      B    H  
ATOM   4199  H2  HOH B1393      26.780  22.079  27.897  1.00  0.00      B    H  
ATOM   4200  O   HOH B1394      18.060  25.330   0.097  1.00  0.00      B    O  
ATOM   4201  H1  HOH B1394      17.096  25.315   0.394  1.00  0.00      B    H  
ATOM   4202  H2  HOH B1394      18.540  24.699   0.744  1.00  0.00      B    H  
ATOM   4203  O   HOH B1395      17.420  12.279   4.486  1.00  0.00      B    O  
ATOM   4204  H1  HOH B1395      16.719  12.751   3.956  1.00  0.00      B    H  
ATOM   4205  H2  HOH B1395      17.298  12.497   5.425  1.00  0.00      B    H  
ATOM   4206  O   HOH B1396      16.138   7.976  15.400  1.00  0.00      B    O  
ATOM   4207  H1  HOH B1396      15.713   7.262  15.998  1.00  0.00      B    H  
ATOM   4208  H2  HOH B1396      15.741   8.896  15.466  1.00  0.00      B    H  
ATOM   4209  O   HOH B1397      22.593  11.368  16.603  1.00  0.00      B    O  
ATOM   4210  H1  HOH B1397      23.191  10.591  16.535  1.00  0.00      B    H  
ATOM   4211  H2  HOH B1397      21.838  11.209  16.014  1.00  0.00      B    H  
ATOM   4212  O   HOH B1398       9.934  21.538  31.714  1.00  0.00      B    O  
ATOM   4213  H1  HOH B1398      10.068  20.532  31.868  1.00  0.00      B    H  
ATOM   4214  H2  HOH B1398       9.210  21.767  32.377  1.00  0.00      B    H  
ATOM   4215  O   HOH B1399      26.822  34.159  17.817  1.00  0.00      B    O  
ATOM   4216  H1  HOH B1399      26.496  33.210  18.012  1.00  0.00      B    H  
ATOM   4217  H2  HOH B1399      25.997  34.749  17.974  1.00  0.00      B    H  
ATOM   4218  O   HOH B1400       7.658  34.286  23.338  1.00  0.00      B    O  
ATOM   4219  H1  HOH B1400       8.450  34.835  23.070  1.00  0.00      B    H  
ATOM   4220  H2  HOH B1400       6.856  34.575  22.788  1.00  0.00      B    H  
ATOM   4221  O   HOH B1401      21.351  15.520   7.771  1.00  0.00      B    O  
ATOM   4222  H1  HOH B1401      21.804  15.014   8.527  1.00  0.00      B    H  
ATOM   4223  H2  HOH B1401      22.014  16.210   7.439  1.00  0.00      B    H  
ATOM   4224  O   HOH B1402      14.748  20.730  37.537  1.00  0.00      B    O  
ATOM   4225  H1  HOH B1402      15.120  21.689  37.525  1.00  0.00      B    H  
ATOM   4226  H2  HOH B1402      13.867  20.828  37.998  1.00  0.00      B    H  
ATOM   4227  O   HOH B1403      13.384  38.394  24.706  1.00  0.00      B    O  
ATOM   4228  H1  HOH B1403      12.608  37.986  25.205  1.00  0.00      B    H  
ATOM   4229  H2  HOH B1403      13.465  39.390  24.853  1.00  0.00      B    H  
ATOM   4230  O   HOH B1404      34.844   3.938  34.823  1.00  0.00      B    O  
ATOM   4231  H1  HOH B1404      34.924   3.522  33.954  1.00  0.00      B    H  
ATOM   4232  H2  HOH B1404      33.844   3.836  35.070  1.00  0.00      B    H  
ATOM   4233  O   HOH B1405      33.605  29.753  26.252  1.00  0.00      B    O  
ATOM   4234  H1  HOH B1405      34.295  30.090  25.543  1.00  0.00      B    H  
ATOM   4235  H2  HOH B1405      34.054  29.008  26.818  1.00  0.00      B    H  
ATOM   4236  O   HOH B1406      17.739  22.980  14.340  1.00  0.00      B    O  
ATOM   4237  H1  HOH B1406      16.930  22.589  14.853  1.00  0.00      B    H  
ATOM   4238  H2  HOH B1406      17.633  24.024  14.210  1.00  0.00      B    H  
ATOM   4239  O   HOH B1407      31.024  10.653  34.339  1.00  0.00      B    O  
ATOM   4240  H1  HOH B1407      30.267  10.633  33.740  1.00  0.00      B    H  
ATOM   4241  H2  HOH B1407      30.977  11.540  34.813  1.00  0.00      B    H  
ATOM   4242  O   HOH B1408      29.539  26.585  15.257  1.00  0.00      B    O  
ATOM   4243  H1  HOH B1408      30.316  26.080  15.649  1.00  0.00      B    H  
ATOM   4244  H2  HOH B1408      29.808  26.894  14.345  1.00  0.00      B    H  
ATOM   4245  O   HOH B1409      21.410  39.017  29.370  1.00  0.00      B    O  
ATOM   4246  H1  HOH B1409      20.495  39.454  29.531  1.00  0.00      B    H  
ATOM   4247  H2  HOH B1409      21.273  38.035  29.574  1.00  0.00      B    H  
ATOM   4248  O   HOH B1410       9.683  17.359  17.812  1.00  0.00      B    O  
ATOM   4249  H1  HOH B1410      10.707  17.478  17.987  1.00  0.00      B    H  
ATOM   4250  H2  HOH B1410       9.139  17.974  18.409  1.00  0.00      B    H  
ATOM   4251  O   HOH B1411      12.894  33.876  32.006  1.00  0.00      B    O  
ATOM   4252  H1  HOH B1411      12.532  34.817  32.051  1.00  0.00      B    H  
ATOM   4253  H2  HOH B1411      13.831  33.978  31.590  1.00  0.00      B    H  
ATOM   4254  O   HOH B1412      25.303  23.359  13.323  1.00  0.00      B    O  
ATOM   4255  H1  HOH B1412      25.798  24.163  13.593  1.00  0.00      B    H  
ATOM   4256  H2  HOH B1412      24.649  23.076  14.058  1.00  0.00      B    H  
ATOM   4257  O   HOH B1413      35.810  27.250  25.042  1.00  0.00      B    O  
ATOM   4258  H1  HOH B1413      35.301  27.287  25.957  1.00  0.00      B    H  
ATOM   4259  H2  HOH B1413      35.611  28.060  24.467  1.00  0.00      B    H  
ATOM   4260  O   HOH B1414      20.426  18.751  33.997  1.00  0.00      B    O  
ATOM   4261  H1  HOH B1414      20.946  17.882  34.118  1.00  0.00      B    H  
ATOM   4262  H2  HOH B1414      19.568  18.489  33.622  1.00  0.00      B    H  
ATOM   4263  O   HOH B1415       2.867   0.989   8.124  1.00  0.00      B    O  
ATOM   4264  H1  HOH B1415       2.583   1.353   9.011  1.00  0.00      B    H  
ATOM   4265  H2  HOH B1415       2.063   1.081   7.508  1.00  0.00      B    H  
ATOM   4266  O   HOH B1416      25.309  33.183  20.677  1.00  0.00      B    O  
ATOM   4267  H1  HOH B1416      24.449  33.141  21.305  1.00  0.00      B    H  
ATOM   4268  H2  HOH B1416      25.565  34.134  20.732  1.00  0.00      B    H  
ATOM   4269  O   HOH B1417      30.898   5.372  21.602  1.00  0.00      B    O  
ATOM   4270  H1  HOH B1417      31.009   4.381  21.631  1.00  0.00      B    H  
ATOM   4271  H2  HOH B1417      31.151   5.639  20.667  1.00  0.00      B    H  
ATOM   4272  O   HOH B1418      20.375  15.045   4.184  1.00  0.00      B    O  
ATOM   4273  H1  HOH B1418      20.328  14.330   4.896  1.00  0.00      B    H  
ATOM   4274  H2  HOH B1418      20.328  14.492   3.316  1.00  0.00      B    H  
ATOM   4275  O   HOH B1419      36.801   7.738   0.748  1.00  0.00      B    O  
ATOM   4276  H1  HOH B1419      35.907   7.853   0.315  1.00  0.00      B    H  
ATOM   4277  H2  HOH B1419      37.335   7.237   0.021  1.00  0.00      B    H  
ATOM   4278  O   HOH B1420      17.535   8.367   3.328  1.00  0.00      B    O  
ATOM   4279  H1  HOH B1420      17.270   7.417   3.506  1.00  0.00      B    H  
ATOM   4280  H2  HOH B1420      17.267   8.925   4.155  1.00  0.00      B    H  
ATOM   4281  O   HOH B1421      26.315  21.989  11.312  1.00  0.00      B    O  
ATOM   4282  H1  HOH B1421      25.876  22.529  12.049  1.00  0.00      B    H  
ATOM   4283  H2  HOH B1421      26.390  22.546  10.456  1.00  0.00      B    H  
ATOM   4284  O   HOH B1422      16.092   3.825   9.508  1.00  0.00      B    O  
ATOM   4285  H1  HOH B1422      15.283   4.421   9.603  1.00  0.00      B    H  
ATOM   4286  H2  HOH B1422      16.323   3.786   8.487  1.00  0.00      B    H  
ATOM   4287  O   HOH B1423       9.848   3.059   0.891  1.00  0.00      B    O  
ATOM   4288  H1  HOH B1423       8.856   2.885   0.864  1.00  0.00      B    H  
ATOM   4289  H2  HOH B1423      10.320   2.178   0.754  1.00  0.00      B    H  
ATOM   4290  O   HOH B1424       1.098  31.129  13.900  1.00  0.00      B    O  
ATOM   4291  H1  HOH B1424       0.491  30.352  14.142  1.00  0.00      B    H  
ATOM   4292  H2  HOH B1424       1.970  30.738  13.484  1.00  0.00      B    H  
ATOM   4293  O   HOH B1425      30.500  14.942   5.605  1.00  0.00      B    O  
ATOM   4294  H1  HOH B1425      30.346  15.287   4.655  1.00  0.00      B    H  
ATOM   4295  H2  HOH B1425      29.633  14.804   6.056  1.00  0.00      B    H  
ATOM   4296  O   HOH B1426      16.183  26.565   4.367  1.00  0.00      B    O  
ATOM   4297  H1  HOH B1426      17.091  26.218   4.603  1.00  0.00      B    H  
ATOM   4298  H2  HOH B1426      16.061  26.527   3.340  1.00  0.00      B    H  
ATOM   4299  O   HOH B1427      13.131  10.378   3.631  1.00  0.00      B    O  
ATOM   4300  H1  HOH B1427      13.219   9.472   3.136  1.00  0.00      B    H  
ATOM   4301  H2  HOH B1427      13.919  10.980   3.322  1.00  0.00      B    H  
ATOM   4302  O   HOH B1428      20.872  22.545  14.890  1.00  0.00      B    O  
ATOM   4303  H1  HOH B1428      21.603  23.148  15.111  1.00  0.00      B    H  
ATOM   4304  H2  HOH B1428      20.192  23.107  14.385  1.00  0.00      B    H  
ATOM   4305  O   HOH B1429      31.689  30.726  27.867  1.00  0.00      B    O  
ATOM   4306  H1  HOH B1429      30.943  30.220  28.287  1.00  0.00      B    H  
ATOM   4307  H2  HOH B1429      32.327  30.064  27.402  1.00  0.00      B    H  
ATOM   4308  O   HOH B1430      10.876  28.260  21.952  1.00  0.00      B    O  
ATOM   4309  H1  HOH B1430      11.755  27.862  21.659  1.00  0.00      B    H  
ATOM   4310  H2  HOH B1430      10.762  27.964  22.891  1.00  0.00      B    H  
ATOM   4311  O   HOH B1431      12.068   8.008  20.032  1.00  0.00      B    O  
ATOM   4312  H1  HOH B1431      11.959   7.512  20.927  1.00  0.00      B    H  
ATOM   4313  H2  HOH B1431      11.248   7.834  19.422  1.00  0.00      B    H  
ATOM   4314  O   HOH B1432      23.835  29.184  31.381  1.00  0.00      B    O  
ATOM   4315  H1  HOH B1432      23.346  29.439  32.185  1.00  0.00      B    H  
ATOM   4316  H2  HOH B1432      23.172  29.296  30.594  1.00  0.00      B    H  
ATOM   4317  O   HOH B1433      26.108   8.007  28.390  1.00  0.00      B    O  
ATOM   4318  H1  HOH B1433      25.989   7.449  29.251  1.00  0.00      B    H  
ATOM   4319  H2  HOH B1433      25.188   8.095  27.910  1.00  0.00      B    H  
ATOM   4320  O   HOH B1434      28.577  15.536  13.195  1.00  0.00      B    O  
ATOM   4321  H1  HOH B1434      28.150  14.652  13.436  1.00  0.00      B    H  
ATOM   4322  H2  HOH B1434      29.338  15.461  12.559  1.00  0.00      B    H  
ATOM   4323  O   HOH B1435      37.720   4.123  28.826  1.00  0.00      B    O  
ATOM   4324  H1  HOH B1435      37.021   4.226  29.526  1.00  0.00      B    H  
ATOM   4325  H2  HOH B1435      37.739   3.174  28.622  1.00  0.00      B    H  
ATOM   4326  O   HOH B1436       6.997  32.604   9.513  1.00  0.00      B    O  
ATOM   4327  H1  HOH B1436       7.631  31.916   9.013  1.00  0.00      B    H  
ATOM   4328  H2  HOH B1436       6.430  32.087  10.179  1.00  0.00      B    H  
ATOM   4329  O   HOH B1437       9.933  10.983  -0.049  1.00  0.00      B    O  
ATOM   4330  H1  HOH B1437      10.780  10.456  -0.256  1.00  0.00      B    H  
ATOM   4331  H2  HOH B1437      10.123  11.852   0.464  1.00  0.00      B    H  
ATOM   4332  O   HOH B1438       4.631  28.602   6.475  1.00  0.00      B    O  
ATOM   4333  H1  HOH B1438       5.278  28.103   7.137  1.00  0.00      B    H  
ATOM   4334  H2  HOH B1438       3.892  27.917   6.278  1.00  0.00      B    H  
ATOM   4335  O   HOH B1439      30.380  35.545  14.257  1.00  0.00      B    O  
ATOM   4336  H1  HOH B1439      30.184  34.678  14.749  1.00  0.00      B    H  
ATOM   4337  H2  HOH B1439      29.796  35.608  13.428  1.00  0.00      B    H  
ATOM   4338  O   HOH B1440       1.661  16.582   7.478  1.00  0.00      B    O  
ATOM   4339  H1  HOH B1440       2.536  16.129   7.716  1.00  0.00      B    H  
ATOM   4340  H2  HOH B1440       0.964  15.889   7.677  1.00  0.00      B    H  
ATOM   4341  O   HOH B1441       1.681  32.335   4.107  1.00  0.00      B    O  
ATOM   4342  H1  HOH B1441       2.358  32.980   4.532  1.00  0.00      B    H  
ATOM   4343  H2  HOH B1441       2.007  31.424   4.326  1.00  0.00      B    H  
ATOM   4344  O   HOH B1442      30.634  27.136  30.509  1.00  0.00      B    O  
ATOM   4345  H1  HOH B1442      31.424  26.598  30.800  1.00  0.00      B    H  
ATOM   4346  H2  HOH B1442      30.378  27.682  31.328  1.00  0.00      B    H  
ATOM   4347  O   HOH B1443      14.020   4.393  30.455  1.00  0.00      B    O  
ATOM   4348  H1  HOH B1443      13.161   4.930  30.343  1.00  0.00      B    H  
ATOM   4349  H2  HOH B1443      13.766   3.554  30.947  1.00  0.00      B    H  
ATOM   4350  O   HOH B1444       1.818   4.480  33.276  1.00  0.00      B    O  
ATOM   4351  H1  HOH B1444       1.984   4.260  34.254  1.00  0.00      B    H  
ATOM   4352  H2  HOH B1444       2.597   3.979  32.816  1.00  0.00      B    H  
ATOM   4353  O   HOH B1445       8.462  22.822  29.450  1.00  0.00      B    O  
ATOM   4354  H1  HOH B1445       8.046  21.960  29.134  1.00  0.00      B    H  
ATOM   4355  H2  HOH B1445       9.095  22.593  30.193  1.00  0.00      B    H  
ATOM   4356  O   HOH B1446      34.300   9.056   7.344  1.00  0.00      B    O  
ATOM   4357  H1  HOH B1446      33.669   8.563   8.026  1.00  0.00      B    H  
ATOM   4358  H2  HOH B1446      33.906   8.821   6.430  1.00  0.00      B    H  
ATOM   4359  O   HOH B1447      10.751  29.333  26.503  1.00  0.00      B    O  
ATOM   4360  H1  HOH B1447      11.653  29.354  27.012  1.00  0.00      B    H  
ATOM   4361  H2  HOH B1447      10.423  28.366  26.369  1.00  0.00      B    H  
ATOM   4362  O   HOH B1448      36.442   8.229   4.539  1.00  0.00      B    O  
ATOM   4363  H1  HOH B1448      36.970   8.131   5.430  1.00  0.00      B    H  
ATOM   4364  H2  HOH B1448      36.915   8.948   4.028  1.00  0.00      B    H  
ATOM   4365  O   HOH B1449       7.325  32.823  16.614  1.00  0.00      B    O  
ATOM   4366  H1  HOH B1449       6.282  32.640  16.687  1.00  0.00      B    H  
ATOM   4367  H2  HOH B1449       7.379  33.744  16.171  1.00  0.00      B    H  
ATOM   4368  O   HOH B1450       3.147  28.497   0.315  1.00  0.00      B    O  
ATOM   4369  H1  HOH B1450       3.652  29.352   0.251  1.00  0.00      B    H  
ATOM   4370  H2  HOH B1450       2.265  28.718   0.768  1.00  0.00      B    H  
ATOM   4371  O   HOH B1451       6.181  11.619  28.723  1.00  0.00      B    O  
ATOM   4372  H1  HOH B1451       6.932  11.111  29.212  1.00  0.00      B    H  
ATOM   4373  H2  HOH B1451       5.999  12.428  29.281  1.00  0.00      B    H  
ATOM   4374  O   HOH B1452      13.648  27.355  33.493  1.00  0.00      B    O  
ATOM   4375  H1  HOH B1452      13.939  28.295  33.251  1.00  0.00      B    H  
ATOM   4376  H2  HOH B1452      13.758  26.719  32.795  1.00  0.00      B    H  
ATOM   4377  O   HOH B1453      16.885   0.339   6.432  1.00  0.00      B    O  
ATOM   4378  H1  HOH B1453      16.099   0.800   6.001  1.00  0.00      B    H  
ATOM   4379  H2  HOH B1453      17.666   0.491   5.771  1.00  0.00      B    H  
ATOM   4380  O   HOH B1454       9.904  14.163   8.613  1.00  0.00      B    O  
ATOM   4381  H1  HOH B1454       9.195  14.893   8.505  1.00  0.00      B    H  
ATOM   4382  H2  HOH B1454      10.539  14.371   9.364  1.00  0.00      B    H  
ATOM   4383  O   HOH B1455       8.046  26.513  31.973  1.00  0.00      B    O  
ATOM   4384  H1  HOH B1455       7.601  27.242  32.502  1.00  0.00      B    H  
ATOM   4385  H2  HOH B1455       7.324  26.142  31.346  1.00  0.00      B    H  
ATOM   4386  O   HOH B1456      38.599  38.279  25.458  1.00  0.00      B    O  
ATOM   4387  H1  HOH B1456      38.739  38.991  26.220  1.00  0.00      B    H  
ATOM   4388  H2  HOH B1456      38.969  37.332  25.717  1.00  0.00      B    H  
ATOM   4389  O   HOH B1457      37.450  30.365  11.404  1.00  0.00      B    O  
ATOM   4390  H1  HOH B1457      36.562  30.737  11.208  1.00  0.00      B    H  
ATOM   4391  H2  HOH B1457      37.513  30.299  12.416  1.00  0.00      B    H  
ATOM   4392  O   HOH B1458       2.666  31.402  36.957  1.00  0.00      B    O  
ATOM   4393  H1  HOH B1458       3.589  31.291  37.444  1.00  0.00      B    H  
ATOM   4394  H2  HOH B1458       2.857  31.884  36.006  1.00  0.00      B    H  
ATOM   4395  O   HOH B1459      27.198  34.704  31.818  1.00  0.00      B    O  
ATOM   4396  H1  HOH B1459      27.016  34.300  30.811  1.00  0.00      B    H  
ATOM   4397  H2  HOH B1459      28.083  35.133  31.902  1.00  0.00      B    H  
ATOM   4398  O   HOH B1460      28.407  22.857  27.880  1.00  0.00      B    O  
ATOM   4399  H1  HOH B1460      28.571  23.789  27.562  1.00  0.00      B    H  
ATOM   4400  H2  HOH B1460      29.062  22.657  28.619  1.00  0.00      B    H  
ATOM   4401  O   HOH B1461      23.536  37.942   6.185  1.00  0.00      B    O  
ATOM   4402  H1  HOH B1461      24.275  37.917   6.874  1.00  0.00      B    H  
ATOM   4403  H2  HOH B1461      23.859  37.862   5.239  1.00  0.00      B    H  
ATOM   4404  O   HOH B1462      31.075   7.109  11.536  1.00  0.00      B    O  
ATOM   4405  H1  HOH B1462      30.322   6.900  12.112  1.00  0.00      B    H  
ATOM   4406  H2  HOH B1462      30.975   6.471  10.728  1.00  0.00      B    H  
ATOM   4407  O   HOH B1463      34.396   2.647  32.363  1.00  0.00      B    O  
ATOM   4408  H1  HOH B1463      33.627   2.052  32.076  1.00  0.00      B    H  
ATOM   4409  H2  HOH B1463      35.191   2.080  32.603  1.00  0.00      B    H  
ATOM   4410  O   HOH B1464       1.145  35.593  21.720  1.00  0.00      B    O  
ATOM   4411  H1  HOH B1464       0.834  35.316  22.702  1.00  0.00      B    H  
ATOM   4412  H2  HOH B1464       0.442  35.360  21.077  1.00  0.00      B    H  
ATOM   4413  O   HOH B1465      21.501  22.833  18.250  1.00  0.00      B    O  
ATOM   4414  H1  HOH B1465      22.118  22.133  17.903  1.00  0.00      B    H  
ATOM   4415  H2  HOH B1465      20.589  22.383  18.289  1.00  0.00      B    H  
ATOM   4416  O   HOH B1466       8.461  17.695  29.304  1.00  0.00      B    O  
ATOM   4417  H1  HOH B1466       8.471  16.681  29.321  1.00  0.00      B    H  
ATOM   4418  H2  HOH B1466       8.395  17.992  30.263  1.00  0.00      B    H  
ATOM   4419  O   HOH B1467      20.664  11.121   9.559  1.00  0.00      B    O  
ATOM   4420  H1  HOH B1467      21.044  10.604  10.320  1.00  0.00      B    H  
ATOM   4421  H2  HOH B1467      19.720  10.897   9.384  1.00  0.00      B    H  
ATOM   4422  O   HOH B1468      16.120  36.656   0.833  1.00  0.00      B    O  
ATOM   4423  H1  HOH B1468      15.133  36.811   1.110  1.00  0.00      B    H  
ATOM   4424  H2  HOH B1468      16.517  36.160   1.655  1.00  0.00      B    H  
ATOM   4425  O   HOH B1469      32.467  20.409  12.428  1.00  0.00      B    O  
ATOM   4426  H1  HOH B1469      32.686  19.917  11.568  1.00  0.00      B    H  
ATOM   4427  H2  HOH B1469      33.304  20.978  12.687  1.00  0.00      B    H  
ATOM   4428  O   HOH B1470      34.351  26.972  27.272  1.00  0.00      B    O  
ATOM   4429  H1  HOH B1470      33.542  26.518  26.835  1.00  0.00      B    H  
ATOM   4430  H2  HOH B1470      34.245  26.623  28.210  1.00  0.00      B    H  
ATOM   4431  O   HOH B1471      20.913  19.489   7.446  1.00  0.00      B    O  
ATOM   4432  H1  HOH B1471      20.385  19.759   6.596  1.00  0.00      B    H  
ATOM   4433  H2  HOH B1471      21.521  20.198   7.755  1.00  0.00      B    H  
ATOM   4434  O   HOH B1472       7.465  17.121  35.145  1.00  0.00      B    O  
ATOM   4435  H1  HOH B1472       8.062  16.464  35.576  1.00  0.00      B    H  
ATOM   4436  H2  HOH B1472       6.935  16.695  34.362  1.00  0.00      B    H  
ATOM   4437  O   HOH B1473      27.888   1.850   7.967  1.00  0.00      B    O  
ATOM   4438  H1  HOH B1473      28.115   1.199   8.724  1.00  0.00      B    H  
ATOM   4439  H2  HOH B1473      28.719   1.956   7.354  1.00  0.00      B    H  
ATOM   4440  O   HOH B1474      18.467   1.627  27.724  1.00  0.00      B    O  
ATOM   4441  H1  HOH B1474      18.426   1.121  28.576  1.00  0.00      B    H  
ATOM   4442  H2  HOH B1474      19.389   2.061  27.782  1.00  0.00      B    H  
ATOM   4443  O   HOH B1475      38.478  36.911  29.742  1.00  0.00      B    O  
ATOM   4444  H1  HOH B1475      37.714  37.524  29.985  1.00  0.00      B    H  
ATOM   4445  H2  HOH B1475      39.316  37.493  29.611  1.00  0.00      B    H  
ATOM   4446  O   HOH B1476       0.836   5.518  18.217  1.00  0.00      B    O  
ATOM   4447  H1  HOH B1476       0.605   5.208  17.279  1.00  0.00      B    H  
ATOM   4448  H2  HOH B1476       0.017   5.389  18.798  1.00  0.00      B    H  
ATOM   4449  O   HOH B1477       7.638   3.252   8.596  1.00  0.00      B    O  
ATOM   4450  H1  HOH B1477       7.429   2.273   8.753  1.00  0.00      B    H  
ATOM   4451  H2  HOH B1477       8.443   3.373   8.017  1.00  0.00      B    H  
ATOM   4452  O   HOH B1478      27.894   9.577   4.637  1.00  0.00      B    O  
ATOM   4453  H1  HOH B1478      28.659   8.933   4.750  1.00  0.00      B    H  
ATOM   4454  H2  HOH B1478      28.046  10.215   5.426  1.00  0.00      B    H  
ATOM   4455  O   HOH B1479       3.141  10.226   1.662  1.00  0.00      B    O  
ATOM   4456  H1  HOH B1479       3.518  10.421   2.639  1.00  0.00      B    H  
ATOM   4457  H2  HOH B1479       2.272  10.629   1.645  1.00  0.00      B    H  
ATOM   4458  O   HOH B1480       9.165   9.738  24.296  1.00  0.00      B    O  
ATOM   4459  H1  HOH B1480       9.300  10.362  23.492  1.00  0.00      B    H  
ATOM   4460  H2  HOH B1480       8.853   8.876  23.831  1.00  0.00      B    H  
ATOM   4461  O   HOH B1481       6.064  34.002  28.669  1.00  0.00      B    O  
ATOM   4462  H1  HOH B1481       6.687  34.697  29.068  1.00  0.00      B    H  
ATOM   4463  H2  HOH B1481       6.217  33.972  27.689  1.00  0.00      B    H  
ATOM   4464  O   HOH B1482       2.729  13.103   4.968  1.00  0.00      B    O  
ATOM   4465  H1  HOH B1482       1.952  13.328   5.566  1.00  0.00      B    H  
ATOM   4466  H2  HOH B1482       2.935  14.006   4.555  1.00  0.00      B    H  
ATOM   4467  O   HOH B1483      32.780  16.388  10.251  1.00  0.00      B    O  
ATOM   4468  H1  HOH B1483      32.079  15.901  10.861  1.00  0.00      B    H  
ATOM   4469  H2  HOH B1483      32.279  16.529   9.412  1.00  0.00      B    H  
ATOM   4470  O   HOH B1484      32.429  20.012  19.664  1.00  0.00      B    O  
ATOM   4471  H1  HOH B1484      32.470  19.214  20.302  1.00  0.00      B    H  
ATOM   4472  H2  HOH B1484      33.184  19.955  19.002  1.00  0.00      B    H  
ATOM   4473  O   HOH B1485      22.085   2.592   0.515  1.00  0.00      B    O  
ATOM   4474  H1  HOH B1485      22.633   2.430   1.361  1.00  0.00      B    H  
ATOM   4475  H2  HOH B1485      22.713   3.049  -0.175  1.00  0.00      B    H  
ATOM   4476  O   HOH B1486       4.180  29.755  29.165  1.00  0.00      B    O  
ATOM   4477  H1  HOH B1486       3.707  30.571  28.823  1.00  0.00      B    H  
ATOM   4478  H2  HOH B1486       5.159  30.010  29.173  1.00  0.00      B    H  
ATOM   4479  O   HOH B1487       3.833   6.234  17.240  1.00  0.00      B    O  
ATOM   4480  H1  HOH B1487       3.154   6.769  17.758  1.00  0.00      B    H  
ATOM   4481  H2  HOH B1487       3.737   5.241  17.636  1.00  0.00      B    H  
ATOM   4482  O   HOH B1488       4.188  13.418  11.153  1.00  0.00      B    O  
ATOM   4483  H1  HOH B1488       4.894  13.257  10.342  1.00  0.00      B    H  
ATOM   4484  H2  HOH B1488       4.705  13.460  11.998  1.00  0.00      B    H  
ATOM   4485  O   HOH B1489      26.331  35.591  23.420  1.00  0.00      B    O  
ATOM   4486  H1  HOH B1489      26.310  36.480  23.888  1.00  0.00      B    H  
ATOM   4487  H2  HOH B1489      25.817  35.737  22.562  1.00  0.00      B    H  
ATOM   4488  O   HOH B1490      16.179  36.806  24.678  1.00  0.00      B    O  
ATOM   4489  H1  HOH B1490      15.304  37.211  24.999  1.00  0.00      B    H  
ATOM   4490  H2  HOH B1490      15.967  36.309  23.800  1.00  0.00      B    H  
ATOM   4491  O   HOH B1491      24.711   2.226  32.268  1.00  0.00      B    O  
ATOM   4492  H1  HOH B1491      24.432   1.400  32.808  1.00  0.00      B    H  
ATOM   4493  H2  HOH B1491      24.147   2.289  31.375  1.00  0.00      B    H  
ATOM   4494  O   HOH B1492      16.158  35.056  11.622  1.00  0.00      B    O  
ATOM   4495  H1  HOH B1492      16.041  34.070  11.377  1.00  0.00      B    H  
ATOM   4496  H2  HOH B1492      15.293  35.422  11.957  1.00  0.00      B    H  
ATOM   4497  O   HOH B1493      26.868   2.090  27.711  1.00  0.00      B    O  
ATOM   4498  H1  HOH B1493      26.213   2.806  28.120  1.00  0.00      B    H  
ATOM   4499  H2  HOH B1493      26.954   1.316  28.416  1.00  0.00      B    H  
ATOM   4500  O   HOH B1494      26.879  29.058  13.239  1.00  0.00      B    O  
ATOM   4501  H1  HOH B1494      26.037  29.218  12.696  1.00  0.00      B    H  
ATOM   4502  H2  HOH B1494      27.619  29.384  12.632  1.00  0.00      B    H  
ATOM   4503  O   HOH B1495       6.492   0.044  39.263  1.00  0.00      B    O  
ATOM   4504  H1  HOH B1495       6.814   0.972  39.063  1.00  0.00      B    H  
ATOM   4505  H2  HOH B1495       6.659  -0.532  38.398  1.00  0.00      B    H  
ATOM   4506  O   HOH B1496       6.771  30.469  29.526  1.00  0.00      B    O  
ATOM   4507  H1  HOH B1496       7.503  31.038  29.040  1.00  0.00      B    H  
ATOM   4508  H2  HOH B1496       7.163  29.538  29.564  1.00  0.00      B    H  
ATOM   4509  O   HOH B1497      23.332  34.006  32.647  1.00  0.00      B    O  
ATOM   4510  H1  HOH B1497      22.763  34.339  33.361  1.00  0.00      B    H  
ATOM   4511  H2  HOH B1497      23.748  34.784  32.158  1.00  0.00      B    H  
ATOM   4512  O   HOH B1498      35.819  32.772  33.970  1.00  0.00      B    O  
ATOM   4513  H1  HOH B1498      35.364  32.785  33.072  1.00  0.00      B    H  
ATOM   4514  H2  HOH B1498      36.204  33.710  34.101  1.00  0.00      B    H  
ATOM   4515  O   HOH B1499      25.112  31.626  28.241  1.00  0.00      B    O  
ATOM   4516  H1  HOH B1499      24.936  30.630  27.944  1.00  0.00      B    H  
ATOM   4517  H2  HOH B1499      24.885  31.746  29.265  1.00  0.00      B    H  
ATOM   4518  O   HOH B1500      36.079  15.972  28.933  1.00  0.00      B    O  
ATOM   4519  H1  HOH B1500      36.133  15.477  28.063  1.00  0.00      B    H  
ATOM   4520  H2  HOH B1500      35.300  15.710  29.461  1.00  0.00      B    H  
ATOM   4521  O   HOH B1501      16.480  23.150  37.674  1.00  0.00      B    O  
ATOM   4522  H1  HOH B1501      15.894  23.750  37.120  1.00  0.00      B    H  
ATOM   4523  H2  HOH B1501      17.136  23.682  38.267  1.00  0.00      B    H  
ATOM   4524  O   HOH B1502      26.976   6.591   0.937  1.00  0.00      B    O  
ATOM   4525  H1  HOH B1502      27.482   6.655   0.035  1.00  0.00      B    H  
ATOM   4526  H2  HOH B1502      26.951   7.460   1.421  1.00  0.00      B    H  
ATOM   4527  O   HOH B1503       9.846  16.091   4.336  1.00  0.00      B    O  
ATOM   4528  H1  HOH B1503      10.298  15.212   4.218  1.00  0.00      B    H  
ATOM   4529  H2  HOH B1503       8.902  15.991   3.910  1.00  0.00      B    H  
ATOM   4530  O   HOH B1504       1.830  37.902   9.801  1.00  0.00      B    O  
ATOM   4531  H1  HOH B1504       2.170  37.136   9.285  1.00  0.00      B    H  
ATOM   4532  H2  HOH B1504       1.101  38.303   9.233  1.00  0.00      B    H  
ATOM   4533  O   HOH B1505       9.464  12.018  31.120  1.00  0.00      B    O  
ATOM   4534  H1  HOH B1505       9.026  11.196  30.736  1.00  0.00      B    H  
ATOM   4535  H2  HOH B1505      10.430  12.072  30.905  1.00  0.00      B    H  
ATOM   4536  O   HOH B1506       7.195  25.253  13.730  1.00  0.00      B    O  
ATOM   4537  H1  HOH B1506       7.203  26.126  14.213  1.00  0.00      B    H  
ATOM   4538  H2  HOH B1506       6.973  25.419  12.797  1.00  0.00      B    H  
ATOM   4539  O   HOH B1507      33.619  21.351   3.357  1.00  0.00      B    O  
ATOM   4540  H1  HOH B1507      34.079  20.444   3.533  1.00  0.00      B    H  
ATOM   4541  H2  HOH B1507      33.828  22.010   4.063  1.00  0.00      B    H  
ATOM   4542  O   HOH B1508      18.741  11.621  20.086  1.00  0.00      B    O  
ATOM   4543  H1  HOH B1508      18.568  11.774  21.103  1.00  0.00      B    H  
ATOM   4544  H2  HOH B1508      19.679  11.272  19.927  1.00  0.00      B    H  
ATOM   4545  O   HOH B1509      13.032   1.834  30.636  1.00  0.00      B    O  
ATOM   4546  H1  HOH B1509      13.621   1.297  30.098  1.00  0.00      B    H  
ATOM   4547  H2  HOH B1509      12.106   1.760  30.141  1.00  0.00      B    H  
ATOM   4548  O   HOH B1510      38.464  24.887   3.725  1.00  0.00      B    O  
ATOM   4549  H1  HOH B1510      38.042  24.052   3.550  1.00  0.00      B    H  
ATOM   4550  H2  HOH B1510      38.972  25.143   2.853  1.00  0.00      B    H  
ATOM   4551  O   HOH B1511      34.773  13.178  28.802  1.00  0.00      B    O  
ATOM   4552  H1  HOH B1511      35.253  12.904  29.644  1.00  0.00      B    H  
ATOM   4553  H2  HOH B1511      34.670  12.327  28.254  1.00  0.00      B    H  
ATOM   4554  O   HOH B1512      17.840   9.457  29.252  1.00  0.00      B    O  
ATOM   4555  H1  HOH B1512      17.581  10.080  30.002  1.00  0.00      B    H  
ATOM   4556  H2  HOH B1512      18.807   9.234  29.384  1.00  0.00      B    H  
ATOM   4557  O   HOH B1513      18.763  25.622  29.121  1.00  0.00      B    O  
ATOM   4558  H1  HOH B1513      18.027  26.251  29.459  1.00  0.00      B    H  
ATOM   4559  H2  HOH B1513      19.620  25.865  29.545  1.00  0.00      B    H  
ATOM   4560  O   HOH B1514      29.301  25.500   6.467  1.00  0.00      B    O  
ATOM   4561  H1  HOH B1514      29.962  25.469   7.247  1.00  0.00      B    H  
ATOM   4562  H2  HOH B1514      28.358  25.094   6.676  1.00  0.00      B    H  
ATOM   4563  O   HOH B1515      31.315   2.966  26.124  1.00  0.00      B    O  
ATOM   4564  H1  HOH B1515      31.938   2.229  25.844  1.00  0.00      B    H  
ATOM   4565  H2  HOH B1515      31.916   3.830  26.136  1.00  0.00      B    H  
ATOM   4566  O   HOH B1516      30.028  26.421  12.292  1.00  0.00      B    O  
ATOM   4567  H1  HOH B1516      30.473  27.156  11.754  1.00  0.00      B    H  
ATOM   4568  H2  HOH B1516      30.741  25.920  12.821  1.00  0.00      B    H  
ATOM   4569  O   HOH B1517       2.720   2.172  19.989  1.00  0.00      B    O  
ATOM   4570  H1  HOH B1517       3.061   1.235  20.002  1.00  0.00      B    H  
ATOM   4571  H2  HOH B1517       2.498   2.421  20.914  1.00  0.00      B    H  
ATOM   4572  O   HOH B1518      29.809  12.916  19.771  1.00  0.00      B    O  
ATOM   4573  H1  HOH B1518      29.322  12.260  20.388  1.00  0.00      B    H  
ATOM   4574  H2  HOH B1518      29.174  13.622  19.423  1.00  0.00      B    H  
ATOM   4575  O   HOH B1519       1.955  26.240   3.668  1.00  0.00      B    O  
ATOM   4576  H1  HOH B1519       1.746  25.283   3.880  1.00  0.00      B    H  
ATOM   4577  H2  HOH B1519       1.882  26.656   4.591  1.00  0.00      B    H  
ATOM   4578  O   HOH B1520      38.575   3.388  10.657  1.00  0.00      B    O  
ATOM   4579  H1  HOH B1520      38.607   4.143  11.349  1.00  0.00      B    H  
ATOM   4580  H2  HOH B1520      39.501   2.953  10.683  1.00  0.00      B    H  
ATOM   4581  O   HOH B1521       4.240  26.520  22.607  1.00  0.00      B    O  
ATOM   4582  H1  HOH B1521       4.312  27.503  22.511  1.00  0.00      B    H  
ATOM   4583  H2  HOH B1521       4.217  26.110  21.662  1.00  0.00      B    H  
ATOM   4584  O   HOH B1522      16.677  38.901  22.118  1.00  0.00      B    O  
ATOM   4585  H1  HOH B1522      16.136  38.059  22.093  1.00  0.00      B    H  
ATOM   4586  H2  HOH B1522      17.572  38.643  21.659  1.00  0.00      B    H  
ATOM   4587  O   HOH B1523      22.723  26.623  35.694  1.00  0.00      B    O  
ATOM   4588  H1  HOH B1523      23.621  26.130  35.483  1.00  0.00      B    H  
ATOM   4589  H2  HOH B1523      22.327  26.799  34.787  1.00  0.00      B    H  
ATOM   4590  O   HOH B1524      33.870  30.310  11.983  1.00  0.00      B    O  
ATOM   4591  H1  HOH B1524      33.725  30.555  12.972  1.00  0.00      B    H  
ATOM   4592  H2  HOH B1524      33.071  29.742  11.702  1.00  0.00      B    H  
ATOM   4593  O   HOH B1525      34.478  25.970   8.196  1.00  0.00      B    O  
ATOM   4594  H1  HOH B1525      35.001  25.118   8.036  1.00  0.00      B    H  
ATOM   4595  H2  HOH B1525      34.452  26.446   7.275  1.00  0.00      B    H  
ATOM   4596  O   HOH B1526       4.560  36.410  17.988  1.00  0.00      B    O  
ATOM   4597  H1  HOH B1526       4.135  35.963  17.156  1.00  0.00      B    H  
ATOM   4598  H2  HOH B1526       3.847  36.711  18.652  1.00  0.00      B    H  
ATOM   4599  O   HOH B1527      11.563  34.995  15.223  1.00  0.00      B    O  
ATOM   4600  H1  HOH B1527      11.961  35.917  15.390  1.00  0.00      B    H  
ATOM   4601  H2  HOH B1527      10.835  35.070  14.510  1.00  0.00      B    H  
ATOM   4602  O   HOH B1528      23.378  30.296  14.094  1.00  0.00      B    O  
ATOM   4603  H1  HOH B1528      23.779  30.747  14.937  1.00  0.00      B    H  
ATOM   4604  H2  HOH B1528      22.570  29.780  14.477  1.00  0.00      B    H  
ATOM   4605  O   HOH B1529      36.234   5.696   3.629  1.00  0.00      B    O  
ATOM   4606  H1  HOH B1529      35.287   5.340   3.517  1.00  0.00      B    H  
ATOM   4607  H2  HOH B1529      36.173   6.693   3.887  1.00  0.00      B    H  
ATOM   4608  O   HOH B1530      27.170  39.048  37.694  1.00  0.00      B    O  
ATOM   4609  H1  HOH B1530      27.269  39.315  38.642  1.00  0.00      B    H  
ATOM   4610  H2  HOH B1530      27.629  38.140  37.646  1.00  0.00      B    H  
ATOM   4611  O   HOH B1531       6.937   3.859  11.981  1.00  0.00      B    O  
ATOM   4612  H1  HOH B1531       7.931   3.989  11.917  1.00  0.00      B    H  
ATOM   4613  H2  HOH B1531       6.609   4.717  12.368  1.00  0.00      B    H  
ATOM   4614  O   HOH B1532       4.452  19.462  20.922  1.00  0.00      B    O  
ATOM   4615  H1  HOH B1532       3.825  18.750  21.264  1.00  0.00      B    H  
ATOM   4616  H2  HOH B1532       3.912  20.241  20.584  1.00  0.00      B    H  
ATOM   4617  O   HOH B1533      28.613  21.243   1.911  1.00  0.00      B    O  
ATOM   4618  H1  HOH B1533      28.655  20.710   1.033  1.00  0.00      B    H  
ATOM   4619  H2  HOH B1533      27.830  21.840   2.013  1.00  0.00      B    H  
ATOM   4620  O   HOH B1534       5.166  14.530  21.385  1.00  0.00      B    O  
ATOM   4621  H1  HOH B1534       6.016  14.643  21.973  1.00  0.00      B    H  
ATOM   4622  H2  HOH B1534       5.328  13.700  20.838  1.00  0.00      B    H  
ATOM   4623  O   HOH B1535      12.188  30.422  33.929  1.00  0.00      B    O  
ATOM   4624  H1  HOH B1535      13.137  30.637  34.146  1.00  0.00      B    H  
ATOM   4625  H2  HOH B1535      11.737  29.961  34.785  1.00  0.00      B    H  
ATOM   4626  O   HOH B1536      13.533  24.612  32.155  1.00  0.00      B    O  
ATOM   4627  H1  HOH B1536      13.724  23.860  31.496  1.00  0.00      B    H  
ATOM   4628  H2  HOH B1536      12.516  24.781  32.195  1.00  0.00      B    H  
ATOM   4629  O   HOH B1537      18.520  36.864   6.746  1.00  0.00      B    O  
ATOM   4630  H1  HOH B1537      17.948  37.577   7.161  1.00  0.00      B    H  
ATOM   4631  H2  HOH B1537      19.381  36.844   7.306  1.00  0.00      B    H  
ATOM   4632  O   HOH B1538      30.685  38.540  13.468  1.00  0.00      B    O  
ATOM   4633  H1  HOH B1538      31.288  38.725  14.240  1.00  0.00      B    H  
ATOM   4634  H2  HOH B1538      31.247  38.733  12.638  1.00  0.00      B    H  
ATOM   4635  O   HOH B1539      38.634   7.070  23.424  1.00  0.00      B    O  
ATOM   4636  H1  HOH B1539      38.631   8.023  23.181  1.00  0.00      B    H  
ATOM   4637  H2  HOH B1539      37.661   6.929  23.785  1.00  0.00      B    H  
ATOM   4638  O   HOH B1540      21.102  23.284  38.796  1.00  0.00      B    O  
ATOM   4639  H1  HOH B1540      20.545  23.435  37.961  1.00  0.00      B    H  
ATOM   4640  H2  HOH B1540      21.882  23.926  38.868  1.00  0.00      B    H  
ATOM   4641  O   HOH B1541      30.036   1.566   6.138  1.00  0.00      B    O  
ATOM   4642  H1  HOH B1541      30.284   0.577   6.004  1.00  0.00      B    H  
ATOM   4643  H2  HOH B1541      30.793   1.970   6.687  1.00  0.00      B    H  
ATOM   4644  O   HOH B1542      36.069  14.727  26.523  1.00  0.00      B    O  
ATOM   4645  H1  HOH B1542      35.310  15.075  25.997  1.00  0.00      B    H  
ATOM   4646  H2  HOH B1542      35.925  13.719  26.491  1.00  0.00      B    H  
ATOM   4647  O   HOH B1543      37.228  31.549   0.012  1.00  0.00      B    O  
ATOM   4648  H1  HOH B1543      37.599  30.978   0.709  1.00  0.00      B    H  
ATOM   4649  H2  HOH B1543      37.963  31.750  -0.646  1.00  0.00      B    H  
ATOM   4650  O   HOH B1544      16.534  19.086  10.783  1.00  0.00      B    O  
ATOM   4651  H1  HOH B1544      16.976  18.316  10.242  1.00  0.00      B    H  
ATOM   4652  H2  HOH B1544      15.732  18.679  11.320  1.00  0.00      B    H  
ATOM   4653  O   HOH B1545      31.378  31.596   4.929  1.00  0.00      B    O  
ATOM   4654  H1  HOH B1545      31.889  32.496   4.924  1.00  0.00      B    H  
ATOM   4655  H2  HOH B1545      30.398  31.828   4.757  1.00  0.00      B    H  
ATOM   4656  O   HOH B1546      25.533   6.574  30.803  1.00  0.00      B    O  
ATOM   4657  H1  HOH B1546      24.768   6.953  31.307  1.00  0.00      B    H  
ATOM   4658  H2  HOH B1546      25.939   5.831  31.378  1.00  0.00      B    H  
ATOM   4659  O   HOH B1547      19.886  22.317  26.701  1.00  0.00      B    O  
ATOM   4660  H1  HOH B1547      19.924  21.381  27.079  1.00  0.00      B    H  
ATOM   4661  H2  HOH B1547      20.750  22.814  26.913  1.00  0.00      B    H  
ATOM   4662  O   HOH B1548      26.387  38.364  16.666  1.00  0.00      B    O  
ATOM   4663  H1  HOH B1548      25.603  37.815  16.276  1.00  0.00      B    H  
ATOM   4664  H2  HOH B1548      27.217  38.143  16.104  1.00  0.00      B    H  
ATOM   4665  O   HOH B1549       6.870   6.460   4.370  1.00  0.00      B    O  
ATOM   4666  H1  HOH B1549       7.559   6.103   3.738  1.00  0.00      B    H  
ATOM   4667  H2  HOH B1549       6.192   7.080   3.878  1.00  0.00      B    H  
ATOM   4668  O   HOH B1550      31.281  24.473  37.768  1.00  0.00      B    O  
ATOM   4669  H1  HOH B1550      31.717  24.775  36.919  1.00  0.00      B    H  
ATOM   4670  H2  HOH B1550      31.888  23.739  38.138  1.00  0.00      B    H  
ATOM   4671  O   HOH B1551      32.224   4.069  12.849  1.00  0.00      B    O  
ATOM   4672  H1  HOH B1551      32.868   3.882  12.066  1.00  0.00      B    H  
ATOM   4673  H2  HOH B1551      31.335   4.228  12.360  1.00  0.00      B    H  
ATOM   4674  O   HOH B1552      17.588  29.086  39.063  1.00  0.00      B    O  
ATOM   4675  H1  HOH B1552      17.627  29.846  38.405  1.00  0.00      B    H  
ATOM   4676  H2  HOH B1552      18.256  28.388  38.945  1.00  0.00      B    H  
ATOM   4677  O   HOH B1553      30.660   0.028  20.235  1.00  0.00      B    O  
ATOM   4678  H1  HOH B1553      29.688  -0.214  19.975  1.00  0.00      B    H  
ATOM   4679  H2  HOH B1553      30.639   1.011  20.332  1.00  0.00      B    H  
ATOM   4680  O   HOH B1554      18.924  28.791  23.956  1.00  0.00      B    O  
ATOM   4681  H1  HOH B1554      19.179  27.802  24.231  1.00  0.00      B    H  
ATOM   4682  H2  HOH B1554      19.463  29.422  24.565  1.00  0.00      B    H  
ATOM   4683  O   HOH B1555      29.393  32.941  15.142  1.00  0.00      B    O  
ATOM   4684  H1  HOH B1555      29.540  32.273  15.864  1.00  0.00      B    H  
ATOM   4685  H2  HOH B1555      28.430  33.199  15.335  1.00  0.00      B    H  
ATOM   4686  O   HOH B1556      20.191  30.334  11.207  1.00  0.00      B    O  
ATOM   4687  H1  HOH B1556      19.698  29.918  12.058  1.00  0.00      B    H  
ATOM   4688  H2  HOH B1556      20.203  29.551  10.579  1.00  0.00      B    H  
ATOM   4689  O   HOH B1557      35.033  20.374  32.345  1.00  0.00      B    O  
ATOM   4690  H1  HOH B1557      35.104  19.990  31.437  1.00  0.00      B    H  
ATOM   4691  H2  HOH B1557      35.947  20.139  32.763  1.00  0.00      B    H  
ATOM   4692  O   HOH B1558      30.563  11.084   5.142  1.00  0.00      B    O  
ATOM   4693  H1  HOH B1558      30.928  10.087   4.960  1.00  0.00      B    H  
ATOM   4694  H2  HOH B1558      30.468  11.616   4.280  1.00  0.00      B    H  
ATOM   4695  O   HOH B1559      37.252  32.559  17.813  1.00  0.00      B    O  
ATOM   4696  H1  HOH B1559      36.242  32.491  17.855  1.00  0.00      B    H  
ATOM   4697  H2  HOH B1559      37.556  31.587  17.863  1.00  0.00      B    H  
ATOM   4698  O   HOH B1560      33.122   4.363  23.603  1.00  0.00      B    O  
ATOM   4699  H1  HOH B1560      32.250   3.975  23.216  1.00  0.00      B    H  
ATOM   4700  H2  HOH B1560      33.670   4.719  22.816  1.00  0.00      B    H  
ATOM   4701  O   HOH B1561      24.847  33.487  24.185  1.00  0.00      B    O  
ATOM   4702  H1  HOH B1561      24.014  33.720  23.725  1.00  0.00      B    H  
ATOM   4703  H2  HOH B1561      25.501  34.237  24.106  1.00  0.00      B    H  
ATOM   4704  O   HOH B1562       5.182  30.800  37.746  1.00  0.00      B    O  
ATOM   4705  H1  HOH B1562       5.845  31.158  37.004  1.00  0.00      B    H  
ATOM   4706  H2  HOH B1562       5.666  30.135  38.292  1.00  0.00      B    H  
ATOM   4707  O   HOH B1563      27.126  36.144  26.546  1.00  0.00      B    O  
ATOM   4708  H1  HOH B1563      28.147  36.287  26.467  1.00  0.00      B    H  
ATOM   4709  H2  HOH B1563      27.006  35.131  26.404  1.00  0.00      B    H  
ATOM   4710  O   HOH B1564      29.159  37.777  25.600  1.00  0.00      B    O  
ATOM   4711  H1  HOH B1564      28.495  38.535  25.460  1.00  0.00      B    H  
ATOM   4712  H2  HOH B1564      29.526  37.968  26.480  1.00  0.00      B    H  
ATOM   4713  O   HOH B1565      32.316   6.043  19.378  1.00  0.00      B    O  
ATOM   4714  H1  HOH B1565      32.159   7.027  19.224  1.00  0.00      B    H  
ATOM   4715  H2  HOH B1565      32.828   5.675  18.600  1.00  0.00      B    H  
ATOM   4716  O   HOH B1566      23.702  21.785  24.086  1.00  0.00      B    O  
ATOM   4717  H1  HOH B1566      23.728  21.954  23.108  1.00  0.00      B    H  
ATOM   4718  H2  HOH B1566      23.927  20.803  24.266  1.00  0.00      B    H  
ATOM   4719  O   HOH B1567      27.021  19.242  31.515  1.00  0.00      B    O  
ATOM   4720  H1  HOH B1567      26.772  20.236  31.574  1.00  0.00      B    H  
ATOM   4721  H2  HOH B1567      27.260  18.981  32.454  1.00  0.00      B    H  
ATOM   4722  O   HOH B1568       9.269   4.895   2.915  1.00  0.00      B    O  
ATOM   4723  H1  HOH B1568       9.650   5.692   2.490  1.00  0.00      B    H  
ATOM   4724  H2  HOH B1568       9.521   4.086   2.345  1.00  0.00      B    H  
ATOM   4725  O   HOH B1569      35.086  17.202  22.525  1.00  0.00      B    O  
ATOM   4726  H1  HOH B1569      34.284  17.805  22.668  1.00  0.00      B    H  
ATOM   4727  H2  HOH B1569      35.834  17.616  23.100  1.00  0.00      B    H  
ATOM   4728  O   HOH B1570      34.594  33.086  11.244  1.00  0.00      B    O  
ATOM   4729  H1  HOH B1570      34.190  32.128  11.350  1.00  0.00      B    H  
ATOM   4730  H2  HOH B1570      35.423  33.096  10.625  1.00  0.00      B    H  
ATOM   4731  O   HOH B1571      25.114  26.752   7.630  1.00  0.00      B    O  
ATOM   4732  H1  HOH B1571      24.268  26.934   8.099  1.00  0.00      B    H  
ATOM   4733  H2  HOH B1571      24.928  25.911   7.063  1.00  0.00      B    H  
ATOM   4734  O   HOH B1572      19.653  34.632   9.106  1.00  0.00      B    O  
ATOM   4735  H1  HOH B1572      19.257  35.230   9.793  1.00  0.00      B    H  
ATOM   4736  H2  HOH B1572      19.546  33.702   9.369  1.00  0.00      B    H  
ATOM   4737  O   HOH B1573      24.359   7.305  13.961  1.00  0.00      B    O  
ATOM   4738  H1  HOH B1573      24.873   7.698  13.190  1.00  0.00      B    H  
ATOM   4739  H2  HOH B1573      23.590   6.784  13.536  1.00  0.00      B    H  
ATOM   4740  O   HOH B1574      19.200   9.804  24.723  1.00  0.00      B    O  
ATOM   4741  H1  HOH B1574      19.886  10.627  24.757  1.00  0.00      B    H  
ATOM   4742  H2  HOH B1574      19.702   9.024  25.161  1.00  0.00      B    H  
ATOM   4743  O   HOH B1575      20.374  29.118  19.280  1.00  0.00      B    O  
ATOM   4744  H1  HOH B1575      20.823  29.250  20.223  1.00  0.00      B    H  
ATOM   4745  H2  HOH B1575      20.975  28.509  18.787  1.00  0.00      B    H  
ATOM   4746  O   HOH B1576      25.859  37.898   8.187  1.00  0.00      B    O  
ATOM   4747  H1  HOH B1576      26.061  37.335   9.015  1.00  0.00      B    H  
ATOM   4748  H2  HOH B1576      26.607  37.821   7.536  1.00  0.00      B    H  
ATOM   4749  O   HOH B1577      34.580  19.258  24.870  1.00  0.00      B    O  
ATOM   4750  H1  HOH B1577      33.551  19.187  24.636  1.00  0.00      B    H  
ATOM   4751  H2  HOH B1577      34.610  19.869  25.749  1.00  0.00      B    H  
ATOM   4752  O   HOH B1578      29.500  21.710   8.332  1.00  0.00      B    O  
ATOM   4753  H1  HOH B1578      29.985  20.831   8.339  1.00  0.00      B    H  
ATOM   4754  H2  HOH B1578      28.920  21.820   7.463  1.00  0.00      B    H  
ATOM   4755  O   HOH B1579      13.843  32.582  18.701  1.00  0.00      B    O  
ATOM   4756  H1  HOH B1579      14.226  33.091  17.883  1.00  0.00      B    H  
ATOM   4757  H2  HOH B1579      12.806  32.688  18.551  1.00  0.00      B    H  
ATOM   4758  O   HOH B1580      36.013  18.075  19.947  1.00  0.00      B    O  
ATOM   4759  H1  HOH B1580      35.749  17.470  20.690  1.00  0.00      B    H  
ATOM   4760  H2  HOH B1580      35.177  18.305  19.364  1.00  0.00      B    H  
ATOM   4761  O   HOH B1581      13.786  16.180  38.302  1.00  0.00      B    O  
ATOM   4762  H1  HOH B1581      13.205  15.385  38.550  1.00  0.00      B    H  
ATOM   4763  H2  HOH B1581      14.774  15.917  38.564  1.00  0.00      B    H  
ATOM   4764  O   HOH B1582      16.844  21.077   8.679  1.00  0.00      B    O  
ATOM   4765  H1  HOH B1582      16.702  20.287   9.322  1.00  0.00      B    H  
ATOM   4766  H2  HOH B1582      17.796  21.417   8.733  1.00  0.00      B    H  
ATOM   4767  O   HOH B1583      25.034   3.551  15.503  1.00  0.00      B    O  
ATOM   4768  H1  HOH B1583      25.410   2.932  16.148  1.00  0.00      B    H  
ATOM   4769  H2  HOH B1583      25.162   3.071  14.629  1.00  0.00      B    H  
ATOM   4770  O   HOH B1584       4.309  25.297  19.902  1.00  0.00      B    O  
ATOM   4771  H1  HOH B1584       4.679  24.332  19.947  1.00  0.00      B    H  
ATOM   4772  H2  HOH B1584       5.036  25.950  19.553  1.00  0.00      B    H  
ATOM   4773  O   HOH B1585      27.437  38.363   3.687  1.00  0.00      B    O  
ATOM   4774  H1  HOH B1585      27.159  38.865   4.555  1.00  0.00      B    H  
ATOM   4775  H2  HOH B1585      28.499  38.410   3.593  1.00  0.00      B    H  
ATOM   4776  O   HOH B1586      25.062  31.019   1.655  1.00  0.00      B    O  
ATOM   4777  H1  HOH B1586      26.068  31.129   1.808  1.00  0.00      B    H  
ATOM   4778  H2  HOH B1586      25.013  30.565   0.725  1.00  0.00      B    H  
ATOM   4779  O   HOH B1587       0.845  26.281  27.413  1.00  0.00      B    O  
ATOM   4780  H1  HOH B1587       0.812  26.258  28.424  1.00  0.00      B    H  
ATOM   4781  H2  HOH B1587       1.512  26.942  27.180  1.00  0.00      B    H  
ATOM   4782  O   HOH B1588      31.459  18.475  13.913  1.00  0.00      B    O  
ATOM   4783  H1  HOH B1588      32.247  17.886  14.222  1.00  0.00      B    H  
ATOM   4784  H2  HOH B1588      31.913  19.212  13.387  1.00  0.00      B    H  
ATOM   4785  O   HOH B1589      11.944  19.995   6.584  1.00  0.00      B    O  
ATOM   4786  H1  HOH B1589      12.646  20.335   5.954  1.00  0.00      B    H  
ATOM   4787  H2  HOH B1589      11.558  19.144   6.162  1.00  0.00      B    H  
ATOM   4788  O   HOH B1590      11.379  20.712  27.787  1.00  0.00      B    O  
ATOM   4789  H1  HOH B1590      11.589  20.037  28.555  1.00  0.00      B    H  
ATOM   4790  H2  HOH B1590      11.798  21.631  28.119  1.00  0.00      B    H  
ATOM   4791  O   HOH B1591       8.910  19.501   6.324  1.00  0.00      B    O  
ATOM   4792  H1  HOH B1591       9.499  18.968   6.896  1.00  0.00      B    H  
ATOM   4793  H2  HOH B1591       9.436  20.249   5.881  1.00  0.00      B    H  
ATOM   4794  O   HOH B1592      19.105  20.784  21.866  1.00  0.00      B    O  
ATOM   4795  H1  HOH B1592      18.414  21.281  22.361  1.00  0.00      B    H  
ATOM   4796  H2  HOH B1592      19.048  19.843  22.280  1.00  0.00      B    H  
ATOM   4797  O   HOH B1593      20.087  28.221  29.848  1.00  0.00      B    O  
ATOM   4798  H1  HOH B1593      19.639  28.375  30.770  1.00  0.00      B    H  
ATOM   4799  H2  HOH B1593      20.811  27.519  29.938  1.00  0.00      B    H  
ATOM   4800  O   HOH B1594       3.805  19.392   5.065  1.00  0.00      B    O  
ATOM   4801  H1  HOH B1594       4.477  20.088   5.272  1.00  0.00      B    H  
ATOM   4802  H2  HOH B1594       3.307  19.211   5.873  1.00  0.00      B    H  
ATOM   4803  O   HOH B1595      17.209  27.351  34.058  1.00  0.00      B    O  
ATOM   4804  H1  HOH B1595      18.090  26.974  34.391  1.00  0.00      B    H  
ATOM   4805  H2  HOH B1595      16.712  26.635  33.476  1.00  0.00      B    H  
ATOM   4806  O   HOH B1596      34.268  10.104  26.187  1.00  0.00      B    O  
ATOM   4807  H1  HOH B1596      33.520  10.152  26.885  1.00  0.00      B    H  
ATOM   4808  H2  HOH B1596      33.969   9.651  25.368  1.00  0.00      B    H  
ATOM   4809  O   HOH B1597      29.576   1.743  35.667  1.00  0.00      B    O  
ATOM   4810  H1  HOH B1597      30.367   2.221  35.346  1.00  0.00      B    H  
ATOM   4811  H2  HOH B1597      29.666   0.771  35.554  1.00  0.00      B    H  
ATOM   4812  O   HOH B1598      16.648  33.048  24.490  1.00  0.00      B    O  
ATOM   4813  H1  HOH B1598      17.255  32.285  24.248  1.00  0.00      B    H  
ATOM   4814  H2  HOH B1598      15.729  32.937  24.048  1.00  0.00      B    H  
ATOM   4815  O   HOH B1599      18.877   9.899  36.477  1.00  0.00      B    O  
ATOM   4816  H1  HOH B1599      18.338   9.439  37.197  1.00  0.00      B    H  
ATOM   4817  H2  HOH B1599      19.737  10.109  37.040  1.00  0.00      B    H  
ATOM   4818  O   HOH B1600       8.944  29.197  10.750  1.00  0.00      B    O  
ATOM   4819  H1  HOH B1600       8.869  29.955  11.392  1.00  0.00      B    H  
ATOM   4820  H2  HOH B1600       9.355  28.412  11.184  1.00  0.00      B    H  
ATOM   4821  O   HOH B1601      19.094  32.300   4.088  1.00  0.00      B    O  
ATOM   4822  H1  HOH B1601      19.964  32.672   3.738  1.00  0.00      B    H  
ATOM   4823  H2  HOH B1601      18.676  33.070   4.571  1.00  0.00      B    H  
ATOM   4824  O   HOH B1602      38.511  33.025   6.665  1.00  0.00      B    O  
ATOM   4825  H1  HOH B1602      38.322  32.829   5.695  1.00  0.00      B    H  
ATOM   4826  H2  HOH B1602      37.812  32.582   7.237  1.00  0.00      B    H  
ATOM   4827  O   HOH B1603      12.910  16.549   7.873  1.00  0.00      B    O  
ATOM   4828  H1  HOH B1603      13.808  16.959   7.646  1.00  0.00      B    H  
ATOM   4829  H2  HOH B1603      13.017  15.537   7.985  1.00  0.00      B    H  
ATOM   4830  O   HOH B1604      28.636  11.325   6.705  1.00  0.00      B    O  
ATOM   4831  H1  HOH B1604      29.427  11.223   6.012  1.00  0.00      B    H  
ATOM   4832  H2  HOH B1604      28.971  11.121   7.655  1.00  0.00      B    H  
ATOM   4833  O   HOH B1605       0.114  16.324   0.098  1.00  0.00      B    O  
ATOM   4834  H1  HOH B1605       0.912  15.670   0.265  1.00  0.00      B    H  
ATOM   4835  H2  HOH B1605       0.120  17.026   0.768  1.00  0.00      B    H  
ATOM   4836  O   HOH B1606       1.044  23.494   0.702  1.00  0.00      B    O  
ATOM   4837  H1  HOH B1606       1.888  23.501   1.311  1.00  0.00      B    H  
ATOM   4838  H2  HOH B1606       0.440  22.700   0.925  1.00  0.00      B    H  
ATOM   4839  O   HOH B1607      25.415   3.049   8.390  1.00  0.00      B    O  
ATOM   4840  H1  HOH B1607      24.823   2.242   8.386  1.00  0.00      B    H  
ATOM   4841  H2  HOH B1607      26.362   2.729   8.348  1.00  0.00      B    H  
ATOM   4842  O   HOH B1608      22.597  14.386  16.492  1.00  0.00      B    O  
ATOM   4843  H1  HOH B1608      22.099  13.756  15.807  1.00  0.00      B    H  
ATOM   4844  H2  HOH B1608      22.403  14.059  17.428  1.00  0.00      B    H  
ATOM   4845  O   HOH B1609      25.361  14.652   6.493  1.00  0.00      B    O  
ATOM   4846  H1  HOH B1609      25.537  15.666   6.641  1.00  0.00      B    H  
ATOM   4847  H2  HOH B1609      24.929  14.661   5.542  1.00  0.00      B    H  
ATOM   4848  O   HOH B1610      27.557  31.589   1.883  1.00  0.00      B    O  
ATOM   4849  H1  HOH B1610      28.167  30.924   1.420  1.00  0.00      B    H  
ATOM   4850  H2  HOH B1610      27.713  31.404   2.894  1.00  0.00      B    H  
ATOM   4851  O   HOH B1611      29.558  34.653  36.300  1.00  0.00      B    O  
ATOM   4852  H1  HOH B1611      29.403  34.457  35.272  1.00  0.00      B    H  
ATOM   4853  H2  HOH B1611      29.981  33.788  36.718  1.00  0.00      B    H  
ATOM   4854  O   HOH B1612      11.128  27.614   4.224  1.00  0.00      B    O  
ATOM   4855  H1  HOH B1612      10.553  27.969   4.972  1.00  0.00      B    H  
ATOM   4856  H2  HOH B1612      10.787  26.670   3.894  1.00  0.00      B    H  
ATOM   4857  O   HOH B1613       4.139  15.266  36.430  1.00  0.00      B    O  
ATOM   4858  H1  HOH B1613       4.263  14.588  37.158  1.00  0.00      B    H  
ATOM   4859  H2  HOH B1613       3.196  15.616  36.500  1.00  0.00      B    H  
ATOM   4860  O   HOH B1614      29.912   6.645  25.601  1.00  0.00      B    O  
ATOM   4861  H1  HOH B1614      29.732   5.895  24.988  1.00  0.00      B    H  
ATOM   4862  H2  HOH B1614      29.144   7.403  25.499  1.00  0.00      B    H  
ATOM   4863  O   HOH B1615      14.040  12.691   5.699  1.00  0.00      B    O  
ATOM   4864  H1  HOH B1615      14.682  12.058   6.229  1.00  0.00      B    H  
ATOM   4865  H2  HOH B1615      13.272  12.885   6.364  1.00  0.00      B    H  
ATOM   4866  O   HOH B1616      19.587  36.393  21.990  1.00  0.00      B    O  
ATOM   4867  H1  HOH B1616      19.481  36.676  22.963  1.00  0.00      B    H  
ATOM   4868  H2  HOH B1616      19.216  37.164  21.419  1.00  0.00      B    H  
ATOM   4869  O   HOH B1617      29.919  19.758  30.813  1.00  0.00      B    O  
ATOM   4870  H1  HOH B1617      29.047  19.581  31.255  1.00  0.00      B    H  
ATOM   4871  H2  HOH B1617      30.286  18.902  30.432  1.00  0.00      B    H  
ATOM   4872  O   HOH B1618       2.251  19.271   7.328  1.00  0.00      B    O  
ATOM   4873  H1  HOH B1618       1.863  18.397   7.588  1.00  0.00      B    H  
ATOM   4874  H2  HOH B1618       1.458  19.939   7.274  1.00  0.00      B    H  
ATOM   4875  O   HOH B1619      12.318  36.048   3.007  1.00  0.00      B    O  
ATOM   4876  H1  HOH B1619      12.860  35.636   3.812  1.00  0.00      B    H  
ATOM   4877  H2  HOH B1619      11.332  35.825   3.114  1.00  0.00      B    H  
ATOM   4878  O   HOH B1620      11.201   7.167   5.355  1.00  0.00      B    O  
ATOM   4879  H1  HOH B1620      11.989   6.565   5.125  1.00  0.00      B    H  
ATOM   4880  H2  HOH B1620      10.467   6.560   5.776  1.00  0.00      B    H  
ATOM   4881  O   HOH B1621      28.436  36.106  19.594  1.00  0.00      B    O  
ATOM   4882  H1  HOH B1621      28.070  35.431  19.014  1.00  0.00      B    H  
ATOM   4883  H2  HOH B1621      28.529  35.686  20.545  1.00  0.00      B    H  
ATOM   4884  O   HOH B1622      17.942  25.924  10.363  1.00  0.00      B    O  
ATOM   4885  H1  HOH B1622      18.063  24.979  10.639  1.00  0.00      B    H  
ATOM   4886  H2  HOH B1622      17.308  26.314  11.024  1.00  0.00      B    H  
ATOM   4887  O   HOH B1623       0.913  33.802   9.922  1.00  0.00      B    O  
ATOM   4888  H1  HOH B1623       1.234  34.695   9.713  1.00  0.00      B    H  
ATOM   4889  H2  HOH B1623       0.978  33.729  10.938  1.00  0.00      B    H  
ATOM   4890  O   HOH B1624       6.862  27.298   9.841  1.00  0.00      B    O  
ATOM   4891  H1  HOH B1624       6.441  27.279  10.773  1.00  0.00      B    H  
ATOM   4892  H2  HOH B1624       7.747  27.768   9.902  1.00  0.00      B    H  
ATOM   4893  O   HOH B1625      37.723  31.070  25.273  1.00  0.00      B    O  
ATOM   4894  H1  HOH B1625      38.168  30.813  24.367  1.00  0.00      B    H  
ATOM   4895  H2  HOH B1625      37.572  30.251  25.888  1.00  0.00      B    H  
ATOM   4896  O   HOH B1626       7.321  37.143  12.122  1.00  0.00      B    O  
ATOM   4897  H1  HOH B1626       7.234  37.879  11.387  1.00  0.00      B    H  
ATOM   4898  H2  HOH B1626       7.503  36.302  11.565  1.00  0.00      B    H  
ATOM   4899  O   HOH B1627      21.415  36.213   3.608  1.00  0.00      B    O  
ATOM   4900  H1  HOH B1627      22.314  35.990   3.970  1.00  0.00      B    H  
ATOM   4901  H2  HOH B1627      21.452  37.001   3.025  1.00  0.00      B    H  
ATOM   4902  O   HOH B1628      12.838  24.258  37.625  1.00  0.00      B    O  
ATOM   4903  H1  HOH B1628      12.940  25.104  37.063  1.00  0.00      B    H  
ATOM   4904  H2  HOH B1628      12.784  23.507  36.981  1.00  0.00      B    H  
ATOM   4905  O   HOH B1629      23.601  33.349  26.845  1.00  0.00      B    O  
ATOM   4906  H1  HOH B1629      23.833  33.444  25.888  1.00  0.00      B    H  
ATOM   4907  H2  HOH B1629      24.348  32.782  27.228  1.00  0.00      B    H  
ATOM   4908  O   HOH B1630      37.212  10.847  17.668  1.00  0.00      B    O  
ATOM   4909  H1  HOH B1630      38.106  10.552  18.011  1.00  0.00      B    H  
ATOM   4910  H2  HOH B1630      36.603  10.642  18.461  1.00  0.00      B    H  
ATOM   4911  O   HOH B1631      25.912   2.647   2.132  1.00  0.00      B    O  
ATOM   4912  H1  HOH B1631      26.270   2.643   3.082  1.00  0.00      B    H  
ATOM   4913  H2  HOH B1631      25.656   3.598   1.915  1.00  0.00      B    H  
ATOM   4914  O   HOH B1632       2.858   9.425  31.529  1.00  0.00      B    O  
ATOM   4915  H1  HOH B1632       3.503   8.802  31.058  1.00  0.00      B    H  
ATOM   4916  H2  HOH B1632       2.197   8.890  32.093  1.00  0.00      B    H  
ATOM   4917  O   HOH B1633      12.957   1.120  11.125  1.00  0.00      B    O  
ATOM   4918  H1  HOH B1633      13.955   0.895  11.289  1.00  0.00      B    H  
ATOM   4919  H2  HOH B1633      12.687   2.078  11.279  1.00  0.00      B    H  
ATOM   4920  O   HOH B1634       8.477  11.520  36.562  1.00  0.00      B    O  
ATOM   4921  H1  HOH B1634       7.771  10.772  36.575  1.00  0.00      B    H  
ATOM   4922  H2  HOH B1634       9.124  11.415  37.316  1.00  0.00      B    H  
ATOM   4923  O   HOH B1635      12.357  14.303  10.270  1.00  0.00      B    O  
ATOM   4924  H1  HOH B1635      12.466  15.280  10.560  1.00  0.00      B    H  
ATOM   4925  H2  HOH B1635      11.992  13.947  11.121  1.00  0.00      B    H  
ATOM   4926  O   HOH B1636       5.526   8.649  24.132  1.00  0.00      B    O  
ATOM   4927  H1  HOH B1636       5.605   8.807  25.120  1.00  0.00      B    H  
ATOM   4928  H2  HOH B1636       5.693   7.647  24.032  1.00  0.00      B    H  
ATOM   4929  O   HOH B1637      17.147   8.826  38.527  1.00  0.00      B    O  
ATOM   4930  H1  HOH B1637      16.549   8.038  38.543  1.00  0.00      B    H  
ATOM   4931  H2  HOH B1637      17.229   9.106  39.469  1.00  0.00      B    H  
ATOM   4932  O   HOH B1638       2.365  22.418  13.628  1.00  0.00      B    O  
ATOM   4933  H1  HOH B1638       2.647  21.558  14.027  1.00  0.00      B    H  
ATOM   4934  H2  HOH B1638       1.686  22.814  14.232  1.00  0.00      B    H  
ATOM   4935  O   HOH B1639      15.318   6.131   3.444  1.00  0.00      B    O  
ATOM   4936  H1  HOH B1639      15.400   6.276   4.475  1.00  0.00      B    H
[truncated: 87,809 more chars]
