# Supplementary material for: ECE vs DISP Mechanisms in Anodic Electrolysis of Benzyl Alcohols: Computational Prediction of Microscopic Rate Constants
Source: J Phys Chem C Nanomater Interfaces. 2025 Aug 28;129(36):16076–96. doi: 10.1021/acs.jpcc.5c04347 (PMC12434723; doi:10.1021/acs.jpcc.5c04347)
Supplement: Supplementary file 2 [file jp5c04347_si_002.zip › example_simulation_inputs/QMMM_simulation_bulk_H2O_base_H2O/start_28_1.294_coords.pdb]

TITLE     MDANALYSIS FRAME 0: Created by PDBWriter
CRYST1   39.149   39.149   39.149  90.00  90.00  90.00 P 1           1
ATOM      1  C00 2ag A   1      14.398  14.593  18.575  1.00  0.00      A    C  
ATOM      2  O01 2ag A   1      15.639  15.102  19.105  1.00  0.00      A    O  
ATOM      3  C02 2ag A   1      16.031  16.413  18.666  1.00  0.00      A    C  
ATOM      4  C03 2ag A   1      17.366  16.637  18.298  1.00  0.00      A    C  
ATOM      5  C04 2ag A   1      17.779  17.822  17.675  1.00  0.00      A    C  
ATOM      6  C05 2ag A   1      16.845  18.906  17.458  1.00  0.00      A    C  
ATOM      7  C06 2ag A   1      17.157  20.113  16.780  1.00  0.00      A    C  
ATOM      8  O07 2ag A   1      16.255  21.071  16.609  1.00  0.00      A    O  
ATOM      9  C08 2ag A   1      15.534  18.684  17.993  1.00  0.00      A    C  
ATOM     10  C09 2ag A   1      15.116  17.457  18.541  1.00  0.00      A    C  
ATOM     11  H0A 2ag A   1      14.598  14.123  17.590  1.00  0.00      A    H  
ATOM     12  H0B 2ag A   1      13.997  13.838  19.297  1.00  0.00      A    H  
ATOM     13  H0C 2ag A   1      13.698  15.432  18.475  1.00  0.00      A    H  
ATOM     14  H0D 2ag A   1      18.134  15.885  18.470  1.00  0.00      A    H  
ATOM     15  H0E 2ag A   1      18.770  18.013  17.294  1.00  0.00      A    H  
ATOM     16  H0F 2ag A   1      15.648  20.325  15.051  1.00  0.00      A    H  
ATOM     17  H0G 2ag A   1      18.054  20.293  16.204  1.00  0.00      A    H  
ATOM     18  H0H 2ag A   1      16.700  21.909  16.398  1.00  0.00      A    H  
ATOM     19  H0I 2ag A   1      14.773  19.435  17.872  1.00  0.00      A    H  
ATOM     20  H0J 2ag A   1      14.043  17.392  18.839  1.00  0.00      A    H  
ATOM     21  O   HOH B   1      15.909  19.464  14.486  1.00  0.00      B    O  
ATOM     22  H1  HOH B   1      16.545  19.873  13.647  1.00  0.00      B    H  
ATOM     23  H2  HOH B   1      15.064  18.962  14.238  1.00  0.00      B    H  
ATOM     24  O   HOH B   2      14.966  24.538  15.012  1.00  0.00      B    O  
ATOM     25  H1  HOH B   2      14.437  25.037  15.749  1.00  0.00      B    H  
ATOM     26  H2  HOH B   2      15.207  25.256  14.312  1.00  0.00      B    H  
ATOM     27  O   HOH B   3      17.431  23.337  15.633  1.00  0.00      B    O  
ATOM     28  H1  HOH B   3      18.079  23.909  16.090  1.00  0.00      B    H  
ATOM     29  H2  HOH B   3      16.606  23.910  15.747  1.00  0.00      B    H  
ATOM     30  O   HOH B   4      13.671  18.535  14.035  1.00  0.00      B    O  
ATOM     31  H1  HOH B   4      13.541  18.197  13.114  1.00  0.00      B    H  
ATOM     32  H2  HOH B   4      13.061  19.337  14.126  1.00  0.00      B    H  
ATOM     33  O   HOH B   5      15.972  23.436  17.957  1.00  0.00      B    O  
ATOM     34  H1  HOH B   5      15.830  24.253  18.477  1.00  0.00      B    H  
ATOM     35  H2  HOH B   5      16.454  23.011  18.713  1.00  0.00      B    H  
ATOM     36  O   HOH B   6      12.589  20.046  17.131  1.00  0.00      B    O  
ATOM     37  H1  HOH B   6      12.698  20.282  16.209  1.00  0.00      B    H  
ATOM     38  H2  HOH B   6      12.028  20.783  17.453  1.00  0.00      B    H  
ATOM     39  O   HOH B   7      17.186  22.955  12.874  1.00  0.00      B    O  
ATOM     40  H1  HOH B   7      17.631  23.450  12.164  1.00  0.00      B    H  
ATOM     41  H2  HOH B   7      17.526  23.214  13.718  1.00  0.00      B    H  
ATOM     42  O   HOH B   8      14.158  21.301  18.939  1.00  0.00      B    O  
ATOM     43  H1  HOH B   8      13.935  20.955  18.084  1.00  0.00      B    H  
ATOM     44  H2  HOH B   8      14.769  22.003  18.611  1.00  0.00      B    H  
ATOM     45  O   HOH B   9      12.607  20.817  14.624  1.00  0.00      B    O  
ATOM     46  H1  HOH B   9      13.299  21.476  14.332  1.00  0.00      B    H  
ATOM     47  H2  HOH B   9      11.777  21.218  14.345  1.00  0.00      B    H  
ATOM     48  O   HOH B  10      17.490  20.468  13.009  1.00  0.00      B    O  
ATOM     49  H1  HOH B  10      17.458  21.457  12.887  1.00  0.00      B    H  
ATOM     50  H2  HOH B  10      17.595  20.144  12.077  1.00  0.00      B    H  
ATOM     51  O   HOH B  11      12.480  17.458  16.493  1.00  0.00      B    O  
ATOM     52  H1  HOH B  11      13.190  17.656  15.863  1.00  0.00      B    H  
ATOM     53  H2  HOH B  11      12.168  18.343  16.730  1.00  0.00      B    H  
ATOM     54  O   HOH B  12      14.809  22.052  14.263  1.00  0.00      B    O  
ATOM     55  H1  HOH B  12      15.348  22.242  13.395  1.00  0.00      B    H  
ATOM     56  H2  HOH B  12      14.794  22.924  14.755  1.00  0.00      B    H  
ATOM     57  O   HOH B  13      34.698  18.014  34.678  1.00  0.00      B    O  
ATOM     58  H1  HOH B  13      34.826  18.961  34.503  1.00  0.00      B    H  
ATOM     59  H2  HOH B  13      35.080  17.554  33.878  1.00  0.00      B    H  
ATOM     60  O   HOH B  14      20.911  36.649  20.704  1.00  0.00      B    O  
ATOM     61  H1  HOH B  14      21.356  35.955  20.110  1.00  0.00      B    H  
ATOM     62  H2  HOH B  14      21.064  36.321  21.660  1.00  0.00      B    H  
ATOM     63  O   HOH B  15      16.023  14.980  13.518  1.00  0.00      B    O  
ATOM     64  H1  HOH B  15      16.509  14.278  14.108  1.00  0.00      B    H  
ATOM     65  H2  HOH B  15      15.373  14.493  12.914  1.00  0.00      B    H  
ATOM     66  O   HOH B  16      34.474  14.983  15.408  1.00  0.00      B    O  
ATOM     67  H1  HOH B  16      34.577  15.667  16.114  1.00  0.00      B    H  
ATOM     68  H2  HOH B  16      33.579  14.591  15.464  1.00  0.00      B    H  
ATOM     69  O   HOH B  17       7.840  16.343  19.262  1.00  0.00      B    O  
ATOM     70  H1  HOH B  17       7.689  15.451  19.728  1.00  0.00      B    H  
ATOM     71  H2  HOH B  17       8.744  16.633  19.495  1.00  0.00      B    H  
ATOM     72  O   HOH B  18       4.845   8.762  12.062  1.00  0.00      B    O  
ATOM     73  H1  HOH B  18       5.214   9.707  12.252  1.00  0.00      B    H  
ATOM     74  H2  HOH B  18       4.516   8.421  12.945  1.00  0.00      B    H  
ATOM     75  O   HOH B  19      16.199   0.893  28.999  1.00  0.00      B    O  
ATOM     76  H1  HOH B  19      16.216  -0.149  28.849  1.00  0.00      B    H  
ATOM     77  H2  HOH B  19      16.523   1.307  28.142  1.00  0.00      B    H  
ATOM     78  O   HOH B  20      34.231  34.744  21.710  1.00  0.00      B    O  
ATOM     79  H1  HOH B  20      34.215  34.881  20.700  1.00  0.00      B    H  
ATOM     80  H2  HOH B  20      35.109  34.392  22.095  1.00  0.00      B    H  
ATOM     81  O   HOH B  21      11.242  26.707  30.950  1.00  0.00      B    O  
ATOM     82  H1  HOH B  21      11.247  25.744  30.645  1.00  0.00      B    H  
ATOM     83  H2  HOH B  21      10.694  27.212  30.260  1.00  0.00      B    H  
ATOM     84  O   HOH B  22      20.849   3.316  38.654  1.00  0.00      B    O  
ATOM     85  H1  HOH B  22      19.838   3.232  38.563  1.00  0.00      B    H  
ATOM     86  H2  HOH B  22      21.116   3.962  39.402  1.00  0.00      B    H  
ATOM     87  O   HOH B  23      22.327  15.315  35.792  1.00  0.00      B    O  
ATOM     88  H1  HOH B  23      22.787  14.648  36.416  1.00  0.00      B    H  
ATOM     89  H2  HOH B  23      22.102  14.770  34.974  1.00  0.00      B    H  
ATOM     90  O   HOH B  24      38.907  19.051  26.108  1.00  0.00      B    O  
ATOM     91  H1  HOH B  24      38.346  19.757  25.665  1.00  0.00      B    H  
ATOM     92  H2  HOH B  24      38.459  18.135  25.843  1.00  0.00      B    H  
ATOM     93  O   HOH B  25      17.539   8.159  19.259  1.00  0.00      B    O  
ATOM     94  H1  HOH B  25      17.357   9.067  18.807  1.00  0.00      B    H  
ATOM     95  H2  HOH B  25      16.715   8.028  19.820  1.00  0.00      B    H  
ATOM     96  O   HOH B  26      11.636   5.186  11.241  1.00  0.00      B    O  
ATOM     97  H1  HOH B  26      12.096   4.490  10.651  1.00  0.00      B    H  
ATOM     98  H2  HOH B  26      10.784   4.789  11.591  1.00  0.00      B    H  
ATOM     99  O   HOH B  27       4.093  10.955   9.863  1.00  0.00      B    O  
ATOM    100  H1  HOH B  27       4.804  11.357  10.425  1.00  0.00      B    H  
ATOM    101  H2  HOH B  27       4.355  10.000   9.682  1.00  0.00      B    H  
ATOM    102  O   HOH B  28      34.276  22.566  28.596  1.00  0.00      B    O  
ATOM    103  H1  HOH B  28      35.308  22.648  28.530  1.00  0.00      B    H  
ATOM    104  H2  HOH B  28      33.899  23.463  28.260  1.00  0.00      B    H  
ATOM    105  O   HOH B  29      26.968  34.382  33.028  1.00  0.00      B    O  
ATOM    106  H1  HOH B  29      26.806  34.315  31.999  1.00  0.00      B    H  
ATOM    107  H2  HOH B  29      27.943  34.694  33.069  1.00  0.00      B    H  
ATOM    108  O   HOH B  30       3.071  28.835   4.844  1.00  0.00      B    O  
ATOM    109  H1  HOH B  30       3.307  29.779   4.757  1.00  0.00      B    H  
ATOM    110  H2  HOH B  30       2.106  28.773   5.072  1.00  0.00      B    H  
ATOM    111  O   HOH B  31      35.691  18.123   1.348  1.00  0.00      B    O  
ATOM    112  H1  HOH B  31      34.888  18.088   0.757  1.00  0.00      B    H  
ATOM    113  H2  HOH B  31      36.466  18.428   0.751  1.00  0.00      B    H  
ATOM    114  O   HOH B  32      37.767  32.450  12.125  1.00  0.00      B    O  
ATOM    115  H1  HOH B  32      37.359  33.231  12.551  1.00  0.00      B    H  
ATOM    116  H2  HOH B  32      38.665  32.671  11.745  1.00  0.00      B    H  
ATOM    117  O   HOH B  33      16.884  17.943   4.868  1.00  0.00      B    O  
ATOM    118  H1  HOH B  33      16.525  17.111   4.447  1.00  0.00      B    H  
ATOM    119  H2  HOH B  33      16.357  18.722   4.483  1.00  0.00      B    H  
ATOM    120  O   HOH B  34      24.073  37.801   2.958  1.00  0.00      B    O  
ATOM    121  H1  HOH B  34      23.437  37.702   2.177  1.00  0.00      B    H  
ATOM    122  H2  HOH B  34      23.849  37.125   3.664  1.00  0.00      B    H  
ATOM    123  O   HOH B  35      21.359  10.989  34.461  1.00  0.00      B    O  
ATOM    124  H1  HOH B  35      22.048  10.202  34.727  1.00  0.00      B    H  
ATOM    125  H2  HOH B  35      20.455  10.563  34.263  1.00  0.00      B    H  
ATOM    126  O   HOH B  36      18.935  24.192  25.426  1.00  0.00      B    O  
ATOM    127  H1  HOH B  36      18.997  24.045  26.417  1.00  0.00      B    H  
ATOM    128  H2  HOH B  36      18.569  23.334  24.959  1.00  0.00      B    H  
ATOM    129  O   HOH B  37      30.971  24.630  14.652  1.00  0.00      B    O  
ATOM    130  H1  HOH B  37      30.665  25.581  14.656  1.00  0.00      B    H  
ATOM    131  H2  HOH B  37      30.496  24.245  15.478  1.00  0.00      B    H  
ATOM    132  O   HOH B  38       8.703  21.374  34.933  1.00  0.00      B    O  
ATOM    133  H1  HOH B  38       8.054  22.009  34.542  1.00  0.00      B    H  
ATOM    134  H2  HOH B  38       9.397  21.990  35.375  1.00  0.00      B    H  
ATOM    135  O   HOH B  39      17.153  30.708  33.438  1.00  0.00      B    O  
ATOM    136  H1  HOH B  39      18.018  30.302  33.813  1.00  0.00      B    H  
ATOM    137  H2  HOH B  39      17.271  30.977  32.510  1.00  0.00      B    H  
ATOM    138  O   HOH B  40      33.442   3.839  21.380  1.00  0.00      B    O  
ATOM    139  H1  HOH B  40      33.169   4.800  21.173  1.00  0.00      B    H  
ATOM    140  H2  HOH B  40      33.495   3.259  20.529  1.00  0.00      B    H  
ATOM    141  O   HOH B  41      22.624  28.585  16.981  1.00  0.00      B    O  
ATOM    142  H1  HOH B  41      22.279  28.932  16.100  1.00  0.00      B    H  
ATOM    143  H2  HOH B  41      21.808  28.400  17.570  1.00  0.00      B    H  
ATOM    144  O   HOH B  42      33.732  26.182  20.649  1.00  0.00      B    O  
ATOM    145  H1  HOH B  42      34.211  25.784  19.880  1.00  0.00      B    H  
ATOM    146  H2  HOH B  42      33.814  25.543  21.422  1.00  0.00      B    H  
ATOM    147  O   HOH B  43      28.228  35.557  23.277  1.00  0.00      B    O  
ATOM    148  H1  HOH B  43      29.103  35.917  23.631  1.00  0.00      B    H  
ATOM    149  H2  HOH B  43      27.507  35.882  23.861  1.00  0.00      B    H  
ATOM    150  O   HOH B  44      27.585  27.341   0.730  1.00  0.00      B    O  
ATOM    151  H1  HOH B  44      27.424  28.362   0.722  1.00  0.00      B    H  
ATOM    152  H2  HOH B  44      28.044  27.191   1.638  1.00  0.00      B    H  
ATOM    153  O   HOH B  45      37.281  20.685  24.671  1.00  0.00      B    O  
ATOM    154  H1  HOH B  45      36.381  20.616  25.161  1.00  0.00      B    H  
ATOM    155  H2  HOH B  45      37.599  21.635  24.621  1.00  0.00      B    H  
ATOM    156  O   HOH B  46      24.502  30.418   0.303  1.00  0.00      B    O  
ATOM    157  H1  HOH B  46      24.016  29.607  -0.056  1.00  0.00      B    H  
ATOM    158  H2  HOH B  46      24.243  30.482   1.282  1.00  0.00      B    H  
ATOM    159  O   HOH B  47      -0.181   4.310  36.484  1.00  0.00      B    O  
ATOM    160  H1  HOH B  47       0.708   4.025  36.774  1.00  0.00      B    H  
ATOM    161  H2  HOH B  47      -0.007   5.120  35.878  1.00  0.00      B    H  
ATOM    162  O   HOH B  48      15.101  30.978  16.644  1.00  0.00      B    O  
ATOM    163  H1  HOH B  48      14.374  30.900  15.967  1.00  0.00      B    H  
ATOM    164  H2  HOH B  48      15.218  30.026  17.048  1.00  0.00      B    H  
ATOM    165  O   HOH B  49      33.627  20.929  22.947  1.00  0.00      B    O  
ATOM    166  H1  HOH B  49      34.028  21.351  23.781  1.00  0.00      B    H  
ATOM    167  H2  HOH B  49      33.708  21.623  22.192  1.00  0.00      B    H  
ATOM    168  O   HOH B  50      31.418  38.135  21.735  1.00  0.00      B    O  
ATOM    169  H1  HOH B  50      31.159  38.848  21.059  1.00  0.00      B    H  
ATOM    170  H2  HOH B  50      31.772  38.660  22.508  1.00  0.00      B    H  
ATOM    171  O   HOH B  51      13.596  36.239  37.509  1.00  0.00      B    O  
ATOM    172  H1  HOH B  51      12.627  36.130  37.271  1.00  0.00      B    H  
ATOM    173  H2  HOH B  51      14.050  35.326  37.675  1.00  0.00      B    H  
ATOM    174  O   HOH B  52      15.890  31.894   5.796  1.00  0.00      B    O  
ATOM    175  H1  HOH B  52      16.024  31.007   6.207  1.00  0.00      B    H  
ATOM    176  H2  HOH B  52      15.091  32.362   6.277  1.00  0.00      B    H  
ATOM    177  O   HOH B  53      19.298   7.035   8.561  1.00  0.00      B    O  
ATOM    178  H1  HOH B  53      18.929   7.762   9.142  1.00  0.00      B    H  
ATOM    179  H2  HOH B  53      19.997   7.421   8.029  1.00  0.00      B    H  
ATOM    180  O   HOH B  54      26.865  34.542  30.350  1.00  0.00      B    O  
ATOM    181  H1  HOH B  54      26.710  33.871  29.644  1.00  0.00      B    H  
ATOM    182  H2  HOH B  54      27.043  35.411  29.882  1.00  0.00      B    H  
ATOM    183  O   HOH B  55       5.432  33.071  22.930  1.00  0.00      B    O  
ATOM    184  H1  HOH B  55       6.233  32.535  22.528  1.00  0.00      B    H  
ATOM    185  H2  HOH B  55       5.493  34.007  22.467  1.00  0.00      B    H  
ATOM    186  O   HOH B  56      31.589  32.301  16.828  1.00  0.00      B    O  
ATOM    187  H1  HOH B  56      31.072  31.902  17.581  1.00  0.00      B    H  
ATOM    188  H2  HOH B  56      32.614  32.203  17.071  1.00  0.00      B    H  
ATOM    189  O   HOH B  57      27.004  21.750  36.495  1.00  0.00      B    O  
ATOM    190  H1  HOH B  57      27.196  21.016  37.162  1.00  0.00      B    H  
ATOM    191  H2  HOH B  57      27.113  21.343  35.535  1.00  0.00      B    H  
ATOM    192  O   HOH B  58      29.252  33.392  36.454  1.00  0.00      B    O  
ATOM    193  H1  HOH B  58      28.269  33.647  36.592  1.00  0.00      B    H  
ATOM    194  H2  HOH B  58      29.227  32.482  35.950  1.00  0.00      B    H  
ATOM    195  O   HOH B  59       9.963  36.010  18.504  1.00  0.00      B    O  
ATOM    196  H1  HOH B  59      10.558  36.596  19.111  1.00  0.00      B    H  
ATOM    197  H2  HOH B  59      10.153  35.064  18.642  1.00  0.00      B    H  
ATOM    198  O   HOH B  60      36.809   7.189  27.891  1.00  0.00      B    O  
ATOM    199  H1  HOH B  60      36.399   6.271  27.757  1.00  0.00      B    H  
ATOM    200  H2  HOH B  60      36.340   7.757  28.571  1.00  0.00      B    H  
ATOM    201  O   HOH B  61      26.452   8.157  15.005  1.00  0.00      B    O  
ATOM    202  H1  HOH B  61      26.386   8.346  16.005  1.00  0.00      B    H  
ATOM    203  H2  HOH B  61      27.068   7.369  14.938  1.00  0.00      B    H  
ATOM    204  O   HOH B  62      38.746  39.248  28.687  1.00  0.00      B    O  
ATOM    205  H1  HOH B  62      38.209  38.839  29.476  1.00  0.00      B    H  
ATOM    206  H2  HOH B  62      39.330  38.497  28.377  1.00  0.00      B    H  
ATOM    207  O   HOH B  63      27.260  36.782  21.038  1.00  0.00      B    O  
ATOM    208  H1  HOH B  63      27.966  36.886  20.343  1.00  0.00      B    H  
ATOM    209  H2  HOH B  63      27.675  36.275  21.777  1.00  0.00      B    H  
ATOM    210  O   HOH B  64       4.056   9.896  22.709  1.00  0.00      B    O  
ATOM    211  H1  HOH B  64       4.640  10.522  22.094  1.00  0.00      B    H  
ATOM    212  H2  HOH B  64       4.635   9.136  23.016  1.00  0.00      B    H  
ATOM    213  O   HOH B  65      14.601  12.876  27.842  1.00  0.00      B    O  
ATOM    214  H1  HOH B  65      15.200  12.052  27.898  1.00  0.00      B    H  
ATOM    215  H2  HOH B  65      14.281  13.030  28.798  1.00  0.00      B    H  
ATOM    216  O   HOH B  66      13.396   5.104   7.257  1.00  0.00      B    O  
ATOM    217  H1  HOH B  66      12.507   4.634   7.495  1.00  0.00      B    H  
ATOM    218  H2  HOH B  66      13.517   5.873   8.005  1.00  0.00      B    H  
ATOM    219  O   HOH B  67      33.607  30.524  34.901  1.00  0.00      B    O  
ATOM    220  H1  HOH B  67      34.000  31.305  34.363  1.00  0.00      B    H  
ATOM    221  H2  HOH B  67      32.827  30.241  34.356  1.00  0.00      B    H  
ATOM    222  O   HOH B  68      17.921   5.722  30.619  1.00  0.00      B    O  
ATOM    223  H1  HOH B  68      18.013   4.827  31.199  1.00  0.00      B    H  
ATOM    224  H2  HOH B  68      18.843   6.087  30.638  1.00  0.00      B    H  
ATOM    225  O   HOH B  69      29.326  10.337  12.281  1.00  0.00      B    O  
ATOM    226  H1  HOH B  69      30.244  10.453  11.947  1.00  0.00      B    H  
ATOM    227  H2  HOH B  69      29.285   9.400  12.622  1.00  0.00      B    H  
ATOM    228  O   HOH B  70       8.120  31.232  27.838  1.00  0.00      B    O  
ATOM    229  H1  HOH B  70       8.450  32.150  27.528  1.00  0.00      B    H  
ATOM    230  H2  HOH B  70       8.381  30.609  27.112  1.00  0.00      B    H  
ATOM    231  O   HOH B  71      30.642  21.997  23.235  1.00  0.00      B    O  
ATOM    232  H1  HOH B  71      29.797  21.598  23.598  1.00  0.00      B    H  
ATOM    233  H2  HOH B  71      31.386  22.174  23.967  1.00  0.00      B    H  
ATOM    234  O   HOH B  72      26.081  31.224   4.460  1.00  0.00      B    O  
ATOM    235  H1  HOH B  72      25.649  30.321   4.484  1.00  0.00      B    H  
ATOM    236  H2  HOH B  72      26.875  31.188   3.823  1.00  0.00      B    H  
ATOM    237  O   HOH B  73       6.850  33.923  37.053  1.00  0.00      B    O  
ATOM    238  H1  HOH B  73       6.471  33.065  36.597  1.00  0.00      B    H  
ATOM    239  H2  HOH B  73       6.909  34.651  36.316  1.00  0.00      B    H  
ATOM    240  O   HOH B  74      27.228   7.876  17.707  1.00  0.00      B    O  
ATOM    241  H1  HOH B  74      27.016   8.142  18.624  1.00  0.00      B    H  
ATOM    242  H2  HOH B  74      28.242   7.943  17.596  1.00  0.00      B    H  
ATOM    243  O   HOH B  75      38.917   7.819   9.307  1.00  0.00      B    O  
ATOM    244  H1  HOH B  75      37.983   7.451   9.292  1.00  0.00      B    H  
ATOM    245  H2  HOH B  75      39.636   7.074   9.383  1.00  0.00      B    H  
ATOM    246  O   HOH B  76      27.401  13.806  13.795  1.00  0.00      B    O  
ATOM    247  H1  HOH B  76      27.380  13.047  13.137  1.00  0.00      B    H  
ATOM    248  H2  HOH B  76      27.774  13.467  14.723  1.00  0.00      B    H  
ATOM    249  O   HOH B  77      30.753  38.653  17.414  1.00  0.00      B    O  
ATOM    250  H1  HOH B  77      30.165  38.279  16.697  1.00  0.00      B    H  
ATOM    251  H2  HOH B  77      31.693  38.489  17.098  1.00  0.00      B    H  
ATOM    252  O   HOH B  78      38.500  17.648   7.162  1.00  0.00      B    O  
ATOM    253  H1  HOH B  78      38.837  18.203   7.954  1.00  0.00      B    H  
ATOM    254  H2  HOH B  78      37.718  17.043   7.329  1.00  0.00      B    H  
ATOM    255  O   HOH B  79      23.239  25.653   9.420  1.00  0.00      B    O  
ATOM    256  H1  HOH B  79      23.904  25.011   9.819  1.00  0.00      B    H  
ATOM    257  H2  HOH B  79      23.307  26.597   9.933  1.00  0.00      B    H  
ATOM    258  O   HOH B  80      20.200  18.929  27.400  1.00  0.00      B    O  
ATOM    259  H1  HOH B  80      19.918  18.553  28.246  1.00  0.00      B    H  
ATOM    260  H2  HOH B  80      20.835  18.244  26.972  1.00  0.00      B    H  
ATOM    261  O   HOH B  81      25.754   1.998  15.159  1.00  0.00      B    O  
ATOM    262  H1  HOH B  81      25.735   1.427  16.034  1.00  0.00      B    H  
ATOM    263  H2  HOH B  81      26.548   1.651  14.563  1.00  0.00      B    H  
ATOM    264  O   HOH B  82      22.415  13.831  20.403  1.00  0.00      B    O  
ATOM    265  H1  HOH B  82      22.760  14.693  19.927  1.00  0.00      B    H  
ATOM    266  H2  HOH B  82      21.988  13.256  19.711  1.00  0.00      B    H  
ATOM    267  O   HOH B  83      30.162  31.266  18.882  1.00  0.00      B    O  
ATOM    268  H1  HOH B  83      29.632  31.956  19.375  1.00  0.00      B    H  
ATOM    269  H2  HOH B  83      30.330  30.606  19.622  1.00  0.00      B    H  
ATOM    270  O   HOH B  84      10.268   6.504   5.978  1.00  0.00      B    O  
ATOM    271  H1  HOH B  84       9.676   6.763   5.151  1.00  0.00      B    H  
ATOM    272  H2  HOH B  84      10.410   7.411   6.443  1.00  0.00      B    H  
ATOM    273  O   HOH B  85      30.988   2.079  25.915  1.00  0.00      B    O  
ATOM    274  H1  HOH B  85      31.030   1.968  26.924  1.00  0.00      B    H  
ATOM    275  H2  HOH B  85      30.426   1.301  25.498  1.00  0.00      B    H  
ATOM    276  O   HOH B  86      30.707  20.346  17.764  1.00  0.00      B    O  
ATOM    277  H1  HOH B  86      31.695  20.054  17.548  1.00  0.00      B    H  
ATOM    278  H2  HOH B  86      30.116  19.738  17.241  1.00  0.00      B    H  
ATOM    279  O   HOH B  87      37.644   2.675  29.710  1.00  0.00      B    O  
ATOM    280  H1  HOH B  87      37.019   2.434  30.499  1.00  0.00      B    H  
ATOM    281  H2  HOH B  87      38.087   1.816  29.424  1.00  0.00      B    H  
ATOM    282  O   HOH B  88      30.471  28.942  16.773  1.00  0.00      B    O  
ATOM    283  H1  HOH B  88      30.602  29.243  15.826  1.00  0.00      B    H  
ATOM    284  H2  HOH B  88      30.093  29.749  17.305  1.00  0.00      B    H  
ATOM    285  O   HOH B  89      30.270  37.863  12.493  1.00  0.00      B    O  
ATOM    286  H1  HOH B  89      29.831  38.768  12.821  1.00  0.00      B    H  
ATOM    287  H2  HOH B  89      30.036  37.731  11.518  1.00  0.00      B    H  
ATOM    288  O   HOH B  90      35.110  21.914   1.874  1.00  0.00      B    O  
ATOM    289  H1  HOH B  90      34.760  22.858   1.678  1.00  0.00      B    H  
ATOM    290  H2  HOH B  90      34.487  21.282   1.359  1.00  0.00      B    H  
ATOM    291  O   HOH B  91      25.946   4.397  27.334  1.00  0.00      B    O  
ATOM    292  H1  HOH B  91      25.300   4.492  28.101  1.00  0.00      B    H  
ATOM    293  H2  HOH B  91      26.858   4.281  27.714  1.00  0.00      B    H  
ATOM    294  O   HOH B  92      35.237   3.855  38.643  1.00  0.00      B    O  
ATOM    295  H1  HOH B  92      34.309   3.846  38.225  1.00  0.00      B    H  
ATOM    296  H2  HOH B  92      35.860   3.371  37.983  1.00  0.00      B    H  
ATOM    297  O   HOH B  93      18.368  32.918   4.994  1.00  0.00      B    O  
ATOM    298  H1  HOH B  93      18.572  33.822   5.456  1.00  0.00      B    H  
ATOM    299  H2  HOH B  93      17.449  32.599   5.232  1.00  0.00      B    H  
ATOM    300  O   HOH B  94       0.489  11.186  16.034  1.00  0.00      B    O  
ATOM    301  H1  HOH B  94       1.405  10.801  15.934  1.00  0.00      B    H  
ATOM    302  H2  HOH B  94       0.015  11.271  15.133  1.00  0.00      B    H  
ATOM    303  O   HOH B  95      26.349   0.237  33.876  1.00  0.00      B    O  
ATOM    304  H1  HOH B  95      26.240   0.894  33.084  1.00  0.00      B    H  
ATOM    305  H2  HOH B  95      25.526   0.269  34.401  1.00  0.00      B    H  
ATOM    306  O   HOH B  96      24.916  22.140  20.343  1.00  0.00      B    O  
ATOM    307  H1  HOH B  96      25.789  22.381  20.017  1.00  0.00      B    H  
ATOM    308  H2  HOH B  96      24.482  22.933  20.786  1.00  0.00      B    H  
ATOM    309  O   HOH B  97      21.070  20.343  10.190  1.00  0.00      B    O  
ATOM    310  H1  HOH B  97      20.595  20.476  11.028  1.00  0.00      B    H  
ATOM    311  H2  HOH B  97      21.433  19.428  10.281  1.00  0.00      B    H  
ATOM    312  O   HOH B  98      10.352  33.673  30.575  1.00  0.00      B    O  
ATOM    313  H1  HOH B  98      10.938  33.024  31.067  1.00  0.00      B    H  
ATOM    314  H2  HOH B  98      10.529  33.425  29.592  1.00  0.00      B    H  
ATOM    315  O   HOH B  99       1.275  29.970  15.093  1.00  0.00      B    O  
ATOM    316  H1  HOH B  99       1.545  28.964  14.946  1.00  0.00      B    H  
ATOM    317  H2  HOH B  99       0.374  30.195  14.684  1.00  0.00      B    H  
ATOM    318  O   HOH B 100       6.887   7.801   0.120  1.00  0.00      B    O  
ATOM    319  H1  HOH B 100       6.954   8.687  -0.400  1.00  0.00      B    H  
ATOM    320  H2  HOH B 100       7.859   7.454   0.393  1.00  0.00      B    H  
ATOM    321  O   HOH B 101      20.001  31.829  12.696  1.00  0.00      B    O  
ATOM    322  H1  HOH B 101      20.821  31.461  12.255  1.00  0.00      B    H  
ATOM    323  H2  HOH B 101      20.189  32.794  12.967  1.00  0.00      B    H  
ATOM    324  O   HOH B 102      11.479  33.281  37.595  1.00  0.00      B    O  
ATOM    325  H1  HOH B 102      11.948  33.309  38.479  1.00  0.00      B    H  
ATOM    326  H2  HOH B 102      10.963  32.422  37.453  1.00  0.00      B    H  
ATOM    327  O   HOH B 103      23.316  14.145   4.079  1.00  0.00      B    O  
ATOM    328  H1  HOH B 103      22.963  14.228   5.020  1.00  0.00      B    H  
ATOM    329  H2  HOH B 103      23.160  13.133   3.829  1.00  0.00      B    H  
ATOM    330  O   HOH B 104      27.383   0.409  23.030  1.00  0.00      B    O  
ATOM    331  H1  HOH B 104      26.976   1.323  23.091  1.00  0.00      B    H  
ATOM    332  H2  HOH B 104      27.646   0.250  22.056  1.00  0.00      B    H  
ATOM    333  O   HOH B 105      20.052   9.942  31.570  1.00  0.00      B    O  
ATOM    334  H1  HOH B 105      19.859   9.610  32.490  1.00  0.00      B    H  
ATOM    335  H2  HOH B 105      19.215  10.453  31.166  1.00  0.00      B    H  
ATOM    336  O   HOH B 106      22.891  29.690  22.012  1.00  0.00      B    O  
ATOM    337  H1  HOH B 106      22.407  29.025  21.485  1.00  0.00      B    H  
ATOM    338  H2  HOH B 106      23.379  29.100  22.685  1.00  0.00      B    H  
ATOM    339  O   HOH B 107      19.464  38.465  24.278  1.00  0.00      B    O  
ATOM    340  H1  HOH B 107      20.027  38.831  24.999  1.00  0.00      B    H  
ATOM    341  H2  HOH B 107      19.039  39.207  23.765  1.00  0.00      B    H  
ATOM    342  O   HOH B 108      13.174  21.991   5.616  1.00  0.00      B    O  
ATOM    343  H1  HOH B 108      12.372  21.795   6.209  1.00  0.00      B    H  
ATOM    344  H2  HOH B 108      12.839  22.008   4.596  1.00  0.00      B    H  
ATOM    345  O   HOH B 109      16.691  33.895  24.636  1.00  0.00      B    O  
ATOM    346  H1  HOH B 109      17.363  34.097  25.324  1.00  0.00      B    H  
ATOM    347  H2  HOH B 109      16.458  32.875  24.690  1.00  0.00      B    H  
ATOM    348  O   HOH B 110      34.241  29.333   1.261  1.00  0.00      B    O  
ATOM    349  H1  HOH B 110      35.056  29.835   1.609  1.00  0.00      B    H  
ATOM    350  H2  HOH B 110      34.292  29.342   0.260  1.00  0.00      B    H  
ATOM    351  O   HOH B 111      22.040  27.383  25.984  1.00  0.00      B    O  
ATOM    352  H1  HOH B 111      21.356  27.484  25.223  1.00  0.00      B    H  
ATOM    353  H2  HOH B 111      22.858  26.870  25.621  1.00  0.00      B    H  
ATOM    354  O   HOH B 112      18.352  22.268  32.804  1.00  0.00      B    O  
ATOM    355  H1  HOH B 112      19.157  21.630  32.862  1.00  0.00      B    H  
ATOM    356  H2  HOH B 112      17.965  22.351  33.764  1.00  0.00      B    H  
ATOM    357  O   HOH B 113      38.367  23.116   6.908  1.00  0.00      B    O  
ATOM    358  H1  HOH B 113      38.376  22.804   5.932  1.00  0.00      B    H  
ATOM    359  H2  HOH B 113      39.197  23.665   7.018  1.00  0.00      B    H  
ATOM    360  O   HOH B 114      10.542  33.992   3.854  1.00  0.00      B    O  
ATOM    361  H1  HOH B 114       9.853  33.501   3.204  1.00  0.00      B    H  
ATOM    362  H2  HOH B 114      11.316  34.325   3.312  1.00  0.00      B    H  
ATOM    363  O   HOH B 115      13.032  14.645   1.413  1.00  0.00      B    O  
ATOM    364  H1  HOH B 115      13.415  15.529   1.827  1.00  0.00      B    H  
ATOM    365  H2  HOH B 115      13.265  13.866   2.012  1.00  0.00      B    H  
ATOM    366  O   HOH B 116       3.236  32.397   1.458  1.00  0.00      B    O  
ATOM    367  H1  HOH B 116       3.523  32.155   2.385  1.00  0.00      B    H  
ATOM    368  H2  HOH B 116       3.996  32.037   0.798  1.00  0.00      B    H  
ATOM    369  O   HOH B 117      17.907  18.731  25.551  1.00  0.00      B    O  
ATOM    370  H1  HOH B 117      18.395  18.478  26.438  1.00  0.00      B    H  
ATOM    371  H2  HOH B 117      18.482  18.377  24.805  1.00  0.00      B    H  
ATOM    372  O   HOH B 118      23.463   7.460  21.727  1.00  0.00      B    O  
ATOM    373  H1  HOH B 118      24.101   6.641  21.606  1.00  0.00      B    H  
ATOM    374  H2  HOH B 118      23.865   8.080  22.392  1.00  0.00      B    H  
ATOM    375  O   HOH B 119      30.217   4.192  24.489  1.00  0.00      B    O  
ATOM    376  H1  HOH B 119      30.537   3.489  25.158  1.00  0.00      B    H  
ATOM    377  H2  HOH B 119      29.494   3.842  23.832  1.00  0.00      B    H  
ATOM    378  O   HOH B 120      20.357  36.039  38.992  1.00  0.00      B    O  
ATOM    379  H1  HOH B 120      19.631  36.046  39.683  1.00  0.00      B    H  
ATOM    380  H2  HOH B 120      20.276  35.139  38.578  1.00  0.00      B    H  
ATOM    381  O   HOH B 121      25.720  24.294  30.170  1.00  0.00      B    O  
ATOM    382  H1  HOH B 121      24.745  24.478  30.228  1.00  0.00      B    H  
ATOM    383  H2  HOH B 121      26.147  24.742  30.948  1.00  0.00      B    H  
ATOM    384  O   HOH B 122      34.007  14.525  33.166  1.00  0.00      B    O  
ATOM    385  H1  HOH B 122      34.370  15.460  33.023  1.00  0.00      B    H  
ATOM    386  H2  HOH B 122      34.186  14.215  34.082  1.00  0.00      B    H  
ATOM    387  O   HOH B 123      38.327  12.376  24.366  1.00  0.00      B    O  
ATOM    388  H1  HOH B 123      38.283  12.396  23.384  1.00  0.00      B    H  
ATOM    389  H2  HOH B 123      37.454  12.664  24.742  1.00  0.00      B    H  
ATOM    390  O   HOH B 124       1.081   4.180  22.882  1.00  0.00      B    O  
ATOM    391  H1  HOH B 124       0.213   3.771  23.070  1.00  0.00      B    H  
ATOM    392  H2  HOH B 124       1.324   4.710  23.721  1.00  0.00      B    H  
ATOM    393  O   HOH B 125      21.797   3.675  25.761  1.00  0.00      B    O  
ATOM    394  H1  HOH B 125      22.764   3.398  25.952  1.00  0.00      B    H  
ATOM    395  H2  HOH B 125      21.834   4.722  25.622  1.00  0.00      B    H  
ATOM    396  O   HOH B 126      15.679   8.899  28.621  1.00  0.00      B    O  
ATOM    397  H1  HOH B 126      14.944   8.196  28.556  1.00  0.00      B    H  
ATOM    398  H2  HOH B 126      15.479   9.655  29.265  1.00  0.00      B    H  
ATOM    399  O   HOH B 127      12.510   4.693  37.042  1.00  0.00      B    O  
ATOM    400  H1  HOH B 127      11.677   4.059  37.139  1.00  0.00      B    H  
ATOM    401  H2  HOH B 127      13.316   4.194  36.731  1.00  0.00      B    H  
ATOM    402  O   HOH B 128      28.922  15.704  19.627  1.00  0.00      B    O  
ATOM    403  H1  HOH B 128      28.057  15.447  19.130  1.00  0.00      B    H  
ATOM    404  H2  HOH B 128      28.662  16.189  20.503  1.00  0.00      B    H  
ATOM    405  O   HOH B 129      30.698  33.421   9.676  1.00  0.00      B    O  
ATOM    406  H1  HOH B 129      31.156  33.475  10.614  1.00  0.00      B    H  
ATOM    407  H2  HOH B 129      31.214  32.818   9.127  1.00  0.00      B    H  
ATOM    408  O   HOH B 130       3.355  29.300   8.212  1.00  0.00      B    O  
ATOM    409  H1  HOH B 130       3.101  28.313   8.322  1.00  0.00      B    H  
ATOM    410  H2  HOH B 130       2.529  29.856   8.412  1.00  0.00      B    H  
ATOM    411  O   HOH B 131      12.439  37.951  15.245  1.00  0.00      B    O  
ATOM    412  H1  HOH B 131      12.772  37.120  14.710  1.00  0.00      B    H  
ATOM    413  H2  HOH B 131      12.931  38.729  14.828  1.00  0.00      B    H  
ATOM    414  O   HOH B 132      13.053  11.481  23.395  1.00  0.00      B    O  
ATOM    415  H1  HOH B 132      12.908  12.326  22.902  1.00  0.00      B    H  
ATOM    416  H2  HOH B 132      12.194  11.339  23.933  1.00  0.00      B    H  
ATOM    417  O   HOH B 133      14.772  20.790  21.823  1.00  0.00      B    O  
ATOM    418  H1  HOH B 133      14.693  20.649  20.793  1.00  0.00      B    H  
ATOM    419  H2  HOH B 133      14.307  21.653  22.008  1.00  0.00      B    H  
ATOM    420  O   HOH B 134      14.294   6.830   9.131  1.00  0.00      B    O  
ATOM    421  H1  HOH B 134      14.913   6.454   9.878  1.00  0.00      B    H  
ATOM    422  H2  HOH B 134      13.569   7.344   9.548  1.00  0.00      B    H  
ATOM    423  O   HOH B 135      21.182   5.759  22.336  1.00  0.00      B    O  
ATOM    424  H1  HOH B 135      20.567   5.421  21.617  1.00  0.00      B    H  
ATOM    425  H2  HOH B 135      21.873   6.281  21.866  1.00  0.00      B    H  
ATOM    426  O   HOH B 136       0.363  19.593   8.780  1.00  0.00      B    O  
ATOM    427  H1  HOH B 136       0.790  19.499   9.695  1.00  0.00      B    H  
ATOM    428  H2  HOH B 136      -0.281  20.364   8.850  1.00  0.00      B    H  
ATOM    429  O   HOH B 137       5.216  15.441  31.042  1.00  0.00      B    O  
ATOM    430  H1  HOH B 137       5.692  15.570  30.153  1.00  0.00      B    H  
ATOM    431  H2  HOH B 137       5.798  14.905  31.671  1.00  0.00      B    H  
ATOM    432  O   HOH B 138      10.292   8.128  14.597  1.00  0.00      B    O  
ATOM    433  H1  HOH B 138      10.459   9.094  14.750  1.00  0.00      B    H  
ATOM    434  H2  HOH B 138      11.169   7.640  14.721  1.00  0.00      B    H  
ATOM    435  O   HOH B 139       1.928  38.024  12.254  1.00  0.00      B    O  
ATOM    436  H1  HOH B 139       1.057  38.514  11.980  1.00  0.00      B    H  
ATOM    437  H2  HOH B 139       2.250  38.481  13.085  1.00  0.00      B    H  
ATOM    438  O   HOH B 140      30.954  12.132  31.022  1.00  0.00      B    O  
ATOM    439  H1  HOH B 140      31.271  11.509  30.266  1.00  0.00      B    H  
ATOM    440  H2  HOH B 140      31.184  11.643  31.894  1.00  0.00      B    H  
ATOM    441  O   HOH B 141       4.281  38.524  28.186  1.00  0.00      B    O  
ATOM    442  H1  HOH B 141       4.159  37.557  28.416  1.00  0.00      B    H  
ATOM    443  H2  HOH B 141       4.713  38.917  28.997  1.00  0.00      B    H  
ATOM    444  O   HOH B 142      29.185  35.925   5.644  1.00  0.00      B    O  
ATOM    445  H1  HOH B 142      29.245  35.594   6.633  1.00  0.00      B    H  
ATOM    446  H2  HOH B 142      30.068  36.469   5.516  1.00  0.00      B    H  
ATOM    447  O   HOH B 143      10.321  11.370  34.402  1.00  0.00      B    O  
ATOM    448  H1  HOH B 143       9.980  12.214  34.888  1.00  0.00      B    H  
ATOM    449  H2  HOH B 143      11.207  11.602  34.070  1.00  0.00      B    H  
ATOM    450  O   HOH B 144      15.774  32.582  19.296  1.00  0.00      B    O  
ATOM    451  H1  HOH B 144      15.401  32.370  20.178  1.00  0.00      B    H  
ATOM    452  H2  HOH B 144      15.419  31.851  18.679  1.00  0.00      B    H  
ATOM    453  O   HOH B 145      33.960  25.514  25.043  1.00  0.00      B    O  
ATOM    454  H1  HOH B 145      33.261  26.050  24.455  1.00  0.00      B    H  
ATOM    455  H2  HOH B 145      34.267  24.785  24.377  1.00  0.00      B    H  
ATOM    456  O   HOH B 146      32.653  12.996  17.824  1.00  0.00      B    O  
ATOM    457  H1  HOH B 146      32.919  12.054  17.535  1.00  0.00      B    H  
ATOM    458  H2  HOH B 146      32.371  12.949  18.762  1.00  0.00      B    H  
ATOM    459  O   HOH B 147      10.361  32.731   8.659  1.00  0.00      B    O  
ATOM    460  H1  HOH B 147      10.796  32.717   7.737  1.00  0.00      B    H  
ATOM    461  H2  HOH B 147      10.874  33.507   9.144  1.00  0.00      B    H  
ATOM    462  O   HOH B 148      26.464  24.319  14.272  1.00  0.00      B    O  
ATOM    463  H1  HOH B 148      25.906  24.955  14.861  1.00  0.00      B    H  
ATOM    464  H2  HOH B 148      27.002  24.895  13.628  1.00  0.00      B    H  
ATOM    465  O   HOH B 149      31.272  19.290  24.913  1.00  0.00      B    O  
ATOM    466  H1  HOH B 149      31.682  19.201  25.844  1.00  0.00      B    H  
ATOM    467  H2  HOH B 149      32.064  19.585  24.332  1.00  0.00      B    H  
ATOM    468  O   HOH B 150       7.234  25.412  12.146  1.00  0.00      B    O  
ATOM    469  H1  HOH B 150       7.898  25.933  11.682  1.00  0.00      B    H  
ATOM    470  H2  HOH B 150       7.445  25.601  13.160  1.00  0.00      B    H  
ATOM    471  O   HOH B 151      19.572  15.284  25.329  1.00  0.00      B    O  
ATOM    472  H1  HOH B 151      18.966  15.197  26.165  1.00  0.00      B    H  
ATOM    473  H2  HOH B 151      19.152  15.966  24.696  1.00  0.00      B    H  
ATOM    474  O   HOH B 152       6.427  16.278  10.649  1.00  0.00      B    O  
ATOM    475  H1  HOH B 152       5.556  16.436  10.188  1.00  0.00      B    H  
ATOM    476  H2  HOH B 152       6.705  17.171  11.047  1.00  0.00      B    H  
ATOM    477  O   HOH B 153      22.508  12.943  15.439  1.00  0.00      B    O  
ATOM    478  H1  HOH B 153      21.688  12.994  15.999  1.00  0.00      B    H  
ATOM    479  H2  HOH B 153      23.372  12.854  16.009  1.00  0.00      B    H  
ATOM    480  O   HOH B 154      33.234   2.678  19.080  1.00  0.00      B    O  
ATOM    481  H1  HOH B 154      32.666   3.085  18.358  1.00  0.00      B    H  
ATOM    482  H2  HOH B 154      33.518   1.734  18.898  1.00  0.00      B    H  
ATOM    483  O   HOH B 155      18.607  17.022  32.321  1.00  0.00      B    O  
ATOM    484  H1  HOH B 155      17.661  16.779  32.245  1.00  0.00      B    H  
ATOM    485  H2  HOH B 155      19.085  16.134  32.099  1.00  0.00      B    H  
ATOM    486  O   HOH B 156      35.787   8.087  37.226  1.00  0.00      B    O  
ATOM    487  H1  HOH B 156      36.248   8.997  37.336  1.00  0.00      B    H  
ATOM    488  H2  HOH B 156      35.465   7.715  38.119  1.00  0.00      B    H  
ATOM    489  O   HOH B 157      34.625  22.805  31.778  1.00  0.00      B    O  
ATOM    490  H1  HOH B 157      34.723  23.422  30.971  1.00  0.00      B    H  
ATOM    491  H2  HOH B 157      34.882  23.344  32.577  1.00  0.00      B    H  
ATOM    492  O   HOH B 158      16.133   0.527   1.191  1.00  0.00      B    O  
ATOM    493  H1  HOH B 158      15.933   0.003   2.049  1.00  0.00      B    H  
ATOM    494  H2  HOH B 158      16.791   1.256   1.500  1.00  0.00      B    H  
ATOM    495  O   HOH B 159       2.748  20.710  23.990  1.00  0.00      B    O  
ATOM    496  H1  HOH B 159       1.916  20.970  23.442  1.00  0.00      B    H  
ATOM    497  H2  HOH B 159       3.320  21.569  24.155  1.00  0.00      B    H  
ATOM    498  O   HOH B 160      18.001   5.445  18.381  1.00  0.00      B    O  
ATOM    499  H1  HOH B 160      17.895   5.699  17.425  1.00  0.00      B    H  
ATOM    500  H2  HOH B 160      17.880   6.313  18.874  1.00  0.00      B    H  
ATOM    501  O   HOH B 161      12.637  14.585   5.020  1.00  0.00      B    O  
ATOM    502  H1  HOH B 161      13.168  14.219   5.827  1.00  0.00      B    H  
ATOM    503  H2  HOH B 161      12.000  13.883   4.625  1.00  0.00      B    H  
ATOM    504  O   HOH B 162      36.870  31.324  22.453  1.00  0.00      B    O  
ATOM    505  H1  HOH B 162      37.653  31.233  21.883  1.00  0.00      B    H  
ATOM    506  H2  HOH B 162      36.684  30.373  22.807  1.00  0.00      B    H  
ATOM    507  O   HOH B 163      19.610  25.340  16.903  1.00  0.00      B    O  
ATOM    508  H1  HOH B 163      20.434  25.478  17.526  1.00  0.00      B    H  
ATOM    509  H2  HOH B 163      19.914  25.422  15.941  1.00  0.00      B    H  
ATOM    510  O   HOH B 164       7.535  37.075  33.017  1.00  0.00      B    O  
ATOM    511  H1  HOH B 164       8.276  36.927  32.381  1.00  0.00      B    H  
ATOM    512  H2  HOH B 164       7.338  38.042  33.074  1.00  0.00      B    H  
ATOM    513  O   HOH B 165      34.872  18.549  28.360  1.00  0.00      B    O  
ATOM    514  H1  HOH B 165      35.523  17.882  28.009  1.00  0.00      B    H  
ATOM    515  H2  HOH B 165      35.289  19.204  28.977  1.00  0.00      B    H  
ATOM    516  O   HOH B 166      28.320  34.387   3.618  1.00  0.00      B    O  
ATOM    517  H1  HOH B 166      27.518  34.958   3.207  1.00  0.00      B    H  
ATOM    518  H2  HOH B 166      28.755  34.864   4.448  1.00  0.00      B    H  
ATOM    519  O   HOH B 167      18.938  26.273   3.544  1.00  0.00      B    O  
ATOM    520  H1  HOH B 167      18.137  25.618   3.463  1.00  0.00      B    H  
ATOM    521  H2  HOH B 167      18.998  26.529   4.539  1.00  0.00      B    H  
ATOM    522  O   HOH B 168      37.584  38.401  31.029  1.00  0.00      B    O  
ATOM    523  H1  HOH B 168      36.695  38.090  31.382  1.00  0.00      B    H  
ATOM    524  H2  HOH B 168      38.098  38.911  31.761  1.00  0.00      B    H  
ATOM    525  O   HOH B 169      38.505  37.368  34.543  1.00  0.00      B    O  
ATOM    526  H1  HOH B 169      38.967  36.436  34.557  1.00  0.00      B    H  
ATOM    527  H2  HOH B 169      38.898  37.942  33.817  1.00  0.00      B    H  
ATOM    528  O   HOH B 170      34.458  29.864  10.474  1.00  0.00      B    O  
ATOM    529  H1  HOH B 170      33.727  30.336  11.000  1.00  0.00      B    H  
ATOM    530  H2  HOH B 170      34.032  29.091   9.947  1.00  0.00      B    H  
ATOM    531  O   HOH B 171       5.544  30.484  11.501  1.00  0.00      B    O  
ATOM    532  H1  HOH B 171       4.552  30.510  11.502  1.00  0.00      B    H  
ATOM    533  H2  HOH B 171       5.799  31.407  11.878  1.00  0.00      B    H  
ATOM    534  O   HOH B 172      32.445   9.976   4.806  1.00  0.00      B    O  
ATOM    535  H1  HOH B 172      32.413  10.854   5.336  1.00  0.00      B    H  
ATOM    536  H2  HOH B 172      33.246   9.503   5.182  1.00  0.00      B    H  
ATOM    537  O   HOH B 173       5.525   5.000   4.581  1.00  0.00      B    O  
ATOM    538  H1  HOH B 173       4.670   4.486   4.267  1.00  0.00      B    H  
ATOM    539  H2  HOH B 173       6.319   4.445   4.245  1.00  0.00      B    H  
ATOM    540  O   HOH B 174       2.244  15.551   1.121  1.00  0.00      B    O  
ATOM    541  H1  HOH B 174       1.348  15.980   1.219  1.00  0.00      B    H  
ATOM    542  H2  HOH B 174       2.294  15.095   0.197  1.00  0.00      B    H  
ATOM    543  O   HOH B 175      33.251  24.435  13.310  1.00  0.00      B    O  
ATOM    544  H1  HOH B 175      32.394  24.524  13.862  1.00  0.00      B    H  
ATOM    545  H2  HOH B 175      33.971  24.894  13.843  1.00  0.00      B    H  
ATOM    546  O   HOH B 176       5.196   2.326  10.761  1.00  0.00      B    O  
ATOM    547  H1  HOH B 176       5.354   2.088   9.811  1.00  0.00      B    H  
ATOM    548  H2  HOH B 176       5.524   1.515  11.321  1.00  0.00      B    H  
ATOM    549  O   HOH B 177      19.209  38.893  18.530  1.00  0.00      B    O  
ATOM    550  H1  HOH B 177      19.643  39.105  19.422  1.00  0.00      B    H  
ATOM    551  H2  HOH B 177      18.195  38.770  18.771  1.00  0.00      B    H  
ATOM    552  O   HOH B 178      32.509  20.075  20.110  1.00  0.00      B    O  
ATOM    553  H1  HOH B 178      32.276  19.531  20.926  1.00  0.00      B    H  
ATOM    554  H2  HOH B 178      32.925  19.490  19.391  1.00  0.00      B    H  
ATOM    555  O   HOH B 179      35.646  22.430  20.758  1.00  0.00      B    O  
ATOM    556  H1  HOH B 179      36.507  22.818  20.321  1.00  0.00      B    H  
ATOM    557  H2  HOH B 179      34.953  22.603  20.031  1.00  0.00      B    H  
ATOM    558  O   HOH B 180      27.702  28.318  28.263  1.00  0.00      B    O  
ATOM    559  H1  HOH B 180      27.461  27.768  29.092  1.00  0.00      B    H  
ATOM    560  H2  HOH B 180      28.721  28.519  28.348  1.00  0.00      B    H  
ATOM    561  O   HOH B 181       6.677  14.211  20.867  1.00  0.00      B    O  
ATOM    562  H1  HOH B 181       7.130  13.388  21.158  1.00  0.00      B    H  
ATOM    563  H2  HOH B 181       5.662  14.115  20.916  1.00  0.00      B    H  
ATOM    564  O   HOH B 182      31.553  24.485   7.716  1.00  0.00      B    O  
ATOM    565  H1  HOH B 182      31.460  23.909   8.611  1.00  0.00      B    H  
ATOM    566  H2  HOH B 182      31.943  23.891   6.988  1.00  0.00      B    H  
ATOM    567  O   HOH B 183       1.833   3.178  14.541  1.00  0.00      B    O  
ATOM    568  H1  HOH B 183       0.869   3.060  14.800  1.00  0.00      B    H  
ATOM    569  H2  HOH B 183       2.073   4.054  15.030  1.00  0.00      B    H  
ATOM    570  O   HOH B 184      32.828  13.653  13.011  1.00  0.00      B    O  
ATOM    571  H1  HOH B 184      32.348  13.871  13.876  1.00  0.00      B    H  
ATOM    572  H2  HOH B 184      33.575  14.280  12.979  1.00  0.00      B    H  
ATOM    573  O   HOH B 185       6.768   7.549  33.734  1.00  0.00      B    O  
ATOM    574  H1  HOH B 185       7.123   6.589  33.762  1.00  0.00      B    H  
ATOM    575  H2  HOH B 185       5.834   7.507  34.149  1.00  0.00      B    H  
ATOM    576  O   HOH B 186      25.714  35.345  34.950  1.00  0.00      B    O  
ATOM    577  H1  HOH B 186      24.777  35.165  34.670  1.00  0.00      B    H  
ATOM    578  H2  HOH B 186      26.333  34.942  34.205  1.00  0.00      B    H  
ATOM    579  O   HOH B 187      18.280  11.492  13.452  1.00  0.00      B    O  
ATOM    580  H1  HOH B 187      17.540  10.804  13.227  1.00  0.00      B    H  
ATOM    581  H2  HOH B 187      17.837  12.128  14.114  1.00  0.00      B    H  
ATOM    582  O   HOH B 188      31.620   3.408  16.878  1.00  0.00      B    O  
ATOM    583  H1  HOH B 188      31.647   2.636  16.190  1.00  0.00      B    H  
ATOM    584  H2  HOH B 188      31.693   4.286  16.451  1.00  0.00      B    H  
ATOM    585  O   HOH B 189       8.888   8.481  28.577  1.00  0.00      B    O  
ATOM    586  H1  HOH B 189       8.652   7.896  29.375  1.00  0.00      B    H  
ATOM    587  H2  HOH B 189       8.230   8.388  27.801  1.00  0.00      B    H  
ATOM    588  O   HOH B 190      23.881  39.137  22.054  1.00  0.00      B    O  
ATOM    589  H1  HOH B 190      23.597  38.368  22.652  1.00  0.00      B    H  
ATOM    590  H2  HOH B 190      23.234  39.874  22.269  1.00  0.00      B    H  
ATOM    591  O   HOH B 191       0.594  38.710  17.101  1.00  0.00      B    O  
ATOM    592  H1  HOH B 191       1.005  37.850  17.468  1.00  0.00      B    H  
ATOM    593  H2  HOH B 191       1.248  39.450  17.278  1.00  0.00      B    H  
ATOM    594  O   HOH B 192      23.311  17.087  16.590  1.00  0.00      B    O  
ATOM    595  H1  HOH B 192      23.873  16.710  15.803  1.00  0.00      B    H  
ATOM    596  H2  HOH B 192      22.320  17.207  16.282  1.00  0.00      B    H  
ATOM    597  O   HOH B 193       4.740  24.253  11.449  1.00  0.00      B    O  
ATOM    598  H1  HOH B 193       5.542  24.823  11.790  1.00  0.00      B    H  
ATOM    599  H2  HOH B 193       4.865  23.956  10.466  1.00  0.00      B    H  
ATOM    600  O   HOH B 194      23.411   0.066  28.199  1.00  0.00      B    O  
ATOM    601  H1  HOH B 194      23.761   0.760  28.853  1.00  0.00      B    H  
ATOM    602  H2  HOH B 194      22.552   0.449  27.880  1.00  0.00      B    H  
ATOM    603  O   HOH B 195       5.258  26.749  15.775  1.00  0.00      B    O  
ATOM    604  H1  HOH B 195       5.560  26.737  16.726  1.00  0.00      B    H  
ATOM    605  H2  HOH B 195       4.506  27.477  15.675  1.00  0.00      B    H  
ATOM    606  O   HOH B 196      33.843  34.540  10.707  1.00  0.00      B    O  
ATOM    607  H1  HOH B 196      34.149  33.908   9.862  1.00  0.00      B    H  
ATOM    608  H2  HOH B 196      34.479  35.346  10.767  1.00  0.00      B    H  
ATOM    609  O   HOH B 197      14.270  31.824  36.097  1.00  0.00      B    O  
ATOM    610  H1  HOH B 197      15.158  32.342  36.221  1.00  0.00      B    H  
ATOM    611  H2  HOH B 197      14.362  31.379  35.152  1.00  0.00      B    H  
ATOM    612  O   HOH B 198       8.395   9.216  35.307  1.00  0.00      B    O  
ATOM    613  H1  HOH B 198       7.861   8.650  34.602  1.00  0.00      B    H  
ATOM    614  H2  HOH B 198       8.720  10.036  34.886  1.00  0.00      B    H  
ATOM    615  O   HOH B 199      31.042  16.891  30.461  1.00  0.00      B    O  
ATOM    616  H1  HOH B 199      31.486  17.513  31.083  1.00  0.00      B    H  
ATOM    617  H2  HOH B 199      31.449  15.977  30.508  1.00  0.00      B    H  
ATOM    618  O   HOH B 200      20.770  10.716  24.187  1.00  0.00      B    O  
ATOM    619  H1  HOH B 200      21.228  10.470  25.032  1.00  0.00      B    H  
ATOM    620  H2  HOH B 200      20.423   9.846  23.738  1.00  0.00      B    H  
ATOM    621  O   HOH B 201       4.416  24.865  38.026  1.00  0.00      B    O  
ATOM    622  H1  HOH B 201       4.017  24.007  37.716  1.00  0.00      B    H  
ATOM    623  H2  HOH B 201       4.463  24.862  39.048  1.00  0.00      B    H  
ATOM    624  O   HOH B 202      36.983  34.795  31.274  1.00  0.00      B    O  
ATOM    625  H1  HOH B 202      37.041  35.626  30.741  1.00  0.00      B    H  
ATOM    626  H2  HOH B 202      37.852  34.405  31.443  1.00  0.00      B    H  
ATOM    627  O   HOH B 203       5.272  31.315  28.588  1.00  0.00      B    O  
ATOM    628  H1  HOH B 203       5.828  31.410  27.701  1.00  0.00      B    H  
ATOM    629  H2  HOH B 203       5.869  31.006  29.303  1.00  0.00      B    H  
ATOM    630  O   HOH B 204      36.509   4.265  20.508  1.00  0.00      B    O  
ATOM    631  H1  HOH B 204      35.693   4.320  21.077  1.00  0.00      B    H  
ATOM    632  H2  HOH B 204      37.006   3.397  20.721  1.00  0.00      B    H  
ATOM    633  O   HOH B 205      22.650  32.500   7.234  1.00  0.00      B    O  
ATOM    634  H1  HOH B 205      22.982  33.216   6.623  1.00  0.00      B    H  
ATOM    635  H2  HOH B 205      22.178  31.821   6.649  1.00  0.00      B    H  
ATOM    636  O   HOH B 206      37.510   5.899  16.174  1.00  0.00      B    O  
ATOM    637  H1  HOH B 206      37.160   5.913  17.101  1.00  0.00      B    H  
ATOM    638  H2  HOH B 206      36.764   6.128  15.545  1.00  0.00      B    H  
ATOM    639  O   HOH B 207      16.199  28.055  24.156  1.00  0.00      B    O  
ATOM    640  H1  HOH B 207      16.382  27.667  25.033  1.00  0.00      B    H  
ATOM    641  H2  HOH B 207      15.230  27.922  23.945  1.00  0.00      B    H  
ATOM    642  O   HOH B 208      20.354  11.143   9.929  1.00  0.00      B    O  
ATOM    643  H1  HOH B 208      20.745  10.246   9.678  1.00  0.00      B    H  
ATOM    644  H2  HOH B 208      20.899  11.471  10.667  1.00  0.00      B    H  
ATOM    645  O   HOH B 209      32.465  33.588  33.856  1.00  0.00      B    O  
ATOM    646  H1  HOH B 209      32.430  34.197  34.637  1.00  0.00      B    H  
ATOM    647  H2  HOH B 209      33.359  33.764  33.479  1.00  0.00      B    H  
ATOM    648  O   HOH B 210       5.043  28.746  30.746  1.00  0.00      B    O  
ATOM    649  H1  HOH B 210       5.219  28.431  29.821  1.00  0.00      B    H  
ATOM    650  H2  HOH B 210       5.506  29.670  30.736  1.00  0.00      B    H  
ATOM    651  O   HOH B 211      29.426   1.390  37.812  1.00  0.00      B    O  
ATOM    652  H1  HOH B 211      29.855   0.770  37.093  1.00  0.00      B    H  
ATOM    653  H2  HOH B 211      28.939   2.155  37.294  1.00  0.00      B    H  
ATOM    654  O   HOH B 212       3.603  25.020  13.885  1.00  0.00      B    O  
ATOM    655  H1  HOH B 212       4.362  25.151  14.509  1.00  0.00      B    H  
ATOM    656  H2  HOH B 212       3.953  24.705  13.022  1.00  0.00      B    H  
ATOM    657  O   HOH B 213      29.960  37.113  31.933  1.00  0.00      B    O  
ATOM    658  H1  HOH B 213      29.956  36.097  32.067  1.00  0.00      B    H  
ATOM    659  H2  HOH B 213      29.907  37.154  30.867  1.00  0.00      B    H  
ATOM    660  O   HOH B 214       4.948  20.791   8.493  1.00  0.00      B    O  
ATOM    661  H1  HOH B 214       4.573  19.948   8.901  1.00  0.00      B    H  
ATOM    662  H2  HOH B 214       4.882  20.755   7.456  1.00  0.00      B    H  
ATOM    663  O   HOH B 215      29.600  21.501  20.302  1.00  0.00      B    O  
ATOM    664  H1  HOH B 215      30.377  21.635  20.867  1.00  0.00      B    H  
ATOM    665  H2  HOH B 215      29.930  20.909  19.528  1.00  0.00      B    H  
ATOM    666  O   HOH B 216       3.883  31.883  31.020  1.00  0.00      B    O  
ATOM    667  H1  HOH B 216       4.208  31.640  30.078  1.00  0.00      B    H  
ATOM    668  H2  HOH B 216       3.909  32.887  31.068  1.00  0.00      B    H  
ATOM    669  O   HOH B 217      29.404   8.714  24.653  1.00  0.00      B    O  
ATOM    670  H1  HOH B 217      28.630   9.314  24.330  1.00  0.00      B    H  
ATOM    671  H2  HOH B 217      30.244   9.255  24.510  1.00  0.00      B    H  
ATOM    672  O   HOH B 218      25.759  29.510   9.145  1.00  0.00      B    O  
ATOM    673  H1  HOH B 218      26.324  29.334   9.952  1.00  0.00      B    H  
ATOM    674  H2  HOH B 218      26.075  30.330   8.642  1.00  0.00      B    H  
ATOM    675  O   HOH B 219       9.940  22.493  37.288  1.00  0.00      B    O  
ATOM    676  H1  HOH B 219       9.327  23.223  37.629  1.00  0.00      B    H  
ATOM    677  H2  HOH B 219      10.527  22.147  38.021  1.00  0.00      B    H  
ATOM    678  O   HOH B 220       8.278  38.682  36.967  1.00  0.00      B    O  
ATOM    679  H1  HOH B 220       9.027  38.953  36.379  1.00  0.00      B    H  
ATOM    680  H2  HOH B 220       8.531  39.002  37.891  1.00  0.00      B    H  
ATOM    681  O   HOH B 221       9.134   1.253  13.120  1.00  0.00      B    O  
ATOM    682  H1  HOH B 221       8.463   1.357  13.913  1.00  0.00      B    H  
ATOM    683  H2  HOH B 221       9.260   2.149  12.723  1.00  0.00      B    H  
ATOM    684  O   HOH B 222      18.417  13.169   3.065  1.00  0.00      B    O  
ATOM    685  H1  HOH B 222      18.723  13.402   2.105  1.00  0.00      B    H  
ATOM    686  H2  HOH B 222      19.190  12.613   3.477  1.00  0.00      B    H  
ATOM    687  O   HOH B 223      14.244  33.224  29.890  1.00  0.00      B    O  
ATOM    688  H1  HOH B 223      13.446  32.880  30.393  1.00  0.00      B    H  
ATOM    689  H2  HOH B 223      14.150  34.248  30.063  1.00  0.00      B    H  
ATOM    690  O   HOH B 224      26.427  36.292   2.473  1.00  0.00      B    O  
ATOM    691  H1  HOH B 224      26.195  35.622   1.764  1.00  0.00      B    H  
ATOM    692  H2  HOH B 224      25.636  36.926   2.494  1.00  0.00      B    H  
ATOM    693  O   HOH B 225       2.744  30.801  11.877  1.00  0.00      B    O  
ATOM    694  H1  HOH B 225       2.297  29.932  11.704  1.00  0.00      B    H  
ATOM    695  H2  HOH B 225       2.362  31.519  11.301  1.00  0.00      B    H  
ATOM    696  O   HOH B 226      15.185  10.461  11.366  1.00  0.00      B    O  
ATOM    697  H1  HOH B 226      15.875   9.989  11.852  1.00  0.00      B    H  
ATOM    698  H2  HOH B 226      14.322  10.309  11.922  1.00  0.00      B    H  
ATOM    699  O   HOH B 227       5.719  35.591   2.489  1.00  0.00      B    O  
ATOM    700  H1  HOH B 227       6.246  35.665   1.654  1.00  0.00      B    H  
ATOM    701  H2  HOH B 227       4.791  35.895   2.217  1.00  0.00      B    H  
ATOM    702  O   HOH B 228      18.527  37.297  11.723  1.00  0.00      B    O  
ATOM    703  H1  HOH B 228      17.914  37.148  12.534  1.00  0.00      B    H  
ATOM    704  H2  HOH B 228      18.324  36.616  10.992  1.00  0.00      B    H  
ATOM    705  O   HOH B 229      26.198   4.707  15.150  1.00  0.00      B    O  
ATOM    706  H1  HOH B 229      26.024   3.744  15.150  1.00  0.00      B    H  
ATOM    707  H2  HOH B 229      26.806   4.884  15.983  1.00  0.00      B    H  
ATOM    708  O   HOH B 230      17.886  27.275  17.413  1.00  0.00      B    O  
ATOM    709  H1  HOH B 230      18.626  27.948  17.622  1.00  0.00      B    H  
ATOM    710  H2  HOH B 230      18.345  26.354  17.512  1.00  0.00      B    H  
ATOM    711  O   HOH B 231      27.651  21.497   2.083  1.00  0.00      B    O  
ATOM    712  H1  HOH B 231      27.860  21.097   2.996  1.00  0.00      B    H  
ATOM    713  H2  HOH B 231      28.169  22.344   2.073  1.00  0.00      B    H  
ATOM    714  O   HOH B 232      36.770  26.719  21.869  1.00  0.00      B    O  
ATOM    715  H1  HOH B 232      36.731  27.563  22.375  1.00  0.00      B    H  
ATOM    716  H2  HOH B 232      37.080  26.879  20.913  1.00  0.00      B    H  
ATOM    717  O   HOH B 233      23.473  13.420  37.412  1.00  0.00      B    O  
ATOM    718  H1  HOH B 233      23.007  12.539  37.789  1.00  0.00      B    H  
ATOM    719  H2  HOH B 233      24.101  13.731  38.175  1.00  0.00      B    H  
ATOM    720  O   HOH B 234      23.991   1.102  12.720  1.00  0.00      B    O  
ATOM    721  H1  HOH B 234      24.043   0.164  12.302  1.00  0.00      B    H  
ATOM    722  H2  HOH B 234      23.578   1.076  13.643  1.00  0.00      B    H  
ATOM    723  O   HOH B 235      24.365   1.461   0.932  1.00  0.00      B    O  
ATOM    724  H1  HOH B 235      23.402   1.223   0.960  1.00  0.00      B    H  
ATOM    725  H2  HOH B 235      24.828   1.209   0.030  1.00  0.00      B    H  
ATOM    726  O   HOH B 236      12.167   4.490  27.380  1.00  0.00      B    O  
ATOM    727  H1  HOH B 236      12.437   3.573  27.199  1.00  0.00      B    H  
ATOM    728  H2  HOH B 236      12.759   4.957  28.026  1.00  0.00      B    H  
ATOM    729  O   HOH B 237       5.979  29.273  26.312  1.00  0.00      B    O  
ATOM    730  H1  HOH B 237       5.543  28.617  26.932  1.00  0.00      B    H  
ATOM    731  H2  HOH B 237       6.990  29.034  26.271  1.00  0.00      B    H  
ATOM    732  O   HOH B 238       6.844   8.211  27.031  1.00  0.00      B    O  
ATOM    733  H1  HOH B 238       6.360   7.313  26.733  1.00  0.00      B    H  
ATOM    734  H2  HOH B 238       6.147   8.675  27.572  1.00  0.00      B    H  
ATOM    735  O   HOH B 239       1.565  15.407  25.337  1.00  0.00      B    O  
ATOM    736  H1  HOH B 239       2.424  15.957  25.472  1.00  0.00      B    H  
ATOM    737  H2  HOH B 239       1.724  14.466  25.755  1.00  0.00      B    H  
ATOM    738  O   HOH B 240       8.454   2.504  28.689  1.00  0.00      B    O  
ATOM    739  H1  HOH B 240       8.901   3.397  28.501  1.00  0.00      B    H  
ATOM    740  H2  HOH B 240       8.423   2.001  27.796  1.00  0.00      B    H  
ATOM    741  O   HOH B 241      10.529  18.723   8.184  1.00  0.00      B    O  
ATOM    742  H1  HOH B 241      10.687  19.348   8.935  1.00  0.00      B    H  
ATOM    743  H2  HOH B 241       9.516  18.738   8.081  1.00  0.00      B    H  
ATOM    744  O   HOH B 242      19.143   4.424   7.714  1.00  0.00      B    O  
ATOM    745  H1  HOH B 242      18.998   5.413   7.927  1.00  0.00      B    H  
ATOM    746  H2  HOH B 242      18.486   3.853   8.227  1.00  0.00      B    H  
ATOM    747  O   HOH B 243       3.864   9.822  28.720  1.00  0.00      B    O  
ATOM    748  H1  HOH B 243       2.991   9.749  28.198  1.00  0.00      B    H  
ATOM    749  H2  HOH B 243       3.871  10.650  29.380  1.00  0.00      B    H  
ATOM    750  O   HOH B 244      35.627  35.352   7.258  1.00  0.00      B    O  
ATOM    751  H1  HOH B 244      36.305  35.201   6.572  1.00  0.00      B    H  
ATOM    752  H2  HOH B 244      34.900  35.937   6.828  1.00  0.00      B    H  
ATOM    753  O   HOH B 245       2.805   2.203  21.810  1.00  0.00      B    O  
ATOM    754  H1  HOH B 245       2.223   1.572  21.284  1.00  0.00      B    H  
ATOM    755  H2  HOH B 245       2.287   3.013  22.188  1.00  0.00      B    H  
ATOM    756  O   HOH B 246       8.210   4.969  20.056  1.00  0.00      B    O  
ATOM    757  H1  HOH B 246       8.808   5.653  20.389  1.00  0.00      B    H  
ATOM    758  H2  HOH B 246       8.761   4.235  19.737  1.00  0.00      B    H  
ATOM    759  O   HOH B 247       6.812  22.340  23.821  1.00  0.00      B    O  
ATOM    760  H1  HOH B 247       6.704  21.574  24.473  1.00  0.00      B    H  
ATOM    761  H2  HOH B 247       7.167  21.941  22.947  1.00  0.00      B    H  
ATOM    762  O   HOH B 248      37.501  15.518   4.089  1.00  0.00      B    O  
ATOM    763  H1  HOH B 248      38.118  14.877   4.615  1.00  0.00      B    H  
ATOM    764  H2  HOH B 248      36.545  15.335   4.429  1.00  0.00      B    H  
ATOM    765  O   HOH B 249      11.730  35.312  13.935  1.00  0.00      B    O  
ATOM    766  H1  HOH B 249      12.393  34.910  14.551  1.00  0.00      B    H  
ATOM    767  H2  HOH B 249      10.847  34.863  14.083  1.00  0.00      B    H  
ATOM    768  O   HOH B 250       9.848  37.996  16.516  1.00  0.00      B    O  
ATOM    769  H1  HOH B 250      10.727  37.892  16.012  1.00  0.00      B    H  
ATOM    770  H2  HOH B 250       9.647  37.129  17.016  1.00  0.00      B    H  
ATOM    771  O   HOH B 251      20.862  17.577  15.543  1.00  0.00      B    O  
ATOM    772  H1  HOH B 251      21.270  17.645  14.638  1.00  0.00      B    H  
ATOM    773  H2  HOH B 251      20.220  16.775  15.511  1.00  0.00      B    H  
ATOM    774  O   HOH B 252      36.510  33.986  22.650  1.00  0.00      B    O  
ATOM    775  H1  HOH B 252      36.472  33.006  22.436  1.00  0.00      B    H  
ATOM    776  H2  HOH B 252      36.926  34.021  23.606  1.00  0.00      B    H  
ATOM    777  O   HOH B 253      14.884  27.469  36.498  1.00  0.00      B    O  
ATOM    778  H1  HOH B 253      15.127  27.447  35.502  1.00  0.00      B    H  
ATOM    779  H2  HOH B 253      14.077  26.835  36.619  1.00  0.00      B    H  
ATOM    780  O   HOH B 254      12.314   8.954   2.056  1.00  0.00      B    O  
ATOM    781  H1  HOH B 254      13.055   8.431   2.547  1.00  0.00      B    H  
ATOM    782  H2  HOH B 254      11.569   9.187   2.704  1.00  0.00      B    H  
ATOM    783  O   HOH B 255       3.482  22.354  36.849  1.00  0.00      B    O  
ATOM    784  H1  HOH B 255       2.579  22.067  37.230  1.00  0.00      B    H  
ATOM    785  H2  HOH B 255       4.199  21.653  36.973  1.00  0.00      B    H  
ATOM    786  O   HOH B 256      17.289  13.257  17.875  1.00  0.00      B    O  
ATOM    787  H1  HOH B 256      18.041  12.936  18.472  1.00  0.00      B    H  
ATOM    788  H2  HOH B 256      16.694  13.866  18.491  1.00  0.00      B    H  
ATOM    789  O   HOH B 257      28.596  14.971   9.462  1.00  0.00      B    O  
ATOM    790  H1  HOH B 257      28.441  15.908   9.344  1.00  0.00      B    H  
ATOM    791  H2  HOH B 257      29.461  14.808   9.853  1.00  0.00      B    H  
ATOM    792  O   HOH B 258      26.074   8.944   3.068  1.00  0.00      B    O  
ATOM    793  H1  HOH B 258      25.994   9.510   3.881  1.00  0.00      B    H  
ATOM    794  H2  HOH B 258      26.496   9.521   2.350  1.00  0.00      B    H  
ATOM    795  O   HOH B 259      24.681  32.671  22.813  1.00  0.00      B    O  
ATOM    796  H1  HOH B 259      24.413  31.918  23.466  1.00  0.00      B    H  
ATOM    797  H2  HOH B 259      23.982  32.739  22.111  1.00  0.00      B    H  
ATOM    798  O   HOH B 260       5.318   1.862   5.253  1.00  0.00      B    O  
ATOM    799  H1  HOH B 260       5.123   1.084   4.630  1.00  0.00      B    H  
ATOM    800  H2  HOH B 260       4.564   2.591   5.088  1.00  0.00      B    H  
ATOM    801  O   HOH B 261       7.377   4.514  34.103  1.00  0.00      B    O  
ATOM    802  H1  HOH B 261       8.263   4.075  34.408  1.00  0.00      B    H  
ATOM    803  H2  HOH B 261       7.403   4.449  33.093  1.00  0.00      B    H  
ATOM    804  O   HOH B 262       3.788   9.939  25.604  1.00  0.00      B    O  
ATOM    805  H1  HOH B 262       4.040  10.924  25.764  1.00  0.00      B    H  
ATOM    806  H2  HOH B 262       3.804   9.767  24.564  1.00  0.00      B    H  
ATOM    807  O   HOH B 263       9.386  26.826   5.884  1.00  0.00      B    O  
ATOM    808  H1  HOH B 263      10.256  27.174   5.430  1.00  0.00      B    H  
ATOM    809  H2  HOH B 263       9.326  25.806   5.689  1.00  0.00      B    H  
ATOM    810  O   HOH B 264      25.569  26.619  27.808  1.00  0.00      B    O  
ATOM    811  H1  HOH B 264      26.256  27.279  27.590  1.00  0.00      B    H  
ATOM    812  H2  HOH B 264      25.897  26.218  28.662  1.00  0.00      B    H  
ATOM    813  O   HOH B 265      26.143  37.595  24.154  1.00  0.00      B    O  
ATOM    814  H1  HOH B 265      25.234  37.473  23.768  1.00  0.00      B    H  
ATOM    815  H2  HOH B 265      26.638  38.328  23.578  1.00  0.00      B    H  
ATOM    816  O   HOH B 266      22.088   0.818  33.287  1.00  0.00      B    O  
ATOM    817  H1  HOH B 266      21.315   1.175  33.858  1.00  0.00      B    H  
ATOM    818  H2  HOH B 266      21.682   0.519  32.404  1.00  0.00      B    H  
ATOM    819  O   HOH B 267       7.023  35.713  21.394  1.00  0.00      B    O  
ATOM    820  H1  HOH B 267       7.784  35.892  21.957  1.00  0.00      B    H  
ATOM    821  H2  HOH B 267       7.344  35.489  20.480  1.00  0.00      B    H  
ATOM    822  O   HOH B 268      32.562   4.973  14.381  1.00  0.00      B    O  
ATOM    823  H1  HOH B 268      32.953   5.558  15.074  1.00  0.00      B    H  
ATOM    824  H2  HOH B 268      33.219   4.211  14.139  1.00  0.00      B    H  
ATOM    825  O   HOH B 269      23.555   9.247  29.626  1.00  0.00      B    O  
ATOM    826  H1  HOH B 269      22.559   9.262  29.352  1.00  0.00      B    H  
ATOM    827  H2  HOH B 269      23.597   8.919  30.580  1.00  0.00      B    H  
ATOM    828  O   HOH B 270      13.699   7.197  28.487  1.00  0.00      B    O  
ATOM    829  H1  HOH B 270      12.873   7.635  28.099  1.00  0.00      B    H  
ATOM    830  H2  HOH B 270      13.474   6.930  29.445  1.00  0.00      B    H  
ATOM    831  O   HOH B 271      33.351   0.080  38.995  1.00  0.00      B    O  
ATOM    832  H1  HOH B 271      33.446   0.319  38.002  1.00  0.00      B    H  
ATOM    833  H2  HOH B 271      32.384   0.248  39.200  1.00  0.00      B    H  
ATOM    834  O   HOH B 272       0.150  19.399  36.012  1.00  0.00      B    O  
ATOM    835  H1  HOH B 272       1.097  19.390  35.634  1.00  0.00      B    H  
ATOM    836  H2  HOH B 272      -0.489  19.063  35.313  1.00  0.00      B    H  
ATOM    837  O   HOH B 273       4.374  37.782  18.020  1.00  0.00      B    O  
ATOM    838  H1  HOH B 273       4.695  37.834  18.948  1.00  0.00      B    H  
ATOM    839  H2  HOH B 273       4.385  36.762  17.725  1.00  0.00      B    H  
ATOM    840  O   HOH B 274      32.475  31.651   7.998  1.00  0.00      B    O  
ATOM    841  H1  HOH B 274      32.626  30.672   8.171  1.00  0.00      B    H  
ATOM    842  H2  HOH B 274      33.256  32.163   8.385  1.00  0.00      B    H  
ATOM    843  O   HOH B 275      21.269  15.392   1.553  1.00  0.00      B    O  
ATOM    844  H1  HOH B 275      21.731  15.361   2.444  1.00  0.00      B    H  
ATOM    845  H2  HOH B 275      21.574  16.215   1.093  1.00  0.00      B    H  
ATOM    846  O   HOH B 276       8.816  36.425   8.724  1.00  0.00      B    O  
ATOM    847  H1  HOH B 276       8.564  35.684   8.101  1.00  0.00      B    H  
ATOM    848  H2  HOH B 276       9.821  36.652   8.633  1.00  0.00      B    H  
ATOM    849  O   HOH B 277      23.608  34.107   5.340  1.00  0.00      B    O  
ATOM    850  H1  HOH B 277      24.115  34.972   5.307  1.00  0.00      B    H  
ATOM    851  H2  HOH B 277      23.886  33.645   4.510  1.00  0.00      B    H  
ATOM    852  O   HOH B 278      37.097  32.246  33.636  1.00  0.00      B    O  
ATOM    853  H1  HOH B 278      37.178  31.547  34.383  1.00  0.00      B    H  
ATOM    854  H2  HOH B 278      37.972  32.594  33.298  1.00  0.00      B    H  
ATOM    855  O   HOH B 279       8.965  26.994  10.749  1.00  0.00      B    O  
ATOM    856  H1  HOH B 279       9.265  26.462   9.880  1.00  0.00      B    H  
ATOM    857  H2  HOH B 279       8.113  27.544  10.484  1.00  0.00      B    H  
ATOM    858  O   HOH B 280      29.788  11.511  35.665  1.00  0.00      B    O  
ATOM    859  H1  HOH B 280      30.095  11.398  34.716  1.00  0.00      B    H  
ATOM    860  H2  HOH B 280      28.788  11.361  35.637  1.00  0.00      B    H  
ATOM    861  O   HOH B 281      24.157  22.192   3.314  1.00  0.00      B    O  
ATOM    862  H1  HOH B 281      24.583  21.424   3.870  1.00  0.00      B    H  
ATOM    863  H2  HOH B 281      23.488  21.816   2.656  1.00  0.00      B    H  
ATOM    864  O   HOH B 282      35.554  38.547  18.394  1.00  0.00      B    O  
ATOM    865  H1  HOH B 282      35.065  37.705  18.604  1.00  0.00      B    H  
ATOM    866  H2  HOH B 282      35.779  39.047  19.197  1.00  0.00      B    H  
ATOM    867  O   HOH B 283      28.085  21.897  10.657  1.00  0.00      B    O  
ATOM    868  H1  HOH B 283      27.163  22.005  11.103  1.00  0.00      B    H  
ATOM    869  H2  HOH B 283      28.701  22.440  11.227  1.00  0.00      B    H  
ATOM    870  O   HOH B 284      18.597  18.438   2.714  1.00  0.00      B    O  
ATOM    871  H1  HOH B 284      18.289  18.045   3.542  1.00  0.00      B    H  
ATOM    872  H2  HOH B 284      18.166  17.951   1.980  1.00  0.00      B    H  
ATOM    873  O   HOH B 285      34.411   2.964  13.644  1.00  0.00      B    O  
ATOM    874  H1  HOH B 285      34.568   2.815  12.678  1.00  0.00      B    H  
ATOM    875  H2  HOH B 285      35.142   2.472  14.146  1.00  0.00      B    H  
ATOM    876  O   HOH B 286      21.309  19.759  17.512  1.00  0.00      B    O  
ATOM    877  H1  HOH B 286      20.995  19.115  16.764  1.00  0.00      B    H  
ATOM    878  H2  HOH B 286      21.875  19.205  18.194  1.00  0.00      B    H  
ATOM    879  O   HOH B 287       0.311   2.555  33.534  1.00  0.00      B    O  
ATOM    880  H1  HOH B 287       0.646   3.448  33.225  1.00  0.00      B    H  
ATOM    881  H2  HOH B 287      -0.613   2.721  33.811  1.00  0.00      B    H  
ATOM    882  O   HOH B 288      35.338  32.768   1.431  1.00  0.00      B    O  
ATOM    883  H1  HOH B 288      34.321  32.898   1.359  1.00  0.00      B    H  
ATOM    884  H2  HOH B 288      35.596  31.846   1.784  1.00  0.00      B    H  
ATOM    885  O   HOH B 289       5.413  26.482  23.298  1.00  0.00      B    O  
ATOM    886  H1  HOH B 289       5.218  25.790  22.590  1.00  0.00      B    H  
ATOM    887  H2  HOH B 289       6.319  26.221  23.590  1.00  0.00      B    H  
ATOM    888  O   HOH B 290      16.535  32.970  35.121  1.00  0.00      B    O  
ATOM    889  H1  HOH B 290      16.878  32.102  34.624  1.00  0.00      B    H  
ATOM    890  H2  HOH B 290      17.041  33.123  35.977  1.00  0.00      B    H  
ATOM    891  O   HOH B 291       0.611   6.802  18.577  1.00  0.00      B    O  
ATOM    892  H1  HOH B 291       0.429   7.473  19.331  1.00  0.00      B    H  
ATOM    893  H2  HOH B 291      -0.227   6.786  18.004  1.00  0.00      B    H  
ATOM    894  O   HOH B 292      26.959  26.257  12.180  1.00  0.00      B    O  
ATOM    895  H1  HOH B 292      26.534  27.077  11.772  1.00  0.00      B    H  
ATOM    896  H2  HOH B 292      27.478  25.783  11.473  1.00  0.00      B    H  
ATOM    897  O   HOH B 293      37.819  30.745  35.762  1.00  0.00      B    O  
ATOM    898  H1  HOH B 293      37.275  30.916  36.590  1.00  0.00      B    H  
ATOM    899  H2  HOH B 293      38.782  30.920  35.982  1.00  0.00      B    H  
ATOM    900  O   HOH B 294       6.744  16.069   2.074  1.00  0.00      B    O  
ATOM    901  H1  HOH B 294       7.229  16.566   2.806  1.00  0.00      B    H  
ATOM    902  H2  HOH B 294       5.815  15.850   2.421  1.00  0.00      B    H  
ATOM    903  O   HOH B 295      20.588   9.329  12.624  1.00  0.00      B    O  
ATOM    904  H1  HOH B 295      21.061  10.238  12.526  1.00  0.00      B    H  
ATOM    905  H2  HOH B 295      19.597   9.428  12.720  1.00  0.00      B    H  
ATOM    906  O   HOH B 296       8.086  19.028  33.582  1.00  0.00      B    O  
ATOM    907  H1  HOH B 296       8.964  18.962  33.118  1.00  0.00      B    H  
ATOM    908  H2  HOH B 296       8.210  19.744  34.304  1.00  0.00      B    H  
ATOM    909  O   HOH B 297      34.095  11.473  20.595  1.00  0.00      B    O  
ATOM    910  H1  HOH B 297      34.266  11.371  19.619  1.00  0.00      B    H  
ATOM    911  H2  HOH B 297      34.678  12.180  20.997  1.00  0.00      B    H  
ATOM    912  O   HOH B 298      17.050  14.670  38.671  1.00  0.00      B    O  
ATOM    913  H1  HOH B 298      16.347  13.921  38.720  1.00  0.00      B    H  
ATOM    914  H2  HOH B 298      17.951  14.274  38.655  1.00  0.00      B    H  
ATOM    915  O   HOH B 299      28.748  29.472   8.543  1.00  0.00      B    O  
ATOM    916  H1  HOH B 299      27.895  29.023   8.737  1.00  0.00      B    H  
ATOM    917  H2  HOH B 299      28.612  30.020   7.745  1.00  0.00      B    H  
ATOM    918  O   HOH B 300       5.690  11.188  20.587  1.00  0.00      B    O  
ATOM    919  H1  HOH B 300       6.620  10.833  20.334  1.00  0.00      B    H  
ATOM    920  H2  HOH B 300       5.305  11.776  19.835  1.00  0.00      B    H  
ATOM    921  O   HOH B 301      38.369  26.283   2.081  1.00  0.00      B    O  
ATOM    922  H1  HOH B 301      38.909  27.067   1.655  1.00  0.00      B    H  
ATOM    923  H2  HOH B 301      37.857  26.628   2.918  1.00  0.00      B    H  
ATOM    924  O   HOH B 302       6.860   9.040  31.306  1.00  0.00      B    O  
ATOM    925  H1  HOH B 302       6.315   8.712  30.477  1.00  0.00      B    H  
ATOM    926  H2  HOH B 302       6.892   8.320  32.031  1.00  0.00      B    H  
ATOM    927  O   HOH B 303      25.520   2.434  36.152  1.00  0.00      B    O  
ATOM    928  H1  HOH B 303      24.775   2.565  35.456  1.00  0.00      B    H  
ATOM    929  H2  HOH B 303      25.900   3.353  36.334  1.00  0.00      B    H  
ATOM    930  O   HOH B 304       8.394  18.895  23.642  1.00  0.00      B    O  
ATOM    931  H1  HOH B 304       8.309  17.952  23.196  1.00  0.00      B    H  
ATOM    932  H2  HOH B 304       7.852  19.015  24.467  1.00  0.00      B    H  
ATOM    933  O   HOH B 305      35.623  28.123  12.590  1.00  0.00      B    O  
ATOM    934  H1  HOH B 305      35.257  28.596  13.399  1.00  0.00      B    H  
ATOM    935  H2  HOH B 305      35.275  28.624  11.717  1.00  0.00      B    H  
ATOM    936  O   HOH B 306      33.364  22.723  19.258  1.00  0.00      B    O  
ATOM    937  H1  HOH B 306      32.637  23.490  19.223  1.00  0.00      B    H  
ATOM    938  H2  HOH B 306      32.924  21.818  19.591  1.00  0.00      B    H  
ATOM    939  O   HOH B 307      37.831  21.464  37.262  1.00  0.00      B    O  
ATOM    940  H1  HOH B 307      36.943  21.173  37.642  1.00  0.00      B    H  
ATOM    941  H2  HOH B 307      38.345  20.610  36.802  1.00  0.00      B    H  
ATOM    942  O   HOH B 308       2.944  13.963  11.568  1.00  0.00      B    O  
ATOM    943  H1  HOH B 308       2.874  13.411  10.736  1.00  0.00      B    H  
ATOM    944  H2  HOH B 308       3.914  13.968  11.729  1.00  0.00      B    H  
ATOM    945  O   HOH B 309      31.009  37.304  37.487  1.00  0.00      B    O  
ATOM    946  H1  HOH B 309      31.420  36.404  37.245  1.00  0.00      B    H  
ATOM    947  H2  HOH B 309      30.197  37.110  38.109  1.00  0.00      B    H  
ATOM    948  O   HOH B 310      29.672  38.870  24.808  1.00  0.00      B    O  
ATOM    949  H1  HOH B 310      28.953  39.110  24.080  1.00  0.00      B    H  
ATOM    950  H2  HOH B 310      29.877  37.867  24.666  1.00  0.00      B    H  
ATOM    951  O   HOH B 311      25.506   0.297  37.772  1.00  0.00      B    O  
ATOM    952  H1  HOH B 311      25.553  -0.535  37.154  1.00  0.00      B    H  
ATOM    953  H2  HOH B 311      25.655   1.104  37.226  1.00  0.00      B    H  
ATOM    954  O   HOH B 312       2.001   7.117   4.236  1.00  0.00      B    O  
ATOM    955  H1  HOH B 312       1.342   6.490   4.590  1.00  0.00      B    H  
ATOM    956  H2  HOH B 312       1.604   7.610   3.452  1.00  0.00      B    H  
ATOM    957  O   HOH B 313       8.244  17.663   3.935  1.00  0.00      B    O  
ATOM    958  H1  HOH B 313       9.042  17.400   4.516  1.00  0.00      B    H  
ATOM    959  H2  HOH B 313       7.456  17.774   4.494  1.00  0.00      B    H  
ATOM    960  O   HOH B 314       7.075  16.837  16.590  1.00  0.00      B    O  
ATOM    961  H1  HOH B 314       7.346  16.364  17.406  1.00  0.00      B    H  
ATOM    962  H2  HOH B 314       6.043  16.627  16.458  1.00  0.00      B    H  
ATOM    963  O   HOH B 315      17.988  19.433  10.663  1.00  0.00      B    O  
ATOM    964  H1  HOH B 315      17.983  18.498  11.032  1.00  0.00      B    H  
ATOM    965  H2  HOH B 315      18.386  19.464   9.702  1.00  0.00      B    H  
ATOM    966  O   HOH B 316       3.964   5.022  29.110  1.00  0.00      B    O  
ATOM    967  H1  HOH B 316       3.237   4.447  28.678  1.00  0.00      B    H  
ATOM    968  H2  HOH B 316       4.755   4.459  29.016  1.00  0.00      B    H  
ATOM    969  O   HOH B 317      25.771  39.382  17.282  1.00  0.00      B    O  
ATOM    970  H1  HOH B 317      25.538  38.868  18.148  1.00  0.00      B    H  
ATOM    971  H2  HOH B 317      26.432  38.886  16.727  1.00  0.00      B    H  
ATOM    972  O   HOH B 318      35.033  38.076  24.304  1.00  0.00      B    O  
ATOM    973  H1  HOH B 318      34.325  37.597  24.847  1.00  0.00      B    H  
ATOM    974  H2  HOH B 318      34.888  39.056  24.209  1.00  0.00      B    H  
ATOM    975  O   HOH B 319       2.494  27.564  14.893  1.00  0.00      B    O  
ATOM    976  H1  HOH B 319       2.549  26.576  14.793  1.00  0.00      B    H  
ATOM    977  H2  HOH B 319       2.996  27.956  14.071  1.00  0.00      B    H  
ATOM    978  O   HOH B 320      13.288  12.598  35.342  1.00  0.00      B    O  
ATOM    979  H1  HOH B 320      13.662  13.447  34.975  1.00  0.00      B    H  
ATOM    980  H2  HOH B 320      12.792  12.823  36.202  1.00  0.00      B    H  
ATOM    981  O   HOH B 321       3.283  38.360  25.806  1.00  0.00      B    O  
ATOM    982  H1  HOH B 321       3.628  38.556  26.732  1.00  0.00      B    H  
ATOM    983  H2  HOH B 321       3.075  39.259  25.344  1.00  0.00      B    H  
ATOM    984  O   HOH B 322      10.038  30.021  30.767  1.00  0.00      B    O  
ATOM    985  H1  HOH B 322       9.305  29.397  30.446  1.00  0.00      B    H  
ATOM    986  H2  HOH B 322      10.439  30.478  29.955  1.00  0.00      B    H  
ATOM    987  O   HOH B 323      14.136  13.378  11.662  1.00  0.00      B    O  
ATOM    988  H1  HOH B 323      13.388  13.288  12.319  1.00  0.00      B    H  
ATOM    989  H2  HOH B 323      14.738  12.540  11.709  1.00  0.00      B    H  
ATOM    990  O   HOH B 324      23.481   3.718   8.148  1.00  0.00      B    O  
ATOM    991  H1  HOH B 324      23.954   3.391   8.997  1.00  0.00      B    H  
ATOM    992  H2  HOH B 324      23.682   2.980   7.456  1.00  0.00      B    H  
ATOM    993  O   HOH B 325      25.323  17.777   1.722  1.00  0.00      B    O  
ATOM    994  H1  HOH B 325      25.102  17.188   2.545  1.00  0.00      B    H  
ATOM    995  H2  HOH B 325      26.236  17.564   1.310  1.00  0.00      B    H  
ATOM    996  O   HOH B 326      26.355   7.405  23.477  1.00  0.00      B    O  
ATOM    997  H1  HOH B 326      26.656   7.194  24.428  1.00  0.00      B    H  
ATOM    998  H2  HOH B 326      25.898   6.590  23.132  1.00  0.00      B    H  
ATOM    999  O   HOH B 327      12.768  24.674  27.376  1.00  0.00      B    O  
ATOM   1000  H1  HOH B 327      11.722  24.549  27.354  1.00  0.00      B    H  
ATOM   1001  H2  HOH B 327      13.123  24.049  28.084  1.00  0.00      B    H  
ATOM   1002  O   HOH B 328       6.039  24.785  25.839  1.00  0.00      B    O  
ATOM   1003  H1  HOH B 328       5.727  24.452  26.718  1.00  0.00      B    H  
ATOM   1004  H2  HOH B 328       5.316  24.561  25.235  1.00  0.00      B    H  
ATOM   1005  O   HOH B 329      34.076   6.412  11.651  1.00  0.00      B    O  
ATOM   1006  H1  HOH B 329      33.131   6.675  11.795  1.00  0.00      B    H  
ATOM   1007  H2  HOH B 329      34.094   5.501  11.202  1.00  0.00      B    H  
ATOM   1008  O   HOH B 330      32.089   1.553   3.256  1.00  0.00      B    O  
ATOM   1009  H1  HOH B 330      31.649   1.033   2.514  1.00  0.00      B    H  
ATOM   1010  H2  HOH B 330      32.942   1.976   2.847  1.00  0.00      B    H  
ATOM   1011  O   HOH B 331       7.021  30.603  30.548  1.00  0.00      B    O  
ATOM   1012  H1  HOH B 331       7.187  31.206  31.334  1.00  0.00      B    H  
ATOM   1013  H2  HOH B 331       7.565  30.931  29.762  1.00  0.00      B    H  
ATOM   1014  O   HOH B 332      13.732  30.700  11.370  1.00  0.00      B    O  
ATOM   1015  H1  HOH B 332      14.468  31.128  11.968  1.00  0.00      B    H  
ATOM   1016  H2  HOH B 332      13.644  29.775  11.607  1.00  0.00      B    H  
ATOM   1017  O   HOH B 333       0.681   3.461   5.137  1.00  0.00      B    O  
ATOM   1018  H1  HOH B 333       0.229   4.316   5.507  1.00  0.00      B    H  
ATOM   1019  H2  HOH B 333       0.871   2.911   5.967  1.00  0.00      B    H  
ATOM   1020  O   HOH B 334      10.933  26.604  20.122  1.00  0.00      B    O  
ATOM   1021  H1  HOH B 334      11.259  27.644  20.208  1.00  0.00      B    H  
ATOM   1022  H2  HOH B 334      11.275  26.325  19.201  1.00  0.00      B    H  
ATOM   1023  O   HOH B 335      32.487   9.361  15.759  1.00  0.00      B    O  
ATOM   1024  H1  HOH B 335      32.617   9.695  14.785  1.00  0.00      B    H  
ATOM   1025  H2  HOH B 335      31.750   9.961  16.194  1.00  0.00      B    H  
ATOM   1026  O   HOH B 336       0.046  11.829  30.364  1.00  0.00      B    O  
ATOM   1027  H1  HOH B 336       0.932  12.204  30.141  1.00  0.00      B    H  
ATOM   1028  H2  HOH B 336      -0.105  12.231  31.294  1.00  0.00      B    H  
ATOM   1029  O   HOH B 337      32.469  21.636   6.370  1.00  0.00      B    O  
ATOM   1030  H1  HOH B 337      31.727  21.675   5.698  1.00  0.00      B    H  
ATOM   1031  H2  HOH B 337      33.282  21.841   5.776  1.00  0.00      B    H  
ATOM   1032  O   HOH B 338      18.668  32.795   8.465  1.00  0.00      B    O  
ATOM   1033  H1  HOH B 338      17.671  32.667   8.589  1.00  0.00      B    H  
ATOM   1034  H2  HOH B 338      18.822  33.556   7.807  1.00  0.00      B    H  
ATOM   1035  O   HOH B 339      26.634  25.726   6.234  1.00  0.00      B    O  
ATOM   1036  H1  HOH B 339      26.279  25.290   5.348  1.00  0.00      B    H  
ATOM   1037  H2  HOH B 339      27.388  25.129   6.558  1.00  0.00      B    H  
ATOM   1038  O   HOH B 340      26.829  11.602  11.955  1.00  0.00      B    O  
ATOM   1039  H1  HOH B 340      26.248  10.762  11.762  1.00  0.00      B    H  
ATOM   1040  H2  HOH B 340      27.713  11.291  12.323  1.00  0.00      B    H  
ATOM   1041  O   HOH B 341      12.446  14.241  22.409  1.00  0.00      B    O  
ATOM   1042  H1  HOH B 341      11.744  14.391  23.137  1.00  0.00      B    H  
ATOM   1043  H2  HOH B 341      11.986  13.828  21.614  1.00  0.00      B    H  
ATOM   1044  O   HOH B 342      16.390   3.584   9.191  1.00  0.00      B    O  
ATOM   1045  H1  HOH B 342      16.001   4.468   9.560  1.00  0.00      B    H  
ATOM   1046  H2  HOH B 342      16.936   3.095   9.945  1.00  0.00      B    H  
ATOM   1047  O   HOH B 343      17.588  17.763  21.089  1.00  0.00      B    O  
ATOM   1048  H1  HOH B 343      16.652  17.789  20.698  1.00  0.00      B    H  
ATOM   1049  H2  HOH B 343      18.193  17.381  20.424  1.00  0.00      B    H  
ATOM   1050  O   HOH B 344      11.091   6.298  35.059  1.00  0.00      B    O  
ATOM   1051  H1  HOH B 344      11.922   6.050  35.652  1.00  0.00      B    H  
ATOM   1052  H2  HOH B 344      10.687   7.171  35.376  1.00  0.00      B    H  
ATOM   1053  O   HOH B 345      28.501  17.852   9.133  1.00  0.00      B    O  
ATOM   1054  H1  HOH B 345      27.746  18.499   8.819  1.00  0.00      B    H  
ATOM   1055  H2  HOH B 345      28.904  18.393   9.950  1.00  0.00      B    H  
ATOM   1056  O   HOH B 346      20.033  26.419  36.950  1.00  0.00      B    O  
ATOM   1057  H1  HOH B 346      19.378  26.132  37.688  1.00  0.00      B    H  
ATOM   1058  H2  HOH B 346      19.409  26.774  36.193  1.00  0.00      B    H  
ATOM   1059  O   HOH B 347       4.206  35.182  37.634  1.00  0.00      B    O  
ATOM   1060  H1  HOH B 347       4.267  34.973  36.616  1.00  0.00      B    H  
ATOM   1061  H2  HOH B 347       5.062  35.498  37.959  1.00  0.00      B    H  
ATOM   1062  O   HOH B 348      23.206  20.281  28.893  1.00  0.00      B    O  
ATOM   1063  H1  HOH B 348      22.444  20.935  29.161  1.00  0.00      B    H  
ATOM   1064  H2  HOH B 348      24.014  20.654  29.260  1.00  0.00      B    H  
ATOM   1065  O   HOH B 349       5.162  19.407  16.712  1.00  0.00      B    O  
ATOM   1066  H1  HOH B 349       5.484  20.255  16.219  1.00  0.00      B    H  
ATOM   1067  H2  HOH B 349       4.217  19.214  16.398  1.00  0.00      B    H  
ATOM   1068  O   HOH B 350       5.273  28.642   6.127  1.00  0.00      B    O  
ATOM   1069  H1  HOH B 350       4.859  28.986   6.993  1.00  0.00      B    H  
ATOM   1070  H2  HOH B 350       4.554  28.518   5.477  1.00  0.00      B    H  
ATOM   1071  O   HOH B 351      10.918  10.145  -0.142  1.00  0.00      B    O  
ATOM   1072  H1  HOH B 351       9.993  10.577   0.205  1.00  0.00      B    H  
ATOM   1073  H2  HOH B 351      11.532  10.005   0.660  1.00  0.00      B    H  
ATOM   1074  O   HOH B 352       3.317   8.333  37.507  1.00  0.00      B    O  
ATOM   1075  H1  HOH B 352       2.348   7.975  37.602  1.00  0.00      B    H  
ATOM   1076  H2  HOH B 352       3.504   9.082  38.123  1.00  0.00      B    H  
ATOM   1077  O   HOH B 353      14.264   2.365   8.170  1.00  0.00      B    O  
ATOM   1078  H1  HOH B 353      15.088   2.846   8.364  1.00  0.00      B    H  
ATOM   1079  H2  HOH B 353      13.668   3.102   7.797  1.00  0.00      B    H  
ATOM   1080  O   HOH B 354      18.173   2.392  16.481  1.00  0.00      B    O  
ATOM   1081  H1  HOH B 354      18.682   2.921  17.177  1.00  0.00      B    H  
ATOM   1082  H2  HOH B 354      18.187   3.040  15.665  1.00  0.00      B    H  
ATOM   1083  O   HOH B 355      32.823  20.105  36.667  1.00  0.00      B    O  
ATOM   1084  H1  HOH B 355      32.714  19.214  36.098  1.00  0.00      B    H  
ATOM   1085  H2  HOH B 355      31.965  20.677  36.506  1.00  0.00      B    H  
ATOM   1086  O   HOH B 356       5.438  30.893  15.915  1.00  0.00      B    O  
ATOM   1087  H1  HOH B 356       4.527  31.017  15.423  1.00  0.00      B    H  
ATOM   1088  H2  HOH B 356       6.039  30.462  15.219  1.00  0.00      B    H  
ATOM   1089  O   HOH B 357      19.080  10.757  15.843  1.00  0.00      B    O  
ATOM   1090  H1  HOH B 357      18.800  10.885  14.916  1.00  0.00      B    H  
ATOM   1091  H2  HOH B 357      19.856  10.136  15.811  1.00  0.00      B    H  
ATOM   1092  O   HOH B 358      20.464   6.534  30.966  1.00  0.00      B    O  
ATOM   1093  H1  HOH B 358      21.091   6.795  31.701  1.00  0.00      B    H  
ATOM   1094  H2  HOH B 358      20.828   6.916  30.146  1.00  0.00      B    H  
ATOM   1095  O   HOH B 359      33.883  16.770   8.274  1.00  0.00      B    O  
ATOM   1096  H1  HOH B 359      32.932  17.112   8.508  1.00  0.00      B    H  
ATOM   1097  H2  HOH B 359      34.531  17.559   8.334  1.00  0.00      B    H  
ATOM   1098  O   HOH B 360      32.355  13.048  25.540  1.00  0.00      B    O  
ATOM   1099  H1  HOH B 360      31.854  13.590  26.280  1.00  0.00      B    H  
ATOM   1100  H2  HOH B 360      32.756  13.739  24.938  1.00  0.00      B    H  
ATOM   1101  O   HOH B 361      15.812  15.705  23.785  1.00  0.00      B    O  
ATOM   1102  H1  HOH B 361      16.013  15.409  24.707  1.00  0.00      B    H  
ATOM   1103  H2  HOH B 361      15.357  14.979  23.241  1.00  0.00      B    H  
ATOM   1104  O   HOH B 362      14.628  28.997  28.384  1.00  0.00      B    O  
ATOM   1105  H1  HOH B 362      14.432  29.679  27.707  1.00  0.00      B    H  
ATOM   1106  H2  HOH B 362      14.963  29.455  29.228  1.00  0.00      B    H  
ATOM   1107  O   HOH B 363      16.771   8.389   1.195  1.00  0.00      B    O  
ATOM   1108  H1  HOH B 363      17.097   7.461   0.926  1.00  0.00      B    H  
ATOM   1109  H2  HOH B 363      15.919   8.137   1.738  1.00  0.00      B    H  
ATOM   1110  O   HOH B 364      33.581   9.043   8.579  1.00  0.00      B    O  
ATOM   1111  H1  HOH B 364      33.752   8.638   7.677  1.00  0.00      B    H  
ATOM   1112  H2  HOH B 364      33.275   8.318   9.220  1.00  0.00      B    H  
ATOM   1113  O   HOH B 365      18.966  26.669  20.114  1.00  0.00      B    O  
ATOM   1114  H1  HOH B 365      18.768  27.009  21.016  1.00  0.00      B    H  
ATOM   1115  H2  HOH B 365      19.097  25.668  20.117  1.00  0.00      B    H  
ATOM   1116  O   HOH B 366      36.442  20.651  18.133  1.00  0.00      B    O  
ATOM   1117  H1  HOH B 366      36.204  20.005  18.859  1.00  0.00      B    H  
ATOM   1118  H2  HOH B 366      35.737  20.839  17.444  1.00  0.00      B    H  
ATOM   1119  O   HOH B 367      37.108  38.658   9.212  1.00  0.00      B    O  
ATOM   1120  H1  HOH B 367      36.468  38.695   8.438  1.00  0.00      B    H  
ATOM   1121  H2  HOH B 367      37.744  37.899   8.953  1.00  0.00      B    H  
ATOM   1122  O   HOH B 368      30.991   3.211   7.848  1.00  0.00      B    O  
ATOM   1123  H1  HOH B 368      31.013   2.222   7.893  1.00  0.00      B    H  
ATOM   1124  H2  HOH B 368      31.717   3.511   7.244  1.00  0.00      B    H  
ATOM   1125  O   HOH B 369       4.177  35.194  17.809  1.00  0.00      B    O  
ATOM   1126  H1  HOH B 369       4.457  34.478  18.509  1.00  0.00      B    H  
ATOM   1127  H2  HOH B 369       4.278  34.822  16.855  1.00  0.00      B    H  
ATOM   1128  O   HOH B 370      34.576  15.570  11.492  1.00  0.00      B    O  
ATOM   1129  H1  HOH B 370      34.160  15.988  10.657  1.00  0.00      B    H  
ATOM   1130  H2  HOH B 370      35.077  14.812  11.077  1.00  0.00      B    H  
ATOM   1131  O   HOH B 371      29.761  36.884  15.612  1.00  0.00      B    O  
ATOM   1132  H1  HOH B 371      30.352  36.159  16.042  1.00  0.00      B    H  
ATOM   1133  H2  HOH B 371      30.083  37.025  14.649  1.00  0.00      B    H  
ATOM   1134  O   HOH B 372      28.271  25.080  10.133  1.00  0.00      B    O  
ATOM   1135  H1  HOH B 372      28.768  25.534   9.361  1.00  0.00      B    H  
ATOM   1136  H2  HOH B 372      28.126  24.108   9.896  1.00  0.00      B    H  
ATOM   1137  O   HOH B 373      27.683  11.384  28.585  1.00  0.00      B    O  
ATOM   1138  H1  HOH B 373      26.683  11.276  28.455  1.00  0.00      B    H  
ATOM   1139  H2  HOH B 373      27.909  11.150  29.540  1.00  0.00      B    H  
ATOM   1140  O   HOH B 374      21.676   5.157   6.720  1.00  0.00      B    O  
ATOM   1141  H1  HOH B 374      20.745   4.868   6.878  1.00  0.00      B    H  
ATOM   1142  H2  HOH B 374      22.219   4.603   7.381  1.00  0.00      B    H  
ATOM   1143  O   HOH B 375      31.747  25.910  33.296  1.00  0.00      B    O  
ATOM   1144  H1  HOH B 375      32.190  25.178  33.841  1.00  0.00      B    H  
ATOM   1145  H2  HOH B 375      30.856  26.248  33.670  1.00  0.00      B    H  
ATOM   1146  O   HOH B 376      19.858  17.716  29.657  1.00  0.00      B    O  
ATOM   1147  H1  HOH B 376      19.398  17.473  30.542  1.00  0.00      B    H  
ATOM   1148  H2  HOH B 376      20.765  17.273  29.698  1.00  0.00      B    H  
ATOM   1149  O   HOH B 377      11.251  21.318  33.474  1.00  0.00      B    O  
ATOM   1150  H1  HOH B 377      10.434  21.720  33.034  1.00  0.00      B    H  
ATOM   1151  H2  HOH B 377      11.704  22.099  34.004  1.00  0.00      B    H  
ATOM   1152  O   HOH B 378       3.833  11.741  30.632  1.00  0.00      B    O  
ATOM   1153  H1  HOH B 378       4.487  11.995  31.315  1.00  0.00      B    H  
ATOM   1154  H2  HOH B 378       3.381  12.546  30.353  1.00  0.00      B    H  
ATOM   1155  O   HOH B 379      10.071  38.959  34.945  1.00  0.00      B    O  
ATOM   1156  H1  HOH B 379       9.772  38.384  34.165  1.00  0.00      B    H  
ATOM   1157  H2  HOH B 379      11.076  39.283  34.779  1.00  0.00      B    H  
ATOM   1158  O   HOH B 380      31.452  34.914  36.131  1.00  0.00      B    O  
ATOM   1159  H1  HOH B 380      30.739  34.291  35.889  1.00  0.00      B    H  
ATOM   1160  H2  HOH B 380      32.132  34.391  36.633  1.00  0.00      B    H  
ATOM   1161  O   HOH B 381      29.952  24.849  39.247  1.00  0.00      B    O  
ATOM   1162  H1  HOH B 381      29.309  24.763  38.424  1.00  0.00      B    H  
ATOM   1163  H2  HOH B 381      30.141  25.840  39.442  1.00  0.00      B    H  
ATOM   1164  O   HOH B 382      17.323  36.123  38.174  1.00  0.00      B    O  
ATOM   1165  H1  HOH B 382      16.447  35.563  38.474  1.00  0.00      B    H  
ATOM   1166  H2  HOH B 382      17.676  36.602  39.027  1.00  0.00      B    H  
ATOM   1167  O   HOH B 383      18.220  12.407   6.729  1.00  0.00      B    O  
ATOM   1168  H1  HOH B 383      17.965  12.934   5.899  1.00  0.00      B    H  
ATOM   1169  H2  HOH B 383      17.598  12.743   7.486  1.00  0.00      B    H  
ATOM   1170  O   HOH B 384       5.472  20.312   2.782  1.00  0.00      B    O  
ATOM   1171  H1  HOH B 384       5.590  19.729   1.924  1.00  0.00      B    H  
ATOM   1172  H2  HOH B 384       4.444  20.339   2.884  1.00  0.00      B    H  
ATOM   1173  O   HOH B 385      14.506  33.784  11.362  1.00  0.00      B    O  
ATOM   1174  H1  HOH B 385      14.350  33.236  10.582  1.00  0.00      B    H  
ATOM   1175  H2  HOH B 385      14.709  33.152  12.098  1.00  0.00      B    H  
ATOM   1176  O   HOH B 386       5.552  22.690  30.751  1.00  0.00      B    O  
ATOM   1177  H1  HOH B 386       5.873  21.763  30.852  1.00  0.00      B    H  
ATOM   1178  H2  HOH B 386       5.198  23.012  31.643  1.00  0.00      B    H  
ATOM   1179  O   HOH B 387      23.076  28.721  33.343  1.00  0.00      B    O  
ATOM   1180  H1  HOH B 387      23.401  28.468  32.333  1.00  0.00      B    H  
ATOM   1181  H2  HOH B 387      22.580  27.905  33.705  1.00  0.00      B    H  
ATOM   1182  O   HOH B 388      19.392  26.402   6.214  1.00  0.00      B    O  
ATOM   1183  H1  HOH B 388      20.060  27.047   6.658  1.00  0.00      B    H  
ATOM   1184  H2  HOH B 388      19.567  25.501   6.573  1.00  0.00      B    H  
ATOM   1185  O   HOH B 389      32.432  23.691  34.830  1.00  0.00      B    O  
ATOM   1186  H1  HOH B 389      32.411  22.717  34.987  1.00  0.00      B    H  
ATOM   1187  H2  HOH B 389      32.553  24.041  35.786  1.00  0.00      B    H  
ATOM   1188  O   HOH B 390      36.076  13.735   2.003  1.00  0.00      B    O  
ATOM   1189  H1  HOH B 390      36.066  12.920   1.403  1.00  0.00      B    H  
ATOM   1190  H2  HOH B 390      36.818  13.762   2.646  1.00  0.00      B    H  
ATOM   1191  O   HOH B 391       8.214  19.913  14.616  1.00  0.00      B    O  
ATOM   1192  H1  HOH B 391       7.282  19.878  14.259  1.00  0.00      B    H  
ATOM   1193  H2  HOH B 391       8.116  19.767  15.618  1.00  0.00      B    H  
ATOM   1194  O   HOH B 392       6.141  11.036  15.923  1.00  0.00      B    O  
ATOM   1195  H1  HOH B 392       5.324  10.828  15.387  1.00  0.00      B    H  
ATOM   1196  H2  HOH B 392       6.796  10.257  15.825  1.00  0.00      B    H  
ATOM   1197  O   HOH B 393       7.659   6.440  29.992  1.00  0.00      B    O  
ATOM   1198  H1  HOH B 393       7.594   5.755  30.750  1.00  0.00      B    H  
ATOM   1199  H2  HOH B 393       6.701   6.802  29.820  1.00  0.00      B    H  
ATOM   1200  O   HOH B 394       0.180  33.245  31.639  1.00  0.00      B    O  
ATOM   1201  H1  HOH B 394       0.263  33.445  30.616  1.00  0.00      B    H  
ATOM   1202  H2  HOH B 394       0.883  32.558  31.722  1.00  0.00      B    H  
ATOM   1203  O   HOH B 395       5.511  23.383   9.153  1.00  0.00      B    O  
ATOM   1204  H1  HOH B 395       6.495  23.457   8.934  1.00  0.00      B    H  
ATOM   1205  H2  HOH B 395       5.178  22.442   8.904  1.00  0.00      B    H  
ATOM   1206  O   HOH B 396      25.057   2.395  10.516  1.00  0.00      B    O  
ATOM   1207  H1  HOH B 396      25.356   1.530  10.068  1.00  0.00      B    H  
ATOM   1208  H2  HOH B 396      24.487   2.105  11.323  1.00  0.00      B    H  
ATOM   1209  O   HOH B 397      26.227  22.593  26.256  1.00  0.00      B    O  
ATOM   1210  H1  HOH B 397      26.775  21.912  26.692  1.00  0.00      B    H  
ATOM   1211  H2  HOH B 397      26.731  23.475  26.150  1.00  0.00      B    H  
ATOM   1212  O   HOH B 398       6.168  39.445  12.137  1.00  0.00      B    O  
ATOM   1213  H1  HOH B 398       5.560  39.166  12.905  1.00  0.00      B    H  
ATOM   1214  H2  HOH B 398       6.827  38.689  11.986  1.00  0.00      B    H  
ATOM   1215  O   HOH B 399       8.576  14.629  23.900  1.00  0.00      B    O  
ATOM   1216  H1  HOH B 399       7.910  13.904  24.235  1.00  0.00      B    H  
ATOM   1217  H2  HOH B 399       9.488  14.292  24.269  1.00  0.00      B    H  
ATOM   1218  O   HOH B 400      29.017  32.115  27.017  1.00  0.00      B    O  
ATOM   1219  H1  HOH B 400      28.556  31.465  26.405  1.00  0.00      B    H  
ATOM   1220  H2  HOH B 400      29.990  31.742  27.133  1.00  0.00      B    H  
ATOM   1221  O   HOH B 401      31.059  14.881  27.126  1.00  0.00      B    O  
ATOM   1222  H1  HOH B 401      30.693  15.830  27.298  1.00  0.00      B    H  
ATOM   1223  H2  HOH B 401      30.615  14.246  27.782  1.00  0.00      B    H  
ATOM   1224  O   HOH B 402      10.551  28.406  36.115  1.00  0.00      B    O  
ATOM   1225  H1  HOH B 402      11.491  28.743  36.169  1.00  0.00      B    H  
ATOM   1226  H2  HOH B 402      10.347  27.903  35.221  1.00  0.00      B    H  
ATOM   1227  O   HOH B 403      18.574  12.851  28.463  1.00  0.00      B    O  
ATOM   1228  H1  HOH B 403      18.129  12.264  27.717  1.00  0.00      B    H  
ATOM   1229  H2  HOH B 403      18.510  12.374  29.345  1.00  0.00      B    H  
ATOM   1230  O   HOH B 404       8.867  33.782  27.312  1.00  0.00      B    O  
ATOM   1231  H1  HOH B 404       7.934  34.259  27.167  1.00  0.00      B    H  
ATOM   1232  H2  HOH B 404       9.531  34.217  26.754  1.00  0.00      B    H  
ATOM   1233  O   HOH B 405      26.136  14.260  21.393  1.00  0.00      B    O  
ATOM   1234  H1  HOH B 405      25.715  15.106  21.640  1.00  0.00      B    H  
ATOM   1235  H2  HOH B 405      26.610  13.957  22.194  1.00  0.00      B    H  
ATOM   1236  O   HOH B 406      38.708  27.259   9.172  1.00  0.00      B    O  
ATOM   1237  H1  HOH B 406      37.764  27.388   8.779  1.00  0.00      B    H  
ATOM   1238  H2  HOH B 406      39.221  26.538   8.591  1.00  0.00      B    H  
ATOM   1239  O   HOH B 407      29.883  26.594  17.916  1.00  0.00      B    O  
ATOM   1240  H1  HOH B 407      29.077  26.620  18.510  1.00  0.00      B    H  
ATOM   1241  H2  HOH B 407      30.061  27.501  17.462  1.00  0.00      B    H  
ATOM   1242  O   HOH B 408      15.499  10.719  30.686  1.00  0.00      B    O  
ATOM   1243  H1  HOH B 408      15.213  10.285  31.498  1.00  0.00      B    H  
ATOM   1244  H2  HOH B 408      15.331  11.716  30.768  1.00  0.00      B    H  
ATOM   1245  O   HOH B 409      34.672  18.514  24.123  1.00  0.00      B    O  
ATOM   1246  H1  HOH B 409      34.796  19.129  23.406  1.00  0.00      B    H  
ATOM   1247  H2  HOH B 409      34.777  19.064  24.981  1.00  0.00      B    H  
ATOM   1248  O   HOH B 410       4.350  16.985  21.256  1.00  0.00      B    O  
ATOM   1249  H1  HOH B 410       4.758  17.385  20.418  1.00  0.00      B    H  
ATOM   1250  H2  HOH B 410       4.312  15.966  21.224  1.00  0.00      B    H  
ATOM   1251  O   HOH B 411      33.699  31.591  27.738  1.00  0.00      B    O  
ATOM   1252  H1  HOH B 411      34.193  31.790  26.856  1.00  0.00      B    H  
ATOM   1253  H2  HOH B 411      33.929  32.353  28.383  1.00  0.00      B    H  
ATOM   1254  O   HOH B 412      24.779  11.514  32.256  1.00  0.00      B    O  
ATOM   1255  H1  HOH B 412      24.022  11.366  31.675  1.00  0.00      B    H  
ATOM   1256  H2  HOH B 412      24.460  11.874  33.175  1.00  0.00      B    H  
ATOM   1257  O   HOH B 413      36.151   7.519   8.461  1.00  0.00      B    O  
ATOM   1258  H1  HOH B 413      35.537   7.220   9.162  1.00  0.00      B    H  
ATOM   1259  H2  HOH B 413      35.722   7.472   7.514  1.00  0.00      B    H  
ATOM   1260  O   HOH B 414      17.258  10.279  38.453  1.00  0.00      B    O  
ATOM   1261  H1  HOH B 414      16.582  10.994  38.570  1.00  0.00      B    H  
ATOM   1262  H2  HOH B 414      17.065   9.659  39.270  1.00  0.00      B    H  
ATOM   1263  O   HOH B 415      29.389  35.332   8.215  1.00  0.00      B    O  
ATOM   1264  H1  HOH B 415      29.835  34.603   8.786  1.00  0.00      B    H  
ATOM   1265  H2  HOH B 415      28.709  35.822   8.785  1.00  0.00      B    H  
ATOM   1266  O   HOH B 416      35.242  12.405  15.253  1.00  0.00      B    O  
ATOM   1267  H1  HOH B 416      35.187  13.431  15.246  1.00  0.00      B    H  
ATOM   1268  H2  HOH B 416      35.973  12.177  15.902  1.00  0.00      B    H  
ATOM   1269  O   HOH B 417      10.272  29.808  11.506  1.00  0.00      B    O  
ATOM   1270  H1  HOH B 417      10.504  29.548  10.572  1.00  0.00      B    H  
ATOM   1271  H2  HOH B 417      10.066  28.973  12.006  1.00  0.00      B    H  
ATOM   1272  O   HOH B 418      36.791  22.272  28.664  1.00  0.00      B    O  
ATOM   1273  H1  HOH B 418      37.825  22.310  28.557  1.00  0.00      B    H  
ATOM   1274  H2  HOH B 418      36.566  21.540  29.392  1.00  0.00      B    H  
ATOM   1275  O   HOH B 419      14.908  27.740  33.724  1.00  0.00      B    O  
ATOM   1276  H1  HOH B 419      15.818  27.695  33.253  1.00  0.00      B    H  
ATOM   1277  H2  HOH B 419      14.619  28.721  33.836  1.00  0.00      B    H  
ATOM   1278  O   HOH B 420      31.301  37.864   5.068  1.00  0.00      B    O  
ATOM   1279  H1  HOH B 420      32.018  37.607   5.719  1.00  0.00      B    H  
ATOM   1280  H2  HOH B 420      31.613  37.757   4.147  1.00  0.00      B    H  
ATOM   1281  O   HOH B 421       3.100   7.583  27.050  1.00  0.00      B    O  
ATOM   1282  H1  HOH B 421       3.170   8.533  26.747  1.00  0.00      B    H  
ATOM   1283  H2  HOH B 421       2.236   7.547  27.614  1.00  0.00      B    H  
ATOM   1284  O   HOH B 422       0.787  13.818  17.286  1.00  0.00      B    O  
ATOM   1285  H1  HOH B 422       0.211  14.611  17.173  1.00  0.00      B    H  
ATOM   1286  H2  HOH B 422       0.281  12.999  16.941  1.00  0.00      B    H  
ATOM   1287  O   HOH B 423      37.686  27.294  32.221  1.00  0.00      B    O  
ATOM   1288  H1  HOH B 423      36.925  27.722  31.647  1.00  0.00      B    H  
ATOM   1289  H2  HOH B 423      37.490  27.671  33.187  1.00  0.00      B    H  
ATOM   1290  O   HOH B 424       0.597  35.187  33.701  1.00  0.00      B    O  
ATOM   1291  H1  HOH B 424       0.610  34.539  32.876  1.00  0.00      B    H  
ATOM   1292  H2  HOH B 424       0.439  34.628  34.525  1.00  0.00      B    H  
ATOM   1293  O   HOH B 425       5.925  21.597  14.535  1.00  0.00      B    O  
ATOM   1294  H1  HOH B 425       6.596  22.324  14.782  1.00  0.00      B    H  
ATOM   1295  H2  HOH B 425       5.625  21.789  13.602  1.00  0.00      B    H  
ATOM   1296  O   HOH B 426      19.531   8.398  23.514  1.00  0.00      B    O  
ATOM   1297  H1  HOH B 426      19.535   8.070  22.540  1.00  0.00      B    H  
ATOM   1298  H2  HOH B 426      18.988   7.799  24.061  1.00  0.00      B    H  
ATOM   1299  O   HOH B 427       1.598  17.214  20.765  1.00  0.00      B    O  
ATOM   1300  H1  HOH B 427       2.663  17.160  20.795  1.00  0.00      B    H  
ATOM   1301  H2  HOH B 427       1.250  16.499  21.380  1.00  0.00      B    H  
ATOM   1302  O   HOH B 428       1.683   0.141  14.655  1.00  0.00      B    O  
ATOM   1303  H1  HOH B 428       1.105  -0.045  15.472  1.00  0.00      B    H  
ATOM   1304  H2  HOH B 428       1.709   1.170  14.412  1.00  0.00      B    H  
ATOM   1305  O   HOH B 429      32.546   4.708   2.113  1.00  0.00      B    O  
ATOM   1306  H1  HOH B 429      33.129   3.908   2.176  1.00  0.00      B    H  
ATOM   1307  H2  HOH B 429      32.390   5.002   3.024  1.00  0.00      B    H  
ATOM   1308  O   HOH B 430      30.738   0.673   7.804  1.00  0.00      B    O  
ATOM   1309  H1  HOH B 430      30.477   0.066   8.572  1.00  0.00      B    H  
ATOM   1310  H2  HOH B 430      30.378   0.160   7.028  1.00  0.00      B    H  
ATOM   1311  O   HOH B 431       2.266  36.151  24.463  1.00  0.00      B    O  
ATOM   1312  H1  HOH B 431       2.873  36.802  24.940  1.00  0.00      B    H  
ATOM   1313  H2  HOH B 431       1.288  36.486  24.527  1.00  0.00      B    H  
ATOM   1314  O   HOH B 432      33.889  27.451   8.982  1.00  0.00      B    O  
ATOM   1315  H1  HOH B 432      33.517  26.669   9.591  1.00  0.00      B    H  
ATOM   1316  H2  HOH B 432      33.214  27.513   8.218  1.00  0.00      B    H  
ATOM   1317  O   HOH B 433       6.046  22.212   1.035  1.00  0.00      B    O  
ATOM   1318  H1  HOH B 433       5.621  23.006   1.418  1.00  0.00      B    H  
ATOM   1319  H2  HOH B 433       6.014  21.483   1.743  1.00  0.00      B    H  
ATOM   1320  O   HOH B 434      10.322  17.050  28.344  1.00  0.00      B    O  
ATOM   1321  H1  HOH B 434      10.100  16.061  28.528  1.00  0.00      B    H  
ATOM   1322  H2  HOH B 434      10.270  17.110  27.342  1.00  0.00      B    H  
ATOM   1323  O   HOH B 435       8.545  14.437  10.524  1.00  0.00      B    O  
ATOM   1324  H1  HOH B 435       9.034  14.856  11.354  1.00  0.00      B    H  
ATOM   1325  H2  HOH B 435       7.565  14.785  10.589  1.00  0.00      B    H  
ATOM   1326  O   HOH B 436       7.890  24.562  22.487  1.00  0.00      B    O  
ATOM   1327  H1  HOH B 436       8.696  24.714  23.127  1.00  0.00      B    H  
ATOM   1328  H2  HOH B 436       7.257  23.946  23.044  1.00  0.00      B    H  
ATOM   1329  O   HOH B 437      29.436  27.729  31.375  1.00  0.00      B    O  
ATOM   1330  H1  HOH B 437      28.820  28.497  31.722  1.00  0.00      B    H  
ATOM   1331  H2  HOH B 437      30.298  28.196  31.031  1.00  0.00      B    H  
ATOM   1332  O   HOH B 438      37.696  20.809  32.694  1.00  0.00      B    O  
ATOM   1333  H1  HOH B 438      36.866  20.995  33.306  1.00  0.00      B    H  
ATOM   1334  H2  HOH B 438      38.220  20.035  33.192  1.00  0.00      B    H  
ATOM   1335  O   HOH B 439       2.001  24.622  29.584  1.00  0.00      B    O  
ATOM   1336  H1  HOH B 439       1.007  24.575  29.925  1.00  0.00      B    H  
ATOM   1337  H2  HOH B 439       2.347  25.494  30.019  1.00  0.00      B    H  
ATOM   1338  O   HOH B 440      23.360  38.387  25.095  1.00  0.00      B    O  
ATOM   1339  H1  HOH B 440      23.215  37.525  24.587  1.00  0.00      B    H  
ATOM   1340  H2  HOH B 440      22.731  38.321  25.909  1.00  0.00      B    H  
ATOM   1341  O   HOH B 441      24.187  26.209  19.023  1.00  0.00      B    O  
ATOM   1342  H1  HOH B 441      24.222  25.975  20.025  1.00  0.00      B    H  
ATOM   1343  H2  HOH B 441      24.584  27.178  18.907  1.00  0.00      B    H  
ATOM   1344  O   HOH B 442      37.618  11.255   8.049  1.00  0.00      B    O  
ATOM   1345  H1  HOH B 442      37.305  11.540   7.099  1.00  0.00      B    H  
ATOM   1346  H2  HOH B 442      38.035  12.044   8.586  1.00  0.00      B    H  
ATOM   1347  O   HOH B 443      23.637   3.336  34.268  1.00  0.00      B    O  
ATOM   1348  H1  HOH B 443      23.321   2.414  33.972  1.00  0.00      B    H  
ATOM   1349  H2  HOH B 443      22.891   3.731  34.853  1.00  0.00      B    H  
ATOM   1350  O   HOH B 444      23.517  29.668   7.318  1.00  0.00      B    O  
ATOM   1351  H1  HOH B 444      24.398  29.377   7.663  1.00  0.00      B    H  
ATOM   1352  H2  HOH B 444      23.383  30.617   7.615  1.00  0.00      B    H  
ATOM   1353  O   HOH B 445      31.953  17.951  35.103  1.00  0.00      B    O  
ATOM   1354  H1  HOH B 445      32.936  17.903  34.918  1.00  0.00      B    H  
ATOM   1355  H2  HOH B 445      31.657  16.989  35.104  1.00  0.00      B    H  
ATOM   1356  O   HOH B 446      16.782  38.474  19.381  1.00  0.00      B    O  
ATOM   1357  H1  HOH B 446      16.751  38.658  20.356  1.00  0.00      B    H  
ATOM   1358  H2  HOH B 446      15.852  38.314  18.980  1.00  0.00      B    H  
ATOM   1359  O   HOH B 447      25.306  14.641  -0.062  1.00  0.00      B    O  
ATOM   1360  H1  HOH B 447      25.686  15.494  -0.464  1.00  0.00      B    H  
ATOM   1361  H2  HOH B 447      25.077  14.957   0.852  1.00  0.00      B    H  
ATOM   1362  O   HOH B 448      30.204  17.603   5.239  1.00  0.00      B    O  
ATOM   1363  H1  HOH B 448      29.426  18.197   5.031  1.00  0.00      B    H  
ATOM   1364  H2  HOH B 448      30.651  17.317   4.372  1.00  0.00      B    H  
ATOM   1365  O   HOH B 449      11.110  15.189  16.118  1.00  0.00      B    O  
ATOM   1366  H1  HOH B 449      11.198  14.640  16.984  1.00  0.00      B    H  
ATOM   1367  H2  HOH B 449      11.731  15.965  16.196  1.00  0.00      B    H  
ATOM   1368  O   HOH B 450       9.192  34.033  14.505  1.00  0.00      B    O  
ATOM   1369  H1  HOH B 450       9.112  33.049  14.275  1.00  0.00      B    H  
ATOM   1370  H2  HOH B 450       8.477  34.561  14.063  1.00  0.00      B    H  
ATOM   1371  O   HOH B 451       0.924  32.494   6.581  1.00  0.00      B    O  
ATOM   1372  H1  HOH B 451       0.936  33.490   6.547  1.00  0.00      B    H  
ATOM   1373  H2  HOH B 451       1.853  32.164   6.378  1.00  0.00      B    H  
ATOM   1374  O   HOH B 452      18.342  28.488  22.396  1.00  0.00      B    O  
ATOM   1375  H1  HOH B 452      18.628  29.423  22.330  1.00  0.00      B    H  
ATOM   1376  H2  HOH B 452      17.556  28.400  23.008  1.00  0.00      B    H  
ATOM   1377  O   HOH B 453      24.914   1.141   3.610  1.00  0.00      B    O  
ATOM   1378  H1  HOH B 453      24.748   1.512   2.672  1.00  0.00      B    H  
ATOM   1379  H2  HOH B 453      24.319   0.322   3.696  1.00  0.00      B    H  
ATOM   1380  O   HOH B 454      25.861  38.522  26.600  1.00  0.00      B    O  
ATOM   1381  H1  HOH B 454      24.855  38.546  26.865  1.00  0.00      B    H  
ATOM   1382  H2  HOH B 454      25.867  38.264  25.611  1.00  0.00      B    H  
ATOM   1383  O   HOH B 455       6.381   4.909  17.092  1.00  0.00      B    O  
ATOM   1384  H1  HOH B 455       6.040   4.595  17.986  1.00  0.00      B    H  
ATOM   1385  H2  HOH B 455       5.957   4.286  16.427  1.00  0.00      B    H  
ATOM   1386  O   HOH B 456      36.865   9.064  22.156  1.00  0.00      B    O  
ATOM   1387  H1  HOH B 456      37.158   8.110  22.162  1.00  0.00      B    H  
ATOM   1388  H2  HOH B 456      35.923   9.090  22.498  1.00  0.00      B    H  
ATOM   1389  O   HOH B 457       2.116  22.855   8.599  1.00  0.00      B    O  
ATOM   1390  H1  HOH B 457       2.435  22.190   7.910  1.00  0.00      B    H  
ATOM   1391  H2  HOH B 457       1.715  23.630   8.023  1.00  0.00      B    H  
ATOM   1392  O   HOH B 458       6.132  21.439  37.606  1.00  0.00      B    O  
ATOM   1393  H1  HOH B 458       5.689  21.830  38.364  1.00  0.00      B    H  
ATOM   1394  H2  HOH B 458       6.770  20.711  37.933  1.00  0.00      B    H  
ATOM   1395  O   HOH B 459      38.279   3.506  15.149  1.00  0.00      B    O  
ATOM   1396  H1  HOH B 459      38.327   3.966  14.267  1.00  0.00      B    H  
ATOM   1397  H2  HOH B 459      38.076   4.219  15.847  1.00  0.00      B    H  
ATOM   1398  O   HOH B 460      25.943  24.453   3.899  1.00  0.00      B    O  
ATOM   1399  H1  HOH B 460      25.368  23.830   3.360  1.00  0.00      B    H  
ATOM   1400  H2  HOH B 460      26.853  24.563   3.447  1.00  0.00      B    H  
ATOM   1401  O   HOH B 461       9.685  10.828  29.785  1.00  0.00      B    O  
ATOM   1402  H1  HOH B 461      10.689  10.728  30.169  1.00  0.00      B    H  
ATOM   1403  H2  HOH B 461       9.436   9.955  29.353  1.00  0.00      B    H  
ATOM   1404  O   HOH B 462      27.056  28.367  35.031  1.00  0.00      B    O  
ATOM   1405  H1  HOH B 462      26.126  28.754  34.997  1.00  0.00      B    H  
ATOM   1406  H2  HOH B 462      27.602  28.615  35.857  1.00  0.00      B    H  
ATOM   1407  O   HOH B 463      37.783   9.927  37.919  1.00  0.00      B    O  
ATOM   1408  H1  HOH B 463      38.566   9.334  38.027  1.00  0.00      B    H  
ATOM   1409  H2  HOH B 463      37.962  10.579  37.183  1.00  0.00      B    H  
ATOM   1410  O   HOH B 464      22.123  11.750  31.539  1.00  0.00      B    O  
ATOM   1411  H1  HOH B 464      21.539  10.922  31.370  1.00  0.00      B    H  
ATOM   1412  H2  HOH B 464      21.687  12.268  32.343  1.00  0.00      B    H  
ATOM   1413  O   HOH B 465       2.583  14.560  37.815  1.00  0.00      B    O  
ATOM   1414  H1  HOH B 465       2.649  13.742  37.213  1.00  0.00      B    H  
ATOM   1415  H2  HOH B 465       2.990  15.304  37.308  1.00  0.00      B    H  
ATOM   1416  O   HOH B 466      12.210  11.352  14.171  1.00  0.00      B    O  
ATOM   1417  H1  HOH B 466      11.234  11.261  14.471  1.00  0.00      B    H  
ATOM   1418  H2  HOH B 466      12.355  10.610  13.464  1.00  0.00      B    H  
ATOM   1419  O   HOH B 467       4.549  23.445  18.053  1.00  0.00      B    O  
ATOM   1420  H1  HOH B 467       5.151  23.075  18.790  1.00  0.00      B    H  
ATOM   1421  H2  HOH B 467       4.297  22.656  17.416  1.00  0.00      B    H  
ATOM   1422  O   HOH B 468      39.005  26.914  28.290  1.00  0.00      B    O  
ATOM   1423  H1  HOH B 468      38.811  26.384  29.130  1.00  0.00      B    H  
ATOM   1424  H2  HOH B 468      39.403  27.714  28.676  1.00  0.00      B    H  
ATOM   1425  O   HOH B 469      28.823  23.932   6.870  1.00  0.00      B    O  
ATOM   1426  H1  HOH B 469      28.425  22.975   7.179  1.00  0.00      B    H  
ATOM   1427  H2  HOH B 469      29.570  24.205   7.501  1.00  0.00      B    H  
ATOM   1428  O   HOH B 470      30.216  23.254  16.917  1.00  0.00      B    O  
ATOM   1429  H1  HOH B 470      30.166  22.263  17.087  1.00  0.00      B    H  
ATOM   1430  H2  HOH B 470      30.521  23.627  17.790  1.00  0.00      B    H  
ATOM   1431  O   HOH B 471      28.447  37.027  38.306  1.00  0.00      B    O  
ATOM   1432  H1  HOH B 471      27.706  37.016  37.636  1.00  0.00      B    H  
ATOM   1433  H2  HOH B 471      28.240  37.805  38.955  1.00  0.00      B    H  
ATOM   1434  O   HOH B 472       5.088  31.780   8.084  1.00  0.00      B    O  
ATOM   1435  H1  HOH B 472       6.035  31.441   7.896  1.00  0.00      B    H  
ATOM   1436  H2  HOH B 472       4.560  30.948   8.201  1.00  0.00      B    H  
ATOM   1437  O   HOH B 473       8.384  -0.087  30.004  1.00  0.00      B    O  
ATOM   1438  H1  HOH B 473       9.045  -0.024  30.790  1.00  0.00      B    H  
ATOM   1439  H2  HOH B 473       8.457   0.787  29.524  1.00  0.00      B    H  
ATOM   1440  O   HOH B 474      31.420  30.791  26.644  1.00  0.00      B    O  
ATOM   1441  H1  HOH B 474      32.360  31.076  27.008  1.00  0.00      B    H  
ATOM   1442  H2  HOH B 474      31.577  30.560  25.688  1.00  0.00      B    H  
ATOM   1443  O   HOH B 475      14.440  34.906   4.418  1.00  0.00      B    O  
ATOM   1444  H1  HOH B 475      13.823  34.071   4.312  1.00  0.00      B    H  
ATOM   1445  H2  HOH B 475      13.845  35.681   4.181  1.00  0.00      B    H  
ATOM   1446  O   HOH B 476      10.853  29.399  16.710  1.00  0.00      B    O  
ATOM   1447  H1  HOH B 476      11.588  29.865  17.223  1.00  0.00      B    H  
ATOM   1448  H2  HOH B 476      11.048  28.450  16.880  1.00  0.00      B    H  
ATOM   1449  O   HOH B 477      12.482  22.724   2.857  1.00  0.00      B    O  
ATOM   1450  H1  HOH B 477      13.357  22.180   2.631  1.00  0.00      B    H  
ATOM   1451  H2  HOH B 477      12.667  23.697   2.620  1.00  0.00      B    H  
ATOM   1452  O   HOH B 478      16.418  10.586  33.621  1.00  0.00      B    O  
ATOM   1453  H1  HOH B 478      15.666   9.996  33.337  1.00  0.00      B    H  
ATOM   1454  H2  HOH B 478      17.144   9.935  33.944  1.00  0.00      B    H  
ATOM   1455  O   HOH B 479      23.860   7.157  26.594  1.00  0.00      B    O  
ATOM   1456  H1  HOH B 479      23.411   6.974  25.710  1.00  0.00      B    H  
ATOM   1457  H2  HOH B 479      24.882   7.260  26.458  1.00  0.00      B    H  
ATOM   1458  O   HOH B 480      11.424  35.389  32.388  1.00  0.00      B    O  
ATOM   1459  H1  HOH B 480      10.908  34.947  31.644  1.00  0.00      B    H  
ATOM   1460  H2  HOH B 480      11.790  34.719  33.072  1.00  0.00      B    H  
ATOM   1461  O   HOH B 481       9.537  10.852  14.843  1.00  0.00      B    O  
ATOM   1462  H1  HOH B 481       9.403  11.873  14.767  1.00  0.00      B    H  
ATOM   1463  H2  HOH B 481       8.814  10.503  15.481  1.00  0.00      B    H  
ATOM   1464  O   HOH B 482      35.670  26.051   0.358  1.00  0.00      B    O  
ATOM   1465  H1  HOH B 482      36.394  26.370   0.976  1.00  0.00      B    H  
ATOM   1466  H2  HOH B 482      36.138  25.767  -0.541  1.00  0.00      B    H  
ATOM   1467  O   HOH B 483      17.368  28.952  10.403  1.00  0.00      B    O  
ATOM   1468  H1  HOH B 483      17.725  28.020  10.371  1.00  0.00      B    H  
ATOM   1469  H2  HOH B 483      17.274  29.293  11.356  1.00  0.00      B    H  
ATOM   1470  O   HOH B 484      16.243  -0.236  14.673  1.00  0.00      B    O  
ATOM   1471  H1  HOH B 484      16.426   0.229  15.560  1.00  0.00      B    H  
ATOM   1472  H2  HOH B 484      16.187   0.533  13.924  1.00  0.00      B    H  
ATOM   1473  O   HOH B 485      13.064  21.030  11.000  1.00  0.00      B    O  
ATOM   1474  H1  HOH B 485      12.106  20.678  10.828  1.00  0.00      B    H  
ATOM   1475  H2  HOH B 485      13.727  20.234  10.927  1.00  0.00      B    H  
ATOM   1476  O   HOH B 486      29.983  17.753   1.309  1.00  0.00      B    O  
ATOM   1477  H1  HOH B 486      30.305  18.605   0.893  1.00  0.00      B    H  
ATOM   1478  H2  HOH B 486      29.986  17.061   0.558  1.00  0.00      B    H  
ATOM   1479  O   HOH B 487      20.940  33.732  31.851  1.00  0.00      B    O  
ATOM   1480  H1  HOH B 487      20.932  32.816  32.251  1.00  0.00      B    H  
ATOM   1481  H2  HOH B 487      21.895  33.893  31.558  1.00  0.00      B    H  
ATOM   1482  O   HOH B 488      27.420   0.993  29.686  1.00  0.00      B    O  
ATOM   1483  H1  HOH B 488      27.815   0.591  28.808  1.00  0.00      B    H  
ATOM   1484  H2  HOH B 488      26.937   0.244  30.146  1.00  0.00      B    H  
ATOM   1485  O   HOH B 489       2.060  12.358   9.609  1.00  0.00      B    O  
ATOM   1486  H1  HOH B 489       2.934  11.844   9.703  1.00  0.00      B    H  
ATOM   1487  H2  HOH B 489       1.268  11.827   9.967  1.00  0.00      B    H  
ATOM   1488  O   HOH B 490      23.002   0.514   6.596  1.00  0.00      B    O  
ATOM   1489  H1  HOH B 490      22.059   0.991   6.636  1.00  0.00      B    H  
ATOM   1490  H2  HOH B 490      23.058  -0.061   7.394  1.00  0.00      B    H  
ATOM   1491  O   HOH B 491      36.445  16.347  23.461  1.00  0.00      B    O  
ATOM   1492  H1  HOH B 491      37.190  16.893  23.043  1.00  0.00      B    H  
ATOM   1493  H2  HOH B 491      35.685  16.990  23.768  1.00  0.00      B    H  
ATOM   1494  O   HOH B 492       4.234  23.443  24.053  1.00  0.00      B    O  
ATOM   1495  H1  HOH B 492       5.089  22.972  24.237  1.00  0.00      B    H  
ATOM   1496  H2  HOH B 492       4.229  23.860  23.108  1.00  0.00      B    H  
ATOM   1497  O   HOH B 493      13.235  35.714  25.258  1.00  0.00      B    O  
ATOM   1498  H1  HOH B 493      12.448  35.070  25.236  1.00  0.00      B    H  
ATOM   1499  H2  HOH B 493      13.896  35.406  24.565  1.00  0.00      B    H  
ATOM   1500  O   HOH B 494      26.505  15.527  17.805  1.00  0.00      B    O  
ATOM   1501  H1  HOH B 494      26.559  15.264  16.850  1.00  0.00      B    H  
ATOM   1502  H2  HOH B 494      26.468  14.661  18.300  1.00  0.00      B    H  
ATOM   1503  O   HOH B 495      26.687  33.976   0.934  1.00  0.00      B    O  
ATOM   1504  H1  HOH B 495      26.358  33.521   0.044  1.00  0.00      B    H  
ATOM   1505  H2  HOH B 495      27.669  33.906   0.992  1.00  0.00      B    H  
ATOM   1506  O   HOH B 496      15.587  -0.008   7.550  1.00  0.00      B    O  
ATOM   1507  H1  HOH B 496      15.265   0.745   8.154  1.00  0.00      B    H  
ATOM   1508  H2  HOH B 496      15.606   0.308   6.557  1.00  0.00      B    H  
ATOM   1509  O   HOH B 497      38.617  25.003  30.628  1.00  0.00      B    O  
ATOM   1510  H1  HOH B 497      38.239  25.536  31.354  1.00  0.00      B    H  
ATOM   1511  H2  HOH B 497      38.706  23.992  30.915  1.00  0.00      B    H  
ATOM   1512  O   HOH B 498      36.492   1.370  14.046  1.00  0.00      B    O  
ATOM   1513  H1  HOH B 498      37.160   2.036  14.363  1.00  0.00      B    H  
ATOM   1514  H2  HOH B 498      36.657   0.523  14.653  1.00  0.00      B    H  
ATOM   1515  O   HOH B 499       4.255  11.600  18.293  1.00  0.00      B    O  
ATOM   1516  H1  HOH B 499       4.877  11.642  17.465  1.00  0.00      B    H  
ATOM   1517  H2  HOH B 499       3.789  10.694  18.233  1.00  0.00      B    H  
ATOM   1518  O   HOH B 500      22.029   1.230  14.967  1.00  0.00      B    O  
ATOM   1519  H1  HOH B 500      21.019   0.907  15.021  1.00  0.00      B    H  
ATOM   1520  H2  HOH B 500      21.928   2.060  14.318  1.00  0.00      B    H  
ATOM   1521  O   HOH B 501      18.659  22.366  36.782  1.00  0.00      B    O  
ATOM   1522  H1  HOH B 501      19.622  22.158  36.501  1.00  0.00      B    H  
ATOM   1523  H2  HOH B 501      18.145  21.634  36.307  1.00  0.00      B    H  
ATOM   1524  O   HOH B 502      36.960  20.297  11.714  1.00  0.00      B    O  
ATOM   1525  H1  HOH B 502      37.898  20.267  12.044  1.00  0.00      B    H  
ATOM   1526  H2  HOH B 502      36.671  21.234  11.735  1.00  0.00      B    H  
ATOM   1527  O   HOH B 503       9.539   9.438  22.176  1.00  0.00      B    O  
ATOM   1528  H1  HOH B 503       9.103   9.408  23.099  1.00  0.00      B    H  
ATOM   1529  H2  HOH B 503       9.759   8.463  21.953  1.00  0.00      B    H  
ATOM   1530  O   HOH B 504      33.799  18.171   4.435  1.00  0.00      B    O  
ATOM   1531  H1  HOH B 504      34.146  17.353   3.982  1.00  0.00      B    H  
ATOM   1532  H2  HOH B 504      32.789  18.289   4.228  1.00  0.00      B    H  
ATOM   1533  O   HOH B 505      29.393   7.624  27.256  1.00  0.00      B    O  
ATOM   1534  H1  HOH B 505      29.831   8.019  28.071  1.00  0.00      B    H  
ATOM   1535  H2  HOH B 505      29.716   8.148  26.486  1.00  0.00      B    H  
ATOM   1536  O   HOH B 506       3.813  24.753  21.574  1.00  0.00      B    O  
ATOM   1537  H1  HOH B 506       3.699  23.774  21.311  1.00  0.00      B    H  
ATOM   1538  H2  HOH B 506       2.897  25.138  21.545  1.00  0.00      B    H  
ATOM   1539  O   HOH B 507       5.618   0.104  30.458  1.00  0.00      B    O  
ATOM   1540  H1  HOH B 507       6.602  -0.121  30.281  1.00  0.00      B    H  
ATOM   1541  H2  HOH B 507       5.600   0.227  31.458  1.00  0.00      B    H  
ATOM   1542  O   HOH B 508      27.021  17.075  38.320  1.00  0.00      B    O  
ATOM   1543  H1  HOH B 508      27.915  16.575  38.291  1.00  0.00      B    H  
ATOM   1544  H2  HOH B 508      27.175  18.058  38.119  1.00  0.00      B    H  
ATOM   1545  O   HOH B 509      20.720  32.332  26.600  1.00  0.00      B    O  
ATOM   1546  H1  HOH B 509      21.570  32.514  27.130  1.00  0.00      B    H  
ATOM   1547  H2  HOH B 509      20.981  31.731  25.762  1.00  0.00      B    H  
ATOM   1548  O   HOH B 510      23.453  28.392  28.090  1.00  0.00      B    O  
ATOM   1549  H1  HOH B 510      22.990  28.106  27.221  1.00  0.00      B    H  
ATOM   1550  H2  HOH B 510      24.297  27.915  28.109  1.00  0.00      B    H  
ATOM   1551  O   HOH B 511      24.423  29.066   4.788  1.00  0.00      B    O  
ATOM   1552  H1  HOH B 511      23.906  28.218   4.497  1.00  0.00      B    H  
ATOM   1553  H2  HOH B 511      24.027  29.316   5.650  1.00  0.00      B    H  
ATOM   1554  O   HOH B 512      35.928  17.196  17.333  1.00  0.00      B    O  
ATOM   1555  H1  HOH B 512      35.798  18.010  16.731  1.00  0.00      B    H  
ATOM   1556  H2  HOH B 512      35.506  17.406  18.220  1.00  0.00      B    H  
ATOM   1557  O   HOH B 513      12.806  36.698  19.882  1.00  0.00      B    O  
ATOM   1558  H1  HOH B 513      12.790  37.333  20.620  1.00  0.00      B    H  
ATOM   1559  H2  HOH B 513      12.993  35.812  20.312  1.00  0.00      B    H  
ATOM   1560  O   HOH B 514      33.376  11.463  32.957  1.00  0.00      B    O  
ATOM   1561  H1  HOH B 514      34.056  11.323  33.654  1.00  0.00      B    H  
ATOM   1562  H2  HOH B 514      33.589  10.913  32.155  1.00  0.00      B    H  
ATOM   1563  O   HOH B 515      33.388  26.870   1.958  1.00  0.00      B    O  
ATOM   1564  H1  HOH B 515      34.144  26.281   1.595  1.00  0.00      B    H  
ATOM   1565  H2  HOH B 515      33.585  27.864   1.689  1.00  0.00      B    H  
ATOM   1566  O   HOH B 516      13.469   9.856   6.185  1.00  0.00      B    O  
ATOM   1567  H1  HOH B 516      13.882  10.366   6.960  1.00  0.00      B    H  
ATOM   1568  H2  HOH B 516      14.155   9.202   5.850  1.00  0.00      B    H  
ATOM   1569  O   HOH B 517       2.273  11.570   3.613  1.00  0.00      B    O  
ATOM   1570  H1  HOH B 517       2.537  12.283   4.332  1.00  0.00      B    H  
ATOM   1571  H2  HOH B 517       3.186  11.100   3.394  1.00  0.00      B    H  
ATOM   1572  O   HOH B 518      37.131  27.892  26.566  1.00  0.00      B    O  
ATOM   1573  H1  HOH B 518      37.847  27.499  27.157  1.00  0.00      B    H  
ATOM   1574  H2  HOH B 518      37.156  28.882  26.712  1.00  0.00      B    H  
ATOM   1575  O   HOH B 519       1.773  17.867  14.108  1.00  0.00      B    O  
ATOM   1576  H1  HOH B 519       0.874  17.525  14.340  1.00  0.00      B    H  
ATOM   1577  H2  HOH B 519       2.378  17.136  13.735  1.00  0.00      B    H  
ATOM   1578  O   HOH B 520       0.107  36.690   8.983  1.00  0.00      B    O  
ATOM   1579  H1  HOH B 520       0.875  37.302   9.204  1.00  0.00      B    H  
ATOM   1580  H2  HOH B 520       0.018  36.050   9.760  1.00  0.00      B    H  
ATOM   1581  O   HOH B 521       4.049   4.252  19.638  1.00  0.00      B    O  
ATOM   1582  H1  HOH B 521       4.250   4.086  20.592  1.00  0.00      B    H  
ATOM   1583  H2  HOH B 521       4.338   3.412  19.167  1.00  0.00      B    H  
ATOM   1584  O   HOH B 522       6.852  18.866  11.057  1.00  0.00      B    O  
ATOM   1585  H1  HOH B 522       7.769  18.750  11.555  1.00  0.00      B    H  
ATOM   1586  H2  HOH B 522       6.704  19.781  10.594  1.00  0.00      B    H  
ATOM   1587  O   HOH B 523      12.648   2.617  10.556  1.00  0.00      B    O  
ATOM   1588  H1  HOH B 523      12.424   1.816  11.121  1.00  0.00      B    H  
ATOM   1589  H2  HOH B 523      13.348   2.251   9.882  1.00  0.00      B    H  
ATOM   1590  O   HOH B 524      28.630  30.940  35.109  1.00  0.00      B    O  
ATOM   1591  H1  HOH B 524      28.495  30.147  35.760  1.00  0.00      B    H  
ATOM   1592  H2  HOH B 524      27.916  30.847  34.371  1.00  0.00      B    H  
ATOM   1593  O   HOH B 525       9.552   7.642   9.580  1.00  0.00      B    O  
ATOM   1594  H1  HOH B 525       9.865   8.032   8.671  1.00  0.00      B    H  
ATOM   1595  H2  HOH B 525       8.727   7.049   9.342  1.00  0.00      B    H  
ATOM   1596  O   HOH B 526      30.677  24.336  21.839  1.00  0.00      B    O  
ATOM   1597  H1  HOH B 526      29.651  24.471  21.951  1.00  0.00      B    H  
ATOM   1598  H2  HOH B 526      30.821  23.425  22.266  1.00  0.00      B    H  
ATOM   1599  O   HOH B 527       7.966  19.629   0.229  1.00  0.00      B    O  
ATOM   1600  H1  HOH B 527       7.137  19.047   0.213  1.00  0.00      B    H  
ATOM   1601  H2  HOH B 527       8.581  19.296   0.935  1.00  0.00      B    H  
ATOM   1602  O   HOH B 528      12.455  16.830   3.421  1.00  0.00      B    O  
ATOM   1603  H1  HOH B 528      13.155  17.520   3.648  1.00  0.00      B    H  
ATOM   1604  H2  HOH B 528      12.737  15.982   3.969  1.00  0.00      B    H  
ATOM   1605  O   HOH B 529       3.406  20.033  13.263  1.00  0.00      B    O  
ATOM   1606  H1  HOH B 529       3.159  20.951  13.681  1.00  0.00      B    H  
ATOM   1607  H2  HOH B 529       2.709  19.418  13.561  1.00  0.00      B    H  
ATOM   1608  O   HOH B 530      17.121  27.103   7.605  1.00  0.00      B    O  
ATOM   1609  H1  HOH B 530      17.397  26.612   8.457  1.00  0.00      B    H  
ATOM   1610  H2  HOH B 530      17.881  26.957   6.944  1.00  0.00      B    H  
ATOM   1611  O   HOH B 531      38.005  31.473  29.225  1.00  0.00      B    O  
ATOM   1612  H1  HOH B 531      38.885  31.558  28.744  1.00  0.00      B    H  
ATOM   1613  H2  HOH B 531      38.151  30.875  30.042  1.00  0.00      B    H  
ATOM   1614  O   HOH B 532      17.171   1.294  24.783  1.00  0.00      B    O  
ATOM   1615  H1  HOH B 532      16.251   0.888  24.836  1.00  0.00      B    H  
ATOM   1616  H2  HOH B 532      17.503   1.417  23.816  1.00  0.00      B    H  
ATOM   1617  O   HOH B 533      29.906   1.804  33.581  1.00  0.00      B    O  
ATOM   1618  H1  HOH B 533      30.046   0.892  33.900  1.00  0.00      B    H  
ATOM   1619  H2  HOH B 533      30.587   1.959  32.899  1.00  0.00      B    H  
ATOM   1620  O   HOH B 534      26.719  31.380  33.338  1.00  0.00      B    O  
ATOM   1621  H1  HOH B 534      25.787  31.065  33.698  1.00  0.00      B    H  
ATOM   1622  H2  HOH B 534      26.665  32.365  33.052  1.00  0.00      B    H  
ATOM   1623  O   HOH B 535      18.381   8.049   4.655  1.00  0.00      B    O  
ATOM   1624  H1  HOH B 535      18.412   8.467   3.697  1.00  0.00      B    H  
ATOM   1625  H2  HOH B 535      19.341   7.814   4.910  1.00  0.00      B    H  
ATOM   1626  O   HOH B 536       3.765  14.389  21.015  1.00  0.00      B    O  
ATOM   1627  H1  HOH B 536       3.407  14.021  20.131  1.00  0.00      B    H  
ATOM   1628  H2  HOH B 536       3.221  13.953  21.792  1.00  0.00      B    H  
ATOM   1629  O   HOH B 537      21.128  25.270   2.718  1.00  0.00      B    O  
ATOM   1630  H1  HOH B 537      21.153  24.274   2.929  1.00  0.00      B    H  
ATOM   1631  H2  HOH B 537      20.314  25.683   3.162  1.00  0.00      B    H  
ATOM   1632  O   HOH B 538       7.209  12.572  24.960  1.00  0.00      B    O  
ATOM   1633  H1  HOH B 538       6.206  12.479  25.020  1.00  0.00      B    H  
ATOM   1634  H2  HOH B 538       7.525  11.628  25.029  1.00  0.00      B    H  
ATOM   1635  O   HOH B 539      35.173  38.226  31.864  1.00  0.00      B    O  
ATOM   1636  H1  HOH B 539      34.515  37.871  31.139  1.00  0.00      B    H  
ATOM   1637  H2  HOH B 539      34.645  38.729  32.581  1.00  0.00      B    H  
ATOM   1638  O   HOH B 540       4.265   1.054  16.755  1.00  0.00      B    O  
ATOM   1639  H1  HOH B 540       3.531   1.669  17.133  1.00  0.00      B    H  
ATOM   1640  H2  HOH B 540       4.310   0.222  17.301  1.00  0.00      B    H  
ATOM   1641  O   HOH B 541      19.280  30.798  19.746  1.00  0.00      B    O  
ATOM   1642  H1  HOH B 541      18.959  31.255  20.576  1.00  0.00      B    H  
ATOM   1643  H2  HOH B 541      19.702  31.469  19.076  1.00  0.00      B    H  
ATOM   1644  O   HOH B 542      33.624  14.512  28.199  1.00  0.00      B    O  
ATOM   1645  H1  HOH B 542      32.901  14.588  27.480  1.00  0.00      B    H  
ATOM   1646  H2  HOH B 542      33.152  14.610  29.113  1.00  0.00      B    H  
ATOM   1647  O   HOH B 543      27.421  22.800  19.549  1.00  0.00      B    O  
ATOM   1648  H1  HOH B 543      27.624  23.387  18.709  1.00  0.00      B    H  
ATOM   1649  H2  HOH B 543      28.243  22.317  19.883  1.00  0.00      B    H  
ATOM   1650  O   HOH B 544      14.745   2.447   3.882  1.00  0.00      B    O  
ATOM   1651  H1  HOH B 544      15.430   1.894   4.382  1.00  0.00      B    H  
ATOM   1652  H2  HOH B 544      15.209   3.266   3.605  1.00  0.00      B    H  
ATOM   1653  O   HOH B 545      -0.112  36.504   1.801  1.00  0.00      B    O  
ATOM   1654  H1  HOH B 545       0.857  36.327   2.130  1.00  0.00      B    H  
ATOM   1655  H2  HOH B 545      -0.736  35.785   2.161  1.00  0.00      B    H  
ATOM   1656  O   HOH B 546      38.901  13.730   5.524  1.00  0.00      B    O  
ATOM   1657  H1  HOH B 546      39.529  13.519   6.297  1.00  0.00      B    H  
ATOM   1658  H2  HOH B 546      38.609  12.870   5.069  1.00  0.00      B    H  
ATOM   1659  O   HOH B 547      29.354   3.010  30.172  1.00  0.00      B    O  
ATOM   1660  H1  HOH B 547      28.691   3.789  30.101  1.00  0.00      B    H  
ATOM   1661  H2  HOH B 547      28.860   2.175  29.959  1.00  0.00      B    H  
ATOM   1662  O   HOH B 548      10.963  19.756  22.413  1.00  0.00      B    O  
ATOM   1663  H1  HOH B 548      11.589  18.937  22.319  1.00  0.00      B    H  
ATOM   1664  H2  HOH B 548      10.082  19.488  22.782  1.00  0.00      B    H  
ATOM   1665  O   HOH B 549      19.022  30.328  38.902  1.00  0.00      B    O  
ATOM   1666  H1  HOH B 549      19.688  29.667  38.512  1.00  0.00      B    H  
ATOM   1667  H2  HOH B 549      19.024  30.197  39.917  1.00  0.00      B    H  
ATOM   1668  O   HOH B 550      23.473  15.122  27.759  1.00  0.00      B    O  
ATOM   1669  H1  HOH B 550      23.720  14.894  26.843  1.00  0.00      B    H  
ATOM   1670  H2  HOH B 550      23.268  14.247  28.271  1.00  0.00      B    H  
ATOM   1671  O   HOH B 551       7.462  31.390  21.508  1.00  0.00      B    O  
ATOM   1672  H1  HOH B 551       7.820  32.233  21.068  1.00  0.00      B    H  
ATOM   1673  H2  HOH B 551       7.645  30.559  20.954  1.00  0.00      B    H  
ATOM   1674  O   HOH B 552      30.598   6.552  23.245  1.00  0.00      B    O  
ATOM   1675  H1  HOH B 552      30.407   5.713  23.821  1.00  0.00      B    H  
ATOM   1676  H2  HOH B 552      30.107   7.351  23.725  1.00  0.00      B    H  
ATOM   1677  O   HOH B 553      32.987   0.955   6.102  1.00  0.00      B    O  
ATOM   1678  H1  HOH B 553      32.568   1.072   5.264  1.00  0.00      B    H  
ATOM   1679  H2  HOH B 553      32.247   0.841   6.752  1.00  0.00      B    H  
ATOM   1680  O   HOH B 554      20.385   1.898  35.451  1.00  0.00      B    O  
ATOM   1681  H1  HOH B 554      20.971   2.695  35.605  1.00  0.00      B    H  
ATOM   1682  H2  HOH B 554      20.571   1.235  36.188  1.00  0.00      B    H  
ATOM   1683  O   HOH B 555       6.865  13.903  32.384  1.00  0.00      B    O  
ATOM   1684  H1  HOH B 555       6.442  13.342  33.114  1.00  0.00      B    H  
ATOM   1685  H2  HOH B 555       6.849  13.328  31.582  1.00  0.00      B    H  
ATOM   1686  O   HOH B 556      28.965  33.178  20.352  1.00  0.00      B    O  
ATOM   1687  H1  HOH B 556      27.922  33.185  20.404  1.00  0.00      B    H  
ATOM   1688  H2  HOH B 556      29.314  34.093  20.098  1.00  0.00      B    H  
ATOM   1689  O   HOH B 557      15.428   3.310  36.463  1.00  0.00      B    O  
ATOM   1690  H1  HOH B 557      14.967   3.157  35.610  1.00  0.00      B    H  
ATOM   1691  H2  HOH B 557      15.050   2.697  37.167  1.00  0.00      B    H  
ATOM   1692  O   HOH B 558      24.870  35.153  20.162  1.00  0.00      B    O  
ATOM   1693  H1  HOH B 558      24.810  36.008  20.681  1.00  0.00      B    H  
ATOM   1694  H2  HOH B 558      23.936  34.818  20.007  1.00  0.00      B    H  
ATOM   1695  O   HOH B 559      18.941   6.160  34.329  1.00  0.00      B    O  
ATOM   1696  H1  HOH B 559      18.652   5.238  34.664  1.00  0.00      B    H  
ATOM   1697  H2  HOH B 559      19.917   6.179  34.100  1.00  0.00      B    H  
ATOM   1698  O   HOH B 560      15.706  24.601  30.896  1.00  0.00      B    O  
ATOM   1699  H1  HOH B 560      15.767  23.561  30.898  1.00  0.00      B    H  
ATOM   1700  H2  HOH B 560      15.073  24.853  31.631  1.00  0.00      B    H  
ATOM   1701  O   HOH B 561       8.664  16.755  36.535  1.00  0.00      B    O  
ATOM   1702  H1  HOH B 561       8.580  16.207  35.660  1.00  0.00      B    H  
ATOM   1703  H2  HOH B 561       8.605  17.708  36.269  1.00  0.00      B    H  
ATOM   1704  O   HOH B 562      33.261   6.770  16.525  1.00  0.00      B    O  
ATOM   1705  H1  HOH B 562      33.535   6.846  17.510  1.00  0.00      B    H  
ATOM   1706  H2  HOH B 562      33.029   7.692  16.288  1.00  0.00      B    H  
ATOM   1707  O   HOH B 563      32.985   1.281  36.307  1.00  0.00      B    O  
ATOM   1708  H1  HOH B 563      33.109   2.331  36.287  1.00  0.00      B    H  
ATOM   1709  H2  HOH B 563      31.993   1.056  36.128  1.00  0.00      B    H  
ATOM   1710  O   HOH B 564       3.833  33.680   6.637  1.00  0.00      B    O  
ATOM   1711  H1  HOH B 564       3.837  34.672   6.671  1.00  0.00      B    H  
ATOM   1712  H2  HOH B 564       4.489  33.371   7.371  1.00  0.00      B    H  
ATOM   1713  O   HOH B 565      11.983  26.061   9.055  1.00  0.00      B    O  
ATOM   1714  H1  HOH B 565      12.275  26.518   8.237  1.00  0.00      B    H  
ATOM   1715  H2  HOH B 565      12.763  25.814   9.602  1.00  0.00      B    H  
ATOM   1716  O   HOH B 566      21.574  38.025  11.557  1.00  0.00      B    O  
ATOM   1717  H1  HOH B 566      20.696  37.669  11.200  1.00  0.00      B    H  
ATOM   1718  H2  HOH B 566      21.992  37.350  12.175  1.00  0.00      B    H  
ATOM   1719  O   HOH B 567      26.054  32.232  28.889  1.00  0.00      B    O  
ATOM   1720  H1  HOH B 567      25.051  32.266  28.946  1.00  0.00      B    H  
ATOM   1721  H2  HOH B 567      26.318  31.648  28.056  1.00  0.00      B    H  
ATOM   1722  O   HOH B 568      12.718  30.505  18.430  1.00  0.00      B    O  
ATOM   1723  H1  HOH B 568      12.558  31.508  18.355  1.00  0.00      B    H  
ATOM   1724  H2  HOH B 568      13.716  30.334  18.299  1.00  0.00      B    H  
ATOM   1725  O   HOH B 569       7.181  24.933  36.568  1.00  0.00      B    O  
ATOM   1726  H1  HOH B 569       7.660  24.757  37.469  1.00  0.00      B    H  
ATOM   1727  H2  HOH B 569       6.201  24.780  36.837  1.00  0.00      B    H  
ATOM   1728  O   HOH B 570       4.864  37.345  20.676  1.00  0.00      B    O  
ATOM   1729  H1  HOH B 570       5.541  36.550  20.710  1.00  0.00      B    H  
ATOM   1730  H2  HOH B 570       4.070  37.078  21.264  1.00  0.00      B    H  
ATOM   1731  O   HOH B 571      35.947  38.094  38.691  1.00  0.00      B    O  
ATOM   1732  H1  HOH B 571      35.031  38.509  38.776  1.00  0.00      B    H  
ATOM   1733  H2  HOH B 571      36.502  38.378  39.448  1.00  0.00      B    H  
ATOM   1734  O   HOH B 572      18.943  15.171  15.068  1.00  0.00      B    O  
ATOM   1735  H1  HOH B 572      17.968  15.477  14.957  1.00  0.00      B    H  
ATOM   1736  H2  HOH B 572      19.107  14.594  15.873  1.00  0.00      B    H  
ATOM   1737  O   HOH B 573      21.401   5.347  17.812  1.00  0.00      B    O  
ATOM   1738  H1  HOH B 573      22.234   5.792  18.087  1.00  0.00      B    H  
ATOM   1739  H2  HOH B 573      21.361   4.413  18.263  1.00  0.00      B    H  
ATOM   1740  O   HOH B 574      22.332  37.411   0.981  1.00  0.00      B    O  
ATOM   1741  H1  HOH B 574      21.926  38.339   0.880  1.00  0.00      B    H  
ATOM   1742  H2  HOH B 574      21.678  36.835   0.473  1.00  0.00      B    H  
ATOM   1743  O   HOH B 575      15.141  19.103  10.580  1.00  0.00      B    O  
ATOM   1744  H1  HOH B 575      14.824  18.285  10.036  1.00  0.00      B    H  
ATOM   1745  H2  HOH B 575      16.099  18.918  10.795  1.00  0.00      B    H  
ATOM   1746  O   HOH B 576       8.850  20.460  29.861  1.00  0.00      B    O  
ATOM   1747  H1  HOH B 576       9.710  19.895  30.092  1.00  0.00      B    H  
ATOM   1748  H2  HOH B 576       8.646  20.320  28.887  1.00  0.00      B    H  
ATOM   1749  O   HOH B 577       8.144  33.543  19.711  1.00  0.00      B    O  
ATOM   1750  H1  HOH B 577       8.471  33.305  18.753  1.00  0.00      B    H  
ATOM   1751  H2  HOH B 577       8.963  33.873  20.222  1.00  0.00      B    H  
ATOM   1752  O   HOH B 578      13.434   4.229  20.463  1.00  0.00      B    O  
ATOM   1753  H1  HOH B 578      13.103   4.624  19.614  1.00  0.00      B    H  
ATOM   1754  H2  HOH B 578      14.426   4.374  20.374  1.00  0.00      B    H  
ATOM   1755  O   HOH B 579       1.465  39.358  20.700  1.00  0.00      B    O  
ATOM   1756  H1  HOH B 579       0.551  38.953  20.335  1.00  0.00      B    H  
ATOM   1757  H2  HOH B 579       1.963  38.623  21.209  1.00  0.00      B    H  
ATOM   1758  O   HOH B 580      11.822  11.285  19.179  1.00  0.00      B    O  
ATOM   1759  H1  HOH B 580      12.804  11.114  18.948  1.00  0.00      B    H  
ATOM   1760  H2  HOH B 580      11.353  10.440  19.037  1.00  0.00      B    H  
ATOM   1761  O   HOH B 581       8.063  20.634  27.192  1.00  0.00      B    O  
ATOM   1762  H1  HOH B 581       8.926  20.842  26.713  1.00  0.00      B    H  
ATOM   1763  H2  HOH B 581       7.388  20.345  26.506  1.00  0.00      B    H  
ATOM   1764  O   HOH B 582      15.068   3.061  23.943  1.00  0.00      B    O  
ATOM   1765  H1  HOH B 582      15.858   3.332  24.472  1.00  0.00      B    H  
ATOM   1766  H2  HOH B 582      14.247   3.080  24.525  1.00  0.00      B    H  
ATOM   1767  O   HOH B 583       1.031  35.397   6.403  1.00  0.00      B    O  
ATOM   1768  H1  HOH B 583       1.528  36.179   5.894  1.00  0.00      B    H  
ATOM   1769  H2  HOH B 583       0.473  35.863   7.146  1.00  0.00      B    H  
ATOM   1770  O   HOH B 584      12.567  16.787  36.315  1.00  0.00      B    O  
ATOM   1771  H1  HOH B 584      11.794  16.679  36.940  1.00  0.00      B    H  
ATOM   1772  H2  HOH B 584      12.502  17.729  35.970  1.00  0.00      B    H  
ATOM   1773  O   HOH B 585       3.066  33.272  21.151  1.00  0.00      B    O  
ATOM   1774  H1  HOH B 585       3.766  33.501  20.452  1.00  0.00      B    H  
ATOM   1775  H2  HOH B 585       3.365  32.482  21.601  1.00  0.00      B    H  
ATOM   1776  O   HOH B 586      24.829  20.032   4.888  1.00  0.00      B    O  
ATOM   1777  H1  HOH B 586      23.951  19.639   4.915  1.00  0.00      B    H  
ATOM   1778  H2  HOH B 586      25.528  19.310   4.615  1.00  0.00      B    H  
ATOM   1779  O   HOH B 587      21.251  29.225  14.730  1.00  0.00      B    O  
ATOM   1780  H1  HOH B 587      20.869  28.577  14.090  1.00  0.00      B    H  
ATOM   1781  H2  HOH B 587      20.952  30.120  14.437  1.00  0.00      B    H  
ATOM   1782  O   HOH B 588       5.383  37.270   8.975  1.00  0.00      B    O  
ATOM   1783  H1  HOH B 588       5.878  36.496   9.473  1.00  0.00      B    H  
ATOM   1784  H2  HOH B 588       5.845  38.177   9.128  1.00  0.00      B    H  
ATOM   1785  O   HOH B 589       2.886  16.468  31.951  1.00  0.00      B    O  
ATOM   1786  H1  HOH B 589       3.740  16.016  31.743  1.00  0.00      B    H  
ATOM   1787  H2  HOH B 589       2.639  16.992  31.151  1.00  0.00      B    H  
ATOM   1788  O   HOH B 590       7.083   5.320  37.687  1.00  0.00      B    O  
ATOM   1789  H1  HOH B 590       6.866   6.105  38.320  1.00  0.00      B    H  
ATOM   1790  H2  HOH B 590       6.849   5.608  36.751  1.00  0.00      B    H  
ATOM   1791  O   HOH B 591      15.283  26.487  13.246  1.00  0.00      B    O  
ATOM   1792  H1  HOH B 591      14.646  27.230  13.237  1.00  0.00      B    H  
ATOM   1793  H2  HOH B 591      16.205  26.779  13.583  1.00  0.00      B    H  
ATOM   1794  O   HOH B 592      18.092  21.125   5.073  1.00  0.00      B    O  
ATOM   1795  H1  HOH B 592      18.616  20.672   4.295  1.00  0.00      B    H  
ATOM   1796  H2  HOH B 592      17.245  21.494   4.664  1.00  0.00      B    H  
ATOM   1797  O   HOH B 593      11.195  22.109  23.711  1.00  0.00      B    O  
ATOM   1798  H1  HOH B 593      11.045  21.238  23.160  1.00  0.00      B    H  
ATOM   1799  H2  HOH B 593      12.079  22.479  23.410  1.00  0.00      B    H  
ATOM   1800  O   HOH B 594       6.938  38.227  16.394  1.00  0.00      B    O  
ATOM   1801  H1  HOH B 594       7.895  37.964  16.561  1.00  0.00      B    H  
ATOM   1802  H2  HOH B 594       6.619  38.556  17.247  1.00  0.00      B    H  
ATOM   1803  O   HOH B 595      33.443   5.928   5.212  1.00  0.00      B    O  
ATOM   1804  H1  HOH B 595      33.373   5.025   5.685  1.00  0.00      B    H  
ATOM   1805  H2  HOH B 595      32.487   6.203   4.957  1.00  0.00      B    H  
ATOM   1806  O   HOH B 596      23.330  34.397  37.096  1.00  0.00      B    O  
ATOM   1807  H1  HOH B 596      23.077  34.449  36.119  1.00  0.00      B    H  
ATOM   1808  H2  HOH B 596      22.623  34.839  37.652  1.00  0.00      B    H  
ATOM   1809  O   HOH B 597      35.659  29.558  18.974  1.00  0.00      B    O  
ATOM   1810  H1  HOH B 597      36.430  28.966  18.893  1.00  0.00      B    H  
ATOM   1811  H2  HOH B 597      35.703  30.162  19.778  1.00  0.00      B    H  
ATOM   1812  O   HOH B 598      17.581  34.026   1.690  1.00  0.00      B    O  
ATOM   1813  H1  HOH B 598      16.973  33.259   1.474  1.00  0.00      B    H  
ATOM   1814  H2  HOH B 598      18.544  33.654   1.713  1.00  0.00      B    H  
ATOM   1815  O   HOH B 599      12.353  30.987  14.296  1.00  0.00      B    O  
ATOM   1816  H1  HOH B 599      12.589  31.584  13.519  1.00  0.00      B    H  
ATOM   1817  H2  HOH B 599      11.385  31.213  14.576  1.00  0.00      B    H  
ATOM   1818  O   HOH B 600       3.135  36.922   0.971  1.00  0.00      B    O  
ATOM   1819  H1  HOH B 600       3.215  36.397   0.085  1.00  0.00      B    H  
ATOM   1820  H2  HOH B 600       2.803  36.240   1.651  1.00  0.00      B    H  
ATOM   1821  O   HOH B 601      27.119   8.147  20.627  1.00  0.00      B    O  
ATOM   1822  H1  HOH B 601      26.825   7.968  21.586  1.00  0.00      B    H  
ATOM   1823  H2  HOH B 601      27.786   8.961  20.586  1.00  0.00      B    H  
ATOM   1824  O   HOH B 602       2.764   2.932  11.654  1.00  0.00      B    O  
ATOM   1825  H1  HOH B 602       3.700   2.630  11.386  1.00  0.00      B    H  
ATOM   1826  H2  HOH B 602       2.820   3.086  12.703  1.00  0.00      B    H  
ATOM   1827  O   HOH B 603       6.081  10.852   7.812  1.00  0.00      B    O  
ATOM   1828  H1  HOH B 603       7.035  11.119   8.089  1.00  0.00      B    H  
ATOM   1829  H2  HOH B 603       5.502  11.608   8.099  1.00  0.00      B    H  
ATOM   1830  O   HOH B 604       4.610  21.032   5.914  1.00  0.00      B    O  
ATOM   1831  H1  HOH B 604       3.892  21.684   5.826  1.00  0.00      B    H  
ATOM   1832  H2  HOH B 604       4.604  20.533   5.048  1.00  0.00      B    H  
ATOM   1833  O   HOH B 605      34.114  37.947  28.879  1.00  0.00      B    O  
ATOM   1834  H1  HOH B 605      33.118  38.126  28.535  1.00  0.00      B    H  
ATOM   1835  H2  HOH B 605      34.138  37.289  29.671  1.00  0.00      B    H  
ATOM   1836  O   HOH B 606      13.276  34.131  20.900  1.00  0.00      B    O  
ATOM   1837  H1  HOH B 606      13.742  33.275  20.681  1.00  0.00      B    H  
ATOM   1838  H2  HOH B 606      13.816  34.452  21.725  1.00  0.00      B    H  
ATOM   1839  O   HOH B 607       4.206   9.398   4.111  1.00  0.00      B    O  
ATOM   1840  H1  HOH B 607       3.504   8.952   4.672  1.00  0.00      B    H  
ATOM   1841  H2  HOH B 607       4.912   8.674   3.948  1.00  0.00      B    H  
ATOM   1842  O   HOH B 608       7.181   3.168   3.182  1.00  0.00      B    O  
ATOM   1843  H1  HOH B 608       6.694   2.296   3.008  1.00  0.00      B    H  
ATOM   1844  H2  HOH B 608       8.159   2.908   3.320  1.00  0.00      B    H  
ATOM   1845  O   HOH B 609      18.554  35.859   9.328  1.00  0.00      B    O  
ATOM   1846  H1  HOH B 609      18.072  35.063   9.802  1.00  0.00      B    H  
ATOM   1847  H2  HOH B 609      19.495  35.531   9.022  1.00  0.00      B    H  
ATOM   1848  O   HOH B 610      37.415  35.331  27.884  1.00  0.00      B    O  
ATOM   1849  H1  HOH B 610      37.088  36.311  27.821  1.00  0.00      B    H  
ATOM   1850  H2  HOH B 610      38.374  35.282  28.247  1.00  0.00      B    H  
ATOM   1851  O   HOH B 611      34.042  36.996   5.469  1.00  0.00      B    O  
ATOM   1852  H1  HOH B 611      34.811  37.618   5.231  1.00  0.00      B    H  
ATOM   1853  H2  HOH B 611      33.839  36.555   4.579  1.00  0.00      B    H  
ATOM   1854  O   HOH B 612      16.109  14.567  26.471  1.00  0.00      B    O  
ATOM   1855  H1  HOH B 612      15.586  13.849  27.008  1.00  0.00      B    H  
ATOM   1856  H2  HOH B 612      16.698  15.122  27.092  1.00  0.00      B    H  
ATOM   1857  O   HOH B 613      28.121  15.571  30.624  1.00  0.00      B    O  
ATOM   1858  H1  HOH B 613      28.474  16.523  30.830  1.00  0.00      B    H  
ATOM   1859  H2  HOH B 613      27.154  15.640  30.303  1.00  0.00      B    H  
ATOM   1860  O   HOH B 614      13.942   7.127  35.686  1.00  0.00      B    O  
ATOM   1861  H1  HOH B 614      13.898   8.162  35.784  1.00  0.00      B    H  
ATOM   1862  H2  HOH B 614      13.875   6.896  34.680  1.00  0.00      B    H  
ATOM   1863  O   HOH B 615      10.214  29.956   4.605  1.00  0.00      B    O  
ATOM   1864  H1  HOH B 615       9.334  29.816   5.125  1.00  0.00      B    H  
ATOM   1865  H2  HOH B 615      10.801  29.233   4.959  1.00  0.00      B    H  
ATOM   1866  O   HOH B 616      35.675  21.334  34.711  1.00  0.00      B    O  
ATOM   1867  H1  HOH B 616      35.845  22.298  34.718  1.00  0.00      B    H  
ATOM   1868  H2  HOH B 616      34.680  21.264  34.607  1.00  0.00      B    H  
ATOM   1869  O   HOH B 617      14.488   7.499   2.990  1.00  0.00      B    O  
ATOM   1870  H1  HOH B 617      14.168   6.656   2.465  1.00  0.00      B    H  
ATOM   1871  H2  HOH B 617      14.792   7.100   3.872  1.00  0.00      B    H  
ATOM   1872  O   HOH B 618      11.136   4.292  21.693  1.00  0.00      B    O  
ATOM   1873  H1  HOH B 618      10.953   3.358  21.977  1.00  0.00      B    H  
ATOM   1874  H2  HOH B 618      12.124   4.371  21.491  1.00  0.00      B    H  
ATOM   1875  O   HOH B 619       6.291   0.639   2.534  1.00  0.00      B    O  
ATOM   1876  H1  HOH B 619       5.502   0.495   1.981  1.00  0.00      B    H  
ATOM   1877  H2  HOH B 619       6.815  -0.235   2.643  1.00  0.00      B    H  
ATOM   1878  O   HOH B 620      21.254  21.984  29.700  1.00  0.00      B    O  
ATOM   1879  H1  HOH B 620      21.535  22.819  29.181  1.00  0.00      B    H  
ATOM   1880  H2  HOH B 620      21.307  22.300  30.671  1.00  0.00      B    H  
ATOM   1881  O   HOH B 621      15.641  25.741  21.814  1.00  0.00      B    O  
ATOM   1882  H1  HOH B 621      15.763  25.057  22.517  1.00  0.00      B    H  
ATOM   1883  H2  HOH B 621      15.702  26.665  22.193  1.00  0.00      B    H  
ATOM   1884  O   HOH B 622      17.762  27.343  35.612  1.00  0.00      B    O  
ATOM   1885  H1  HOH B 622      17.012  27.243  36.313  1.00  0.00      B    H  
ATOM   1886  H2  HOH B 622      17.714  26.605  34.954  1.00  0.00      B    H  
ATOM   1887  O   HOH B 623       9.335   2.786  18.456  1.00  0.00      B    O  
ATOM   1888  H1  HOH B 623      10.168   2.527  17.930  1.00  0.00      B    H  
ATOM   1889  H2  HOH B 623       8.615   2.964  17.733  1.00  0.00      B    H  
ATOM   1890  O   HOH B 624      35.050  15.764  36.387  1.00  0.00      B    O  
ATOM   1891  H1  HOH B 624      34.619  16.135  37.253  1.00  0.00      B    H  
ATOM   1892  H2  HOH B 624      35.105  16.609  35.791  1.00  0.00      B    H  
ATOM   1893  O   HOH B 625      11.050  11.242  25.429  1.00  0.00      B    O  
ATOM   1894  H1  HOH B 625      10.456  11.409  26.241  1.00  0.00      B    H  
ATOM   1895  H2  HOH B 625      11.049  10.253  25.256  1.00  0.00      B    H  
ATOM   1896  O   HOH B 626      27.474  12.501   3.735  1.00  0.00      B    O  
ATOM   1897  H1  HOH B 626      27.587  13.109   2.923  1.00  0.00      B    H  
ATOM   1898  H2  HOH B 626      28.251  12.714   4.368  1.00  0.00      B    H  
ATOM   1899  O   HOH B 627      22.608  24.296  14.035  1.00  0.00      B    O  
ATOM   1900  H1  HOH B 627      23.503  24.400  14.508  1.00  0.00      B    H  
ATOM   1901  H2  HOH B 627      22.171  23.417  14.405  1.00  0.00      B    H  
ATOM   1902  O   HOH B 628      27.536  11.034  31.619  1.00  0.00      B    O  
ATOM   1903  H1  HOH B 628      26.588  11.367  31.906  1.00  0.00      B    H  
ATOM   1904  H2  HOH B 628      28.121  10.793  32.424  1.00  0.00      B    H  
ATOM   1905  O   HOH B 629       8.495   6.967  22.912  1.00  0.00      B    O  
ATOM   1906  H1  HOH B 629       8.156   6.013  23.011  1.00  0.00      B    H  
ATOM   1907  H2  HOH B 629       9.093   7.114  23.758  1.00  0.00      B    H  
ATOM   1908  O   HOH B 630      18.353  33.910  37.354  1.00  0.00      B    O  
ATOM   1909  H1  HOH B 630      17.970  33.256  38.001  1.00  0.00      B    H  
ATOM   1910  H2  HOH B 630      17.938  34.832  37.594  1.00  0.00      B    H  
ATOM   1911  O   HOH B 631      27.399  19.991  34.357  1.00  0.00      B    O  
ATOM   1912  H1  HOH B 631      26.510  19.462  34.304  1.00  0.00      B    H  
ATOM   1913  H2  HOH B 631      28.128  19.405  34.689  1.00  0.00      B    H  
ATOM   1914  O   HOH B 632      31.996  11.584   6.804  1.00  0.00      B    O  
ATOM   1915  H1  HOH B 632      31.798  11.048   7.614  1.00  0.00      B    H  
ATOM   1916  H2  HOH B 632      32.306  12.501   7.159  1.00  0.00      B    H  
ATOM   1917  O   HOH B 633      13.509  17.388  28.062  1.00  0.00      B    O  
ATOM   1918  H1  HOH B 633      12.587  16.949  28.072  1.00  0.00      B    H  
ATOM   1919  H2  HOH B 633      13.927  17.393  27.149  1.00  0.00      B    H  
ATOM   1920  O   HOH B 634       9.699  19.662  19.853  1.00  0.00      B    O  
ATOM   1921  H1  HOH B 634       9.866  18.677  19.730  1.00  0.00      B    H  
ATOM   1922  H2  HOH B 634      10.457  20.076  20.386  1.00  0.00      B    H  
ATOM   1923  O   HOH B 635      29.717  12.343   0.835  1.00  0.00      B    O  
ATOM   1924  H1  HOH B 635      30.576  12.605   1.364  1.00  0.00      B    H  
ATOM   1925  H2  HOH B 635      29.944  12.143  -0.179  1.00  0.00      B    H  
ATOM   1926  O   HOH B 636      13.130   8.036  14.621  1.00  0.00      B    O  
ATOM   1927  H1  HOH B 636      13.989   8.288  15.120  1.00  0.00      B    H  
ATOM   1928  H2  HOH B 636      13.284   7.083  14.230  1.00  0.00      B    H  
ATOM   1929  O   HOH B 637      11.565   8.988  28.147  1.00  0.00      B    O  
ATOM   1930  H1  HOH B 637      12.215   9.415  28.782  1.00  0.00      B    H  
ATOM   1931  H2  HOH B 637      10.692   8.752  28.590  1.00  0.00      B    H  
ATOM   1932  O   HOH B 638      23.146  14.730   6.791  1.00  0.00      B    O  
ATOM   1933  H1  HOH B 638      22.619  14.043   7.377  1.00  0.00      B    H  
ATOM   1934  H2  HOH B 638      24.035  14.734   7.215  1.00  0.00      B    H  
ATOM   1935  O   HOH B 639       3.004  24.151  35.020  1.00  0.00      B    O  
ATOM   1936  H1  HOH B 639       2.090  24.132  34.673  1.00  0.00      B    H  
ATOM   1937  H2  HOH B 639       3.062  23.355  35.647  1.00  0.00      B    H  
ATOM   1938  O   HOH B 640      38.314  11.501  13.518  1.00  0.00      B    O  
ATOM   1939  H1  HOH B 640      39.030  11.174  12.913  1.00  0.00      B    H  
ATOM   1940  H2  HOH B 640      37.443  11.249  13.143  1.00  0.00      B    H  
ATOM   1941  O   HOH B 641      12.470  37.040   0.914  1.00  0.00      B    O  
ATOM   1942  H1  HOH B 641      13.276  36.852   0.283  1.00  0.00      B    H  
ATOM   1943  H2  HOH B 641      12.037  37.828   0.459  1.00  0.00      B    H  
ATOM   1944  O   HOH B 642       3.136   5.437  15.547  1.00  0.00      B    O  
ATOM   1945  H1  HOH B 642       3.430   6.150  14.850  1.00  0.00      B    H  
ATOM   1946  H2  HOH B 642       3.260   5.872  16.473  1.00  0.00      B    H  
ATOM   1947  O   HOH B 643      27.700  21.967   7.927  1.00  0.00      B    O  
ATOM   1948  H1  HOH B 643      26.638  21.935   7.926  1.00  0.00      B    H  
ATOM   1949  H2  HOH B 643      27.967  21.699   8.902  1.00  0.00      B    H  
ATOM   1950  O   HOH B 644       3.308  13.998  18.343  1.00  0.00      B    O  
ATOM   1951  H1  HOH B 644       2.409  14.109  17.916  1.00  0.00      B    H  
ATOM   1952  H2  HOH B 644       3.549  13.015  18.421  1.00  0.00      B    H  
ATOM   1953  O   HOH B 645      10.253  37.111  28.859  1.00  0.00      B    O  
ATOM   1954  H1  HOH B 645      10.748  36.607  29.586  1.00  0.00      B    H  
ATOM   1955  H2  HOH B 645       9.365  37.363  29.290  1.00  0.00      B    H  
ATOM   1956  O   HOH B 646       7.229  28.976  14.290  1.00  0.00      B    O  
ATOM   1957  H1  HOH B 646       7.977  29.093  13.631  1.00  0.00      B    H  
ATOM   1958  H2  HOH B 646       6.842  27.994  14.271  1.00  0.00      B    H  
ATOM   1959  O   HOH B 647      37.860  27.643  19.359  1.00  0.00      B    O  
ATOM   1960  H1  HOH B 647      38.478  28.179  20.003  1.00  0.00      B    H  
ATOM   1961  H2  HOH B 647      38.494  27.307  18.624  1.00  0.00      B    H  
ATOM   1962  O   HOH B 648      28.348  18.539  31.649  1.00  0.00      B    O  
ATOM   1963  H1  HOH B 648      27.577  18.692  32.331  1.00  0.00      B    H  
ATOM   1964  H2  HOH B 648      28.287  19.274  30.959  1.00  0.00      B    H  
ATOM   1965  O   HOH B 649       7.292  12.823  37.366  1.00  0.00      B    O  
ATOM   1966  H1  HOH B 649       7.479  11.844  37.673  1.00  0.00      B    H  
ATOM   1967  H2  HOH B 649       6.739  13.255  38.054  1.00  0.00      B    H  
ATOM   1968  O   HOH B 650      34.774  33.117   8.642  1.00  0.00      B    O  
ATOM   1969  H1  HOH B 650      35.566  32.533   8.752  1.00  0.00      B    H  
ATOM   1970  H2  HOH B 650      35.039  33.917   7.986  1.00  0.00      B    H  
ATOM   1971  O   HOH B 651      12.325  19.222   0.693  1.00  0.00      B    O  
ATOM   1972  H1  HOH B 651      11.587  18.777   1.225  1.00  0.00      B    H  
ATOM   1973  H2  HOH B 651      13.223  18.752   0.943  1.00  0.00      B    H  
ATOM   1974  O   HOH B 652      32.014  14.410  -0.070  1.00  0.00      B    O  
ATOM   1975  H1  HOH B 652      32.197  14.039   0.843  1.00  0.00      B    H  
ATOM   1976  H2  HOH B 652      32.082  13.588  -0.704  1.00  0.00      B    H  
ATOM   1977  O   HOH B 653      29.558  25.002  31.637  1.00  0.00      B    O  
ATOM   1978  H1  HOH B 653      29.404  26.002  31.492  1.00  0.00      B    H  
ATOM   1979  H2  HOH B 653      30.154  24.846  32.443  1.00  0.00      B    H  
ATOM   1980  O   HOH B 654       2.936   2.025  24.583  1.00  0.00      B    O  
ATOM   1981  H1  HOH B 654       3.007   2.156  23.618  1.00  0.00      B    H  
ATOM   1982  H2  HOH B 654       2.017   1.629  24.807  1.00  0.00      B    H  
ATOM   1983  O   HOH B 655      37.608  35.657   5.254  1.00  0.00      B    O  
ATOM   1984  H1  HOH B 655      37.335  35.245   4.363  1.00  0.00      B    H  
ATOM   1985  H2  HOH B 655      38.488  35.289   5.505  1.00  0.00      B    H  
ATOM   1986  O   HOH B 656      25.162  11.215  28.344  1.00  0.00      B    O  
ATOM   1987  H1  HOH B 656      24.762  10.473  28.988  1.00  0.00      B    H  
ATOM   1988  H2  HOH B 656      24.697  12.087  28.575  1.00  0.00      B    H  
ATOM   1989  O   HOH B 657      14.895  38.369  25.561  1.00  0.00      B    O  
ATOM   1990  H1  HOH B 657      14.963  37.420  25.251  1.00  0.00      B    H  
ATOM   1991  H2  HOH B 657      14.931  38.364  26.580  1.00  0.00      B    H  
ATOM   1992  O   HOH B 658      30.958  18.067   8.002  1.00  0.00      B    O  
ATOM   1993  H1  HOH B 658      30.027  18.091   8.538  1.00  0.00      B    H  
ATOM   1994  H2  HOH B 658      30.706  17.740   7.135  1.00  0.00      B    H  
ATOM   1995  O   HOH B 659      18.856  17.409  23.677  1.00  0.00      B    O  
ATOM   1996  H1  HOH B 659      19.663  17.401  23.058  1.00  0.00      B    H  
ATOM   1997  H2  HOH B 659      18.046  17.368  23.103  1.00  0.00      B    H  
ATOM   1998  O   HOH B 660       7.714  36.278  35.733  1.00  0.00      B    O  
ATOM   1999  H1  HOH B 660       7.776  36.392  34.714  1.00  0.00      B    H  
ATOM   2000  H2  HOH B 660       7.938  37.198  36.064  1.00  0.00      B    H  
ATOM   2001  O   HOH B 661      21.358  30.312  24.073  1.00  0.00      B    O  
ATOM   2002  H1  HOH B 661      22.007  30.047  24.804  1.00  0.00      B    H  
ATOM   2003  H2  HOH B 661      21.870  30.356  23.193  1.00  0.00      B    H  
ATOM   2004  O   HOH B 662       4.052  31.908   4.595  1.00  0.00      B    O  
ATOM   2005  H1  HOH B 662       4.877  32.286   4.186  1.00  0.00      B    H  
ATOM   2006  H2  HOH B 662       3.995  32.381   5.534  1.00  0.00      B    H  
ATOM   2007  O   HOH B 663       4.233  34.602  30.736  1.00  0.00      B    O  
ATOM   2008  H1  HOH B 663       5.058  34.528  31.387  1.00  0.00      B    H  
ATOM   2009  H2  HOH B 663       3.677  35.375  31.127  1.00  0.00      B    H  
ATOM   2010  O   HOH B 664      34.916  32.307  25.456  1.00  0.00      B    O  
ATOM   2011  H1  HOH B 664      35.781  32.774  25.115  1.00  0.00      B    H  
ATOM   2012  H2  HOH B 664      34.291  32.462  24.630  1.00  0.00      B    H  
ATOM   2013  O   HOH B 665      13.178   6.187  31.093  1.00  0.00      B    O  
ATOM   2014  H1  HOH B 665      12.208   6.105  31.431  1.00  0.00      B    H  
ATOM   2015  H2  HOH B 665      13.457   5.287  30.740  1.00  0.00      B    H  
ATOM   2016  O   HOH B 666      11.272  31.231  22.369  1.00  0.00      B    O  
ATOM   2017  H1  HOH B 666      10.950  32.121  21.852  1.00  0.00      B    H  
ATOM   2018  H2  HOH B 666      11.093  30.492  21.780  1.00  0.00      B    H  
ATOM   2019  O   HOH B 667      18.260  15.610  27.848  1.00  0.00      B    O  
ATOM   2020  H1  HOH B 667      18.895  16.182  28.354  1.00  0.00      B    H  
ATOM   2021  H2  HOH B 667      18.195  14.721  28.357  1.00  0.00      B    H  
ATOM   2022  O   HOH B 668      35.620  19.442  15.551  1.00  0.00      B    O  
ATOM   2023  H1  HOH B 668      35.016  20.106  14.959  1.00  0.00      B    H  
ATOM   2024  H2  HOH B 668      36.636  19.741  15.420  1.00  0.00      B    H  
ATOM   2025  O   HOH B 669       0.712   0.381  25.020  1.00  0.00      B    O  
ATOM   2026  H1  HOH B 669       0.035   0.332  24.224  1.00  0.00      B    H  
ATOM   2027  H2  HOH B 669       0.459   1.088  25.708  1.00  0.00      B    H  
ATOM   2028  O   HOH B 670      23.633   5.529  15.652  1.00  0.00      B    O  
ATOM   2029  H1  HOH B 670      23.095   5.594  14.755  1.00  0.00      B    H  
ATOM   2030  H2  HOH B 670      24.556   5.194  15.383  1.00  0.00      B    H  
ATOM   2031  O   HOH B 671       2.286  19.190  26.288  1.00  0.00      B    O  
ATOM   2032  H1  HOH B 671       2.617  19.927  25.642  1.00  0.00      B    H  
ATOM   2033  H2  HOH B 671       1.269  19.112  26.197  1.00  0.00      B    H  
ATOM   2034  O   HOH B 672      27.516  18.255  27.863  1.00  0.00      B    O  
ATOM   2035  H1  HOH B 672      28.428  17.824  27.830  1.00  0.00      B    H  
ATOM   2036  H2  HOH B 672      27.484  19.000  28.543  1.00  0.00      B    H  
ATOM   2037  O   HOH B 673      36.300  17.148  12.946  1.00  0.00      B    O  
ATOM   2038  H1  HOH B 673      36.061  17.591  13.814  1.00  0.00      B    H  
ATOM   2039  H2  HOH B 673      35.514  16.641  12.586  1.00  0.00      B    H  
ATOM   2040  O   HOH B 674      28.457  38.398   2.352  1.00  0.00      B    O  
ATOM   2041  H1  HOH B 674      28.028  39.353   2.340  1.00  0.00      B    H  
ATOM   2042  H2  HOH B 674      27.736  37.715   2.278  1.00  0.00      B    H  
ATOM   2043  O   HOH B 675      13.344   5.138  17.677  1.00  0.00      B    O  
ATOM   2044  H1  HOH B 675      13.571   4.191  17.914  1.00  0.00      B    H  
ATOM   2045  H2  HOH B 675      12.785   5.065  16.836  1.00  0.00      B    H  
ATOM   2046  O   HOH B 676      36.998  25.669  36.878  1.00  0.00      B    O  
ATOM   2047  H1  HOH B 676      37.657  24.843  36.792  1.00  0.00      B    H  
ATOM   2048  H2  HOH B 676      37.324  26.350  36.175  1.00  0.00      B    H  
ATOM   2049  O   HOH B 677      25.952  23.692  23.435  1.00  0.00      B    O  
ATOM   2050  H1  HOH B 677      26.472  24.245  24.179  1.00  0.00      B    H  
ATOM   2051  H2  HOH B 677      25.506  22.880  23.864  1.00  0.00      B    H  
ATOM   2052  O   HOH B 678      25.245  18.545  34.297  1.00  0.00      B    O  
ATOM   2053  H1  HOH B 678      25.123  17.936  33.472  1.00  0.00      B    H  
ATOM   2054  H2  HOH B 678      24.528  18.344  35.012  1.00  0.00      B    H  
ATOM   2055  O   HOH B 679      34.836  25.095   5.184  1.00  0.00      B    O  
ATOM   2056  H1  HOH B 679      35.490  25.102   5.990  1.00  0.00      B    H  
ATOM   2057  H2  HOH B 679      34.603  24.131   4.881  1.00  0.00      B    H  
ATOM   2058  O   HOH B 680       5.692  18.346   0.825  1.00  0.00      B    O  
ATOM   2059  H1  HOH B 680       5.821  17.363   1.023  1.00  0.00      B    H  
ATOM   2060  H2  HOH B 680       4.714  18.561   0.766  1.00  0.00      B    H  
ATOM   2061  O   HOH B 681      34.625  10.672  27.413  1.00  0.00      B    O  
ATOM   2062  H1  HOH B 681      35.563  10.413  27.091  1.00  0.00      B    H  
ATOM   2063  H2  HOH B 681      34.769  11.341  28.156  1.00  0.00      B    H  
ATOM   2064  O   HOH B 682      35.392   0.044   7.178  1.00  0.00      B    O  
ATOM   2065  H1  HOH B 682      35.781  -0.176   6.289  1.00  0.00      B    H  
ATOM   2066  H2  HOH B 682      34.503   0.473   6.971  1.00  0.00      B    H  
ATOM   2067  O   HOH B 683      14.084   7.647  18.670  1.00  0.00      B    O  
ATOM   2068  H1  HOH B 683      14.660   7.543  19.528  1.00  0.00      B    H  
ATOM   2069  H2  HOH B 683      13.979   6.683  18.273  1.00  0.00      B    H  
ATOM   2070  O   HOH B 684      35.059  24.494  22.575  1.00  0.00      B    O  
ATOM   2071  H1  HOH B 684      35.373  23.628  22.205  1.00  0.00      B    H  
ATOM   2072  H2  HOH B 684      35.731  25.255  22.315  1.00  0.00      B    H  
ATOM   2073  O   HOH B 685      18.349  12.887  11.167  1.00  0.00      B    O  
ATOM   2074  H1  HOH B 685      19.107  12.395  10.669  1.00  0.00      B    H  
ATOM   2075  H2  HOH B 685      18.282  12.506  12.097  1.00  0.00      B    H  
ATOM   2076  O   HOH B 686       9.051  27.872  29.346  1.00  0.00      B    O  
ATOM   2077  H1  HOH B 686       8.293  27.181  29.426  1.00  0.00      B    H  
ATOM   2078  H2  HOH B 686       8.890  28.356  28.444  1.00  0.00      B    H  
ATOM   2079  O   HOH B 687       5.821  12.450   2.291  1.00  0.00      B    O  
ATOM   2080  H1  HOH B 687       5.626  13.441   2.492  1.00  0.00      B    H  
ATOM   2081  H2  HOH B 687       6.252  11.973   3.087  1.00  0.00      B    H  
ATOM   2082  O   HOH B 688      21.132  18.174  38.326  1.00  0.00      B    O  
ATOM   2083  H1  HOH B 688      21.011  19.140  38.551  1.00  0.00      B    H  
ATOM   2084  H2  HOH B 688      22.029  17.857  38.758  1.00  0.00      B    H  
ATOM   2085  O   HOH B 689      23.253  23.023   6.131  1.00  0.00      B    O  
ATOM   2086  H1  HOH B 689      22.668  22.183   6.090  1.00  0.00      B    H  
ATOM   2087  H2  HOH B 689      23.767  23.111   5.265  1.00  0.00      B    H  
ATOM   2088  O   HOH B 690       7.390  32.310   5.659  1.00  0.00      B    O  
ATOM   2089  H1  HOH B 690       6.879  32.641   4.852  1.00  0.00      B    H  
ATOM   2090  H2  HOH B 690       7.212  31.305   5.570  1.00  0.00      B    H  
ATOM   2091  O   HOH B 691      30.695  31.589   1.688  1.00  0.00      B    O  
ATOM   2092  H1  HOH B 691      30.970  31.116   0.803  1.00  0.00      B    H  
ATOM   2093  H2  HOH B 691      31.003  30.983   2.452  1.00  0.00      B    H  
ATOM   2094  O   HOH B 692      16.466  29.987   8.147  1.00  0.00      B    O  
ATOM   2095  H1  HOH B 692      16.525  29.117   7.568  1.00  0.00      B    H  
ATOM   2096  H2  HOH B 692      16.604  29.562   9.119  1.00  0.00      B    H  
ATOM   2097  O   HOH B 693      33.621   7.388  19.129  1.00  0.00      B    O  
ATOM   2098  H1  HOH B 693      33.466   6.825  19.973  1.00  0.00      B    H  
ATOM   2099  H2  HOH B 693      34.355   8.077  19.232  1.00  0.00      B    H  
ATOM   2100  O   HOH B 694      33.101  21.018  33.501  1.00  0.00      B    O  
ATOM   2101  H1  HOH B 694      33.577  21.643  32.785  1.00  0.00      B    H  
ATOM   2102  H2  HOH B 694      32.176  20.765  33.196  1.00  0.00      B    H  
ATOM   2103  O   HOH B 695      21.858  10.833  38.080  1.00  0.00      B    O  
ATOM   2104  H1  HOH B 695      21.075  11.166  37.521  1.00  0.00      B    H  
ATOM   2105  H2  HOH B 695      21.877   9.792  38.004  1.00  0.00      B    H  
ATOM   2106  O   HOH B 696      16.303  12.274   4.340  1.00  0.00      B    O  
ATOM   2107  H1  HOH B 696      16.441  11.397   4.844  1.00  0.00      B    H  
ATOM   2108  H2  HOH B 696      17.223  12.424   3.788  1.00  0.00      B    H  
ATOM   2109  O   HOH B 697      32.212  37.198   2.443  1.00  0.00      B    O  
ATOM   2110  H1  HOH B 697      31.798  37.782   1.724  1.00  0.00      B    H  
ATOM   2111  H2  HOH B 697      31.632  36.286   2.477  1.00  0.00      B    H  
ATOM   2112  O   HOH B 698       2.264   2.833  36.587  1.00  0.00      B    O  
ATOM   2113  H1  HOH B 698       3.218   2.665  36.445  1.00  0.00      B    H  
ATOM   2114  H2  HOH B 698       2.005   2.237  37.327  1.00  0.00      B    H  
ATOM   2115  O   HOH B 699      29.667  23.821  34.409  1.00  0.00      B    O  
ATOM   2116  H1  HOH B 699      29.331  24.281  35.253  1.00  0.00      B    H  
ATOM   2117  H2  HOH B 699      30.665  23.765  34.499  1.00  0.00      B    H  
ATOM   2118  O   HOH B 700      33.613  21.311  10.753  1.00  0.00      B    O  
ATOM   2119  H1  HOH B 700      34.295  21.982  10.300  1.00  0.00      B    H  
ATOM   2120  H2  HOH B 700      33.111  20.790  10.009  1.00  0.00      B    H  
ATOM   2121  O   HOH B 701      35.375  22.949  25.592  1.00  0.00      B    O  
ATOM   2122  H1  HOH B 701      35.118  23.947  25.713  1.00  0.00      B    H  
ATOM   2123  H2  HOH B 701      36.289  22.947  25.170  1.00  0.00      B    H  
ATOM   2124  O   HOH B 702      37.933  32.827  39.238  1.00  0.00      B    O  
ATOM   2125  H1  HOH B 702      37.865  33.162  38.194  1.00  0.00      B    H  
ATOM   2126  H2  HOH B 702      37.146  33.146  39.765  1.00  0.00      B    H  
ATOM   2127  O   HOH B 703      17.949   3.938  35.435  1.00  0.00      B    O  
ATOM   2128  H1  HOH B 703      16.998   3.628  35.569  1.00  0.00      B    H  
ATOM   2129  H2  HOH B 703      18.475   3.608  36.299  1.00  0.00      B    H  
ATOM   2130  O   HOH B 704       0.580  29.884  24.984  1.00  0.00      B    O  
ATOM   2131  H1  HOH B 704      -0.409  29.836  25.040  1.00  0.00      B    H  
ATOM   2132  H2  HOH B 704       0.795  29.973  23.964  1.00  0.00      B    H  
ATOM   2133  O   HOH B 705      25.774   2.469  22.952  1.00  0.00      B    O  
ATOM   2134  H1  HOH B 705      25.055   2.696  23.657  1.00  0.00      B    H  
ATOM   2135  H2  HOH B 705      25.350   1.953  22.221  1.00  0.00      B    H  
ATOM   2136  O   HOH B 706      23.665  24.580  34.227  1.00  0.00      B    O  
ATOM   2137  H1  HOH B 706      24.398  25.157  34.557  1.00  0.00      B    H  
ATOM   2138  H2  HOH B 706      23.975  23.669  34.222  1.00  0.00      B    H  
ATOM   2139  O   HOH B 707      10.371  18.046   2.113  1.00  0.00      B    O  
ATOM   2140  H1  HOH B 707      11.163  17.502   2.485  1.00  0.00      B    H  
ATOM   2141  H2  HOH B 707       9.518  17.634   2.412  1.00  0.00      B    H  
ATOM   2142  O   HOH B 708      21.032  35.101   8.701  1.00  0.00      B    O  
ATOM   2143  H1  HOH B 708      21.216  35.559   7.802  1.00  0.00      B    H  
ATOM   2144  H2  HOH B 708      21.896  35.125   9.234  1.00  0.00      B    H  
ATOM   2145  O   HOH B 709      11.802  21.594  20.397  1.00  0.00      B    O  
ATOM   2146  H1  HOH B 709      11.941  21.268  21.329  1.00  0.00      B    H  
ATOM   2147  H2  HOH B 709      12.695  21.772  19.918  1.00  0.00      B    H  
ATOM   2148  O   HOH B 710      24.556  15.616  14.461  1.00  0.00      B    O  
ATOM   2149  H1  HOH B 710      24.175  15.949  13.615  1.00  0.00      B    H  
ATOM   2150  H2  HOH B 710      25.443  15.171  14.279  1.00  0.00      B    H  
ATOM   2151  O   HOH B 711      21.654  16.742  26.787  1.00  0.00      B    O  
ATOM   2152  H1  HOH B 711      20.927  16.302  26.238  1.00  0.00      B    H  
ATOM   2153  H2  HOH B 711      22.169  16.021  27.276  1.00  0.00      B    H  
ATOM   2154  O   HOH B 712      30.748  27.364   0.984  1.00  0.00      B    O  
ATOM   2155  H1  HOH B 712      31.689  27.141   1.372  1.00  0.00      B    H  
ATOM   2156  H2  HOH B 712      30.132  27.560   1.755  1.00  0.00      B    H  
ATOM   2157  O   HOH B 713      33.428  27.020  37.868  1.00  0.00      B    O  
ATOM   2158  H1  HOH B 713      33.785  27.093  36.925  1.00  0.00      B    H  
ATOM   2159  H2  HOH B 713      34.243  26.799  38.462  1.00  0.00      B    H  
ATOM   2160  O   HOH B 714       6.096  34.581  32.618  1.00  0.00      B    O  
ATOM   2161  H1  HOH B 714       6.853  33.880  32.630  1.00  0.00      B    H  
ATOM   2162  H2  HOH B 714       6.562  35.466  32.670  1.00  0.00      B    H  
ATOM   2163  O   HOH B 715      10.855  37.841  26.342  1.00  0.00      B    O  
ATOM   2164  H1  HOH B 715      10.021  37.787  25.778  1.00  0.00      B    H  
ATOM   2165  H2  HOH B 715      10.560  37.533  27.312  1.00  0.00      B    H  
ATOM   2166  O   HOH B 716      19.974  16.585  36.577  1.00  0.00      B    O  
ATOM   2167  H1  HOH B 716      20.772  16.001  36.342  1.00  0.00      B    H  
ATOM   2168  H2  HOH B 716      20.282  17.262  37.334  1.00  0.00      B    H  
ATOM   2169  O   HOH B 717      18.168  38.228   7.948  1.00  0.00      B    O  
ATOM   2170  H1  HOH B 717      17.183  38.543   7.861  1.00  0.00      B    H  
ATOM   2171  H2  HOH B 717      18.160  37.548   8.626  1.00  0.00      B    H  
ATOM   2172  O   HOH B 718      20.086   6.617  15.944  1.00  0.00      B    O  
ATOM   2173  H1  HOH B 718      20.656   7.408  15.723  1.00  0.00      B    H  
ATOM   2174  H2  HOH B 718      20.659   6.003  16.578  1.00  0.00      B    H  
ATOM   2175  O   HOH B 719       2.065   1.776  18.411  1.00  0.00      B    O  
ATOM   2176  H1  HOH B 719       2.088   2.768  18.657  1.00  0.00      B    H  
ATOM   2177  H2  HOH B 719       1.853   1.239  19.228  1.00  0.00      B    H  
ATOM   2178  O   HOH B 720      18.134  11.684  31.026  1.00  0.00      B    O  
ATOM   2179  H1  HOH B 720      18.039  12.397  31.749  1.00  0.00      B    H  
ATOM   2180  H2  HOH B 720      17.439  10.988  31.114  1.00  0.00      B    H  
ATOM   2181  O   HOH B 721      27.081  11.082  35.623  1.00  0.00      B    O  
ATOM   2182  H1  HOH B 721      26.538  10.197  35.522  1.00  0.00      B    H  
ATOM   2183  H2  HOH B 721      26.981  11.414  36.621  1.00  0.00      B    H  
ATOM   2184  O   HOH B 722       5.292  24.303  32.991  1.00  0.00      B    O  
ATOM   2185  H1  HOH B 722       5.282  25.313  32.847  1.00  0.00      B    H  
ATOM   2186  H2  HOH B 722       4.680  24.139  33.783  1.00  0.00      B    H  
ATOM   2187  O   HOH B 723       3.017  39.007   2.784  1.00  0.00      B    O  
ATOM   2188  H1  HOH B 723       3.012  38.342   2.025  1.00  0.00      B    H  
ATOM   2189  H2  HOH B 723       2.295  39.666   2.632  1.00  0.00      B    H  
ATOM   2190  O   HOH B 724      28.584  24.168  36.951  1.00  0.00      B    O  
ATOM   2191  H1  HOH B 724      27.805  24.846  37.096  1.00  0.00      B    H  
ATOM   2192  H2  HOH B 724      28.196  23.312  36.622  1.00  0.00      B    H  
ATOM   2193  O   HOH B 725      30.013  22.720  27.946  1.00  0.00      B    O  
ATOM   2194  H1  HOH B 725      30.257  22.374  28.926  1.00  0.00      B    H  
ATOM   2195  H2  HOH B 725      29.438  23.547  28.042  1.00  0.00      B    H  
ATOM   2196  O   HOH B 726       9.301   2.326  32.336  1.00  0.00      B    O  
ATOM   2197  H1  HOH B 726       9.635   3.088  31.704  1.00  0.00      B    H  
ATOM   2198  H2  HOH B 726       9.680   2.509  33.218  1.00  0.00      B    H  
ATOM   2199  O   HOH B 727      38.817  23.787  36.324  1.00  0.00      B    O  
ATOM   2200  H1  HOH B 727      38.366  22.859  36.425  1.00  0.00      B    H  
ATOM   2201  H2  HOH B 727      39.223  23.850  35.368  1.00  0.00      B    H  
ATOM   2202  O   HOH B 728       9.565  30.907  36.841  1.00  0.00      B    O  
ATOM   2203  H1  HOH B 728       8.673  31.125  36.438  1.00  0.00      B    H  
ATOM   2204  H2  HOH B 728       9.816  29.978  36.608  1.00  0.00      B    H  
ATOM   2205  O   HOH B 729      14.015  20.092  32.029  1.00  0.00      B    O  
ATOM   2206  H1  HOH B 729      13.053  20.000  32.168  1.00  0.00      B    H  
ATOM   2207  H2  HOH B 729      14.431  19.209  31.585  1.00  0.00      B    H  
ATOM   2208  O   HOH B 730      30.934  10.360  33.315  1.00  0.00      B    O  
ATOM   2209  H1  HOH B 730      31.910  10.466  33.470  1.00  0.00      B    H  
ATOM   2210  H2  HOH B 730      30.925   9.464  32.847  1.00  0.00      B    H  
ATOM   2211  O   HOH B 731      30.489  25.726  27.442  1.00  0.00      B    O  
ATOM   2212  H1  HOH B 731      29.538  25.634  27.860  1.00  0.00      B    H  
ATOM   2213  H2  HOH B 731      30.805  26.690  27.583  1.00  0.00      B    H  
ATOM   2214  O   HOH B 732      11.478  21.773   0.185  1.00  0.00      B    O  
ATOM   2215  H1  HOH B 732      11.866  20.874   0.242  1.00  0.00      B    H  
ATOM   2216  H2  HOH B 732      11.784  22.145   1.098  1.00  0.00      B    H  
ATOM   2217  O   HOH B 733      16.727  27.199  26.758  1.00  0.00      B    O  
ATOM   2218  H1  HOH B 733      16.282  28.057  26.965  1.00  0.00      B    H  
ATOM   2219  H2  HOH B 733      16.474  26.469  27.404  1.00  0.00      B    H  
ATOM   2220  O   HOH B 734       5.993  26.332  18.257  1.00  0.00      B    O  
ATOM   2221  H1  HOH B 734       6.813  26.238  18.847  1.00  0.00      B    H  
ATOM   2222  H2  HOH B 734       5.567  25.390  18.073  1.00  0.00      B    H  
ATOM   2223  O   HOH B 735      21.042   8.176  18.568  1.00  0.00      B    O  
ATOM   2224  H1  HOH B 735      20.306   7.621  18.182  1.00  0.00      B    H  
ATOM   2225  H2  HOH B 735      21.898   7.760  18.217  1.00  0.00      B    H  
ATOM   2226  O   HOH B 736      22.221  22.645  37.865  1.00  0.00      B    O  
ATOM   2227  H1  HOH B 736      21.943  23.467  38.406  1.00  0.00      B    H  
ATOM   2228  H2  HOH B 736      21.894  22.655  36.898  1.00  0.00      B    H  
ATOM   2229  O   HOH B 737       3.561   7.723   9.809  1.00  0.00      B    O  
ATOM   2230  H1  HOH B 737       3.738   8.204  10.657  1.00  0.00      B    H  
ATOM   2231  H2  HOH B 737       4.311   7.953   9.148  1.00  0.00      B    H  
ATOM   2232  O   HOH B 738       0.621  17.408  17.993  1.00  0.00      B    O  
ATOM   2233  H1  HOH B 738       0.040  16.587  17.781  1.00  0.00      B    H  
ATOM   2234  H2  HOH B 738       0.615  17.462  18.995  1.00  0.00      B    H  
ATOM   2235  O   HOH B 739       1.521  32.985  10.562  1.00  0.00      B    O  
ATOM   2236  H1  HOH B 739       2.406  33.204  10.105  1.00  0.00      B    H  
ATOM   2237  H2  HOH B 739       1.082  33.886  10.820  1.00  0.00      B    H  
ATOM   2238  O   HOH B 740       7.880  20.760  21.693  1.00  0.00      B    O  
ATOM   2239  H1  HOH B 740       8.096  20.069  22.410  1.00  0.00      B    H  
ATOM   2240  H2  HOH B 740       8.412  20.539  20.877  1.00  0.00      B    H  
ATOM   2241  O   HOH B 741      33.664  29.120  29.135  1.00  0.00      B    O  
ATOM   2242  H1  HOH B 741      33.965  28.408  28.529  1.00  0.00      B    H  
ATOM   2243  H2  HOH B 741      33.717  30.046  28.669  1.00  0.00      B    H  
ATOM   2244  O   HOH B 742      17.262  16.645  11.903  1.00  0.00      B    O  
ATOM   2245  H1  HOH B 742      17.819  15.972  11.373  1.00  0.00      B    H  
ATOM   2246  H2  HOH B 742      16.825  16.086  12.628  1.00  0.00      B    H  
ATOM   2247  O   HOH B 743       8.757  22.874   8.244  1.00  0.00      B    O  
ATOM   2248  H1  HOH B 743       8.372  22.895   7.350  1.00  0.00      B    H  
ATOM   2249  H2  HOH B 743       8.960  23.831   8.470  1.00  0.00      B    H  
ATOM   2250  O   HOH B 744      14.711  29.764  39.155  1.00  0.00      B    O  
ATOM   2251  H1  HOH B 744      14.264  29.252  39.962  1.00  0.00      B    H  
ATOM   2252  H2  HOH B 744      14.123  29.533  38.324  1.00  0.00      B    H  
ATOM   2253  O   HOH B 745       0.954   8.130  32.909  1.00  0.00      B    O  
ATOM   2254  H1  HOH B 745       1.473   8.882  33.342  1.00  0.00      B    H  
ATOM   2255  H2  HOH B 745       1.614   7.569  32.401  1.00  0.00      B    H  
ATOM   2256  O   HOH B 746      33.617  36.568  15.645  1.00  0.00      B    O  
ATOM   2257  H1  HOH B 746      33.342  36.810  14.666  1.00  0.00      B    H  
ATOM   2258  H2  HOH B 746      33.658  37.466  16.187  1.00  0.00      B    H  
ATOM   2259  O   HOH B 747      26.450  27.476  30.522  1.00  0.00      B    O  
ATOM   2260  H1  HOH B 747      26.735  26.943  31.273  1.00  0.00      B    H  
ATOM   2261  H2  HOH B 747      25.491  27.829  30.758  1.00  0.00      B    H  
ATOM   2262  O   HOH B 748       9.207   5.381  28.150  1.00  0.00      B    O  
ATOM   2263  H1  HOH B 748       9.420   5.683  27.184  1.00  0.00      B    H  
ATOM   2264  H2  HOH B 748       8.378   5.856  28.540  1.00  0.00      B    H  
ATOM   2265  O   HOH B 749      35.834  13.067  31.550  1.00  0.00      B    O  
ATOM   2266  H1  HOH B 749      35.099  13.334  32.266  1.00  0.00      B    H  
ATOM   2267  H2  HOH B 749      36.734  13.494  31.863  1.00  0.00      B    H  
ATOM   2268  O   HOH B 750      26.111   2.185  32.108  1.00  0.00      B    O  
ATOM   2269  H1  HOH B 750      26.537   2.032  31.172  1.00  0.00      B    H  
ATOM   2270  H2  HOH B 750      26.200   3.193  32.382  1.00  0.00      B    H  
ATOM   2271  O   HOH B 751      31.727   9.732   1.992  1.00  0.00      B    O  
ATOM   2272  H1  HOH B 751      31.949   9.748   3.050  1.00  0.00      B    H  
ATOM   2273  H2  HOH B 751      30.886   9.177   1.862  1.00  0.00      B    H  
ATOM   2274  O   HOH B 752       7.429  30.143   8.113  1.00  0.00      B    O  
ATOM   2275  H1  HOH B 752       8.031  29.735   7.419  1.00  0.00      B    H  
ATOM   2276  H2  HOH B 752       7.266  29.387   8.739  1.00  0.00      B    H  
ATOM   2277  O   HOH B 753       2.528   9.476  17.933  1.00  0.00      B    O  
ATOM   2278  H1  HOH B 753       2.814   8.873  17.147  1.00  0.00      B    H  
ATOM   2279  H2  HOH B 753       2.612   8.924  18.799  1.00  0.00      B    H  
ATOM   2280  O   HOH B 754      37.756  39.279  36.961  1.00  0.00      B    O  
ATOM   2281  H1  HOH B 754      37.294  38.893  37.733  1.00  0.00      B    H  
ATOM   2282  H2  HOH B 754      38.111  38.532  36.346  1.00  0.00      B    H  
ATOM   2283  O   HOH B 755      28.990   5.954  21.052  1.00  0.00      B    O  
ATOM   2284  H1  HOH B 755      28.307   6.688  20.738  1.00  0.00      B    H  
ATOM   2285  H2  HOH B 755      29.629   6.434  21.735  1.00  0.00      B    H  
ATOM   2286  O   HOH B 756      35.821   2.080  31.809  1.00  0.00      B    O  
ATOM   2287  H1  HOH B 756      35.849   1.048  31.977  1.00  0.00      B    H  
ATOM   2288  H2  HOH B 756      36.138   2.478  32.631  1.00  0.00      B    H  
ATOM   2289  O   HOH B 757      33.609   9.668  30.756  1.00  0.00      B    O  
ATOM   2290  H1  HOH B 757      33.115   9.991  29.934  1.00  0.00      B    H  
ATOM   2291  H2  HOH B 757      34.601   9.770  30.497  1.00  0.00      B    H  
ATOM   2292  O   HOH B 758      38.154  27.008  12.067  1.00  0.00      B    O  
ATOM   2293  H1  HOH B 758      37.149  27.220  12.279  1.00  0.00      B    H  
ATOM   2294  H2  HOH B 758      38.427  27.343  11.125  1.00  0.00      B    H  
ATOM   2295  O   HOH B 759      36.403  11.847   5.778  1.00  0.00      B    O  
ATOM   2296  H1  HOH B 759      35.699  12.552   5.715  1.00  0.00      B    H  
ATOM   2297  H2  HOH B 759      36.643  11.586   4.800  1.00  0.00      B    H  
ATOM   2298  O   HOH B 760      19.177  24.156  28.391  1.00  0.00      B    O  
ATOM   2299  H1  HOH B 760      19.994  24.713  28.528  1.00  0.00      B    H  
ATOM   2300  H2  HOH B 760      19.416  23.222  28.312  1.00  0.00      B    H  
ATOM   2301  O   HOH B 761      12.776   1.121  34.745  1.00  0.00      B    O  
ATOM   2302  H1  HOH B 761      12.860   2.100  34.625  1.00  0.00      B    H  
ATOM   2303  H2  HOH B 761      12.861   0.734  33.740  1.00  0.00      B    H  
ATOM   2304  O   HOH B 762      35.988   4.348  28.401  1.00  0.00      B    O  
ATOM   2305  H1  HOH B 762      36.680   3.656  28.761  1.00  0.00      B    H  
ATOM   2306  H2  HOH B 762      35.655   4.051  27.459  1.00  0.00      B    H  
ATOM   2307  O   HOH B 763       8.448  37.756  12.421  1.00  0.00      B    O  
ATOM   2308  H1  HOH B 763       9.364  37.337  12.181  1.00  0.00      B    H  
ATOM   2309  H2  HOH B 763       8.634  38.702  12.655  1.00  0.00      B    H  
ATOM   2310  O   HOH B 764      13.411  23.066  22.483  1.00  0.00      B    O  
ATOM   2311  H1  HOH B 764      13.107  23.998  22.182  1.00  0.00      B    H  
ATOM   2312  H2  HOH B 764      14.348  23.240  22.943  1.00  0.00      B    H  
ATOM   2313  O   HOH B 765      27.923   8.156  33.742  1.00  0.00      B    O  
ATOM   2314  H1  HOH B 765      28.763   8.529  34.190  1.00  0.00      B    H  
ATOM   2315  H2  HOH B 765      27.747   7.332  34.275  1.00  0.00      B    H  
ATOM   2316  O   HOH B 766      32.018   9.634  11.892  1.00  0.00      B    O  
ATOM   2317  H1  HOH B 766      32.425  10.017  12.725  1.00  0.00      B    H  
ATOM   2318  H2  HOH B 766      31.912   8.590  12.010  1.00  0.00      B    H  
ATOM   2319  O   HOH B 767      22.822  37.844  15.351  1.00  0.00      B    O  
ATOM   2320  H1  HOH B 767      22.191  37.485  14.645  1.00  0.00      B    H  
ATOM   2321  H2  HOH B 767      22.609  38.835  15.356  1.00  0.00      B    H  
ATOM   2322  O   HOH B 768       5.117   7.317  29.637  1.00  0.00      B    O  
ATOM   2323  H1  HOH B 768       4.559   6.532  29.355  1.00  0.00      B    H  
ATOM   2324  H2  HOH B 768       4.534   8.157  29.542  1.00  0.00      B    H  
ATOM   2325  O   HOH B 769      23.248  17.888  35.798  1.00  0.00      B    O  
ATOM   2326  H1  HOH B 769      22.526  18.519  36.162  1.00  0.00      B    H  
ATOM   2327  H2  HOH B 769      22.931  16.886  35.701  1.00  0.00      B    H  
ATOM   2328  O   HOH B 770      19.210  37.055   4.090  1.00  0.00      B    O  
ATOM   2329  H1  HOH B 770      18.484  36.322   3.923  1.00  0.00      B    H  
ATOM   2330  H2  HOH B 770      20.110  36.576   4.048  1.00  0.00      B    H  
ATOM   2331  O   HOH B 771       9.347   3.712  11.724  1.00  0.00      B    O  
ATOM   2332  H1  HOH B 771       8.576   4.039  12.318  1.00  0.00      B    H  
ATOM   2333  H2  HOH B 771       8.901   3.412  10.839  1.00  0.00      B    H  
ATOM   2334  O   HOH B 772      11.596   7.049  38.402  1.00  0.00      B    O  
ATOM   2335  H1  HOH B 772      11.041   7.624  37.792  1.00  0.00      B    H  
ATOM   2336  H2  HOH B 772      12.145   6.300  37.964  1.00  0.00      B    H  
ATOM   2337  O   HOH B 773      31.727  20.658   1.726  1.00  0.00      B    O  
ATOM   2338  H1  HOH B 773      31.560  20.943   2.663  1.00  0.00      B    H  
ATOM   2339  H2  HOH B 773      31.274  21.258   1.067  1.00  0.00      B    H  
ATOM   2340  O   HOH B 774      32.188  29.912   3.175  1.00  0.00      B    O  
ATOM   2341  H1  HOH B 774      32.907  29.485   2.677  1.00  0.00      B    H  
ATOM   2342  H2  HOH B 774      32.586  30.618   3.823  1.00  0.00      B    H  
ATOM   2343  O   HOH B 775      20.397  32.408  17.811  1.00  0.00      B    O  
ATOM   2344  H1  HOH B 775      21.149  32.460  17.178  1.00  0.00      B    H  
ATOM   2345  H2  HOH B 775      19.623  32.943  17.439  1.00  0.00      B    H  
ATOM   2346  O   HOH B 776      30.695   6.433   4.645  1.00  0.00      B    O  
ATOM   2347  H1  HOH B 776      29.951   5.864   4.366  1.00  0.00      B    H  
ATOM   2348  H2  HOH B 776      30.539   6.712   5.600  1.00  0.00      B    H  
ATOM   2349  O   HOH B 777      19.649  38.202  37.098  1.00  0.00      B    O  
ATOM   2350  H1  HOH B 777      19.423  37.388  37.609  1.00  0.00      B    H  
ATOM   2351  H2  HOH B 777      20.655  38.342  37.203  1.00  0.00      B    H  
ATOM   2352  O   HOH B 778      38.104   8.509   1.542  1.00  0.00      B    O  
ATOM   2353  H1  HOH B 778      38.953   8.914   1.940  1.00  0.00      B    H  
ATOM   2354  H2  HOH B 778      38.133   8.954   0.550  1.00  0.00      B    H  
ATOM   2355  O   HOH B 779      27.338   1.353  39.359  1.00  0.00      B    O  
ATOM   2356  H1  HOH B 779      26.560   1.193  38.747  1.00  0.00      B    H  
ATOM   2357  H2  HOH B 779      28.174   1.268  38.769  1.00  0.00      B    H  
ATOM   2358  O   HOH B 780      13.892  25.410  32.905  1.00  0.00      B    O  
ATOM   2359  H1  HOH B 780      14.111  26.377  33.116  1.00  0.00      B    H  
ATOM   2360  H2  HOH B 780      13.180  25.445  32.163  1.00  0.00      B    H  
ATOM   2361  O   HOH B 781      18.523  26.044  -0.026  1.00  0.00      B    O  
ATOM   2362  H1  HOH B 781      17.655  26.638  -0.200  1.00  0.00      B    H  
ATOM   2363  H2  HOH B 781      18.364  25.671   0.883  1.00  0.00      B    H  
ATOM   2364  O   HOH B 782      36.876  34.925   2.736  1.00  0.00      B    O  
ATOM   2365  H1  HOH B 782      36.506  33.982   2.786  1.00  0.00      B    H  
ATOM   2366  H2  HOH B 782      36.074  35.560   2.465  1.00  0.00      B    H  
ATOM   2367  O   HOH B 783      29.034   4.963  27.118  1.00  0.00      B    O  
ATOM   2368  H1  HOH B 783      29.406   4.405  26.318  1.00  0.00      B    H  
ATOM   2369  H2  HOH B 783      29.241   5.954  26.880  1.00  0.00      B    H  
ATOM   2370  O   HOH B 784      21.962   6.375  24.748  1.00  0.00      B    O  
ATOM   2371  H1  HOH B 784      21.512   7.285  24.945  1.00  0.00      B    H  
ATOM   2372  H2  HOH B 784      21.494   6.013  23.883  1.00  0.00      B    H  
ATOM   2373  O   HOH B 785      18.369   1.152  22.246  1.00  0.00      B    O  
ATOM   2374  H1  HOH B 785      17.912   1.777  21.593  1.00  0.00      B    H  
ATOM   2375  H2  HOH B 785      19.275   0.971  21.913  1.00  0.00      B    H  
ATOM   2376  O   HOH B 786      16.288  25.794  19.164  1.00  0.00      B    O  
ATOM   2377  H1  HOH B 786      16.018  25.820  20.097  1.00  0.00      B    H  
ATOM   2378  H2  HOH B 786      17.117  26.387  19.135  1.00  0.00      B    H  
ATOM   2379  O   HOH B 787       5.470   1.729  19.081  1.00  0.00      B    O  
ATOM   2380  H1  HOH B 787       5.221   1.600  18.107  1.00  0.00      B    H  
ATOM   2381  H2  HOH B 787       6.222   1.060  19.223  1.00  0.00      B    H  
ATOM   2382  O   HOH B 788       3.599  18.073   7.478  1.00  0.00      B    O  
ATOM   2383  H1  HOH B 788       2.784  17.467   7.279  1.00  0.00      B    H  
ATOM   2384  H2  HOH B 788       3.296  19.036   7.554  1.00  0.00      B    H  
ATOM   2385  O   HOH B 789      21.471  26.805  29.513  1.00  0.00      B    O  
ATOM   2386  H1  HOH B 789      21.153  27.070  30.421  1.00  0.00      B    H  
ATOM   2387  H2  HOH B 789      20.843  27.131  28.821  1.00  0.00      B    H  
ATOM   2388  O   HOH B 790      31.079  17.162  19.381  1.00  0.00      B    O  
ATOM   2389  H1  HOH B 790      31.300  17.444  20.379  1.00  0.00      B    H  
ATOM   2390  H2  HOH B 790      30.161  16.736  19.306  1.00  0.00      B    H  
ATOM   2391  O   HOH B 791       7.508  34.663   6.947  1.00  0.00      B    O  
ATOM   2392  H1  HOH B 791       6.591  34.751   7.356  1.00  0.00      B    H  
ATOM   2393  H2  HOH B 791       7.423  33.855   6.332  1.00  0.00      B    H  
ATOM   2394  O   HOH B 792      25.995  36.152   6.342  1.00  0.00      B    O  
ATOM   2395  H1  HOH B 792      26.988  36.214   6.094  1.00  0.00      B    H  
ATOM   2396  H2  HOH B 792      25.897  35.347   6.950  1.00  0.00      B    H  
ATOM   2397  O   HOH B 793      12.630  17.024  21.771  1.00  0.00      B    O  
ATOM   2398  H1  HOH B 793      13.238  17.680  22.331  1.00  0.00      B    H  
ATOM   2399  H2  HOH B 793      12.926  16.081  21.953  1.00  0.00      B    H  
ATOM   2400  O   HOH B 794       1.709  24.401  11.144  1.00  0.00      B    O  
ATOM   2401  H1  HOH B 794       1.607  23.867  10.290  1.00  0.00      B    H  
ATOM   2402  H2  HOH B 794       2.719  24.532  11.290  1.00  0.00      B    H  
ATOM   2403  O   HOH B 795      24.660  17.706   7.299  1.00  0.00      B    O  
ATOM   2404  H1  HOH B 795      23.995  17.379   6.610  1.00  0.00      B    H  
ATOM   2405  H2  HOH B 795      24.781  16.940   7.973  1.00  0.00      B    H  
ATOM   2406  O   HOH B 796       1.826  19.754  32.371  1.00  0.00      B    O  
ATOM   2407  H1  HOH B 796       2.656  19.885  31.776  1.00  0.00      B    H  
ATOM   2408  H2  HOH B 796       2.092  19.874  33.398  1.00  0.00      B    H  
ATOM   2409  O   HOH B 797      22.708  38.789   9.134  1.00  0.00      B    O  
ATOM   2410  H1  HOH B 797      23.492  38.147   8.983  1.00  0.00      B    H  
ATOM   2411  H2  HOH B 797      22.260  38.549   9.993  1.00  0.00      B    H  
ATOM   2412  O   HOH B 798      36.629  27.051   4.014  1.00  0.00      B    O  
ATOM   2413  H1  HOH B 798      36.185  27.763   4.546  1.00  0.00      B    H  
ATOM   2414  H2  HOH B 798      35.924  26.355   3.881  1.00  0.00      B    H  
ATOM   2415  O   HOH B 799       4.079  19.842  31.064  1.00  0.00      B    O  
ATOM   2416  H1  HOH B 799       5.087  19.936  31.138  1.00  0.00      B    H  
ATOM   2417  H2  HOH B 799       3.953  19.086  30.438  1.00  0.00      B    H  
ATOM   2418  O   HOH B 800      21.159  28.403  38.325  1.00  0.00      B    O  
ATOM   2419  H1  HOH B 800      22.147  28.175  38.270  1.00  0.00      B    H  
ATOM   2420  H2  HOH B 800      20.676  27.546  37.979  1.00  0.00      B    H  
ATOM   2421  O   HOH B 801      25.185  15.183   2.625  1.00  0.00      B    O  
ATOM   2422  H1  HOH B 801      25.945  15.242   3.327  1.00  0.00      B    H  
ATOM   2423  H2  HOH B 801      24.510  14.554   3.067  1.00  0.00      B    H  
ATOM   2424  O   HOH B 802      21.539  32.257   9.545  1.00  0.00      B    O  
ATOM   2425  H1  HOH B 802      21.967  32.462   8.625  1.00  0.00      B    H  
ATOM   2426  H2  HOH B 802      20.802  32.914   9.708  1.00  0.00      B    H  
ATOM   2427  O   HOH B 803      22.367  19.337  31.442  1.00  0.00      B    O  
ATOM   2428  H1  HOH B 803      22.789  18.642  32.015  1.00  0.00      B    H  
ATOM   2429  H2  HOH B 803      22.960  19.407  30.597  1.00  0.00      B    H  
ATOM   2430  O   HOH B 804      11.434  26.862  17.264  1.00  0.00      B    O  
ATOM   2431  H1  HOH B 804      10.655  26.260  16.879  1.00  0.00      B    H  
ATOM   2432  H2  HOH B 804      12.305  26.604  16.884  1.00  0.00      B    H  
ATOM   2433  O   HOH B 805      10.678   4.197   1.236  1.00  0.00      B    O  
ATOM   2434  H1  HOH B 805      11.542   4.489   1.624  1.00  0.00      B    H  
ATOM   2435  H2  HOH B 805      10.143   3.782   2.027  1.00  0.00      B    H  
ATOM   2436  O   HOH B 806      26.517  13.090  19.025  1.00  0.00      B    O  
ATOM   2437  H1  HOH B 806      26.303  13.399  19.964  1.00  0.00      B    H  
ATOM   2438  H2  HOH B 806      25.655  12.674  18.704  1.00  0.00      B    H  
ATOM   2439  O   HOH B 807      29.187  12.681  18.824  1.00  0.00      B    O  
ATOM   2440  H1  HOH B 807      28.215  12.755  19.100  1.00  0.00      B    H  
ATOM   2441  H2  HOH B 807      29.733  13.397  19.234  1.00  0.00      B    H  
ATOM   2442  O   HOH B 808      36.305  23.431  15.695  1.00  0.00      B    O  
ATOM   2443  H1  HOH B 808      35.846  24.205  15.254  1.00  0.00      B    H  
ATOM   2444  H2  HOH B 808      35.587  22.889  16.119  1.00  0.00      B    H  
ATOM   2445  O   HOH B 809      30.811  22.102  38.610  1.00  0.00      B    O  
ATOM   2446  H1  HOH B 809      30.460  22.982  38.918  1.00  0.00      B    H  
ATOM   2447  H2  HOH B 809      30.447  21.918  37.678  1.00  0.00      B    H  
ATOM   2448  O   HOH B 810      33.685   6.154  26.427  1.00  0.00      B    O  
ATOM   2449  H1  HOH B 810      33.668   5.706  25.541  1.00  0.00      B    H  
ATOM   2450  H2  HOH B 810      34.394   5.629  26.921  1.00  0.00      B    H  
ATOM   2451  O   HOH B 811      28.027  24.347  21.765  1.00  0.00      B    O  
ATOM   2452  H1  HOH B 811      27.444  24.019  22.523  1.00  0.00      B    H  
ATOM   2453  H2  HOH B 811      27.764  23.844  20.922  1.00  0.00      B    H  
ATOM   2454  O   HOH B 812      29.759  28.910  23.524  1.00  0.00      B    O  
ATOM   2455  H1  HOH B 812      29.882  28.654  22.615  1.00  0.00      B    H  
ATOM   2456  H2  HOH B 812      30.539  29.497  23.777  1.00  0.00      B    H  
ATOM   2457  O   HOH B 813      21.024  24.745  -0.009  1.00  0.00      B    O  
ATOM   2458  H1  HOH B 813      20.101  25.173  -0.230  1.00  0.00      B    H  
ATOM   2459  H2  HOH B 813      21.211  25.024   0.955  1.00  0.00      B    H  
ATOM   2460  O   HOH B 814      29.787   6.022  15.978  1.00  0.00      B    O  
ATOM   2461  H1  HOH B 814      30.009   6.799  16.631  1.00  0.00      B    H  
ATOM   2462  H2  HOH B 814      30.389   6.076  15.171  1.00  0.00      B    H  
ATOM   2463  O   HOH B 815      21.377   8.033   1.662  1.00  0.00      B    O  
ATOM   2464  H1  HOH B 815      22.161   8.083   2.321  1.00  0.00      B    H  
ATOM   2465  H2  HOH B 815      20.693   8.714   1.967  1.00  0.00      B    H  
ATOM   2466  O   HOH B 816      17.331   0.537  37.468  1.00  0.00      B    O  
ATOM   2467  H1  HOH B 816      18.158  -0.009  37.608  1.00  0.00      B    H  
ATOM   2468  H2  HOH B 816      16.590  -0.002  37.816  1.00  0.00      B    H  
ATOM   2469  O   HOH B 817      28.458  31.860  10.212  1.00  0.00      B    O  
ATOM   2470  H1  HOH B 817      28.580  30.857   9.915  1.00  0.00      B    H  
ATOM   2471  H2  HOH B 817      29.261  32.419   9.898  1.00  0.00      B    H  
ATOM   2472  O   HOH B 818      12.157  14.067  13.712  1.00  0.00      B    O  
ATOM   2473  H1  HOH B 818      11.922  14.546  14.552  1.00  0.00      B    H  
ATOM   2474  H2  HOH B 818      12.296  13.108  13.933  1.00  0.00      B    H  
ATOM   2475  O   HOH B 819       2.502  22.655   4.634  1.00  0.00      B    O  
ATOM   2476  H1  HOH B 819       1.740  22.709   5.281  1.00  0.00      B    H  
ATOM   2477  H2  HOH B 819       2.345  23.420   4.005  1.00  0.00      B    H  
ATOM   2478  O   HOH B 820      38.732  31.863   4.275  1.00  0.00      B    O  
ATOM   2479  H1  HOH B 820      39.312  32.240   5.057  1.00  0.00      B    H  
ATOM   2480  H2  HOH B 820      38.972  32.413   3.476  1.00  0.00      B    H  
ATOM   2481  O   HOH B 821      28.789   4.775   7.553  1.00  0.00      B    O  
ATOM   2482  H1  HOH B 821      29.490   4.030   7.591  1.00  0.00      B    H  
ATOM   2483  H2  HOH B 821      27.936   4.370   7.929  1.00  0.00      B    H  
ATOM   2484  O   HOH B 822       5.487   1.623   8.180  1.00  0.00      B    O  
ATOM   2485  H1  HOH B 822       5.254   1.763   7.238  1.00  0.00      B    H  
ATOM   2486  H2  HOH B 822       6.423   1.207   8.147  1.00  0.00      B    H  
ATOM   2487  O   HOH B 823      22.653   5.460  12.771  1.00  0.00      B    O  
ATOM   2488  H1  HOH B 823      22.166   5.994  12.064  1.00  0.00      B    H  
ATOM   2489  H2  HOH B 823      23.571   5.272  12.395  1.00  0.00      B    H  
ATOM   2490  O   HOH B 824      16.636  15.410   3.390  1.00  0.00      B    O  
ATOM   2491  H1  HOH B 824      16.067  15.141   4.118  1.00  0.00      B    H  
ATOM   2492  H2  HOH B 824      17.247  14.661   3.082  1.00  0.00      B    H  
ATOM   2493  O   HOH B 825      19.662   4.518  20.373  1.00  0.00      B    O  
ATOM   2494  H1  HOH B 825      19.909   3.591  20.078  1.00  0.00      B    H  
ATOM   2495  H2  HOH B 825      19.316   4.977  19.571  1.00  0.00      B    H  
ATOM   2496  O   HOH B 826      18.118  30.658   2.890  1.00  0.00      B    O  
ATOM   2497  H1  HOH B 826      18.421  31.425   3.489  1.00  0.00      B    H  
ATOM   2498  H2  HOH B 826      18.806  29.956   2.998  1.00  0.00      B    H  
ATOM   2499  O   HOH B 827       7.116  25.982  29.285  1.00  0.00      B    O  
ATOM   2500  H1  HOH B 827       6.419  25.907  30.025  1.00  0.00      B    H  
ATOM   2501  H2  HOH B 827       7.470  25.021  29.191  1.00  0.00      B    H  
ATOM   2502  O   HOH B 828       7.805  32.533   9.709  1.00  0.00      B    O  
ATOM   2503  H1  HOH B 828       8.770  32.635   9.482  1.00  0.00      B    H  
ATOM   2504  H2  HOH B 828       7.521  31.583   9.319  1.00  0.00      B    H  
ATOM   2505  O   HOH B 829      20.807  36.742  13.855  1.00  0.00      B    O  
ATOM   2506  H1  HOH B 829      20.369  35.815  13.760  1.00  0.00      B    H  
ATOM   2507  H2  HOH B 829      20.227  37.379  13.291  1.00  0.00      B    H  
ATOM   2508  O   HOH B 830       3.715  25.724   7.639  1.00  0.00      B    O  
ATOM   2509  H1  HOH B 830       3.911  25.768   6.674  1.00  0.00      B    H  
ATOM   2510  H2  HOH B 830       4.195  24.953   8.075  1.00  0.00      B    H  
ATOM   2511  O   HOH B 831       3.106  14.291  27.801  1.00  0.00      B    O  
ATOM   2512  H1  HOH B 831       2.709  14.248  28.726  1.00  0.00      B    H  
ATOM   2513  H2  HOH B 831       3.743  15.089  27.755  1.00  0.00      B    H  
ATOM   2514  O   HOH B 832       4.030  17.176  26.217  1.00  0.00      B    O  
ATOM   2515  H1  HOH B 832       4.434  17.402  25.335  1.00  0.00      B    H  
ATOM   2516  H2  HOH B 832       3.306  17.898  26.441  1.00  0.00      B    H  
ATOM   2517  O   HOH B 833       8.601  32.991  38.726  1.00  0.00      B    O  
ATOM   2518  H1  HOH B 833       7.859  33.414  38.115  1.00  0.00      B    H  
ATOM   2519  H2  HOH B 833       8.998  32.256  38.188  1.00  0.00      B    H  
ATOM   2520  O   HOH B 834      29.040   9.941  20.531  1.00  0.00      B    O  
ATOM   2521  H1  HOH B 834      29.470  10.382  19.744  1.00  0.00      B    H  
ATOM   2522  H2  HOH B 834      29.607  10.199  21.315  1.00  0.00      B    H  
ATOM   2523  O   HOH B 835       1.959   6.079  31.201  1.00  0.00      B    O  
ATOM   2524  H1  HOH B 835       1.450   5.248  31.025  1.00  0.00      B    H  
ATOM   2525  H2  HOH B 835       2.992   5.958  30.982  1.00  0.00      B    H  
ATOM   2526  O   HOH B 836      32.648  14.209   8.181  1.00  0.00      B    O  
ATOM   2527  H1  HOH B 836      32.209  14.096   9.130  1.00  0.00      B    H  
ATOM   2528  H2  HOH B 836      33.294  14.987   8.194  1.00  0.00      B    H  
ATOM   2529  O   HOH B 837      37.885   6.592  22.987  1.00  0.00      B    O  
ATOM   2530  H1  HOH B 837      37.401   5.732  22.994  1.00  0.00      B    H  
ATOM   2531  H2  HOH B 837      38.225   6.749  23.985  1.00  0.00      B    H  
ATOM   2532  O   HOH B 838      16.790  24.642   2.872  1.00  0.00      B    O  
ATOM   2533  H1  HOH B 838      16.165  24.779   2.088  1.00  0.00      B    H  
ATOM   2534  H2  HOH B 838      16.411  23.986   3.582  1.00  0.00      B    H  
ATOM   2535  O   HOH B 839       1.276  23.541  38.454  1.00  0.00      B    O  
ATOM   2536  H1  HOH B 839       1.439  24.507  38.306  1.00  0.00      B    H  
ATOM   2537  H2  HOH B 839       0.608  23.400  37.702  1.00  0.00      B    H  
ATOM   2538  O   HOH B 840      13.914  25.020  10.810  1.00  0.00      B    O  
ATOM   2539  H1  HOH B 840      14.031  25.429  11.720  1.00  0.00      B    H  
ATOM   2540  H2  HOH B 840      14.695  24.387  10.685  1.00  0.00      B    H  
ATOM   2541  O   HOH B 841      25.334   5.316  21.831  1.00  0.00      B    O  
ATOM   2542  H1  HOH B 841      25.668   4.344  22.067  1.00  0.00      B    H  
ATOM   2543  H2  HOH B 841      25.473   5.444  20.816  1.00  0.00      B    H  
ATOM   2544  O   HOH B 842       0.789   7.439  28.790  1.00  0.00      B    O  
ATOM   2545  H1  HOH B 842       1.332   7.010  29.552  1.00  0.00      B    H  
ATOM   2546  H2  HOH B 842      -0.179   7.172  28.887  1.00  0.00      B    H  
ATOM   2547  O   HOH B 843      29.605  36.834  29.136  1.00  0.00      B    O  
ATOM   2548  H1  HOH B 843      28.596  36.962  29.284  1.00  0.00      B    H  
ATOM   2549  H2  HOH B 843      29.679  36.182  28.382  1.00  0.00      B    H  
ATOM   2550  O   HOH B 844      18.194  37.870  30.227  1.00  0.00      B    O  
ATOM   2551  H1  HOH B 844      18.297  36.850  30.373  1.00  0.00      B    H  
ATOM   2552  H2  HOH B 844      17.837  37.917  29.258  1.00  0.00      B    H  
ATOM   2553  O   HOH B 845      35.711   4.425   8.295  1.00  0.00      B    O  
ATOM   2554  H1  HOH B 845      36.156   5.342   8.385  1.00  0.00      B    H  
ATOM   2555  H2  HOH B 845      36.462   3.689   8.513  1.00  0.00      B    H  
ATOM   2556  O   HOH B 846      23.445  20.001   1.841  1.00  0.00      B    O  
ATOM   2557  H1  HOH B 846      22.551  19.503   1.962  1.00  0.00      B    H  
ATOM   2558  H2  HOH B 846      24.172  19.328   1.806  1.00  0.00      B    H  
ATOM   2559  O   HOH B 847      38.590   1.343   3.826  1.00  0.00      B    O  
ATOM   2560  H1  HOH B 847      37.635   1.683   3.778  1.00  0.00      B    H  
ATOM   2561  H2  HOH B 847      39.159   2.061   4.192  1.00  0.00      B    H  
ATOM   2562  O   HOH B 848      27.144  13.653  34.468  1.00  0.00      B    O  
ATOM   2563  H1  HOH B 848      27.901  13.805  33.757  1.00  0.00      B    H  
ATOM   2564  H2  HOH B 848      26.977  12.678  34.688  1.00  0.00      B    H  
ATOM   2565  O   HOH B 849      17.003  10.121   5.781  1.00  0.00      B    O  
ATOM   2566  H1  HOH B 849      17.477   9.296   5.392  1.00  0.00      B    H  
ATOM   2567  H2  HOH B 849      17.612  10.721   6.296  1.00  0.00      B    H  
ATOM   2568  O   HOH B 850       9.409   6.762   1.372  1.00  0.00      B    O  
ATOM   2569  H1  HOH B 850      10.212   7.266   1.023  1.00  0.00      B    H  
ATOM   2570  H2  HOH B 850       9.716   5.811   1.305  1.00  0.00      B    H  
ATOM   2571  O   HOH B 851      21.374  34.933   2.943  1.00  0.00      B    O  
ATOM   2572  H1  HOH B 851      21.638  35.635   2.304  1.00  0.00      B    H  
ATOM   2573  H2  HOH B 851      21.409  34.018   2.580  1.00  0.00      B    H  
ATOM   2574  O   HOH B 852      37.936  12.119  19.371  1.00  0.00      B    O  
ATOM   2575  H1  HOH B 852      37.353  12.902  18.946  1.00  0.00      B    H  
ATOM   2576  H2  HOH B 852      37.735  12.065  20.391  1.00  0.00      B    H  
ATOM   2577  O   HOH B 853      11.048   2.017  16.453  1.00  0.00      B    O  
ATOM   2578  H1  HOH B 853      10.810   1.211  15.996  1.00  0.00      B    H  
ATOM   2579  H2  HOH B 853      11.906   1.869  16.963  1.00  0.00      B    H  
ATOM   2580  O   HOH B 854      -0.021  12.591   1.666  1.00  0.00      B    O  
ATOM   2581  H1  HOH B 854      -0.502  11.831   2.106  1.00  0.00      B    H  
ATOM   2582  H2  HOH B 854       0.756  12.871   2.305  1.00  0.00      B    H  
ATOM   2583  O   HOH B 855       2.406  16.737  11.328  1.00  0.00      B    O  
ATOM   2584  H1  HOH B 855       1.545  16.293  10.941  1.00  0.00      B    H  
ATOM   2585  H2  HOH B 855       2.662  16.045  12.019  1.00  0.00      B    H  
ATOM   2586  O   HOH B 856      32.351   7.346  36.088  1.00  0.00      B    O  
ATOM   2587  H1  HOH B 856      32.220   6.610  35.303  1.00  0.00      B    H  
ATOM   2588  H2  HOH B 856      32.526   6.862  36.920  1.00  0.00      B    H  
ATOM   2589  O   HOH B 857      31.284  15.583  34.008  1.00  0.00      B    O  
ATOM   2590  H1  HOH B 857      30.645  15.232  33.303  1.00  0.00      B    H  
ATOM   2591  H2  HOH B 857      31.912  14.853  34.149  1.00  0.00      B    H  
ATOM   2592  O   HOH B 858      13.934  18.005   8.040  1.00  0.00      B    O  
ATOM   2593  H1  HOH B 858      12.984  17.724   8.096  1.00  0.00      B    H  
ATOM   2594  H2  HOH B 858      14.572  17.206   7.971  1.00  0.00      B    H  
ATOM   2595  O   HOH B 859       0.720  27.273  17.422  1.00  0.00      B    O  
ATOM   2596  H1  HOH B 859       1.491  27.690  16.938  1.00  0.00      B    H  
ATOM   2597  H2  HOH B 859       0.969  26.301  17.598  1.00  0.00      B    H  
ATOM   2598  O   HOH B 860      29.478  34.537  38.919  1.00  0.00      B    O  
ATOM   2599  H1  HOH B 860      29.439  34.023  38.075  1.00  0.00      B    H  
ATOM   2600  H2  HOH B 860      28.927  35.404  38.671  1.00  0.00      B    H  
ATOM   2601  O   HOH B 861      23.343  32.656  29.002  1.00  0.00      B    O  
ATOM   2602  H1  HOH B 861      22.621  31.918  29.155  1.00  0.00      B    H  
ATOM   2603  H2  HOH B 861      23.029  33.468  28.394  1.00  0.00      B    H  
ATOM   2604  O   HOH B 862      27.985  30.573  24.769  1.00  0.00      B    O  
ATOM   2605  H1  HOH B 862      28.711  30.023  24.322  1.00  0.00      B    H  
ATOM   2606  H2  HOH B 862      27.885  31.450  24.212  1.00  0.00      B    H  
ATOM   2607  O   HOH B 863      30.369  39.110  35.760  1.00  0.00      B    O  
ATOM   2608  H1  HOH B 863      30.863  38.362  36.274  1.00  0.00      B    H  
ATOM   2609  H2  HOH B 863      29.542  38.706  35.395  1.00  0.00      B    H  
ATOM   2610  O   HOH B 864      15.850   1.720  12.865  1.00  0.00      B    O  
ATOM   2611  H1  HOH B 864      16.668   2.124  12.411  1.00  0.00      B    H  
ATOM   2612  H2  HOH B 864      15.195   1.333  12.197  1.00  0.00      B    H  
ATOM   2613  O   HOH B 865      32.720  30.520  12.298  1.00  0.00      B    O  
ATOM   2614  H1  HOH B 865      32.746  31.095  13.092  1.00  0.00      B    H  
ATOM   2615  H2  HOH B 865      31.966  29.910  12.461  1.00  0.00      B    H  
ATOM   2616  O   HOH B 866       1.966   8.751   1.472  1.00  0.00      B    O  
ATOM   2617  H1  HOH B 866       2.959   8.670   1.570  1.00  0.00      B    H  
ATOM   2618  H2  HOH B 866       1.556   7.901   1.105  1.00  0.00      B    H  
ATOM   2619  O   HOH B 867      14.913  35.211  23.133  1.00  0.00      B    O  
ATOM   2620  H1  HOH B 867      15.147  36.065  22.711  1.00  0.00      B    H  
ATOM   2621  H2  HOH B 867      15.772  34.893  23.676  1.00  0.00      B    H  
ATOM   2622  O   HOH B 868      32.421   6.537   9.186  1.00  0.00      B    O  
ATOM   2623  H1  HOH B 868      32.710   5.546   9.257  1.00  0.00      B    H  
ATOM   2624  H2  HOH B 868      31.641   6.607   8.551  1.00  0.00      B    H  
ATOM   2625  O   HOH B 869      32.698  23.871   1.849  1.00  0.00      B    O  
ATOM   2626  H1  HOH B 869      31.763  23.563   1.577  1.00  0.00      B    H  
ATOM   2627  H2  HOH B 869      32.698  24.873   1.912  1.00  0.00      B    H  
ATOM   2628  O   HOH B 870      27.271  30.041   0.477  1.00  0.00      B    O  
ATOM   2629  H1  HOH B 870      27.309  30.130   1.500  1.00  0.00      B    H  
ATOM   2630  H2  HOH B 870      26.331  30.240   0.184  1.00  0.00      B    H  
ATOM   2631  O   HOH B 871      38.057  18.411  23.027  1.00  0.00      B    O  
ATOM   2632  H1  HOH B 871      37.709  19.196  23.559  1.00  0.00      B    H  
ATOM   2633  H2  HOH B 871      39.047  18.527  23.013  1.00  0.00      B    H  
ATOM   2634  O   HOH B 872       4.576  33.998  15.492  1.00  0.00      B    O  
ATOM   2635  H1  HOH B 872       4.213  33.169  15.136  1.00  0.00      B    H  
ATOM   2636  H2  HOH B 872       4.742  34.725  14.821  1.00  0.00      B    H  
ATOM   2637  O   HOH B 873      24.626   2.556  19.786  1.00  0.00      B    O  
ATOM   2638  H1  HOH B 873      24.088   2.539  18.921  1.00  0.00      B    H  
ATOM   2639  H2  HOH B 873      24.066   2.926  20.615  1.00  0.00      B    H  
ATOM   2640  O   HOH B 874       7.728  16.516  14.031  1.00  0.00      B    O  
ATOM   2641  H1  HOH B 874       7.544  16.147  14.943  1.00  0.00      B    H  
ATOM   2642  H2  HOH B 874       7.111  17.320  13.958  1.00  0.00      B    H  
ATOM   2643  O   HOH B 875      19.861   3.007  27.891  1.00  0.00      B    O  
ATOM   2644  H1  HOH B 875      20.516   3.332  27.187  1.00  0.00      B    H  
ATOM   2645  H2  HOH B 875      20.414   2.559  28.575  1.00  0.00      B    H  
ATOM   2646  O   HOH B 876      16.234   8.791   8.344  1.00  0.00      B    O  
ATOM   2647  H1  HOH B 876      16.393   9.158   7.408  1.00  0.00      B    H  
ATOM   2648  H2  HOH B 876      15.331   8.347   8.371  1.00  0.00      B    H  
ATOM   2649  O   HOH B 877      16.424   0.559   5.118  1.00  0.00      B    O  
ATOM   2650  H1  HOH B 877      17.397   0.554   5.197  1.00  0.00      B    H  
ATOM   2651  H2  HOH B 877      16.143  -0.193   4.463  1.00  0.00      B    H  
ATOM   2652  O   HOH B 878      39.027  23.030  15.993  1.00  0.00      B    O  
ATOM   2653  H1  HOH B 878      38.051  23.173  16.095  1.00  0.00      B    H  
ATOM   2654  H2  HOH B 878      39.270  23.756  15.353  1.00  0.00      B    H  
ATOM   2655  O   HOH B 879       0.754  24.476  33.911  1.00  0.00      B    O  
ATOM   2656  H1  HOH B 879       0.918  25.399  33.597  1.00  0.00      B    H  
ATOM   2657  H2  HOH B 879       0.561  23.970  33.029  1.00  0.00      B    H  
ATOM   2658  O   HOH B 880      32.363  14.513  30.545  1.00  0.00      B    O  
ATOM   2659  H1  HOH B 880      32.851  14.707  31.414  1.00  0.00      B    H  
ATOM   2660  H2  HOH B 880      31.891  13.560  30.644  1.00  0.00      B    H  
ATOM   2661  O   HOH B 881      32.620  36.477  19.487  1.00  0.00      B    O  
ATOM   2662  H1  HOH B 881      31.764  36.373  19.068  1.00  0.00      B    H  
ATOM   2663  H2  HOH B 881      32.498  37.229  20.110  1.00  0.00      B    H  
ATOM   2664  O   HOH B 882      19.441  29.278  30.033  1.00  0.00      B    O  
ATOM   2665  H1  HOH B 882      19.371  28.762  29.136  1.00  0.00      B    H  
ATOM   2666  H2  HOH B 882      19.902  28.670  30.653  1.00  0.00      B    H  
ATOM   2667  O   HOH B 883      -0.030  19.760  28.742  1.00  0.00      B    O  
ATOM   2668  H1  HOH B 883      -0.039  19.484  27.755  1.00  0.00      B    H  
ATOM   2669  H2  HOH B 883       0.280  20.751  28.755  1.00  0.00      B    H  
ATOM   2670  O   HOH B 884       6.696  35.060   9.847  1.00  0.00      B    O  
ATOM   2671  H1  HOH B 884       7.017  34.159   9.635  1.00  0.00      B    H  
ATOM   2672  H2  HOH B 884       7.505  35.492  10.265  1.00  0.00      B    H  
ATOM   2673  O   HOH B 885      18.380  20.962   7.728  1.00  0.00      B    O  
ATOM   2674  H1  HOH B 885      18.500  19.942   7.825  1.00  0.00      B    H  
ATOM   2675  H2  HOH B 885      17.980  21.081   6.756  1.00  0.00      B    H  
ATOM   2676  O   HOH B 886      31.292  29.099   9.123  1.00  0.00      B    O  
ATOM   2677  H1  HOH B 886      30.316  29.304   9.072  1.00  0.00      B    H  
ATOM   2678  H2  HOH B 886      31.503  28.892   8.157  1.00  0.00      B    H  
ATOM   2679  O   HOH B 887      25.564  33.844  13.138  1.00  0.00      B    O  
ATOM   2680  H1  HOH B 887      25.861  34.801  12.750  1.00  0.00      B    H  
ATOM   2681  H2  HOH B 887      25.602  33.845  14.149  1.00  0.00      B    H  
ATOM   2682  O   HOH B 888      33.210  11.149  13.812  1.00  0.00      B    O  
ATOM   2683  H1  HOH B 888      33.052  12.019  13.254  1.00  0.00      B    H  
ATOM   2684  H2  HOH B 888      33.875  11.372  14.524  1.00  0.00      B    H  
ATOM   2685  O   HOH B 889      17.509  29.848  12.908  1.00  0.00      B    O  
ATOM   2686  H1  HOH B 889      18.287  30.490  13.036  1.00  0.00      B    H  
ATOM   2687  H2  HOH B 889      17.585  29.073  13.541  1.00  0.00      B    H  
ATOM   2688  O   HOH B 890       7.668   9.741  24.666  1.00  0.00      B    O  
ATOM   2689  H1  HOH B 890       8.211   9.298  25.445  1.00  0.00      B    H  
ATOM   2690  H2  HOH B 890       7.120   9.040  24.175  1.00  0.00      B    H  
ATOM   2691  O   HOH B 891       9.111  11.836   0.677  1.00  0.00      B    O  
ATOM   2692  H1  HOH B 891       8.276  11.866   1.214  1.00  0.00      B    H  
ATOM   2693  H2  HOH B 891       9.397  12.807   0.532  1.00  0.00      B    H  
ATOM   2694  O   HOH B 892       6.627  20.211  31.664  1.00  0.00      B    O  
ATOM   2695  H1  HOH B 892       7.056  19.679  32.449  1.00  0.00      B    H  
ATOM   2696  H2  HOH B 892       7.407  20.412  31.009  1.00  0.00      B    H  
ATOM   2697  O   HOH B 893      35.196  11.952  24.767  1.00  0.00      B    O  
ATOM   2698  H1  HOH B 893      35.802  11.374  25.326  1.00  0.00      B    H  
ATOM   2699  H2  HOH B 893      34.337  12.226  25.245  1.00  0.00      B    H  
ATOM   2700  O   HOH B 894      24.198   5.493  32.339  1.00  0.00      B    O  
ATOM   2701  H1  HOH B 894      25.147   5.865  32.270  1.00  0.00      B    H  
ATOM   2702  H2  HOH B 894      24.188   4.780  33.029  1.00  0.00      B    H  
ATOM   2703  O   HOH B 895       0.247  34.946  15.971  1.00  0.00      B    O  
ATOM   2704  H1  HOH B 895       0.771  35.536  16.594  1.00  0.00      B    H  
ATOM   2705  H2  HOH B 895       0.752  34.945  15.080  1.00  0.00      B    H  
ATOM   2706  O   HOH B 896      33.261  28.345  16.614  1.00  0.00      B    O  
ATOM   2707  H1  HOH B 896      33.408  27.336  16.524  1.00  0.00      B    H  
ATOM   2708  H2  HOH B 896      32.272  28.438  16.645  1.00  0.00      B    H  
ATOM   2709  O   HOH B 897      39.114  31.460  19.907  1.00  0.00      B    O  
ATOM   2710  H1  HOH B 897      38.464  32.146  19.570  1.00  0.00      B    H  
ATOM   2711  H2  HOH B 897      39.597  31.007  19.152  1.00  0.00      B    H  
ATOM   2712  O   HOH B 898       2.578  12.703  33.333  1.00  0.00      B    O  
ATOM   2713  H1  HOH B 898       3.081  13.547  33.608  1.00  0.00      B    H  
ATOM   2714  H2  HOH B 898       3.257  11.961  33.479  1.00  0.00      B    H  
ATOM   2715  O   HOH B 899       1.866  28.249  20.608  1.00  0.00      B    O  
ATOM   2716  H1  HOH B 899       1.650  29.155  21.001  1.00  0.00      B    H  
ATOM   2717  H2  HOH B 899       1.808  27.524  21.337  1.00  0.00      B    H  
ATOM   2718  O   HOH B 900      10.585   8.860   7.254  1.00  0.00      B    O  
ATOM   2719  H1  HOH B 900      10.121   9.638   7.727  1.00  0.00      B    H  
ATOM   2720  H2  HOH B 900      11.123   9.151   6.510  1.00  0.00      B    H  
ATOM   2721  O   HOH B 901      26.271  33.557  10.423  1.00  0.00      B    O  
ATOM   2722  H1  HOH B 901      25.827  33.353  11.299  1.00  0.00      B    H  
ATOM   2723  H2  HOH B 901      27.178  33.103  10.335  1.00  0.00      B    H  
ATOM   2724  O   HOH B 902      28.573  30.767  12.668  1.00  0.00      B    O  
ATOM   2725  H1  HOH B 902      28.452  31.334  11.818  1.00  0.00      B    H  
ATOM   2726  H2  HOH B 902      28.818  31.402  13.408  1.00  0.00      B    H  
ATOM   2727  O   HOH B 903       0.627   8.005  37.342  1.00  0.00      B    O  
ATOM   2728  H1  HOH B 903       0.730   7.381  36.542  1.00  0.00      B    H  
ATOM   2729  H2  HOH B 903       0.539   7.471  38.165  1.00  0.00      B    H  
ATOM   2730  O   HOH B 904      15.843   2.199  31.172  1.00  0.00      B    O  
ATOM   2731  H1  HOH B 904      16.700   2.651  31.423  1.00  0.00      B    H  
ATOM   2732  H2  HOH B 904      15.983   1.579  30.359  1.00  0.00      B    H  
ATOM   2733  O   HOH B 905      14.813   6.640  33.034  1.00  0.00      B    O  
ATOM   2734  H1  HOH B 905      14.341   6.373  32.166  1.00  0.00      B    H  
ATOM   2735  H2  HOH B 905      15.760   6.771  32.879  1.00  0.00      B    H  
ATOM   2736  O   HOH B 906      14.926   2.624  27.106  1.00  0.00      B    O  
ATOM   2737  H1  HOH B 906      13.989   2.230  27.263  1.00  0.00      B    H  
ATOM   2738  H2  HOH B 906      14.921   3.646  27.131  1.00  0.00      B    H  
ATOM   2739  O   HOH B 907      13.304   8.825  22.454  1.00  0.00      B    O  
ATOM   2740  H1  HOH B 907      12.973   8.591  23.359  1.00  0.00      B    H  
ATOM   2741  H2  HOH B 907      13.499   9.862  22.502  1.00  0.00      B    H  
ATOM   2742  O   HOH B 908      35.030  37.161   2.595  1.00  0.00      B    O  
ATOM   2743  H1  HOH B 908      35.407  38.104   2.726  1.00  0.00      B    H  
ATOM   2744  H2  HOH B 908      34.029  37.204   2.440  1.00  0.00      B    H  
ATOM   2745  O   HOH B 909      28.080  26.565  20.285  1.00  0.00      B    O  
ATOM   2746  H1  HOH B 909      27.180  26.646  19.886  1.00  0.00      B    H  
ATOM   2747  H2  HOH B 909      28.131  25.743  20.877  1.00  0.00      B    H  
ATOM   2748  O   HOH B 910      35.296  11.202  34.896  1.00  0.00      B    O  
ATOM   2749  H1  HOH B 910      35.015  12.172  35.128  1.00  0.00      B    H  
ATOM   2750  H2  HOH B 910      36.285  11.104  35.131  1.00  0.00      B    H  
ATOM   2751  O   HOH B 911       7.874  29.019   5.620  1.00  0.00      B    O  
ATOM   2752  H1  HOH B 911       6.954  28.644   5.741  1.00  0.00      B    H  
ATOM   2753  H2  HOH B 911       8.512  28.224   5.743  1.00  0.00      B    H  
ATOM   2754  O   HOH B 912      31.777  10.402  24.602  1.00  0.00      B    O  
ATOM   2755  H1  HOH B 912      31.963  11.306  24.993  1.00  0.00      B    H  
ATOM   2756  H2  HOH B 912      32.060   9.824  25.344  1.00  0.00      B    H  
ATOM   2757  O   HOH B 913      21.374  22.529  16.158  1.00  0.00      B    O  
ATOM   2758  H1  HOH B 913      20.574  22.500  16.784  1.00  0.00      B    H  
ATOM   2759  H2  HOH B 913      22.007  21.792  16.428  1.00  0.00      B    H  
ATOM   2760  O   HOH B 914       2.599  21.485  17.021  1.00  0.00      B    O  
ATOM   2761  H1  HOH B 914       2.938  20.543  17.131  1.00  0.00      B    H  
ATOM   2762  H2  HOH B 914       1.621  21.330  16.873  1.00  0.00      B    H  
ATOM   2763  O   HOH B 915      30.690  10.814  16.818  1.00  0.00      B    O  
ATOM   2764  H1  HOH B 915      29.953  10.613  16.183  1.00  0.00      B    H  
ATOM   2765  H2  HOH B 915      30.338  11.631  17.271  1.00  0.00      B    H  
ATOM   2766  O   HOH B 916      16.072   1.029  17.345  1.00  0.00      B    O  
ATOM   2767  H1  HOH B 916      16.583   0.725  18.165  1.00  0.00      B    H  
ATOM   2768  H2  HOH B 916      16.707   1.758  16.967  1.00  0.00      B    H  
ATOM   2769  O   HOH B 917      22.318  18.167  11.530  1.00  0.00      B    O  
ATOM   2770  H1  HOH B 917      23.294  18.251  11.614  1.00  0.00      B    H  
ATOM   2771  H2  HOH B 917      22.093  17.169  11.383  1.00  0.00      B    H  
ATOM   2772  O   HOH B 918      10.332  21.734  26.065  1.00  0.00      B    O  
ATOM   2773  H1  HOH B 918      10.632  21.898  25.084  1.00  0.00      B    H  
ATOM   2774  H2  HOH B 918      10.998  21.056  26.439  1.00  0.00      B    H  
ATOM   2775  O   HOH B 919       3.573  33.939  25.136  1.00  0.00      B    O  
ATOM   2776  H1  HOH B 919       4.131  33.583  24.419  1.00  0.00      B    H  
ATOM   2777  H2  HOH B 919       3.172  34.805  24.775  1.00  0.00      B    H  
ATOM   2778  O   HOH B 920      32.918   8.833  26.357  1.00  0.00      B    O  
ATOM   2779  H1  HOH B 920      33.732   9.387  26.602  1.00  0.00      B    H  
ATOM   2780  H2  HOH B 920      33.155   7.864  26.381  1.00  0.00      B    H  
ATOM   2781  O   HOH B 921      19.449   0.639  12.388  1.00  0.00      B    O  
ATOM   2782  H1  HOH B 921      20.427   0.501  12.085  1.00  0.00      B    H  
ATOM   2783  H2  HOH B 921      18.897  -0.115  11.924  1.00  0.00      B    H  
ATOM   2784  O   HOH B 922      10.872  29.291  39.355  1.00  0.00      B    O  
ATOM   2785  H1  HOH B 922       9.930  29.349  38.895  1.00  0.00      B    H  
ATOM   2786  H2  HOH B 922      11.485  29.579  38.636  1.00  0.00      B    H  
ATOM   2787  O   HOH B 923      18.384   3.844  14.250  1.00  0.00      B    O  
ATOM   2788  H1  HOH B 923      17.824   3.723  13.423  1.00  0.00      B    H  
ATOM   2789  H2  HOH B 923      19.353   3.639  14.061  1.00  0.00      B    H  
ATOM   2790  O   HOH B 924      15.905  35.332  33.557  1.00  0.00      B    O  
ATOM   2791  H1  HOH B 924      15.715  35.943  34.346  1.00  0.00      B    H  
ATOM   2792  H2  HOH B 924      16.376  34.473  33.900  1.00  0.00      B    H  
ATOM   2793  O   HOH B 925      17.367   6.077  15.770  1.00  0.00      B    O  
ATOM   2794  H1  HOH B 925      17.273   5.431  14.992  1.00  0.00      B    H  
ATOM   2795  H2  HOH B 925      18.364   6.301  15.878  1.00  0.00      B    H  
ATOM   2796  O   HOH B 926      14.266  27.251   7.272  1.00  0.00      B    O  
ATOM   2797  H1  HOH B 926      15.244  27.262   7.691  1.00  0.00      B    H  
ATOM   2798  H2  HOH B 926      14.020  26.327   6.890  1.00  0.00      B    H  
ATOM   2799  O   HOH B 927      33.604  16.646  38.302  1.00  0.00      B    O  
ATOM   2800  H1  HOH B 927      32.983  15.944  38.593  1.00  0.00      B    H  
ATOM   2801  H2  HOH B 927      33.356  17.513  38.737  1.00  0.00      B    H  
ATOM   2802  O   HOH B 928      34.789  35.023  19.013  1.00  0.00      B    O  
ATOM   2803  H1  HOH B 928      33.915  35.511  19.078  1.00  0.00      B    H  
ATOM   2804  H2  HOH B 928      34.824  34.641  18.095  1.00  0.00      B    H  
ATOM   2805  O   HOH B 929      15.406  15.694  31.651  1.00  0.00      B    O  
ATOM   2806  H1  HOH B 929      15.624  16.214  32.495  1.00  0.00      B    H  
ATOM   2807  H2  HOH B 929      15.142  16.310  30.878  1.00  0.00      B    H  
ATOM   2808  O   HOH B 930      24.438  21.463  39.009  1.00  0.00      B    O  
ATOM   2809  H1  HOH B 930      24.065  20.949  39.785  1.00  0.00      B    H  
ATOM   2810  H2  HOH B 930      23.660  21.773  38.405  1.00  0.00      B    H  
ATOM   2811  O   HOH B 931      16.560  37.356  27.861  1.00  0.00      B    O  
ATOM   2812  H1  HOH B 931      15.740  36.715  27.894  1.00  0.00      B    H  
ATOM   2813  H2  HOH B 931      17.064  37.095  27.009  1.00  0.00      B    H  
ATOM   2814  O   HOH B 932      13.896   1.522  15.106  1.00  0.00      B    O  
ATOM   2815  H1  HOH B 932      14.480   1.747  14.279  1.00  0.00      B    H  
ATOM   2816  H2  HOH B 932      14.481   0.996  15.702  1.00  0.00      B    H  
ATOM   2817  O   HOH B 933      20.895   9.526  28.986  1.00  0.00      B    O  
ATOM   2818  H1  HOH B 933      20.321   9.435  29.810  1.00  0.00      B    H  
ATOM   2819  H2  HOH B 933      20.548   8.800  28.371  1.00  0.00      B    H  
ATOM   2820  O   HOH B 934       1.868   5.637   9.660  1.00  0.00      B    O  
ATOM   2821  H1  HOH B 934       2.390   4.841   9.237  1.00  0.00      B    H  
ATOM   2822  H2  HOH B 934       2.456   6.460   9.459  1.00  0.00      B    H  
ATOM   2823  O   HOH B 935       2.800  10.115   7.092  1.00  0.00      B    O  
ATOM   2824  H1  HOH B 935       1.865   9.802   6.986  1.00  0.00      B    H  
ATOM   2825  H2  HOH B 935       2.771  11.153   7.163  1.00  0.00      B    H  
ATOM   2826  O   HOH B 936      28.404  12.850  16.116  1.00  0.00      B    O  
ATOM   2827  H1  HOH B 936      28.055  12.681  17.045  1.00  0.00      B    H  
ATOM   2828  H2  HOH B 936      29.011  13.659  16.205  1.00  0.00      B    H  
ATOM   2829  O   HOH B 937      25.108  18.559  11.487  1.00  0.00      B    O  
ATOM   2830  H1  HOH B 937      25.685  19.159  12.139  1.00  0.00      B    H  
ATOM   2831  H2  HOH B 937      25.240  18.837  10.546  1.00  0.00      B    H  
ATOM   2832  O   HOH B 938      36.177  11.287   0.754  1.00  0.00      B    O  
ATOM   2833  H1  HOH B 938      36.737  10.937  -0.010  1.00  0.00      B    H  
ATOM   2834  H2  HOH B 938      35.223  10.894   0.667  1.00  0.00      B    H  
ATOM   2835  O   HOH B 939      39.332   9.026   6.850  1.00  0.00      B    O  
ATOM   2836  H1  HOH B 939      39.379   8.550   7.718  1.00  0.00      B    H  
ATOM   2837  H2  HOH B 939      38.648   9.679   6.934  1.00  0.00      B    H  
ATOM   2838  O   HOH B 940      26.926  27.986   4.795  1.00  0.00      B    O  
ATOM   2839  H1  HOH B 940      25.978  28.217   4.641  1.00  0.00      B    H  
ATOM   2840  H2  HOH B 940      26.863  27.166   5.414  1.00  0.00      B    H  
ATOM   2841  O   HOH B 941      36.948  34.839  12.940  1.00  0.00      B    O  
ATOM   2842  H1  HOH B 941      37.166  35.763  13.377  1.00  0.00      B    H  
ATOM   2843  H2  HOH B 941      36.162  34.437  13.440  1.00  0.00      B    H  
ATOM   2844  O   HOH B 942       7.908   2.326   6.336  1.00  0.00      B    O  
ATOM   2845  H1  HOH B 942       7.011   2.113   6.002  1.00  0.00      B    H  
ATOM   2846  H2  HOH B 942       8.613   1.677   5.912  1.00  0.00      B    H  
ATOM   2847  O   HOH B 943      26.525  18.452  18.143  1.00  0.00      B    O  
ATOM   2848  H1  HOH B 943      26.967  18.645  19.029  1.00  0.00      B    H  
ATOM   2849  H2  HOH B 943      26.709  17.535  17.828  1.00  0.00      B    H  
ATOM   2850  O   HOH B 944      31.725  26.645  23.564  1.00  0.00      B    O  
ATOM   2851  H1  HOH B 944      31.334  25.999  22.910  1.00  0.00      B    H  
ATOM   2852  H2  HOH B 944      30.977  27.161  23.988  1.00  0.00      B    H  
ATOM   2853  O   HOH B 945       0.842   2.813  26.565  1.00  0.00      B    O  
ATOM   2854  H1  HOH B 945       1.200   3.747  26.484  1.00  0.00      B    H  
ATOM   2855  H2  HOH B 945       1.251   2.354  27.384  1.00  0.00      B    H  
ATOM   2856  O   HOH B 946      38.749  15.277  34.482  1.00  0.00      B    O  
ATOM   2857  H1  HOH B 946      38.139  14.908  35.263  1.00  0.00      B    H  
ATOM   2858  H2  HOH B 946      39.582  15.590  34.900  1.00  0.00      B    H  
ATOM   2859  O   HOH B 947       8.166   9.850  11.468  1.00  0.00      B    O  
ATOM   2860  H1  HOH B 947       8.640   9.133  10.896  1.00  0.00      B    H  
ATOM   2861  H2  HOH B 947       8.548   9.743  12.415  1.00  0.00      B    H  
ATOM   2862  O   HOH B 948      14.166  36.053  27.993  1.00  0.00      B    O  
ATOM   2863  H1  HOH B 948      13.902  36.116  27.019  1.00  0.00      B    H  
ATOM   2864  H2  HOH B 948      13.797  36.833  28.610  1.00  0.00      B    H  
ATOM   2865  O   HOH B 949       8.310  37.639   2.663  1.00  0.00      B    O  
ATOM   2866  H1  HOH B 949       8.498  36.816   2.099  1.00  0.00      B    H  
ATOM   2867  H2  HOH B 949       8.658  37.440   3.601  1.00  0.00      B    H  
ATOM   2868  O   HOH B 950       5.094  36.893  24.833  1.00  0.00      B    O  
ATOM   2869  H1  HOH B 950       5.539  37.394  24.120  1.00  0.00      B    H  
ATOM   2870  H2  HOH B 950       4.621  37.577  25.382  1.00  0.00      B    H  
ATOM   2871  O   HOH B 951       9.528  13.498   8.236  1.00  0.00      B    O  
ATOM   2872  H1  HOH B 951      10.495  13.516   8.468  1.00  0.00      B    H  
ATOM   2873  H2  HOH B 951       9.025  13.745   9.075  1.00  0.00      B    H  
ATOM   2874  O   HOH B 952      20.919  22.256  35.307  1.00  0.00      B    O  
ATOM   2875  H1  HOH B 952      21.876  22.461  35.082  1.00  0.00      B    H  
ATOM   2876  H2  HOH B 952      20.653  21.683  34.513  1.00  0.00      B    H  
ATOM   2877  O   HOH B 953       8.704  10.750   8.708  1.00  0.00      B    O  
ATOM   2878  H1  HOH B 953       9.261  11.615   8.652  1.00  0.00      B    H  
ATOM   2879  H2  HOH B 953       8.584  10.639   9.677  1.00  0.00      B    H  
ATOM   2880  O   HOH B 954      24.083  28.701  13.302  1.00  0.00      B    O  
ATOM   2881  H1  HOH B 954      23.360  29.384  13.500  1.00  0.00      B    H  
ATOM   2882  H2  HOH B 954      24.221  28.199  14.153  1.00  0.00      B    H  
ATOM   2883  O   HOH B 955      18.067   5.148  28.015  1.00  0.00      B    O  
ATOM   2884  H1  HOH B 955      18.644   4.244  27.890  1.00  0.00      B    H  
ATOM   2885  H2  HOH B 955      17.864   5.300  28.959  1.00  0.00      B    H  
ATOM   2886  O   HOH B 956      20.887  36.356  27.073  1.00  0.00      B    O  
ATOM   2887  H1  HOH B 956      21.101  36.270  28.081  1.00  0.00      B    H  
ATOM   2888  H2  HOH B 956      20.102  35.819  27.034  1.00  0.00      B    H  
ATOM   2889  O   HOH B 957      21.000  12.067  27.129  1.00  0.00      B    O  
ATOM   2890  H1  HOH B 957      21.218  12.871  26.492  1.00  0.00      B    H  
ATOM   2891  H2  HOH B 957      20.132  12.200  27.569  1.00  0.00      B    H  
ATOM   2892  O   HOH B 958      27.377   1.436  20.162  1.00  0.00      B    O  
ATOM   2893  H1  HOH B 958      26.399   1.656  20.019  1.00  0.00      B    H  
ATOM   2894  H2  HOH B 958      27.925   2.277  20.036  1.00  0.00      B    H  
ATOM   2895  O   HOH B 959      12.550  26.076  35.700  1.00  0.00      B    O  
ATOM   2896  H1  HOH B 959      11.860  26.327  35.076  1.00  0.00      B    H  
ATOM   2897  H2  HOH B 959      12.104  26.144  36.612  1.00  0.00      B    H  
ATOM   2898  O   HOH B 960      30.549  22.196   4.424  1.00  0.00      B    O  
ATOM   2899  H1  HOH B 960      29.693  21.692   4.525  1.00  0.00      B    H  
ATOM   2900  H2  HOH B 960      30.368  23.142   4.738  1.00  0.00      B    H  
ATOM   2901  O   HOH B 961      23.533  15.801  18.978  1.00  0.00      B    O  
ATOM   2902  H1  HOH B 961      23.481  15.972  17.947  1.00  0.00      B    H  
ATOM   2903  H2  HOH B 961      24.525  15.817  19.233  1.00  0.00      B    H  
ATOM   2904  O   HOH B 962      19.489  16.112   9.367  1.00  0.00      B    O  
ATOM   2905  H1  HOH B 962      20.118  16.052  10.139  1.00  0.00      B    H  
ATOM   2906  H2  HOH B 962      19.958  16.222   8.470  1.00  0.00      B    H  
ATOM   2907  O   HOH B 963      14.556  19.794   6.281  1.00  0.00      B    O  
ATOM   2908  H1  HOH B 963      14.213  20.739   6.270  1.00  0.00      B    H  
ATOM   2909  H2  HOH B 963      14.138  19.334   7.127  1.00  0.00      B    H  
ATOM   2910  O   HOH B 964       1.387  26.977  32.852  1.00  0.00      B    O  
ATOM   2911  H1  HOH B 964       0.435  27.332  32.613  1.00  0.00      B    H  
ATOM   2912  H2  HOH B 964       1.938  26.925  31.947  1.00  0.00      B    H  
ATOM   2913  O   HOH B 965      37.254  28.276  16.471  1.00  0.00      B    O  
ATOM   2914  H1  HOH B 965      37.613  29.153  16.660  1.00  0.00      B    H  
ATOM   2915  H2  HOH B 965      38.028  27.622  16.404  1.00  0.00      B    H  
ATOM   2916  O   HOH B 966      23.298  35.109   9.844  1.00  0.00      B    O  
ATOM   2917  H1  HOH B 966      23.998  34.924   9.072  1.00  0.00      B    H  
ATOM   2918  H2  HOH B 966      23.590  34.617  10.649  1.00  0.00      B    H  
ATOM   2919  O   HOH B 967      15.841  36.963  36.049  1.00  0.00      B    O  
ATOM   2920  H1  HOH B 967      14.935  36.936  36.570  1.00  0.00      B    H  
ATOM   2921  H2  HOH B 967      16.571  36.540  36.698  1.00  0.00      B    H  
ATOM   2922  O   HOH B 968      14.470  11.986  15.664  1.00  0.00      B    O  
ATOM   2923  H1  HOH B 968      14.353  11.654  16.583  1.00  0.00      B    H  
ATOM   2924  H2  HOH B 968      13.550  11.773  15.221  1.00  0.00      B    H  
ATOM   2925  O   HOH B 969      38.607  17.955  33.562  1.00  0.00      B    O  
ATOM   2926  H1  HOH B 969      38.520  16.990  33.815  1.00  0.00      B    H  
ATOM   2927  H2  HOH B 969      38.990  17.964  32.617  1.00  0.00      B    H  
ATOM   2928  O   HOH B 970      21.506   5.233   1.614  1.00  0.00      B    O  
ATOM   2929  H1  HOH B 970      22.478   5.088   1.679  1.00  0.00      B    H  
ATOM   2930  H2  HOH B 970      21.358   6.244   1.560  1.00  0.00      B    H  
ATOM   2931  O   HOH B 971      16.678  17.005   1.254  1.00  0.00      B    O  
ATOM   2932  H1  HOH B 971      16.886  16.314   0.502  1.00  0.00      B    H  
ATOM   2933  H2  HOH B 971      16.675  16.450   2.141  1.00  0.00      B    H  
ATOM   2934  O   HOH B 972      13.829   5.943   0.777  1.00  0.00      B    O  
ATOM   2935  H1  HOH B 972      14.370   5.585   0.019  1.00  0.00      B    H  
ATOM   2936  H2  HOH B 972      12.966   6.315   0.364  1.00  0.00      B    H  
ATOM   2937  O   HOH B 973      13.309  17.058  11.920  1.00  0.00      B    O  
ATOM   2938  H1  HOH B 973      13.561  16.086  12.151  1.00  0.00      B    H  
ATOM   2939  H2  HOH B 973      12.629  17.033  11.155  1.00  0.00      B    H  
ATOM   2940  O   HOH B 974      14.122  12.560   2.782  1.00  0.00      B    O  
ATOM   2941  H1  HOH B 974      14.831  12.323   3.490  1.00  0.00      B    H  
ATOM   2942  H2  HOH B 974      13.258  12.057   3.004  1.00  0.00      B    H  
ATOM   2943  O   HOH B 975       1.250  30.915  37.036  1.00  0.00      B    O  
ATOM   2944  H1  HOH B 975       1.761  30.154  37.478  1.00  0.00      B    H  
ATOM   2945  H2  HOH B 975       1.723  31.824  37.198  1.00  0.00      B    H  
ATOM   2946  O   HOH B 976      11.823  25.738  22.485  1.00  0.00      B    O  
ATOM   2947  H1  HOH B 976      11.490  26.057  21.562  1.00  0.00      B    H  
ATOM   2948  H2  HOH B 976      11.006  25.517  23.004  1.00  0.00      B    H  
ATOM   2949  O   HOH B 977      15.706   7.183   5.606  1.00  0.00      B    O  
ATOM   2950  H1  HOH B 977      16.584   7.223   5.134  1.00  0.00      B    H  
ATOM   2951  H2  HOH B 977      15.784   6.577   6.401  1.00  0.00      B    H  
ATOM   2952  O   HOH B 978      16.023  21.815  31.276  1.00  0.00      B    O  
ATOM   2953  H1  HOH B 978      15.410  21.044  31.653  1.00  0.00      B    H  
ATOM   2954  H2  HOH B 978      16.763  21.993  31.966  1.00  0.00      B    H  
ATOM   2955  O   HOH B 979      31.121  11.043  22.062  1.00  0.00      B    O  
ATOM   2956  H1  HOH B 979      31.873  10.917  21.408  1.00  0.00      B    H  
ATOM   2957  H2  HOH B 979      31.461  10.882  22.990  1.00  0.00      B    H  
ATOM   2958  O   HOH B 980      11.935  19.894  27.134  1.00  0.00      B    O  
ATOM   2959  H1  HOH B 980      11.640  19.279  27.898  1.00  0.00      B    H  
ATOM   2960  H2  HOH B 980      12.961  20.017  27.276  1.00  0.00      B    H  
ATOM   2961  O   HOH B 981      12.977  27.677  23.931  1.00  0.00      B    O  
ATOM   2962  H1  HOH B 981      12.813  27.020  23.184  1.00  0.00      B    H  
ATOM   2963  H2  HOH B 981      12.904  27.130  24.780  1.00  0.00      B    H  
ATOM   2964  O   HOH B 982      38.737  24.346  12.573  1.00  0.00      B    O  
ATOM   2965  H1  HOH B 982      39.610  24.572  12.038  1.00  0.00      B    H  
ATOM   2966  H2  HOH B 982      38.225  25.220  12.728  1.00  0.00      B    H  
ATOM   2967  O   HOH B 983       5.622  13.368  34.667  1.00  0.00      B    O  
ATOM   2968  H1  HOH B 983       5.365  12.614  35.313  1.00  0.00      B    H  
ATOM   2969  H2  HOH B 983       6.178  14.060  35.184  1.00  0.00      B    H  
ATOM   2970  O   HOH B 984       7.865   1.843  15.681  1.00  0.00      B    O  
ATOM   2971  H1  HOH B 984       6.869   1.804  15.323  1.00  0.00      B    H  
ATOM   2972  H2  HOH B 984       8.228   0.940  15.685  1.00  0.00      B    H  
ATOM   2973  O   HOH B 985       9.135  35.962   5.166  1.00  0.00      B    O  
ATOM   2974  H1  HOH B 985       9.860  35.403   4.723  1.00  0.00      B    H  
ATOM   2975  H2  HOH B 985       8.624  35.326   5.740  1.00  0.00      B    H  
ATOM   2976  O   HOH B 986      12.446   0.305  24.596  1.00  0.00      B    O  
ATOM   2977  H1  HOH B 986      13.404   0.186  24.864  1.00  0.00      B    H  
ATOM   2978  H2  HOH B 986      11.836  -0.033  25.328  1.00  0.00      B    H  
ATOM   2979  O   HOH B 987      37.292  28.373  38.519  1.00  0.00      B    O  
ATOM   2980  H1  HOH B 987      36.938  29.216  38.123  1.00  0.00      B    H  
ATOM   2981  H2  HOH B 987      36.956  27.574  37.998  1.00  0.00      B    H  
ATOM   2982  O   HOH B 988       0.348  14.127  12.816  1.00  0.00      B    O  
ATOM   2983  H1  HOH B 988      -0.089  13.258  13.040  1.00  0.00      B    H  
ATOM   2984  H2  HOH B 988       1.346  13.998  12.952  1.00  0.00      B    H  
ATOM   2985  O   HOH B 989       4.556  18.535  23.645  1.00  0.00      B    O  
ATOM   2986  H1  HOH B 989       3.809  19.218  23.556  1.00  0.00      B    H  
ATOM   2987  H2  HOH B 989       4.551  17.967  22.853  1.00  0.00      B    H  
ATOM   2988  O   HOH B 990       9.804   0.400  19.617  1.00  0.00      B    O  
ATOM   2989  H1  HOH B 990       9.595   1.384  19.374  1.00  0.00      B    H  
ATOM   2990  H2  HOH B 990      10.123  -0.002  18.722  1.00  0.00      B    H  
ATOM   2991  O   HOH B 991      17.819  27.629  14.442  1.00  0.00      B    O  
ATOM   2992  H1  HOH B 991      17.527  27.834  15.402  1.00  0.00      B    H  
ATOM   2993  H2  HOH B 991      18.713  27.226  14.497  1.00  0.00      B    H  
ATOM   2994  O   HOH B 992      21.475   9.303  15.340  1.00  0.00      B    O  
ATOM   2995  H1  HOH B 992      21.510   8.942  14.380  1.00  0.00      B    H  
ATOM   2996  H2  HOH B 992      22.416   9.439  15.627  1.00  0.00      B    H  
ATOM   2997  O   HOH B 993      22.387  32.504  16.009  1.00  0.00      B    O  
ATOM   2998  H1  HOH B 993      22.441  33.570  16.221  1.00  0.00      B    H  
ATOM   2999  H2  HOH B 993      22.793  32.391  15.047  1.00  0.00      B    H  
ATOM   3000  O   HOH B 994      38.241   5.214  13.035  1.00  0.00      B    O  
ATOM   3001  H1  HOH B 994      37.402   5.772  13.017  1.00  0.00      B    H  
ATOM   3002  H2  HOH B 994      38.998   5.834  13.333  1.00  0.00      B    H  
ATOM   3003  O   HOH B 995      25.227   6.309  35.976  1.00  0.00      B    O  
ATOM   3004  H1  HOH B 995      24.417   5.974  36.549  1.00  0.00      B    H  
ATOM   3005  H2  HOH B 995      25.992   5.646  36.018  1.00  0.00      B    H  
ATOM   3006  O   HOH B 996      36.666   6.244  18.707  1.00  0.00      B    O  
ATOM   3007  H1  HOH B 996      36.687   5.517  19.392  1.00  0.00      B    H  
ATOM   3008  H2  HOH B 996      36.346   7.091  19.058  1.00  0.00      B    H  
ATOM   3009  O   HOH B 997      20.516  15.212  21.769  1.00  0.00      B    O  
ATOM   3010  H1  HOH B 997      20.043  14.486  22.404  1.00  0.00      B    H  
ATOM   3011  H2  HOH B 997      21.216  14.752  21.204  1.00  0.00      B    H  
ATOM   3012  O   HOH B 998       2.086  33.589  38.399  1.00  0.00      B    O  
ATOM   3013  H1  HOH B 998       2.619  33.244  39.225  1.00  0.00      B    H  
ATOM   3014  H2  HOH B 998       2.697  34.311  38.032  1.00  0.00      B    H  
ATOM   3015  O   HOH B 999      24.872  25.147  16.524  1.00  0.00      B    O  
ATOM   3016  H1  HOH B 999      24.748  25.505  17.451  1.00  0.00      B    H  
ATOM   3017  H2  HOH B 999      24.963  24.158  16.754  1.00  0.00      B    H  
ATOM   3018  O   HOH B1000      19.329  39.221   5.746  1.00  0.00      B    O  
ATOM   3019  H1  HOH B1000      19.386  38.380   5.211  1.00  0.00      B    H  
ATOM   3020  H2  HOH B1000      19.093  38.824   6.685  1.00  0.00      B    H  
ATOM   3021  O   HOH B1001      23.968  26.312   6.518  1.00  0.00      B    O  
ATOM   3022  H1  HOH B1001      24.971  26.118   6.641  1.00  0.00      B    H  
ATOM   3023  H2  HOH B1001      23.580  26.055   7.413  1.00  0.00      B    H  
ATOM   3024  O   HOH B1002       0.421  24.950  26.205  1.00  0.00      B    O  
ATOM   3025  H1  HOH B1002       1.274  25.402  25.847  1.00  0.00      B    H  
ATOM   3026  H2  HOH B1002       0.034  25.599  26.877  1.00  0.00      B    H  
ATOM   3027  O   HOH B1003       1.025  29.184  29.447  1.00  0.00      B    O  
ATOM   3028  H1  HOH B1003       1.241  29.871  30.150  1.00  0.00      B    H  
ATOM   3029  H2  HOH B1003       0.956  29.687  28.560  1.00  0.00      B    H  
ATOM   3030  O   HOH B1004      29.501  12.569   5.558  1.00  0.00      B    O  
ATOM   3031  H1  HOH B1004      29.771  13.558   5.648  1.00  0.00      B    H  
ATOM   3032  H2  HOH B1004      30.206  12.004   5.978  1.00  0.00      B    H  
ATOM   3033  O   HOH B1005       0.727  34.690  20.339  1.00  0.00      B    O  
ATOM   3034  H1  HOH B1005       0.000  34.153  19.901  1.00  0.00      B    H  
ATOM   3035  H2  HOH B1005       1.419  33.957  20.655  1.00  0.00      B    H  
ATOM   3036  O   HOH B1006      10.420   6.324  32.074  1.00  0.00      B    O  
ATOM   3037  H1  HOH B1006      10.487   6.010  33.029  1.00  0.00      B    H  
ATOM   3038  H2  HOH B1006      10.188   7.310  32.110  1.00  0.00      B    H  
ATOM   3039  O   HOH B1007      18.948  33.909  23.026  1.00  0.00      B    O  
ATOM   3040  H1  HOH B1007      18.080  33.997  23.577  1.00  0.00      B    H  
ATOM   3041  H2  HOH B1007      18.837  34.341  22.129  1.00  0.00      B    H  
ATOM   3042  O   HOH B1008       9.274   4.147  24.068  1.00  0.00      B    O  
ATOM   3043  H1  HOH B1008       8.289   3.934  23.836  1.00  0.00      B    H  
ATOM   3044  H2  HOH B1008       9.820   3.596  23.455  1.00  0.00      B    H  
ATOM   3045  O   HOH B1009      17.090  10.003  22.597  1.00  0.00      B    O  
ATOM   3046  H1  HOH B1009      17.397  10.970  22.809  1.00  0.00      B    H  
ATOM   3047  H2  HOH B1009      17.924   9.439  22.515  1.00  0.00      B    H  
ATOM   3048  O   HOH B1010       1.638  30.673  17.772  1.00  0.00      B    O  
ATOM   3049  H1  HOH B1010       2.515  30.912  18.169  1.00  0.00      B    H  
ATOM   3050  H2  HOH B1010       1.743  30.679  16.744  1.00  0.00      B    H  
ATOM   3051  O   HOH B1011      26.098  20.120  13.947  1.00  0.00      B    O  
ATOM   3052  H1  HOH B1011      27.078  20.141  13.906  1.00  0.00      B    H  
ATOM   3053  H2  HOH B1011      25.846  20.086  14.907  1.00  0.00      B    H  
ATOM   3054  O   HOH B1012      35.263  25.784  14.394  1.00  0.00      B    O  
ATOM   3055  H1  HOH B1012      35.040  26.099  15.360  1.00  0.00      B    H  
ATOM   3056  H2  HOH B1012      35.607  26.614  13.875  1.00  0.00      B    H  
ATOM   3057  O   HOH B1013       5.834  13.636   9.298  1.00  0.00      B    O  
ATOM   3058  H1  HOH B1013       5.152  14.373   9.287  1.00  0.00      B    H  
ATOM   3059  H2  HOH B1013       6.107  13.379  10.232  1.00  0.00      B    H  
ATOM   3060  O   HOH B1014      37.166  10.004  26.218  1.00  0.00      B    O  
ATOM   3061  H1  HOH B1014      38.001   9.762  25.775  1.00  0.00      B    H  
ATOM   3062  H2  HOH B1014      37.438  10.609  27.050  1.00  0.00      B    H  
ATOM   3063  O   HOH B1015      19.325  11.998  37.346  1.00  0.00      B    O  
ATOM   3064  H1  HOH B1015      18.499  11.504  37.525  1.00  0.00      B    H  
ATOM   3065  H2  HOH B1015      19.166  12.595  36.545  1.00  0.00      B    H  
ATOM   3066  O   HOH B1016       5.832   0.701  36.132  1.00  0.00      B    O  
ATOM   3067  H1  HOH B1016       5.105   0.407  36.805  1.00  0.00      B    H  
ATOM   3068  H2  HOH B1016       6.697   0.546  36.595  1.00  0.00      B    H  
ATOM   3069  O   HOH B1017      38.386  24.415  22.168  1.00  0.00      B    O  
ATOM   3070  H1  HOH B1017      38.810  24.015  21.375  1.00  0.00      B    H  
ATOM   3071  H2  HOH B1017      37.743  25.134  21.837  1.00  0.00      B    H  
ATOM   3072  O   HOH B1018      36.231   9.345  29.869  1.00  0.00      B    O  
ATOM   3073  H1  HOH B1018      36.915   9.069  30.563  1.00  0.00      B    H  
ATOM   3074  H2  HOH B1018      36.693   9.931  29.151  1.00  0.00      B    H  
ATOM   3075  O   HOH B1019      37.790  17.565  10.413  1.00  0.00      B    O  
ATOM   3076  H1  HOH B1019      37.343  18.351   9.947  1.00  0.00      B    H  
ATOM   3077  H2  HOH B1019      37.293  17.473  11.280  1.00  0.00      B    H  
ATOM   3078  O   HOH B1020      35.404  13.804  22.718  1.00  0.00      B    O  
ATOM   3079  H1  HOH B1020      35.425  14.766  23.036  1.00  0.00      B    H  
ATOM   3080  H2  HOH B1020      35.184  13.166  23.482  1.00  0.00      B    H  
ATOM   3081  O   HOH B1021       8.952   7.846   3.978  1.00  0.00      B    O  
ATOM   3082  H1  HOH B1021       8.944   7.418   3.046  1.00  0.00      B    H  
ATOM   3083  H2  HOH B1021       9.628   8.559   4.021  1.00  0.00      B    H  
ATOM   3084  O   HOH B1022      31.214  18.825  32.711  1.00  0.00      B    O  
ATOM   3085  H1  HOH B1022      31.461  18.547  33.663  1.00  0.00      B    H  
ATOM   3086  H2  HOH B1022      30.294  18.488  32.475  1.00  0.00      B    H  
ATOM   3087  O   HOH B1023      37.720  21.781   9.191  1.00  0.00      B    O  
ATOM   3088  H1  HOH B1023      37.712  22.240   8.267  1.00  0.00      B    H  
ATOM   3089  H2  HOH B1023      37.021  22.277   9.720  1.00  0.00      B    H  
ATOM   3090  O   HOH B1024      20.629  19.895  23.878  1.00  0.00      B    O  
ATOM   3091  H1  HOH B1024      20.339  19.625  24.763  1.00  0.00      B    H  
ATOM   3092  H2  HOH B1024      20.775  19.043  23.270  1.00  0.00      B    H  
ATOM   3093  O   HOH B1025      35.198   6.136  30.617  1.00  0.00      B    O  
ATOM   3094  H1  HOH B1025      36.117   6.578  30.804  1.00  0.00      B    H  
ATOM   3095  H2  HOH B1025      35.378   5.521  29.856  1.00  0.00      B    H  
ATOM   3096  O   HOH B1026      16.823  13.061  15.137  1.00  0.00      B    O  
ATOM   3097  H1  HOH B1026      15.920  12.587  15.102  1.00  0.00      B    H  
ATOM   3098  H2  HOH B1026      17.300  12.887  16.028  1.00  0.00      B    H  
ATOM   3099  O   HOH B1027      35.787  23.810  34.246  1.00  0.00      B    O  
ATOM   3100  H1  HOH B1027      35.031  24.393  34.568  1.00  0.00      B    H  
ATOM   3101  H2  HOH B1027      36.585  24.427  33.984  1.00  0.00      B    H  
ATOM   3102  O   HOH B1028      13.567  34.349  15.742  1.00  0.00      B    O  
ATOM   3103  H1  HOH B1028      14.395  33.753  15.801  1.00  0.00      B    H  
ATOM   3104  H2  HOH B1028      13.590  34.870  16.666  1.00  0.00      B    H  
ATOM   3105  O   HOH B1029       7.134   9.982  37.565  1.00  0.00      B    O  
ATOM   3106  H1  HOH B1029       7.778   9.723  36.807  1.00  0.00      B    H  
ATOM   3107  H2  HOH B1029       6.271  10.336  37.100  1.00  0.00      B    H  
ATOM   3108  O   HOH B1030      21.662   9.124   8.836  1.00  0.00      B    O  
ATOM   3109  H1  HOH B1030      21.701   9.643   7.981  1.00  0.00      B    H  
ATOM   3110  H2  HOH B1030      22.612   9.036   9.201  1.00  0.00      B    H  
ATOM   3111  O   HOH B1031      33.998  13.450  35.873  1.00  0.00      B    O  
ATOM   3112  H1  HOH B1031      33.749  12.943  36.744  1.00  0.00      B    H  
ATOM   3113  H2  HOH B1031      34.352  14.380  36.073  1.00  0.00      B    H  
ATOM   3114  O   HOH B1032      21.410  25.021  11.418  1.00  0.00      B    O  
ATOM   3115  H1  HOH B1032      21.900  24.477  12.069  1.00  0.00      B    H  
ATOM   3116  H2  HOH B1032      21.971  25.055  10.558  1.00  0.00      B    H  
ATOM   3117  O   HOH B1033      17.084  12.810  24.314  1.00  0.00      B    O  
ATOM   3118  H1  HOH B1033      16.744  13.408  25.052  1.00  0.00      B    H  
ATOM   3119  H2  HOH B1033      16.721  13.002  23.444  1.00  0.00      B    H  
ATOM   3120  O   HOH B1034       0.223   9.679   3.838  1.00  0.00      B    O  
ATOM   3121  H1  HOH B1034       1.004  10.319   3.846  1.00  0.00      B    H  
ATOM   3122  H2  HOH B1034       0.246   9.136   4.652  1.00  0.00      B    H  
ATOM   3123  O   HOH B1035      35.901  13.887  18.608  1.00  0.00      B    O  
ATOM   3124  H1  HOH B1035      36.451  14.515  18.050  1.00  0.00      B    H  
ATOM   3125  H2  HOH B1035      34.936  14.160  18.569  1.00  0.00      B    H  
ATOM   3126  O   HOH B1036       8.046  19.309   7.930  1.00  0.00      B    O  
ATOM   3127  H1  HOH B1036       7.414  19.653   8.608  1.00  0.00      B    H  
ATOM   3128  H2  HOH B1036       7.469  18.927   7.214  1.00  0.00      B    H  
ATOM   3129  O   HOH B1037       6.150  11.752  11.474  1.00  0.00      B    O  
ATOM   3130  H1  HOH B1037       6.982  11.193  11.313  1.00  0.00      B    H  
ATOM   3131  H2  HOH B1037       6.301  12.193  12.367  1.00  0.00      B    H  
ATOM   3132  O   HOH B1038       0.393  -0.062  32.841  1.00  0.00      B    O  
ATOM   3133  H1  HOH B1038       0.982  -0.166  32.007  1.00  0.00      B    H  
ATOM   3134  H2  HOH B1038       0.495   0.930  33.129  1.00  0.00      B    H  
ATOM   3135  O   HOH B1039      26.705  35.189  17.963  1.00  0.00      B    O  
ATOM   3136  H1  HOH B1039      26.099  35.443  18.752  1.00  0.00      B    H  
ATOM   3137  H2  HOH B1039      27.648  35.274  18.286  1.00  0.00      B    H  
ATOM   3138  O   HOH B1040      31.474  35.282  16.809  1.00  0.00      B    O  
ATOM   3139  H1  HOH B1040      32.349  35.838  16.573  1.00  0.00      B    H  
ATOM   3140  H2  HOH B1040      31.727  34.338  17.010  1.00  0.00      B    H  
ATOM   3141  O   HOH B1041      35.289  35.610  37.426  1.00  0.00      B    O  
ATOM   3142  H1  HOH B1041      35.615  36.417  37.916  1.00  0.00      B    H  
ATOM   3143  H2  HOH B1041      35.156  35.891  36.513  1.00  0.00      B    H  
ATOM   3144  O   HOH B1042      14.008  35.517  31.223  1.00  0.00      B    O  
ATOM   3145  H1  HOH B1042      14.866  35.648  31.733  1.00  0.00      B    H  
ATOM   3146  H2  HOH B1042      13.234  35.659  31.853  1.00  0.00      B    H  
ATOM   3147  O   HOH B1043       6.158  33.078   3.349  1.00  0.00      B    O  
ATOM   3148  H1  HOH B1043       5.977  34.082   3.121  1.00  0.00      B    H  
ATOM   3149  H2  HOH B1043       7.086  32.805   2.934  1.00  0.00      B    H  
ATOM   3150  O   HOH B1044      29.559  18.766  35.596  1.00  0.00      B    O  
ATOM   3151  H1  HOH B1044      30.544  18.614  35.496  1.00  0.00      B    H  
ATOM   3152  H2  HOH B1044      29.053  17.876  35.473  1.00  0.00      B    H  
ATOM   3153  O   HOH B1045      33.322  37.339  12.933  1.00  0.00      B    O  
ATOM   3154  H1  HOH B1045      33.828  37.407  12.099  1.00  0.00      B    H  
ATOM   3155  H2  HOH B1045      32.362  37.186  12.654  1.00  0.00      B    H  
ATOM   3156  O   HOH B1046      22.115  24.305  31.909  1.00  0.00      B    O  
ATOM   3157  H1  HOH B1046      21.211  24.439  32.343  1.00  0.00      B    H  
ATOM   3158  H2  HOH B1046      22.788  24.664  32.624  1.00  0.00      B    H  
ATOM   3159  O   HOH B1047       8.693  27.025  38.465  1.00  0.00      B    O  
ATOM   3160  H1  HOH B1047       9.584  27.039  37.982  1.00  0.00      B    H  
ATOM   3161  H2  HOH B1047       8.823  26.513  39.342  1.00  0.00      B    H  
ATOM   3162  O   HOH B1048       9.581   3.684  35.229  1.00  0.00      B    O  
ATOM   3163  H1  HOH B1048       9.793   4.694  35.115  1.00  0.00      B    H  
ATOM   3164  H2  HOH B1048      10.084   3.285  36.034  1.00  0.00      B    H  
ATOM   3165  O   HOH B1049      39.153  28.615   1.115  1.00  0.00      B    O  
ATOM   3166  H1  HOH B1049      38.544  28.548   0.316  1.00  0.00      B    H  
ATOM   3167  H2  HOH B1049      39.712  29.428   0.926  1.00  0.00      B    H  
ATOM   3168  O   HOH B1050      38.284  16.638  25.704  1.00  0.00      B    O  
ATOM   3169  H1  HOH B1050      37.534  16.366  25.021  1.00  0.00      B    H  
ATOM   3170  H2  HOH B1050      39.109  16.061  25.604  1.00  0.00      B    H  
ATOM   3171  O   HOH B1051       7.469  29.183  34.848  1.00  0.00      B    O  
ATOM   3172  H1  HOH B1051       8.229  29.592  34.311  1.00  0.00      B    H  
ATOM   3173  H2  HOH B1051       7.587  28.199  35.013  1.00  0.00      B    H  
ATOM   3174  O   HOH B1052      11.577   8.625  19.026  1.00  0.00      B    O  
ATOM   3175  H1  HOH B1052      11.210   8.206  19.897  1.00  0.00      B    H  
ATOM   3176  H2  HOH B1052      12.499   8.199  18.821  1.00  0.00      B    H  
ATOM   3177  O   HOH B1053      10.656  16.742  38.255  1.00  0.00      B    O  
ATOM   3178  H1  HOH B1053      10.730  17.732  38.605  1.00  0.00      B    H  
ATOM   3179  H2  HOH B1053       9.958  16.766  37.540  1.00  0.00      B    H  
ATOM   3180  O   HOH B1054       0.931   6.547  21.414  1.00  0.00      B    O  
ATOM   3181  H1  HOH B1054       0.071   6.608  21.948  1.00  0.00      B    H  
ATOM   3182  H2  HOH B1054       1.238   5.615  21.474  1.00  0.00      B    H  
ATOM   3183  O   HOH B1055       6.291  11.066   4.659  1.00  0.00      B    O  
ATOM   3184  H1  HOH B1055       5.796  10.287   4.296  1.00  0.00      B    H  
ATOM   3185  H2  HOH B1055       6.135  11.073   5.645  1.00  0.00      B    H  
ATOM   3186  O   HOH B1056      37.116  10.645  17.416  1.00  0.00      B    O  
ATOM   3187  H1  HOH B1056      37.436  11.269  18.222  1.00  0.00      B    H  
ATOM   3188  H2  HOH B1056      37.995  10.505  16.930  1.00  0.00      B    H  
ATOM   3189  O   HOH B1057      21.359  15.450  11.130  1.00  0.00      B    O  
ATOM   3190  H1  HOH B1057      22.013  14.812  10.731  1.00  0.00      B    H  
ATOM   3191  H2  HOH B1057      21.301  15.184  12.103  1.00  0.00      B    H  
ATOM   3192  O   HOH B1058      13.476   2.153  18.269  1.00  0.00      B    O  
ATOM   3193  H1  HOH B1058      12.984   1.332  18.533  1.00  0.00      B    H  
ATOM   3194  H2  HOH B1058      14.471   1.837  18.012  1.00  0.00      B    H  
ATOM   3195  O   HOH B1059      16.773  10.955  27.141  1.00  0.00      B    O  
ATOM   3196  H1  HOH B1059      16.742  10.793  26.184  1.00  0.00      B    H  
ATOM   3197  H2  HOH B1059      16.625  10.101  27.647  1.00  0.00      B    H  
ATOM   3198  O   HOH B1060      19.734   6.537  37.318  1.00  0.00      B    O  
ATOM   3199  H1  HOH B1060      19.063   6.441  38.084  1.00  0.00      B    H  
ATOM   3200  H2  HOH B1060      19.243   7.111  36.638  1.00  0.00      B    H  
ATOM   3201  O   HOH B1061      39.034   4.806   2.246  1.00  0.00      B    O  
ATOM   3202  H1  HOH B1061      38.604   4.107   1.623  1.00  0.00      B    H  
ATOM   3203  H2  HOH B1061      39.380   4.221   3.082  1.00  0.00      B    H  
ATOM   3204  O   HOH B1062       2.030  12.308  22.160  1.00  0.00      B    O  
ATOM   3205  H1  HOH B1062       1.944  11.970  21.170  1.00  0.00      B    H  
ATOM   3206  H2  HOH B1062       2.419  11.614  22.759  1.00  0.00      B    H  
ATOM   3207  O   HOH B1063      10.954   8.553  25.304  1.00  0.00      B    O  
ATOM   3208  H1  HOH B1063      11.050   8.765  26.267  1.00  0.00      B    H  
ATOM   3209  H2  HOH B1063      11.129   7.563  25.262  1.00  0.00      B    H  
ATOM   3210  O   HOH B1064       7.747  23.847  33.712  1.00  0.00      B    O  
ATOM   3211  H1  HOH B1064       6.712  23.963  33.491  1.00  0.00      B    H  
ATOM   3212  H2  HOH B1064       7.922  24.347  34.571  1.00  0.00      B    H  
ATOM   3213  O   HOH B1065      27.968  27.442  24.852  1.00  0.00      B    O  
ATOM   3214  H1  HOH B1065      28.550  27.952  24.205  1.00  0.00      B    H  
ATOM   3215  H2  HOH B1065      27.681  28.120  25.532  1.00  0.00      B    H  
ATOM   3216  O   HOH B1066      27.848  14.041   1.582  1.00  0.00      B    O  
ATOM   3217  H1  HOH B1066      27.209  13.729   0.903  1.00  0.00      B    H  
ATOM   3218  H2  HOH B1066      28.737  13.687   1.223  1.00  0.00      B    H  
ATOM   3219  O   HOH B1067       3.730  11.017  13.962  1.00  0.00      B    O  
ATOM   3220  H1  HOH B1067       3.125  11.730  14.327  1.00  0.00      B    H  
ATOM   3221  H2  HOH B1067       3.166  10.562  13.253  1.00  0.00      B    H  
ATOM   3222  O   HOH B1068      26.935   5.614  32.485  1.00  0.00      B    O  
ATOM   3223  H1  HOH B1068      27.287   4.840  33.097  1.00  0.00      B    H  
ATOM   3224  H2  HOH B1068      27.497   5.614  31.647  1.00  0.00      B    H  
ATOM   3225  O   HOH B1069      11.525   0.386   0.290  1.00  0.00      B    O  
ATOM   3226  H1  HOH B1069      12.150   0.614   1.046  1.00  0.00      B    H  
ATOM   3227  H2  HOH B1069      10.581   0.474   0.647  1.00  0.00      B    H  
ATOM   3228  O   HOH B1070      17.540  33.663  11.018  1.00  0.00      B    O  
ATOM   3229  H1  HOH B1070      16.778  33.445  10.350  1.00  0.00      B    H  
ATOM   3230  H2  HOH B1070      18.027  32.828  11.263  1.00  0.00      B    H  
ATOM   3231  O   HOH B1071      27.607  36.867   9.783  1.00  0.00      B    O  
ATOM   3232  H1  HOH B1071      26.656  37.023   9.418  1.00  0.00      B    H  
ATOM   3233  H2  HOH B1071      27.557  36.849  10.822  1.00  0.00      B    H  
ATOM   3234  O   HOH B1072       2.617  18.503  16.513  1.00  0.00      B    O  
ATOM   3235  H1  HOH B1072       1.854  18.012  16.921  1.00  0.00      B    H  
ATOM   3236  H2  HOH B1072       2.375  18.627  15.522  1.00  0.00      B    H  
ATOM   3237  O   HOH B1073      10.762  22.114  17.791  1.00  0.00      B    O  
ATOM   3238  H1  HOH B1073      10.849  21.695  18.702  1.00  0.00      B    H  
ATOM   3239  H2  HOH B1073       9.770  21.950  17.493  1.00  0.00      B    H  
ATOM   3240  O   HOH B1074      15.537  31.774  12.913  1.00  0.00      B    O  
ATOM   3241  H1  HOH B1074      16.072  30.950  13.017  1.00  0.00      B    H  
ATOM   3242  H2  HOH B1074      15.861  32.470  13.578  1.00  0.00      B    H  
ATOM   3243  O   HOH B1075      39.013  19.512   5.259  1.00  0.00      B    O  
ATOM   3244  H1  HOH B1075      38.721  18.705   5.836  1.00  0.00      B    H  
ATOM   3245  H2  HOH B1075      38.535  19.386   4.393  1.00  0.00      B    H  
ATOM   3246  O   HOH B1076      12.745   1.063   2.692  1.00  0.00      B    O  
ATOM   3247  H1  HOH B1076      13.515   1.615   3.114  1.00  0.00      B    H  
ATOM   3248  H2  HOH B1076      12.229   0.801   3.469  1.00  0.00      B    H  
ATOM   3249  O   HOH B1077      22.387  15.988  30.487  1.00  0.00      B    O  
ATOM   3250  H1  HOH B1077      22.620  15.616  29.634  1.00  0.00      B    H  
ATOM   3251  H2  HOH B1077      23.241  16.189  31.006  1.00  0.00      B    H  
ATOM   3252  O   HOH B1078      28.456   9.846  15.301  1.00  0.00      B    O  
ATOM   3253  H1  HOH B1078      28.345  10.631  14.667  1.00  0.00      B    H  
ATOM   3254  H2  HOH B1078      27.773   9.146  15.036  1.00  0.00      B    H  
ATOM   3255  O   HOH B1079      34.524   7.633   0.836  1.00  0.00      B    O  
ATOM   3256  H1  HOH B1079      34.356   8.628   0.656  1.00  0.00      B    H  
ATOM   3257  H2  HOH B1079      34.801   7.573   1.825  1.00  0.00      B    H  
ATOM   3258  O   HOH B1080       6.764  25.067   3.541  1.00  0.00      B    O  
ATOM   3259  H1  HOH B1080       6.117  25.280   4.325  1.00  0.00      B    H  
ATOM   3260  H2  HOH B1080       7.330  24.274   3.809  1.00  0.00      B    H  
ATOM   3261  O   HOH B1081      12.504  31.889  31.704  1.00  0.00      B    O  
ATOM   3262  H1  HOH B1081      12.447  30.909  31.413  1.00  0.00      B    H  
ATOM   3263  H2  HOH B1081      12.162  31.943  32.657  1.00  0.00      B    H  
ATOM   3264  O   HOH B1082      25.810  33.704  15.885  1.00  0.00      B    O  
ATOM   3265  H1  HOH B1082      25.808  34.324  16.701  1.00  0.00      B    H  
ATOM   3266  H2  HOH B1082      25.681  32.767  16.196  1.00  0.00      B    H  
ATOM   3267  O   HOH B1083       1.155  25.138   7.231  1.00  0.00      B    O  
ATOM   3268  H1  HOH B1083       0.841  25.703   6.439  1.00  0.00      B    H  
ATOM   3269  H2  HOH B1083       2.130  25.421   7.464  1.00  0.00      B    H  
ATOM   3270  O   HOH B1084      29.683  26.678  35.141  1.00  0.00      B    O  
ATOM   3271  H1  HOH B1084      28.825  27.051  34.874  1.00  0.00      B    H  
ATOM   3272  H2  HOH B1084      29.862  27.026  36.079  1.00  0.00      B    H  
ATOM   3273  O   HOH B1085      19.385  27.787  27.696  1.00  0.00      B    O  
ATOM   3274  H1  HOH B1085      20.110  27.633  27.017  1.00  0.00      B    H  
ATOM   3275  H2  HOH B1085      18.520  27.558  27.280  1.00  0.00      B    H  
ATOM   3276  O   HOH B1086      12.141  25.755  38.254  1.00  0.00      B    O  
ATOM   3277  H1  HOH B1086      11.976  26.044  39.163  1.00  0.00      B    H  
ATOM   3278  H2  HOH B1086      12.478  24.787  38.316  1.00  0.00      B    H  
ATOM   3279  O   HOH B1087       3.842  13.533   5.217  1.00  0.00      B    O  
ATOM   3280  H1  HOH B1087       3.183  13.626   6.002  1.00  0.00      B    H  
ATOM   3281  H2  HOH B1087       4.714  13.462   5.692  1.00  0.00      B    H  
ATOM   3282  O   HOH B1088      21.747  30.393   2.874  1.00  0.00      B    O  
ATOM   3283  H1  HOH B1088      21.224  29.600   2.506  1.00  0.00      B    H  
ATOM   3284  H2  HOH B1088      21.481  30.532   3.827  1.00  0.00      B    H  
ATOM   3285  O   HOH B1089      32.581  33.286   2.200  1.00  0.00      B    O  
ATOM   3286  H1  HOH B1089      31.928  32.555   2.013  1.00  0.00      B    H  
ATOM   3287  H2  HOH B1089      31.990  34.053   2.450  1.00  0.00      B    H  
ATOM   3288  O   HOH B1090      37.157  33.349  16.270  1.00  0.00      B    O  
ATOM   3289  H1  HOH B1090      37.281  32.627  15.539  1.00  0.00      B    H  
ATOM   3290  H2  HOH B1090      37.992  33.945  16.190  1.00  0.00      B    H  
ATOM   3291  O   HOH B1091       5.657   7.685  17.187  1.00  0.00      B    O  
ATOM   3292  H1  HOH B1091       5.874   6.722  16.995  1.00  0.00      B    H  
ATOM   3293  H2  HOH B1091       5.151   7.722  18.036  1.00  0.00      B    H  
ATOM   3294  O   HOH B1092      18.434  26.286  10.267  1.00  0.00      B    O  
ATOM   3295  H1  HOH B1092      19.210  26.476  10.844  1.00  0.00      B    H  
ATOM   3296  H2  HOH B1092      18.408  25.250  10.209  1.00  0.00      B    H  
ATOM   3297  O   HOH B1093      21.287   1.864  29.631  1.00  0.00      B    O  
ATOM   3298  H1  HOH B1093      22.189   1.754  30.054  1.00  0.00      B    H  
ATOM   3299  H2  HOH B1093      20.597   1.391  30.204  1.00  0.00      B    H  
ATOM   3300  O   HOH B1094      16.299  31.266  23.878  1.00  0.00      B    O  
ATOM   3301  H1  HOH B1094      15.928  30.497  24.402  1.00  0.00      B    H  
ATOM   3302  H2  HOH B1094      17.203  31.069  23.431  1.00  0.00      B    H  
ATOM   3303  O   HOH B1095      32.479  28.421  19.710  1.00  0.00      B    O  
ATOM   3304  H1  HOH B1095      32.821  28.648  18.772  1.00  0.00      B    H  
ATOM   3305  H2  HOH B1095      32.924  27.578  19.907  1.00  0.00      B    H  
ATOM   3306  O   HOH B1096      21.090  32.309  34.453  1.00  0.00      B    O  
ATOM   3307  H1  HOH B1096      21.526  31.723  33.756  1.00  0.00      B    H  
ATOM   3308  H2  HOH B1096      21.212  31.766  35.302  1.00  0.00      B    H  
ATOM   3309  O   HOH B1097      12.877  29.595  36.636  1.00  0.00      B    O  
ATOM   3310  H1  HOH B1097      13.357  30.505  36.543  1.00  0.00      B    H  
ATOM   3311  H2  HOH B1097      13.610  28.944  36.417  1.00  0.00      B    H  
ATOM   3312  O   HOH B1098      15.808  23.374  23.804  1.00  0.00      B    O  
ATOM   3313  H1  HOH B1098      15.334  23.453  24.687  1.00  0.00      B    H  
ATOM   3314  H2  HOH B1098      16.601  22.773  24.047  1.00  0.00      B    H  
ATOM   3315  O   HOH B1099      10.523  11.793  21.515  1.00  0.00      B    O  
ATOM   3316  H1  HOH B1099      10.227  10.828  21.864  1.00  0.00      B    H  
ATOM   3317  H2  HOH B1099      11.245  11.596  20.799  1.00  0.00      B    H  
ATOM   3318  O   HOH B1100      19.709  12.831  19.591  1.00  0.00      B    O  
ATOM   3319  H1  HOH B1100      20.205  11.973  19.289  1.00  0.00      B    H  
ATOM   3320  H2  HOH B1100      19.445  12.716  20.572  1.00  0.00      B    H  
ATOM   3321  O   HOH B1101      15.997  17.035  34.155  1.00  0.00      B    O  
ATOM   3322  H1  HOH B1101      16.243  16.623  35.061  1.00  0.00      B    H  
ATOM   3323  H2  HOH B1101      15.509  17.954  34.380  1.00  0.00      B    H  
ATOM   3324  O   HOH B1102      37.213  28.069  34.730  1.00  0.00      B    O  
ATOM   3325  H1  HOH B1102      36.274  28.163  35.068  1.00  0.00      B    H  
ATOM   3326  H2  HOH B1102      37.661  28.974  35.006  1.00  0.00      B    H  
ATOM   3327  O   HOH B1103      15.355  34.253  38.474  1.00  0.00      B    O  
ATOM   3328  H1  HOH B1103      15.668  33.308  38.790  1.00  0.00      B    H  
ATOM   3329  H2  HOH B1103      14.508  34.431  38.972  1.00  0.00      B    H  
ATOM   3330  O   HOH B1104      16.296  33.884  14.590  1.00  0.00      B    O  
ATOM   3331  H1  HOH B1104      17.080  33.943  15.278  1.00  0.00      B    H  
ATOM   3332  H2  HOH B1104      15.846  34.774  14.536  1.00  0.00      B    H  
ATOM   3333  O   HOH B1105      26.189   6.720   8.336  1.00  0.00      B    O  
ATOM   3334  H1  HOH B1105      26.794   5.995   8.017  1.00  0.00      B    H  
ATOM   3335  H2  HOH B1105      26.790   7.386   8.802  1.00  0.00      B    H  
ATOM   3336  O   HOH B1106      24.696  14.449  33.182  1.00  0.00      B    O  
ATOM   3337  H1  HOH B1106      25.450  14.290  33.858  1.00  0.00      B    H  
ATOM   3338  H2  HOH B1106      24.024  13.653  33.142  1.00  0.00      B    H  
ATOM   3339  O   HOH B1107      24.158  11.506   9.191  1.00  0.00      B    O  
ATOM   3340  H1  HOH B1107      24.432  10.680   9.721  1.00  0.00      B    H  
ATOM   3341  H2  HOH B1107      24.773  11.636   8.367  1.00  0.00      B    H  
ATOM   3342  O   HOH B1108      21.342  36.715  34.178  1.00  0.00      B    O  
ATOM   3343  H1  HOH B1108      20.701  37.416  34.068  1.00  0.00      B    H  
ATOM   3344  H2  HOH B1108      21.120  36.185  35.016  1.00  0.00      B    H  
ATOM   3345  O   HOH B1109       9.355   8.982  32.360  1.00  0.00      B    O  
ATOM   3346  H1  HOH B1109       8.443   9.140  32.043  1.00  0.00      B    H  
ATOM   3347  H2  HOH B1109       9.624   9.741  32.899  1.00  0.00      B    H  
ATOM   3348  O   HOH B1110       2.209  13.932  30.328  1.00  0.00      B    O  
ATOM   3349  H1  HOH B1110       1.240  14.106  30.624  1.00  0.00      B    H  
ATOM   3350  H2  HOH B1110       2.784  14.300  31.051  1.00  0.00      B    H  
ATOM   3351  O   HOH B1111      33.900  31.952   4.242  1.00  0.00      B    O  
ATOM   3352  H1  HOH B1111      34.725  32.125   4.830  1.00  0.00      B    H  
ATOM   3353  H2  HOH B1111      34.034  32.503   3.375  1.00  0.00      B    H  
ATOM   3354  O   HOH B1112      22.227   1.746  23.904  1.00  0.00      B    O  
ATOM   3355  H1  HOH B1112      21.675   2.421  24.379  1.00  0.00      B    H  
ATOM   3356  H2  HOH B1112      22.549   1.004  24.507  1.00  0.00      B    H  
ATOM   3357  O   HOH B1113      31.841  11.309   9.911  1.00  0.00      B    O  
ATOM   3358  H1  HOH B1113      32.705  11.216   9.353  1.00  0.00      B    H  
ATOM   3359  H2  HOH B1113      31.944  10.554  10.621  1.00  0.00      B    H  
ATOM   3360  O   HOH B1114       1.595   2.163   7.177  1.00  0.00      B    O  
ATOM   3361  H1  HOH B1114       2.236   2.674   7.799  1.00  0.00      B    H  
ATOM   3362  H2  HOH B1114       1.414   1.264   7.510  1.00  0.00      B    H  
ATOM   3363  O   HOH B1115      18.257   1.185  33.670  1.00  0.00      B    O  
ATOM   3364  H1  HOH B1115      17.328   1.180  34.151  1.00  0.00      B    H  
ATOM   3365  H2  HOH B1115      18.915   1.611  34.350  1.00  0.00      B    H  
ATOM   3366  O   HOH B1116       6.532  23.717  19.978  1.00  0.00      B    O  
ATOM   3367  H1  HOH B1116       5.827  23.958  20.676  1.00  0.00      B    H  
ATOM   3368  H2  HOH B1116       7.419  23.644  20.455  1.00  0.00      B    H  
ATOM   3369  O   HOH B1117      36.778   3.466  33.943  1.00  0.00      B    O  
ATOM   3370  H1  HOH B1117      36.290   4.314  33.620  1.00  0.00      B    H  
ATOM   3371  H2  HOH B1117      36.552   3.302  34.917  1.00  0.00      B    H  
ATOM   3372  O   HOH B1118      36.280  24.746   7.511  1.00  0.00      B    O  
ATOM   3373  H1  HOH B1118      37.060  24.102   7.365  1.00  0.00      B    H  
ATOM   3374  H2  HOH B1118      35.645  24.399   8.268  1.00  0.00      B    H  
ATOM   3375  O   HOH B1119      23.496  31.586  37.372  1.00  0.00      B    O  
ATOM   3376  H1  HOH B1119      24.044  31.337  38.218  1.00  0.00      B    H  
ATOM   3377  H2  HOH B1119      23.488  32.587  37.375  1.00  0.00      B    H  
ATOM   3378  O   HOH B1120       0.813  14.773  22.604  1.00  0.00      B    O  
ATOM   3379  H1  HOH B1120       0.963  15.164  23.546  1.00  0.00      B    H  
ATOM   3380  H2  HOH B1120       1.245  13.891  22.462  1.00  0.00      B    H  
ATOM   3381  O   HOH B1121      37.868  23.165  24.754  1.00  0.00      B    O  
ATOM   3382  H1  HOH B1121      38.185  23.500  23.816  1.00  0.00      B    H  
ATOM   3383  H2  HOH B1121      38.296  23.875  25.419  1.00  0.00      B    H  
ATOM   3384  O   HOH B1122       8.172  37.885  24.972  1.00  0.00      B    O  
ATOM   3385  H1  HOH B1122       7.779  36.965  25.188  1.00  0.00      B    H  
ATOM   3386  H2  HOH B1122       7.636  38.326  24.207  1.00  0.00      B    H  
ATOM   3387  O   HOH B1123      35.772  36.750  34.889  1.00  0.00      B    O  
ATOM   3388  H1  HOH B1123      36.662  37.065  34.587  1.00  0.00      B    H  
ATOM   3389  H2  HOH B1123      35.077  37.482  34.680  1.00  0.00      B    H  
ATOM   3390  O   HOH B1124      35.854  10.791  11.898  1.00  0.00      B    O  
ATOM   3391  H1  HOH B1124      35.759  10.436  10.970  1.00  0.00      B    H  
ATOM   3392  H2  HOH B1124      35.559  11.728  11.952  1.00  0.00      B    H  
ATOM   3393  O   HOH B1125      31.750  33.979  12.217  1.00  0.00      B    O  
ATOM   3394  H1  HOH B1125      32.619  34.440  12.022  1.00  0.00      B    H  
ATOM   3395  H2  HOH B1125      32.009  33.172  12.809  1.00  0.00      B    H  
ATOM   3396  O   HOH B1126      11.384   4.718  15.596  1.00  0.00      B    O  
ATOM   3397  H1  HOH B1126      10.465   5.057  15.931  1.00  0.00      B    H  
ATOM   3398  H2  HOH B1126      11.401   3.653  15.696  1.00  0.00      B    H  
ATOM   3399  O   HOH B1127      37.503  19.090  38.770  1.00  0.00      B    O  
ATOM   3400  H1  HOH B1127      37.797  20.071  39.085  1.00  0.00      B    H  
ATOM   3401  H2  HOH B1127      36.890  19.264  38.002  1.00  0.00      B    H  
ATOM   3402  O   HOH B1128      30.601  28.458  27.951  1.00  0.00      B    O  
ATOM   3403  H1  HOH B1128      30.937  28.598  28.901  1.00  0.00      B    H  
ATOM   3404  H2  HOH B1128      31.070  29.185  27.443  1.00  0.00      B    H  
ATOM   3405  O   HOH B1129       0.414  17.929  30.746  1.00  0.00      B    O  
ATOM   3406  H1  HOH B1129       0.278  18.548  29.921  1.00  0.00      B    H  
ATOM   3407  H2  HOH B1129       1.007  18.430  31.394  1.00  0.00      B    H  
ATOM   3408  O   HOH B1130      11.492  23.990  30.742  1.00  0.00      B    O  
ATOM   3409  H1  HOH B1130      10.861  23.376  31.260  1.00  0.00      B    H  
ATOM   3410  H2  HOH B1130      11.965  23.402  30.087  1.00  0.00      B    H  
ATOM   3411  O   HOH B1131      30.103  23.078  12.246  1.00  0.00      B    O  
ATOM   3412  H1  HOH B1131      30.290  23.882  12.897  1.00  0.00      B    H  
ATOM   3413  H2  HOH B1131      30.629  22.311  12.577  1.00  0.00      B    H  
ATOM   3414  O   HOH B1132      37.199  33.613  25.291  1.00  0.00      B    O  
ATOM   3415  H1  HOH B1132      38.124  33.457  24.867  1.00  0.00      B    H  
ATOM   3416  H2  HOH B1132      37.363  33.966  26.216  1.00  0.00      B    H  
ATOM   3417  O   HOH B1133      23.859  10.641   0.826  1.00  0.00      B    O  
ATOM   3418  H1  HOH B1133      23.088  10.550   0.218  1.00  0.00      B    H  
ATOM   3419  H2  HOH B1133      24.588  10.048   0.486  1.00  0.00      B    H  
ATOM   3420  O   HOH B1134       1.008  23.861  20.171  1.00  0.00      B    O  
ATOM   3421  H1  HOH B1134       1.748  23.239  20.397  1.00  0.00      B    H  
ATOM   3422  H2  HOH B1134       1.274  24.438  19.444  1.00  0.00      B    H  
ATOM   3423  O   HOH B1135       9.684  24.569  24.629  1.00  0.00      B    O  
ATOM   3424  H1  HOH B1135      10.150  23.782  24.130  1.00  0.00      B    H  
ATOM   3425  H2  HOH B1135       9.938  24.542  25.613  1.00  0.00      B    H  
ATOM   3426  O   HOH B1136      26.191  10.673   5.255  1.00  0.00      B    O  
ATOM   3427  H1  HOH B1136      26.546  11.433   4.635  1.00  0.00      B    H  
ATOM   3428  H2  HOH B1136      26.420  10.994   6.209  1.00  0.00      B    H  
ATOM   3429  O   HOH B1137      14.663  20.249  27.452  1.00  0.00      B    O  
ATOM   3430  H1  HOH B1137      15.321  21.025  27.467  1.00  0.00      B    H  
ATOM   3431  H2  HOH B1137      15.152  19.423  27.044  1.00  0.00      B    H  
ATOM   3432  O   HOH B1138      27.144  19.755  24.159  1.00  0.00      B    O  
ATOM   3433  H1  HOH B1138      27.793  20.432  24.545  1.00  0.00      B    H  
ATOM   3434  H2  HOH B1138      27.684  18.902  24.128  1.00  0.00      B    H  
ATOM   3435  O   HOH B1139       5.835  18.830  13.403  1.00  0.00      B    O  
ATOM   3436  H1  HOH B1139       6.048  18.786  12.378  1.00  0.00      B    H  
ATOM   3437  H2  HOH B1139       4.906  19.243  13.529  1.00  0.00      B    H  
ATOM   3438  O   HOH B1140      24.341  16.778  24.576  1.00  0.00      B    O  
ATOM   3439  H1  HOH B1140      23.694  17.430  25.050  1.00  0.00      B    H  
ATOM   3440  H2  HOH B1140      25.242  16.860  25.098  1.00  0.00      B    H  
ATOM   3441  O   HOH B1141      19.347  29.303  34.234  1.00  0.00      B    O  
ATOM   3442  H1  HOH B1141      18.969  28.536  34.787  1.00  0.00      B    H  
ATOM   3443  H2  HOH B1141      20.151  29.678  34.606  1.00  0.00      B    H  
ATOM   3444  O   HOH B1142      24.649  13.943  25.312  1.00  0.00      B    O  
ATOM   3445  H1  HOH B1142      24.876  14.680  24.636  1.00  0.00      B    H  
ATOM   3446  H2  HOH B1142      23.645  13.775  25.288  1.00  0.00      B    H  
ATOM   3447  O   HOH B1143      14.313  35.715  17.809  1.00  0.00      B    O  
ATOM   3448  H1  HOH B1143      15.347  35.528  17.942  1.00  0.00      B    H  
ATOM   3449  H2  HOH B1143      13.908  36.068  18.657  1.00  0.00      B    H  
ATOM   3450  O   HOH B1144      32.563  20.460  15.271  1.00  0.00      B    O  
ATOM   3451  H1  HOH B1144      32.526  21.256  14.669  1.00  0.00      B    H  
ATOM   3452  H2  HOH B1144      32.475  19.610  14.783  1.00  0.00      B    H  
ATOM   3453  O   HOH B1145      15.665  30.828  30.339  1.00  0.00      B    O  
ATOM   3454  H1  HOH B1145      16.590  31.260  30.309  1.00  0.00      B    H  
ATOM   3455  H2  HOH B1145      14.910  31.500  30.089  1.00  0.00      B    H  
ATOM   3456  O   HOH B1146      11.534   0.280  12.228  1.00  0.00      B    O  
ATOM   3457  H1  HOH B1146      11.378  -0.683  12.401  1.00  0.00      B    H  
ATOM   3458  H2  HOH B1146      10.792   0.830  12.620  1.00  0.00      B    H  
ATOM   3459  O   HOH B1147      28.137  38.583   5.515  1.00  0.00      B    O  
ATOM   3460  H1  HOH B1147      28.636  37.684   5.586  1.00  0.00      B    H  
ATOM   3461  H2  HOH B1147      28.334  38.927   4.605  1.00  0.00      B    H  
ATOM   3462  O   HOH B1148      28.661  13.569  25.823  1.00  0.00      B    O  
ATOM   3463  H1  HOH B1148      28.873  13.308  26.802  1.00  0.00      B    H  
ATOM   3464  H2  HOH B1148      29.407  14.128  25.515  1.00  0.00      B    H  
ATOM   3465  O   HOH B1149      26.041  31.496   7.187  1.00  0.00      B    O  
ATOM   3466  H1  HOH B1149      25.705  31.514   6.193  1.00  0.00      B    H  
ATOM   3467  H2  HOH B1149      26.947  32.018   7.126  1.00  0.00      B    H  
ATOM   3468  O   HOH B1150      20.925   4.004   4.336  1.00  0.00      B    O  
ATOM   3469  H1  HOH B1150      21.085   4.490   3.479  1.00  0.00      B    H  
ATOM   3470  H2  HOH B1150      21.380   4.560   5.055  1.00  0.00      B    H  
ATOM   3471  O   HOH B1151       0.212  15.309  10.364  1.00  0.00      B    O  
ATOM   3472  H1  HOH B1151       0.279  14.695  11.206  1.00  0.00      B    H  
ATOM   3473  H2  HOH B1151      -0.451  16.062  10.532  1.00  0.00      B    H  
ATOM   3474  O   HOH B1152      34.911   5.637  33.355  1.00  0.00      B    O  
ATOM   3475  H1  HOH B1152      35.387   6.429  33.758  1.00  0.00      B    H  
ATOM   3476  H2  HOH B1152      35.034   5.710  32.311  1.00  0.00      B    H  
ATOM   3477  O   HOH B1153      19.493  13.492   0.494  1.00  0.00      B    O  
ATOM   3478  H1  HOH B1153      20.258  14.221   0.622  1.00  0.00      B    H  
ATOM   3479  H2  HOH B1153      19.761  12.817  -0.233  1.00  0.00      B    H  
ATOM   3480  O   HOH B1154      32.769  17.888  14.111  1.00  0.00      B    O  
ATOM   3481  H1  HOH B1154      33.490  18.352  13.497  1.00  0.00      B    H  
ATOM   3482  H2  HOH B1154      32.162  17.413  13.534  1.00  0.00      B    H  
ATOM   3483  O   HOH B1155      34.369  19.166  12.216  1.00  0.00      B    O  
ATOM   3484  H1  HOH B1155      35.405  19.251  12.185  1.00  0.00      B    H  
ATOM   3485  H2  HOH B1155      34.036  19.787  11.481  1.00  0.00      B    H  
ATOM   3486  O   HOH B1156      12.483  24.329  18.536  1.00  0.00      B    O  
ATOM   3487  H1  HOH B1156      12.952  24.258  19.472  1.00  0.00      B    H  
ATOM   3488  H2  HOH B1156      11.697  23.572  18.425  1.00  0.00      B    H  
ATOM   3489  O   HOH B1157       9.600  36.103  22.498  1.00  0.00      B    O  
ATOM   3490  H1  HOH B1157       9.726  35.999  23.487  1.00  0.00      B    H  
ATOM   3491  H2  HOH B1157       9.981  37.015  22.283  1.00  0.00      B    H  
ATOM   3492  O   HOH B1158      32.340  19.004  27.371  1.00  0.00      B    O  
ATOM   3493  H1  HOH B1158      33.274  18.516  27.493  1.00  0.00      B    H  
ATOM   3494  H2  HOH B1158      32.286  19.780  28.023  1.00  0.00      B    H  
ATOM   3495  O   HOH B1159      31.745  38.381  27.929  1.00  0.00      B    O  
ATOM   3496  H1  HOH B1159      31.104  37.876  28.524  1.00  0.00      B    H  
ATOM   3497  H2  HOH B1159      31.502  39.348  28.005  1.00  0.00      B    H  
ATOM   3498  O   HOH B1160      15.349  11.104  20.616  1.00  0.00      B    O  
ATOM   3499  H1  HOH B1160      15.688  12.068  20.681  1.00  0.00      B    H  
ATOM   3500  H2  HOH B1160      15.882  10.535  21.219  1.00  0.00      B    H  
ATOM   3501  O   HOH B1161       9.434  24.450  16.493  1.00  0.00      B    O  
ATOM   3502  H1  HOH B1161      10.158  23.801  16.610  1.00  0.00      B    H  
ATOM   3503  H2  HOH B1161       8.677  24.035  17.049  1.00  0.00      B    H  
ATOM   3504  O   HOH B1162      21.216   2.888  10.771  1.00  0.00      B    O  
ATOM   3505  H1  HOH B1162      20.930   2.144  10.136  1.00  0.00      B    H  
ATOM   3506  H2  HOH B1162      22.198   2.751  10.805  1.00  0.00      B    H  
ATOM   3507  O   HOH B1163       6.462  14.637   6.420  1.00  0.00      B    O  
ATOM   3508  H1  HOH B1163       6.482  14.330   7.393  1.00  0.00      B    H  
ATOM   3509  H2  HOH B1163       7.382  14.521   6.054  1.00  0.00      B    H  
ATOM   3510  O   HOH B1164      17.454  20.424  35.343  1.00  0.00      B    O  
ATOM   3511  H1  HOH B1164      16.544  19.953  35.282  1.00  0.00      B    H  
ATOM   3512  H2  HOH B1164      18.139  19.688  35.148  1.00  0.00      B    H  
ATOM   3513  O   HOH B1165       7.942   8.946  16.035  1.00  0.00      B    O  
ATOM   3514  H1  HOH B1165       7.070   8.558  16.459  1.00  0.00      B    H  
ATOM   3515  H2  HOH B1165       8.109   8.475  15.187  1.00  0.00      B    H  
ATOM   3516  O   HOH B1166      17.928  21.554  24.508  1.00  0.00      B    O  
ATOM   3517  H1  HOH B1166      18.084  21.249  23.531  1.00  0.00      B    H  
ATOM   3518  H2  HOH B1166      17.788  20.712  25.003  1.00  0.00      B    H  
ATOM   3519  O   HOH B1167      26.789  16.402  26.007  1.00  0.00      B    O  
ATOM   3520  H1  HOH B1167      27.349  15.526  26.033  1.00  0.00      B    H  
ATOM   3521  H2  HOH B1167      27.152  17.086  26.594  1.00  0.00      B    H  
ATOM   3522  O   HOH B1168      10.249  27.581  13.074  1.00  0.00      B    O  
ATOM   3523  H1  HOH B1168       9.962  27.146  13.951  1.00  0.00      B    H  
ATOM   3524  H2  HOH B1168       9.968  26.974  12.322  1.00  0.00      B    H  
ATOM   3525  O   HOH B1169      36.087  19.395   8.818  1.00  0.00      B    O  
ATOM   3526  H1  HOH B1169      36.103  19.277   7.779  1.00  0.00      B    H  
ATOM   3527  H2  HOH B1169      36.765  20.070   9.041  1.00  0.00      B    H  
ATOM   3528  O   HOH B1170      30.149  32.237  30.614  1.00  0.00      B    O  
ATOM   3529  H1  HOH B1170      30.794  31.459  30.592  1.00  0.00      B    H  
ATOM   3530  H2  HOH B1170      29.258  31.744  30.647  1.00  0.00      B    H  
ATOM   3531  O   HOH B1171      15.660   5.525  11.137  1.00  0.00      B    O  
ATOM   3532  H1  HOH B1171      15.030   5.416  11.884  1.00  0.00      B    H  
ATOM   3533  H2  HOH B1171      16.534   5.996  11.422  1.00  0.00      B    H  
ATOM   3534  O   HOH B1172      13.927  25.921  16.896  1.00  0.00      B    O  
ATOM   3535  H1  HOH B1172      14.405  26.559  17.554  1.00  0.00      B    H  
ATOM   3536  H2  HOH B1172      13.537  25.218  17.448  1.00  0.00      B    H  
ATOM   3537  O   HOH B1173      33.242  33.343  37.506  1.00  0.00      B    O  
ATOM   3538  H1  HOH B1173      33.782  32.568  37.855  1.00  0.00      B    H  
ATOM   3539  H2  HOH B1173      33.784  34.164  37.594  1.00  0.00      B    H  
ATOM   3540  O   HOH B1174       6.141  37.657   4.814  1.00  0.00      B    O  
ATOM   3541  H1  HOH B1174       6.978  38.216   5.131  1.00  0.00      B    H  
ATOM   3542  H2  HOH B1174       6.354  37.162   4.026  1.00  0.00      B    H  
ATOM   3543  O   HOH B1175      27.685  22.913  16.146  1.00  0.00      B    O  
ATOM   3544  H1  HOH B1175      27.469  23.505  15.302  1.00  0.00      B    H  
ATOM   3545  H2  HOH B1175      28.661  23.053  16.401  1.00  0.00      B    H  
ATOM   3546  O   HOH B1176      32.195   1.527  14.761  1.00  0.00      B    O  
ATOM   3547  H1  HOH B1176      32.845   2.072  14.226  1.00  0.00      B    H  
ATOM   3548  H2  HOH B1176      31.383   1.372  14.088  1.00  0.00      B    H  
ATOM   3549  O   HOH B1177      26.135  25.726  35.169  1.00  0.00      B    O  
ATOM   3550  H1  HOH B1177      26.576  26.686  35.095  1.00  0.00      B    H  
ATOM   3551  H2  HOH B1177      26.275  25.469  36.145  1.00  0.00      B    H  
ATOM   3552  O   HOH B1178      34.413  26.778  32.666  1.00  0.00      B    O  
ATOM   3553  H1  HOH B1178      34.643  26.464  31.786  1.00  0.00      B    H  
ATOM   3554  H2  HOH B1178      33.438  26.535  32.776  1.00  0.00      B    H  
ATOM   3555  O   HOH B1179      13.548  33.696  33.683  1.00  0.00      B    O  
ATOM   3556  H1  HOH B1179      14.426  34.257  33.769  1.00  0.00      B    H  
ATOM   3557  H2  HOH B1179      13.569  33.094  32.840  1.00  0.00      B    H  
ATOM   3558  O   HOH B1180      18.231  18.297   7.302  1.00  0.00      B    O  
ATOM   3559  H1  HOH B1180      17.498  18.295   6.549  1.00  0.00      B    H  
ATOM   3560  H2  HOH B1180      17.902  17.594   7.964  1.00  0.00      B    H  
ATOM   3561  O   HOH B1181      20.842  35.862  23.273  1.00  0.00      B    O  
ATOM   3562  H1  HOH B1181      20.383  36.615  23.816  1.00  0.00      B    H  
ATOM   3563  H2  HOH B1181      20.191  35.038  23.284  1.00  0.00      B    H  
ATOM   3564  O   HOH B1182       5.117  27.123  33.133  1.00  0.00      B    O  
ATOM   3565  H1  HOH B1182       4.451  27.494  33.762  1.00  0.00      B    H  
ATOM   3566  H2  HOH B1182       5.179  27.810  32.414  1.00  0.00      B    H  
ATOM   3567  O   HOH B1183       2.546  20.095  34.954  1.00  0.00      B    O  
ATOM   3568  H1  HOH B1183       3.264  20.818  34.731  1.00  0.00      B    H  
ATOM   3569  H2  HOH B1183       3.022  19.441  35.519  1.00  0.00      B    H  
ATOM   3570  O   HOH B1184      29.280  29.300   5.552  1.00  0.00      B    O  
ATOM   3571  H1  HOH B1184      29.404  30.233   5.250  1.00  0.00      B    H  
ATOM   3572  H2  HOH B1184      28.391  28.957   5.236  1.00  0.00      B    H  
ATOM   3573  O   HOH B1185      36.852  11.749  21.674  1.00  0.00      B    O  
ATOM   3574  H1  HOH B1185      36.819  10.756  21.967  1.00  0.00      B    H  
ATOM   3575  H2  HOH B1185      36.162  12.374  22.142  1.00  0.00      B    H  
ATOM   3576  O   HOH B1186       1.147   9.963  28.013  1.00  0.00      B    O  
ATOM   3577  H1  HOH B1186       1.018   9.001  28.212  1.00  0.00      B    H  
ATOM   3578  H2  HOH B1186       0.482  10.485  28.527  1.00  0.00      B    H  
ATOM   3579  O   HOH B1187      24.726  26.864   1.911  1.00  0.00      B    O  
ATOM   3580  H1  HOH B1187      25.057  25.921   1.736  1.00  0.00      B    H  
ATOM   3581  H2  HOH B1187      24.068  26.811   2.712  1.00  0.00      B    H  
ATOM   3582  O   HOH B1188       6.827  12.864  13.918  1.00  0.00      B    O  
ATOM   3583  H1  HOH B1188       6.184  12.304  14.537  1.00  0.00      B    H  
ATOM   3584  H2  HOH B1188       7.620  13.284  14.512  1.00  0.00      B    H  
ATOM   3585  O   HOH B1189      31.684  32.559  21.715  1.00  0.00      B    O  
ATOM   3586  H1  HOH B1189      30.831  32.699  21.217  1.00  0.00      B    H  
ATOM   3587  H2  HOH B1189      32.001  33.391  22.164  1.00  0.00      B    H  
ATOM   3588  O   HOH B1190      12.070   1.073  27.520  1.00  0.00      B    O  
ATOM   3589  H1  HOH B1190      12.057   0.955  28.491  1.00  0.00      B    H  
ATOM   3590  H2  HOH B1190      11.511   0.341  27.109  1.00  0.00      B    H  
ATOM   3591  O   HOH B1191       2.674  37.036   4.906  1.00  0.00      B    O  
ATOM   3592  H1  HOH B1191       3.430  36.744   5.585  1.00  0.00      B    H  
ATOM   3593  H2  HOH B1191       2.956  37.772   4.315  1.00  0.00      B    H  
ATOM   3594  O   HOH B1192       6.282  20.017  25.220  1.00  0.00      B    O  
ATOM   3595  H1  HOH B1192       5.524  20.544  25.690  1.00  0.00      B    H  
ATOM   3596  H2  HOH B1192       5.901  19.148  24.885  1.00  0.00      B    H  
ATOM   3597  O   HOH B1193      31.993  37.539  33.875  1.00  0.00      B    O  
ATOM   3598  H1  HOH B1193      31.332  37.555  33.134  1.00  0.00      B    H  
ATOM   3599  H2  HOH B1193      31.637  36.907  34.570  1.00  0.00      B    H  
ATOM   3600  O   HOH B1194      38.713   6.953  25.905  1.00  0.00      B    O  
ATOM   3601  H1  HOH B1194      38.304   7.099  26.801  1.00  0.00      B    H  
ATOM   3602  H2  HOH B1194      39.163   7.842  25.593  1.00  0.00      B    H  
ATOM   3603  O   HOH B1195      19.587   0.093  15.272  1.00  0.00      B    O  
ATOM   3604  H1  HOH B1195      18.986  -0.024  14.504  1.00  0.00      B    H  
ATOM   3605  H2  HOH B1195      19.102   0.704  15.962  1.00  0.00      B    H  
ATOM   3606  O   HOH B1196       7.457   5.905   9.047  1.00  0.00      B    O  
ATOM   3607  H1  HOH B1196       6.655   5.834   8.369  1.00  0.00      B    H  
ATOM   3608  H2  HOH B1196       7.111   6.150   9.993  1.00  0.00      B    H  
ATOM   3609  O   HOH B1197      22.856  12.940  28.994  1.00  0.00      B    O  
ATOM   3610  H1  HOH B1197      22.643  12.515  29.905  1.00  0.00      B    H  
ATOM   3611  H2  HOH B1197      22.395  12.434  28.241  1.00  0.00      B    H  
ATOM   3612  O   HOH B1198      22.358  35.248  16.524  1.00  0.00      B    O  
ATOM   3613  H1  HOH B1198      23.168  35.756  16.127  1.00  0.00      B    H  
ATOM   3614  H2  HOH B1198      21.541  35.921  16.427  1.00  0.00      B    H  
ATOM   3615  O   HOH B1199      36.391  37.689  27.217  1.00  0.00      B    O  
ATOM   3616  H1  HOH B1199      35.477  37.665  27.635  1.00  0.00      B    H  
ATOM   3617  H2  HOH B1199      36.458  38.506  26.636  1.00  0.00      B    H  
ATOM   3618  O   HOH B1200      10.305  16.847  19.726  1.00  0.00      B    O  
ATOM   3619  H1  HOH B1200      10.801  16.572  18.908  1.00  0.00      B    H  
ATOM   3620  H2  HOH B1200      10.945  16.630  20.493  1.00  0.00      B    H  
ATOM   3621  O   HOH B1201      38.585  16.373  14.210  1.00  0.00      B    O  
ATOM   3622  H1  HOH B1201      37.811  16.661  13.517  1.00  0.00      B    H  
ATOM   3623  H2  HOH B1201      39.110  15.586  13.809  1.00  0.00      B    H  
ATOM   3624  O   HOH B1202      26.337  19.330   8.554  1.00  0.00      B    O  
ATOM   3625  H1  HOH B1202      25.756  18.683   8.018  1.00  0.00      B    H  
ATOM   3626  H2  HOH B1202      26.026  20.283   8.377  1.00  0.00      B    H  
ATOM   3627  O   HOH B1203      30.275   7.016   7.280  1.00  0.00      B    O  
ATOM   3628  H1  HOH B1203      29.830   7.860   7.657  1.00  0.00      B    H  
ATOM   3629  H2  HOH B1203      29.653   6.221   7.314  1.00  0.00      B    H  
ATOM   3630  O   HOH B1204      14.073   3.508  34.002  1.00  0.00      B    O  
ATOM   3631  H1  HOH B1204      14.048   4.460  33.808  1.00  0.00      B    H  
ATOM   3632  H2  HOH B1204      14.371   3.051  33.175  1.00  0.00      B    H  
ATOM   3633  O   HOH B1205      19.753  23.947  20.004  1.00  0.00      B    O  
ATOM   3634  H1  HOH B1205      18.820  23.593  20.301  1.00  0.00      B    H  
ATOM   3635  H2  HOH B1205      20.168  23.092  19.532  1.00  0.00      B    H  
ATOM   3636  O   HOH B1206       6.961  36.210  38.808  1.00  0.00      B    O  
ATOM   3637  H1  HOH B1206       7.818  36.008  39.324  1.00  0.00      B    H  
ATOM   3638  H2  HOH B1206       6.982  35.655  37.968  1.00  0.00      B    H  
ATOM   3639  O   HOH B1207      28.724  21.728  32.695  1.00  0.00      B    O  
ATOM   3640  H1  HOH B1207      28.201  21.087  33.285  1.00  0.00      B    H  
ATOM   3641  H2  HOH B1207      28.535  22.632  33.060  1.00  0.00      B    H  
ATOM   3642  O   HOH B1208      29.274   5.789  11.067  1.00  0.00      B    O  
ATOM   3643  H1  HOH B1208      28.587   5.657  11.812  1.00  0.00      B    H  
ATOM   3644  H2  HOH B1208      29.712   4.903  10.846  1.00  0.00      B    H  
ATOM   3645  O   HOH B1209      20.974  13.499  34.018  1.00  0.00      B    O  
ATOM   3646  H1  HOH B1209      21.188  12.496  34.196  1.00  0.00      B    H  
ATOM   3647  H2  HOH B1209      20.121  13.766  34.561  1.00  0.00      B    H  
ATOM   3648  O   HOH B1210       8.561  12.419   3.701  1.00  0.00      B    O  
ATOM   3649  H1  HOH B1210       7.928  11.756   4.110  1.00  0.00      B    H  
ATOM   3650  H2  HOH B1210       8.812  13.134   4.350  1.00  0.00      B    H  
ATOM   3651  O   HOH B1211      12.432  14.065   9.479  1.00  0.00      B    O  
ATOM   3652  H1  HOH B1211      13.112  13.854  10.155  1.00  0.00      B    H  
ATOM   3653  H2  HOH B1211      11.894  14.896   9.737  1.00  0.00      B    H  
ATOM   3654  O   HOH B1212      12.136  33.061  17.916  1.00  0.00      B    O  
ATOM   3655  H1  HOH B1212      12.594  33.470  17.098  1.00  0.00      B    H  
ATOM   3656  H2  HOH B1212      11.121  33.047  17.846  1.00  0.00      B    H  
ATOM   3657  O   HOH B1213       9.165  18.261  12.480  1.00  0.00      B    O  
ATOM   3658  H1  HOH B1213       8.841  17.449  12.998  1.00  0.00      B    H  
ATOM   3659  H2  HOH B1213       9.173  18.964  13.192  1.00  0.00      B    H  
ATOM   3660  O   HOH B1214       4.765  24.862   1.775  1.00  0.00      B    O  
ATOM   3661  H1  HOH B1214       5.436  25.035   2.548  1.00  0.00      B    H  
ATOM   3662  H2  HOH B1214       3.899  25.483   1.996  1.00  0.00      B    H  
ATOM   3663  O   HOH B1215       5.469  17.946  18.999  1.00  0.00      B    O  
ATOM   3664  H1  HOH B1215       5.594  18.311  18.087  1.00  0.00      B    H  
ATOM   3665  H2  HOH B1215       6.387  17.573  19.293  1.00  0.00      B    H  
ATOM   3666  O   HOH B1216      11.790  31.385  28.587  1.00  0.00      B    O  
ATOM   3667  H1  HOH B1216      11.453  30.673  27.976  1.00  0.00      B    H  
ATOM   3668  H2  HOH B1216      12.293  32.098  28.140  1.00  0.00      B    H  
ATOM   3669  O   HOH B1217      10.657   2.883  37.814  1.00  0.00      B    O  
ATOM   3670  H1  HOH B1217      10.601   3.370  38.710  1.00  0.00      B    H  
ATOM   3671  H2  HOH B1217      11.017   1.911  38.002  1.00  0.00      B    H  
ATOM   3672  O   HOH B1218      20.331  34.593  35.822  1.00  0.00      B    O  
ATOM   3673  H1  HOH B1218      20.686  33.819  35.271  1.00  0.00      B    H  
ATOM   3674  H2  HOH B1218      19.675  34.197  36.528  1.00  0.00      B    H  
ATOM   3675  O   HOH B1219      30.978  30.972  38.066  1.00  0.00      B    O  
ATOM   3676  H1  HOH B1219      30.246  30.468  37.534  1.00  0.00      B    H  
ATOM   3677  H2  HOH B1219      30.832  31.963  37.952  1.00  0.00      B    H  
ATOM   3678  O   HOH B1220      38.744  22.372   4.469  1.00  0.00      B    O  
ATOM   3679  H1  HOH B1220      38.730  22.856   3.567  1.00  0.00      B    H  
ATOM   3680  H2  HOH B1220      38.884  21.398   4.325  1.00  0.00      B    H  
ATOM   3681  O   HOH B1221       2.797  20.594   2.958  1.00  0.00      B    O  
ATOM   3682  H1  HOH B1221       2.682  21.225   3.725  1.00  0.00      B    H  
ATOM   3683  H2  HOH B1221       2.024  19.930   3.042  1.00  0.00      B    H  
ATOM   3684  O   HOH B1222       4.566   7.741   1.273  1.00  0.00      B    O  
ATOM   3685  H1  HOH B1222       5.491   7.806   0.786  1.00  0.00      B    H  
ATOM   3686  H2  HOH B1222       4.773   7.479   2.262  1.00  0.00      B    H  
ATOM   3687  O   HOH B1223      30.041  13.522  22.690  1.00  0.00      B    O  
ATOM   3688  H1  HOH B1223      29.105  13.537  22.826  1.00  0.00      B    H  
ATOM   3689  H2  HOH B1223      30.347  12.661  22.196  1.00  0.00      B    H  
ATOM   3690  O   HOH B1224      32.055  22.495  25.585  1.00  0.00      B    O  
ATOM   3691  H1  HOH B1224      31.150  22.476  25.983  1.00  0.00      B    H  
ATOM   3692  H2  HOH B1224      32.564  21.874  26.226  1.00  0.00      B    H  
ATOM   3693  O   HOH B1225       4.582  21.557  26.426  1.00  0.00      B    O  
ATOM   3694  H1  HOH B1225       4.141  21.413  27.320  1.00  0.00      B    H  
ATOM   3695  H2  HOH B1225       4.360  22.476  26.235  1.00  0.00      B    H  
ATOM   3696  O   HOH B1226       7.903   6.985  14.007  1.00  0.00      B    O  
ATOM   3697  H1  HOH B1226       8.928   7.148  14.122  1.00  0.00      B    H  
ATOM   3698  H2  HOH B1226       7.678   5.955  14.034  1.00  0.00      B    H  
ATOM   3699  O   HOH B1227      21.944   7.970  38.114  1.00  0.00      B    O  
ATOM   3700  H1  HOH B1227      21.129   7.488  37.695  1.00  0.00      B    H  
ATOM   3701  H2  HOH B1227      21.619   8.273  39.103  1.00  0.00      B    H  
ATOM   3702  O   HOH B1228      16.851   9.216  13.197  1.00  0.00      B    O  
ATOM   3703  H1  HOH B1228      17.338   8.412  12.829  1.00  0.00      B    H  
ATOM   3704  H2  HOH B1228      16.378   8.877  14.062  1.00  0.00      B    H  
ATOM   3705  O   HOH B1229      11.512  13.956  18.476  1.00  0.00      B    O  
ATOM   3706  H1  HOH B1229      11.424  12.961  18.409  1.00  0.00      B    H  
ATOM   3707  H2  HOH B1229      10.820  14.284  19.161  1.00  0.00      B    H  
ATOM   3708  O   HOH B1230       6.315   3.684  23.354  1.00  0.00      B    O  
ATOM   3709  H1  HOH B1230       5.967   4.431  22.754  1.00  0.00      B    H  
ATOM   3710  H2  HOH B1230       5.986   2.866  22.867  1.00  0.00      B    H  
ATOM   3711  O   HOH B1231      23.595  31.946  13.430  1.00  0.00      B    O  
ATOM   3712  H1  HOH B1231      23.266  31.660  12.536  1.00  0.00      B    H  
ATOM   3713  H2  HOH B1231      24.410  32.539  13.217  1.00  0.00      B    H  
ATOM   3714  O   HOH B1232       4.275  23.994  28.383  1.00  0.00      B    O  
ATOM   3715  H1  HOH B1232       3.369  24.290  28.742  1.00  0.00      B    H  
ATOM   3716  H2  HOH B1232       4.651  23.362  29.059  1.00  0.00      B    H  
ATOM   3717  O   HOH B1233      14.748  19.362  34.904  1.00  0.00      B    O  
ATOM   3718  H1  HOH B1233      14.459  19.944  35.670  1.00  0.00      B    H  
ATOM   3719  H2  HOH B1233      14.199  19.571  34.063  1.00  0.00      B    H  
ATOM   3720  O   HOH B1234       6.295  34.484  26.088  1.00  0.00      B    O  
ATOM   3721  H1  HOH B1234       5.940  33.612  25.606  1.00  0.00      B    H  
ATOM   3722  H2  HOH B1234       5.788  35.223  25.707  1.00  0.00      B    H  
ATOM   3723  O   HOH B1235      27.968  30.691  30.778  1.00  0.00      B    O  
ATOM   3724  H1  HOH B1235      27.442  30.465  29.914  1.00  0.00      B    H  
ATOM   3725  H2  HOH B1235      27.306  30.941  31.476  1.00  0.00      B    H  
ATOM   3726  O   HOH B1236      19.699  26.680  24.809  1.00  0.00      B    O  
ATOM   3727  H1  HOH B1236      19.330  25.684  24.864  1.00  0.00      B    H  
ATOM   3728  H2  HOH B1236      19.366  27.061  23.872  1.00  0.00      B    H  
ATOM   3729  O   HOH B1237      28.224  16.575  35.055  1.00  0.00      B    O  
ATOM   3730  H1  HOH B1237      27.405  16.136  35.558  1.00  0.00      B    H  
ATOM   3731  H2  HOH B1237      28.647  15.878  34.481  1.00  0.00      B    H  
ATOM   3732  O   HOH B1238      24.022   2.060  30.046  1.00  0.00      B    O  
ATOM   3733  H1  HOH B1238      24.407   1.893  30.980  1.00  0.00      B    H  
ATOM   3734  H2  HOH B1238      24.344   2.996  29.788  1.00  0.00      B    H  
ATOM   3735  O   HOH B1239       2.277   7.329  13.222  1.00  0.00      B    O  
ATOM   3736  H1  HOH B1239       2.261   6.597  12.466  1.00  0.00      B    H  
ATOM   3737  H2  HOH B1239       1.405   7.305  13.759  1.00  0.00      B    H  
ATOM   3738  O   HOH B1240      29.958   9.438   5.213  1.00  0.00      B    O  
ATOM   3739  H1  HOH B1240      29.642  10.405   5.370  1.00  0.00      B    H  
ATOM   3740  H2  HOH B1240      30.977   9.412   4.949  1.00  0.00      B    H  
ATOM   3741  O   HOH B1241      38.119  15.595  16.874  1.00  0.00      B    O  
ATOM   3742  H1  HOH B1241      38.328  15.858  15.888  1.00  0.00      B    H  
ATOM   3743  H2  HOH B1241      37.450  16.336  17.189  1.00  0.00      B    H  
ATOM   3744  O   HOH B1242       2.397  12.307  36.241  1.00  0.00      B    O  
ATOM   3745  H1  HOH B1242       2.008  12.400  35.347  1.00  0.00      B    H  
ATOM   3746  H2  HOH B1242       1.880  11.736  36.831  1.00  0.00      B    H  
ATOM   3747  O   HOH B1243      24.805  19.946  16.602  1.00  0.00      B    O  
ATOM   3748  H1  HOH B1243      25.501  19.377  17.176  1.00  0.00      B    H  
ATOM   3749  H2  HOH B1243      23.873  19.549  16.624  1.00  0.00      B    H  
ATOM   3750  O   HOH B1244      20.365  14.906  31.697  1.00  0.00      B    O  
ATOM   3751  H1  HOH B1244      20.552  14.336  32.543  1.00  0.00      B    H  
ATOM   3752  H2  HOH B1244      21.231  15.222  31.259  1.00  0.00      B    H  
ATOM   3753  O   HOH B1245      33.546  18.502  31.133  1.00  0.00      B    O  
ATOM   3754  H1  HOH B1245      33.548  19.020  30.278  1.00  0.00      B    H  
ATOM   3755  H2  HOH B1245      32.809  18.954  31.716  1.00  0.00      B    H  
ATOM   3756  O   HOH B1246       3.294   5.077  34.155  1.00  0.00      B    O  
ATOM   3757  H1  HOH B1246       3.874   4.327  34.630  1.00  0.00      B    H  
ATOM   3758  H2  HOH B1246       3.317   4.727  33.190  1.00  0.00      B    H  
ATOM   3759  O   HOH B1247      19.365  14.813   5.509  1.00  0.00      B    O  
ATOM   3760  H1  HOH B1247      19.693  13.997   5.894  1.00  0.00      B    H  
ATOM   3761  H2  HOH B1247      19.280  14.800   4.520  1.00  0.00      B    H  
ATOM   3762  O   HOH B1248      15.439  28.267  17.740  1.00  0.00      B    O  
ATOM   3763  H1  HOH B1248      16.348  27.981  17.355  1.00  0.00      B    H  
ATOM   3764  H2  HOH B1248      15.579  28.329  18.761  1.00  0.00      B    H  
ATOM   3765  O   HOH B1249       1.288  36.720  28.137  1.00  0.00      B    O  
ATOM   3766  H1  HOH B1249       2.283  36.416  28.086  1.00  0.00      B    H  
ATOM   3767  H2  HOH B1249       0.818  36.463  27.256  1.00  0.00      B    H  
ATOM   3768  O   HOH B1250      18.750  20.573  21.949  1.00  0.00      B    O  
ATOM   3769  H1  HOH B1250      18.204  19.768  21.690  1.00  0.00      B    H  
ATOM   3770  H2  HOH B1250      19.646  20.235  22.276  1.00  0.00      B    H  
ATOM   3771  O   HOH B1251       1.660  26.237  38.875  1.00  0.00      B    O  
ATOM   3772  H1  HOH B1251       2.174  26.950  38.368  1.00  0.00      B    H  
ATOM   3773  H2  HOH B1251       0.728  26.637  38.989  1.00  0.00      B    H  
ATOM   3774  O   HOH B1252      19.213  23.556  10.918  1.00  0.00      B    O  
ATOM   3775  H1  HOH B1252      20.091  24.086  11.068  1.00  0.00      B    H  
ATOM   3776  H2  HOH B1252      19.286  23.090  10.011  1.00  0.00      B    H  
ATOM   3777  O   HOH B1253      24.066   7.912   9.710  1.00  0.00      B    O  
ATOM   3778  H1  HOH B1253      23.276   7.267   9.864  1.00  0.00      B    H  
ATOM   3779  H2  HOH B1253      24.791   7.379   9.224  1.00  0.00      B    H  
ATOM   3780  O   HOH B1254      25.648  16.215  29.670  1.00  0.00      B    O  
ATOM   3781  H1  HOH B1254      26.148  16.876  29.134  1.00  0.00      B    H  
ATOM   3782  H2  HOH B1254      25.002  15.708  29.049  1.00  0.00      B    H  
ATOM   3783  O   HOH B1255      12.227   1.880  30.224  1.00  0.00      B    O  
ATOM   3784  H1  HOH B1255      12.941   2.545  29.899  1.00  0.00      B    H  
ATOM   3785  H2  HOH B1255      11.325   2.422  30.280  1.00  0.00      B    H  
ATOM   3786  O   HOH B1256      19.735  21.108  19.256  1.00  0.00      B    O  
ATOM   3787  H1  HOH B1256      20.129  20.530  18.502  1.00  0.00      B    H  
ATOM   3788  H2  HOH B1256      19.991  20.755  20.175  1.00  0.00      B    H  
ATOM   3789  O   HOH B1257      35.657  16.944  20.096  1.00  0.00      B    O  
ATOM   3790  H1  HOH B1257      36.479  16.412  20.331  1.00  0.00      B    H  
ATOM   3791  H2  HOH B1257      35.859  17.902  20.424  1.00  0.00      B    H  
ATOM   3792  O   HOH B1258      20.227  28.593  18.274  1.00  0.00      B    O  
ATOM   3793  H1  HOH B1258      20.235  29.411  18.846  1.00  0.00      B    H  
ATOM   3794  H2  HOH B1258      20.096  27.808  18.882  1.00  0.00      B    H  
ATOM   3795  O   HOH B1259      28.465  37.892  34.210  1.00  0.00      B    O  
ATOM   3796  H1  HOH B1259      27.519  38.264  34.066  1.00  0.00      B    H  
ATOM   3797  H2  HOH B1259      28.845  37.778  33.266  1.00  0.00      B    H  
ATOM   3798  O   HOH B1260      18.098  24.531  35.120  1.00  0.00      B    O  
ATOM   3799  H1  HOH B1260      17.090  24.308  35.223  1.00  0.00      B    H  
ATOM   3800  H2  HOH B1260      18.619  23.885  35.666  1.00  0.00      B    H  
ATOM   3801  O   HOH B1261      35.857  36.464  10.939  1.00  0.00      B    O  
ATOM   3802  H1  HOH B1261      36.424  36.143  11.701  1.00  0.00      B    H  
ATOM   3803  H2  HOH B1261      36.332  37.229  10.487  1.00  0.00      B    H  
ATOM   3804  O   HOH B1262       2.359  38.207  36.626  1.00  0.00      B    O  
ATOM   3805  H1  HOH B1262       1.700  37.392  36.532  1.00  0.00      B    H  
ATOM   3806  H2  HOH B1262       1.966  38.822  37.377  1.00  0.00      B    H  
ATOM   3807  O   HOH B1263      23.193  12.705  22.904  1.00  0.00      B    O  
ATOM   3808  H1  HOH B1263      22.792  13.104  22.054  1.00  0.00      B    H  
ATOM   3809  H2  HOH B1263      23.589  11.814  22.656  1.00  0.00      B    H  
ATOM   3810  O   HOH B1264      22.388   9.964   6.149  1.00  0.00      B    O  
ATOM   3811  H1  HOH B1264      22.069   9.086   5.722  1.00  0.00      B    H  
ATOM   3812  H2  HOH B1264      23.295   9.778   6.526  1.00  0.00      B    H  
ATOM   3813  O   HOH B1265      13.654  22.786  29.249  1.00  0.00      B    O  
ATOM   3814  H1  HOH B1265      13.217  22.021  28.860  1.00  0.00      B    H  
ATOM   3815  H2  HOH B1265      14.690  22.586  29.214  1.00  0.00      B    H  
ATOM   3816  O   HOH B1266      29.139  17.914  23.988  1.00  0.00      B    O  
ATOM   3817  H1  HOH B1266      29.947  18.485  24.125  1.00  0.00      B    H  
ATOM   3818  H2  HOH B1266      29.367  17.070  24.488  1.00  0.00      B    H  
ATOM   3819  O   HOH B1267      19.579  24.870  32.873  1.00  0.00      B    O  
ATOM   3820  H1  HOH B1267      19.298  24.018  32.477  1.00  0.00      B    H  
ATOM   3821  H2  HOH B1267      19.142  24.915  33.837  1.00  0.00      B    H  
ATOM   3822  O   HOH B1268      22.105  13.037   8.884  1.00  0.00      B    O  
ATOM   3823  H1  HOH B1268      21.326  12.362   8.966  1.00  0.00      B    H  
ATOM   3824  H2  HOH B1268      22.938  12.518   8.991  1.00  0.00      B    H  
ATOM   3825  O   HOH B1269       4.672  11.313   0.160  1.00  0.00      B    O  
ATOM   3826  H1  HOH B1269       5.047  11.353   1.094  1.00  0.00      B    H  
ATOM   3827  H2  HOH B1269       3.611  11.142   0.183  1.00  0.00      B    H  
ATOM   3828  O   HOH B1270      22.594  21.964  23.720  1.00  0.00      B    O  
ATOM   3829  H1  HOH B1270      23.498  21.498  24.025  1.00  0.00      B    H  
ATOM   3830  H2  HOH B1270      21.777  21.365  23.947  1.00  0.00      B    H  
ATOM   3831  O   HOH B1271      34.771   1.277  28.119  1.00  0.00      B    O  
ATOM   3832  H1  HOH B1271      34.718   1.971  28.861  1.00  0.00      B    H  
ATOM   3833  H2  HOH B1271      34.816   0.310  28.453  1.00  0.00      B    H  
ATOM   3834  O   HOH B1272      23.349  11.595   3.206  1.00  0.00      B    O  
ATOM   3835  H1  HOH B1272      24.039  11.406   3.877  1.00  0.00      B    H  
ATOM   3836  H2  HOH B1272      23.645  11.100   2.310  1.00  0.00      B    H  
ATOM   3837  O   HOH B1273      20.711  18.803   6.229  1.00  0.00      B    O  
ATOM   3838  H1  HOH B1273      20.945  17.849   6.351  1.00  0.00      B    H  
ATOM   3839  H2  HOH B1273      19.785  19.006   6.482  1.00  0.00      B    H  
ATOM   3840  O   HOH B1274       2.749  15.673  34.564  1.00  0.00      B    O  
ATOM   3841  H1  HOH B1274       3.347  16.041  35.237  1.00  0.00      B    H  
ATOM   3842  H2  HOH B1274       2.896  16.228  33.734  1.00  0.00      B    H  
ATOM   3843  O   HOH B1275      28.287  16.403  12.890  1.00  0.00      B    O  
ATOM   3844  H1  HOH B1275      28.144  15.411  13.149  1.00  0.00      B    H  
ATOM   3845  H2  HOH B1275      28.367  16.447  11.883  1.00  0.00      B    H  
ATOM   3846  O   HOH B1276      14.164  10.392  18.296  1.00  0.00      B    O  
ATOM   3847  H1  HOH B1276      14.608  10.702  19.193  1.00  0.00      B    H  
ATOM   3848  H2  HOH B1276      13.831   9.440  18.507  1.00  0.00      B    H  
ATOM   3849  O   HOH B1277       4.886   3.597  25.648  1.00  0.00      B    O  
ATOM   3850  H1  HOH B1277       4.084   3.093  25.318  1.00  0.00      B    H  
ATOM   3851  H2  HOH B1277       5.602   3.415  24.996  1.00  0.00      B    H  
ATOM   3852  O   HOH B1278      27.807  19.370  20.211  1.00  0.00      B    O  
ATOM   3853  H1  HOH B1278      28.201  20.335  20.374  1.00  0.00      B    H  
ATOM   3854  H2  HOH B1278      27.898  18.790  21.022  1.00  0.00      B    H  
ATOM   3855  O   HOH B1279      36.957  18.178   3.919  1.00  0.00      B    O  
ATOM   3856  H1  HOH B1279      37.415  17.239   3.935  1.00  0.00      B    H  
ATOM   3857  H2  HOH B1279      36.397  18.184   3.064  1.00  0.00      B    H  
ATOM   3858  O   HOH B1280      28.503  13.837  37.002  1.00  0.00      B    O  
ATOM   3859  H1  HOH B1280      28.184  13.014  37.498  1.00  0.00      B    H  
ATOM   3860  H2  HOH B1280      28.217  13.857  36.043  1.00  0.00      B    H  
ATOM   3861  O   HOH B1281      21.661   0.950   1.006  1.00  0.00      B    O  
ATOM   3862  H1  HOH B1281      21.502   1.644   0.275  1.00  0.00      B    H  
ATOM   3863  H2  HOH B1281      21.013   1.174   1.775  1.00  0.00      B    H  
ATOM   3864  O   HOH B1282      24.382  25.330  21.639  1.00  0.00      B    O  
ATOM   3865  H1  HOH B1282      23.483  25.001  21.900  1.00  0.00      B    H  
ATOM   3866  H2  HOH B1282      24.962  24.787  22.265  1.00  0.00      B    H  
ATOM   3867  O   HOH B1283      30.072   3.208  10.534  1.00  0.00      B    O  
ATOM   3868  H1  HOH B1283      30.644   2.700  11.161  1.00  0.00      B    H  
ATOM   3869  H2  HOH B1283      30.484   3.202   9.608  1.00  0.00      B    H  
ATOM   3870  O   HOH B1284      29.889  28.593  20.866  1.00  0.00      B    O  
ATOM   3871  H1  HOH B1284      29.365  27.847  20.521  1.00  0.00      B    H  
ATOM   3872  H2  HOH B1284      30.785  28.444  20.480  1.00  0.00      B    H  
ATOM   3873  O   HOH B1285      29.102  21.006  25.889  1.00  0.00      B    O  
ATOM   3874  H1  HOH B1285      29.420  21.495  26.716  1.00  0.00      B    H  
ATOM   3875  H2  HOH B1285      29.600  20.101  25.848  1.00  0.00      B    H  
ATOM   3876  O   HOH B1286      34.840   0.694  20.756  1.00  0.00      B    O  
ATOM   3877  H1  HOH B1286      34.230   1.220  21.373  1.00  0.00      B    H  
ATOM   3878  H2  HOH B1286      34.792  -0.243  21.099  1.00  0.00      B    H  
ATOM   3879  O   HOH B1287      36.530   7.231   3.467  1.00  0.00      B    O  
ATOM   3880  H1  HOH B1287      37.314   7.641   2.971  1.00  0.00      B    H  
ATOM   3881  H2  HOH B1287      36.211   6.411   2.922  1.00  0.00      B    H  
ATOM   3882  O   HOH B1288      25.173  34.320   8.120  1.00  0.00      B    O  
ATOM   3883  H1  HOH B1288      25.578  33.916   8.987  1.00  0.00      B    H  
ATOM   3884  H2  HOH B1288      24.989  33.548   7.493  1.00  0.00      B    H  
ATOM   3885  O   HOH B1289       8.770  11.350  26.986  1.00  0.00      B    O  
ATOM   3886  H1  HOH B1289       8.880  11.034  27.950  1.00  0.00      B    H  
ATOM   3887  H2  HOH B1289       7.846  11.634  26.818  1.00  0.00      B    H  
ATOM   3888  O   HOH B1290      32.946  36.969  25.954  1.00  0.00      B    O  
ATOM   3889  H1  HOH B1290      33.341  36.215  26.532  1.00  0.00      B    H  
ATOM   3890  H2  HOH B1290      32.441  37.560  26.593  1.00  0.00      B    H  
ATOM   3891  O   HOH B1291      32.841   4.076  36.457  1.00  0.00      B    O  
ATOM   3892  H1  HOH B1291      32.768   4.630  35.611  1.00  0.00      B    H  
ATOM   3893  H2  HOH B1291      32.755   4.761  37.222  1.00  0.00      B    H  
ATOM   3894  O   HOH B1292       1.522   9.916  12.790  1.00  0.00      B    O  
ATOM   3895  H1  HOH B1292       1.755   8.981  13.123  1.00  0.00      B    H  
ATOM   3896  H2  HOH B1292       1.598   9.838  11.737  1.00  0.00      B    H  
ATOM   3897  O   HOH B1293       3.095  28.298  37.586  1.00  0.00      B    O  
ATOM   3898  H1  HOH B1293       3.992  27.997  37.974  1.00  0.00      B    H  
ATOM   3899  H2  HOH B1293       3.000  27.930  36.671  1.00  0.00      B    H  
ATOM   3900  O   HOH B1294      31.526  24.749  19.225  1.00  0.00      B    O  
ATOM   3901  H1  HOH B1294      30.946  25.481  18.788  1.00  0.00      B    H  
ATOM   3902  H2  HOH B1294      31.222  24.685  20.246  1.00  0.00      B    H  
ATOM   3903  O   HOH B1295      10.742  18.573  30.448  1.00  0.00      B    O  
ATOM   3904  H1  HOH B1295      10.635  17.973  29.614  1.00  0.00      B    H  
ATOM   3905  H2  HOH B1295      11.130  17.952  31.123  1.00  0.00      B    H  
ATOM   3906  O   HOH B1296      31.559   6.845  12.600  1.00  0.00      B    O  
ATOM   3907  H1  HOH B1296      30.934   6.258  12.080  1.00  0.00      B    H  
ATOM   3908  H2  HOH B1296      31.924   6.257  13.344  1.00  0.00      B    H  
ATOM   3909  O   HOH B1297      21.246  24.237   7.510  1.00  0.00      B    O  
ATOM   3910  H1  HOH B1297      21.972  23.886   6.903  1.00  0.00      B    H  
ATOM   3911  H2  HOH B1297      21.516  25.109   7.870  1.00  0.00      B    H  
ATOM   3912  O   HOH B1298       3.411   3.244   3.948  1.00  0.00      B    O  
ATOM   3913  H1  HOH B1298       2.414   3.403   4.104  1.00  0.00      B    H  
ATOM   3914  H2  HOH B1298       3.432   3.022   2.975  1.00  0.00      B    H  
ATOM   3915  O   HOH B1299       3.885  38.177  34.484  1.00  0.00      B    O  
ATOM   3916  H1  HOH B1299       3.150  38.160  35.197  1.00  0.00      B    H  
ATOM   3917  H2  HOH B1299       4.694  38.662  34.819  1.00  0.00      B    H  
ATOM   3918  O   HOH B1300      19.530  34.339  13.795  1.00  0.00      B    O  
ATOM   3919  H1  HOH B1300      18.648  34.243  13.334  1.00  0.00      B    H  
ATOM   3920  H2  HOH B1300      19.496  34.181  14.806  1.00  0.00      B    H  
ATOM   3921  O   HOH B1301       0.423  19.555  20.294  1.00  0.00      B    O  
ATOM   3922  H1  HOH B1301       0.983  18.738  20.472  1.00  0.00      B    H  
ATOM   3923  H2  HOH B1301       0.407  19.730  19.244  1.00  0.00      B    H  
ATOM   3924  O   HOH B1302      13.795  18.838  23.329  1.00  0.00      B    O  
ATOM   3925  H1  HOH B1302      14.141  19.577  22.746  1.00  0.00      B    H  
ATOM   3926  H2  HOH B1302      13.714  19.083  24.287  1.00  0.00      B    H  
ATOM   3927  O   HOH B1303      33.868  34.915  27.591  1.00  0.00      B    O  
ATOM   3928  H1  HOH B1303      33.929  35.045  28.597  1.00  0.00      B    H  
ATOM   3929  H2  HOH B1303      34.741  34.759  27.167  1.00  0.00      B    H  
ATOM   3930  O   HOH B1304      14.322  13.357  30.631  1.00  0.00      B    O  
ATOM   3931  H1  HOH B1304      13.355  13.436  31.004  1.00  0.00      B    H  
ATOM   3932  H2  HOH B1304      14.791  14.233  31.069  1.00  0.00      B    H  
ATOM   3933  O   HOH B1305      15.436   5.904  37.444  1.00  0.00      B    O  
ATOM   3934  H1  HOH B1305      15.033   6.497  36.653  1.00  0.00      B    H  
ATOM   3935  H2  HOH B1305      15.425   4.975  37.082  1.00  0.00      B    H  
ATOM   3936  O   HOH B1306      28.654   2.106  15.872  1.00  0.00      B    O  
ATOM   3937  H1  HOH B1306      29.588   2.256  16.226  1.00  0.00      B    H  
ATOM   3938  H2  HOH B1306      27.916   2.604  16.379  1.00  0.00      B    H  
ATOM   3939  O   HOH B1307      37.310  11.429   3.353  1.00  0.00      B    O  
ATOM   3940  H1  HOH B1307      37.881  10.616   3.562  1.00  0.00      B    H  
ATOM   3941  H2  HOH B1307      36.957  11.447   2.422  1.00  0.00      B    H  
ATOM   3942  O   HOH B1308      37.798   2.590  23.972  1.00  0.00      B    O  
ATOM   3943  H1  HOH B1308      37.862   1.957  24.727  1.00  0.00      B    H  
ATOM   3944  H2  HOH B1308      37.466   2.102  23.089  1.00  0.00      B    H  
ATOM   3945  O   HOH B1309      39.177   7.410  14.599  1.00  0.00      B    O  
ATOM   3946  H1  HOH B1309      38.535   8.085  14.239  1.00  0.00      B    H  
ATOM   3947  H2  HOH B1309      38.758   6.830  15.292  1.00  0.00      B    H  
ATOM   3948  O   HOH B1310      19.484   4.980  10.738  1.00  0.00      B    O  
ATOM   3949  H1  HOH B1310      19.693   5.811  10.129  1.00  0.00      B    H  
ATOM   3950  H2  HOH B1310      20.248   4.359  10.678  1.00  0.00      B    H  
ATOM   3951  O   HOH B1311      17.638  14.242   8.904  1.00  0.00      B    O  
ATOM   3952  H1  HOH B1311      17.673  13.591   9.747  1.00  0.00      B    H  
ATOM   3953  H2  HOH B1311      18.416  14.918   9.053  1.00  0.00      B    H  
ATOM   3954  O   HOH B1312       0.372  19.014   2.364  1.00  0.00      B    O  
ATOM   3955  H1  HOH B1312      -0.288  19.695   2.032  1.00  0.00      B    H  
ATOM   3956  H2  HOH B1312       0.106  18.203   1.775  1.00  0.00      B    H  
ATOM   3957  O   HOH B1313      28.413  20.085  16.316  1.00  0.00      B    O  
ATOM   3958  H1  HOH B1313      27.809  19.705  16.991  1.00  0.00      B    H  
ATOM   3959  H2  HOH B1313      28.095  21.041  16.234  1.00  0.00      B    H  
ATOM   3960  O   HOH B1314       7.223   4.088  31.508  1.00  0.00      B    O  
ATOM   3961  H1  HOH B1314       7.817   3.446  31.004  1.00  0.00      B    H  
ATOM   3962  H2  HOH B1314       6.296   3.777  31.281  1.00  0.00      B    H  
ATOM   3963  O   HOH B1315       2.999  20.908  28.480  1.00  0.00      B    O  
ATOM   3964  H1  HOH B1315       2.701  20.240  27.813  1.00  0.00      B    H  
ATOM   3965  H2  HOH B1315       3.057  20.485  29.418  1.00  0.00      B    H  
ATOM   3966  O   HOH B1316      -0.132  14.156  38.663  1.00  0.00      B    O  
ATOM   3967  H1  HOH B1316      -0.344  13.460  39.379  1.00  0.00      B    H  
ATOM   3968  H2  HOH B1316       0.869  14.138  38.516  1.00  0.00      B    H  
ATOM   3969  O   HOH B1317      27.734   2.531  11.746  1.00  0.00      B    O  
ATOM   3970  H1  HOH B1317      26.846   2.334  11.377  1.00  0.00      B    H  
ATOM   3971  H2  HOH B1317      28.375   2.620  10.982  1.00  0.00      B    H  
ATOM   3972  O   HOH B1318       0.333  29.484   5.681  1.00  0.00      B    O  
ATOM   3973  H1  HOH B1318       0.239  30.061   6.522  1.00  0.00      B    H  
ATOM   3974  H2  HOH B1318       0.027  30.071   4.876  1.00  0.00      B    H  
ATOM   3975  O   HOH B1319      22.434  18.164  19.521  1.00  0.00      B    O  
ATOM   3976  H1  HOH B1319      23.091  18.595  20.219  1.00  0.00      B    H  
ATOM   3977  H2  HOH B1319      22.748  17.259  19.264  1.00  0.00      B    H  
ATOM   3978  O   HOH B1320      38.928  37.111  25.978  1.00  0.00      B    O  
ATOM   3979  H1  HOH B1320      39.148  38.017  25.507  1.00  0.00      B    H  
ATOM   3980  H2  HOH B1320      37.960  36.935  25.931  1.00  0.00      B    H  
ATOM   3981  O   HOH B1321      37.075  30.349   7.413  1.00  0.00      B    O  
ATOM   3982  H1  HOH B1321      37.650  29.481   7.289  1.00  0.00      B    H  
ATOM   3983  H2  HOH B1321      37.098  30.605   8.396  1.00  0.00      B    H  
ATOM   3984  O   HOH B1322       3.988  28.461  18.954  1.00  0.00      B    O  
ATOM   3985  H1  HOH B1322       4.536  27.598  18.986  1.00  0.00      B    H  
ATOM   3986  H2  HOH B1322       3.020  28.366  19.359  1.00  0.00      B    H  
ATOM   3987  O   HOH B1323      14.334  21.156   1.949  1.00  0.00      B    O  
ATOM   3988  H1  HOH B1323      14.304  20.878   0.982  1.00  0.00      B    H  
ATOM   3989  H2  HOH B1323      15.152  21.651   2.126  1.00  0.00      B    H  
ATOM   3990  O   HOH B1324      30.708  38.906   1.089  1.00  0.00      B    O  
ATOM   3991  H1  HOH B1324      30.491  39.447   0.324  1.00  0.00      B    H  
ATOM   3992  H2  HOH B1324      29.823  38.775   1.602  1.00  0.00      B    H  
ATOM   3993  O   HOH B1325       6.428  38.293  22.811  1.00  0.00      B    O  
ATOM   3994  H1  HOH B1325       5.963  37.629  22.153  1.00  0.00      B    H  
ATOM   3995  H2  HOH B1325       6.340  39.240  22.495  1.00  0.00      B    H  
ATOM   3996  O   HOH B1326       8.781  13.846  15.677  1.00  0.00      B    O  
ATOM   3997  H1  HOH B1326       8.293  13.705  16.564  1.00  0.00      B    H  
ATOM   3998  H2  HOH B1326       9.648  14.337  15.846  1.00  0.00      B    H  
ATOM   3999  O   HOH B1327      15.786  19.472  -0.003  1.00  0.00      B    O  
ATOM   4000  H1  HOH B1327      15.914  18.579   0.442  1.00  0.00      B    H  
ATOM   4001  H2  HOH B1327      16.633  19.850  -0.388  1.00  0.00      B    H  
ATOM   4002  O   HOH B1328      35.929  25.728  18.779  1.00  0.00      B    O  
ATOM   4003  H1  HOH B1328      36.499  26.516  18.785  1.00  0.00      B    H  
ATOM   4004  H2  HOH B1328      36.459  24.824  18.879  1.00  0.00      B    H  
ATOM   4005  O   HOH B1329       6.564   6.608  11.530  1.00  0.00      B    O  
ATOM   4006  H1  HOH B1329       5.733   7.204  11.543  1.00  0.00      B    H  
ATOM   4007  H2  HOH B1329       7.116   6.678  12.353  1.00  0.00      B    H  
ATOM   4008  O   HOH B1330      32.245  30.347  23.919  1.00  0.00      B    O  
ATOM   4009  H1  HOH B1330      32.771  29.478  23.783  1.00  0.00      B    H  
ATOM   4010  H2  HOH B1330      32.593  31.054  23.284  1.00  0.00      B    H  
ATOM   4011  O   HOH B1331      25.127  37.497   8.543  1.00  0.00      B    O  
ATOM   4012  H1  HOH B1331      25.285  36.631   8.093  1.00  0.00      B    H  
ATOM   4013  H2  HOH B1331      25.707  38.137   7.978  1.00  0.00      B    H  
ATOM   4014  O   HOH B1332      12.110  23.116  35.173  1.00  0.00      B    O  
ATOM   4015  H1  HOH B1332      12.243  24.061  35.253  1.00  0.00      B    H  
ATOM   4016  H2  HOH B1332      11.703  22.877  36.044  1.00  0.00      B    H  
ATOM   4017  O   HOH B1333      31.309   3.867  31.738  1.00  0.00      B    O  
ATOM   4018  H1  HOH B1333      31.831   4.546  31.186  1.00  0.00      B    H  
ATOM   4019  H2  HOH B1333      30.427   3.665  31.141  1.00  0.00      B    H  
ATOM   4020  O   HOH B1334       7.997  26.428  25.645  1.00  0.00      B    O  
ATOM   4021  H1  HOH B1334       8.790  25.937  25.198  1.00  0.00      B    H  
ATOM   4022  H2  HOH B1334       7.247  25.737  25.627  1.00  0.00      B    H  
ATOM   4023  O   HOH B1335       4.919   8.466   7.662  1.00  0.00      B    O  
ATOM   4024  H1  HOH B1335       5.558   9.283   7.690  1.00  0.00      B    H  
ATOM   4025  H2  HOH B1335       3.962   8.886   7.471  1.00  0.00      B    H  
ATOM   4026  O   HOH B1336       4.300  31.036  18.249  1.00  0.00      B    O  
ATOM   4027  H1  HOH B1336       4.869  31.055  17.413  1.00  0.00      B    H  
ATOM   4028  H2  HOH B1336       4.335  30.144  18.704  1.00  0.00      B    H  
ATOM   4029  O   HOH B1337      35.663  13.617  10.036  1.00  0.00      B    O  
ATOM   4030  H1  HOH B1337      35.441  12.694   9.672  1.00  0.00      B    H  
ATOM   4031  H2  HOH B1337      36.489  13.993   9.572  1.00  0.00      B    H  
ATOM   4032  O   HOH B1338      28.116  20.397  29.628  1.00  0.00      B    O  
ATOM   4033  H1  HOH B1338      27.208  20.851  29.619  1.00  0.00      B    H  
ATOM   4034  H2  HOH B1338      28.787  21.113  29.958  1.00  0.00      B    H  
ATOM   4035  O   HOH B1339       5.224  21.362  34.563  1.00  0.00      B    O  
ATOM   4036  H1  HOH B1339       5.702  20.757  33.888  1.00  0.00      B    H  
ATOM   4037  H2  HOH B1339       5.761  21.524  35.401  1.00  0.00      B    H  
ATOM   4038  O   HOH B1340      11.243  27.250   1.793  1.00  0.00      B    O  
ATOM   4039  H1  HOH B1340      10.473  26.635   1.923  1.00  0.00      B    H  
ATOM   4040  H2  HOH B1340      10.919  27.964   1.173  1.00  0.00      B    H  
ATOM   4041  O   HOH B1341      18.060   3.672  32.199  1.00  0.00      B    O  
ATOM   4042  H1  HOH B1341      18.444   2.726  32.272  1.00  0.00      B    H  
ATOM   4043  H2  HOH B1341      17.893   3.984  33.163  1.00  0.00      B    H  
ATOM   4044  O   HOH B1342      27.497  24.702  25.335  1.00  0.00      B    O  
ATOM   4045  H1  HOH B1342      28.442  24.422  25.197  1.00  0.00      B    H  
ATOM   4046  H2  HOH B1342      27.436  25.734  25.191  1.00  0.00      B    H  
ATOM   4047  O   HOH B1343       4.168  15.838   9.191  1.00  0.00      B    O  
ATOM   4048  H1  HOH B1343       3.477  16.134   9.845  1.00  0.00      B    H  
ATOM   4049  H2  HOH B1343       4.275  16.564   8.498  1.00  0.00      B    H  
ATOM   4050  O   HOH B1344      30.039   8.225  17.645  1.00  0.00      B    O  
ATOM   4051  H1  HOH B1344      30.158   9.184  17.385  1.00  0.00      B    H  
ATOM   4052  H2  HOH B1344      30.822   7.871  18.157  1.00  0.00      B    H  
ATOM   4053  O   HOH B1345      18.696  37.561  33.812  1.00  0.00      B    O  
ATOM   4054  H1  HOH B1345      18.613  37.371  34.820  1.00  0.00      B    H  
ATOM   4055  H2  HOH B1345      18.552  38.540  33.621  1.00  0.00      B    H  
ATOM   4056  O   HOH B1346      17.311   6.260  22.323  1.00  0.00      B    O  
ATOM   4057  H1  HOH B1346      17.528   6.335  23.290  1.00  0.00      B    H  
ATOM   4058  H2  HOH B1346      18.218   6.320  21.830  1.00  0.00      B    H  
ATOM   4059  O   HOH B1347      35.448  29.379   4.962  1.00  0.00      B    O  
ATOM   4060  H1  HOH B1347      35.776  29.468   5.868  1.00  0.00      B    H  
ATOM   4061  H2  HOH B1347      34.717  30.055   4.842  1.00  0.00      B    H  
ATOM   4062  O   HOH B1348      33.463  18.710  17.363  1.00  0.00      B    O  
ATOM   4063  H1  HOH B1348      33.941  19.232  16.631  1.00  0.00      B    H  
ATOM   4064  H2  HOH B1348      33.717  17.750  17.196  1.00  0.00      B    H  
ATOM   4065  O   HOH B1349      22.218   6.012  28.542  1.00  0.00      B    O  
ATOM   4066  H1  HOH B1349      22.546   5.228  29.007  1.00  0.00      B    H  
ATOM   4067  H2  HOH B1349      22.875   6.293  27.848  1.00  0.00      B    H  
ATOM   4068  O   HOH B1350      23.462   1.946  17.281  1.00  0.00      B    O  
ATOM   4069  H1  HOH B1350      23.974   1.061  17.378  1.00  0.00      B    H  
ATOM   4070  H2  HOH B1350      22.933   1.953  16.427  1.00  0.00      B    H  
ATOM   4071  O   HOH B1351       5.321  20.246  20.842  1.00  0.00      B    O  
ATOM   4072  H1  HOH B1351       5.255  19.464  20.174  1.00  0.00      B    H  
ATOM   4073  H2  HOH B1351       6.313  20.412  21.099  1.00  0.00      B    H  
ATOM   4074  O   HOH B1352      17.166  13.057  33.301  1.00  0.00      B    O  
ATOM   4075  H1  HOH B1352      16.540  12.279  33.602  1.00  0.00      B    H  
ATOM   4076  H2  HOH B1352      16.666  13.771  32.741  1.00  0.00      B    H  
ATOM   4077  O   HOH B1353      11.531  32.618   5.853  1.00  0.00      B    O  
ATOM   4078  H1  HOH B1353      11.179  31.674   5.697  1.00  0.00      B    H  
ATOM   4079  H2  HOH B1353      11.079  33.278   5.204  1.00  0.00      B    H  
ATOM   4080  O   HOH B1354       4.196  31.588  34.258  1.00  0.00      B    O  
ATOM   4081  H1  HOH B1354       4.495  32.163  33.475  1.00  0.00      B    H  
ATOM   4082  H2  HOH B1354       3.822  30.695  33.829  1.00  0.00      B    H  
ATOM   4083  O   HOH B1355      27.222   5.202  12.809  1.00  0.00      B    O  
ATOM   4084  H1  HOH B1355      26.859   5.036  13.725  1.00  0.00      B    H  
ATOM   4085  H2  HOH B1355      27.412   4.237  12.408  1.00  0.00      B    H  
ATOM   4086  O   HOH B1356      22.269   7.113  33.283  1.00  0.00      B    O  
ATOM   4087  H1  HOH B1356      22.828   6.408  32.849  1.00  0.00      B    H  
ATOM   4088  H2  HOH B1356      22.905   7.827  33.596  1.00  0.00      B    H  
ATOM   4089  O   HOH B1357      24.912   9.745  11.298  1.00  0.00      B    O  
ATOM   4090  H1  HOH B1357      24.311   9.720  12.189  1.00  0.00      B    H  
ATOM   4091  H2  HOH B1357      24.549   9.033  10.695  1.00  0.00      B    H  
ATOM   4092  O   HOH B1358      17.836   6.705  24.936  1.00  0.00      B    O  
ATOM   4093  H1  HOH B1358      18.238   7.177  25.717  1.00  0.00      B    H  
ATOM   4094  H2  HOH B1358      17.414   5.806  25.244  1.00  0.00      B    H  
ATOM   4095  O   HOH B1359      26.968   4.994   5.121  1.00  0.00      B    O  
ATOM   4096  H1  HOH B1359      27.088   5.967   4.873  1.00  0.00      B    H  
ATOM   4097  H2  HOH B1359      27.591   4.781   5.866  1.00  0.00      B    H  
ATOM   4098  O   HOH B1360      21.995  34.714  19.317  1.00  0.00      B    O  
ATOM   4099  H1  HOH B1360      22.142  34.725  18.350  1.00  0.00      B    H  
ATOM   4100  H2  HOH B1360      21.684  33.772  19.515  1.00  0.00      B    H  
ATOM   4101  O   HOH B1361      31.744  16.550   3.291  1.00  0.00      B    O  
ATOM   4102  H1  HOH B1361      31.313  16.724   2.385  1.00  0.00      B    H  
ATOM   4103  H2  HOH B1361      32.645  16.092   3.103  1.00  0.00      B    H  
ATOM   4104  O   HOH B1362      20.668  26.221  14.458  1.00  0.00      B    O  
ATOM   4105  H1  HOH B1362      20.995  25.381  13.994  1.00  0.00      B    H  
ATOM   4106  H2  HOH B1362      21.431  26.729  14.781  1.00  0.00      B    H  
ATOM   4107  O   HOH B1363      22.251  24.151  25.214  1.00  0.00      B    O  
ATOM   4108  H1  HOH B1363      21.295  24.471  25.091  1.00  0.00      B    H  
ATOM   4109  H2  HOH B1363      22.340  23.309  24.618  1.00  0.00      B    H  
ATOM   4110  O   HOH B1364       5.027  27.194  27.865  1.00  0.00      B    O  
ATOM   4111  H1  HOH B1364       5.982  26.739  27.972  1.00  0.00      B    H  
ATOM   4112  H2  HOH B1364       4.370  26.388  27.724  1.00  0.00      B    H  
ATOM   4113  O   HOH B1365      15.420  39.389  34.102  1.00  0.00      B    O  
ATOM   4114  H1  HOH B1365      15.774  38.500  34.356  1.00  0.00      B    H  
ATOM   4115  H2  HOH B1365      14.538  39.476  34.630  1.00  0.00      B    H  
ATOM   4116  O   HOH B1366      14.346  27.554   1.998  1.00  0.00      B    O  
ATOM   4117  H1  HOH B1366      13.353  27.505   1.906  1.00  0.00      B    H  
ATOM   4118  H2  HOH B1366      14.470  28.036   2.900  1.00  0.00      B    H  
ATOM   4119  O   HOH B1367      36.831   2.727  36.619  1.00  0.00      B    O  
ATOM   4120  H1  HOH B1367      37.663   3.286  36.530  1.00  0.00      B    H  
ATOM   4121  H2  HOH B1367      37.099   1.769  36.657  1.00  0.00      B    H  
ATOM   4122  O   HOH B1368      21.025  17.914  22.078  1.00  0.00      B    O  
ATOM   4123  H1  HOH B1368      21.678  18.053  21.325  1.00  0.00      B    H  
ATOM   4124  H2  HOH B1368      20.884  16.911  22.121  1.00  0.00      B    H  
ATOM   4125  O   HOH B1369       8.253  24.050  -0.020  1.00  0.00      B    O  
ATOM   4126  H1  HOH B1369       7.689  23.243   0.139  1.00  0.00      B    H  
ATOM   4127  H2  HOH B1369       8.436  24.505   0.863  1.00  0.00      B    H  
ATOM   4128  O   HOH B1370       9.957  14.968  30.800  1.00  0.00      B    O  
ATOM   4129  H1  HOH B1370      10.212  15.781  31.328  1.00  0.00      B    H  
ATOM   4130  H2  HOH B1370       9.097  14.602  31.121  1.00  0.00      B    H  
ATOM   4131  O   HOH B1371      29.260  15.592  15.640  1.00  0.00      B    O  
ATOM   4132  H1  HOH B1371      28.974  15.982  14.756  1.00  0.00      B    H  
ATOM   4133  H2  HOH B1371      29.486  16.334  16.301  1.00  0.00      B    H  
ATOM   4134  O   HOH B1372       8.501  32.374   2.232  1.00  0.00      B    O  
ATOM   4135  H1  HOH B1372       9.058  31.504   2.475  1.00  0.00      B    H  
ATOM   4136  H2  HOH B1372       8.562  32.495   1.228  1.00  0.00      B    H  
ATOM   4137  O   HOH B1373      21.789  13.916  25.131  1.00  0.00      B    O  
ATOM   4138  H1  HOH B1373      22.044  13.435  24.265  1.00  0.00      B    H  
ATOM   4139  H2  HOH B1373      20.958  14.421  24.962  1.00  0.00      B    H  
ATOM   4140  O   HOH B1374      35.721   3.690  25.886  1.00  0.00      B    O  
ATOM   4141  H1  HOH B1374      35.134   2.943  25.470  1.00  0.00      B    H  
ATOM   4142  H2  HOH B1374      36.672   3.600  25.501  1.00  0.00      B    H  
ATOM   4143  O   HOH B1375      18.901  13.724  35.461  1.00  0.00      B    O  
ATOM   4144  H1  HOH B1375      18.602  14.650  35.803  1.00  0.00      B    H  
ATOM   4145  H2  HOH B1375      18.106  13.349  34.881  1.00  0.00      B    H  
ATOM   4146  O   HOH B1376       1.615  36.214  18.130  1.00  0.00      B    O  
ATOM   4147  H1  HOH B1376       2.566  35.897  17.931  1.00  0.00      B    H  
ATOM   4148  H2  HOH B1376       1.272  35.701  18.952  1.00  0.00      B    H  
ATOM   4149  O   HOH B1377       3.402  17.769  29.281  1.00  0.00      B    O  
ATOM   4150  H1  HOH B1377       4.226  17.254  28.906  1.00  0.00      B    H  
ATOM   4151  H2  HOH B1377       2.726  17.597  28.581  1.00  0.00      B    H  
ATOM   4152  O   HOH B1378       4.609   7.257  35.290  1.00  0.00      B    O  
ATOM   4153  H1  HOH B1378       4.160   6.510  34.770  1.00  0.00      B    H  
ATOM   4154  H2  HOH B1378       4.161   7.393  36.194  1.00  0.00      B    H  
ATOM   4155  O   HOH B1379      24.036   9.907  24.128  1.00  0.00      B    O  
ATOM   4156  H1  HOH B1379      23.259   9.558  24.607  1.00  0.00      B    H  
ATOM   4157  H2  HOH B1379      24.252  10.674  24.660  1.00  0.00      B    H  
ATOM   4158  O   HOH B1380      33.791  30.687  37.726  1.00  0.00      B    O  
ATOM   4159  H1  HOH B1380      33.721  30.491  36.667  1.00  0.00      B    H  
ATOM   4160  H2  HOH B1380      32.801  30.872  37.975  1.00  0.00      B    H  
ATOM   4161  O   HOH B1381      24.938  30.275  30.643  1.00  0.00      B    O  
ATOM   4162  H1  HOH B1381      25.153  30.709  31.502  1.00  0.00      B    H  
ATOM   4163  H2  HOH B1381      25.262  30.925  29.969  1.00  0.00      B    H  
ATOM   4164  O   HOH B1382      34.238   2.593   2.088  1.00  0.00      B    O  
ATOM   4165  H1  HOH B1382      34.651   2.775   1.183  1.00  0.00      B    H  
ATOM   4166  H2  HOH B1382      34.928   2.975   2.795  1.00  0.00      B    H  
ATOM   4167  O   HOH B1383       9.691  14.131  20.596  1.00  0.00      B    O  
ATOM   4168  H1  HOH B1383      10.106  13.212  20.807  1.00  0.00      B    H  
ATOM   4169  H2  HOH B1383       9.276  14.415  21.440  1.00  0.00      B    H  
ATOM   4170  O   HOH B1384      15.251  17.855  25.593  1.00  0.00      B    O  
ATOM   4171  H1  HOH B1384      16.173  18.341  25.446  1.00  0.00      B    H  
ATOM   4172  H2  HOH B1384      15.053  17.351  24.703  1.00  0.00      B    H  
ATOM   4173  O   HOH B1385      24.726   2.718  25.524  1.00  0.00      B    O  
ATOM   4174  H1  HOH B1385      25.146   3.429  26.140  1.00  0.00      B    H  
ATOM   4175  H2  HOH B1385      25.211   1.888  25.613  1.00  0.00      B    H  
ATOM   4176  O   HOH B1386       8.250  20.345   3.642  1.00  0.00      B    O  
ATOM   4177  H1  HOH B1386       7.274  20.410   3.355  1.00  0.00      B    H  
ATOM   4178  H2  HOH B1386       8.521  19.386   3.929  1.00  0.00      B    H  
ATOM   4179  O   HOH B1387       3.459   5.527  38.976  1.00  0.00      B    O  
ATOM   4180  H1  HOH B1387       3.981   6.295  39.454  1.00  0.00      B    H  
ATOM   4181  H2  HOH B1387       4.197   5.018  38.514  1.00  0.00      B    H  
ATOM   4182  O   HOH B1388       5.884   5.622  21.524  1.00  0.00      B    O  
ATOM   4183  H1  HOH B1388       6.754   5.466  20.966  1.00  0.00      B    H  
ATOM   4184  H2  HOH B1388       5.433   6.415  21.155  1.00  0.00      B    H  
ATOM   4185  O   HOH B1389      15.183   4.220  15.484  1.00  0.00      B    O  
ATOM   4186  H1  HOH B1389      14.741   3.316  15.457  1.00  0.00      B    H  
ATOM   4187  H2  HOH B1389      14.639   4.872  14.941  1.00  0.00      B    H  
ATOM   4188  O   HOH B1390      26.947  18.384   4.623  1.00  0.00      B    O  
ATOM   4189  H1  HOH B1390      27.337  17.850   3.825  1.00  0.00      B    H  
ATOM   4190  H2  HOH B1390      26.650  17.766   5.335  1.00  0.00      B    H  
ATOM   4191  O   HOH B1391      33.640  31.283  20.411  1.00  0.00      B    O  
ATOM   4192  H1  HOH B1391      33.053  31.686  21.125  1.00  0.00      B    H  
ATOM   4193  H2  HOH B1391      33.551  30.293  20.382  1.00  0.00      B    H  
ATOM   4194  O   HOH B1392       3.138   6.291  18.236  1.00  0.00      B    O  
ATOM   4195  H1  HOH B1392       2.141   6.408  18.300  1.00  0.00      B    H  
ATOM   4196  H2  HOH B1392       3.473   5.648  18.917  1.00  0.00      B    H  
ATOM   4197  O   HOH B1393      30.392  22.468  30.490  1.00  0.00      B    O  
ATOM   4198  H1  HOH B1393      30.074  22.073  31.347  1.00  0.00      B    H  
ATOM   4199  H2  HOH B1393      30.313  23.484  30.620  1.00  0.00      B    H  
ATOM   4200  O   HOH B1394      14.046  28.961   4.166  1.00  0.00      B    O  
ATOM   4201  H1  HOH B1394      13.895  29.929   3.838  1.00  0.00      B    H  
ATOM   4202  H2  HOH B1394      13.908  29.016   5.148  1.00  0.00      B    H  
ATOM   4203  O   HOH B1395      15.058  13.855   6.365  1.00  0.00      B    O  
ATOM   4204  H1  HOH B1395      14.742  13.213   6.993  1.00  0.00      B    H  
ATOM   4205  H2  HOH B1395      15.483  13.324   5.619  1.00  0.00      B    H  
ATOM   4206  O   HOH B1396      15.630   8.348  16.019  1.00  0.00      B    O  
ATOM   4207  H1  HOH B1396      16.083   7.469  15.830  1.00  0.00      B    H  
ATOM   4208  H2  HOH B1396      15.971   8.709  16.960  1.00  0.00      B    H  
ATOM   4209  O   HOH B1397      23.669  11.003  13.711  1.00  0.00      B    O  
ATOM   4210  H1  HOH B1397      23.822   9.991  13.881  1.00  0.00      B    H  
ATOM   4211  H2  HOH B1397      22.932  11.306  14.367  1.00  0.00      B    H  
ATOM   4212  O   HOH B1398       7.570  23.131  28.784  1.00  0.00      B    O  
ATOM   4213  H1  HOH B1398       8.056  22.330  28.616  1.00  0.00      B    H  
ATOM   4214  H2  HOH B1398       6.804  22.964  29.378  1.00  0.00      B    H  
ATOM   4215  O   HOH B1399      26.138  31.161  18.437  1.00  0.00      B    O  
ATOM   4216  H1  HOH B1399      25.109  31.067  18.388  1.00  0.00      B    H  
ATOM   4217  H2  HOH B1399      26.369  31.612  19.295  1.00  0.00      B    H  
ATOM   4218  O   HOH B1400       7.163  38.986  19.205  1.00  0.00      B    O  
ATOM   4219  H1  HOH B1400       6.708  38.303  19.735  1.00  0.00      B    H  
ATOM   4220  H2  HOH B1400       8.151  39.044  19.490  1.00  0.00      B    H  
ATOM   4221  O   HOH B1401      23.349  16.900  39.091  1.00  0.00      B    O  
ATOM   4222  H1  HOH B1401      24.052  17.263  39.686  1.00  0.00      B    H  
ATOM   4223  H2  HOH B1401      23.719  16.933  38.148  1.00  0.00      B    H  
ATOM   4224  O   HOH B1402      18.885  20.898   2.388  1.00  0.00      B    O  
ATOM   4225  H1  HOH B1402      18.619  19.945   2.147  1.00  0.00      B    H  
ATOM   4226  H2  HOH B1402      18.345  21.517   1.786  1.00  0.00      B    H  
ATOM   4227  O   HOH B1403      14.585  30.851  26.151  1.00  0.00      B    O  
ATOM   4228  H1  HOH B1403      14.222  30.785  25.207  1.00  0.00      B    H  
ATOM   4229  H2  HOH B1403      14.364  31.812  26.434  1.00  0.00      B    H  
ATOM   4230  O   HOH B1404      32.470   5.538  34.214  1.00  0.00      B    O  
ATOM   4231  H1  HOH B1404      33.318   5.657  33.657  1.00  0.00      B    H  
ATOM   4232  H2  HOH B1404      31.777   5.328  33.531  1.00  0.00      B    H  
ATOM   4233  O   HOH B1405      36.482  29.061  23.775  1.00  0.00      B    O  
ATOM   4234  H1  HOH B1405      35.466  29.050  23.747  1.00  0.00      B    H  
ATOM   4235  H2  HOH B1405      36.672  28.615  24.697  1.00  0.00      B    H  
ATOM   4236  O   HOH B1406      14.383  21.579   8.610  1.00  0.00      B    O  
ATOM   4237  H1  HOH B1406      14.991  20.761   8.559  1.00  0.00      B    H  
ATOM   4238  H2  HOH B1406      13.797  21.416   9.418  1.00  0.00      B    H  
ATOM   4239  O   HOH B1407      29.813   8.763  36.163  1.00  0.00      B    O  
ATOM   4240  H1  HOH B1407      30.646   8.298  36.021  1.00  0.00      B    H  
ATOM   4241  H2  HOH B1407      29.964   9.759  36.245  1.00  0.00      B    H  
ATOM   4242  O   HOH B1408      33.663  25.520  16.871  1.00  0.00      B    O  
ATOM   4243  H1  HOH B1408      34.403  25.336  17.518  1.00  0.00      B    H  
ATOM   4244  H2  HOH B1408      32.957  24.849  16.986  1.00  0.00      B    H  
ATOM   4245  O   HOH B1409      19.890   7.214  27.761  1.00  0.00      B    O  
ATOM   4246  H1  HOH B1409      20.658   6.739  28.198  1.00  0.00      B    H  
ATOM   4247  H2  HOH B1409      19.043   6.585  27.737  1.00  0.00      B    H  
ATOM   4248  O   HOH B1410       7.987  19.665  17.310  1.00  0.00      B    O  
ATOM   4249  H1  HOH B1410       7.537  18.763  17.170  1.00  0.00      B    H  
ATOM   4250  H2  HOH B1410       8.620  19.625  18.049  1.00  0.00      B    H  
ATOM   4251  O   HOH B1411       4.324  35.199  34.898  1.00  0.00      B    O  
ATOM   4252  H1  HOH B1411       4.506  34.834  33.956  1.00  0.00      B    H  
ATOM   4253  H2  HOH B1411       3.992  36.164  34.875  1.00  0.00      B    H  
ATOM   4254  O   HOH B1412      30.051  27.294  14.358  1.00  0.00      B    O  
ATOM   4255  H1  HOH B1412      29.263  27.811  14.642  1.00  0.00      B    H  
ATOM   4256  H2  HOH B1412      30.410  27.572  13.497  1.00  0.00      B    H  
ATOM   4257  O   HOH B1413      30.129  24.681  24.893  1.00  0.00      B    O  
ATOM   4258  H1  HOH B1413      30.238  24.998  25.884  1.00  0.00      B    H  
ATOM   4259  H2  HOH B1413      31.017  24.532  24.511  1.00  0.00      B    H  
ATOM   4260  O   HOH B1414      19.497  18.406  34.421  1.00  0.00      B    O  
ATOM   4261  H1  HOH B1414      19.723  17.664  35.076  1.00  0.00      B    H  
ATOM   4262  H2  HOH B1414      19.114  17.956  33.572  1.00  0.00      B    H  
ATOM   4263  O   HOH B1415       2.482  37.809   9.721  1.00  0.00      B    O  
ATOM   4264  H1  HOH B1415       3.412  37.701   9.446  1.00  0.00      B    H  
ATOM   4265  H2  HOH B1415       2.489  37.924  10.752  1.00  0.00      B    H  
ATOM   4266  O   HOH B1416      26.647  28.554  21.879  1.00  0.00      B    O  
ATOM   4267  H1  HOH B1416      27.052  27.642  21.534  1.00  0.00      B    H  
ATOM   4268  H2  HOH B1416      27.385  29.241  21.773  1.00  0.00      B    H  
ATOM   4269  O   HOH B1417      25.275  11.067  21.864  1.00  0.00      B    O  
ATOM   4270  H1  HOH B1417      26.015  11.691  22.080  1.00  0.00      B    H  
ATOM   4271  H2  HOH B1417      25.213  10.335  22.576  1.00  0.00      B    H  
ATOM   4272  O   HOH B1418      20.861  12.403   6.138  1.00  0.00      B    O  
ATOM   4273  H1  HOH B1418      21.398  11.505   6.325  1.00  0.00      B    H  
ATOM   4274  H2  HOH B1418      19.935  12.224   6.486  1.00  0.00      B    H  
ATOM   4275  O   HOH B1419      33.747  10.281   0.199  1.00  0.00      B    O  
ATOM   4276  H1  HOH B1419      32.994  10.389   0.806  1.00  0.00      B    H  
ATOM   4277  H2  HOH B1419      33.425  10.078  -0.780  1.00  0.00      B    H  
ATOM   4278  O   HOH B1420      17.645   2.385   2.493  1.00  0.00      B    O  
ATOM   4279  H1  HOH B1420      18.508   2.216   2.989  1.00  0.00      B    H  
ATOM   4280  H2  HOH B1420      17.199   3.119   3.075  1.00  0.00      B    H  
ATOM   4281  O   HOH B1421      24.528  22.610  17.457  1.00  0.00      B    O  
ATOM   4282  H1  HOH B1421      24.528  22.315  18.429  1.00  0.00      B    H  
ATOM   4283  H2  HOH B1421      24.846  21.810  16.954  1.00  0.00      B    H  
ATOM   4284  O   HOH B1422      17.936   2.713  11.620  1.00  0.00      B    O  
ATOM   4285  H1  HOH B1422      18.762   2.097  11.739  1.00  0.00      B    H  
ATOM   4286  H2  HOH B1422      18.238   3.480  11.044  1.00  0.00      B    H  
ATOM   4287  O   HOH B1423       8.850   0.662   0.269  1.00  0.00      B    O  
ATOM   4288  H1  HOH B1423       8.360   1.603   0.236  1.00  0.00      B    H  
ATOM   4289  H2  HOH B1423       8.342   0.012   0.857  1.00  0.00      B    H  
ATOM   4290  O   HOH B1424      35.182  29.253  15.079  1.00  0.00      B    O  
ATOM   4291  H1  HOH B1424      35.909  28.811  15.716  1.00  0.00      B    H  
ATOM   4292  H2  HOH B1424      34.322  28.992  15.547  1.00  0.00      B    H  
ATOM   4293  O   HOH B1425      27.511  13.801   7.380  1.00  0.00      B    O  
ATOM   4294  H1  HOH B1425      27.805  14.067   6.383  1.00  0.00      B    H  
ATOM   4295  H2  HOH B1425      28.041  14.372   8.019  1.00  0.00      B    H  
ATOM   4296  O   HOH B1426      13.294  25.263   3.056  1.00  0.00      B    O  
ATOM   4297  H1  HOH B1426      13.505  25.093   3.982  1.00  0.00      B    H  
ATOM   4298  H2  HOH B1426      13.932  25.877   2.616  1.00  0.00      B    H  
ATOM   4299  O   HOH B1427       6.041   7.500   3.725  1.00  0.00      B    O  
ATOM   4300  H1  HOH B1427       5.873   6.607   4.158  1.00  0.00      B    H  
ATOM   4301  H2  HOH B1427       7.037   7.774   3.747  1.00  0.00      B    H  
ATOM   4302  O   HOH B1428      24.457  27.523  15.592  1.00  0.00      B    O  
ATOM   4303  H1  HOH B1428      23.825  27.996  16.240  1.00  0.00      B    H  
ATOM   4304  H2  HOH B1428      24.636  26.634  16.051  1.00  0.00      B    H  
ATOM   4305  O   HOH B1429      35.022  34.604  33.289  1.00  0.00      B    O  
ATOM   4306  H1  HOH B1429      35.186  35.369  33.969  1.00  0.00      B    H  
ATOM   4307  H2  HOH B1429      35.736  34.629  32.567  1.00  0.00      B    H  
ATOM   4308  O   HOH B1430      14.565  31.752  21.652  1.00  0.00      B    O  
ATOM   4309  H1  HOH B1430      13.568  31.480  21.834  1.00  0.00      B    H  
ATOM   4310  H2  HOH B1430      15.026  31.669  22.585  1.00  0.00      B    H  
ATOM   4311  O   HOH B1431      15.451   7.581  21.034  1.00  0.00      B    O  
ATOM   4312  H1  HOH B1431      15.964   7.123  21.785  1.00  0.00      B    H  
ATOM   4313  H2  HOH B1431      14.622   7.922  21.489  1.00  0.00      B    H  
ATOM   4314  O   HOH B1432      24.683  30.091  34.884  1.00  0.00      B    O  
ATOM   4315  H1  HOH B1432      23.841  29.654  34.478  1.00  0.00      B    H  
ATOM   4316  H2  HOH B1432      24.413  30.493  35.789  1.00  0.00      B    H  
ATOM   4317  O   HOH B1433      30.114  11.134  27.124  1.00  0.00      B    O  
ATOM   4318  H1  HOH B1433      29.263  10.973  27.684  1.00  0.00      B    H  
ATOM   4319  H2  HOH B1433      29.798  11.587  26.304  1.00  0.00      B    H  
ATOM   4320  O   HOH B1434      33.052  15.858  17.919  1.00  0.00      B    O  
ATOM   4321  H1  HOH B1434      32.565  16.496  18.547  1.00  0.00      B    H  
ATOM   4322  H2  HOH B1434      32.569  14.967  17.981  1.00  0.00      B    H  
ATOM   4323  O   HOH B1435       5.201   6.273  25.723  1.00  0.00      B    O  
ATOM   4324  H1  HOH B1435       4.737   5.378  25.521  1.00  0.00      B    H  
ATOM   4325  H2  HOH B1435       4.535   6.903  26.153  1.00  0.00      B    H  
ATOM   4326  O   HOH B1436      36.605  31.310   9.857  1.00  0.00      B    O  
ATOM   4327  H1  HOH B1436      37.044  31.738  10.678  1.00  0.00      B    H  
ATOM   4328  H2  HOH B1436      35.827  30.700  10.221  1.00  0.00      B    H  
ATOM   4329  O   HOH B1437      10.599  14.128   0.438  1.00  0.00      B    O  
ATOM   4330  H1  HOH B1437      11.596  14.417   0.696  1.00  0.00      B    H  
ATOM   4331  H2  HOH B1437      10.142  14.993   0.043  1.00  0.00      B    H  
ATOM   4332  O   HOH B1438       6.583  28.397   9.867  1.00  0.00      B    O  
ATOM   4333  H1  HOH B1438       5.721  27.834   9.875  1.00  0.00      B    H  
ATOM   4334  H2  HOH B1438       6.397  29.138  10.524  1.00  0.00      B    H  
ATOM   4335  O   HOH B1439      27.160  36.214  14.966  1.00  0.00      B    O  
ATOM   4336  H1  HOH B1439      28.132  36.347  15.172  1.00  0.00      B    H  
ATOM   4337  H2  HOH B1439      26.852  35.448  15.479  1.00  0.00      B    H  
ATOM   4338  O   HOH B1440      34.536  13.584   5.202  1.00  0.00      B    O  
ATOM   4339  H1  HOH B1440      34.858  14.470   5.524  1.00  0.00      B    H  
ATOM   4340  H2  HOH B1440      33.561  13.539   5.414  1.00  0.00      B    H  
ATOM   4341  O   HOH B1441      36.282  32.167   5.551  1.00  0.00      B    O  
ATOM   4342  H1  HOH B1441      36.555  31.375   6.179  1.00  0.00      B    H  
ATOM   4343  H2  HOH B1441      37.093  32.292   5.017  1.00  0.00      B    H  
ATOM   4344  O   HOH B1442      34.874  25.400  30.352  1.00  0.00      B    O  
ATOM   4345  H1  HOH B1442      35.749  25.005  30.108  1.00  0.00      B    H  
ATOM   4346  H2  HOH B1442      34.227  25.032  29.641  1.00  0.00      B    H  
ATOM   4347  O   HOH B1443      10.917   8.906  36.393  1.00  0.00      B    O  
ATOM   4348  H1  HOH B1443       9.969   9.153  36.173  1.00  0.00      B    H  
ATOM   4349  H2  HOH B1443      11.148   9.236  37.307  1.00  0.00      B    H  
ATOM   4350  O   HOH B1444       2.844   1.933  33.387  1.00  0.00      B    O  
ATOM   4351  H1  HOH B1444       1.880   2.152  33.604  1.00  0.00      B    H  
ATOM   4352  H2  HOH B1444       3.045   1.049  33.868  1.00  0.00      B    H  
ATOM   4353  O   HOH B1445       9.432  22.411  31.904  1.00  0.00      B    O  
ATOM   4354  H1  HOH B1445       9.159  21.788  31.145  1.00  0.00      B    H  
ATOM   4355  H2  HOH B1445       8.660  23.007  32.183  1.00  0.00      B    H  
ATOM   4356  O   HOH B1446      33.488   3.671   6.662  1.00  0.00      B    O  
ATOM   4357  H1  HOH B1446      33.730   2.723   6.366  1.00  0.00      B    H  
ATOM   4358  H2  HOH B1446      34.257   3.977   7.309  1.00  0.00      B    H  
ATOM   4359  O   HOH B1447       5.806  31.756  25.321  1.00  0.00      B    O  
ATOM   4360  H1  HOH B1447       5.960  30.711  25.468  1.00  0.00      B    H  
ATOM   4361  H2  HOH B1447       5.586  31.951  24.337  1.00  0.00      B    H  
ATOM   4362  O   HOH B1448      38.525   6.071   5.319  1.00  0.00      B    O  
ATOM   4363  H1  HOH B1448      38.716   6.878   5.865  1.00  0.00      B    H  
ATOM   4364  H2  HOH B1448      37.588   6.192   4.869  1.00  0.00      B    H  
ATOM   4365  O   HOH B1449       8.100  29.323  19.671  1.00  0.00      B    O  
ATOM   4366  H1  HOH B1449       7.777  28.418  19.930  1.00  0.00      B    H  
ATOM   4367  H2  HOH B1449       8.083  29.320  18.673  1.00  0.00      B    H  
ATOM   4368  O   HOH B1450       5.301  31.195  39.003  1.00  0.00      B    O  
ATOM   4369  H1  HOH B1450       5.058  31.383  38.020  1.00  0.00      B    H  
ATOM   4370  H2  HOH B1450       6.228  30.822  38.964  1.00  0.00      B    H  
ATOM   4371  O   HOH B1451      10.716  16.963  32.659  1.00  0.00      B    O  
ATOM   4372  H1  HOH B1451      11.020  17.754  33.226  1.00  0.00      B    H  
ATOM   4373  H2  HOH B1451      10.121  16.419  33.311  1.00  0.00      B    H  
ATOM   4374  O   HOH B1452      13.219  29.191  31.362  1.00  0.00      B    O  
ATOM   4375  H1  HOH B1452      13.944  28.601  30.982  1.00  0.00      B    H  
ATOM   4376  H2  HOH B1452      12.356  28.666  31.197  1.00  0.00      B    H  
ATOM   4377  O   HOH B1453      18.192   2.780  38.911  1.00  0.00      B    O  
ATOM   4378  H1  HOH B1453      17.940   2.665  39.898  1.00  0.00      B    H  
ATOM   4379  H2  HOH B1453      17.746   1.989  38.410  1.00  0.00      B    H  
ATOM   4380  O   HOH B1454      12.776   9.399  12.469  1.00  0.00      B    O  
ATOM   4381  H1  HOH B1454      12.456   8.660  11.789  1.00  0.00      B    H  
ATOM   4382  H2  HOH B1454      13.120   8.936  13.340  1.00  0.00      B    H  
ATOM   4383  O   HOH B1455       7.906  26.479  34.372  1.00  0.00      B    O  
ATOM   4384  H1  HOH B1455       7.617  26.068  35.278  1.00  0.00      B    H  
ATOM   4385  H2  HOH B1455       7.105  26.526  33.804  1.00  0.00      B    H  
ATOM   4386  O   HOH B1456      38.363  38.108  19.583  1.00  0.00      B    O  
ATOM   4387  H1  HOH B1456      38.627  37.638  18.717  1.00  0.00      B    H  
ATOM   4388  H2  HOH B1456      38.498  37.416  20.343  1.00  0.00      B    H  
ATOM   4389  O   HOH B1457      37.164  38.590  16.091  1.00  0.00      B    O  
ATOM   4390  H1  HOH B1457      38.082  38.662  16.397  1.00  0.00      B    H  
ATOM   4391  H2  HOH B1457      36.486  38.596  16.880  1.00  0.00      B    H  
ATOM   4392  O   HOH B1458       6.112  31.345  36.096  1.00  0.00      B    O  
ATOM   4393  H1  HOH B1458       6.581  30.492  35.814  1.00  0.00      B    H  
ATOM   4394  H2  HOH B1458       5.265  31.378  35.417  1.00  0.00      B    H  
ATOM   4395  O   HOH B1459      23.691  37.109  29.989  1.00  0.00      B    O  
ATOM   4396  H1  HOH B1459      22.757  36.864  30.213  1.00  0.00      B    H  
ATOM   4397  H2  HOH B1459      23.561  37.830  29.311  1.00  0.00      B    H  
ATOM   4398  O   HOH B1460      28.378  24.436  29.096  1.00  0.00      B    O  
ATOM   4399  H1  HOH B1460      27.436  24.297  29.230  1.00  0.00      B    H  
ATOM   4400  H2  HOH B1460      28.703  24.798  29.979  1.00  0.00      B    H  
ATOM   4401  O   HOH B1461      23.816  37.225   5.544  1.00  0.00      B    O  
ATOM   4402  H1  HOH B1461      24.790  37.013   5.791  1.00  0.00      B    H  
ATOM   4403  H2  HOH B1461      23.630  38.210   5.740  1.00  0.00      B    H  
ATOM   4404  O   HOH B1462      24.043   8.159  13.720  1.00  0.00      B    O  
ATOM   4405  H1  HOH B1462      23.962   7.194  13.424  1.00  0.00      B    H  
ATOM   4406  H2  HOH B1462      24.936   8.327  14.145  1.00  0.00      B    H  
ATOM   4407  O   HOH B1463      31.471   8.299  31.618  1.00  0.00      B    O  
ATOM   4408  H1  HOH B1463      32.410   8.687  31.580  1.00  0.00      B    H  
ATOM   4409  H2  HOH B1463      31.541   7.425  31.137  1.00  0.00      B    H  
ATOM   4410  O   HOH B1464      38.365  36.194  21.923  1.00  0.00      B    O  
ATOM   4411  H1  HOH B1464      37.455  35.751  22.092  1.00  0.00      B    H  
ATOM   4412  H2  HOH B1464      39.001  35.498  21.554  1.00  0.00      B    H  
ATOM   4413  O   HOH B1465      24.687  23.729  10.345  1.00  0.00      B    O  
ATOM   4414  H1  HOH B1465      25.184  23.585  11.265  1.00  0.00      B    H  
ATOM   4415  H2  HOH B1465      23.879  23.088  10.263  1.00  0.00      B    H  
ATOM   4416  O   HOH B1466       5.528  15.644  28.020  1.00  0.00      B    O  
ATOM   4417  H1  HOH B1466       6.497  15.380  27.873  1.00  0.00      B    H  
ATOM   4418  H2  HOH B1466       5.119  16.009  27.162  1.00  0.00      B    H  
ATOM   4419  O   HOH B1467      18.263   9.055  10.179  1.00  0.00      B    O  
ATOM   4420  H1  HOH B1467      18.338  10.029  10.436  1.00  0.00      B    H  
ATOM   4421  H2  HOH B1467      17.487   8.901   9.473  1.00  0.00      B    H  
ATOM   4422  O   HOH B1468      19.787  32.776   0.550  1.00  0.00      B    O  
ATOM   4423  H1  HOH B1468      20.770  32.673   0.834  1.00  0.00      B    H  
ATOM   4424  H2  HOH B1468      19.475  31.889   0.053  1.00  0.00      B    H  
ATOM   4425  O   HOH B1469      29.509  19.632  10.732  1.00  0.00      B    O  
ATOM   4426  H1  HOH B1469      29.286  19.444  11.720  1.00  0.00      B    H  
ATOM   4427  H2  HOH B1469      28.841  20.303  10.425  1.00  0.00      B    H  
ATOM   4428  O   HOH B1470      34.486  27.009  27.203  1.00  0.00      B    O  
ATOM   4429  H1  HOH B1470      35.455  27.230  27.213  1.00  0.00      B    H  
ATOM   4430  H2  HOH B1470      34.310  26.464  26.372  1.00  0.00      B    H  
ATOM   4431  O   HOH B1471      20.799  22.692   3.230  1.00  0.00      B    O  
ATOM   4432  H1  HOH B1471      21.262  22.306   4.084  1.00  0.00      B    H  
ATOM   4433  H2  HOH B1471      20.245  21.994   2.754  1.00  0.00      B    H  
ATOM   4434  O   HOH B1472      11.526  19.031  35.023  1.00  0.00      B    O  
ATOM   4435  H1  HOH B1472      10.721  18.901  35.563  1.00  0.00      B    H  
ATOM   4436  H2  HOH B1472      11.366  19.845  34.364  1.00  0.00      B    H  
ATOM   4437  O   HOH B1473      24.150   5.468   4.843  1.00  0.00      B    O  
ATOM   4438  H1  HOH B1473      23.622   5.208   5.700  1.00  0.00      B    H  
ATOM   4439  H2  HOH B1473      25.118   5.409   5.088  1.00  0.00      B    H  
ATOM   4440  O   HOH B1474      20.920  39.168  26.715  1.00  0.00      B    O  
ATOM   4441  H1  HOH B1474      20.711  38.204  27.009  1.00  0.00      B    H  
ATOM   4442  H2  HOH B1474      20.198  39.754  27.043  1.00  0.00      B    H  
ATOM   4443  O   HOH B1475       5.449   2.821  28.391  1.00  0.00      B    O  
ATOM   4444  H1  HOH B1475       5.174   2.916  27.415  1.00  0.00      B    H  
ATOM   4445  H2  HOH B1475       6.347   2.451  28.325  1.00  0.00      B    H  
ATOM   4446  O   HOH B1476       5.034   7.845  20.046  1.00  0.00      B    O  
ATOM   4447  H1  HOH B1476       4.146   8.195  20.221  1.00  0.00      B    H  
ATOM   4448  H2  HOH B1476       5.713   8.463  20.521  1.00  0.00      B    H  
ATOM   4449  O   HOH B1477      16.052   4.493   6.594  1.00  0.00      B    O  
ATOM   4450  H1  HOH B1477      16.346   4.334   7.522  1.00  0.00      B    H  
ATOM   4451  H2  HOH B1477      15.123   4.394   6.578  1.00  0.00      B    H  
ATOM   4452  O   HOH B1478      27.124  11.326   7.664  1.00  0.00      B    O  
ATOM   4453  H1  HOH B1478      27.761  11.021   8.361  1.00  0.00      B    H  
ATOM   4454  H2  HOH B1478      27.302  12.303   7.471  1.00  0.00      B    H  
ATOM   4455  O   HOH B1479       2.081  11.180   0.293  1.00  0.00      B    O  
ATOM   4456  H1  HOH B1479       1.521  11.856   0.817  1.00  0.00      B    H  
ATOM   4457  H2  HOH B1479       1.997  10.263   0.693  1.00  0.00      B    H  
ATOM   4458  O   HOH B1480      10.962  14.111  24.764  1.00  0.00      B    O  
ATOM   4459  H1  HOH B1480      11.010  13.134  24.724  1.00  0.00      B    H  
ATOM   4460  H2  HOH B1480      11.466  14.430  25.628  1.00  0.00      B    H  
ATOM   4461  O   HOH B1481       7.787   0.692  26.843  1.00  0.00      B    O  
ATOM   4462  H1  HOH B1481       7.500   0.125  27.547  1.00  0.00      B    H  
ATOM   4463  H2  HOH B1481       8.096   0.050  26.030  1.00  0.00      B    H  
ATOM   4464  O   HOH B1482       1.792  16.420   6.596  1.00  0.00      B    O  
ATOM   4465  H1  HOH B1482       0.823  16.649   6.710  1.00  0.00      B    H  
ATOM   4466  H2  HOH B1482       2.088  16.481   5.599  1.00  0.00      B    H  
ATOM   4467  O   HOH B1483      31.958  17.552  11.188  1.00  0.00      B    O  
ATOM   4468  H1  HOH B1483      32.632  18.317  11.292  1.00  0.00      B    H  
ATOM   4469  H2  HOH B1483      31.070  17.915  10.894  1.00  0.00      B    H  
ATOM   4470  O   HOH B1484      34.260  22.113  16.877  1.00  0.00      B    O  
ATOM   4471  H1  HOH B1484      33.431  22.044  16.312  1.00  0.00      B    H  
ATOM   4472  H2  HOH B1484      34.002  22.260  17.840  1.00  0.00      B    H  
ATOM   4473  O   HOH B1485      23.568   5.677  38.029  1.00  0.00      B    O  
ATOM   4474  H1  HOH B1485      23.059   6.560  38.203  1.00  0.00      B    H  
ATOM   4475  H2  HOH B1485      24.099   5.479  38.879  1.00  0.00      B    H  
ATOM   4476  O   HOH B1486       2.881  33.131  27.568  1.00  0.00      B    O  
ATOM   4477  H1  HOH B1486       2.917  33.447  26.618  1.00  0.00      B    H  
ATOM   4478  H2  HOH B1486       3.676  32.532  27.712  1.00  0.00      B    H  
ATOM   4479  O   HOH B1487       7.863  12.202  17.836  1.00  0.00      B    O  
ATOM   4480  H1  HOH B1487       7.172  11.728  17.206  1.00  0.00      B    H  
ATOM   4481  H2  HOH B1487       7.924  11.525  18.597  1.00  0.00      B    H  
ATOM   4482  O   HOH B1488       5.433  14.711  12.563  1.00  0.00      B    O  
ATOM   4483  H1  HOH B1488       6.076  13.929  12.965  1.00  0.00      B    H  
ATOM   4484  H2  HOH B1488       6.046  15.380  12.108  1.00  0.00      B    H  
ATOM   4485  O   HOH B1489      26.303  32.946  20.642  1.00  0.00      B    O  
ATOM   4486  H1  HOH B1489      25.726  33.777  20.403  1.00  0.00      B    H  
ATOM   4487  H2  HOH B1489      25.799  32.632  21.482  1.00  0.00      B    H  
ATOM   4488  O   HOH B1490      17.310  34.425  29.111  1.00  0.00      B    O  
ATOM   4489  H1  HOH B1490      17.793  34.521  29.996  1.00  0.00      B    H  
ATOM   4490  H2  HOH B1490      16.459  33.948  29.294  1.00  0.00      B    H  
ATOM   4491  O   HOH B1491      26.051  37.678  31.067  1.00  0.00      B    O  
ATOM   4492  H1  HOH B1491      26.119  37.749  32.064  1.00  0.00      B    H  
ATOM   4493  H2  HOH B1491      25.150  37.249  30.815  1.00  0.00      B    H  
ATOM   4494  O   HOH B1492      10.848  36.725  11.770  1.00  0.00      B    O  
ATOM   4495  H1  HOH B1492      11.180  36.104  12.589  1.00  0.00      B    H  
ATOM   4496  H2  HOH B1492      11.282  36.250  11.010  1.00  0.00      B    H  
ATOM   4497  O   HOH B1493      28.395  39.328  27.134  1.00  0.00      B    O  
ATOM   4498  H1  HOH B1493      27.525  38.913  26.995  1.00  0.00      B    H  
ATOM   4499  H2  HOH B1493      29.075  38.989  26.430  1.00  0.00      B    H  
ATOM   4500  O   HOH B1494      28.942  32.754  14.670  1.00  0.00      B    O  
ATOM   4501  H1  HOH B1494      29.530  33.067  15.416  1.00  0.00      B    H  
ATOM   4502  H2  HOH B1494      28.445  32.030  15.126  1.00  0.00      B    H  
ATOM   4503  O   HOH B1495       3.121   3.025   1.256  1.00  0.00      B    O  
ATOM   4504  H1  HOH B1495       3.953   2.727   0.737  1.00  0.00      B    H  
ATOM   4505  H2  HOH B1495       2.704   3.780   0.733  1.00  0.00      B    H  
ATOM   4506  O   HOH B1496       4.198  28.684  24.167  1.00  0.00      B    O  
ATOM   4507  H1  HOH B1496       4.711  28.994  24.946  1.00  0.00      B    H  
ATOM   4508  H2  HOH B1496       4.478  27.745  23.935  1.00  0.00      B    H  
ATOM   4509  O   HOH B1497      26.634  36.786  28.610  1.00  0.00      B    O  
ATOM   4510  H1  HOH B1497      26.280  37.273  27.826  1.00  0.00      B    H  
ATOM   4511  H2  HOH B1497      26.195  37.123  29.468  1.00  0.00      B    H  
ATOM   4512  O   HOH B1498       2.098  35.330   2.815  1.00  0.00      B    O  
ATOM   4513  H1  HOH B1498       2.343  35.660   3.720  1.00  0.00      B    H  
ATOM   4514  H2  HOH B1498       1.335  34.614   2.835  1.00  0.00      B    H  
ATOM   4515  O   HOH B1499      26.974  35.127  26.104  1.00  0.00      B    O  
ATOM   4516  H1  HOH B1499      27.657  34.446  26.499  1.00  0.00      B    H  
ATOM   4517  H2  HOH B1499      27.132  35.994  26.554  1.00  0.00      B    H  
ATOM   4518  O   HOH B1500      35.512  16.951  32.346  1.00  0.00      B    O  
ATOM   4519  H1  HOH B1500      34.847  17.552  31.821  1.00  0.00      B    H  
ATOM   4520  H2  HOH B1500      36.316  16.716  31.737  1.00  0.00      B    H  
ATOM   4521  O   HOH B1501      17.419  22.312  39.390  1.00  0.00      B    O  
ATOM   4522  H1  HOH B1501      16.727  23.060  39.475  1.00  0.00      B    H  
ATOM   4523  H2  HOH B1501      17.877  22.381  38.486  1.00  0.00      B    H  
ATOM   4524  O   HOH B1502      22.776   9.046  35.539  1.00  0.00      B    O  
ATOM   4525  H1  HOH B1502      22.516   8.778  36.473  1.00  0.00      B    H  
ATOM   4526  H2  HOH B1502      23.773   8.825  35.465  1.00  0.00      B    H  
ATOM   4527  O   HOH B1503       9.090  14.433   5.787  1.00  0.00      B    O  
ATOM   4528  H1  HOH B1503       9.576  15.328   5.791  1.00  0.00      B    H  
ATOM   4529  H2  HOH B1503       9.307  13.940   6.664  1.00  0.00      B    H  
ATOM   4530  O   HOH B1504       0.114  35.252  11.523  1.00  0.00      B    O  
ATOM   4531  H1  HOH B1504       0.716  35.782  12.136  1.00  0.00      B    H  
ATOM   4532  H2  HOH B1504      -0.745  35.043  12.065  1.00  0.00      B    H  
ATOM   4533  O   HOH B1505       3.581   9.946  34.299  1.00  0.00      B    O  
ATOM   4534  H1  HOH B1505       3.693  10.232  35.254  1.00  0.00      B    H  
ATOM   4535  H2  HOH B1505       3.924   8.951  34.267  1.00  0.00      B    H  
ATOM   4536  O   HOH B1506       4.140  28.271  12.922  1.00  0.00      B    O  
ATOM   4537  H1  HOH B1506       4.176  27.637  12.102  1.00  0.00      B    H  
ATOM   4538  H2  HOH B1506       4.895  28.922  12.782  1.00  0.00      B    H  
ATOM   4539  O   HOH B1507      35.807  19.301   6.097  1.00  0.00      B    O  
ATOM   4540  H1  HOH B1507      36.494  19.077   5.387  1.00  0.00      B    H  
ATOM   4541  H2  HOH B1507      34.881  19.341   5.647  1.00  0.00      B    H  
ATOM   4542  O   HOH B1508      20.115  13.273  16.786  1.00  0.00      B    O  
ATOM   4543  H1  HOH B1508      19.958  13.306  17.852  1.00  0.00      B    H  
ATOM   4544  H2  HOH B1508      19.677  12.391  16.422  1.00  0.00      B    H  
ATOM   4545  O   HOH B1509      12.426   0.194  32.335  1.00  0.00      B    O  
ATOM   4546  H1  HOH B1509      12.491   0.828  31.558  1.00  0.00      B    H  
ATOM   4547  H2  HOH B1509      13.219  -0.417  32.291  1.00  0.00      B    H  
ATOM   4548  O   HOH B1510       3.044  26.835   2.050  1.00  0.00      B    O  
ATOM   4549  H1  HOH B1510       2.380  26.497   1.297  1.00  0.00      B    H  
ATOM   4550  H2  HOH B1510       3.249  27.770   1.798  1.00  0.00      B    H  
ATOM   4551  O   HOH B1511      37.540  16.341  30.835  1.00  0.00      B    O  
ATOM   4552  H1  HOH B1511      36.969  16.300  29.974  1.00  0.00      B    H  
ATOM   4553  H2  HOH B1511      38.415  16.788  30.687  1.00  0.00      B    H  
ATOM   4554  O   HOH B1512      17.350   7.627  32.716  1.00  0.00      B    O  
ATOM   4555  H1  HOH B1512      17.841   7.046  33.432  1.00  0.00      B    H  
ATOM   4556  H2  HOH B1512      17.451   7.167  31.845  1.00  0.00      B    H  
ATOM   4557  O   HOH B1513      23.748  27.974  30.791  1.00  0.00      B    O  
ATOM   4558  H1  HOH B1513      23.201  27.592  30.005  1.00  0.00      B    H  
ATOM   4559  H2  HOH B1513      24.053  28.926  30.552  1.00  0.00      B    H  
ATOM   4560  O   HOH B1514      31.303  22.983   9.854  1.00  0.00      B    O  
ATOM   4561  H1  HOH B1514      30.912  22.843  10.807  1.00  0.00      B    H  
ATOM   4562  H2  HOH B1514      31.385  22.036   9.435  1.00  0.00      B    H  
ATOM   4563  O   HOH B1515      37.081   1.096  26.455  1.00  0.00      B    O  
ATOM   4564  H1  HOH B1515      36.252   1.538  26.839  1.00  0.00      B    H  
ATOM   4565  H2  HOH B1515      37.792   1.000  27.218  1.00  0.00      B    H  
ATOM   4566  O   HOH B1516      30.621  28.863  11.971  1.00  0.00      B    O  
ATOM   4567  H1  HOH B1516      30.607  28.784  10.953  1.00  0.00      B    H  
ATOM   4568  H2  HOH B1516      29.752  29.372  12.162  1.00  0.00      B    H  
ATOM   4569  O   HOH B1517       5.533   1.505  21.669  1.00  0.00      B    O  
ATOM   4570  H1  HOH B1517       4.529   1.564  21.970  1.00  0.00      B    H  
ATOM   4571  H2  HOH B1517       5.586   1.951  20.735  1.00  0.00      B    H  
ATOM   4572  O   HOH B1518      31.389  14.118  20.316  1.00  0.00      B    O  
ATOM   4573  H1  HOH B1518      31.411  13.803  21.307  1.00  0.00      B    H  
ATOM   4574  H2  HOH B1518      30.880  14.996  20.272  1.00  0.00      B    H  
ATOM   4575  O   HOH B1519       1.544  25.115   3.813  1.00  0.00      B    O  
ATOM   4576  H1  HOH B1519       0.781  25.402   4.380  1.00  0.00      B    H  
ATOM   4577  H2  HOH B1519       1.965  25.886   3.279  1.00  0.00      B    H  
ATOM   4578  O   HOH B1520      37.286   2.485   9.200  1.00  0.00      B    O  
ATOM   4579  H1  HOH B1520      37.711   1.665   8.844  1.00  0.00      B    H  
ATOM   4580  H2  HOH B1520      37.974   2.761   9.915  1.00  0.00      B    H  
ATOM   4581  O   HOH B1521       3.648  29.883  21.916  1.00  0.00      B    O  
ATOM   4582  H1  HOH B1521       3.845  29.453  22.829  1.00  0.00      B    H  
ATOM   4583  H2  HOH B1521       3.795  29.144  21.167  1.00  0.00      B    H  
ATOM   4584  O   HOH B1522      16.867  37.429  22.511  1.00  0.00      B    O  
ATOM   4585  H1  HOH B1522      16.973  37.147  23.516  1.00  0.00      B    H  
ATOM   4586  H2  HOH B1522      16.946  38.449  22.436  1.00  0.00      B    H  
ATOM   4587  O   HOH B1523      23.856  21.608  34.640  1.00  0.00      B    O  
ATOM   4588  H1  HOH B1523      24.437  21.704  35.455  1.00  0.00      B    H  
ATOM   4589  H2  HOH B1523      24.062  20.757  34.181  1.00  0.00      B    H  
ATOM   4590  O   HOH B1524      34.640  34.164  15.191  1.00  0.00      B    O  
ATOM   4591  H1  HOH B1524      34.286  35.112  15.328  1.00  0.00      B    H  
ATOM   4592  H2  HOH B1524      35.494  34.063  15.706  1.00  0.00      B    H  
ATOM   4593  O   HOH B1525      36.475  22.880  12.352  1.00  0.00      B    O  
ATOM   4594  H1  HOH B1525      37.412  23.327  12.249  1.00  0.00      B    H  
ATOM   4595  H2  HOH B1525      36.302  22.659  13.308  1.00  0.00      B    H  
ATOM   4596  O   HOH B1526       5.436  33.335  19.842  1.00  0.00      B    O  
ATOM   4597  H1  HOH B1526       6.464  33.507  19.715  1.00  0.00      B    H  
ATOM   4598  H2  HOH B1526       5.138  32.465  19.432  1.00  0.00      B    H  
ATOM   4599  O   HOH B1527      10.536  38.415  21.846  1.00  0.00      B    O  
ATOM   4600  H1  HOH B1527      10.362  38.904  20.925  1.00  0.00      B    H  
ATOM   4601  H2  HOH B1527      11.420  38.746  22.204  1.00  0.00      B    H  
ATOM   4602  O   HOH B1528      23.410  31.161  18.050  1.00  0.00      B    O  
ATOM   4603  H1  HOH B1528      22.967  31.570  17.250  1.00  0.00      B    H  
ATOM   4604  H2  HOH B1528      23.096  30.146  18.032  1.00  0.00      B    H  
ATOM   4605  O   HOH B1529      36.207   5.046   2.033  1.00  0.00      B    O  
ATOM   4606  H1  HOH B1529      37.189   4.892   2.022  1.00  0.00      B    H  
ATOM   4607  H2  HOH B1529      35.914   4.948   1.046  1.00  0.00      B    H  
ATOM   4608  O   HOH B1530      26.893  37.293  36.243  1.00  0.00      B    O  
ATOM   4609  H1  HOH B1530      26.245  36.573  35.827  1.00  0.00      B    H  
ATOM   4610  H2  HOH B1530      27.553  37.579  35.551  1.00  0.00      B    H  
ATOM   4611  O   HOH B1531       8.625   3.404   8.883  1.00  0.00      B    O  
ATOM   4612  H1  HOH B1531       8.317   3.093   7.950  1.00  0.00      B    H  
ATOM   4613  H2  HOH B1531       8.190   4.367   8.906  1.00  0.00      B    H  
ATOM   4614  O   HOH B1532       7.329  16.701  22.502  1.00  0.00      B    O  
ATOM   4615  H1  HOH B1532       6.880  16.375  21.674  1.00  0.00      B    H  
ATOM   4616  H2  HOH B1532       7.620  15.923  23.115  1.00  0.00      B    H  
ATOM   4617  O   HOH B1533      27.963  20.814   4.747  1.00  0.00      B    O  
ATOM   4618  H1  HOH B1533      27.453  19.916   4.855  1.00  0.00      B    H  
ATOM   4619  H2  HOH B1533      27.593  21.462   5.490  1.00  0.00      B    H  
ATOM   4620  O   HOH B1534       8.173  10.092  19.686  1.00  0.00      B    O  
ATOM   4621  H1  HOH B1534       8.443   9.950  20.639  1.00  0.00      B    H  
ATOM   4622  H2  HOH B1534       8.568   9.280  19.229  1.00  0.00      B    H  
ATOM   4623  O   HOH B1535      11.607  32.101  34.555  1.00  0.00      B    O  
ATOM   4624  H1  HOH B1535      12.523  32.521  34.431  1.00  0.00      B    H  
ATOM   4625  H2  HOH B1535      11.446  32.217  35.529  1.00  0.00      B    H  
ATOM   4626  O   HOH B1536      16.902  26.852  32.023  1.00  0.00      B    O  
ATOM   4627  H1  HOH B1536      17.847  26.912  31.912  1.00  0.00      B    H  
ATOM   4628  H2  HOH B1536      16.643  26.007  31.441  1.00  0.00      B    H  
ATOM   4629  O   HOH B1537      15.961  35.929   6.311  1.00  0.00      B    O  
ATOM   4630  H1  HOH B1537      15.429  35.415   5.566  1.00  0.00      B    H  
ATOM   4631  H2  HOH B1537      16.501  36.606   5.833  1.00  0.00      B    H  
ATOM   4632  O   HOH B1538      25.154  38.230  20.000  1.00  0.00      B    O  
ATOM   4633  H1  HOH B1538      24.614  38.765  20.679  1.00  0.00      B    H  
ATOM   4634  H2  HOH B1538      26.000  37.879  20.489  1.00  0.00      B    H  
ATOM   4635  O   HOH B1539       5.840   7.976  23.599  1.00  0.00      B    O  
ATOM   4636  H1  HOH B1539       5.503   7.258  24.303  1.00  0.00      B    H  
ATOM   4637  H2  HOH B1539       6.301   7.371  22.919  1.00  0.00      B    H  
ATOM   4638  O   HOH B1540      23.876  27.887  38.325  1.00  0.00      B    O  
ATOM   4639  H1  HOH B1540      24.204  27.654  39.259  1.00  0.00      B    H  
ATOM   4640  H2  HOH B1540      24.074  27.069  37.744  1.00  0.00      B    H  
ATOM   4641  O   HOH B1541      29.864   3.145   4.167  1.00  0.00      B    O  
ATOM   4642  H1  HOH B1541      30.691   2.632   3.831  1.00  0.00      B    H  
ATOM   4643  H2  HOH B1541      28.992   2.818   3.783  1.00  0.00      B    H  
ATOM   4644  O   HOH B1542      36.353  16.038  28.261  1.00  0.00      B    O  
ATOM   4645  H1  HOH B1542      35.792  15.251  28.557  1.00  0.00      B    H  
ATOM   4646  H2  HOH B1542      36.839  15.727  27.477  1.00  0.00      B    H  
ATOM   4647  O   HOH B1543       0.572  33.101   2.186  1.00  0.00      B    O  
ATOM   4648  H1  HOH B1543       1.579  32.884   1.937  1.00  0.00      B    H  
ATOM   4649  H2  HOH B1543       0.022  33.067   1.336  1.00  0.00      B    H  
ATOM   4650  O   HOH B1544       9.773  14.897  12.832  1.00  0.00      B    O  
ATOM   4651  H1  HOH B1544      10.662  14.593  13.218  1.00  0.00      B    H  
ATOM   4652  H2  HOH B1544       9.096  14.833  13.537  1.00  0.00      B    H  
ATOM   4653  O   HOH B1545      30.930  31.656   5.531  1.00  0.00      B    O  
ATOM   4654  H1  HOH B1545      31.564  32.041   4.869  1.00  0.00      B    H  
ATOM   4655  H2  HOH B1545      31.481  31.382   6.366  1.00  0.00      B    H  
ATOM   4656  O   HOH B1546      32.206  11.054  28.717  1.00  0.00      B    O  
ATOM   4657  H1  HOH B1546      32.956  10.840  28.056  1.00  0.00      B    H  
ATOM   4658  H2  HOH B1546      31.325  11.031  28.232  1.00  0.00      B    H  
ATOM   4659  O   HOH B1547      16.397  21.962  28.625  1.00  0.00      B    O  
ATOM   4660  H1  HOH B1547      17.343  22.100  28.327  1.00  0.00      B    H  
ATOM   4661  H2  HOH B1547      16.359  21.860  29.656  1.00  0.00      B    H  
ATOM   4662  O   HOH B1548      30.780  36.060  24.692  1.00  0.00      B    O  
ATOM   4663  H1  HOH B1548      31.599  36.363  25.243  1.00  0.00      B    H  
ATOM   4664  H2  HOH B1548      31.089  35.696  23.741  1.00  0.00      B    H  
ATOM   4665  O   HOH B1549      10.859   4.402   7.730  1.00  0.00      B    O  
ATOM   4666  H1  HOH B1549      10.037   4.206   8.339  1.00  0.00      B    H  
ATOM   4667  H2  HOH B1549      10.581   5.181   7.056  1.00  0.00      B    H  
ATOM   4668  O   HOH B1550      26.988  25.342  32.463  1.00  0.00      B    O  
ATOM   4669  H1  HOH B1550      26.939  25.367  33.470  1.00  0.00      B    H  
ATOM   4670  H2  HOH B1550      27.959  25.075  32.246  1.00  0.00      B    H  
ATOM   4671  O   HOH B1551      24.767   5.143  11.193  1.00  0.00      B    O  
ATOM   4672  H1  HOH B1551      24.982   4.156  11.062  1.00  0.00      B    H  
ATOM   4673  H2  HOH B1551      25.609   5.624  11.560  1.00  0.00      B    H  
ATOM   4674  O   HOH B1552      19.656  28.460   1.938  1.00  0.00      B    O  
ATOM   4675  H1  HOH B1552      19.337  27.841   2.643  1.00  0.00      B    H  
ATOM   4676  H2  HOH B1552      20.044  27.860   1.264  1.00  0.00      B    H  
ATOM   4677  O   HOH B1553      32.819   6.535  21.769  1.00  0.00      B    O  
ATOM   4678  H1  HOH B1553      31.929   6.575  22.265  1.00  0.00      B    H  
ATOM   4679  H2  HOH B1553      33.204   7.473  21.956  1.00  0.00      B    H  
ATOM   4680  O   HOH B1554      24.294  25.827  25.203  1.00  0.00      B    O  
ATOM   4681  H1  HOH B1554      23.515  25.110  25.123  1.00  0.00      B    H  
ATOM   4682  H2  HOH B1554      24.699  25.739  26.159  1.00  0.00      B    H  
ATOM   4683  O   HOH B1555      28.867  34.571  12.479  1.00  0.00      B    O  
ATOM   4684  H1  HOH B1555      28.550  34.063  13.277  1.00  0.00      B    H  
ATOM   4685  H2  HOH B1555      29.842  34.298  12.348  1.00  0.00      B    H  
ATOM   4686  O   HOH B1556      23.587  28.087  10.568  1.00  0.00      B    O  
ATOM   4687  H1  HOH B1556      24.040  28.167  11.478  1.00  0.00      B    H  
ATOM   4688  H2  HOH B1556      24.182  28.533   9.869  1.00  0.00      B    H  
ATOM   4689  O   HOH B1557      35.992  20.520  30.456  1.00  0.00      B    O  
ATOM   4690  H1  HOH B1557      36.894  20.172  30.799  1.00  0.00      B    H  
ATOM   4691  H2  HOH B1557      35.452  20.946  31.195  1.00  0.00      B    H  
ATOM   4692  O   HOH B1558      32.100  13.235   2.393  1.00  0.00      B    O  
ATOM   4693  H1  HOH B1558      32.771  12.442   2.490  1.00  0.00      B    H  
ATOM   4694  H2  HOH B1558      32.024  13.767   3.220  1.00  0.00      B    H  
ATOM   4695  O   HOH B1559      37.281  33.628  19.073  1.00  0.00      B    O  
ATOM   4696  H1  HOH B1559      37.358  33.649  18.045  1.00  0.00      B    H  
ATOM   4697  H2  HOH B1559      36.385  33.973  19.296  1.00  0.00      B    H  
ATOM   4698  O   HOH B1560      28.746  38.312  19.104  1.00  0.00      B    O  
ATOM   4699  H1  HOH B1560      29.566  38.631  18.566  1.00  0.00      B    H  
ATOM   4700  H2  HOH B1560      28.252  39.143  19.459  1.00  0.00      B    H  
ATOM   4701  O   HOH B1561      24.223  30.502  25.061  1.00  0.00      B    O  
ATOM   4702  H1  HOH B1561      24.380  29.582  24.598  1.00  0.00      B    H  
ATOM   4703  H2  HOH B1561      25.073  30.581  25.572  1.00  0.00      B    H  
ATOM   4704  O   HOH B1562       1.593  30.588  31.788  1.00  0.00      B    O  
ATOM   4705  H1  HOH B1562       2.491  31.072  31.844  1.00  0.00      B    H  
ATOM   4706  H2  HOH B1562       1.610  29.941  32.618  1.00  0.00      B    H  
ATOM   4707  O   HOH B1563      24.634  34.291  25.263  1.00  0.00      B    O  
ATOM   4708  H1  HOH B1563      25.630  34.577  25.467  1.00  0.00      B    H  
ATOM   4709  H2  HOH B1563      24.726  33.632  24.524  1.00  0.00      B    H  
ATOM   4710  O   HOH B1564      29.706  34.778  27.184  1.00  0.00      B    O  
ATOM   4711  H1  HOH B1564      29.484  33.787  27.140  1.00  0.00      B    H  
ATOM   4712  H2  HOH B1564      30.221  35.082  26.373  1.00  0.00      B    H  
ATOM   4713  O   HOH B1565      33.839   8.988  22.040  1.00  0.00      B    O  
ATOM   4714  H1  HOH B1565      34.002   9.823  21.428  1.00  0.00      B    H  
ATOM   4715  H2  HOH B1565      33.413   9.205  22.904  1.00  0.00      B    H  
ATOM   4716  O   HOH B1566      23.368  18.856  26.611  1.00  0.00      B    O  
ATOM   4717  H1  HOH B1566      22.999  17.931  26.876  1.00  0.00      B    H  
ATOM   4718  H2  HOH B1566      23.098  19.378  27.430  1.00  0.00      B    H  
ATOM   4719  O   HOH B1567      29.119  13.835  32.615  1.00  0.00      B    O  
ATOM   4720  H1  HOH B1567      29.725  13.218  32.099  1.00  0.00      B    H  
ATOM   4721  H2  HOH B1567      28.560  14.338  31.902  1.00  0.00      B    H  
ATOM   4722  O   HOH B1568       7.488   3.325   0.413  1.00  0.00      B    O  
ATOM   4723  H1  HOH B1568       7.376   4.195  -0.133  1.00  0.00      B    H  
ATOM   4724  H2  HOH B1568       7.412   3.499   1.391  1.00  0.00      B    H  
ATOM   4725  O   HOH B1569      31.848  18.037  22.104  1.00  0.00      B    O  
ATOM   4726  H1  HOH B1569      31.887  18.184  23.102  1.00  0.00      B    H  
ATOM   4727  H2  HOH B1569      32.296  17.150  21.913  1.00  0.00      B    H  
ATOM   4728  O   HOH B1570      32.749  26.780   4.760  1.00  0.00      B    O  
ATOM   4729  H1  HOH B1570      33.469  26.118   5.117  1.00  0.00      B    H  
ATOM   4730  H2  HOH B1570      32.977  26.989   3.806  1.00  0.00      B    H  
ATOM   4731  O   HOH B1571      26.519  29.052  12.056  1.00  0.00      B    O  
ATOM   4732  H1  HOH B1571      27.112  29.771  12.426  1.00  0.00      B    H  
ATOM   4733  H2  HOH B1571      25.664  29.063  12.580  1.00  0.00      B    H  
ATOM   4734  O   HOH B1572      14.028  39.276  11.259  1.00  0.00      B    O  
ATOM   4735  H1  HOH B1572      13.080  39.408  11.552  1.00  0.00      B    H  
ATOM   4736  H2  HOH B1572      14.229  38.289  10.972  1.00  0.00      B    H  
ATOM   4737  O   HOH B1573      23.917   9.319  17.213  1.00  0.00      B    O  
ATOM   4738  H1  HOH B1573      23.932   9.356  18.266  1.00  0.00      B    H  
ATOM   4739  H2  HOH B1573      24.112   8.332  16.993  1.00  0.00      B    H  
ATOM   4740  O   HOH B1574      22.333   9.712  26.383  1.00  0.00      B    O  
ATOM   4741  H1  HOH B1574      22.861   9.113  27.074  1.00  0.00      B    H  
ATOM   4742  H2  HOH B1574      21.952  10.606  26.834  1.00  0.00      B    H  
ATOM   4743  O   HOH B1575      17.006  28.928  20.081  1.00  0.00      B    O  
ATOM   4744  H1  HOH B1575      17.641  28.675  20.775  1.00  0.00      B    H  
ATOM   4745  H2  HOH B1575      17.484  29.647  19.532  1.00  0.00      B    H  
ATOM   4746  O   HOH B1576      26.136   0.297   7.028  1.00  0.00      B    O  
ATOM   4747  H1  HOH B1576      27.040   0.033   6.619  1.00  0.00      B    H  
ATOM   4748  H2  HOH B1576      25.769   1.072   6.446  1.00  0.00      B    H  
ATOM   4749  O   HOH B1577      30.107  17.448  27.856  1.00  0.00      B    O  
ATOM   4750  H1  HOH B1577      30.329  17.126  28.802  1.00  0.00      B    H  
ATOM   4751  H2  HOH B1577      30.618  18.288  27.700  1.00  0.00      B    H  
ATOM   4752  O   HOH B1578      32.387  20.277   8.643  1.00  0.00      B    O  
ATOM   4753  H1  HOH B1578      32.496  20.591   7.720  1.00  0.00      B    H  
ATOM   4754  H2  HOH B1578      31.920  19.407   8.574  1.00  0.00      B    H  
ATOM   4755  O   HOH B1579       9.480  32.929  17.369  1.00  0.00      B    O  
ATOM   4756  H1  HOH B1579       9.110  32.007  17.125  1.00  0.00      B    H  
ATOM   4757  H2  HOH B1579       9.141  33.454  16.570  1.00  0.00      B    H  
ATOM   4758  O   HOH B1580      39.375  20.269  17.777  1.00  0.00      B    O  
ATOM   4759  H1  HOH B1580      39.445  19.357  17.425  1.00  0.00      B    H  
ATOM   4760  H2  HOH B1580      38.438  20.551  17.674  1.00  0.00      B    H  
ATOM   4761  O   HOH B1581      13.820  20.417  37.546  1.00  0.00      B    O  
ATOM   4762  H1  HOH B1581      12.964  19.856  37.715  1.00  0.00      B    H  
ATOM   4763  H2  HOH B1581      14.593  20.035  38.138  1.00  0.00      B    H  
ATOM   4764  O   HOH B1582      21.121  21.399   5.632  1.00  0.00      B    O  
ATOM   4765  H1  HOH B1582      20.147  21.660   5.650  1.00  0.00      B    H  
ATOM   4766  H2  HOH B1582      21.211  20.483   6.007  1.00  0.00      B    H  
ATOM   4767  O   HOH B1583      29.143   3.685  19.674  1.00  0.00      B    O  
ATOM   4768  H1  HOH B1583      28.991   4.591  20.162  1.00  0.00      B    H  
ATOM   4769  H2  HOH B1583      30.007   3.333  19.997  1.00  0.00      B    H  
ATOM   4770  O   HOH B1584       1.683  24.435  17.707  1.00  0.00      B    O  
ATOM   4771  H1  HOH B1584       2.618  24.171  17.540  1.00  0.00      B    H  
ATOM   4772  H2  HOH B1584       1.128  23.743  17.178  1.00  0.00      B    H  
ATOM   4773  O   HOH B1585      30.376  35.251   2.061  1.00  0.00      B    O  
ATOM   4774  H1  HOH B1585      29.550  34.962   2.548  1.00  0.00      B    H  
ATOM   4775  H2  HOH B1585      30.191  34.951   1.040  1.00  0.00      B    H  
ATOM   4776  O   HOH B1586      24.805  33.150   2.958  1.00  0.00      B    O  
ATOM   4777  H1  HOH B1586      25.266  32.546   3.634  1.00  0.00      B    H  
ATOM   4778  H2  HOH B1586      25.506  33.572   2.326  1.00  0.00      B    H  
ATOM   4779  O   HOH B1587       2.748  27.157  30.508  1.00  0.00      B    O  
ATOM   4780  H1  HOH B1587       2.241  27.853  30.006  1.00  0.00      B    H  
ATOM   4781  H2  HOH B1587       3.728  27.461  30.584  1.00  0.00      B    H  
ATOM   4782  O   HOH B1588      32.385  22.004  13.122  1.00  0.00      B    O  
ATOM   4783  H1  HOH B1588      32.949  22.843  13.277  1.00  0.00      B    H  
ATOM   4784  H2  HOH B1588      32.904  21.507  12.424  1.00  0.00      B    H  
ATOM   4785  O   HOH B1589       9.898  24.400   5.717  1.00  0.00      B    O  
ATOM   4786  H1  HOH B1589       9.806  23.719   5.032  1.00  0.00      B    H  
ATOM   4787  H2  HOH B1589      10.795  24.238   6.065  1.00  0.00      B    H  
ATOM   4788  O   HOH B1590      10.236  24.122  27.569  1.00  0.00      B    O  
ATOM   4789  H1  HOH B1590      10.016  23.246  27.097  1.00  0.00      B    H  
ATOM   4790  H2  HOH B1590       9.628  24.117  28.414  1.00  0.00      B    H  
ATOM   4791  O   HOH B1591      11.250  21.535   7.653  1.00  0.00      B    O  
ATOM   4792  H1  HOH B1591      10.307  21.922   7.676  1.00  0.00      B    H  
ATOM   4793  H2  HOH B1591      11.187  20.584   7.875  1.00  0.00      B    H  
ATOM   4794  O   HOH B1592      21.937  24.479  21.769  1.00  0.00      B    O  
ATOM   4795  H1  HOH B1592      22.006  23.601  22.142  1.00  0.00      B    H  
ATOM   4796  H2  HOH B1592      21.325  24.410  20.933  1.00  0.00      B    H  
ATOM   4797  O   HOH B1593      26.342  30.474  26.752  1.00  0.00      B    O  
ATOM   4798  H1  HOH B1593      27.124  30.484  26.045  1.00  0.00      B    H  
ATOM   4799  H2  HOH B1593      26.484  29.705  27.320  1.00  0.00      B    H  
ATOM   4800  O   HOH B1594       2.132  16.612   3.911  1.00  0.00      B    O  
ATOM   4801  H1  HOH B1594       2.901  16.575   3.283  1.00  0.00      B    H  
ATOM   4802  H2  HOH B1594       1.496  17.268   3.477  1.00  0.00      B    H  
ATOM   4803  O   HOH B1595      20.273  27.592  31.917  1.00  0.00      B    O  
ATOM   4804  H1  HOH B1595      20.196  28.260  32.644  1.00  0.00      B    H  
ATOM   4805  H2  HOH B1595      20.449  26.698  32.361  1.00  0.00      B    H  
ATOM   4806  O   HOH B1596      35.941   8.101  33.962  1.00  0.00      B    O  
ATOM   4807  H1  HOH B1596      35.930   7.945  34.975  1.00  0.00      B    H  
ATOM   4808  H2  HOH B1596      35.504   8.951  33.802  1.00  0.00      B    H  
ATOM   4809  O   HOH B1597      27.932   3.544  33.857  1.00  0.00      B    O  
ATOM   4810  H1  HOH B1597      28.599   2.792  33.614  1.00  0.00      B    H  
ATOM   4811  H2  HOH B1597      27.454   3.262  34.723  1.00  0.00      B    H  
ATOM   4812  O   HOH B1598      19.083  31.202  22.550  1.00  0.00      B    O  
ATOM   4813  H1  HOH B1598      19.156  32.258  22.635  1.00  0.00      B    H  
ATOM   4814  H2  HOH B1598      20.009  30.880  22.801  1.00  0.00      B    H  
ATOM   4815  O   HOH B1599      17.274  16.230  36.302  1.00  0.00      B    O  
ATOM   4816  H1  HOH B1599      18.194  16.527  36.457  1.00  0.00      B    H  
ATOM   4817  H2  HOH B1599      16.957  15.645  37.062  1.00  0.00      B    H  
ATOM   4818  O   HOH B1600       7.006  32.919  12.139  1.00  0.00      B    O  
ATOM   4819  H1  HOH B1600       7.026  33.884  12.535  1.00  0.00      B    H  
ATOM   4820  H2  HOH B1600       7.272  32.960  11.137  1.00  0.00      B    H  
ATOM   4821  O   HOH B1601      15.489  31.288   3.140  1.00  0.00      B    O  
ATOM   4822  H1  HOH B1601      15.668  31.604   4.108  1.00  0.00      B    H  
ATOM   4823  H2  HOH B1601      16.363  30.929   2.789  1.00  0.00      B    H  
ATOM   4824  O   HOH B1602      36.341  27.540   7.672  1.00  0.00      B    O  
ATOM   4825  H1  HOH B1602      35.481  27.650   8.239  1.00  0.00      B    H  
ATOM   4826  H2  HOH B1602      36.315  26.621   7.292  1.00  0.00      B    H  
ATOM   4827  O   HOH B1603      11.015  16.529   9.877  1.00  0.00      B    O  
ATOM   4828  H1  HOH B1603      10.775  17.348   9.323  1.00  0.00      B    H  
ATOM   4829  H2  HOH B1603      10.386  16.405  10.629  1.00  0.00      B    H  
ATOM   4830  O   HOH B1604      27.873   7.538   4.991  1.00  0.00      B    O  
ATOM   4831  H1  HOH B1604      27.347   7.954   4.190  1.00  0.00      B    H  
ATOM   4832  H2  HOH B1604      28.659   8.158   5.160  1.00  0.00      B    H  
ATOM   4833  O   HOH B1605      38.738  16.604   1.045  1.00  0.00      B    O  
ATOM   4834  H1  HOH B1605      38.883  15.838   0.398  1.00  0.00      B    H  
ATOM   4835  H2  HOH B1605      38.039  16.354   1.699  1.00  0.00      B    H  
ATOM   4836  O   HOH B1606      -0.076  23.371   1.880  1.00  0.00      B    O  
ATOM   4837  H1  HOH B1606       0.405  23.235   1.053  1.00  0.00      B    H  
ATOM   4838  H2  HOH B1606      -0.162  24.376   2.078  1.00  0.00      B    H  
ATOM   4839  O   HOH B1607      26.839   3.407   8.491  1.00  0.00      B    O  
ATOM   4840  H1  HOH B1607      26.330   2.995   9.240  1.00  0.00      B    H  
ATOM   4841  H2  HOH B1607      26.391   3.104   7.615  1.00  0.00      B    H  
ATOM   4842  O   HOH B1608      21.201  14.418  13.508  1.00  0.00      B    O  
ATOM   4843  H1  HOH B1608      20.318  14.552  14.017  1.00  0.00      B    H  
ATOM   4844  H2  HOH B1608      21.862  14.101  14.216  1.00  0.00      B    H  
ATOM   4845  O   HOH B1609      24.804   8.936   6.704  1.00  0.00      B    O  
ATOM   4846  H1  HOH B1609      25.195   8.265   7.325  1.00  0.00      B    H  
ATOM   4847  H2  HOH B1609      25.484   9.540   6.227  1.00  0.00      B    H  
ATOM   4848  O   HOH B1610      28.525  32.657   7.037  1.00  0.00      B    O  
ATOM   4849  H1  HOH B1610      29.178  32.515   6.262  1.00  0.00      B    H  
ATOM   4850  H2  HOH B1610      28.675  33.540   7.467  1.00  0.00      B    H  
ATOM   4851  O   HOH B1611      29.994  34.392  32.472  1.00  0.00      B    O  
ATOM   4852  H1  HOH B1611      29.811  33.621  31.781  1.00  0.00      B    H  
ATOM   4853  H2  HOH B1611      30.895  34.254  32.843  1.00  0.00      B    H  
ATOM   4854  O   HOH B1612       7.609  29.190   2.700  1.00  0.00      B    O  
ATOM   4855  H1  HOH B1612       6.608  28.972   2.643  1.00  0.00      B    H  
ATOM   4856  H2  HOH B1612       7.902  29.123   3.654  1.00  0.00      B    H  
ATOM   4857  O   HOH B1613       3.940  17.916  36.766  1.00  0.00      B    O  
ATOM   4858  H1  HOH B1613       4.933  17.673  36.781  1.00  0.00      B    H  
ATOM   4859  H2  HOH B1613       3.762  18.414  37.571  1.00  0.00      B    H  
ATOM   4860  O   HOH B1614      26.665   6.924  26.102  1.00  0.00      B    O  
ATOM   4861  H1  HOH B1614      26.558   6.020  26.545  1.00  0.00      B    H  
ATOM   4862  H2  HOH B1614      27.167   7.591  26.667  1.00  0.00      B    H  
ATOM   4863  O   HOH B1615      15.581  15.936   7.767  1.00  0.00      B    O  
ATOM   4864  H1  HOH B1615      15.318  15.305   6.985  1.00  0.00      B    H  
ATOM   4865  H2  HOH B1615      16.350  15.519   8.353  1.00  0.00      B    H  
ATOM   4866  O   HOH B1616      22.927  34.596  27.332  1.00  0.00      B    O  
ATOM   4867  H1  HOH B1616      23.552  34.145  26.716  1.00  0.00      B    H  
ATOM   4868  H2  HOH B1616      22.522  35.339  26.824  1.00  0.00      B    H  
ATOM   4869  O   HOH B1617      32.484  20.813  29.537  1.00  0.00      B    O  
ATOM   4870  H1  HOH B1617      33.202  21.433  29.191  1.00  0.00      B    H  
ATOM   4871  H2  HOH B1617      31.830  21.293  30.195  1.00  0.00      B    H  
ATOM   4872  O   HOH B1618       1.876  13.761   7.201  1.00  0.00      B    O  
ATOM   4873  H1  HOH B1618       1.849  13.289   8.176  1.00  0.00      B    H  
ATOM   4874  H2  HOH B1618       1.860  14.816   7.423  1.00  0.00      B    H  
ATOM   4875  O   HOH B1619      11.322  36.937   7.943  1.00  0.00      B    O  
ATOM   4876  H1  HOH B1619      11.363  37.933   7.763  1.00  0.00      B    H  
ATOM   4877  H2  HOH B1619      12.235  36.505   7.845  1.00  0.00      B    H  
ATOM   4878  O   HOH B1620      12.428   3.798   4.474  1.00  0.00      B    O  
ATOM   4879  H1  HOH B1620      13.365   3.471   4.567  1.00  0.00      B    H  
ATOM   4880  H2  HOH B1620      12.426   4.612   5.087  1.00  0.00      B    H  
ATOM   4881  O   HOH B1621      31.725  35.386  22.369  1.00  0.00      B    O  
ATOM   4882  H1  HOH B1621      32.715  35.122  22.203  1.00  0.00      B    H  
ATOM   4883  H2  HOH B1621      31.676  36.364  22.105  1.00  0.00      B    H  
ATOM   4884  O   HOH B1622      25.105  21.810   8.146  1.00  0.00      B    O  
ATOM   4885  H1  HOH B1622      24.574  22.088   7.343  1.00  0.00      B    H  
ATOM   4886  H2  HOH B1622      24.879  22.467   8.865  1.00  0.00      B    H  
ATOM   4887  O   HOH B1623      32.772  32.353  14.437  1.00  0.00      B    O  
ATOM   4888  H1  HOH B1623      33.657  32.785  14.808  1.00  0.00      B    H  
ATOM   4889  H2  HOH B1623      32.231  32.160  15.259  1.00  0.00      B    H  
ATOM   4890  O   HOH B1624       4.077  27.011  10.198  1.00  0.00      B    O  
ATOM   4891  H1  HOH B1624       3.218  27.439  10.471  1.00  0.00      B    H  
ATOM   4892  H2  HOH B1624       3.964  26.512   9.316  1.00  0.00      B    H  
ATOM   4893  O   HOH B1625      35.700  32.793  29.371  1.00  0.00      B    O  
ATOM   4894  H1  HOH B1625      36.029  33.730  29.739  1.00  0.00      B    H  
ATOM   4895  H2  HOH B1625      36.507  32.267  29.075  1.00  0.00      B    H  
ATOM   4896  O   HOH B1626       9.941   1.078   9.503  1.00  0.00      B    O  
ATOM   4897  H1  HOH B1626       9.526   1.962   9.391  1.00  0.00      B    H  
ATOM   4898  H2  HOH B1626       9.836   0.777  10.485  1.00  0.00      B    H  
ATOM   4899  O   HOH B1627      20.046   1.661   3.482  1.00  0.00      B    O  
ATOM   4900  H1  HOH B1627      20.049   0.973   4.182  1.00  0.00      B    H  
ATOM   4901  H2  HOH B1627      20.419   2.533   3.879  1.00  0.00      B    H  
ATOM   4902  O   HOH B1628      14.024  23.083  37.738  1.00  0.00      B    O  
ATOM   4903  H1  HOH B1628      13.919  22.087  37.946  1.00  0.00      B    H  
ATOM   4904  H2  HOH B1628      14.343  23.167  36.811  1.00  0.00      B    H  
ATOM   4905  O   HOH B1629      23.538  36.291  23.627  1.00  0.00      B    O  
ATOM   4906  H1  HOH B1629      23.939  35.595  24.287  1.00  0.00      B    H  
ATOM   4907  H2  HOH B1629      22.596  35.997  23.304  1.00  0.00      B    H  
ATOM   4908  O   HOH B1630      34.124  10.533  17.527  1.00  0.00      B    O  
ATOM   4909  H1  HOH B1630      33.470   9.955  17.031  1.00  0.00      B    H  
ATOM   4910  H2  HOH B1630      35.033  10.405  17.134  1.00  0.00      B    H  
ATOM   4911  O   HOH B1631      29.618   3.858  36.064  1.00  0.00      B    O  
ATOM   4912  H1  HOH B1631      29.411   4.025  35.068  1.00  0.00      B    H  
ATOM   4913  H2  HOH B1631      30.658   3.837  36.179  1.00  0.00      B    H  
ATOM   4914  O   HOH B1632      37.779  11.708  35.434  1.00  0.00      B    O  
ATOM   4915  H1  HOH B1632      38.161  11.840  34.508  1.00  0.00      B    H  
ATOM   4916  H2  HOH B1632      37.558  12.659  35.789  1.00  0.00      B    H  
ATOM   4917  O   HOH B1633      20.403   0.830   9.233  1.00  0.00      B    O  
ATOM   4918  H1  HOH B1633      21.236   0.423   8.784  1.00  0.00      B    H  
ATOM   4919  H2  HOH B1633      19.501   0.420   8.812  1.00  0.00      B    H  
ATOM   4920  O   HOH B1634      13.302   9.785  35.060  1.00  0.00      B    O  
ATOM   4921  H1  HOH B1634      12.315   9.519  35.269  1.00  0.00      B    H  
ATOM   4922  H2  HOH B1634      13.335  10.800  35.374  1.00  0.00      B    H  
ATOM   4923  O   HOH B1635      14.158  11.687   8.689  1.00  0.00      B    O  
ATOM   4924  H1  HOH B1635      13.469  12.046   9.314  1.00  0.00      B    H  
ATOM   4925  H2  HOH B1635      14.852  11.130   9.191  1.00  0.00      B    H  
ATOM   4926  O   HOH B1636       7.180  11.854  30.473  1.00  0.00      B    O  
ATOM   4927  H1  HOH B1636       8.160  11.757  30.297  1.00  0.00      B    H  
ATOM   4928  H2  HOH B1636       6.777  10.975  30.789  1.00  0.00      B    H  
ATOM   4929  O   HOH B1637      11.167  12.427   2.881  1.00  0.00      B    O  
ATOM   4930  H1  HOH B1637      11.283  13.133   2.146  1.00  0.00      B    H  
ATOM   4931  H2  HOH B1637      10.195  12.389   3.086  1.00  0.00      B    H  
ATOM   4932  O   HOH B1638       2.250  19.542  10.780  1.00  0.00      B    O  
ATOM   4933  H1  HOH B1638       2.309  18.498  10.956  1.00  0.00      B    H  
ATOM   4934  H2  HOH B1638       2.792  19.987  11.500  1.00  0.00      B    H  
ATOM   4935  O   HOH B1639      14.068   2.184  38.528  1.00  0.00      B    O  
ATOM   4936  H1  HOH B1639      13.376   1.487  38.237  1.00  0.00      B    H
[truncated: 87,809 more chars]
