# Supplementary material for: ECE vs DISP Mechanisms in Anodic Electrolysis of Benzyl Alcohols: Computational Prediction of Microscopic Rate Constants
Source: J Phys Chem C Nanomater Interfaces. 2025 Aug 28;129(36):16076–96. doi: 10.1021/acs.jpcc.5c04347 (PMC12434723; doi:10.1021/acs.jpcc.5c04347)
Supplement: Supplementary file 2 [file jp5c04347_si_002.zip › example_simulation_inputs/QMMM_simulation_bulk_H2O_base_H2O/start_09_-0.941_coords.pdb]

TITLE     MDANALYSIS FRAME 0: Created by PDBWriter
CRYST1   39.149   39.149   39.149  90.00  90.00  90.00 P 1           1
ATOM      1  C00 2ag A   1      17.431  17.103  20.624  1.00  0.00      A    C  
ATOM      2  O01 2ag A   1      16.902  17.456  19.375  1.00  0.00      A    O  
ATOM      3  C02 2ag A   1      16.201  18.538  19.152  1.00  0.00      A    C  
ATOM      4  C03 2ag A   1      15.667  18.668  17.853  1.00  0.00      A    C  
ATOM      5  C04 2ag A   1      14.727  19.584  17.714  1.00  0.00      A    C  
ATOM      6  C05 2ag A   1      14.321  20.568  18.703  1.00  0.00      A    C  
ATOM      7  C06 2ag A   1      13.143  21.397  18.453  1.00  0.00      A    C  
ATOM      8  O07 2ag A   1      12.603  22.171  19.524  1.00  0.00      A    O  
ATOM      9  C08 2ag A   1      15.075  20.568  19.937  1.00  0.00      A    C  
ATOM     10  C09 2ag A   1      15.949  19.547  20.203  1.00  0.00      A    C  
ATOM     11  H0A 2ag A   1      18.112  16.202  20.400  1.00  0.00      A    H  
ATOM     12  H0B 2ag A   1      17.819  17.976  21.186  1.00  0.00      A    H  
ATOM     13  H0C 2ag A   1      16.630  16.673  21.208  1.00  0.00      A    H  
ATOM     14  H0D 2ag A   1      15.807  17.915  16.997  1.00  0.00      A    H  
ATOM     15  H0E 2ag A   1      14.137  19.598  16.770  1.00  0.00      A    H  
ATOM     16  H0F 2ag A   1      12.410  20.596  18.186  1.00  0.00      A    H  
ATOM     17  H0G 2ag A   1      13.181  22.030  17.530  1.00  0.00      A    H  
ATOM     18  H0H 2ag A   1      12.149  22.879  19.047  1.00  0.00      A    H  
ATOM     19  H0I 2ag A   1      14.872  21.198  20.777  1.00  0.00      A    H  
ATOM     20  H0J 2ag A   1      16.254  19.355  21.208  1.00  0.00      A    H  
ATOM     21  O   HOH B   1      11.391  19.249  16.974  1.00  0.00      B    O  
ATOM     22  H1  HOH B   1      11.685  18.655  17.706  1.00  0.00      B    H  
ATOM     23  H2  HOH B   1      10.500  19.609  17.297  1.00  0.00      B    H  
ATOM     24  O   HOH B   2      12.581  22.824  15.579  1.00  0.00      B    O  
ATOM     25  H1  HOH B   2      11.949  23.056  16.301  1.00  0.00      B    H  
ATOM     26  H2  HOH B   2      12.257  23.457  14.895  1.00  0.00      B    H  
ATOM     27  O   HOH B   3      13.066  25.022  18.470  1.00  0.00      B    O  
ATOM     28  H1  HOH B   3      12.769  25.694  19.124  1.00  0.00      B    H  
ATOM     29  H2  HOH B   3      13.506  25.483  17.765  1.00  0.00      B    H  
ATOM     30  O   HOH B   4       9.350  20.300  18.265  1.00  0.00      B    O  
ATOM     31  H1  HOH B   4       8.470  19.840  18.011  1.00  0.00      B    H  
ATOM     32  H2  HOH B   4       9.142  21.279  18.307  1.00  0.00      B    H  
ATOM     33  O   HOH B   5      15.194  23.559  19.466  1.00  0.00      B    O  
ATOM     34  H1  HOH B   5      14.511  24.236  19.480  1.00  0.00      B    H  
ATOM     35  H2  HOH B   5      16.021  23.974  19.763  1.00  0.00      B    H  
ATOM     36  O   HOH B   6      11.087  23.377  17.679  1.00  0.00      B    O  
ATOM     37  H1  HOH B   6      10.071  23.349  17.730  1.00  0.00      B    H  
ATOM     38  H2  HOH B   6      11.314  24.313  17.770  1.00  0.00      B    H  
ATOM     39  O   HOH B   7      15.450  23.226  16.806  1.00  0.00      B    O  
ATOM     40  H1  HOH B   7      14.608  23.097  16.340  1.00  0.00      B    H  
ATOM     41  H2  HOH B   7      15.310  23.145  17.774  1.00  0.00      B    H  
ATOM     42  O   HOH B   8      13.677  22.926  22.208  1.00  0.00      B    O  
ATOM     43  H1  HOH B   8      13.114  22.126  22.189  1.00  0.00      B    H  
ATOM     44  H2  HOH B   8      13.704  23.168  21.229  1.00  0.00      B    H  
ATOM     45  O   HOH B   9       8.476  22.705  17.594  1.00  0.00      B    O  
ATOM     46  H1  HOH B   9       8.406  22.409  16.625  1.00  0.00      B    H  
ATOM     47  H2  HOH B   9       7.595  23.111  17.769  1.00  0.00      B    H  
ATOM     48  O   HOH B  10      12.402  17.869  19.015  1.00  0.00      B    O  
ATOM     49  H1  HOH B  10      12.087  17.000  19.344  1.00  0.00      B    H  
ATOM     50  H2  HOH B  10      11.870  18.531  19.539  1.00  0.00      B    H  
ATOM     51  O   HOH B  11      10.996  19.983  20.283  1.00  0.00      B    O  
ATOM     52  H1  HOH B  11      10.214  20.165  19.758  1.00  0.00      B    H  
ATOM     53  H2  HOH B  11      11.477  20.769  20.159  1.00  0.00      B    H  
ATOM     54  O   HOH B  12      12.576  20.265  14.718  1.00  0.00      B    O  
ATOM     55  H1  HOH B  12      12.233  19.973  15.568  1.00  0.00      B    H  
ATOM     56  H2  HOH B  12      12.620  21.246  14.928  1.00  0.00      B    H  
ATOM     57  O   HOH B  13       0.451  13.558  30.153  1.00  0.00      B    O  
ATOM     58  H1  HOH B  13       1.092  13.680  29.424  1.00  0.00      B    H  
ATOM     59  H2  HOH B  13       0.945  14.057  30.898  1.00  0.00      B    H  
ATOM     60  O   HOH B  14      24.334   3.639  22.436  1.00  0.00      B    O  
ATOM     61  H1  HOH B  14      24.878   4.477  22.308  1.00  0.00      B    H  
ATOM     62  H2  HOH B  14      24.886   3.037  22.987  1.00  0.00      B    H  
ATOM     63  O   HOH B  15      11.806  15.359  19.420  1.00  0.00      B    O  
ATOM     64  H1  HOH B  15      12.048  14.661  20.159  1.00  0.00      B    H  
ATOM     65  H2  HOH B  15      11.034  14.982  18.901  1.00  0.00      B    H  
ATOM     66  O   HOH B  16      37.170  14.982  13.666  1.00  0.00      B    O  
ATOM     67  H1  HOH B  16      36.566  14.802  12.885  1.00  0.00      B    H  
ATOM     68  H2  HOH B  16      37.443  14.134  14.143  1.00  0.00      B    H  
ATOM     69  O   HOH B  17       7.660  21.392  21.107  1.00  0.00      B    O  
ATOM     70  H1  HOH B  17       8.034  21.529  22.032  1.00  0.00      B    H  
ATOM     71  H2  HOH B  17       7.600  20.365  20.995  1.00  0.00      B    H  
ATOM     72  O   HOH B  18       4.900   8.461  14.278  1.00  0.00      B    O  
ATOM     73  H1  HOH B  18       4.445   8.354  13.359  1.00  0.00      B    H  
ATOM     74  H2  HOH B  18       4.931   9.430  14.552  1.00  0.00      B    H  
ATOM     75  O   HOH B  19      13.697  37.839  29.334  1.00  0.00      B    O  
ATOM     76  H1  HOH B  19      14.076  38.535  28.696  1.00  0.00      B    H  
ATOM     77  H2  HOH B  19      12.718  37.656  29.129  1.00  0.00      B    H  
ATOM     78  O   HOH B  20       0.472  33.256  19.182  1.00  0.00      B    O  
ATOM     79  H1  HOH B  20       0.998  33.963  19.662  1.00  0.00      B    H  
ATOM     80  H2  HOH B  20       0.129  32.528  19.867  1.00  0.00      B    H  
ATOM     81  O   HOH B  21      10.582  23.713  31.151  1.00  0.00      B    O  
ATOM     82  H1  HOH B  21      10.056  24.585  31.049  1.00  0.00      B    H  
ATOM     83  H2  HOH B  21      11.498  23.967  31.491  1.00  0.00      B    H  
ATOM     84  O   HOH B  22      21.461   0.588   4.766  1.00  0.00      B    O  
ATOM     85  H1  HOH B  22      21.792  -0.326   4.681  1.00  0.00      B    H  
ATOM     86  H2  HOH B  22      21.323   1.036   3.875  1.00  0.00      B    H  
ATOM     87  O   HOH B  23      19.017  19.752  31.907  1.00  0.00      B    O  
ATOM     88  H1  HOH B  23      19.553  20.027  31.108  1.00  0.00      B    H  
ATOM     89  H2  HOH B  23      19.016  20.537  32.554  1.00  0.00      B    H  
ATOM     90  O   HOH B  24      35.729  22.334  26.442  1.00  0.00      B    O  
ATOM     91  H1  HOH B  24      35.845  21.527  25.842  1.00  0.00      B    H  
ATOM     92  H2  HOH B  24      34.795  22.716  26.463  1.00  0.00      B    H  
ATOM     93  O   HOH B  25      14.395   9.802  21.013  1.00  0.00      B    O  
ATOM     94  H1  HOH B  25      14.577  10.302  21.879  1.00  0.00      B    H  
ATOM     95  H2  HOH B  25      13.610   9.170  21.123  1.00  0.00      B    H  
ATOM     96  O   HOH B  26      10.197   2.582  16.445  1.00  0.00      B    O  
ATOM     97  H1  HOH B  26      10.070   2.638  15.388  1.00  0.00      B    H  
ATOM     98  H2  HOH B  26      10.810   3.393  16.692  1.00  0.00      B    H  
ATOM     99  O   HOH B  27       2.403  14.662   7.634  1.00  0.00      B    O  
ATOM    100  H1  HOH B  27       3.056  14.656   8.385  1.00  0.00      B    H  
ATOM    101  H2  HOH B  27       2.532  15.550   7.142  1.00  0.00      B    H  
ATOM    102  O   HOH B  28      37.223  23.479  30.865  1.00  0.00      B    O  
ATOM    103  H1  HOH B  28      37.506  24.417  31.254  1.00  0.00      B    H  
ATOM    104  H2  HOH B  28      36.170  23.495  30.883  1.00  0.00      B    H  
ATOM    105  O   HOH B  29      31.949  37.192  28.830  1.00  0.00      B    O  
ATOM    106  H1  HOH B  29      32.277  37.564  27.927  1.00  0.00      B    H  
ATOM    107  H2  HOH B  29      32.495  37.714  29.554  1.00  0.00      B    H  
ATOM    108  O   HOH B  30      37.280  25.877  38.060  1.00  0.00      B    O  
ATOM    109  H1  HOH B  30      38.035  25.253  37.811  1.00  0.00      B    H  
ATOM    110  H2  HOH B  30      37.639  26.461  38.818  1.00  0.00      B    H  
ATOM    111  O   HOH B  31      33.216  18.228  36.379  1.00  0.00      B    O  
ATOM    112  H1  HOH B  31      33.265  19.219  36.497  1.00  0.00      B    H  
ATOM    113  H2  HOH B  31      32.196  17.997  36.298  1.00  0.00      B    H  
ATOM    114  O   HOH B  32       0.735  36.315   7.300  1.00  0.00      B    O  
ATOM    115  H1  HOH B  32      -0.297  36.328   7.532  1.00  0.00      B    H  
ATOM    116  H2  HOH B  32       0.949  37.098   6.638  1.00  0.00      B    H  
ATOM    117  O   HOH B  33      10.934  14.012   6.264  1.00  0.00      B    O  
ATOM    118  H1  HOH B  33      11.005  13.003   6.431  1.00  0.00      B    H  
ATOM    119  H2  HOH B  33      11.209  14.450   7.133  1.00  0.00      B    H  
ATOM    120  O   HOH B  34      28.699  37.314   3.875  1.00  0.00      B    O  
ATOM    121  H1  HOH B  34      28.460  38.315   3.869  1.00  0.00      B    H  
ATOM    122  H2  HOH B  34      28.185  36.894   4.610  1.00  0.00      B    H  
ATOM    123  O   HOH B  35      18.540  12.529   0.164  1.00  0.00      B    O  
ATOM    124  H1  HOH B  35      18.203  11.568   0.045  1.00  0.00      B    H  
ATOM    125  H2  HOH B  35      17.989  12.961   0.881  1.00  0.00      B    H  
ATOM    126  O   HOH B  36      20.099  18.461  26.431  1.00  0.00      B    O  
ATOM    127  H1  HOH B  36      20.665  18.566  25.601  1.00  0.00      B    H  
ATOM    128  H2  HOH B  36      20.542  17.872  27.128  1.00  0.00      B    H  
ATOM    129  O   HOH B  37      31.935  25.151  14.480  1.00  0.00      B    O  
ATOM    130  H1  HOH B  37      31.510  26.109  14.546  1.00  0.00      B    H  
ATOM    131  H2  HOH B  37      32.003  24.906  13.511  1.00  0.00      B    H  
ATOM    132  O   HOH B  38       5.677  19.708  34.361  1.00  0.00      B    O  
ATOM    133  H1  HOH B  38       5.935  18.994  33.692  1.00  0.00      B    H  
ATOM    134  H2  HOH B  38       5.848  19.392  35.334  1.00  0.00      B    H  
ATOM    135  O   HOH B  39      18.761  31.865  33.981  1.00  0.00      B    O  
ATOM    136  H1  HOH B  39      18.434  31.070  34.548  1.00  0.00      B    H  
ATOM    137  H2  HOH B  39      18.439  31.750  32.985  1.00  0.00      B    H  
ATOM    138  O   HOH B  40      35.794   3.912  18.536  1.00  0.00      B    O  
ATOM    139  H1  HOH B  40      36.167   2.975  18.410  1.00  0.00      B    H  
ATOM    140  H2  HOH B  40      36.529   4.582  18.226  1.00  0.00      B    H  
ATOM    141  O   HOH B  41      16.377  26.695  21.803  1.00  0.00      B    O  
ATOM    142  H1  HOH B  41      16.879  25.992  21.312  1.00  0.00      B    H  
ATOM    143  H2  HOH B  41      15.422  26.404  21.817  1.00  0.00      B    H  
ATOM    144  O   HOH B  42       4.520  35.598  20.638  1.00  0.00      B    O  
ATOM    145  H1  HOH B  42       5.556  35.601  20.463  1.00  0.00      B    H  
ATOM    146  H2  HOH B  42       4.426  35.546  21.651  1.00  0.00      B    H  
ATOM    147  O   HOH B  43      28.818  35.626  26.938  1.00  0.00      B    O  
ATOM    148  H1  HOH B  43      29.536  35.799  26.291  1.00  0.00      B    H  
ATOM    149  H2  HOH B  43      28.056  35.131  26.446  1.00  0.00      B    H  
ATOM    150  O   HOH B  44      32.790  32.749   1.057  1.00  0.00      B    O  
ATOM    151  H1  HOH B  44      32.757  31.999   0.388  1.00  0.00      B    H  
ATOM    152  H2  HOH B  44      33.483  32.466   1.760  1.00  0.00      B    H  
ATOM    153  O   HOH B  45      34.508  25.864  26.431  1.00  0.00      B    O  
ATOM    154  H1  HOH B  45      35.507  25.776  26.688  1.00  0.00      B    H  
ATOM    155  H2  HOH B  45      34.189  26.836  26.641  1.00  0.00      B    H  
ATOM    156  O   HOH B  46      24.109  32.218  37.214  1.00  0.00      B    O  
ATOM    157  H1  HOH B  46      24.813  32.754  37.665  1.00  0.00      B    H  
ATOM    158  H2  HOH B  46      23.251  32.408  37.700  1.00  0.00      B    H  
ATOM    159  O   HOH B  47      37.812   6.329  36.875  1.00  0.00      B    O  
ATOM    160  H1  HOH B  47      38.397   6.587  36.129  1.00  0.00      B    H  
ATOM    161  H2  HOH B  47      37.422   5.390  36.616  1.00  0.00      B    H  
ATOM    162  O   HOH B  48      19.951  28.549  15.432  1.00  0.00      B    O  
ATOM    163  H1  HOH B  48      19.683  28.612  16.368  1.00  0.00      B    H  
ATOM    164  H2  HOH B  48      20.320  27.576  15.283  1.00  0.00      B    H  
ATOM    165  O   HOH B  49      32.772  26.324  19.053  1.00  0.00      B    O  
ATOM    166  H1  HOH B  49      31.888  25.957  18.679  1.00  0.00      B    H  
ATOM    167  H2  HOH B  49      33.079  27.078  18.461  1.00  0.00      B    H  
ATOM    168  O   HOH B  50      32.799  36.529  18.386  1.00  0.00      B    O  
ATOM    169  H1  HOH B  50      33.500  35.876  17.972  1.00  0.00      B    H  
ATOM    170  H2  HOH B  50      33.042  36.670  19.386  1.00  0.00      B    H  
ATOM    171  O   HOH B  51      12.963  35.554  32.443  1.00  0.00      B    O  
ATOM    172  H1  HOH B  51      13.699  36.104  31.900  1.00  0.00      B    H  
ATOM    173  H2  HOH B  51      12.959  35.832  33.461  1.00  0.00      B    H  
ATOM    174  O   HOH B  52      14.640  33.426   4.095  1.00  0.00      B    O  
ATOM    175  H1  HOH B  52      14.428  33.426   3.083  1.00  0.00      B    H  
ATOM    176  H2  HOH B  52      14.301  32.504   4.485  1.00  0.00      B    H  
ATOM    177  O   HOH B  53      18.274   4.020   5.742  1.00  0.00      B    O  
ATOM    178  H1  HOH B  53      18.033   4.134   4.787  1.00  0.00      B    H  
ATOM    179  H2  HOH B  53      18.929   3.233   5.804  1.00  0.00      B    H  
ATOM    180  O   HOH B  54      25.914  31.437  22.059  1.00  0.00      B    O  
ATOM    181  H1  HOH B  54      26.498  31.871  21.351  1.00  0.00      B    H  
ATOM    182  H2  HOH B  54      24.967  31.397  21.741  1.00  0.00      B    H  
ATOM    183  O   HOH B  55       4.027  35.990  23.338  1.00  0.00      B    O  
ATOM    184  H1  HOH B  55       3.985  35.222  24.017  1.00  0.00      B    H  
ATOM    185  H2  HOH B  55       3.331  36.672  23.683  1.00  0.00      B    H  
ATOM    186  O   HOH B  56      28.496  28.938  17.951  1.00  0.00      B    O  
ATOM    187  H1  HOH B  56      28.282  29.793  17.458  1.00  0.00      B    H  
ATOM    188  H2  HOH B  56      28.444  29.241  18.933  1.00  0.00      B    H  
ATOM    189  O   HOH B  57      32.760  20.929  32.496  1.00  0.00      B    O  
ATOM    190  H1  HOH B  57      31.955  21.428  32.792  1.00  0.00      B    H  
ATOM    191  H2  HOH B  57      33.528  21.542  32.412  1.00  0.00      B    H  
ATOM    192  O   HOH B  58      29.881  35.826  32.447  1.00  0.00      B    O  
ATOM    193  H1  HOH B  58      29.249  35.839  31.651  1.00  0.00      B    H  
ATOM    194  H2  HOH B  58      29.909  34.906  32.829  1.00  0.00      B    H  
ATOM    195  O   HOH B  59       5.082  38.569  22.419  1.00  0.00      B    O  
ATOM    196  H1  HOH B  59       4.497  37.697  22.322  1.00  0.00      B    H  
ATOM    197  H2  HOH B  59       5.096  39.011  21.507  1.00  0.00      B    H  
ATOM    198  O   HOH B  60      35.762   6.682  30.277  1.00  0.00      B    O  
ATOM    199  H1  HOH B  60      36.611   6.512  29.780  1.00  0.00      B    H  
ATOM    200  H2  HOH B  60      35.761   6.232  31.254  1.00  0.00      B    H  
ATOM    201  O   HOH B  61      26.761  11.999  17.577  1.00  0.00      B    O  
ATOM    202  H1  HOH B  61      27.240  12.199  16.765  1.00  0.00      B    H  
ATOM    203  H2  HOH B  61      26.984  12.815  18.150  1.00  0.00      B    H  
ATOM    204  O   HOH B  62      37.312   3.230  32.807  1.00  0.00      B    O  
ATOM    205  H1  HOH B  62      37.197   4.265  32.943  1.00  0.00      B    H  
ATOM    206  H2  HOH B  62      36.364   2.894  32.749  1.00  0.00      B    H  
ATOM    207  O   HOH B  63      30.928   0.890  17.763  1.00  0.00      B    O  
ATOM    208  H1  HOH B  63      30.382   1.147  18.626  1.00  0.00      B    H  
ATOM    209  H2  HOH B  63      30.647  -0.081  17.536  1.00  0.00      B    H  
ATOM    210  O   HOH B  64       2.123  14.648  28.160  1.00  0.00      B    O  
ATOM    211  H1  HOH B  64       2.436  13.697  27.889  1.00  0.00      B    H  
ATOM    212  H2  HOH B  64       1.503  14.896  27.397  1.00  0.00      B    H  
ATOM    213  O   HOH B  65      15.515   5.706  29.286  1.00  0.00      B    O  
ATOM    214  H1  HOH B  65      16.019   6.085  30.075  1.00  0.00      B    H  
ATOM    215  H2  HOH B  65      14.500   5.628  29.551  1.00  0.00      B    H  
ATOM    216  O   HOH B  66       8.959   4.929   7.584  1.00  0.00      B    O  
ATOM    217  H1  HOH B  66       9.910   4.785   7.376  1.00  0.00      B    H  
ATOM    218  H2  HOH B  66       8.850   4.984   8.594  1.00  0.00      B    H  
ATOM    219  O   HOH B  67      33.888  26.937  32.039  1.00  0.00      B    O  
ATOM    220  H1  HOH B  67      34.021  26.454  31.142  1.00  0.00      B    H  
ATOM    221  H2  HOH B  67      33.996  26.319  32.805  1.00  0.00      B    H  
ATOM    222  O   HOH B  68      18.184   2.895  32.981  1.00  0.00      B    O  
ATOM    223  H1  HOH B  68      17.196   3.256  33.051  1.00  0.00      B    H  
ATOM    224  H2  HOH B  68      18.794   3.347  33.648  1.00  0.00      B    H  
ATOM    225  O   HOH B  69      24.920  13.395  11.242  1.00  0.00      B    O  
ATOM    226  H1  HOH B  69      25.793  13.789  10.933  1.00  0.00      B    H  
ATOM    227  H2  HOH B  69      24.605  12.762  10.547  1.00  0.00      B    H  
ATOM    228  O   HOH B  70       9.143  33.531  31.799  1.00  0.00      B    O  
ATOM    229  H1  HOH B  70       8.581  33.286  32.696  1.00  0.00      B    H  
ATOM    230  H2  HOH B  70      10.030  32.987  31.833  1.00  0.00      B    H  
ATOM    231  O   HOH B  71      28.943  22.626  22.141  1.00  0.00      B    O  
ATOM    232  H1  HOH B  71      28.799  23.315  21.332  1.00  0.00      B    H  
ATOM    233  H2  HOH B  71      29.941  22.734  22.355  1.00  0.00      B    H  
ATOM    234  O   HOH B  72      27.512  30.042   1.481  1.00  0.00      B    O  
ATOM    235  H1  HOH B  72      26.565  29.814   1.145  1.00  0.00      B    H  
ATOM    236  H2  HOH B  72      27.445  30.357   2.465  1.00  0.00      B    H  
ATOM    237  O   HOH B  73       9.369  34.330  35.435  1.00  0.00      B    O  
ATOM    238  H1  HOH B  73       9.013  33.789  34.677  1.00  0.00      B    H  
ATOM    239  H2  HOH B  73       9.393  33.846  36.255  1.00  0.00      B    H  
ATOM    240  O   HOH B  74      28.611  12.710  15.695  1.00  0.00      B    O  
ATOM    241  H1  HOH B  74      29.573  12.989  15.663  1.00  0.00      B    H  
ATOM    242  H2  HOH B  74      28.505  11.927  15.094  1.00  0.00      B    H  
ATOM    243  O   HOH B  75      34.683   9.183   8.240  1.00  0.00      B    O  
ATOM    244  H1  HOH B  75      35.291   9.931   7.925  1.00  0.00      B    H  
ATOM    245  H2  HOH B  75      34.279   8.772   7.416  1.00  0.00      B    H  
ATOM    246  O   HOH B  76      27.521  14.214   7.686  1.00  0.00      B    O  
ATOM    247  H1  HOH B  76      27.829  15.014   7.143  1.00  0.00      B    H  
ATOM    248  H2  HOH B  76      27.284  13.498   7.016  1.00  0.00      B    H  
ATOM    249  O   HOH B  77      34.811  36.502   7.447  1.00  0.00      B    O  
ATOM    250  H1  HOH B  77      34.378  35.611   7.228  1.00  0.00      B    H  
ATOM    251  H2  HOH B  77      35.072  36.946   6.662  1.00  0.00      B    H  
ATOM    252  O   HOH B  78       0.524  16.591   1.488  1.00  0.00      B    O  
ATOM    253  H1  HOH B  78      -0.092  16.648   0.664  1.00  0.00      B    H  
ATOM    254  H2  HOH B  78       0.156  15.828   2.123  1.00  0.00      B    H  
ATOM    255  O   HOH B  79      19.311  23.263  10.150  1.00  0.00      B    O  
ATOM    256  H1  HOH B  79      18.338  22.988  10.224  1.00  0.00      B    H  
ATOM    257  H2  HOH B  79      19.906  22.563  10.589  1.00  0.00      B    H  
ATOM    258  O   HOH B  80      22.204  18.329  24.626  1.00  0.00      B    O  
ATOM    259  H1  HOH B  80      21.745  17.754  23.901  1.00  0.00      B    H  
ATOM    260  H2  HOH B  80      22.922  18.946  24.165  1.00  0.00      B    H  
ATOM    261  O   HOH B  81      27.113   2.347  16.177  1.00  0.00      B    O  
ATOM    262  H1  HOH B  81      27.481   2.029  15.273  1.00  0.00      B    H  
ATOM    263  H2  HOH B  81      26.696   1.555  16.622  1.00  0.00      B    H  
ATOM    264  O   HOH B  82      20.103  17.307  15.501  1.00  0.00      B    O  
ATOM    265  H1  HOH B  82      20.457  16.378  15.636  1.00  0.00      B    H  
ATOM    266  H2  HOH B  82      20.720  17.901  15.930  1.00  0.00      B    H  
ATOM    267  O   HOH B  83      30.017  27.073  21.377  1.00  0.00      B    O  
ATOM    268  H1  HOH B  83      30.900  26.968  20.920  1.00  0.00      B    H  
ATOM    269  H2  HOH B  83      30.104  26.684  22.286  1.00  0.00      B    H  
ATOM    270  O   HOH B  84       9.167   6.826  12.265  1.00  0.00      B    O  
ATOM    271  H1  HOH B  84       8.544   7.641  12.327  1.00  0.00      B    H  
ATOM    272  H2  HOH B  84       8.872   6.200  11.471  1.00  0.00      B    H  
ATOM    273  O   HOH B  85      33.432  37.735  26.638  1.00  0.00      B    O  
ATOM    274  H1  HOH B  85      33.837  37.050  26.002  1.00  0.00      B    H  
ATOM    275  H2  HOH B  85      34.142  38.427  26.833  1.00  0.00      B    H  
ATOM    276  O   HOH B  86      29.441  16.311  17.896  1.00  0.00      B    O  
ATOM    277  H1  HOH B  86      29.598  15.336  17.852  1.00  0.00      B    H  
ATOM    278  H2  HOH B  86      28.781  16.470  17.182  1.00  0.00      B    H  
ATOM    279  O   HOH B  87      29.503   6.835  27.514  1.00  0.00      B    O  
ATOM    280  H1  HOH B  87      29.477   6.646  26.500  1.00  0.00      B    H  
ATOM    281  H2  HOH B  87      29.521   5.946  27.979  1.00  0.00      B    H  
ATOM    282  O   HOH B  88      30.185  26.735  18.006  1.00  0.00      B    O  
ATOM    283  H1  HOH B  88      29.671  27.574  18.268  1.00  0.00      B    H  
ATOM    284  H2  HOH B  88      29.489  26.117  17.721  1.00  0.00      B    H  
ATOM    285  O   HOH B  89      34.093  33.438  10.812  1.00  0.00      B    O  
ATOM    286  H1  HOH B  89      33.417  33.729  10.123  1.00  0.00      B    H  
ATOM    287  H2  HOH B  89      34.576  32.621  10.372  1.00  0.00      B    H  
ATOM    288  O   HOH B  90      36.241  16.821  37.423  1.00  0.00      B    O  
ATOM    289  H1  HOH B  90      36.607  17.572  36.823  1.00  0.00      B    H  
ATOM    290  H2  HOH B  90      35.336  16.562  36.993  1.00  0.00      B    H  
ATOM    291  O   HOH B  91      25.953   2.094  24.218  1.00  0.00      B    O  
ATOM    292  H1  HOH B  91      25.996   2.515  25.119  1.00  0.00      B    H  
ATOM    293  H2  HOH B  91      25.085   1.523  24.206  1.00  0.00      B    H  
ATOM    294  O   HOH B  92       0.711   2.109   0.901  1.00  0.00      B    O  
ATOM    295  H1  HOH B  92       1.218   1.371   0.360  1.00  0.00      B    H  
ATOM    296  H2  HOH B  92       0.130   2.623   0.233  1.00  0.00      B    H  
ATOM    297  O   HOH B  93      17.227  33.076   3.552  1.00  0.00      B    O  
ATOM    298  H1  HOH B  93      17.781  33.842   3.969  1.00  0.00      B    H  
ATOM    299  H2  HOH B  93      16.278  33.197   3.820  1.00  0.00      B    H  
ATOM    300  O   HOH B  94       0.763   9.672  15.985  1.00  0.00      B    O  
ATOM    301  H1  HOH B  94      -0.055   9.960  16.505  1.00  0.00      B    H  
ATOM    302  H2  HOH B  94       0.922   8.675  16.095  1.00  0.00      B    H  
ATOM    303  O   HOH B  95      25.154   1.885  32.113  1.00  0.00      B    O  
ATOM    304  H1  HOH B  95      24.278   1.698  31.558  1.00  0.00      B    H  
ATOM    305  H2  HOH B  95      24.871   1.856  33.068  1.00  0.00      B    H  
ATOM    306  O   HOH B  96      27.029  20.719  15.668  1.00  0.00      B    O  
ATOM    307  H1  HOH B  96      26.403  20.543  14.910  1.00  0.00      B    H  
ATOM    308  H2  HOH B  96      27.054  19.889  16.289  1.00  0.00      B    H  
ATOM    309  O   HOH B  97      17.635  21.891  15.516  1.00  0.00      B    O  
ATOM    310  H1  HOH B  97      18.192  21.329  16.165  1.00  0.00      B    H  
ATOM    311  H2  HOH B  97      16.969  22.433  16.067  1.00  0.00      B    H  
ATOM    312  O   HOH B  98       6.088  32.538  30.792  1.00  0.00      B    O  
ATOM    313  H1  HOH B  98       6.432  31.566  30.650  1.00  0.00      B    H  
ATOM    314  H2  HOH B  98       6.787  33.169  30.384  1.00  0.00      B    H  
ATOM    315  O   HOH B  99      39.131  25.063  16.482  1.00  0.00      B    O  
ATOM    316  H1  HOH B  99      39.128  24.040  16.530  1.00  0.00      B    H  
ATOM    317  H2  HOH B  99      39.022  25.349  15.485  1.00  0.00      B    H  
ATOM    318  O   HOH B 100      12.090   4.804  35.078  1.00  0.00      B    O  
ATOM    319  H1  HOH B 100      11.551   4.149  35.681  1.00  0.00      B    H  
ATOM    320  H2  HOH B 100      12.891   5.054  35.597  1.00  0.00      B    H  
ATOM    321  O   HOH B 101      22.584  26.702  18.064  1.00  0.00      B    O  
ATOM    322  H1  HOH B 101      22.383  25.802  17.549  1.00  0.00      B    H  
ATOM    323  H2  HOH B 101      22.563  27.435  17.392  1.00  0.00      B    H  
ATOM    324  O   HOH B 102      11.396  32.189  37.541  1.00  0.00      B    O  
ATOM    325  H1  HOH B 102      12.228  32.825  37.515  1.00  0.00      B    H  
ATOM    326  H2  HOH B 102      11.684  31.267  37.149  1.00  0.00      B    H  
ATOM    327  O   HOH B 103      22.227  22.701   2.489  1.00  0.00      B    O  
ATOM    328  H1  HOH B 103      22.344  23.672   2.535  1.00  0.00      B    H  
ATOM    329  H2  HOH B 103      23.151  22.332   2.262  1.00  0.00      B    H  
ATOM    330  O   HOH B 104      32.140   3.821  23.039  1.00  0.00      B    O  
ATOM    331  H1  HOH B 104      32.690   3.883  23.901  1.00  0.00      B    H  
ATOM    332  H2  HOH B 104      31.854   2.874  22.984  1.00  0.00      B    H  
ATOM    333  O   HOH B 105      22.107   3.395  29.818  1.00  0.00      B    O  
ATOM    334  H1  HOH B 105      21.127   3.503  30.086  1.00  0.00      B    H  
ATOM    335  H2  HOH B 105      22.465   2.470  30.248  1.00  0.00      B    H  
ATOM    336  O   HOH B 106      22.632  30.483  23.933  1.00  0.00      B    O  
ATOM    337  H1  HOH B 106      22.595  30.310  24.939  1.00  0.00      B    H  
ATOM    338  H2  HOH B 106      22.669  29.555  23.486  1.00  0.00      B    H  
ATOM    339  O   HOH B 107      20.934   1.393  26.935  1.00  0.00      B    O  
ATOM    340  H1  HOH B 107      20.568   0.528  27.285  1.00  0.00      B    H  
ATOM    341  H2  HOH B 107      20.151   2.000  26.902  1.00  0.00      B    H  
ATOM    342  O   HOH B 108      12.596  25.740   3.938  1.00  0.00      B    O  
ATOM    343  H1  HOH B 108      13.207  25.166   4.501  1.00  0.00      B    H  
ATOM    344  H2  HOH B 108      13.070  26.580   3.826  1.00  0.00      B    H  
ATOM    345  O   HOH B 109      12.599  35.568  20.779  1.00  0.00      B    O  
ATOM    346  H1  HOH B 109      13.462  35.396  21.260  1.00  0.00      B    H  
ATOM    347  H2  HOH B 109      12.746  35.440  19.803  1.00  0.00      B    H  
ATOM    348  O   HOH B 110      32.388  27.648  36.617  1.00  0.00      B    O  
ATOM    349  H1  HOH B 110      31.464  27.770  37.074  1.00  0.00      B    H  
ATOM    350  H2  HOH B 110      32.182  27.590  35.587  1.00  0.00      B    H  
ATOM    351  O   HOH B 111      19.891  24.111  26.687  1.00  0.00      B    O  
ATOM    352  H1  HOH B 111      19.078  23.555  26.723  1.00  0.00      B    H  
ATOM    353  H2  HOH B 111      19.699  24.903  26.037  1.00  0.00      B    H  
ATOM    354  O   HOH B 112      12.965  25.116  31.790  1.00  0.00      B    O  
ATOM    355  H1  HOH B 112      13.233  25.874  32.290  1.00  0.00      B    H  
ATOM    356  H2  HOH B 112      13.113  25.311  30.819  1.00  0.00      B    H  
ATOM    357  O   HOH B 113      38.135  24.168   2.093  1.00  0.00      B    O  
ATOM    358  H1  HOH B 113      38.951  24.614   1.827  1.00  0.00      B    H  
ATOM    359  H2  HOH B 113      37.892  23.514   1.380  1.00  0.00      B    H  
ATOM    360  O   HOH B 114      12.103  34.316   4.966  1.00  0.00      B    O  
ATOM    361  H1  HOH B 114      12.872  33.664   4.868  1.00  0.00      B    H  
ATOM    362  H2  HOH B 114      12.302  35.115   4.332  1.00  0.00      B    H  
ATOM    363  O   HOH B 115      12.489  18.439   3.915  1.00  0.00      B    O  
ATOM    364  H1  HOH B 115      12.223  18.093   3.019  1.00  0.00      B    H  
ATOM    365  H2  HOH B 115      12.639  19.434   3.765  1.00  0.00      B    H  
ATOM    366  O   HOH B 116       1.691  29.745   3.913  1.00  0.00      B    O  
ATOM    367  H1  HOH B 116       1.973  30.701   4.141  1.00  0.00      B    H  
ATOM    368  H2  HOH B 116       1.517  29.252   4.795  1.00  0.00      B    H  
ATOM    369  O   HOH B 117      15.515  14.630  26.090  1.00  0.00      B    O  
ATOM    370  H1  HOH B 117      15.036  15.126  26.789  1.00  0.00      B    H  
ATOM    371  H2  HOH B 117      16.318  14.028  26.404  1.00  0.00      B    H  
ATOM    372  O   HOH B 118      27.965  10.306  20.905  1.00  0.00      B    O  
ATOM    373  H1  HOH B 118      28.148   9.512  20.232  1.00  0.00      B    H  
ATOM    374  H2  HOH B 118      28.810  10.919  20.970  1.00  0.00      B    H  
ATOM    375  O   HOH B 119      26.020   5.960  26.466  1.00  0.00      B    O  
ATOM    376  H1  HOH B 119      26.571   6.419  25.774  1.00  0.00      B    H  
ATOM    377  H2  HOH B 119      25.075   6.193  26.268  1.00  0.00      B    H  
ATOM    378  O   HOH B 120      21.536  35.586   0.205  1.00  0.00      B    O  
ATOM    379  H1  HOH B 120      20.594  35.375   0.393  1.00  0.00      B    H  
ATOM    380  H2  HOH B 120      21.852  36.157   0.938  1.00  0.00      B    H  
ATOM    381  O   HOH B 121      25.005  23.855  29.271  1.00  0.00      B    O  
ATOM    382  H1  HOH B 121      24.844  23.501  28.390  1.00  0.00      B    H  
ATOM    383  H2  HOH B 121      24.148  24.350  29.614  1.00  0.00      B    H  
ATOM    384  O   HOH B 122      34.028  14.535  30.386  1.00  0.00      B    O  
ATOM    385  H1  HOH B 122      34.007  13.933  29.589  1.00  0.00      B    H  
ATOM    386  H2  HOH B 122      33.111  14.888  30.417  1.00  0.00      B    H  
ATOM    387  O   HOH B 123       3.352  12.329  21.891  1.00  0.00      B    O  
ATOM    388  H1  HOH B 123       2.990  12.578  22.782  1.00  0.00      B    H  
ATOM    389  H2  HOH B 123       2.980  11.460  21.593  1.00  0.00      B    H  
ATOM    390  O   HOH B 124       8.177   5.256  23.216  1.00  0.00      B    O  
ATOM    391  H1  HOH B 124       8.936   5.266  23.889  1.00  0.00      B    H  
ATOM    392  H2  HOH B 124       8.131   6.192  22.806  1.00  0.00      B    H  
ATOM    393  O   HOH B 125      22.228   4.888  27.751  1.00  0.00      B    O  
ATOM    394  H1  HOH B 125      22.280   4.387  28.628  1.00  0.00      B    H  
ATOM    395  H2  HOH B 125      22.262   4.112  27.052  1.00  0.00      B    H  
ATOM    396  O   HOH B 126      16.701   9.764  32.583  1.00  0.00      B    O  
ATOM    397  H1  HOH B 126      17.415  10.468  32.632  1.00  0.00      B    H  
ATOM    398  H2  HOH B 126      16.934   9.224  31.797  1.00  0.00      B    H  
ATOM    399  O   HOH B 127      17.413   5.873  38.415  1.00  0.00      B    O  
ATOM    400  H1  HOH B 127      17.635   5.065  37.878  1.00  0.00      B    H  
ATOM    401  H2  HOH B 127      16.516   6.240  38.125  1.00  0.00      B    H  
ATOM    402  O   HOH B 128      26.754  13.965  19.718  1.00  0.00      B    O  
ATOM    403  H1  HOH B 128      26.402  13.246  20.347  1.00  0.00      B    H  
ATOM    404  H2  HOH B 128      27.249  14.682  20.292  1.00  0.00      B    H  
ATOM    405  O   HOH B 129      32.427  30.048   8.079  1.00  0.00      B    O  
ATOM    406  H1  HOH B 129      31.586  29.490   8.324  1.00  0.00      B    H  
ATOM    407  H2  HOH B 129      32.904  30.239   8.921  1.00  0.00      B    H  
ATOM    408  O   HOH B 130       2.753  32.201   4.973  1.00  0.00      B    O  
ATOM    409  H1  HOH B 130       3.258  31.689   5.706  1.00  0.00      B    H  
ATOM    410  H2  HOH B 130       3.240  33.103   4.868  1.00  0.00      B    H  
ATOM    411  O   HOH B 131      12.598   1.155  16.503  1.00  0.00      B    O  
ATOM    412  H1  HOH B 131      11.758   1.673  16.378  1.00  0.00      B    H  
ATOM    413  H2  HOH B 131      12.911   0.834  15.560  1.00  0.00      B    H  
ATOM    414  O   HOH B 132      11.921   9.584  23.504  1.00  0.00      B    O  
ATOM    415  H1  HOH B 132      11.418  10.296  23.057  1.00  0.00      B    H  
ATOM    416  H2  HOH B 132      12.556  10.015  24.113  1.00  0.00      B    H  
ATOM    417  O   HOH B 133       8.501  20.717  26.275  1.00  0.00      B    O  
ATOM    418  H1  HOH B 133       8.501  19.778  26.477  1.00  0.00      B    H  
ATOM    419  H2  HOH B 133       7.593  21.125  26.551  1.00  0.00      B    H  
ATOM    420  O   HOH B 134      14.342   7.583   7.877  1.00  0.00      B    O  
ATOM    421  H1  HOH B 134      15.189   7.638   8.470  1.00  0.00      B    H  
ATOM    422  H2  HOH B 134      14.574   8.130   7.031  1.00  0.00      B    H  
ATOM    423  O   HOH B 135      19.550   5.060  23.166  1.00  0.00      B    O  
ATOM    424  H1  HOH B 135      19.132   4.607  22.380  1.00  0.00      B    H  
ATOM    425  H2  HOH B 135      20.123   4.401  23.641  1.00  0.00      B    H  
ATOM    426  O   HOH B 136       5.211  17.620   8.786  1.00  0.00      B    O  
ATOM    427  H1  HOH B 136       5.961  17.522   8.093  1.00  0.00      B    H  
ATOM    428  H2  HOH B 136       4.891  18.595   8.864  1.00  0.00      B    H  
ATOM    429  O   HOH B 137       3.496  19.645  30.983  1.00  0.00      B    O  
ATOM    430  H1  HOH B 137       4.114  20.210  31.439  1.00  0.00      B    H  
ATOM    431  H2  HOH B 137       3.161  20.121  30.120  1.00  0.00      B    H  
ATOM    432  O   HOH B 138      10.189   5.369  16.929  1.00  0.00      B    O  
ATOM    433  H1  HOH B 138       9.512   5.086  17.635  1.00  0.00      B    H  
ATOM    434  H2  HOH B 138       9.688   5.688  16.146  1.00  0.00      B    H  
ATOM    435  O   HOH B 139       1.517   1.130   8.679  1.00  0.00      B    O  
ATOM    436  H1  HOH B 139       1.935   1.978   8.924  1.00  0.00      B    H  
ATOM    437  H2  HOH B 139       1.043   0.820   9.490  1.00  0.00      B    H  
ATOM    438  O   HOH B 140      30.696  12.544  31.028  1.00  0.00      B    O  
ATOM    439  H1  HOH B 140      30.765  13.142  30.197  1.00  0.00      B    H  
ATOM    440  H2  HOH B 140      31.635  12.129  31.164  1.00  0.00      B    H  
ATOM    441  O   HOH B 141       6.310  36.676  32.607  1.00  0.00      B    O  
ATOM    442  H1  HOH B 141       6.603  37.003  33.520  1.00  0.00      B    H  
ATOM    443  H2  HOH B 141       6.972  37.014  31.939  1.00  0.00      B    H  
ATOM    444  O   HOH B 142      30.260  32.825   9.579  1.00  0.00      B    O  
ATOM    445  H1  HOH B 142      30.442  32.078  10.241  1.00  0.00      B    H  
ATOM    446  H2  HOH B 142      31.207  33.107   9.383  1.00  0.00      B    H  
ATOM    447  O   HOH B 143      11.350   8.734  32.706  1.00  0.00      B    O  
ATOM    448  H1  HOH B 143      11.222   7.925  33.199  1.00  0.00      B    H  
ATOM    449  H2  HOH B 143      11.477   9.465  33.371  1.00  0.00      B    H  
ATOM    450  O   HOH B 144      15.572  31.288  18.480  1.00  0.00      B    O  
ATOM    451  H1  HOH B 144      15.406  30.423  19.027  1.00  0.00      B    H  
ATOM    452  H2  HOH B 144      16.506  31.574  18.688  1.00  0.00      B    H  
ATOM    453  O   HOH B 145      34.883  28.351  22.944  1.00  0.00      B    O  
ATOM    454  H1  HOH B 145      34.348  27.605  22.564  1.00  0.00      B    H  
ATOM    455  H2  HOH B 145      35.811  28.186  22.694  1.00  0.00      B    H  
ATOM    456  O   HOH B 146      34.729  17.085  17.374  1.00  0.00      B    O  
ATOM    457  H1  HOH B 146      35.503  17.795  17.435  1.00  0.00      B    H  
ATOM    458  H2  HOH B 146      34.666  16.852  16.362  1.00  0.00      B    H  
ATOM    459  O   HOH B 147      14.301  32.430  10.855  1.00  0.00      B    O  
ATOM    460  H1  HOH B 147      14.421  32.116   9.888  1.00  0.00      B    H  
ATOM    461  H2  HOH B 147      13.312  32.551  11.002  1.00  0.00      B    H  
ATOM    462  O   HOH B 148      23.970  20.928   9.593  1.00  0.00      B    O  
ATOM    463  H1  HOH B 148      24.808  21.226  10.015  1.00  0.00      B    H  
ATOM    464  H2  HOH B 148      24.143  19.977   9.343  1.00  0.00      B    H  
ATOM    465  O   HOH B 149      35.770  20.204  24.608  1.00  0.00      B    O  
ATOM    466  H1  HOH B 149      36.081  20.201  23.665  1.00  0.00      B    H  
ATOM    467  H2  HOH B 149      34.816  19.868  24.616  1.00  0.00      B    H  
ATOM    468  O   HOH B 150       6.569  23.573  13.742  1.00  0.00      B    O  
ATOM    469  H1  HOH B 150       6.937  23.203  12.876  1.00  0.00      B    H  
ATOM    470  H2  HOH B 150       5.572  23.418  13.816  1.00  0.00      B    H  
ATOM    471  O   HOH B 151      19.679  13.198  24.042  1.00  0.00      B    O  
ATOM    472  H1  HOH B 151      19.796  13.724  24.913  1.00  0.00      B    H  
ATOM    473  H2  HOH B 151      19.964  12.217  24.194  1.00  0.00      B    H  
ATOM    474  O   HOH B 152       7.218  14.280   9.008  1.00  0.00      B    O  
ATOM    475  H1  HOH B 152       7.406  13.535   9.660  1.00  0.00      B    H  
ATOM    476  H2  HOH B 152       7.626  15.105   9.426  1.00  0.00      B    H  
ATOM    477  O   HOH B 153      19.922  17.917  18.267  1.00  0.00      B    O  
ATOM    478  H1  HOH B 153      20.857  17.665  18.500  1.00  0.00      B    H  
ATOM    479  H2  HOH B 153      19.609  17.177  17.681  1.00  0.00      B    H  
ATOM    480  O   HOH B 154      33.068   0.506  20.115  1.00  0.00      B    O  
ATOM    481  H1  HOH B 154      32.677   0.690  19.149  1.00  0.00      B    H  
ATOM    482  H2  HOH B 154      32.485   1.031  20.719  1.00  0.00      B    H  
ATOM    483  O   HOH B 155      18.166  16.728  33.393  1.00  0.00      B    O  
ATOM    484  H1  HOH B 155      18.946  16.320  32.822  1.00  0.00      B    H  
ATOM    485  H2  HOH B 155      18.457  17.647  33.660  1.00  0.00      B    H  
ATOM    486  O   HOH B 156       0.550   9.187  38.284  1.00  0.00      B    O  
ATOM    487  H1  HOH B 156       1.080   9.182  37.382  1.00  0.00      B    H  
ATOM    488  H2  HOH B 156       1.105   8.732  38.971  1.00  0.00      B    H  
ATOM    489  O   HOH B 157      34.613  26.249  29.193  1.00  0.00      B    O  
ATOM    490  H1  HOH B 157      33.992  25.952  28.422  1.00  0.00      B    H  
ATOM    491  H2  HOH B 157      35.532  26.173  28.828  1.00  0.00      B    H  
ATOM    492  O   HOH B 158      18.584  38.461  37.795  1.00  0.00      B    O  
ATOM    493  H1  HOH B 158      18.151  37.897  38.530  1.00  0.00      B    H  
ATOM    494  H2  HOH B 158      18.393  39.451  38.048  1.00  0.00      B    H  
ATOM    495  O   HOH B 159      35.948  16.705  30.273  1.00  0.00      B    O  
ATOM    496  H1  HOH B 159      35.414  15.869  30.114  1.00  0.00      B    H  
ATOM    497  H2  HOH B 159      36.934  16.596  30.077  1.00  0.00      B    H  
ATOM    498  O   HOH B 160      19.848  11.256  16.388  1.00  0.00      B    O  
ATOM    499  H1  HOH B 160      19.654  11.747  15.546  1.00  0.00      B    H  
ATOM    500  H2  HOH B 160      18.946  11.279  16.895  1.00  0.00      B    H  
ATOM    501  O   HOH B 161      15.075  10.782  12.576  1.00  0.00      B    O  
ATOM    502  H1  HOH B 161      14.100  10.415  12.610  1.00  0.00      B    H  
ATOM    503  H2  HOH B 161      15.097  11.617  13.250  1.00  0.00      B    H  
ATOM    504  O   HOH B 162      37.270  33.506  17.658  1.00  0.00      B    O  
ATOM    505  H1  HOH B 162      37.436  33.909  16.722  1.00  0.00      B    H  
ATOM    506  H2  HOH B 162      38.116  33.125  18.094  1.00  0.00      B    H  
ATOM    507  O   HOH B 163      17.546  25.005  16.471  1.00  0.00      B    O  
ATOM    508  H1  HOH B 163      16.866  24.261  16.269  1.00  0.00      B    H  
ATOM    509  H2  HOH B 163      18.308  25.073  15.771  1.00  0.00      B    H  
ATOM    510  O   HOH B 164       8.232  36.846  30.354  1.00  0.00      B    O  
ATOM    511  H1  HOH B 164       9.212  36.946  30.711  1.00  0.00      B    H  
ATOM    512  H2  HOH B 164       8.189  35.904  29.912  1.00  0.00      B    H  
ATOM    513  O   HOH B 165      36.739  20.771  28.498  1.00  0.00      B    O  
ATOM    514  H1  HOH B 165      36.442  21.372  27.753  1.00  0.00      B    H  
ATOM    515  H2  HOH B 165      35.940  20.119  28.608  1.00  0.00      B    H  
ATOM    516  O   HOH B 166      30.286  33.547   4.753  1.00  0.00      B    O  
ATOM    517  H1  HOH B 166      30.969  33.220   5.434  1.00  0.00      B    H  
ATOM    518  H2  HOH B 166      30.761  33.973   3.963  1.00  0.00      B    H  
ATOM    519  O   HOH B 167      18.430  24.671   3.775  1.00  0.00      B    O  
ATOM    520  H1  HOH B 167      18.999  25.124   3.059  1.00  0.00      B    H  
ATOM    521  H2  HOH B 167      18.750  23.710   3.828  1.00  0.00      B    H  
ATOM    522  O   HOH B 168       0.104   1.625  36.819  1.00  0.00      B    O  
ATOM    523  H1  HOH B 168       0.680   0.859  37.218  1.00  0.00      B    H  
ATOM    524  H2  HOH B 168      -0.682   1.191  36.344  1.00  0.00      B    H  
ATOM    525  O   HOH B 169       1.681  34.266  31.458  1.00  0.00      B    O  
ATOM    526  H1  HOH B 169       1.593  33.876  30.497  1.00  0.00      B    H  
ATOM    527  H2  HOH B 169       2.394  35.005  31.511  1.00  0.00      B    H  
ATOM    528  O   HOH B 170       3.478  22.750   7.939  1.00  0.00      B    O  
ATOM    529  H1  HOH B 170       3.635  23.580   8.534  1.00  0.00      B    H  
ATOM    530  H2  HOH B 170       3.536  22.970   6.963  1.00  0.00      B    H  
ATOM    531  O   HOH B 171       5.277  32.352   8.561  1.00  0.00      B    O  
ATOM    532  H1  HOH B 171       5.776  31.530   8.277  1.00  0.00      B    H  
ATOM    533  H2  HOH B 171       5.860  33.070   8.977  1.00  0.00      B    H  
ATOM    534  O   HOH B 172      35.535  10.785   1.329  1.00  0.00      B    O  
ATOM    535  H1  HOH B 172      36.513  10.972   1.266  1.00  0.00      B    H  
ATOM    536  H2  HOH B 172      35.346  10.400   2.201  1.00  0.00      B    H  
ATOM    537  O   HOH B 173       6.573   1.639   2.831  1.00  0.00      B    O  
ATOM    538  H1  HOH B 173       7.203   1.228   2.167  1.00  0.00      B    H  
ATOM    539  H2  HOH B 173       7.101   2.209   3.502  1.00  0.00      B    H  
ATOM    540  O   HOH B 174       5.453  18.472   3.448  1.00  0.00      B    O  
ATOM    541  H1  HOH B 174       4.488  18.125   3.679  1.00  0.00      B    H  
ATOM    542  H2  HOH B 174       5.565  18.427   2.476  1.00  0.00      B    H  
ATOM    543  O   HOH B 175      32.161  24.159  10.247  1.00  0.00      B    O  
ATOM    544  H1  HOH B 175      32.677  24.593   9.494  1.00  0.00      B    H  
ATOM    545  H2  HOH B 175      31.427  24.756  10.578  1.00  0.00      B    H  
ATOM    546  O   HOH B 176       9.425  38.642  16.552  1.00  0.00      B    O  
ATOM    547  H1  HOH B 176       9.832  38.216  17.399  1.00  0.00      B    H  
ATOM    548  H2  HOH B 176       9.198  39.575  16.795  1.00  0.00      B    H  
ATOM    549  O   HOH B 177      21.630  37.015  25.443  1.00  0.00      B    O  
ATOM    550  H1  HOH B 177      21.785  36.255  24.740  1.00  0.00      B    H  
ATOM    551  H2  HOH B 177      22.573  37.189  25.892  1.00  0.00      B    H  
ATOM    552  O   HOH B 178      37.975  18.454  25.383  1.00  0.00      B    O  
ATOM    553  H1  HOH B 178      38.346  19.328  25.631  1.00  0.00      B    H  
ATOM    554  H2  HOH B 178      36.992  18.662  25.050  1.00  0.00      B    H  
ATOM    555  O   HOH B 179      36.777  26.470  17.347  1.00  0.00      B    O  
ATOM    556  H1  HOH B 179      36.114  26.016  16.778  1.00  0.00      B    H  
ATOM    557  H2  HOH B 179      37.658  25.983  17.186  1.00  0.00      B    H  
ATOM    558  O   HOH B 180      27.284  26.584  27.820  1.00  0.00      B    O  
ATOM    559  H1  HOH B 180      26.431  27.093  28.104  1.00  0.00      B    H  
ATOM    560  H2  HOH B 180      28.082  26.908  28.348  1.00  0.00      B    H  
ATOM    561  O   HOH B 181       3.419  18.027  20.947  1.00  0.00      B    O  
ATOM    562  H1  HOH B 181       3.209  18.662  20.201  1.00  0.00      B    H  
ATOM    563  H2  HOH B 181       4.394  18.083  21.246  1.00  0.00      B    H  
ATOM    564  O   HOH B 182      29.494  26.980   4.438  1.00  0.00      B    O  
ATOM    565  H1  HOH B 182      30.473  26.981   4.095  1.00  0.00      B    H  
ATOM    566  H2  HOH B 182      28.846  26.729   3.693  1.00  0.00      B    H  
ATOM    567  O   HOH B 183       5.526   3.744  20.226  1.00  0.00      B    O  
ATOM    568  H1  HOH B 183       6.415   3.513  20.670  1.00  0.00      B    H  
ATOM    569  H2  HOH B 183       5.587   4.485  19.554  1.00  0.00      B    H  
ATOM    570  O   HOH B 184      33.961  16.566  14.785  1.00  0.00      B    O  
ATOM    571  H1  HOH B 184      33.745  17.282  14.095  1.00  0.00      B    H  
ATOM    572  H2  HOH B 184      33.057  16.134  14.942  1.00  0.00      B    H  
ATOM    573  O   HOH B 185       5.169  10.745  32.627  1.00  0.00      B    O  
ATOM    574  H1  HOH B 185       4.923  10.636  33.640  1.00  0.00      B    H  
ATOM    575  H2  HOH B 185       5.853   9.989  32.487  1.00  0.00      B    H  
ATOM    576  O   HOH B 186      24.343  34.716  35.727  1.00  0.00      B    O  
ATOM    577  H1  HOH B 186      23.458  35.246  35.892  1.00  0.00      B    H  
ATOM    578  H2  HOH B 186      24.278  33.782  36.043  1.00  0.00      B    H  
ATOM    579  O   HOH B 187      17.654  10.894  13.194  1.00  0.00      B    O  
ATOM    580  H1  HOH B 187      16.605  10.801  13.281  1.00  0.00      B    H  
ATOM    581  H2  HOH B 187      17.945  10.231  12.485  1.00  0.00      B    H  
ATOM    582  O   HOH B 188      33.312   5.189  17.785  1.00  0.00      B    O  
ATOM    583  H1  HOH B 188      32.743   4.367  17.398  1.00  0.00      B    H  
ATOM    584  H2  HOH B 188      34.062   4.776  18.360  1.00  0.00      B    H  
ATOM    585  O   HOH B 189       7.393  39.410  29.690  1.00  0.00      B    O  
ATOM    586  H1  HOH B 189       6.379  39.495  29.779  1.00  0.00      B    H  
ATOM    587  H2  HOH B 189       7.577  38.373  29.744  1.00  0.00      B    H  
ATOM    588  O   HOH B 190      22.292   2.217  21.258  1.00  0.00      B    O  
ATOM    589  H1  HOH B 190      22.879   2.805  21.796  1.00  0.00      B    H  
ATOM    590  H2  HOH B 190      22.291   1.297  21.643  1.00  0.00      B    H  
ATOM    591  O   HOH B 191      34.358  38.756  16.631  1.00  0.00      B    O  
ATOM    592  H1  HOH B 191      34.902  38.195  15.973  1.00  0.00      B    H  
ATOM    593  H2  HOH B 191      34.090  38.121  17.342  1.00  0.00      B    H  
ATOM    594  O   HOH B 192      20.905  14.491  15.382  1.00  0.00      B    O  
ATOM    595  H1  HOH B 192      20.036  14.243  14.930  1.00  0.00      B    H  
ATOM    596  H2  HOH B 192      21.129  13.800  16.079  1.00  0.00      B    H  
ATOM    597  O   HOH B 193       4.503  23.695  10.660  1.00  0.00      B    O  
ATOM    598  H1  HOH B 193       4.985  22.907  10.196  1.00  0.00      B    H  
ATOM    599  H2  HOH B 193       5.221  24.364  10.927  1.00  0.00      B    H  
ATOM    600  O   HOH B 194      28.772   0.347  31.700  1.00  0.00      B    O  
ATOM    601  H1  HOH B 194      29.377   0.506  32.477  1.00  0.00      B    H  
ATOM    602  H2  HOH B 194      27.947  -0.173  32.064  1.00  0.00      B    H  
ATOM    603  O   HOH B 195       5.314  29.235  15.690  1.00  0.00      B    O  
ATOM    604  H1  HOH B 195       4.430  29.669  15.617  1.00  0.00      B    H  
ATOM    605  H2  HOH B 195       5.879  29.529  14.910  1.00  0.00      B    H  
ATOM    606  O   HOH B 196      34.216  28.347   6.634  1.00  0.00      B    O  
ATOM    607  H1  HOH B 196      33.472  27.639   6.772  1.00  0.00      B    H  
ATOM    608  H2  HOH B 196      34.149  29.022   7.381  1.00  0.00      B    H  
ATOM    609  O   HOH B 197      16.165  30.636   1.152  1.00  0.00      B    O  
ATOM    610  H1  HOH B 197      15.174  30.322   0.847  1.00  0.00      B    H  
ATOM    611  H2  HOH B 197      16.010  31.276   1.957  1.00  0.00      B    H  
ATOM    612  O   HOH B 198       6.189   6.933  38.022  1.00  0.00      B    O  
ATOM    613  H1  HOH B 198       5.231   6.844  38.311  1.00  0.00      B    H  
ATOM    614  H2  HOH B 198       6.804   6.704  38.738  1.00  0.00      B    H  
ATOM    615  O   HOH B 199      32.383  20.043  29.958  1.00  0.00      B    O  
ATOM    616  H1  HOH B 199      32.451  20.841  29.304  1.00  0.00      B    H  
ATOM    617  H2  HOH B 199      32.455  20.429  30.897  1.00  0.00      B    H  
ATOM    618  O   HOH B 200      18.251   9.977  28.983  1.00  0.00      B    O  
ATOM    619  H1  HOH B 200      18.813  10.774  29.350  1.00  0.00      B    H  
ATOM    620  H2  HOH B 200      18.362   9.922  28.009  1.00  0.00      B    H  
ATOM    621  O   HOH B 201       7.514  23.834  38.655  1.00  0.00      B    O  
ATOM    622  H1  HOH B 201       7.154  23.834  37.656  1.00  0.00      B    H  
ATOM    623  H2  HOH B 201       7.256  24.649  39.185  1.00  0.00      B    H  
ATOM    624  O   HOH B 202       0.527  35.874  34.709  1.00  0.00      B    O  
ATOM    625  H1  HOH B 202       1.021  35.018  35.060  1.00  0.00      B    H  
ATOM    626  H2  HOH B 202      -0.010  35.551  33.919  1.00  0.00      B    H  
ATOM    627  O   HOH B 203       4.039  33.594  36.277  1.00  0.00      B    O  
ATOM    628  H1  HOH B 203       4.641  33.587  35.423  1.00  0.00      B    H  
ATOM    629  H2  HOH B 203       4.077  34.513  36.708  1.00  0.00      B    H  
ATOM    630  O   HOH B 204      38.297   4.627  15.671  1.00  0.00      B    O  
ATOM    631  H1  HOH B 204      37.339   4.274  15.462  1.00  0.00      B    H  
ATOM    632  H2  HOH B 204      38.445   5.395  14.990  1.00  0.00      B    H  
ATOM    633  O   HOH B 205      22.988  29.152   4.498  1.00  0.00      B    O  
ATOM    634  H1  HOH B 205      22.114  29.257   4.068  1.00  0.00      B    H  
ATOM    635  H2  HOH B 205      23.186  29.873   5.163  1.00  0.00      B    H  
ATOM    636  O   HOH B 206      37.348   4.868  10.367  1.00  0.00      B    O  
ATOM    637  H1  HOH B 206      36.553   5.280  10.844  1.00  0.00      B    H  
ATOM    638  H2  HOH B 206      38.064   4.723  11.038  1.00  0.00      B    H  
ATOM    639  O   HOH B 207      16.256  27.637  26.473  1.00  0.00      B    O  
ATOM    640  H1  HOH B 207      17.046  27.086  26.668  1.00  0.00      B    H  
ATOM    641  H2  HOH B 207      15.819  27.995  27.360  1.00  0.00      B    H  
ATOM    642  O   HOH B 208      11.809  15.261  15.456  1.00  0.00      B    O  
ATOM    643  H1  HOH B 208      12.137  15.256  14.489  1.00  0.00      B    H  
ATOM    644  H2  HOH B 208      12.637  15.072  16.073  1.00  0.00      B    H  
ATOM    645  O   HOH B 209      34.739  35.478  30.070  1.00  0.00      B    O  
ATOM    646  H1  HOH B 209      34.000  34.881  29.717  1.00  0.00      B    H  
ATOM    647  H2  HOH B 209      34.518  36.450  29.754  1.00  0.00      B    H  
ATOM    648  O   HOH B 210       7.815  32.908  33.985  1.00  0.00      B    O  
ATOM    649  H1  HOH B 210       7.728  31.889  33.788  1.00  0.00      B    H  
ATOM    650  H2  HOH B 210       7.000  33.389  33.576  1.00  0.00      B    H  
ATOM    651  O   HOH B 211      28.576  39.056  35.747  1.00  0.00      B    O  
ATOM    652  H1  HOH B 211      27.982  38.964  36.607  1.00  0.00      B    H  
ATOM    653  H2  HOH B 211      28.866  38.133  35.439  1.00  0.00      B    H  
ATOM    654  O   HOH B 212       2.009  22.281  11.560  1.00  0.00      B    O  
ATOM    655  H1  HOH B 212       2.555  22.225  12.429  1.00  0.00      B    H  
ATOM    656  H2  HOH B 212       2.593  22.737  10.921  1.00  0.00      B    H  
ATOM    657  O   HOH B 213      34.674  38.207  29.671  1.00  0.00      B    O  
ATOM    658  H1  HOH B 213      35.613  38.374  30.033  1.00  0.00      B    H  
ATOM    659  H2  HOH B 213      34.535  38.736  28.842  1.00  0.00      B    H  
ATOM    660  O   HOH B 214       7.461  16.640  10.304  1.00  0.00      B    O  
ATOM    661  H1  HOH B 214       8.075  17.418  10.505  1.00  0.00      B    H  
ATOM    662  H2  HOH B 214       6.557  17.022  10.033  1.00  0.00      B    H  
ATOM    663  O   HOH B 215      31.122  15.596  23.196  1.00  0.00      B    O  
ATOM    664  H1  HOH B 215      32.116  15.482  22.927  1.00  0.00      B    H  
ATOM    665  H2  HOH B 215      31.027  16.642  23.266  1.00  0.00      B    H  
ATOM    666  O   HOH B 216       0.633  30.594  31.004  1.00  0.00      B    O  
ATOM    667  H1  HOH B 216       1.526  30.690  30.464  1.00  0.00      B    H  
ATOM    668  H2  HOH B 216      -0.117  31.083  30.579  1.00  0.00      B    H  
ATOM    669  O   HOH B 217      36.093   8.712  21.630  1.00  0.00      B    O  
ATOM    670  H1  HOH B 217      35.802   8.155  22.419  1.00  0.00      B    H  
ATOM    671  H2  HOH B 217      35.828   8.200  20.846  1.00  0.00      B    H  
ATOM    672  O   HOH B 218      21.936  27.506   9.438  1.00  0.00      B    O  
ATOM    673  H1  HOH B 218      22.646  27.066   9.994  1.00  0.00      B    H  
ATOM    674  H2  HOH B 218      21.198  26.820   9.231  1.00  0.00      B    H  
ATOM    675  O   HOH B 219       4.856  20.447  38.539  1.00  0.00      B    O  
ATOM    676  H1  HOH B 219       4.050  20.323  39.140  1.00  0.00      B    H  
ATOM    677  H2  HOH B 219       5.778  20.494  39.011  1.00  0.00      B    H  
ATOM    678  O   HOH B 220      12.582   0.870  35.621  1.00  0.00      B    O  
ATOM    679  H1  HOH B 220      12.992   0.227  34.942  1.00  0.00      B    H  
ATOM    680  H2  HOH B 220      13.399   1.266  36.248  1.00  0.00      B    H  
ATOM    681  O   HOH B 221       8.695   1.168  10.208  1.00  0.00      B    O  
ATOM    682  H1  HOH B 221       7.817   0.669  10.070  1.00  0.00      B    H  
ATOM    683  H2  HOH B 221       9.193   1.012   9.369  1.00  0.00      B    H  
ATOM    684  O   HOH B 222      15.637  10.922   9.932  1.00  0.00      B    O  
ATOM    685  H1  HOH B 222      16.440  11.418   9.549  1.00  0.00      B    H  
ATOM    686  H2  HOH B 222      15.691  10.965  10.967  1.00  0.00      B    H  
ATOM    687  O   HOH B 223      14.246  30.229  34.801  1.00  0.00      B    O  
ATOM    688  H1  HOH B 223      13.445  30.191  35.401  1.00  0.00      B    H  
ATOM    689  H2  HOH B 223      13.942  30.393  33.843  1.00  0.00      B    H  
ATOM    690  O   HOH B 224      23.735  31.545   5.735  1.00  0.00      B    O  
ATOM    691  H1  HOH B 224      24.453  31.693   6.465  1.00  0.00      B    H  
ATOM    692  H2  HOH B 224      24.169  31.800   4.857  1.00  0.00      B    H  
ATOM    693  O   HOH B 225       0.322  30.291  16.946  1.00  0.00      B    O  
ATOM    694  H1  HOH B 225       0.598  30.446  17.898  1.00  0.00      B    H  
ATOM    695  H2  HOH B 225      -0.584  29.871  16.836  1.00  0.00      B    H  
ATOM    696  O   HOH B 226      10.631   8.856   8.144  1.00  0.00      B    O  
ATOM    697  H1  HOH B 226       9.819   9.166   8.653  1.00  0.00      B    H  
ATOM    698  H2  HOH B 226      10.376   8.033   7.602  1.00  0.00      B    H  
ATOM    699  O   HOH B 227       4.755  34.495  38.932  1.00  0.00      B    O  
ATOM    700  H1  HOH B 227       5.275  33.765  38.452  1.00  0.00      B    H  
ATOM    701  H2  HOH B 227       5.431  35.130  39.294  1.00  0.00      B    H  
ATOM    702  O   HOH B 228      23.441  31.923  10.184  1.00  0.00      B    O  
ATOM    703  H1  HOH B 228      23.261  31.812  11.161  1.00  0.00      B    H  
ATOM    704  H2  HOH B 228      24.022  32.738  10.139  1.00  0.00      B    H  
ATOM    705  O   HOH B 229      27.495   3.557  18.599  1.00  0.00      B    O  
ATOM    706  H1  HOH B 229      27.329   3.134  17.688  1.00  0.00      B    H  
ATOM    707  H2  HOH B 229      26.587   3.559  19.057  1.00  0.00      B    H  
ATOM    708  O   HOH B 230      16.701  27.524  17.220  1.00  0.00      B    O  
ATOM    709  H1  HOH B 230      17.082  26.616  16.826  1.00  0.00      B    H  
ATOM    710  H2  HOH B 230      17.512  28.047  17.555  1.00  0.00      B    H  
ATOM    711  O   HOH B 231      27.077  20.730  38.660  1.00  0.00      B    O  
ATOM    712  H1  HOH B 231      26.854  20.039  39.370  1.00  0.00      B    H  
ATOM    713  H2  HOH B 231      27.193  21.611  39.137  1.00  0.00      B    H  
ATOM    714  O   HOH B 232      36.630  26.280  20.178  1.00  0.00      B    O  
ATOM    715  H1  HOH B 232      36.826  26.333  19.163  1.00  0.00      B    H  
ATOM    716  H2  HOH B 232      37.326  26.954  20.540  1.00  0.00      B    H  
ATOM    717  O   HOH B 233      22.495  13.205  34.744  1.00  0.00      B    O  
ATOM    718  H1  HOH B 233      21.726  12.753  35.159  1.00  0.00      B    H  
ATOM    719  H2  HOH B 233      22.777  12.696  33.865  1.00  0.00      B    H  
ATOM    720  O   HOH B 234      23.373   2.023  17.774  1.00  0.00      B    O  
ATOM    721  H1  HOH B 234      23.906   2.310  18.506  1.00  0.00      B    H  
ATOM    722  H2  HOH B 234      22.487   1.659  18.171  1.00  0.00      B    H  
ATOM    723  O   HOH B 235      23.171   1.874   2.228  1.00  0.00      B    O  
ATOM    724  H1  HOH B 235      23.107   2.542   2.947  1.00  0.00      B    H  
ATOM    725  H2  HOH B 235      23.926   1.213   2.488  1.00  0.00      B    H  
ATOM    726  O   HOH B 236      15.125   7.168  25.953  1.00  0.00      B    O  
ATOM    727  H1  HOH B 236      15.011   7.831  26.687  1.00  0.00      B    H  
ATOM    728  H2  HOH B 236      15.782   6.481  26.220  1.00  0.00      B    H  
ATOM    729  O   HOH B 237       4.273  30.313  25.685  1.00  0.00      B    O  
ATOM    730  H1  HOH B 237       5.169  29.979  25.233  1.00  0.00      B    H  
ATOM    731  H2  HOH B 237       4.452  30.370  26.683  1.00  0.00      B    H  
ATOM    732  O   HOH B 238       5.179   6.983  26.472  1.00  0.00      B    O  
ATOM    733  H1  HOH B 238       6.178   7.176  26.658  1.00  0.00      B    H  
ATOM    734  H2  HOH B 238       5.086   6.301  25.762  1.00  0.00      B    H  
ATOM    735  O   HOH B 239       0.913  14.456  25.560  1.00  0.00      B    O  
ATOM    736  H1  HOH B 239       0.421  15.311  25.809  1.00  0.00      B    H  
ATOM    737  H2  HOH B 239       0.583  14.120  24.638  1.00  0.00      B    H  
ATOM    738  O   HOH B 240       8.120  33.928  29.272  1.00  0.00      B    O  
ATOM    739  H1  HOH B 240       8.619  33.804  30.173  1.00  0.00      B    H  
ATOM    740  H2  HOH B 240       8.797  33.611  28.587  1.00  0.00      B    H  
ATOM    741  O   HOH B 241       7.220  20.428   7.620  1.00  0.00      B    O  
ATOM    742  H1  HOH B 241       6.746  20.410   6.740  1.00  0.00      B    H  
ATOM    743  H2  HOH B 241       8.100  20.908   7.434  1.00  0.00      B    H  
ATOM    744  O   HOH B 242      20.342   0.622  11.297  1.00  0.00      B    O  
ATOM    745  H1  HOH B 242      20.422   0.644  10.282  1.00  0.00      B    H  
ATOM    746  H2  HOH B 242      20.192  -0.389  11.532  1.00  0.00      B    H  
ATOM    747  O   HOH B 243       5.107  12.114  30.321  1.00  0.00      B    O  
ATOM    748  H1  HOH B 243       5.192  11.592  31.227  1.00  0.00      B    H  
ATOM    749  H2  HOH B 243       5.707  11.611  29.605  1.00  0.00      B    H  
ATOM    750  O   HOH B 244      37.957  37.642   2.238  1.00  0.00      B    O  
ATOM    751  H1  HOH B 244      38.062  37.805   1.225  1.00  0.00      B    H  
ATOM    752  H2  HOH B 244      38.504  38.357   2.738  1.00  0.00      B    H  
ATOM    753  O   HOH B 245      35.821  -0.292  21.182  1.00  0.00      B    O  
ATOM    754  H1  HOH B 245      35.240  -0.040  21.933  1.00  0.00      B    H  
ATOM    755  H2  HOH B 245      35.738   0.398  20.496  1.00  0.00      B    H  
ATOM    756  O   HOH B 246       5.837   0.849  16.894  1.00  0.00      B    O  
ATOM    757  H1  HOH B 246       6.356   1.319  17.641  1.00  0.00      B    H  
ATOM    758  H2  HOH B 246       6.471   0.785  16.078  1.00  0.00      B    H  
ATOM    759  O   HOH B 247       6.923  25.603  23.024  1.00  0.00      B    O  
ATOM    760  H1  HOH B 247       6.034  25.955  22.743  1.00  0.00      B    H  
ATOM    761  H2  HOH B 247       7.322  25.034  22.232  1.00  0.00      B    H  
ATOM    762  O   HOH B 248      36.629  14.065   6.404  1.00  0.00      B    O  
ATOM    763  H1  HOH B 248      36.671  13.190   6.866  1.00  0.00      B    H  
ATOM    764  H2  HOH B 248      36.328  13.937   5.455  1.00  0.00      B    H  
ATOM    765  O   HOH B 249      15.702  38.800  17.775  1.00  0.00      B    O  
ATOM    766  H1  HOH B 249      14.743  38.679  17.949  1.00  0.00      B    H  
ATOM    767  H2  HOH B 249      16.155  39.099  18.639  1.00  0.00      B    H  
ATOM    768  O   HOH B 250       7.999   2.878  20.597  1.00  0.00      B    O  
ATOM    769  H1  HOH B 250       8.880   3.354  20.835  1.00  0.00      B    H  
ATOM    770  H2  HOH B 250       7.926   2.862  19.547  1.00  0.00      B    H  
ATOM    771  O   HOH B 251      14.748  18.831  14.184  1.00  0.00      B    O  
ATOM    772  H1  HOH B 251      13.906  19.387  14.370  1.00  0.00      B    H  
ATOM    773  H2  HOH B 251      15.498  19.486  14.060  1.00  0.00      B    H  
ATOM    774  O   HOH B 252       2.003  31.561  22.239  1.00  0.00      B    O  
ATOM    775  H1  HOH B 252       2.958  31.475  22.028  1.00  0.00      B    H  
ATOM    776  H2  HOH B 252       1.852  32.512  22.359  1.00  0.00      B    H  
ATOM    777  O   HOH B 253      12.441  27.661  37.937  1.00  0.00      B    O  
ATOM    778  H1  HOH B 253      12.744  27.006  37.230  1.00  0.00      B    H  
ATOM    779  H2  HOH B 253      12.233  27.134  38.752  1.00  0.00      B    H  
ATOM    780  O   HOH B 254      19.825  12.692   3.494  1.00  0.00      B    O  
ATOM    781  H1  HOH B 254      19.739  11.656   3.187  1.00  0.00      B    H  
ATOM    782  H2  HOH B 254      20.771  12.869   3.819  1.00  0.00      B    H  
ATOM    783  O   HOH B 255       6.195  26.678  35.471  1.00  0.00      B    O  
ATOM    784  H1  HOH B 255       7.097  27.041  35.651  1.00  0.00      B    H  
ATOM    785  H2  HOH B 255       5.700  26.474  36.287  1.00  0.00      B    H  
ATOM    786  O   HOH B 256      17.284  13.625  20.304  1.00  0.00      B    O  
ATOM    787  H1  HOH B 256      17.553  14.171  21.065  1.00  0.00      B    H  
ATOM    788  H2  HOH B 256      17.520  12.657  20.497  1.00  0.00      B    H  
ATOM    789  O   HOH B 257      29.433  16.749  10.440  1.00  0.00      B    O  
ATOM    790  H1  HOH B 257      30.430  16.830  10.745  1.00  0.00      B    H  
ATOM    791  H2  HOH B 257      29.379  15.757  10.105  1.00  0.00      B    H  
ATOM    792  O   HOH B 258      23.311   9.075   2.761  1.00  0.00      B    O  
ATOM    793  H1  HOH B 258      23.196   8.107   2.648  1.00  0.00      B    H  
ATOM    794  H2  HOH B 258      24.275   9.277   2.910  1.00  0.00      B    H  
ATOM    795  O   HOH B 259      26.274  35.163  21.574  1.00  0.00      B    O  
ATOM    796  H1  HOH B 259      26.325  36.023  22.081  1.00  0.00      B    H  
ATOM    797  H2  HOH B 259      25.323  35.069  21.169  1.00  0.00      B    H  
ATOM    798  O   HOH B 260       0.349   5.163   4.611  1.00  0.00      B    O  
ATOM    799  H1  HOH B 260      -0.200   4.938   5.437  1.00  0.00      B    H  
ATOM    800  H2  HOH B 260       0.811   4.336   4.341  1.00  0.00      B    H  
ATOM    801  O   HOH B 261      10.356   2.234  32.829  1.00  0.00      B    O  
ATOM    802  H1  HOH B 261       9.821   1.982  33.645  1.00  0.00      B    H  
ATOM    803  H2  HOH B 261      10.901   1.384  32.526  1.00  0.00      B    H  
ATOM    804  O   HOH B 262      37.286   2.135  22.135  1.00  0.00      B    O  
ATOM    805  H1  HOH B 262      36.788   2.829  22.710  1.00  0.00      B    H  
ATOM    806  H2  HOH B 262      37.670   2.665  21.354  1.00  0.00      B    H  
ATOM    807  O   HOH B 263      11.019  31.019   4.163  1.00  0.00      B    O  
ATOM    808  H1  HOH B 263      10.527  31.672   4.749  1.00  0.00      B    H  
ATOM    809  H2  HOH B 263      11.639  30.575   4.830  1.00  0.00      B    H  
ATOM    810  O   HOH B 264      22.903  28.003  22.714  1.00  0.00      B    O  
ATOM    811  H1  HOH B 264      21.999  27.583  22.711  1.00  0.00      B    H  
ATOM    812  H2  HOH B 264      23.483  27.508  22.044  1.00  0.00      B    H  
ATOM    813  O   HOH B 265      28.785   0.738  23.904  1.00  0.00      B    O  
ATOM    814  H1  HOH B 265      28.694  -0.169  23.438  1.00  0.00      B    H  
ATOM    815  H2  HOH B 265      27.830   1.133  24.062  1.00  0.00      B    H  
ATOM    816  O   HOH B 266      24.222  37.480   0.136  1.00  0.00      B    O  
ATOM    817  H1  HOH B 266      23.515  37.656   0.826  1.00  0.00      B    H  
ATOM    818  H2  HOH B 266      23.862  37.712  -0.771  1.00  0.00      B    H  
ATOM    819  O   HOH B 267      11.089   3.497  22.568  1.00  0.00      B    O  
ATOM    820  H1  HOH B 267      10.504   3.966  23.260  1.00  0.00      B    H  
ATOM    821  H2  HOH B 267      11.423   2.605  22.939  1.00  0.00      B    H  
ATOM    822  O   HOH B 268      26.216   4.713  11.759  1.00  0.00      B    O  
ATOM    823  H1  HOH B 268      26.749   4.278  11.087  1.00  0.00      B    H  
ATOM    824  H2  HOH B 268      26.556   5.644  11.828  1.00  0.00      B    H  
ATOM    825  O   HOH B 269      21.076  10.409  31.937  1.00  0.00      B    O  
ATOM    826  H1  HOH B 269      21.007   9.436  31.914  1.00  0.00      B    H  
ATOM    827  H2  HOH B 269      21.948  10.578  32.290  1.00  0.00      B    H  
ATOM    828  O   HOH B 270      17.970   7.848  30.834  1.00  0.00      B    O  
ATOM    829  H1  HOH B 270      17.917   8.663  30.203  1.00  0.00      B    H  
ATOM    830  H2  HOH B 270      18.635   7.244  30.380  1.00  0.00      B    H  
ATOM    831  O   HOH B 271      33.702   1.634   0.621  1.00  0.00      B    O  
ATOM    832  H1  HOH B 271      34.216   2.540   0.656  1.00  0.00      B    H  
ATOM    833  H2  HOH B 271      34.350   0.824   0.435  1.00  0.00      B    H  
ATOM    834  O   HOH B 272      35.495  16.219  33.853  1.00  0.00      B    O  
ATOM    835  H1  HOH B 272      36.409  15.956  34.129  1.00  0.00      B    H  
ATOM    836  H2  HOH B 272      35.554  17.034  33.207  1.00  0.00      B    H  
ATOM    837  O   HOH B 273      38.400  37.062  16.184  1.00  0.00      B    O  
ATOM    838  H1  HOH B 273      38.188  37.824  15.594  1.00  0.00      B    H  
ATOM    839  H2  HOH B 273      39.319  37.297  16.555  1.00  0.00      B    H  
ATOM    840  O   HOH B 274      35.271  28.422  12.291  1.00  0.00      B    O  
ATOM    841  H1  HOH B 274      36.140  28.088  11.710  1.00  0.00      B    H  
ATOM    842  H2  HOH B 274      35.729  28.857  13.106  1.00  0.00      B    H  
ATOM    843  O   HOH B 275      19.925  13.573  37.119  1.00  0.00      B    O  
ATOM    844  H1  HOH B 275      20.446  14.443  37.300  1.00  0.00      B    H  
ATOM    845  H2  HOH B 275      19.309  13.475  37.919  1.00  0.00      B    H  
ATOM    846  O   HOH B 276       8.677  35.098   5.462  1.00  0.00      B    O  
ATOM    847  H1  HOH B 276       7.747  34.687   5.333  1.00  0.00      B    H  
ATOM    848  H2  HOH B 276       9.312  34.413   5.837  1.00  0.00      B    H  
ATOM    849  O   HOH B 277      24.117  32.392   3.190  1.00  0.00      B    O  
ATOM    850  H1  HOH B 277      23.780  32.917   2.422  1.00  0.00      B    H  
ATOM    851  H2  HOH B 277      24.587  31.530   2.946  1.00  0.00      B    H  
ATOM    852  O   HOH B 278      35.530  35.531  34.988  1.00  0.00      B    O  
ATOM    853  H1  HOH B 278      35.060  36.399  35.219  1.00  0.00      B    H  
ATOM    854  H2  HOH B 278      35.499  35.272  34.001  1.00  0.00      B    H  
ATOM    855  O   HOH B 279       6.844  28.863  10.560  1.00  0.00      B    O  
ATOM    856  H1  HOH B 279       7.206  27.913  10.354  1.00  0.00      B    H  
ATOM    857  H2  HOH B 279       5.869  28.705  10.710  1.00  0.00      B    H  
ATOM    858  O   HOH B 280      31.568  11.340  35.099  1.00  0.00      B    O  
ATOM    859  H1  HOH B 280      30.802  11.788  34.549  1.00  0.00      B    H  
ATOM    860  H2  HOH B 280      32.296  12.053  35.237  1.00  0.00      B    H  
ATOM    861  O   HOH B 281      27.690  27.444  36.526  1.00  0.00      B    O  
ATOM    862  H1  HOH B 281      27.572  26.606  36.012  1.00  0.00      B    H  
ATOM    863  H2  HOH B 281      28.008  28.124  35.796  1.00  0.00      B    H  
ATOM    864  O   HOH B 282      38.081  34.494  15.295  1.00  0.00      B    O  
ATOM    865  H1  HOH B 282      38.933  34.252  14.780  1.00  0.00      B    H  
ATOM    866  H2  HOH B 282      37.920  35.512  15.239  1.00  0.00      B    H  
ATOM    867  O   HOH B 283      28.205  20.913   8.457  1.00  0.00      B    O  
ATOM    868  H1  HOH B 283      28.380  20.245   9.219  1.00  0.00      B    H  
ATOM    869  H2  HOH B 283      28.845  21.718   8.584  1.00  0.00      B    H  
ATOM    870  O   HOH B 284      16.376  17.019   0.340  1.00  0.00      B    O  
ATOM    871  H1  HOH B 284      15.859  16.122   0.325  1.00  0.00      B    H  
ATOM    872  H2  HOH B 284      16.253  17.440   1.250  1.00  0.00      B    H  
ATOM    873  O   HOH B 285      31.068   7.024   8.979  1.00  0.00      B    O  
ATOM    874  H1  HOH B 285      31.718   6.664   9.682  1.00  0.00      B    H  
ATOM    875  H2  HOH B 285      31.298   6.571   8.075  1.00  0.00      B    H  
ATOM    876  O   HOH B 286      18.589  18.131  13.440  1.00  0.00      B    O  
ATOM    877  H1  HOH B 286      19.086  17.865  14.299  1.00  0.00      B    H  
ATOM    878  H2  HOH B 286      18.591  17.437  12.736  1.00  0.00      B    H  
ATOM    879  O   HOH B 287       9.811   0.600  35.191  1.00  0.00      B    O  
ATOM    880  H1  HOH B 287       9.591  -0.324  34.832  1.00  0.00      B    H  
ATOM    881  H2  HOH B 287      10.840   0.611  35.347  1.00  0.00      B    H  
ATOM    882  O   HOH B 288      36.534  30.734   0.605  1.00  0.00      B    O  
ATOM    883  H1  HOH B 288      36.960  31.250  -0.190  1.00  0.00      B    H  
ATOM    884  H2  HOH B 288      37.264  30.523   1.319  1.00  0.00      B    H  
ATOM    885  O   HOH B 289       9.934  29.216  25.129  1.00  0.00      B    O  
ATOM    886  H1  HOH B 289       9.478  28.696  24.427  1.00  0.00      B    H  
ATOM    887  H2  HOH B 289       9.233  29.303  25.855  1.00  0.00      B    H  
ATOM    888  O   HOH B 290      16.777  36.867  33.549  1.00  0.00      B    O  
ATOM    889  H1  HOH B 290      17.690  36.526  33.473  1.00  0.00      B    H  
ATOM    890  H2  HOH B 290      16.416  37.060  32.605  1.00  0.00      B    H  
ATOM    891  O   HOH B 291      38.236   9.107  18.297  1.00  0.00      B    O  
ATOM    892  H1  HOH B 291      38.465   9.351  19.285  1.00  0.00      B    H  
ATOM    893  H2  HOH B 291      37.378   9.617  17.975  1.00  0.00      B    H  
ATOM    894  O   HOH B 292      25.525  26.021  11.641  1.00  0.00      B    O  
ATOM    895  H1  HOH B 292      24.825  25.502  12.154  1.00  0.00      B    H  
ATOM    896  H2  HOH B 292      25.178  25.994  10.683  1.00  0.00      B    H  
ATOM    897  O   HOH B 293       4.885  27.504   2.376  1.00  0.00      B    O  
ATOM    898  H1  HOH B 293       3.982  27.296   2.827  1.00  0.00      B    H  
ATOM    899  H2  HOH B 293       5.484  27.804   3.075  1.00  0.00      B    H  
ATOM    900  O   HOH B 294       2.156  22.194   1.215  1.00  0.00      B    O  
ATOM    901  H1  HOH B 294       2.416  21.241   1.058  1.00  0.00      B    H  
ATOM    902  H2  HOH B 294       2.333  22.762   0.395  1.00  0.00      B    H  
ATOM    903  O   HOH B 295      22.223  13.002  12.969  1.00  0.00      B    O  
ATOM    904  H1  HOH B 295      23.196  12.879  12.804  1.00  0.00      B    H  
ATOM    905  H2  HOH B 295      22.134  13.561  13.792  1.00  0.00      B    H  
ATOM    906  O   HOH B 296       6.108  18.596  36.833  1.00  0.00      B    O  
ATOM    907  H1  HOH B 296       5.726  19.150  37.607  1.00  0.00      B    H  
ATOM    908  H2  HOH B 296       6.207  17.661  37.133  1.00  0.00      B    H  
ATOM    909  O   HOH B 297      32.871  14.540  25.694  1.00  0.00      B    O  
ATOM    910  H1  HOH B 297      32.083  14.391  25.101  1.00  0.00      B    H  
ATOM    911  H2  HOH B 297      33.485  15.102  25.077  1.00  0.00      B    H  
ATOM    912  O   HOH B 298      14.835  14.964  39.282  1.00  0.00      B    O  
ATOM    913  H1  HOH B 298      14.915  13.967  39.143  1.00  0.00      B    H  
ATOM    914  H2  HOH B 298      13.872  15.274  38.993  1.00  0.00      B    H  
ATOM    915  O   HOH B 299      30.851  27.565   8.508  1.00  0.00      B    O  
ATOM    916  H1  HOH B 299      31.510  26.962   8.051  1.00  0.00      B    H  
ATOM    917  H2  HOH B 299      30.818  27.199   9.469  1.00  0.00      B    H  
ATOM    918  O   HOH B 300       3.242   7.153  19.955  1.00  0.00      B    O  
ATOM    919  H1  HOH B 300       2.476   6.584  19.639  1.00  0.00      B    H  
ATOM    920  H2  HOH B 300       3.738   7.450  19.080  1.00  0.00      B    H  
ATOM    921  O   HOH B 301      33.810  27.171  39.035  1.00  0.00      B    O  
ATOM    922  H1  HOH B 301      33.735  27.703  38.183  1.00  0.00      B    H  
ATOM    923  H2  HOH B 301      33.514  26.244  38.802  1.00  0.00      B    H  
ATOM    924  O   HOH B 302       8.496   8.423  29.176  1.00  0.00      B    O  
ATOM    925  H1  HOH B 302       8.766   7.946  30.029  1.00  0.00      B    H  
ATOM    926  H2  HOH B 302       8.248   7.724  28.448  1.00  0.00      B    H  
ATOM    927  O   HOH B 303      21.892   2.190  33.347  1.00  0.00      B    O  
ATOM    928  H1  HOH B 303      21.641   1.448  32.727  1.00  0.00      B    H  
ATOM    929  H2  HOH B 303      22.688   1.878  33.901  1.00  0.00      B    H  
ATOM    930  O   HOH B 304       8.745  14.026  23.431  1.00  0.00      B    O  
ATOM    931  H1  HOH B 304       7.777  14.319  23.463  1.00  0.00      B    H  
ATOM    932  H2  HOH B 304       8.826  13.022  23.272  1.00  0.00      B    H  
ATOM    933  O   HOH B 305       2.289  29.217  14.564  1.00  0.00      B    O  
ATOM    934  H1  HOH B 305       2.215  30.030  13.941  1.00  0.00      B    H  
ATOM    935  H2  HOH B 305       1.683  29.390  15.363  1.00  0.00      B    H  
ATOM    936  O   HOH B 306      30.673  17.979  19.870  1.00  0.00      B    O  
ATOM    937  H1  HOH B 306      31.686  18.040  19.795  1.00  0.00      B    H  
ATOM    938  H2  HOH B 306      30.281  17.239  19.257  1.00  0.00      B    H  
ATOM    939  O   HOH B 307      37.179  20.182  37.996  1.00  0.00      B    O  
ATOM    940  H1  HOH B 307      36.757  19.467  38.575  1.00  0.00      B    H  
ATOM    941  H2  HOH B 307      36.902  19.958  36.988  1.00  0.00      B    H  
ATOM    942  O   HOH B 308       5.887  10.970  14.910  1.00  0.00      B    O  
ATOM    943  H1  HOH B 308       5.377  11.822  14.593  1.00  0.00      B    H  
ATOM    944  H2  HOH B 308       6.403  11.316  15.719  1.00  0.00      B    H  
ATOM    945  O   HOH B 309      37.856  33.384  38.723  1.00  0.00      B    O  
ATOM    946  H1  HOH B 309      37.657  33.570  39.691  1.00  0.00      B    H  
ATOM    947  H2  HOH B 309      38.088  34.274  38.312  1.00  0.00      B    H  
ATOM    948  O   HOH B 310      32.246  38.283  23.080  1.00  0.00      B    O  
ATOM    949  H1  HOH B 310      31.601  38.957  22.646  1.00  0.00      B    H  
ATOM    950  H2  HOH B 310      33.067  38.774  23.386  1.00  0.00      B    H  
ATOM    951  O   HOH B 311      26.882   1.493   0.322  1.00  0.00      B    O  
ATOM    952  H1  HOH B 311      27.681   2.049   0.244  1.00  0.00      B    H  
ATOM    953  H2  HOH B 311      26.126   1.940  -0.225  1.00  0.00      B    H  
ATOM    954  O   HOH B 312      38.266   5.857  39.495  1.00  0.00      B    O  
ATOM    955  H1  HOH B 312      38.185   6.434  38.666  1.00  0.00      B    H  
ATOM    956  H2  HOH B 312      38.169   4.901  39.181  1.00  0.00      B    H  
ATOM    957  O   HOH B 313       9.644  13.039  10.518  1.00  0.00      B    O  
ATOM    958  H1  HOH B 313       9.955  12.159  10.982  1.00  0.00      B    H  
ATOM    959  H2  HOH B 313       9.502  13.705  11.318  1.00  0.00      B    H  
ATOM    960  O   HOH B 314       5.969  18.157  21.778  1.00  0.00      B    O  
ATOM    961  H1  HOH B 314       5.934  18.849  22.521  1.00  0.00      B    H  
ATOM    962  H2  HOH B 314       6.956  18.118  21.477  1.00  0.00      B    H  
ATOM    963  O   HOH B 315      11.949  15.473  12.352  1.00  0.00      B    O  
ATOM    964  H1  HOH B 315      10.982  15.081  12.321  1.00  0.00      B    H  
ATOM    965  H2  HOH B 315      12.539  14.741  12.094  1.00  0.00      B    H  
ATOM    966  O   HOH B 316       6.724   4.418  29.670  1.00  0.00      B    O  
ATOM    967  H1  HOH B 316       7.192   3.657  30.125  1.00  0.00      B    H  
ATOM    968  H2  HOH B 316       6.644   4.184  28.703  1.00  0.00      B    H  
ATOM    969  O   HOH B 317      26.064  34.948  11.764  1.00  0.00      B    O  
ATOM    970  H1  HOH B 317      26.838  34.481  12.296  1.00  0.00      B    H  
ATOM    971  H2  HOH B 317      25.536  35.451  12.452  1.00  0.00      B    H  
ATOM    972  O   HOH B 318      32.839  36.091  21.500  1.00  0.00      B    O  
ATOM    973  H1  HOH B 318      32.510  36.813  22.101  1.00  0.00      B    H  
ATOM    974  H2  HOH B 318      33.656  36.493  21.053  1.00  0.00      B    H  
ATOM    975  O   HOH B 319       1.864  27.707  17.803  1.00  0.00      B    O  
ATOM    976  H1  HOH B 319       1.288  26.888  17.823  1.00  0.00      B    H  
ATOM    977  H2  HOH B 319       2.539  27.531  17.074  1.00  0.00      B    H  
ATOM    978  O   HOH B 320       8.198  11.137  34.955  1.00  0.00      B    O  
ATOM    979  H1  HOH B 320       7.853  10.352  35.470  1.00  0.00      B    H  
ATOM    980  H2  HOH B 320       8.312  10.886  33.978  1.00  0.00      B    H  
ATOM    981  O   HOH B 321       3.795  36.214  31.528  1.00  0.00      B    O  
ATOM    982  H1  HOH B 321       3.612  36.519  30.540  1.00  0.00      B    H  
ATOM    983  H2  HOH B 321       4.760  36.417  31.802  1.00  0.00      B    H  
ATOM    984  O   HOH B 322       8.310  29.017  27.638  1.00  0.00      B    O  
ATOM    985  H1  HOH B 322       8.285  27.983  27.659  1.00  0.00      B    H  
ATOM    986  H2  HOH B 322       9.142  29.390  28.155  1.00  0.00      B    H  
ATOM    987  O   HOH B 323       9.746  10.439  11.995  1.00  0.00      B    O  
ATOM    988  H1  HOH B 323       9.430  10.128  12.890  1.00  0.00      B    H  
ATOM    989  H2  HOH B 323       9.459   9.752  11.308  1.00  0.00      B    H  
ATOM    990  O   HOH B 324      24.454   2.719  15.346  1.00  0.00      B    O  
ATOM    991  H1  HOH B 324      24.029   2.207  16.110  1.00  0.00      B    H  
ATOM    992  H2  HOH B 324      25.443   2.688  15.500  1.00  0.00      B    H  
ATOM    993  O   HOH B 325      22.242  10.823   0.768  1.00  0.00      B    O  
ATOM    994  H1  HOH B 325      22.710  10.278   1.474  1.00  0.00      B    H  
ATOM    995  H2  HOH B 325      22.059  11.742   1.122  1.00  0.00      B    H  
ATOM    996  O   HOH B 326      29.199   8.909  24.301  1.00  0.00      B    O  
ATOM    997  H1  HOH B 326      29.753   8.686  23.491  1.00  0.00      B    H  
ATOM    998  H2  HOH B 326      28.853   9.848  24.196  1.00  0.00      B    H  
ATOM    999  O   HOH B 327      17.007  25.566  24.249  1.00  0.00      B    O  
ATOM   1000  H1  HOH B 327      16.951  26.003  23.353  1.00  0.00      B    H  
ATOM   1001  H2  HOH B 327      17.683  26.094  24.919  1.00  0.00      B    H  
ATOM   1002  O   HOH B 328       8.060  26.243  27.290  1.00  0.00      B    O  
ATOM   1003  H1  HOH B 328       8.805  25.617  26.999  1.00  0.00      B    H  
ATOM   1004  H2  HOH B 328       7.231  25.662  27.396  1.00  0.00      B    H  
ATOM   1005  O   HOH B 329      33.564   8.194   6.062  1.00  0.00      B    O  
ATOM   1006  H1  HOH B 329      33.063   7.346   6.221  1.00  0.00      B    H  
ATOM   1007  H2  HOH B 329      33.523   8.230   5.046  1.00  0.00      B    H  
ATOM   1008  O   HOH B 330      29.666  33.599  36.085  1.00  0.00      B    O  
ATOM   1009  H1  HOH B 330      29.138  32.762  36.245  1.00  0.00      B    H  
ATOM   1010  H2  HOH B 330      29.502  34.351  36.728  1.00  0.00      B    H  
ATOM   1011  O   HOH B 331       4.911  34.394  33.765  1.00  0.00      B    O  
ATOM   1012  H1  HOH B 331       4.212  35.127  33.976  1.00  0.00      B    H  
ATOM   1013  H2  HOH B 331       5.661  34.859  33.230  1.00  0.00      B    H  
ATOM   1014  O   HOH B 332      10.594  30.610  12.136  1.00  0.00      B    O  
ATOM   1015  H1  HOH B 332      10.429  30.277  13.075  1.00  0.00      B    H  
ATOM   1016  H2  HOH B 332      10.800  29.797  11.565  1.00  0.00      B    H  
ATOM   1017  O   HOH B 333       2.301  -0.063   3.382  1.00  0.00      B    O  
ATOM   1018  H1  HOH B 333       2.942   0.561   2.999  1.00  0.00      B    H  
ATOM   1019  H2  HOH B 333       1.368   0.457   3.488  1.00  0.00      B    H  
ATOM   1020  O   HOH B 334      13.387  31.461  16.988  1.00  0.00      B    O  
ATOM   1021  H1  HOH B 334      14.233  31.486  17.569  1.00  0.00      B    H  
ATOM   1022  H2  HOH B 334      13.548  32.022  16.199  1.00  0.00      B    H  
ATOM   1023  O   HOH B 335      28.167  10.581  13.984  1.00  0.00      B    O  
ATOM   1024  H1  HOH B 335      28.729  10.187  13.221  1.00  0.00      B    H  
ATOM   1025  H2  HOH B 335      27.851   9.754  14.555  1.00  0.00      B    H  
ATOM   1026  O   HOH B 336       3.138  13.604  31.608  1.00  0.00      B    O  
ATOM   1027  H1  HOH B 336       3.320  13.137  32.456  1.00  0.00      B    H  
ATOM   1028  H2  HOH B 336       3.718  13.065  30.961  1.00  0.00      B    H  
ATOM   1029  O   HOH B 337      36.250  22.157   5.515  1.00  0.00      B    O  
ATOM   1030  H1  HOH B 337      36.341  22.984   4.987  1.00  0.00      B    H  
ATOM   1031  H2  HOH B 337      36.166  21.325   4.934  1.00  0.00      B    H  
ATOM   1032  O   HOH B 338      18.328  38.590   5.604  1.00  0.00      B    O  
ATOM   1033  H1  HOH B 338      18.424  39.196   6.418  1.00  0.00      B    H  
ATOM   1034  H2  HOH B 338      18.638  39.133   4.822  1.00  0.00      B    H  
ATOM   1035  O   HOH B 339      21.988  21.139   7.746  1.00  0.00      B    O  
ATOM   1036  H1  HOH B 339      22.923  20.971   8.176  1.00  0.00      B    H  
ATOM   1037  H2  HOH B 339      22.184  21.212   6.756  1.00  0.00      B    H  
ATOM   1038  O   HOH B 340      21.303  17.260   5.443  1.00  0.00      B    O  
ATOM   1039  H1  HOH B 340      20.482  17.239   4.832  1.00  0.00      B    H  
ATOM   1040  H2  HOH B 340      21.103  16.909   6.363  1.00  0.00      B    H  
ATOM   1041  O   HOH B 341       5.297  14.249  20.922  1.00  0.00      B    O  
ATOM   1042  H1  HOH B 341       5.836  14.741  21.591  1.00  0.00      B    H  
ATOM   1043  H2  HOH B 341       4.852  13.456  21.301  1.00  0.00      B    H  
ATOM   1044  O   HOH B 342      14.366   2.964  13.885  1.00  0.00      B    O  
ATOM   1045  H1  HOH B 342      14.978   3.448  14.589  1.00  0.00      B    H  
ATOM   1046  H2  HOH B 342      14.324   3.590  13.069  1.00  0.00      B    H  
ATOM   1047  O   HOH B 343      14.390  13.586  23.634  1.00  0.00      B    O  
ATOM   1048  H1  HOH B 343      15.070  13.042  23.113  1.00  0.00      B    H  
ATOM   1049  H2  HOH B 343      14.830  13.689  24.516  1.00  0.00      B    H  
ATOM   1050  O   HOH B 344      15.515   3.696  35.385  1.00  0.00      B    O  
ATOM   1051  H1  HOH B 344      15.299   3.511  34.405  1.00  0.00      B    H  
ATOM   1052  H2  HOH B 344      15.329   4.657  35.584  1.00  0.00      B    H  
ATOM   1053  O   HOH B 345      26.563  18.922   7.034  1.00  0.00      B    O  
ATOM   1054  H1  HOH B 345      27.158  19.523   7.645  1.00  0.00      B    H  
ATOM   1055  H2  HOH B 345      25.878  18.588   7.645  1.00  0.00      B    H  
ATOM   1056  O   HOH B 346      24.905  21.808   2.237  1.00  0.00      B    O  
ATOM   1057  H1  HOH B 346      24.616  21.561   1.333  1.00  0.00      B    H  
ATOM   1058  H2  HOH B 346      25.825  22.248   2.219  1.00  0.00      B    H  
ATOM   1059  O   HOH B 347       3.356  31.371  37.621  1.00  0.00      B    O  
ATOM   1060  H1  HOH B 347       2.384  31.563  37.602  1.00  0.00      B    H  
ATOM   1061  H2  HOH B 347       3.857  32.269  37.268  1.00  0.00      B    H  
ATOM   1062  O   HOH B 348      31.128  21.138  24.333  1.00  0.00      B    O  
ATOM   1063  H1  HOH B 348      30.147  21.387  24.386  1.00  0.00      B    H  
ATOM   1064  H2  HOH B 348      31.503  21.650  23.571  1.00  0.00      B    H  
ATOM   1065  O   HOH B 349       5.238  20.939  13.581  1.00  0.00      B    O  
ATOM   1066  H1  HOH B 349       4.700  20.725  12.761  1.00  0.00      B    H  
ATOM   1067  H2  HOH B 349       4.745  21.576  14.208  1.00  0.00      B    H  
ATOM   1068  O   HOH B 350       6.198  33.517   5.842  1.00  0.00      B    O  
ATOM   1069  H1  HOH B 350       6.405  32.887   6.605  1.00  0.00      B    H  
ATOM   1070  H2  HOH B 350       5.199  33.827   5.818  1.00  0.00      B    H  
ATOM   1071  O   HOH B 351      10.313   8.219   3.525  1.00  0.00      B    O  
ATOM   1072  H1  HOH B 351       9.794   7.522   3.957  1.00  0.00      B    H  
ATOM   1073  H2  HOH B 351      10.228   9.071   3.983  1.00  0.00      B    H  
ATOM   1074  O   HOH B 352       7.666   1.612  36.505  1.00  0.00      B    O  
ATOM   1075  H1  HOH B 352       7.408   2.297  35.829  1.00  0.00      B    H  
ATOM   1076  H2  HOH B 352       8.518   1.124  36.168  1.00  0.00      B    H  
ATOM   1077  O   HOH B 353      14.433   3.333  17.667  1.00  0.00      B    O  
ATOM   1078  H1  HOH B 353      14.330   2.422  17.185  1.00  0.00      B    H  
ATOM   1079  H2  HOH B 353      13.811   3.951  17.198  1.00  0.00      B    H  
ATOM   1080  O   HOH B 354      18.914  12.868  14.504  1.00  0.00      B    O  
ATOM   1081  H1  HOH B 354      18.460  12.163  13.956  1.00  0.00      B    H  
ATOM   1082  H2  HOH B 354      18.192  13.567  14.697  1.00  0.00      B    H  
ATOM   1083  O   HOH B 355      32.216  17.306  39.194  1.00  0.00      B    O  
ATOM   1084  H1  HOH B 355      33.136  17.181  38.892  1.00  0.00      B    H  
ATOM   1085  H2  HOH B 355      31.707  16.677  38.526  1.00  0.00      B    H  
ATOM   1086  O   HOH B 356       6.645  35.223  11.791  1.00  0.00      B    O  
ATOM   1087  H1  HOH B 356       6.474  36.174  11.540  1.00  0.00      B    H  
ATOM   1088  H2  HOH B 356       6.130  34.956  12.671  1.00  0.00      B    H  
ATOM   1089  O   HOH B 357      21.945  16.098  13.502  1.00  0.00      B    O  
ATOM   1090  H1  HOH B 357      21.621  15.749  12.597  1.00  0.00      B    H  
ATOM   1091  H2  HOH B 357      21.607  15.570  14.318  1.00  0.00      B    H  
ATOM   1092  O   HOH B 358      22.960   1.051  30.580  1.00  0.00      B    O  
ATOM   1093  H1  HOH B 358      23.246   0.375  29.836  1.00  0.00      B    H  
ATOM   1094  H2  HOH B 358      22.109   0.661  31.036  1.00  0.00      B    H  
ATOM   1095  O   HOH B 359      33.322  21.046   7.559  1.00  0.00      B    O  
ATOM   1096  H1  HOH B 359      33.003  20.281   6.964  1.00  0.00      B    H  
ATOM   1097  H2  HOH B 359      33.956  21.553   6.988  1.00  0.00      B    H  
ATOM   1098  O   HOH B 360      34.145   8.928  30.459  1.00  0.00      B    O  
ATOM   1099  H1  HOH B 360      34.800   8.165  30.374  1.00  0.00      B    H  
ATOM   1100  H2  HOH B 360      33.314   8.707  29.893  1.00  0.00      B    H  
ATOM   1101  O   HOH B 361      11.396  12.345  25.153  1.00  0.00      B    O  
ATOM   1102  H1  HOH B 361      11.397  13.350  25.233  1.00  0.00      B    H  
ATOM   1103  H2  HOH B 361      12.235  11.987  25.527  1.00  0.00      B    H  
ATOM   1104  O   HOH B 362      14.208  27.722  24.430  1.00  0.00      B    O  
ATOM   1105  H1  HOH B 362      14.832  27.441  25.250  1.00  0.00      B    H  
ATOM   1106  H2  HOH B 362      14.177  26.958  23.775  1.00  0.00      B    H  
ATOM   1107  O   HOH B 363      14.398  11.570   6.863  1.00  0.00      B    O  
ATOM   1108  H1  HOH B 363      13.398  11.408   6.973  1.00  0.00      B    H  
ATOM   1109  H2  HOH B 363      14.731  12.168   7.603  1.00  0.00      B    H  
ATOM   1110  O   HOH B 364      35.674  11.370   7.301  1.00  0.00      B    O  
ATOM   1111  H1  HOH B 364      35.100  12.159   7.560  1.00  0.00      B    H  
ATOM   1112  H2  HOH B 364      35.634  11.326   6.304  1.00  0.00      B    H  
ATOM   1113  O   HOH B 365      23.446  32.210  20.711  1.00  0.00      B    O  
ATOM   1114  H1  HOH B 365      22.840  32.863  20.280  1.00  0.00      B    H  
ATOM   1115  H2  HOH B 365      23.741  31.539  20.022  1.00  0.00      B    H  
ATOM   1116  O   HOH B 366      34.186  22.432  14.823  1.00  0.00      B    O  
ATOM   1117  H1  HOH B 366      34.369  23.066  14.077  1.00  0.00      B    H  
ATOM   1118  H2  HOH B 366      33.286  22.588  15.158  1.00  0.00      B    H  
ATOM   1119  O   HOH B 367      37.422   2.120   6.639  1.00  0.00      B    O  
ATOM   1120  H1  HOH B 367      37.065   2.119   5.700  1.00  0.00      B    H  
ATOM   1121  H2  HOH B 367      36.740   2.634   7.281  1.00  0.00      B    H  
ATOM   1122  O   HOH B 368      23.193  38.792  12.191  1.00  0.00      B    O  
ATOM   1123  H1  HOH B 368      23.837  39.153  11.474  1.00  0.00      B    H  
ATOM   1124  H2  HOH B 368      22.396  39.387  12.187  1.00  0.00      B    H  
ATOM   1125  O   HOH B 369       1.115   1.515  12.065  1.00  0.00      B    O  
ATOM   1126  H1  HOH B 369       1.090   1.740  13.070  1.00  0.00      B    H  
ATOM   1127  H2  HOH B 369       2.062   1.150  11.844  1.00  0.00      B    H  
ATOM   1128  O   HOH B 370      33.672  14.028  13.268  1.00  0.00      B    O  
ATOM   1129  H1  HOH B 370      34.188  14.767  13.680  1.00  0.00      B    H  
ATOM   1130  H2  HOH B 370      32.676  14.204  13.414  1.00  0.00      B    H  
ATOM   1131  O   HOH B 371      29.168  37.509  11.191  1.00  0.00      B    O  
ATOM   1132  H1  HOH B 371      28.266  37.915  11.451  1.00  0.00      B    H  
ATOM   1133  H2  HOH B 371      29.787  38.198  10.756  1.00  0.00      B    H  
ATOM   1134  O   HOH B 372      27.421  24.232   8.328  1.00  0.00      B    O  
ATOM   1135  H1  HOH B 372      26.957  23.489   7.817  1.00  0.00      B    H  
ATOM   1136  H2  HOH B 372      27.771  24.920   7.712  1.00  0.00      B    H  
ATOM   1137  O   HOH B 373      32.112   7.633  32.333  1.00  0.00      B    O  
ATOM   1138  H1  HOH B 373      32.881   7.897  31.734  1.00  0.00      B    H  
ATOM   1139  H2  HOH B 373      32.331   8.113  33.220  1.00  0.00      B    H  
ATOM   1140  O   HOH B 374      20.237   1.539  14.103  1.00  0.00      B    O  
ATOM   1141  H1  HOH B 374      20.446   1.426  13.099  1.00  0.00      B    H  
ATOM   1142  H2  HOH B 374      19.551   2.324  14.109  1.00  0.00      B    H  
ATOM   1143  O   HOH B 375      32.288  23.843  31.604  1.00  0.00      B    O  
ATOM   1144  H1  HOH B 375      31.496  23.436  31.050  1.00  0.00      B    H  
ATOM   1145  H2  HOH B 375      31.984  24.132  32.513  1.00  0.00      B    H  
ATOM   1146  O   HOH B 376      20.655  24.987  34.219  1.00  0.00      B    O  
ATOM   1147  H1  HOH B 376      21.551  25.404  33.988  1.00  0.00      B    H  
ATOM   1148  H2  HOH B 376      19.948  25.464  33.662  1.00  0.00      B    H  
ATOM   1149  O   HOH B 377       8.014  21.658  35.405  1.00  0.00      B    O  
ATOM   1150  H1  HOH B 377       8.280  21.702  34.426  1.00  0.00      B    H  
ATOM   1151  H2  HOH B 377       8.352  20.853  35.871  1.00  0.00      B    H  
ATOM   1152  O   HOH B 378       3.088   6.381  28.104  1.00  0.00      B    O  
ATOM   1153  H1  HOH B 378       3.994   6.433  27.581  1.00  0.00      B    H  
ATOM   1154  H2  HOH B 378       3.223   5.636  28.736  1.00  0.00      B    H  
ATOM   1155  O   HOH B 379      14.104   3.407   1.232  1.00  0.00      B    O  
ATOM   1156  H1  HOH B 379      15.111   3.214   1.330  1.00  0.00      B    H  
ATOM   1157  H2  HOH B 379      13.607   2.504   1.224  1.00  0.00      B    H  
ATOM   1158  O   HOH B 380      27.234  34.010  32.279  1.00  0.00      B    O  
ATOM   1159  H1  HOH B 380      26.796  33.612  31.460  1.00  0.00      B    H  
ATOM   1160  H2  HOH B 380      26.485  34.058  32.953  1.00  0.00      B    H  
ATOM   1161  O   HOH B 381      29.813  26.551  33.826  1.00  0.00      B    O  
ATOM   1162  H1  HOH B 381      29.459  26.764  32.868  1.00  0.00      B    H  
ATOM   1163  H2  HOH B 381      29.610  27.376  34.370  1.00  0.00      B    H  
ATOM   1164  O   HOH B 382      15.528  34.427  38.790  1.00  0.00      B    O  
ATOM   1165  H1  HOH B 382      16.009  34.771  39.651  1.00  0.00      B    H  
ATOM   1166  H2  HOH B 382      16.125  34.552  38.010  1.00  0.00      B    H  
ATOM   1167  O   HOH B 383      11.626  13.624   8.909  1.00  0.00      B    O  
ATOM   1168  H1  HOH B 383      10.705  13.414   9.279  1.00  0.00      B    H  
ATOM   1169  H2  HOH B 383      12.242  12.986   9.364  1.00  0.00      B    H  
ATOM   1170  O   HOH B 384       7.580  16.622   3.954  1.00  0.00      B    O  
ATOM   1171  H1  HOH B 384       7.086  17.429   4.314  1.00  0.00      B    H  
ATOM   1172  H2  HOH B 384       7.341  15.890   4.582  1.00  0.00      B    H  
ATOM   1173  O   HOH B 385      13.876  35.501  15.645  1.00  0.00      B    O  
ATOM   1174  H1  HOH B 385      14.005  34.700  15.076  1.00  0.00      B    H  
ATOM   1175  H2  HOH B 385      13.250  36.165  15.158  1.00  0.00      B    H  
ATOM   1176  O   HOH B 386       8.747  25.922  30.577  1.00  0.00      B    O  
ATOM   1177  H1  HOH B 386       8.359  25.765  29.627  1.00  0.00      B    H  
ATOM   1178  H2  HOH B 386       8.069  25.568  31.268  1.00  0.00      B    H  
ATOM   1179  O   HOH B 387      28.382  24.318  26.934  1.00  0.00      B    O  
ATOM   1180  H1  HOH B 387      27.840  23.465  27.011  1.00  0.00      B    H  
ATOM   1181  H2  HOH B 387      27.754  25.091  27.213  1.00  0.00      B    H  
ATOM   1182  O   HOH B 388      20.644  26.134   2.833  1.00  0.00      B    O  
ATOM   1183  H1  HOH B 388      20.948  26.730   2.053  1.00  0.00      B    H  
ATOM   1184  H2  HOH B 388      21.025  26.584   3.636  1.00  0.00      B    H  
ATOM   1185  O   HOH B 389      36.333  22.734  35.183  1.00  0.00      B    O  
ATOM   1186  H1  HOH B 389      35.768  21.937  34.918  1.00  0.00      B    H  
ATOM   1187  H2  HOH B 389      37.338  22.455  35.017  1.00  0.00      B    H  
ATOM   1188  O   HOH B 390      -0.212  12.423   4.636  1.00  0.00      B    O  
ATOM   1189  H1  HOH B 390       0.733  12.755   4.580  1.00  0.00      B    H  
ATOM   1190  H2  HOH B 390      -0.366  11.995   5.528  1.00  0.00      B    H  
ATOM   1191  O   HOH B 391       7.055  18.941  17.291  1.00  0.00      B    O  
ATOM   1192  H1  HOH B 391       6.959  18.997  16.251  1.00  0.00      B    H  
ATOM   1193  H2  HOH B 391       6.484  18.166  17.632  1.00  0.00      B    H  
ATOM   1194  O   HOH B 392       8.992   9.042  16.970  1.00  0.00      B    O  
ATOM   1195  H1  HOH B 392       8.246   8.371  16.902  1.00  0.00      B    H  
ATOM   1196  H2  HOH B 392       9.236   9.160  17.956  1.00  0.00      B    H  
ATOM   1197  O   HOH B 393       5.929   6.930  30.234  1.00  0.00      B    O  
ATOM   1198  H1  HOH B 393       6.220   5.993  30.367  1.00  0.00      B    H  
ATOM   1199  H2  HOH B 393       6.305   7.483  30.943  1.00  0.00      B    H  
ATOM   1200  O   HOH B 394       3.837  27.577  34.367  1.00  0.00      B    O  
ATOM   1201  H1  HOH B 394       4.707  27.455  34.867  1.00  0.00      B    H  
ATOM   1202  H2  HOH B 394       3.059  27.339  34.967  1.00  0.00      B    H  
ATOM   1203  O   HOH B 395       5.783  21.202  10.072  1.00  0.00      B    O  
ATOM   1204  H1  HOH B 395       6.266  20.921   9.238  1.00  0.00      B    H  
ATOM   1205  H2  HOH B 395       6.420  21.295  10.827  1.00  0.00      B    H  
ATOM   1206  O   HOH B 396      24.861  34.273   9.569  1.00  0.00      B    O  
ATOM   1207  H1  HOH B 396      25.401  34.474  10.411  1.00  0.00      B    H  
ATOM   1208  H2  HOH B 396      24.238  35.041   9.336  1.00  0.00      B    H  
ATOM   1209  O   HOH B 397      25.377  28.418  28.456  1.00  0.00      B    O  
ATOM   1210  H1  HOH B 397      24.400  28.049  28.493  1.00  0.00      B    H  
ATOM   1211  H2  HOH B 397      25.464  29.204  27.840  1.00  0.00      B    H  
ATOM   1212  O   HOH B 398       9.390   0.044  13.651  1.00  0.00      B    O  
ATOM   1213  H1  HOH B 398       9.627  -0.682  14.316  1.00  0.00      B    H  
ATOM   1214  H2  HOH B 398       9.930   0.913  13.849  1.00  0.00      B    H  
ATOM   1215  O   HOH B 399       4.958  13.888  26.129  1.00  0.00      B    O  
ATOM   1216  H1  HOH B 399       4.646  14.830  25.825  1.00  0.00      B    H  
ATOM   1217  H2  HOH B 399       5.100  13.931  27.117  1.00  0.00      B    H  
ATOM   1218  O   HOH B 400      28.849  34.993  29.428  1.00  0.00      B    O  
ATOM   1219  H1  HOH B 400      28.877  35.061  28.403  1.00  0.00      B    H  
ATOM   1220  H2  HOH B 400      29.045  34.014  29.636  1.00  0.00      B    H  
ATOM   1221  O   HOH B 401      29.430  16.508  29.615  1.00  0.00      B    O  
ATOM   1222  H1  HOH B 401      29.988  17.175  29.058  1.00  0.00      B    H  
ATOM   1223  H2  HOH B 401      30.058  16.172  30.317  1.00  0.00      B    H  
ATOM   1224  O   HOH B 402      13.028  30.865  32.555  1.00  0.00      B    O  
ATOM   1225  H1  HOH B 402      13.150  31.033  31.595  1.00  0.00      B    H  
ATOM   1226  H2  HOH B 402      12.580  31.642  32.998  1.00  0.00      B    H  
ATOM   1227  O   HOH B 403      20.120  11.951  29.469  1.00  0.00      B    O  
ATOM   1228  H1  HOH B 403      20.442  11.335  30.250  1.00  0.00      B    H  
ATOM   1229  H2  HOH B 403      20.849  12.662  29.240  1.00  0.00      B    H  
ATOM   1230  O   HOH B 404       5.356  32.032  19.077  1.00  0.00      B    O  
ATOM   1231  H1  HOH B 404       4.908  32.830  18.729  1.00  0.00      B    H  
ATOM   1232  H2  HOH B 404       6.307  32.135  18.668  1.00  0.00      B    H  
ATOM   1233  O   HOH B 405      27.858  11.332  28.815  1.00  0.00      B    O  
ATOM   1234  H1  HOH B 405      27.820  10.349  28.666  1.00  0.00      B    H  
ATOM   1235  H2  HOH B 405      28.878  11.575  28.865  1.00  0.00      B    H  
ATOM   1236  O   HOH B 406      36.946  27.641   7.295  1.00  0.00      B    O  
ATOM   1237  H1  HOH B 406      35.975  27.629   7.021  1.00  0.00      B    H  
ATOM   1238  H2  HOH B 406      37.105  28.599   7.462  1.00  0.00      B    H  
ATOM   1239  O   HOH B 407      31.443  27.742  15.590  1.00  0.00      B    O  
ATOM   1240  H1  HOH B 407      32.255  28.256  15.832  1.00  0.00      B    H  
ATOM   1241  H2  HOH B 407      31.202  27.236  16.387  1.00  0.00      B    H  
ATOM   1242  O   HOH B 408      14.815   6.372  35.562  1.00  0.00      B    O  
ATOM   1243  H1  HOH B 408      15.583   6.960  35.363  1.00  0.00      B    H  
ATOM   1244  H2  HOH B 408      13.913   6.908  35.641  1.00  0.00      B    H  
ATOM   1245  O   HOH B 409      32.692  20.554  20.221  1.00  0.00      B    O  
ATOM   1246  H1  HOH B 409      33.133  19.654  20.015  1.00  0.00      B    H  
ATOM   1247  H2  HOH B 409      32.018  20.654  19.496  1.00  0.00      B    H  
ATOM   1248  O   HOH B 410       2.452  16.869  23.168  1.00  0.00      B    O  
ATOM   1249  H1  HOH B 410       1.554  17.255  23.363  1.00  0.00      B    H  
ATOM   1250  H2  HOH B 410       2.924  17.371  22.345  1.00  0.00      B    H  
ATOM   1251  O   HOH B 411      28.757  31.170  23.742  1.00  0.00      B    O  
ATOM   1252  H1  HOH B 411      29.007  30.421  24.367  1.00  0.00      B    H  
ATOM   1253  H2  HOH B 411      27.830  31.010  23.337  1.00  0.00      B    H  
ATOM   1254  O   HOH B 412      26.607  13.838  35.608  1.00  0.00      B    O  
ATOM   1255  H1  HOH B 412      26.516  13.342  34.733  1.00  0.00      B    H  
ATOM   1256  H2  HOH B 412      25.691  14.159  35.970  1.00  0.00      B    H  
ATOM   1257  O   HOH B 413      33.898  10.890   4.670  1.00  0.00      B    O  
ATOM   1258  H1  HOH B 413      33.556  10.519   3.753  1.00  0.00      B    H  
ATOM   1259  H2  HOH B 413      33.378  10.449   5.397  1.00  0.00      B    H  
ATOM   1260  O   HOH B 414      16.064   9.833  38.464  1.00  0.00      B    O  
ATOM   1261  H1  HOH B 414      16.849  10.060  37.889  1.00  0.00      B    H  
ATOM   1262  H2  HOH B 414      16.452   9.621  39.340  1.00  0.00      B    H  
ATOM   1263  O   HOH B 415      31.955  32.238   6.469  1.00  0.00      B    O  
ATOM   1264  H1  HOH B 415      32.659  32.973   6.661  1.00  0.00      B    H  
ATOM   1265  H2  HOH B 415      31.977  31.506   7.184  1.00  0.00      B    H  
ATOM   1266  O   HOH B 416      32.906  11.023  14.557  1.00  0.00      B    O  
ATOM   1267  H1  HOH B 416      33.839  11.134  14.265  1.00  0.00      B    H  
ATOM   1268  H2  HOH B 416      32.463  10.512  13.851  1.00  0.00      B    H  
ATOM   1269  O   HOH B 417      11.253  28.981   9.926  1.00  0.00      B    O  
ATOM   1270  H1  HOH B 417      10.893  28.161  10.339  1.00  0.00      B    H  
ATOM   1271  H2  HOH B 417      12.113  28.710   9.413  1.00  0.00      B    H  
ATOM   1272  O   HOH B 418      31.877  30.277  25.955  1.00  0.00      B    O  
ATOM   1273  H1  HOH B 418      32.577  29.756  26.549  1.00  0.00      B    H  
ATOM   1274  H2  HOH B 418      31.909  31.299  26.163  1.00  0.00      B    H  
ATOM   1275  O   HOH B 419      18.784  28.203  37.306  1.00  0.00      B    O  
ATOM   1276  H1  HOH B 419      19.614  27.687  37.340  1.00  0.00      B    H  
ATOM   1277  H2  HOH B 419      18.308  27.873  36.436  1.00  0.00      B    H  
ATOM   1278  O   HOH B 420      32.273   4.938   2.812  1.00  0.00      B    O  
ATOM   1279  H1  HOH B 420      32.444   4.151   3.352  1.00  0.00      B    H  
ATOM   1280  H2  HOH B 420      31.199   5.048   2.754  1.00  0.00      B    H  
ATOM   1281  O   HOH B 421       2.324   5.399  23.626  1.00  0.00      B    O  
ATOM   1282  H1  HOH B 421       2.755   4.674  22.968  1.00  0.00      B    H  
ATOM   1283  H2  HOH B 421       1.295   5.333  23.560  1.00  0.00      B    H  
ATOM   1284  O   HOH B 422      37.870  12.118  14.736  1.00  0.00      B    O  
ATOM   1285  H1  HOH B 422      38.887  12.366  14.680  1.00  0.00      B    H  
ATOM   1286  H2  HOH B 422      37.696  12.070  15.734  1.00  0.00      B    H  
ATOM   1287  O   HOH B 423       0.390  31.076  34.027  1.00  0.00      B    O  
ATOM   1288  H1  HOH B 423       0.675  30.876  33.088  1.00  0.00      B    H  
ATOM   1289  H2  HOH B 423      -0.527  31.498  33.956  1.00  0.00      B    H  
ATOM   1290  O   HOH B 424       3.955  36.917  28.718  1.00  0.00      B    O  
ATOM   1291  H1  HOH B 424       4.118  37.150  27.738  1.00  0.00      B    H  
ATOM   1292  H2  HOH B 424       4.229  35.902  28.849  1.00  0.00      B    H  
ATOM   1293  O   HOH B 425       6.458  24.337  18.138  1.00  0.00      B    O  
ATOM   1294  H1  HOH B 425       6.990  25.188  17.922  1.00  0.00      B    H  
ATOM   1295  H2  HOH B 425       5.496  24.605  18.031  1.00  0.00      B    H  
ATOM   1296  O   HOH B 426      18.160   6.620  25.685  1.00  0.00      B    O  
ATOM   1297  H1  HOH B 426      18.632   6.517  24.784  1.00  0.00      B    H  
ATOM   1298  H2  HOH B 426      18.900   6.766  26.343  1.00  0.00      B    H  
ATOM   1299  O   HOH B 427      39.288  18.356  22.943  1.00  0.00      B    O  
ATOM   1300  H1  HOH B 427      38.917  19.244  22.514  1.00  0.00      B    H  
ATOM   1301  H2  HOH B 427      38.762  18.145  23.790  1.00  0.00      B    H  
ATOM   1302  O   HOH B 428      35.352  38.994  12.016  1.00  0.00      B    O  
ATOM   1303  H1  HOH B 428      34.910  38.095  12.050  1.00  0.00      B    H  
ATOM   1304  H2  HOH B 428      35.729  39.264  12.914  1.00  0.00      B    H  
ATOM   1305  O   HOH B 429      29.754   2.060   2.498  1.00  0.00      B    O  
ATOM   1306  H1  HOH B 429      29.942   2.339   1.555  1.00  0.00      B    H  
ATOM   1307  H2  HOH B 429      30.669   1.881   2.961  1.00  0.00      B    H  
ATOM   1308  O   HOH B 430      32.439  34.847   9.142  1.00  0.00      B    O  
ATOM   1309  H1  HOH B 430      32.732  35.732   9.516  1.00  0.00      B    H  
ATOM   1310  H2  HOH B 430      31.986  35.009   8.275  1.00  0.00      B    H  
ATOM   1311  O   HOH B 431       6.744  35.390  27.205  1.00  0.00      B    O  
ATOM   1312  H1  HOH B 431       7.549  36.007  26.982  1.00  0.00      B    H  
ATOM   1313  H2  HOH B 431       7.176  34.531  27.597  1.00  0.00      B    H  
ATOM   1314  O   HOH B 432      30.765  22.600   3.559  1.00  0.00      B    O  
ATOM   1315  H1  HOH B 432      30.062  21.948   3.902  1.00  0.00      B    H  
ATOM   1316  H2  HOH B 432      31.495  21.986   3.156  1.00  0.00      B    H  
ATOM   1317  O   HOH B 433       6.437  22.639   3.858  1.00  0.00      B    O  
ATOM   1318  H1  HOH B 433       6.738  23.634   3.733  1.00  0.00      B    H  
ATOM   1319  H2  HOH B 433       6.875  22.053   3.189  1.00  0.00      B    H  
ATOM   1320  O   HOH B 434       9.549  14.825  27.155  1.00  0.00      B    O  
ATOM   1321  H1  HOH B 434       9.457  15.530  27.885  1.00  0.00      B    H  
ATOM   1322  H2  HOH B 434      10.566  14.797  26.963  1.00  0.00      B    H  
ATOM   1323  O   HOH B 435       4.371  15.806   2.191  1.00  0.00      B    O  
ATOM   1324  H1  HOH B 435       5.072  16.324   1.669  1.00  0.00      B    H  
ATOM   1325  H2  HOH B 435       3.667  15.482   1.548  1.00  0.00      B    H  
ATOM   1326  O   HOH B 436       7.584  24.163  20.770  1.00  0.00      B    O  
ATOM   1327  H1  HOH B 436       7.131  24.357  19.878  1.00  0.00      B    H  
ATOM   1328  H2  HOH B 436       7.611  23.152  20.914  1.00  0.00      B    H  
ATOM   1329  O   HOH B 437      28.789  30.944  31.163  1.00  0.00      B    O  
ATOM   1330  H1  HOH B 437      28.967  31.298  32.118  1.00  0.00      B    H  
ATOM   1331  H2  HOH B 437      28.167  30.101  31.175  1.00  0.00      B    H  
ATOM   1332  O   HOH B 438       0.440  17.473  32.777  1.00  0.00      B    O  
ATOM   1333  H1  HOH B 438       1.448  17.422  32.620  1.00  0.00      B    H  
ATOM   1334  H2  HOH B 438       0.320  18.257  33.460  1.00  0.00      B    H  
ATOM   1335  O   HOH B 439       2.830  25.056  28.452  1.00  0.00      B    O  
ATOM   1336  H1  HOH B 439       2.366  25.956  28.352  1.00  0.00      B    H  
ATOM   1337  H2  HOH B 439       2.588  24.689  29.351  1.00  0.00      B    H  
ATOM   1338  O   HOH B 440      24.821  38.397  29.051  1.00  0.00      B    O  
ATOM   1339  H1  HOH B 440      25.026  37.927  29.954  1.00  0.00      B    H  
ATOM   1340  H2  HOH B 440      25.389  39.215  29.056  1.00  0.00      B    H  
ATOM   1341  O   HOH B 441      28.036  19.119  10.846  1.00  0.00      B    O  
ATOM   1342  H1  HOH B 441      28.478  19.652  11.564  1.00  0.00      B    H  
ATOM   1343  H2  HOH B 441      28.526  18.250  10.672  1.00  0.00      B    H  
ATOM   1344  O   HOH B 442      37.994  12.403  10.506  1.00  0.00      B    O  
ATOM   1345  H1  HOH B 442      37.702  13.310  10.785  1.00  0.00      B    H  
ATOM   1346  H2  HOH B 442      38.462  12.637   9.631  1.00  0.00      B    H  
ATOM   1347  O   HOH B 443      24.449   1.960  34.895  1.00  0.00      B    O  
ATOM   1348  H1  HOH B 443      25.106   1.469  35.454  1.00  0.00      B    H  
ATOM   1349  H2  HOH B 443      24.877   2.821  34.551  1.00  0.00      B    H  
ATOM   1350  O   HOH B 444      24.900  27.685   3.011  1.00  0.00      B    O  
ATOM   1351  H1  HOH B 444      25.885  27.540   3.262  1.00  0.00      B    H  
ATOM   1352  H2  HOH B 444      24.446  28.241   3.788  1.00  0.00      B    H  
ATOM   1353  O   HOH B 445      33.559  13.161  35.232  1.00  0.00      B    O  
ATOM   1354  H1  HOH B 445      34.049  13.263  34.282  1.00  0.00      B    H  
ATOM   1355  H2  HOH B 445      33.845  13.963  35.817  1.00  0.00      B    H  
ATOM   1356  O   HOH B 446      16.316  37.148  24.173  1.00  0.00      B    O  
ATOM   1357  H1  HOH B 446      16.468  37.839  23.455  1.00  0.00      B    H  
ATOM   1358  H2  HOH B 446      17.216  36.791  24.411  1.00  0.00      B    H  
ATOM   1359  O   HOH B 447      25.672  11.410  39.013  1.00  0.00      B    O  
ATOM   1360  H1  HOH B 447      26.659  11.579  38.909  1.00  0.00      B    H  
ATOM   1361  H2  HOH B 447      25.407  10.935  38.194  1.00  0.00      B    H  
ATOM   1362  O   HOH B 448      28.822  10.026   1.817  1.00  0.00      B    O  
ATOM   1363  H1  HOH B 448      29.238   9.579   0.978  1.00  0.00      B    H  
ATOM   1364  H2  HOH B 448      29.354  10.873   1.958  1.00  0.00      B    H  
ATOM   1365  O   HOH B 449       5.608  13.997  18.203  1.00  0.00      B    O  
ATOM   1366  H1  HOH B 449       5.887  14.035  19.152  1.00  0.00      B    H  
ATOM   1367  H2  HOH B 449       4.601  14.262  18.176  1.00  0.00      B    H  
ATOM   1368  O   HOH B 450      12.093  37.335  14.264  1.00  0.00      B    O  
ATOM   1369  H1  HOH B 450      11.746  36.975  13.367  1.00  0.00      B    H  
ATOM   1370  H2  HOH B 450      12.508  38.255  14.149  1.00  0.00      B    H  
ATOM   1371  O   HOH B 451       6.582  34.030   3.070  1.00  0.00      B    O  
ATOM   1372  H1  HOH B 451       6.292  33.321   2.385  1.00  0.00      B    H  
ATOM   1373  H2  HOH B 451       6.439  33.613   3.967  1.00  0.00      B    H  
ATOM   1374  O   HOH B 452      18.374  35.188  24.422  1.00  0.00      B    O  
ATOM   1375  H1  HOH B 452      17.859  34.383  24.142  1.00  0.00      B    H  
ATOM   1376  H2  HOH B 452      19.188  35.196  23.906  1.00  0.00      B    H  
ATOM   1377  O   HOH B 453      25.376   0.582  10.108  1.00  0.00      B    O  
ATOM   1378  H1  HOH B 453      24.824   1.427  10.078  1.00  0.00      B    H  
ATOM   1379  H2  HOH B 453      25.013  -0.070   9.348  1.00  0.00      B    H  
ATOM   1380  O   HOH B 454      26.212   6.475  21.885  1.00  0.00      B    O  
ATOM   1381  H1  HOH B 454      25.704   7.186  21.420  1.00  0.00      B    H  
ATOM   1382  H2  HOH B 454      26.336   6.711  22.866  1.00  0.00      B    H  
ATOM   1383  O   HOH B 455      35.908   4.591  14.339  1.00  0.00      B    O  
ATOM   1384  H1  HOH B 455      35.990   5.576  14.442  1.00  0.00      B    H  
ATOM   1385  H2  HOH B 455      34.967   4.420  13.968  1.00  0.00      B    H  
ATOM   1386  O   HOH B 456      37.815   5.695  25.372  1.00  0.00      B    O  
ATOM   1387  H1  HOH B 456      38.648   5.694  25.943  1.00  0.00      B    H  
ATOM   1388  H2  HOH B 456      37.132   6.357  25.729  1.00  0.00      B    H  
ATOM   1389  O   HOH B 457       6.640  23.459   7.273  1.00  0.00      B    O  
ATOM   1390  H1  HOH B 457       5.837  23.450   6.713  1.00  0.00      B    H  
ATOM   1391  H2  HOH B 457       7.473  23.310   6.773  1.00  0.00      B    H  
ATOM   1392  O   HOH B 458       9.421  16.281  36.524  1.00  0.00      B    O  
ATOM   1393  H1  HOH B 458       9.094  15.844  37.367  1.00  0.00      B    H  
ATOM   1394  H2  HOH B 458       9.519  17.288  36.731  1.00  0.00      B    H  
ATOM   1395  O   HOH B 459       0.418   2.348  14.669  1.00  0.00      B    O  
ATOM   1396  H1  HOH B 459      -0.082   3.182  14.914  1.00  0.00      B    H  
ATOM   1397  H2  HOH B 459       0.582   1.873  15.522  1.00  0.00      B    H  
ATOM   1398  O   HOH B 460      27.114  23.048   2.872  1.00  0.00      B    O  
ATOM   1399  H1  HOH B 460      26.745  23.647   3.573  1.00  0.00      B    H  
ATOM   1400  H2  HOH B 460      27.852  23.583   2.474  1.00  0.00      B    H  
ATOM   1401  O   HOH B 461       6.663  10.596  28.867  1.00  0.00      B    O  
ATOM   1402  H1  HOH B 461       7.271   9.849  29.078  1.00  0.00      B    H  
ATOM   1403  H2  HOH B 461       7.179  11.367  28.361  1.00  0.00      B    H  
ATOM   1404  O   HOH B 462      29.961  23.403  29.793  1.00  0.00      B    O  
ATOM   1405  H1  HOH B 462      29.119  23.997  29.954  1.00  0.00      B    H  
ATOM   1406  H2  HOH B 462      30.544  23.856  29.164  1.00  0.00      B    H  
ATOM   1407  O   HOH B 463       3.597  12.907  34.749  1.00  0.00      B    O  
ATOM   1408  H1  HOH B 463       3.283  13.542  35.455  1.00  0.00      B    H  
ATOM   1409  H2  HOH B 463       3.311  11.964  35.064  1.00  0.00      B    H  
ATOM   1410  O   HOH B 464      20.118  14.537  26.334  1.00  0.00      B    O  
ATOM   1411  H1  HOH B 464      19.737  15.050  27.095  1.00  0.00      B    H  
ATOM   1412  H2  HOH B 464      20.910  14.073  26.640  1.00  0.00      B    H  
ATOM   1413  O   HOH B 465       2.341  12.882   1.532  1.00  0.00      B    O  
ATOM   1414  H1  HOH B 465       2.714  13.677   1.019  1.00  0.00      B    H  
ATOM   1415  H2  HOH B 465       2.809  12.019   1.228  1.00  0.00      B    H  
ATOM   1416  O   HOH B 466      17.334  13.585  11.865  1.00  0.00      B    O  
ATOM   1417  H1  HOH B 466      16.468  13.311  12.383  1.00  0.00      B    H  
ATOM   1418  H2  HOH B 466      17.606  14.464  12.303  1.00  0.00      B    H  
ATOM   1419  O   HOH B 467       1.416  32.263  15.293  1.00  0.00      B    O  
ATOM   1420  H1  HOH B 467       0.989  31.508  15.779  1.00  0.00      B    H  
ATOM   1421  H2  HOH B 467       1.604  32.988  15.982  1.00  0.00      B    H  
ATOM   1422  O   HOH B 468      38.737  31.431  20.943  1.00  0.00      B    O  
ATOM   1423  H1  HOH B 468      39.702  31.462  21.278  1.00  0.00      B    H  
ATOM   1424  H2  HOH B 468      38.210  30.959  21.681  1.00  0.00      B    H  
ATOM   1425  O   HOH B 469      25.315  20.633   5.081  1.00  0.00      B    O  
ATOM   1426  H1  HOH B 469      25.837  20.016   5.673  1.00  0.00      B    H  
ATOM   1427  H2  HOH B 469      25.906  20.857   4.291  1.00  0.00      B    H  
ATOM   1428  O   HOH B 470      22.396  18.737  16.783  1.00  0.00      B    O  
ATOM   1429  H1  HOH B 470      22.580  17.883  17.318  1.00  0.00      B    H  
ATOM   1430  H2  HOH B 470      22.557  19.527  17.362  1.00  0.00      B    H  
ATOM   1431  O   HOH B 471      26.181  36.742  35.187  1.00  0.00      B    O  
ATOM   1432  H1  HOH B 471      26.220  37.156  36.119  1.00  0.00      B    H  
ATOM   1433  H2  HOH B 471      25.465  36.033  35.067  1.00  0.00      B    H  
ATOM   1434  O   HOH B 472      10.813  26.872  11.604  1.00  0.00      B    O  
ATOM   1435  H1  HOH B 472      11.607  26.308  11.275  1.00  0.00      B    H  
ATOM   1436  H2  HOH B 472      10.621  26.639  12.574  1.00  0.00      B    H  
ATOM   1437  O   HOH B 473      18.423  37.816  30.119  1.00  0.00      B    O  
ATOM   1438  H1  HOH B 473      18.534  36.851  30.319  1.00  0.00      B    H  
ATOM   1439  H2  HOH B 473      18.067  38.280  30.967  1.00  0.00      B    H  
ATOM   1440  O   HOH B 474      29.164  29.876  26.156  1.00  0.00      B    O  
ATOM   1441  H1  HOH B 474      30.192  29.939  26.052  1.00  0.00      B    H  
ATOM   1442  H2  HOH B 474      28.939  30.555  26.887  1.00  0.00      B    H  
ATOM   1443  O   HOH B 475      11.110  37.320   2.439  1.00  0.00      B    O  
ATOM   1444  H1  HOH B 475      10.216  37.116   2.882  1.00  0.00      B    H  
ATOM   1445  H2  HOH B 475      11.024  37.081   1.496  1.00  0.00      B    H  
ATOM   1446  O   HOH B 476      10.965  32.302  17.577  1.00  0.00      B    O  
ATOM   1447  H1  HOH B 476      10.535  32.687  16.714  1.00  0.00      B    H  
ATOM   1448  H2  HOH B 476      11.935  31.930  17.443  1.00  0.00      B    H  
ATOM   1449  O   HOH B 477       7.056  21.319   0.628  1.00  0.00      B    O  
ATOM   1450  H1  HOH B 477       7.285  22.258   0.426  1.00  0.00      B    H  
ATOM   1451  H2  HOH B 477       7.846  20.672   0.286  1.00  0.00      B    H  
ATOM   1452  O   HOH B 478      15.058  12.381  37.965  1.00  0.00      B    O  
ATOM   1453  H1  HOH B 478      15.373  11.449  38.231  1.00  0.00      B    H  
ATOM   1454  H2  HOH B 478      14.165  12.266  37.408  1.00  0.00      B    H  
ATOM   1455  O   HOH B 479      24.832   8.607  20.513  1.00  0.00      B    O  
ATOM   1456  H1  HOH B 479      25.342   8.536  19.592  1.00  0.00      B    H  
ATOM   1457  H2  HOH B 479      23.931   9.058  20.248  1.00  0.00      B    H  
ATOM   1458  O   HOH B 480      11.795  33.227  33.492  1.00  0.00      B    O  
ATOM   1459  H1  HOH B 480      12.103  34.092  33.014  1.00  0.00      B    H  
ATOM   1460  H2  HOH B 480      11.239  33.494  34.275  1.00  0.00      B    H  
ATOM   1461  O   HOH B 481      15.299  13.130  13.735  1.00  0.00      B    O  
ATOM   1462  H1  HOH B 481      15.846  13.663  14.451  1.00  0.00      B    H  
ATOM   1463  H2  HOH B 481      14.594  12.598  14.273  1.00  0.00      B    H  
ATOM   1464  O   HOH B 482      34.782  23.304   1.198  1.00  0.00      B    O  
ATOM   1465  H1  HOH B 482      35.712  23.335   0.749  1.00  0.00      B    H  
ATOM   1466  H2  HOH B 482      34.041  23.271   0.476  1.00  0.00      B    H  
ATOM   1467  O   HOH B 483      17.590  25.087  12.223  1.00  0.00      B    O  
ATOM   1468  H1  HOH B 483      17.323  24.122  12.134  1.00  0.00      B    H  
ATOM   1469  H2  HOH B 483      18.454  25.164  12.804  1.00  0.00      B    H  
ATOM   1470  O   HOH B 484      13.185   5.410  16.183  1.00  0.00      B    O  
ATOM   1471  H1  HOH B 484      12.183   5.367  16.179  1.00  0.00      B    H  
ATOM   1472  H2  HOH B 484      13.500   6.235  16.722  1.00  0.00      B    H  
ATOM   1473  O   HOH B 485      12.920  25.587  10.652  1.00  0.00      B    O  
ATOM   1474  H1  HOH B 485      13.459  26.389  10.309  1.00  0.00      B    H  
ATOM   1475  H2  HOH B 485      13.484  24.777  10.441  1.00  0.00      B    H  
ATOM   1476  O   HOH B 486      30.095  16.492   1.757  1.00  0.00      B    O  
ATOM   1477  H1  HOH B 486      30.772  16.995   1.161  1.00  0.00      B    H  
ATOM   1478  H2  HOH B 486      29.854  15.660   1.264  1.00  0.00      B    H  
ATOM   1479  O   HOH B 487      21.601  32.347  34.299  1.00  0.00      B    O  
ATOM   1480  H1  HOH B 487      21.972  31.570  34.790  1.00  0.00      B    H  
ATOM   1481  H2  HOH B 487      20.651  32.149  34.125  1.00  0.00      B    H  
ATOM   1482  O   HOH B 488      27.804   3.496  31.281  1.00  0.00      B    O  
ATOM   1483  H1  HOH B 488      27.614   2.540  31.096  1.00  0.00      B    H  
ATOM   1484  H2  HOH B 488      27.057   3.948  30.767  1.00  0.00      B    H  
ATOM   1485  O   HOH B 489      36.364  15.799   8.543  1.00  0.00      B    O  
ATOM   1486  H1  HOH B 489      36.213  16.767   8.278  1.00  0.00      B    H  
ATOM   1487  H2  HOH B 489      36.976  15.322   7.926  1.00  0.00      B    H  
ATOM   1488  O   HOH B 490      24.369  36.697  13.308  1.00  0.00      B    O  
ATOM   1489  H1  HOH B 490      23.888  37.439  12.801  1.00  0.00      B    H  
ATOM   1490  H2  HOH B 490      23.698  36.435  13.968  1.00  0.00      B    H  
ATOM   1491  O   HOH B 491      35.767  14.711  18.471  1.00  0.00      B    O  
ATOM   1492  H1  HOH B 491      35.762  15.232  17.633  1.00  0.00      B    H  
ATOM   1493  H2  HOH B 491      34.910  14.978  18.979  1.00  0.00      B    H  
ATOM   1494  O   HOH B 492      10.153  24.608  26.820  1.00  0.00      B    O  
ATOM   1495  H1  HOH B 492      10.989  24.103  26.607  1.00  0.00      B    H  
ATOM   1496  H2  HOH B 492       9.813  24.192  27.689  1.00  0.00      B    H  
ATOM   1497  O   HOH B 493      10.271  32.907  22.110  1.00  0.00      B    O  
ATOM   1498  H1  HOH B 493      10.029  33.850  21.669  1.00  0.00      B    H  
ATOM   1499  H2  HOH B 493       9.395  32.469  22.448  1.00  0.00      B    H  
ATOM   1500  O   HOH B 494      22.859  16.726  18.477  1.00  0.00      B    O  
ATOM   1501  H1  HOH B 494      23.876  16.454  18.249  1.00  0.00      B    H  
ATOM   1502  H2  HOH B 494      22.637  16.230  19.319  1.00  0.00      B    H  
ATOM   1503  O   HOH B 495      26.162  33.433  38.806  1.00  0.00      B    O  
ATOM   1504  H1  HOH B 495      26.012  34.417  38.689  1.00  0.00      B    H  
ATOM   1505  H2  HOH B 495      26.708  33.274  39.670  1.00  0.00      B    H  
ATOM   1506  O   HOH B 496      11.264   1.796  11.731  1.00  0.00      B    O  
ATOM   1507  H1  HOH B 496      12.145   1.806  11.134  1.00  0.00      B    H  
ATOM   1508  H2  HOH B 496      10.538   1.648  11.060  1.00  0.00      B    H  
ATOM   1509  O   HOH B 497      36.991  26.112  27.833  1.00  0.00      B    O  
ATOM   1510  H1  HOH B 497      37.406  26.768  27.133  1.00  0.00      B    H  
ATOM   1511  H2  HOH B 497      37.671  25.358  28.095  1.00  0.00      B    H  
ATOM   1512  O   HOH B 498      31.597  -0.147  14.105  1.00  0.00      B    O  
ATOM   1513  H1  HOH B 498      31.678   0.557  13.310  1.00  0.00      B    H  
ATOM   1514  H2  HOH B 498      32.278   0.205  14.756  1.00  0.00      B    H  
ATOM   1515  O   HOH B 499       4.010  10.080  18.739  1.00  0.00      B    O  
ATOM   1516  H1  HOH B 499       3.326  10.082  19.495  1.00  0.00      B    H  
ATOM   1517  H2  HOH B 499       3.485  10.518  17.970  1.00  0.00      B    H  
ATOM   1518  O   HOH B 500      21.515  37.368  17.850  1.00  0.00      B    O  
ATOM   1519  H1  HOH B 500      20.618  37.434  17.495  1.00  0.00      B    H  
ATOM   1520  H2  HOH B 500      21.612  38.239  18.343  1.00  0.00      B    H  
ATOM   1521  O   HOH B 501      18.379  22.274  33.318  1.00  0.00      B    O  
ATOM   1522  H1  HOH B 501      17.496  22.182  33.861  1.00  0.00      B    H  
ATOM   1523  H2  HOH B 501      18.425  23.263  33.045  1.00  0.00      B    H  
ATOM   1524  O   HOH B 502      39.109  21.178  14.293  1.00  0.00      B    O  
ATOM   1525  H1  HOH B 502      39.053  20.136  14.202  1.00  0.00      B    H  
ATOM   1526  H2  HOH B 502      38.552  21.587  13.541  1.00  0.00      B    H  
ATOM   1527  O   HOH B 503       7.197   7.741  22.678  1.00  0.00      B    O  
ATOM   1528  H1  HOH B 503       6.230   7.417  22.710  1.00  0.00      B    H  
ATOM   1529  H2  HOH B 503       7.078   8.723  22.887  1.00  0.00      B    H  
ATOM   1530  O   HOH B 504      32.661  19.970   5.194  1.00  0.00      B    O  
ATOM   1531  H1  HOH B 504      31.649  20.008   5.082  1.00  0.00      B    H  
ATOM   1532  H2  HOH B 504      33.109  20.469   4.430  1.00  0.00      B    H  
ATOM   1533  O   HOH B 505      25.443   8.660  27.367  1.00  0.00      B    O  
ATOM   1534  H1  HOH B 505      25.815   8.112  26.569  1.00  0.00      B    H  
ATOM   1535  H2  HOH B 505      26.171   8.639  28.098  1.00  0.00      B    H  
ATOM   1536  O   HOH B 506       0.994  25.636  22.174  1.00  0.00      B    O  
ATOM   1537  H1  HOH B 506       1.957  25.330  22.417  1.00  0.00      B    H  
ATOM   1538  H2  HOH B 506       0.359  25.459  22.938  1.00  0.00      B    H  
ATOM   1539  O   HOH B 507      11.819   0.563  31.128  1.00  0.00      B    O  
ATOM   1540  H1  HOH B 507      12.204   1.263  30.482  1.00  0.00      B    H  
ATOM   1541  H2  HOH B 507      11.639  -0.318  30.656  1.00  0.00      B    H  
ATOM   1542  O   HOH B 508      27.437  24.701  35.827  1.00  0.00      B    O  
ATOM   1543  H1  HOH B 508      28.419  24.397  36.008  1.00  0.00      B    H  
ATOM   1544  H2  HOH B 508      26.902  23.944  35.436  1.00  0.00      B    H  
ATOM   1545  O   HOH B 509      20.898  31.196  30.222  1.00  0.00      B    O  
ATOM   1546  H1  HOH B 509      20.525  30.234  30.248  1.00  0.00      B    H  
ATOM   1547  H2  HOH B 509      21.488  31.293  29.382  1.00  0.00      B    H  
ATOM   1548  O   HOH B 510      18.452  25.079  30.872  1.00  0.00      B    O  
ATOM   1549  H1  HOH B 510      17.473  25.321  30.932  1.00  0.00      B    H  
ATOM   1550  H2  HOH B 510      18.905  25.595  31.592  1.00  0.00      B    H  
ATOM   1551  O   HOH B 511      21.215  28.013   0.662  1.00  0.00      B    O  
ATOM   1552  H1  HOH B 511      21.445  27.537  -0.209  1.00  0.00      B    H  
ATOM   1553  H2  HOH B 511      21.543  28.979   0.533  1.00  0.00      B    H  
ATOM   1554  O   HOH B 512      35.576  19.698  17.906  1.00  0.00      B    O  
ATOM   1555  H1  HOH B 512      35.834  20.484  17.323  1.00  0.00      B    H  
ATOM   1556  H2  HOH B 512      34.577  19.590  17.734  1.00  0.00      B    H  
ATOM   1557  O   HOH B 513      11.661  38.718  21.092  1.00  0.00      B    O  
ATOM   1558  H1  HOH B 513      11.261  39.364  20.372  1.00  0.00      B    H  
ATOM   1559  H2  HOH B 513      12.484  38.341  20.677  1.00  0.00      B    H  
ATOM   1560  O   HOH B 514       1.784   8.651  35.636  1.00  0.00      B    O  
ATOM   1561  H1  HOH B 514       1.099   9.325  35.218  1.00  0.00      B    H  
ATOM   1562  H2  HOH B 514       1.544   7.733  35.348  1.00  0.00      B    H  
ATOM   1563  O   HOH B 515      32.019  31.324  37.976  1.00  0.00      B    O  
ATOM   1564  H1  HOH B 515      32.669  30.778  37.476  1.00  0.00      B    H  
ATOM   1565  H2  HOH B 515      31.142  30.883  37.897  1.00  0.00      B    H  
ATOM   1566  O   HOH B 516       7.516  10.274   6.687  1.00  0.00      B    O  
ATOM   1567  H1  HOH B 516       7.046  11.037   6.126  1.00  0.00      B    H  
ATOM   1568  H2  HOH B 516       6.745   9.598   6.885  1.00  0.00      B    H  
ATOM   1569  O   HOH B 517       5.551   8.380   7.205  1.00  0.00      B    O  
ATOM   1570  H1  HOH B 517       4.656   8.494   6.834  1.00  0.00      B    H  
ATOM   1571  H2  HOH B 517       5.775   7.385   7.048  1.00  0.00      B    H  
ATOM   1572  O   HOH B 518      37.982  27.794  26.090  1.00  0.00      B    O  
ATOM   1573  H1  HOH B 518      38.862  28.247  26.207  1.00  0.00      B    H  
ATOM   1574  H2  HOH B 518      37.951  27.457  25.135  1.00  0.00      B    H  
ATOM   1575  O   HOH B 519      36.790  17.472  15.367  1.00  0.00      B    O  
ATOM   1576  H1  HOH B 519      36.685  16.687  14.727  1.00  0.00      B    H  
ATOM   1577  H2  HOH B 519      37.737  17.548  15.804  1.00  0.00      B    H  
ATOM   1578  O   HOH B 520       6.338  38.531   7.289  1.00  0.00      B    O  
ATOM   1579  H1  HOH B 520       6.478  38.638   6.271  1.00  0.00      B    H  
ATOM   1580  H2  HOH B 520       5.728  39.288   7.552  1.00  0.00      B    H  
ATOM   1581  O   HOH B 521      39.445   0.405  21.965  1.00  0.00      B    O  
ATOM   1582  H1  HOH B 521      39.189  -0.494  21.712  1.00  0.00      B    H  
ATOM   1583  H2  HOH B 521      38.624   0.840  22.234  1.00  0.00      B    H  
ATOM   1584  O   HOH B 522      11.640  16.078   8.011  1.00  0.00      B    O  
ATOM   1585  H1  HOH B 522      11.767  15.089   8.282  1.00  0.00      B    H  
ATOM   1586  H2  HOH B 522      11.270  16.534   8.822  1.00  0.00      B    H  
ATOM   1587  O   HOH B 523      16.921   1.184  15.783  1.00  0.00      B    O  
ATOM   1588  H1  HOH B 523      17.193   0.549  15.053  1.00  0.00      B    H  
ATOM   1589  H2  HOH B 523      16.281   0.728  16.461  1.00  0.00      B    H  
ATOM   1590  O   HOH B 524      29.201  37.891  28.566  1.00  0.00      B    O  
ATOM   1591  H1  HOH B 524      28.893  37.132  27.895  1.00  0.00      B    H  
ATOM   1592  H2  HOH B 524      30.140  37.656  28.902  1.00  0.00      B    H  
ATOM   1593  O   HOH B 525       4.090   5.628  11.636  1.00  0.00      B    O  
ATOM   1594  H1  HOH B 525       3.169   5.302  11.714  1.00  0.00      B    H  
ATOM   1595  H2  HOH B 525       4.089   6.620  11.885  1.00  0.00      B    H  
ATOM   1596  O   HOH B 526      31.908  23.478  16.660  1.00  0.00      B    O  
ATOM   1597  H1  HOH B 526      31.710  24.008  15.883  1.00  0.00      B    H  
ATOM   1598  H2  HOH B 526      31.051  23.035  16.934  1.00  0.00      B    H  
ATOM   1599  O   HOH B 527      10.849  20.576   6.155  1.00  0.00      B    O  
ATOM   1600  H1  HOH B 527      10.645  19.561   6.288  1.00  0.00      B    H  
ATOM   1601  H2  HOH B 527      11.645  20.633   5.557  1.00  0.00      B    H  
ATOM   1602  O   HOH B 528       6.072  10.575  10.809  1.00  0.00      B    O  
ATOM   1603  H1  HOH B 528       5.110  10.648  10.427  1.00  0.00      B    H  
ATOM   1604  H2  HOH B 528       6.112  11.354  11.433  1.00  0.00      B    H  
ATOM   1605  O   HOH B 529       3.705  19.680  11.283  1.00  0.00      B    O  
ATOM   1606  H1  HOH B 529       4.245  20.163  10.661  1.00  0.00      B    H  
ATOM   1607  H2  HOH B 529       2.933  19.347  10.769  1.00  0.00      B    H  
ATOM   1608  O   HOH B 530      17.479  26.173   9.751  1.00  0.00      B    O  
ATOM   1609  H1  HOH B 530      17.520  25.788  10.672  1.00  0.00      B    H  
ATOM   1610  H2  HOH B 530      18.327  25.925   9.242  1.00  0.00      B    H  
ATOM   1611  O   HOH B 531       0.258  31.373  27.112  1.00  0.00      B    O  
ATOM   1612  H1  HOH B 531      -0.344  31.910  26.493  1.00  0.00      B    H  
ATOM   1613  H2  HOH B 531       0.811  30.709  26.579  1.00  0.00      B    H  
ATOM   1614  O   HOH B 532      14.563  36.995  26.139  1.00  0.00      B    O  
ATOM   1615  H1  HOH B 532      14.791  37.890  26.565  1.00  0.00      B    H  
ATOM   1616  H2  HOH B 532      15.141  36.960  25.309  1.00  0.00      B    H  
ATOM   1617  O   HOH B 533      29.410   3.679  37.855  1.00  0.00      B    O  
ATOM   1618  H1  HOH B 533      29.700   4.188  36.989  1.00  0.00      B    H  
ATOM   1619  H2  HOH B 533      30.160   3.212  38.250  1.00  0.00      B    H  
ATOM   1620  O   HOH B 534      31.562  37.374  33.866  1.00  0.00      B    O  
ATOM   1621  H1  HOH B 534      31.426  36.922  34.759  1.00  0.00      B    H  
ATOM   1622  H2  HOH B 534      31.082  36.799  33.146  1.00  0.00      B    H  
ATOM   1623  O   HOH B 535      11.786  11.334   6.572  1.00  0.00      B    O  
ATOM   1624  H1  HOH B 535      11.360  10.652   5.919  1.00  0.00      B    H  
ATOM   1625  H2  HOH B 535      11.445  11.151   7.521  1.00  0.00      B    H  
ATOM   1626  O   HOH B 536       6.309  15.556  23.629  1.00  0.00      B    O  
ATOM   1627  H1  HOH B 536       6.106  16.440  23.233  1.00  0.00      B    H  
ATOM   1628  H2  HOH B 536       5.949  15.511  24.565  1.00  0.00      B    H  
ATOM   1629  O   HOH B 537      24.922  24.388   0.106  1.00  0.00      B    O  
ATOM   1630  H1  HOH B 537      24.271  24.841   0.729  1.00  0.00      B    H  
ATOM   1631  H2  HOH B 537      24.477  23.528  -0.125  1.00  0.00      B    H  
ATOM   1632  O   HOH B 538       6.675   7.531  19.808  1.00  0.00      B    O  
ATOM   1633  H1  HOH B 538       6.822   7.504  20.863  1.00  0.00      B    H  
ATOM   1634  H2  HOH B 538       6.604   8.508  19.550  1.00  0.00      B    H  
ATOM   1635  O   HOH B 539      29.828   3.492  25.667  1.00  0.00      B    O  
ATOM   1636  H1  HOH B 539      29.621   4.404  25.212  1.00  0.00      B    H  
ATOM   1637  H2  HOH B 539      30.173   3.691  26.661  1.00  0.00      B    H  
ATOM   1638  O   HOH B 540      38.025  -0.094  14.137  1.00  0.00      B    O  
ATOM   1639  H1  HOH B 540      38.646   0.679  14.043  1.00  0.00      B    H  
ATOM   1640  H2  HOH B 540      37.129   0.279  14.498  1.00  0.00      B    H  
ATOM   1641  O   HOH B 541      16.748  33.395  20.219  1.00  0.00      B    O  
ATOM   1642  H1  HOH B 541      17.236  33.340  21.073  1.00  0.00      B    H  
ATOM   1643  H2  HOH B 541      16.947  34.262  19.737  1.00  0.00      B    H  
ATOM   1644  O   HOH B 542       0.176  20.890  25.170  1.00  0.00      B    O  
ATOM   1645  H1  HOH B 542       1.188  20.811  25.190  1.00  0.00      B    H  
ATOM   1646  H2  HOH B 542      -0.172  21.739  25.566  1.00  0.00      B    H  
ATOM   1647  O   HOH B 543      26.246  17.439  14.595  1.00  0.00      B    O  
ATOM   1648  H1  HOH B 543      25.568  16.780  14.143  1.00  0.00      B    H  
ATOM   1649  H2  HOH B 543      26.306  18.273  14.007  1.00  0.00      B    H  
ATOM   1650  O   HOH B 544      11.821   2.790   3.981  1.00  0.00      B    O  
ATOM   1651  H1  HOH B 544      11.055   2.256   4.387  1.00  0.00      B    H  
ATOM   1652  H2  HOH B 544      12.652   2.600   4.477  1.00  0.00      B    H  
ATOM   1653  O   HOH B 545      37.749  35.765  36.721  1.00  0.00      B    O  
ATOM   1654  H1  HOH B 545      36.979  35.949  36.052  1.00  0.00      B    H  
ATOM   1655  H2  HOH B 545      38.596  35.894  36.122  1.00  0.00      B    H  
ATOM   1656  O   HOH B 546       8.053   9.927   0.332  1.00  0.00      B    O  
ATOM   1657  H1  HOH B 546       7.810   9.503   1.247  1.00  0.00      B    H  
ATOM   1658  H2  HOH B 546       7.640   9.355  -0.426  1.00  0.00      B    H  
ATOM   1659  O   HOH B 547      26.544   1.408  29.812  1.00  0.00      B    O  
ATOM   1660  H1  HOH B 547      27.540   1.145  29.928  1.00  0.00      B    H  
ATOM   1661  H2  HOH B 547      26.043   1.386  30.704  1.00  0.00      B    H  
ATOM   1662  O   HOH B 548       8.359  15.174  33.952  1.00  0.00      B    O  
ATOM   1663  H1  HOH B 548       7.419  14.973  34.321  1.00  0.00      B    H  
ATOM   1664  H2  HOH B 548       8.935  15.370  34.783  1.00  0.00      B    H  
ATOM   1665  O   HOH B 549      15.848  27.940   1.908  1.00  0.00      B    O  
ATOM   1666  H1  HOH B 549      16.665  28.543   1.837  1.00  0.00      B    H  
ATOM   1667  H2  HOH B 549      15.174  28.339   1.303  1.00  0.00      B    H  
ATOM   1668  O   HOH B 550      21.819   9.664  26.695  1.00  0.00      B    O  
ATOM   1669  H1  HOH B 550      22.617   9.079  26.498  1.00  0.00      B    H  
ATOM   1670  H2  HOH B 550      22.155  10.405  27.332  1.00  0.00      B    H  
ATOM   1671  O   HOH B 551       7.617  34.579  20.945  1.00  0.00      B    O  
ATOM   1672  H1  HOH B 551       8.425  35.171  21.140  1.00  0.00      B    H  
ATOM   1673  H2  HOH B 551       7.628  34.287  19.992  1.00  0.00      B    H  
ATOM   1674  O   HOH B 552      34.637   7.979  23.970  1.00  0.00      B    O  
ATOM   1675  H1  HOH B 552      34.245   8.813  24.388  1.00  0.00      B    H  
ATOM   1676  H2  HOH B 552      35.404   7.795  24.600  1.00  0.00      B    H  
ATOM   1677  O   HOH B 553      26.675   4.543   2.831  1.00  0.00      B    O  
ATOM   1678  H1  HOH B 553      25.765   4.358   2.409  1.00  0.00      B    H  
ATOM   1679  H2  HOH B 553      27.355   4.087   2.304  1.00  0.00      B    H  
ATOM   1680  O   HOH B 554      24.373  37.282  31.791  1.00  0.00      B    O  
ATOM   1681  H1  HOH B 554      24.024  36.769  30.985  1.00  0.00      B    H  
ATOM   1682  H2  HOH B 554      23.598  37.317  32.510  1.00  0.00      B    H  
ATOM   1683  O   HOH B 555       5.931  15.805  37.384  1.00  0.00      B    O  
ATOM   1684  H1  HOH B 555       5.803  14.978  36.822  1.00  0.00      B    H  
ATOM   1685  H2  HOH B 555       6.317  15.496  38.256  1.00  0.00      B    H  
ATOM   1686  O   HOH B 556      25.364  34.999  16.978  1.00  0.00      B    O  
ATOM   1687  H1  HOH B 556      25.657  35.677  16.282  1.00  0.00      B    H  
ATOM   1688  H2  HOH B 556      26.165  34.700  17.589  1.00  0.00      B    H  
ATOM   1689  O   HOH B 557      20.891   5.245  37.458  1.00  0.00      B    O  
ATOM   1690  H1  HOH B 557      21.157   4.439  36.919  1.00  0.00      B    H  
ATOM   1691  H2  HOH B 557      20.468   5.971  36.878  1.00  0.00      B    H  
ATOM   1692  O   HOH B 558      24.168  38.922  24.052  1.00  0.00      B    O  
ATOM   1693  H1  HOH B 558      23.295  38.778  23.518  1.00  0.00      B    H  
ATOM   1694  H2  HOH B 558      23.887  39.172  24.973  1.00  0.00      B    H  
ATOM   1695  O   HOH B 559      19.540   6.810  35.258  1.00  0.00      B    O  
ATOM   1696  H1  HOH B 559      19.857   7.731  35.672  1.00  0.00      B    H  
ATOM   1697  H2  HOH B 559      18.682   6.966  34.797  1.00  0.00      B    H  
ATOM   1698  O   HOH B 560      15.187  22.995  29.879  1.00  0.00      B    O  
ATOM   1699  H1  HOH B 560      15.524  23.191  28.957  1.00  0.00      B    H  
ATOM   1700  H2  HOH B 560      14.174  22.911  29.816  1.00  0.00      B    H  
ATOM   1701  O   HOH B 561      11.935  17.692   1.290  1.00  0.00      B    O  
ATOM   1702  H1  HOH B 561      11.804  18.601   0.775  1.00  0.00      B    H  
ATOM   1703  H2  HOH B 561      12.458  17.098   0.722  1.00  0.00      B    H  
ATOM   1704  O   HOH B 562      30.646   7.322  17.344  1.00  0.00      B    O  
ATOM   1705  H1  HOH B 562      30.113   6.457  17.033  1.00  0.00      B    H  
ATOM   1706  H2  HOH B 562      30.594   7.961  16.518  1.00  0.00      B    H  
ATOM   1707  O   HOH B 563      28.041   5.725  38.946  1.00  0.00      B    O  
ATOM   1708  H1  HOH B 563      27.005   5.607  39.001  1.00  0.00      B    H  
ATOM   1709  H2  HOH B 563      28.389   4.907  38.485  1.00  0.00      B    H  
ATOM   1710  O   HOH B 564       0.620  31.501  38.604  1.00  0.00      B    O  
ATOM   1711  H1  HOH B 564       1.394  31.699  39.216  1.00  0.00      B    H  
ATOM   1712  H2  HOH B 564      -0.060  32.275  38.644  1.00  0.00      B    H  
ATOM   1713  O   HOH B 565      14.188  27.848  12.428  1.00  0.00      B    O  
ATOM   1714  H1  HOH B 565      14.505  27.216  13.089  1.00  0.00      B    H  
ATOM   1715  H2  HOH B 565      13.764  28.671  12.894  1.00  0.00      B    H  
ATOM   1716  O   HOH B 566      20.274  37.291  14.343  1.00  0.00      B    O  
ATOM   1717  H1  HOH B 566      20.548  37.249  13.350  1.00  0.00      B    H  
ATOM   1718  H2  HOH B 566      19.866  38.224  14.481  1.00  0.00      B    H  
ATOM   1719  O   HOH B 567      26.066  29.517  24.063  1.00  0.00      B    O  
ATOM   1720  H1  HOH B 567      26.441  28.680  23.656  1.00  0.00      B    H  
ATOM   1721  H2  HOH B 567      25.990  30.183  23.319  1.00  0.00      B    H  
ATOM   1722  O   HOH B 568      12.082   1.205  23.145  1.00  0.00      B    O  
ATOM   1723  H1  HOH B 568      12.308   0.595  23.940  1.00  0.00      B    H  
ATOM   1724  H2  HOH B 568      11.743   0.646  22.421  1.00  0.00      B    H  
ATOM   1725  O   HOH B 569       4.917  30.052  33.453  1.00  0.00      B    O  
ATOM   1726  H1  HOH B 569       4.253  29.300  33.464  1.00  0.00      B    H  
ATOM   1727  H2  HOH B 569       4.329  30.863  33.228  1.00  0.00      B    H  
ATOM   1728  O   HOH B 570       4.935   0.823  20.120  1.00  0.00      B    O  
ATOM   1729  H1  HOH B 570       5.324   1.683  20.409  1.00  0.00      B    H  
ATOM   1730  H2  HOH B 570       4.321   1.085  19.373  1.00  0.00      B    H  
ATOM   1731  O   HOH B 571      37.285  37.639  38.668  1.00  0.00      B    O  
ATOM   1732  H1  HOH B 571      36.461  37.370  39.157  1.00  0.00      B    H  
ATOM   1733  H2  HOH B 571      37.423  36.965  37.951  1.00  0.00      B    H  
ATOM   1734  O   HOH B 572      18.330  16.164  11.276  1.00  0.00      B    O  
ATOM   1735  H1  HOH B 572      17.562  15.640  11.026  1.00  0.00      B    H  
ATOM   1736  H2  HOH B 572      18.763  16.412  10.388  1.00  0.00      B    H  
ATOM   1737  O   HOH B 573      22.591   6.134  16.734  1.00  0.00      B    O  
ATOM   1738  H1  HOH B 573      22.138   6.667  17.430  1.00  0.00      B    H  
ATOM   1739  H2  HOH B 573      22.292   5.187  16.690  1.00  0.00      B    H  
ATOM   1740  O   HOH B 574      21.773  36.836   4.502  1.00  0.00      B    O  
ATOM   1741  H1  HOH B 574      21.675  36.091   5.134  1.00  0.00      B    H  
ATOM   1742  H2  HOH B 574      22.738  37.116   4.536  1.00  0.00      B    H  
ATOM   1743  O   HOH B 575      16.439  20.142   9.609  1.00  0.00      B    O  
ATOM   1744  H1  HOH B 575      15.907  19.681  10.404  1.00  0.00      B    H  
ATOM   1745  H2  HOH B 575      15.750  20.740   9.103  1.00  0.00      B    H  
ATOM   1746  O   HOH B 576       3.985  22.208  28.597  1.00  0.00      B    O  
ATOM   1747  H1  HOH B 576       3.145  21.575  28.499  1.00  0.00      B    H  
ATOM   1748  H2  HOH B 576       3.637  23.131  28.651  1.00  0.00      B    H  
ATOM   1749  O   HOH B 577       7.402  35.141  23.721  1.00  0.00      B    O  
ATOM   1750  H1  HOH B 577       7.126  34.162  23.984  1.00  0.00      B    H  
ATOM   1751  H2  HOH B 577       7.182  35.198  22.695  1.00  0.00      B    H  
ATOM   1752  O   HOH B 578       7.740  38.419  20.072  1.00  0.00      B    O  
ATOM   1753  H1  HOH B 578       8.210  38.250  19.181  1.00  0.00      B    H  
ATOM   1754  H2  HOH B 578       6.832  38.804  19.874  1.00  0.00      B    H  
ATOM   1755  O   HOH B 579      38.627  36.731  20.635  1.00  0.00      B    O  
ATOM   1756  H1  HOH B 579      38.470  36.137  21.444  1.00  0.00      B    H  
ATOM   1757  H2  HOH B 579      37.848  36.588  20.041  1.00  0.00      B    H  
ATOM   1758  O   HOH B 580      10.752  11.546  18.835  1.00  0.00      B    O  
ATOM   1759  H1  HOH B 580      11.818  11.563  18.816  1.00  0.00      B    H  
ATOM   1760  H2  HOH B 580      10.627  10.551  18.832  1.00  0.00      B    H  
ATOM   1761  O   HOH B 581       5.239  18.625  27.571  1.00  0.00      B    O  
ATOM   1762  H1  HOH B 581       5.261  19.465  27.065  1.00  0.00      B    H  
ATOM   1763  H2  HOH B 581       4.536  18.064  27.231  1.00  0.00      B    H  
ATOM   1764  O   HOH B 582      15.760   4.717  22.218  1.00  0.00      B    O  
ATOM   1765  H1  HOH B 582      15.431   3.813  22.418  1.00  0.00      B    H  
ATOM   1766  H2  HOH B 582      16.811   4.709  22.217  1.00  0.00      B    H  
ATOM   1767  O   HOH B 583       6.413  38.866   4.554  1.00  0.00      B    O  
ATOM   1768  H1  HOH B 583       5.798  38.137   4.143  1.00  0.00      B    H  
ATOM   1769  H2  HOH B 583       6.288  39.738   4.018  1.00  0.00      B    H  
ATOM   1770  O   HOH B 584      10.917  17.222  34.282  1.00  0.00      B    O  
ATOM   1771  H1  HOH B 584      11.762  17.147  34.819  1.00  0.00      B    H  
ATOM   1772  H2  HOH B 584      10.196  16.911  34.842  1.00  0.00      B    H  
ATOM   1773  O   HOH B 585       4.030  38.533  15.851  1.00  0.00      B    O  
ATOM   1774  H1  HOH B 585       4.706  39.027  16.425  1.00  0.00      B    H  
ATOM   1775  H2  HOH B 585       4.543  38.048  15.123  1.00  0.00      B    H  
ATOM   1776  O   HOH B 586      24.630  16.582  38.457  1.00  0.00      B    O  
ATOM   1777  H1  HOH B 586      25.371  16.226  39.054  1.00  0.00      B    H  
ATOM   1778  H2  HOH B 586      24.046  15.813  38.188  1.00  0.00      B    H  
ATOM   1779  O   HOH B 587      25.096  25.681  15.657  1.00  0.00      B    O  
ATOM   1780  H1  HOH B 587      25.096  24.751  16.003  1.00  0.00      B    H  
ATOM   1781  H2  HOH B 587      24.833  26.236  16.506  1.00  0.00      B    H  
ATOM   1782  O   HOH B 588       3.691   1.047  10.849  1.00  0.00      B    O  
ATOM   1783  H1  HOH B 588       4.285   1.824  11.234  1.00  0.00      B    H  
ATOM   1784  H2  HOH B 588       3.942   0.951   9.868  1.00  0.00      B    H  
ATOM   1785  O   HOH B 589       4.817  15.654  31.420  1.00  0.00      B    O  
ATOM   1786  H1  HOH B 589       5.348  15.623  30.602  1.00  0.00      B    H  
ATOM   1787  H2  HOH B 589       4.224  14.849  31.474  1.00  0.00      B    H  
ATOM   1788  O   HOH B 590      10.633   3.329  36.780  1.00  0.00      B    O  
ATOM   1789  H1  HOH B 590      10.562   3.700  37.719  1.00  0.00      B    H  
ATOM   1790  H2  HOH B 590      10.616   2.356  36.783  1.00  0.00      B    H  
ATOM   1791  O   HOH B 591      11.697  24.088  12.932  1.00  0.00      B    O  
ATOM   1792  H1  HOH B 591      12.013  24.503  12.060  1.00  0.00      B    H  
ATOM   1793  H2  HOH B 591      11.073  24.760  13.406  1.00  0.00      B    H  
ATOM   1794  O   HOH B 592      18.978  16.627   4.293  1.00  0.00      B    O  
ATOM   1795  H1  HOH B 592      18.026  16.884   4.564  1.00  0.00      B    H  
ATOM   1796  H2  HOH B 592      18.893  15.966   3.471  1.00  0.00      B    H  
ATOM   1797  O   HOH B 593      12.805  18.524  23.967  1.00  0.00      B    O  
ATOM   1798  H1  HOH B 593      13.248  17.847  23.343  1.00  0.00      B    H  
ATOM   1799  H2  HOH B 593      11.911  18.885  23.499  1.00  0.00      B    H  
ATOM   1800  O   HOH B 594       7.749  36.510  15.775  1.00  0.00      B    O  
ATOM   1801  H1  HOH B 594       8.449  37.241  15.820  1.00  0.00      B    H  
ATOM   1802  H2  HOH B 594       7.113  36.741  15.110  1.00  0.00      B    H  
ATOM   1803  O   HOH B 595      29.606  13.133   4.976  1.00  0.00      B    O  
ATOM   1804  H1  HOH B 595      30.234  12.604   5.565  1.00  0.00      B    H  
ATOM   1805  H2  HOH B 595      29.978  14.089   4.875  1.00  0.00      B    H  
ATOM   1806  O   HOH B 596      26.757  38.256  37.482  1.00  0.00      B    O  
ATOM   1807  H1  HOH B 596      26.397  38.970  38.122  1.00  0.00      B    H  
ATOM   1808  H2  HOH B 596      27.016  37.459  38.013  1.00  0.00      B    H  
ATOM   1809  O   HOH B 597       0.425  34.574  12.376  1.00  0.00      B    O  
ATOM   1810  H1  HOH B 597      -0.365  34.057  12.020  1.00  0.00      B    H  
ATOM   1811  H2  HOH B 597       1.151  34.524  11.673  1.00  0.00      B    H  
ATOM   1812  O   HOH B 598      13.358  35.749   3.019  1.00  0.00      B    O  
ATOM   1813  H1  HOH B 598      12.481  36.279   2.886  1.00  0.00      B    H  
ATOM   1814  H2  HOH B 598      13.379  35.001   2.287  1.00  0.00      B    H  
ATOM   1815  O   HOH B 599      11.593  32.851  11.103  1.00  0.00      B    O  
ATOM   1816  H1  HOH B 599      11.105  32.088  11.548  1.00  0.00      B    H  
ATOM   1817  H2  HOH B 599      11.039  33.148  10.341  1.00  0.00      B    H  
ATOM   1818  O   HOH B 600       2.269  36.657   0.508  1.00  0.00      B    O  
ATOM   1819  H1  HOH B 600       1.717  36.096   1.196  1.00  0.00      B    H  
ATOM   1820  H2  HOH B 600       3.076  36.053   0.263  1.00  0.00      B    H  
ATOM   1821  O   HOH B 601      28.450  11.338  23.653  1.00  0.00      B    O  
ATOM   1822  H1  HOH B 601      27.786  11.465  22.992  1.00  0.00      B    H  
ATOM   1823  H2  HOH B 601      28.497  12.095  24.330  1.00  0.00      B    H  
ATOM   1824  O   HOH B 602       5.132   3.036  12.423  1.00  0.00      B    O  
ATOM   1825  H1  HOH B 602       4.658   3.870  12.181  1.00  0.00      B    H  
ATOM   1826  H2  HOH B 602       4.697   2.625  13.290  1.00  0.00      B    H  
ATOM   1827  O   HOH B 603      10.377  12.112  14.543  1.00  0.00      B    O  
ATOM   1828  H1  HOH B 603      10.083  12.578  15.447  1.00  0.00      B    H  
ATOM   1829  H2  HOH B 603       9.973  11.170  14.485  1.00  0.00      B    H  
ATOM   1830  O   HOH B 604       4.056  20.175   7.702  1.00  0.00      B    O  
ATOM   1831  H1  HOH B 604       4.653  20.268   6.848  1.00  0.00      B    H  
ATOM   1832  H2  HOH B 604       3.721  21.089   7.955  1.00  0.00      B    H  
ATOM   1833  O   HOH B 605      34.193  33.117  23.709  1.00  0.00      B    O  
ATOM   1834  H1  HOH B 605      33.489  33.774  23.985  1.00  0.00      B    H  
ATOM   1835  H2  HOH B 605      34.415  32.492  24.458  1.00  0.00      B    H  
ATOM   1836  O   HOH B 606      11.805  35.427  17.558  1.00  0.00      B    O  
ATOM   1837  H1  HOH B 606      12.563  35.447  16.933  1.00  0.00      B    H  
ATOM   1838  H2  HOH B 606      11.294  34.579  17.365  1.00  0.00      B    H  
ATOM   1839  O   HOH B 607       3.863   5.683   0.337  1.00  0.00      B    O  
ATOM   1840  H1  HOH B 607       4.234   4.796   0.155  1.00  0.00      B    H  
ATOM   1841  H2  HOH B 607       3.125   5.914  -0.362  1.00  0.00      B    H  
ATOM   1842  O   HOH B 608       8.905   6.519   5.209  1.00  0.00      B    O  
ATOM   1843  H1  HOH B 608       8.526   6.094   6.036  1.00  0.00      B    H  
ATOM   1844  H2  HOH B 608       9.858   6.213   5.185  1.00  0.00      B    H  
ATOM   1845  O   HOH B 609      20.409  34.916   6.808  1.00  0.00      B    O  
ATOM   1846  H1  HOH B 609      19.469  34.820   6.482  1.00  0.00      B    H  
ATOM   1847  H2  HOH B 609      20.913  34.113   6.554  1.00  0.00      B    H  
ATOM   1848  O   HOH B 610       3.250  36.518  34.381  1.00  0.00      B    O  
ATOM   1849  H1  HOH B 610       3.164  36.781  33.363  1.00  0.00      B    H  
ATOM   1850  H2  HOH B 610       2.296  36.479  34.774  1.00  0.00      B    H  
ATOM   1851  O   HOH B 611      32.720  37.931   2.601  1.00  0.00      B    O  
ATOM   1852  H1  HOH B 611      32.008  37.631   1.889  1.00  0.00      B    H  
ATOM   1853  H2  HOH B 611      33.360  37.164   2.655  1.00  0.00      B    H  
ATOM   1854  O   HOH B 612      13.378  18.406  27.935  1.00  0.00      B    O  
ATOM   1855  H1  HOH B 612      13.619  17.406  28.179  1.00  0.00      B    H  
ATOM   1856  H2  HOH B 612      13.777  18.677  27.085  1.00  0.00      B    H  
ATOM   1857  O   HOH B 613      31.679  15.657  31.557  1.00  0.00      B    O  
ATOM   1858  H1  HOH B 613      32.230  16.417  32.021  1.00  0.00      B    H  
ATOM   1859  H2  HOH B 613      31.296  15.118  32.307  1.00  0.00      B    H  
ATOM   1860  O   HOH B 614      13.508  10.494  34.906  1.00  0.00      B    O  
ATOM   1861  H1  HOH B 614      13.371  11.222  35.614  1.00  0.00      B    H  
ATOM   1862  H2  HOH B 614      13.762  10.837  33.987  1.00  0.00      B    H  
ATOM   1863  O   HOH B 615       9.502  30.839   8.472  1.00  0.00      B    O  
ATOM   1864  H1  HOH B 615       9.656  31.780   8.896  1.00  0.00      B    H  
ATOM   1865  H2  HOH B 615       9.979  30.154   9.060  1.00  0.00      B    H  
ATOM   1866  O   HOH B 616      34.503  13.822  32.932  1.00  0.00      B    O  
ATOM   1867  H1  HOH B 616      34.548  13.706  31.918  1.00  0.00      B    H  
ATOM   1868  H2  HOH B 616      34.941  14.766  33.136  1.00  0.00      B    H  
ATOM   1869  O   HOH B 617       7.110   8.488   3.450  1.00  0.00      B    O  
ATOM   1870  H1  HOH B 617       7.770   8.154   4.134  1.00  0.00      B    H  
ATOM   1871  H2  HOH B 617       6.652   7.684   3.036  1.00  0.00      B    H  
ATOM   1872  O   HOH B 618      13.876   7.094  18.048  1.00  0.00      B    O  
ATOM   1873  H1  HOH B 618      13.148   6.822  18.740  1.00  0.00      B    H  
ATOM   1874  H2  HOH B 618      14.768   6.810  18.492  1.00  0.00      B    H  
ATOM   1875  O   HOH B 619      11.731   3.859   7.750  1.00  0.00      B    O  
ATOM   1876  H1  HOH B 619      12.359   4.493   7.238  1.00  0.00      B    H  
ATOM   1877  H2  HOH B 619      11.777   4.115   8.719  1.00  0.00      B    H  
ATOM   1878  O   HOH B 620      26.607  22.192  34.387  1.00  0.00      B    O  
ATOM   1879  H1  HOH B 620      27.086  22.981  33.870  1.00  0.00      B    H  
ATOM   1880  H2  HOH B 620      26.367  21.465  33.731  1.00  0.00      B    H  
ATOM   1881  O   HOH B 621      17.405  23.046  22.889  1.00  0.00      B    O  
ATOM   1882  H1  HOH B 621      16.951  22.260  23.359  1.00  0.00      B    H  
ATOM   1883  H2  HOH B 621      17.203  23.883  23.425  1.00  0.00      B    H  
ATOM   1884  O   HOH B 622      17.749  25.945   0.612  1.00  0.00      B    O  
ATOM   1885  H1  HOH B 622      17.588  25.032   0.947  1.00  0.00      B    H  
ATOM   1886  H2  HOH B 622      16.997  26.232  -0.031  1.00  0.00      B    H  
ATOM   1887  O   HOH B 623       8.368   5.617  14.792  1.00  0.00      B    O  
ATOM   1888  H1  HOH B 623       7.728   4.848  14.834  1.00  0.00      B    H  
ATOM   1889  H2  HOH B 623       8.683   5.806  13.854  1.00  0.00      B    H  
ATOM   1890  O   HOH B 624      38.479  14.638   3.018  1.00  0.00      B    O  
ATOM   1891  H1  HOH B 624      38.449  13.841   3.661  1.00  0.00      B    H  
ATOM   1892  H2  HOH B 624      37.466  14.853   2.896  1.00  0.00      B    H  
ATOM   1893  O   HOH B 625      14.351  13.585  29.993  1.00  0.00      B    O  
ATOM   1894  H1  HOH B 625      15.268  13.668  30.528  1.00  0.00      B    H  
ATOM   1895  H2  HOH B 625      13.622  13.808  30.663  1.00  0.00      B    H  
ATOM   1896  O   HOH B 626      31.916   9.974   2.904  1.00  0.00      B    O  
ATOM   1897  H1  HOH B 626      31.673   9.086   3.274  1.00  0.00      B    H  
ATOM   1898  H2  HOH B 626      32.511   9.758   2.096  1.00  0.00      B    H  
ATOM   1899  O   HOH B 627      25.785  23.167  16.961  1.00  0.00      B    O  
ATOM   1900  H1  HOH B 627      25.700  23.125  17.974  1.00  0.00      B    H  
ATOM   1901  H2  HOH B 627      26.284  22.285  16.677  1.00  0.00      B    H  
ATOM   1902  O   HOH B 628      23.742  12.224  32.349  1.00  0.00      B    O  
ATOM   1903  H1  HOH B 628      23.763  12.990  31.745  1.00  0.00      B    H  
ATOM   1904  H2  HOH B 628      24.254  11.546  31.781  1.00  0.00      B    H  
ATOM   1905  O   HOH B 629       6.639   3.157  23.416  1.00  0.00      B    O  
ATOM   1906  H1  HOH B 629       6.957   2.265  23.073  1.00  0.00      B    H  
ATOM   1907  H2  HOH B 629       7.436   3.846  23.387  1.00  0.00      B    H  
ATOM   1908  O   HOH B 630      19.314  32.027   1.439  1.00  0.00      B    O  
ATOM   1909  H1  HOH B 630      19.132  31.661   0.493  1.00  0.00      B    H  
ATOM   1910  H2  HOH B 630      18.732  32.864   1.595  1.00  0.00      B    H  
ATOM   1911  O   HOH B 631      27.733  21.174  26.329  1.00  0.00      B    O  
ATOM   1912  H1  HOH B 631      26.937  21.306  26.980  1.00  0.00      B    H  
ATOM   1913  H2  HOH B 631      27.945  20.176  26.378  1.00  0.00      B    H  
ATOM   1914  O   HOH B 632      34.439  17.590   5.785  1.00  0.00      B    O  
ATOM   1915  H1  HOH B 632      33.699  18.203   5.566  1.00  0.00      B    H  
ATOM   1916  H2  HOH B 632      34.929  18.053   6.498  1.00  0.00      B    H  
ATOM   1917  O   HOH B 633      10.758  20.358  31.371  1.00  0.00      B    O  
ATOM   1918  H1  HOH B 633       9.982  20.470  30.720  1.00  0.00      B    H  
ATOM   1919  H2  HOH B 633      11.364  19.640  31.099  1.00  0.00      B    H  
ATOM   1920  O   HOH B 634       8.855  21.567  23.779  1.00  0.00      B    O  
ATOM   1921  H1  HOH B 634       9.286  22.505  23.825  1.00  0.00      B    H  
ATOM   1922  H2  HOH B 634       8.673  21.236  24.723  1.00  0.00      B    H  
ATOM   1923  O   HOH B 635      26.830   7.421  35.630  1.00  0.00      B    O  
ATOM   1924  H1  HOH B 635      26.888   6.396  35.795  1.00  0.00      B    H  
ATOM   1925  H2  HOH B 635      27.749   7.783  35.707  1.00  0.00      B    H  
ATOM   1926  O   HOH B 636      19.969   5.257  13.630  1.00  0.00      B    O  
ATOM   1927  H1  HOH B 636      20.071   4.692  14.515  1.00  0.00      B    H  
ATOM   1928  H2  HOH B 636      19.842   4.509  12.904  1.00  0.00      B    H  
ATOM   1929  O   HOH B 637      10.971  10.472  27.893  1.00  0.00      B    O  
ATOM   1930  H1  HOH B 637      10.240  10.013  28.357  1.00  0.00      B    H  
ATOM   1931  H2  HOH B 637      10.680  10.790  26.990  1.00  0.00      B    H  
ATOM   1932  O   HOH B 638      19.594   9.629   3.377  1.00  0.00      B    O  
ATOM   1933  H1  HOH B 638      19.776   9.335   4.329  1.00  0.00      B    H  
ATOM   1934  H2  HOH B 638      20.326   9.169   2.804  1.00  0.00      B    H  
ATOM   1935  O   HOH B 639      -0.025  22.508  35.208  1.00  0.00      B    O  
ATOM   1936  H1  HOH B 639       0.244  22.647  36.230  1.00  0.00      B    H  
ATOM   1937  H2  HOH B 639       0.347  23.311  34.729  1.00  0.00      B    H  
ATOM   1938  O   HOH B 640       2.750  11.543  16.787  1.00  0.00      B    O  
ATOM   1939  H1  HOH B 640       1.896  10.944  16.640  1.00  0.00      B    H  
ATOM   1940  H2  HOH B 640       2.672  12.362  16.149  1.00  0.00      B    H  
ATOM   1941  O   HOH B 641      11.563   1.175   1.520  1.00  0.00      B    O  
ATOM   1942  H1  HOH B 641      12.154   0.540   1.034  1.00  0.00      B    H  
ATOM   1943  H2  HOH B 641      11.761   0.980   2.540  1.00  0.00      B    H  
ATOM   1944  O   HOH B 642      38.088   0.217  10.787  1.00  0.00      B    O  
ATOM   1945  H1  HOH B 642      38.817   0.872  11.154  1.00  0.00      B    H  
ATOM   1946  H2  HOH B 642      37.220   0.184  11.358  1.00  0.00      B    H  
ATOM   1947  O   HOH B 643      24.402  18.192   3.233  1.00  0.00      B    O  
ATOM   1948  H1  HOH B 643      24.335  18.854   2.432  1.00  0.00      B    H  
ATOM   1949  H2  HOH B 643      23.436  18.053   3.598  1.00  0.00      B    H  
ATOM   1950  O   HOH B 644       0.373  14.648  16.729  1.00  0.00      B    O  
ATOM   1951  H1  HOH B 644      -0.341  13.995  16.941  1.00  0.00      B    H  
ATOM   1952  H2  HOH B 644       0.907  14.308  15.929  1.00  0.00      B    H  
ATOM   1953  O   HOH B 645       9.775  33.062  27.182  1.00  0.00      B    O  
ATOM   1954  H1  HOH B 645      10.715  32.802  27.336  1.00  0.00      B    H  
ATOM   1955  H2  HOH B 645       9.821  33.806  26.513  1.00  0.00      B    H  
ATOM   1956  O   HOH B 646      11.191  34.666   7.876  1.00  0.00      B    O  
ATOM   1957  H1  HOH B 646      11.243  34.549   6.923  1.00  0.00      B    H  
ATOM   1958  H2  HOH B 646      12.115  34.872   8.262  1.00  0.00      B    H  
ATOM   1959  O   HOH B 647      -0.145  27.928  20.918  1.00  0.00      B    O  
ATOM   1960  H1  HOH B 647       0.302  27.115  21.358  1.00  0.00      B    H  
ATOM   1961  H2  HOH B 647       0.528  28.551  20.440  1.00  0.00      B    H  
ATOM   1962  O   HOH B 648      26.551  19.103  28.928  1.00  0.00      B    O  
ATOM   1963  H1  HOH B 648      26.873  19.865  29.534  1.00  0.00      B    H  
ATOM   1964  H2  HOH B 648      27.257  18.926  28.234  1.00  0.00      B    H  
ATOM   1965  O   HOH B 649       6.573   9.491  37.084  1.00  0.00      B    O  
ATOM   1966  H1  HOH B 649       6.311   8.560  37.346  1.00  0.00      B    H  
ATOM   1967  H2  HOH B 649       5.776  10.027  37.352  1.00  0.00      B    H  
ATOM   1968  O   HOH B 650      37.347  30.379   7.579  1.00  0.00      B    O  
ATOM   1969  H1  HOH B 650      38.288  30.055   7.881  1.00  0.00      B    H  
ATOM   1970  H2  HOH B 650      37.512  31.374   7.327  1.00  0.00      B    H  
ATOM   1971  O   HOH B 651       9.349  19.805   0.116  1.00  0.00      B    O  
ATOM   1972  H1  HOH B 651       9.492  19.598   1.083  1.00  0.00      B    H  
ATOM   1973  H2  HOH B 651      10.076  19.479  -0.469  1.00  0.00      B    H  
ATOM   1974  O   HOH B 652      31.248  15.452  37.222  1.00  0.00      B    O  
ATOM   1975  H1  HOH B 652      31.975  14.871  36.818  1.00  0.00      B    H  
ATOM   1976  H2  HOH B 652      30.477  15.603  36.550  1.00  0.00      B    H  
ATOM   1977  O   HOH B 653      30.812  25.120  27.448  1.00  0.00      B    O  
ATOM   1978  H1  HOH B 653      31.405  24.558  26.854  1.00  0.00      B    H  
ATOM   1979  H2  HOH B 653      29.867  24.882  27.155  1.00  0.00      B    H  
ATOM   1980  O   HOH B 654       4.557  34.123  28.900  1.00  0.00      B    O  
ATOM   1981  H1  HOH B 654       4.766  33.646  29.784  1.00  0.00      B    H  
ATOM   1982  H2  HOH B 654       5.400  34.576  28.606  1.00  0.00      B    H  
ATOM   1983  O   HOH B 655      37.274  33.696   2.252  1.00  0.00      B    O  
ATOM   1984  H1  HOH B 655      37.384  32.989   2.981  1.00  0.00      B    H  
ATOM   1985  H2  HOH B 655      37.092  34.538   2.749  1.00  0.00      B    H  
ATOM   1986  O   HOH B 656      23.627  11.474  28.055  1.00  0.00      B    O  
ATOM   1987  H1  HOH B 656      24.044  11.437  28.964  1.00  0.00      B    H  
ATOM   1988  H2  HOH B 656      24.427  11.689  27.400  1.00  0.00      B    H  
ATOM   1989  O   HOH B 657      15.155  36.542  31.119  1.00  0.00      B    O  
ATOM   1990  H1  HOH B 657      15.753  36.094  30.453  1.00  0.00      B    H  
ATOM   1991  H2  HOH B 657      14.542  37.230  30.599  1.00  0.00      B    H  
ATOM   1992  O   HOH B 658      31.847  14.850   8.721  1.00  0.00      B    O  
ATOM   1993  H1  HOH B 658      31.048  14.280   8.919  1.00  0.00      B    H  
ATOM   1994  H2  HOH B 658      32.658  14.198   8.719  1.00  0.00      B    H  
ATOM   1995  O   HOH B 659      17.139  20.755  24.297  1.00  0.00      B    O  
ATOM   1996  H1  HOH B 659      17.817  20.014  24.218  1.00  0.00      B    H  
ATOM   1997  H2  HOH B 659      17.368  21.363  25.119  1.00  0.00      B    H  
ATOM   1998  O   HOH B 660       8.946  33.285  38.092  1.00  0.00      B    O  
ATOM   1999  H1  HOH B 660       9.863  32.815  38.038  1.00  0.00      B    H  
ATOM   2000  H2  HOH B 660       8.867  33.857  38.922  1.00  0.00      B    H  
ATOM   2001  O   HOH B 661      22.686  27.494  28.104  1.00  0.00      B    O  
ATOM   2002  H1  HOH B 661      22.291  27.548  29.041  1.00  0.00      B    H  
ATOM   2003  H2  HOH B 661      22.604  26.492  27.758  1.00  0.00      B    H  
ATOM   2004  O   HOH B 662       5.877  31.932   1.468  1.00  0.00      B    O  
ATOM   2005  H1  HOH B 662       5.885  32.033   0.490  1.00  0.00      B    H  
ATOM   2006  H2  HOH B 662       5.174  31.220   1.729  1.00  0.00      B    H  
ATOM   2007  O   HOH B 663       5.012  37.925  35.930  1.00  0.00      B    O  
ATOM   2008  H1  HOH B 663       5.825  37.355  36.019  1.00  0.00      B    H  
ATOM   2009  H2  HOH B 663       4.311  37.350  35.616  1.00  0.00      B    H  
ATOM   2010  O   HOH B 664      35.312  33.739  21.363  1.00  0.00      B    O  
ATOM   2011  H1  HOH B 664      35.094  34.727  21.263  1.00  0.00      B    H  
ATOM   2012  H2  HOH B 664      34.858  33.471  22.257  1.00  0.00      B    H  
ATOM   2013  O   HOH B 665      12.266   3.994  32.661  1.00  0.00      B    O  
ATOM   2014  H1  HOH B 665      11.518   3.296  32.497  1.00  0.00      B    H  
ATOM   2015  H2  HOH B 665      12.259   4.231  33.712  1.00  0.00      B    H  
ATOM   2016  O   HOH B 666      13.721  25.822  22.384  1.00  0.00      B    O  
ATOM   2017  H1  HOH B 666      13.418  24.907  22.490  1.00  0.00      B    H  
ATOM   2018  H2  HOH B 666      13.237  26.221  21.543  1.00  0.00      B    H  
ATOM   2019  O   HOH B 667      18.946  14.866  29.684  1.00  0.00      B    O  
ATOM   2020  H1  HOH B 667      19.071  15.259  30.607  1.00  0.00      B    H  
ATOM   2021  H2  HOH B 667      19.357  13.950  29.611  1.00  0.00      B    H  
ATOM   2022  O   HOH B 668      38.608  22.333  16.884  1.00  0.00      B    O  
ATOM   2023  H1  HOH B 668      38.832  21.834  16.006  1.00  0.00      B    H  
ATOM   2024  H2  HOH B 668      37.607  22.100  17.043  1.00  0.00      B    H  
ATOM   2025  O   HOH B 669       1.859  37.525  23.795  1.00  0.00      B    O  
ATOM   2026  H1  HOH B 669       1.307  38.366  23.780  1.00  0.00      B    H  
ATOM   2027  H2  HOH B 669       1.428  36.816  24.350  1.00  0.00      B    H  
ATOM   2028  O   HOH B 670      24.095   5.403  14.536  1.00  0.00      B    O  
ATOM   2029  H1  HOH B 670      23.494   5.909  15.257  1.00  0.00      B    H  
ATOM   2030  H2  HOH B 670      24.333   4.468  14.975  1.00  0.00      B    H  
ATOM   2031  O   HOH B 671       2.049  20.393  28.658  1.00  0.00      B    O  
ATOM   2032  H1  HOH B 671       1.280  20.255  29.376  1.00  0.00      B    H  
ATOM   2033  H2  HOH B 671       1.667  20.369  27.746  1.00  0.00      B    H  
ATOM   2034  O   HOH B 672      28.061  17.110  24.304  1.00  0.00      B    O  
ATOM   2035  H1  HOH B 672      28.779  17.490  23.757  1.00  0.00      B    H  
ATOM   2036  H2  HOH B 672      28.087  16.106  24.144  1.00  0.00      B    H  
ATOM   2037  O   HOH B 673      35.657  19.662  14.200  1.00  0.00      B    O  
ATOM   2038  H1  HOH B 673      36.056  18.787  14.482  1.00  0.00      B    H  
ATOM   2039  H2  HOH B 673      34.791  19.761  14.683  1.00  0.00      B    H  
ATOM   2040  O   HOH B 674      30.174  38.554   7.333  1.00  0.00      B    O  
ATOM   2041  H1  HOH B 674      30.545  39.489   6.947  1.00  0.00      B    H  
ATOM   2042  H2  HOH B 674      30.622  37.876   6.774  1.00  0.00      B    H  
ATOM   2043  O   HOH B 675      18.526   7.407  19.684  1.00  0.00      B    O  
ATOM   2044  H1  HOH B 675      19.066   7.794  20.501  1.00  0.00      B    H  
ATOM   2045  H2  HOH B 675      19.209   7.226  18.962  1.00  0.00      B    H  
ATOM   2046  O   HOH B 676      34.577  23.865  30.256  1.00  0.00      B    O  
ATOM   2047  H1  HOH B 676      33.704  23.769  30.735  1.00  0.00      B    H  
ATOM   2048  H2  HOH B 676      34.593  24.758  29.863  1.00  0.00      B    H  
ATOM   2049  O   HOH B 677      33.798  23.491  18.447  1.00  0.00      B    O  
ATOM   2050  H1  HOH B 677      32.841  23.307  18.081  1.00  0.00      B    H  
ATOM   2051  H2  HOH B 677      33.865  24.500  18.528  1.00  0.00      B    H  
ATOM   2052  O   HOH B 678      27.057  21.967  29.110  1.00  0.00      B    O  
ATOM   2053  H1  HOH B 678      26.973  22.951  29.182  1.00  0.00      B    H  
ATOM   2054  H2  HOH B 678      27.985  21.612  29.236  1.00  0.00      B    H  
ATOM   2055  O   HOH B 679      31.546  25.338  38.695  1.00  0.00      B    O  
ATOM   2056  H1  HOH B 679      31.158  26.223  38.365  1.00  0.00      B    H  
ATOM   2057  H2  HOH B 679      31.457  25.296  39.691  1.00  0.00      B    H  
ATOM   2058  O   HOH B 680       6.839  17.116   1.299  1.00  0.00      B    O  
ATOM   2059  H1  HOH B 680       7.455  16.676   0.617  1.00  0.00      B    H  
ATOM   2060  H2  HOH B 680       7.087  16.806   2.240  1.00  0.00      B    H  
ATOM   2061  O   HOH B 681      38.136   9.665  24.682  1.00  0.00      B    O  
ATOM   2062  H1  HOH B 681      38.519   8.978  24.052  1.00  0.00      B    H  
ATOM   2063  H2  HOH B 681      38.796   9.950  25.420  1.00  0.00      B    H  
ATOM   2064  O   HOH B 682      33.939  39.130   4.618  1.00  0.00      B    O  
ATOM   2065  H1  HOH B 682      33.344  39.173   5.432  1.00  0.00      B    H  
ATOM   2066  H2  HOH B 682      33.396  38.615   3.875  1.00  0.00      B    H  
ATOM   2067  O   HOH B 683      16.613   9.645  19.425  1.00  0.00      B    O  
ATOM   2068  H1  HOH B 683      16.991   8.738  19.282  1.00  0.00      B    H  
ATOM   2069  H2  HOH B 683      15.753   9.519  20.000  1.00  0.00      B    H  
ATOM   2070  O   HOH B 684      34.642  25.363  15.898  1.00  0.00      B    O  
ATOM   2071  H1  HOH B 684      34.030  24.615  16.259  1.00  0.00      B    H  
ATOM   2072  H2  HOH B 684      34.140  25.686  15.076  1.00  0.00      B    H  
ATOM   2073  O   HOH B 685      20.092  11.180   6.918  1.00  0.00      B    O  
ATOM   2074  H1  HOH B 685      19.437  11.706   6.347  1.00  0.00      B    H  
ATOM   2075  H2  HOH B 685      20.309  11.704   7.717  1.00  0.00      B    H  
ATOM   2076  O   HOH B 686       8.610  23.159  29.035  1.00  0.00      B    O  
ATOM   2077  H1  HOH B 686       7.924  22.411  29.184  1.00  0.00      B    H  
ATOM   2078  H2  HOH B 686       9.370  23.050  29.674  1.00  0.00      B    H  
ATOM   2079  O   HOH B 687       1.670   7.277   5.748  1.00  0.00      B    O  
ATOM   2080  H1  HOH B 687       2.592   6.956   5.319  1.00  0.00      B    H  
ATOM   2081  H2  HOH B 687       0.958   6.587   5.519  1.00  0.00      B    H  
ATOM   2082  O   HOH B 688      17.229  20.073   0.126  1.00  0.00      B    O  
ATOM   2083  H1  HOH B 688      17.303  20.341   1.097  1.00  0.00      B    H  
ATOM   2084  H2  HOH B 688      16.731  19.204   0.010  1.00  0.00      B    H  
ATOM   2085  O   HOH B 689      29.087  22.147  12.181  1.00  0.00      B    O  
ATOM   2086  H1  HOH B 689      30.068  21.986  12.269  1.00  0.00      B    H  
ATOM   2087  H2  HOH B 689      28.925  23.033  11.814  1.00  0.00      B    H  
ATOM   2088  O   HOH B 690       9.486  32.477   6.152  1.00  0.00      B    O  
ATOM   2089  H1  HOH B 690       9.320  32.452   7.154  1.00  0.00      B    H  
ATOM   2090  H2  HOH B 690       8.868  31.816   5.744  1.00  0.00      B    H  
ATOM   2091  O   HOH B 691      31.748  34.777   2.679  1.00  0.00      B    O  
ATOM   2092  H1  HOH B 691      31.941  34.118   1.930  1.00  0.00      B    H  
ATOM   2093  H2  HOH B 691      32.564  34.588   3.287  1.00  0.00      B    H  
ATOM   2094  O   HOH B 692      17.289  30.484   3.829  1.00  0.00      B    O  
ATOM   2095  H1  HOH B 692      17.349  31.480   3.590  1.00  0.00      B    H  
ATOM   2096  H2  HOH B 692      17.616  29.975   3.023  1.00  0.00      B    H  
ATOM   2097  O   HOH B 693      35.972   9.633  16.582  1.00  0.00      B    O  
ATOM   2098  H1  HOH B 693      35.008   9.413  16.965  1.00  0.00      B    H  
ATOM   2099  H2  HOH B 693      35.847  10.213  15.733  1.00  0.00      B    H  
ATOM   2100  O   HOH B 694      33.085  17.961  32.352  1.00  0.00      B    O  
ATOM   2101  H1  HOH B 694      33.073  18.938  32.415  1.00  0.00      B    H  
ATOM   2102  H2  HOH B 694      34.058  17.672  32.289  1.00  0.00      B    H  
ATOM   2103  O   HOH B 695      21.719  11.368  37.315  1.00  0.00      B    O  
ATOM   2104  H1  HOH B 695      22.164  11.082  38.173  1.00  0.00      B    H  
ATOM   2105  H2  HOH B 695      21.220  12.186  37.599  1.00  0.00      B    H  
ATOM   2106  O   HOH B 696      16.362   8.281   9.691  1.00  0.00      B    O  
ATOM   2107  H1  HOH B 696      17.344   8.034   9.638  1.00  0.00      B    H  
ATOM   2108  H2  HOH B 696      16.225   9.263   9.520  1.00  0.00      B    H  
ATOM   2109  O   HOH B 697      31.106   2.050  38.856  1.00  0.00      B    O  
ATOM   2110  H1  HOH B 697      32.107   2.073  39.116  1.00  0.00      B    H  
ATOM   2111  H2  HOH B 697      30.865   1.047  38.909  1.00  0.00      B    H  
ATOM   2112  O   HOH B 698       0.711   6.288  34.741  1.00  0.00      B    O  
ATOM   2113  H1  HOH B 698       0.921   6.447  33.719  1.00  0.00      B    H  
ATOM   2114  H2  HOH B 698       0.446   5.323  34.887  1.00  0.00      B    H  
ATOM   2115  O   HOH B 699      29.345  19.186  34.094  1.00  0.00      B    O  
ATOM   2116  H1  HOH B 699      30.012  18.444  34.199  1.00  0.00      B    H  
ATOM   2117  H2  HOH B 699      28.876  19.322  34.971  1.00  0.00      B    H  
ATOM   2118  O   HOH B 700      38.602  23.544  12.188  1.00  0.00      B    O  
ATOM   2119  H1  HOH B 700      39.518  23.177  12.092  1.00  0.00      B    H  
ATOM   2120  H2  HOH B 700      37.863  22.816  12.240  1.00  0.00      B    H  
ATOM   2121  O   HOH B 701      34.222  28.733  18.528  1.00  0.00      B    O  
ATOM   2122  H1  HOH B 701      35.074  28.779  19.065  1.00  0.00      B    H  
ATOM   2123  H2  HOH B 701      33.758  29.594  18.727  1.00  0.00      B    H  
ATOM   2124  O   HOH B 702      34.196  29.905  36.794  1.00  0.00      B    O  
ATOM   2125  H1  HOH B 702      33.590  29.158  36.651  1.00  0.00      B    H  
ATOM   2126  H2  HOH B 702      35.106  29.510  37.044  1.00  0.00      B    H  
ATOM   2127  O   HOH B 703      17.536   4.971   2.838  1.00  0.00      B    O  
ATOM   2128  H1  HOH B 703      18.271   5.467   2.375  1.00  0.00      B    H  
ATOM   2129  H2  HOH B 703      16.638   5.397   2.566  1.00  0.00      B    H  
ATOM   2130  O   HOH B 704      34.026  26.108  21.592  1.00  0.00      B    O  
ATOM   2131  H1  HOH B 704      34.925  25.889  21.269  1.00  0.00      B    H  
ATOM   2132  H2  HOH B 704      33.400  26.432  20.855  1.00  0.00      B    H  
ATOM   2133  O   HOH B 705      31.277   8.340  22.493  1.00  0.00      B    O  
ATOM   2134  H1  HOH B 705      31.861   8.622  21.741  1.00  0.00      B    H  
ATOM   2135  H2  HOH B 705      31.255   7.351  22.379  1.00  0.00      B    H  
ATOM   2136  O   HOH B 706      29.360  20.797  29.738  1.00  0.00      B    O  
ATOM   2137  H1  HOH B 706      29.593  21.743  29.598  1.00  0.00      B    H  
ATOM   2138  H2  HOH B 706      30.114  20.189  29.330  1.00  0.00      B    H  
ATOM   2139  O   HOH B 707      12.984  21.282   4.421  1.00  0.00      B    O  
ATOM   2140  H1  HOH B 707      12.355  21.933   4.074  1.00  0.00      B    H  
ATOM   2141  H2  HOH B 707      13.887  21.457   4.047  1.00  0.00      B    H  
ATOM   2142  O   HOH B 708      21.791  36.870   8.319  1.00  0.00      B    O  
ATOM   2143  H1  HOH B 708      21.336  36.164   7.748  1.00  0.00      B    H  
ATOM   2144  H2  HOH B 708      21.242  37.719   8.414  1.00  0.00      B    H  
ATOM   2145  O   HOH B 709       8.785  16.115  19.480  1.00  0.00      B    O  
ATOM   2146  H1  HOH B 709       8.193  16.173  18.652  1.00  0.00      B    H  
ATOM   2147  H2  HOH B 709       8.992  15.189  19.679  1.00  0.00      B    H  
ATOM   2148  O   HOH B 710      22.519  18.568  12.100  1.00  0.00      B    O  
ATOM   2149  H1  HOH B 710      22.188  17.756  12.642  1.00  0.00      B    H  
ATOM   2150  H2  HOH B 710      21.989  18.516  11.179  1.00  0.00      B    H  
ATOM   2151  O   HOH B 711      18.904  20.289  28.207  1.00  0.00      B    O  
ATOM   2152  H1  HOH B 711      19.456  19.659  27.524  1.00  0.00      B    H  
ATOM   2153  H2  HOH B 711      18.268  19.687  28.727  1.00  0.00      B    H  
ATOM   2154  O   HOH B 712      25.214  28.158  37.361  1.00  0.00      B    O  
ATOM   2155  H1  HOH B 712      25.046  28.609  38.286  1.00  0.00      B    H  
ATOM   2156  H2  HOH B 712      26.231  27.924  37.326  1.00  0.00      B    H  
ATOM   2157  O   HOH B 713      33.782  25.404  34.393  1.00  0.00      B    O  
ATOM   2158  H1  HOH B 713      32.883  24.941  34.455  1.00  0.00      B    H  
ATOM   2159  H2  HOH B 713      34.181  25.142  35.302  1.00  0.00      B    H  
ATOM   2160  O   HOH B 714       6.826  35.652  36.474  1.00  0.00      B    O  
ATOM   2161  H1  HOH B 714       7.130  35.940  37.362  1.00  0.00      B    H  
ATOM   2162  H2  HOH B 714       7.451  34.950  36.143  1.00  0.00      B    H  
ATOM   2163  O   HOH B 715      10.838  38.202  28.697  1.00  0.00      B    O  
ATOM   2164  H1  HOH B 715      10.184  37.457  28.615  1.00  0.00      B    H  
ATOM   2165  H2  HOH B 715      10.661  38.860  27.981  1.00  0.00      B    H  
ATOM   2166  O   HOH B 716      18.946  18.446  35.422  1.00  0.00      B    O  
ATOM   2167  H1  HOH B 716      18.959  19.282  36.000  1.00  0.00      B    H  
ATOM   2168  H2  HOH B 716      19.813  17.970  35.508  1.00  0.00      B    H  
ATOM   2169  O   HOH B 717      14.883   0.150   4.683  1.00  0.00      B    O  
ATOM   2170  H1  HOH B 717      14.683   1.127   4.756  1.00  0.00      B    H  
ATOM   2171  H2  HOH B 717      15.301  -0.158   5.574  1.00  0.00      B    H  
ATOM   2172  O   HOH B 718      21.967  10.921  18.123  1.00  0.00      B    O  
ATOM   2173  H1  HOH B 718      21.283  10.696  17.366  1.00  0.00      B    H  
ATOM   2174  H2  HOH B 718      22.884  10.572  17.821  1.00  0.00      B    H  
ATOM   2175  O   HOH B 719      36.887   1.628  17.616  1.00  0.00      B    O  
ATOM   2176  H1  HOH B 719      37.894   1.536  17.497  1.00  0.00      B    H  
ATOM   2177  H2  HOH B 719      36.427   1.522  16.686  1.00  0.00      B    H  
ATOM   2178  O   HOH B 720      18.686  11.786  32.505  1.00  0.00      B    O  
ATOM   2179  H1  HOH B 720      19.611  11.311  32.484  1.00  0.00      B    H  
ATOM   2180  H2  HOH B 720      18.586  12.166  33.459  1.00  0.00      B    H  
ATOM   2181  O   HOH B 721      24.720  10.438  36.607  1.00  0.00      B    O  
ATOM   2182  H1  HOH B 721      24.882  10.193  35.594  1.00  0.00      B    H  
ATOM   2183  H2  HOH B 721      23.905  10.992  36.615  1.00  0.00      B    H  
ATOM   2184  O   HOH B 722       7.033  24.779  32.502  1.00  0.00      B    O  
ATOM   2185  H1  HOH B 722       6.166  25.224  32.300  1.00  0.00      B    H  
ATOM   2186  H2  HOH B 722       6.945  23.784  32.295  1.00  0.00      B    H  
ATOM   2187  O   HOH B 723       4.923   3.517  38.083  1.00  0.00      B    O  
ATOM   2188  H1  HOH B 723       5.810   3.528  38.518  1.00  0.00      B    H  
ATOM   2189  H2  HOH B 723       4.533   2.611  38.190  1.00  0.00      B    H  
ATOM   2190  O   HOH B 724      33.145  20.891  36.668  1.00  0.00      B    O  
ATOM   2191  H1  HOH B 724      33.465  21.724  37.248  1.00  0.00      B    H  
ATOM   2192  H2  HOH B 724      32.131  20.927  36.678  1.00  0.00      B    H  
ATOM   2193  O   HOH B 725      32.891  22.174  28.597  1.00  0.00      B    O  
ATOM   2194  H1  HOH B 725      32.625  22.613  27.740  1.00  0.00      B    H  
ATOM   2195  H2  HOH B 725      33.714  22.722  28.922  1.00  0.00      B    H  
ATOM   2196  O   HOH B 726      10.455   3.717   0.523  1.00  0.00      B    O  
ATOM   2197  H1  HOH B 726      10.957   2.980   0.977  1.00  0.00      B    H  
ATOM   2198  H2  HOH B 726      11.079   4.508   0.373  1.00  0.00      B    H  
ATOM   2199  O   HOH B 727       2.638  23.880  33.073  1.00  0.00      B    O  
ATOM   2200  H1  HOH B 727       2.860  23.059  33.650  1.00  0.00      B    H  
ATOM   2201  H2  HOH B 727       1.976  24.417  33.559  1.00  0.00      B    H  
ATOM   2202  O   HOH B 728       7.470  30.339  32.759  1.00  0.00      B    O  
ATOM   2203  H1  HOH B 728       6.676  29.930  33.223  1.00  0.00      B    H  
ATOM   2204  H2  HOH B 728       7.325  30.202  31.772  1.00  0.00      B    H  
ATOM   2205  O   HOH B 729      14.981  23.057  32.806  1.00  0.00      B    O  
ATOM   2206  H1  HOH B 729      14.124  23.487  32.690  1.00  0.00      B    H  
ATOM   2207  H2  HOH B 729      15.379  23.027  31.871  1.00  0.00      B    H  
ATOM   2208  O   HOH B 730      32.631   8.912  34.688  1.00  0.00      B    O  
ATOM   2209  H1  HOH B 730      32.354   8.357  35.448  1.00  0.00      B    H  
ATOM   2210  H2  HOH B 730      32.213   9.902  34.782  1.00  0.00      B    H  
ATOM   2211  O   HOH B 731      30.544  26.174  23.791  1.00  0.00      B    O  
ATOM   2212  H1  HOH B 731      31.469  26.157  24.274  1.00  0.00      B    H  
ATOM   2213  H2  HOH B 731      29.786  26.220  24.469  1.00  0.00      B    H  
ATOM   2214  O   HOH B 732      12.326  21.104   1.307  1.00  0.00      B    O  
ATOM   2215  H1  HOH B 732      11.930  21.742   2.008  1.00  0.00      B    H  
ATOM   2216  H2  HOH B 732      12.149  21.538   0.408  1.00  0.00      B    H  
ATOM   2217  O   HOH B 733      13.514  25.941  29.215  1.00  0.00      B    O  
ATOM   2218  H1  HOH B 733      13.561  25.209  28.553  1.00  0.00      B    H  
ATOM   2219  H2  HOH B 733      14.218  26.629  28.868  1.00  0.00      B    H  
ATOM   2220  O   HOH B 734      10.043  29.394  16.904  1.00  0.00      B    O  
ATOM   2221  H1  HOH B 734       9.911  28.910  17.766  1.00  0.00      B    H  
ATOM   2222  H2  HOH B 734      10.700  30.066  17.179  1.00  0.00      B    H  
ATOM   2223  O   HOH B 735      25.063   3.758  19.749  1.00  0.00      B    O  
ATOM   2224  H1  HOH B 735      24.576   3.909  20.601  1.00  0.00      B    H  
ATOM   2225  H2  HOH B 735      24.886   4.602  19.111  1.00  0.00      B    H  
ATOM   2226  O   HOH B 736      15.654  17.881   2.813  1.00  0.00      B    O  
ATOM   2227  H1  HOH B 736      15.134  18.728   2.556  1.00  0.00      B    H  
ATOM   2228  H2  HOH B 736      16.069  18.005   3.713  1.00  0.00      B    H  
ATOM   2229  O   HOH B 737      38.493   7.966  12.820  1.00  0.00      B    O  
ATOM   2230  H1  HOH B 737      39.150   8.457  12.211  1.00  0.00      B    H  
ATOM   2231  H2  HOH B 737      38.365   8.590  13.537  1.00  0.00      B    H  
ATOM   2232  O   HOH B 738       2.408  19.086  18.724  1.00  0.00      B    O  
ATOM   2233  H1  HOH B 738       1.830  19.896  18.743  1.00  0.00      B    H  
ATOM   2234  H2  HOH B 738       2.849  19.066  17.758  1.00  0.00      B    H  
ATOM   2235  O   HOH B 739       3.121  30.832   8.426  1.00  0.00      B    O  
ATOM   2236  H1  HOH B 739       3.424  29.905   8.745  1.00  0.00      B    H  
ATOM   2237  H2  HOH B 739       3.965  31.381   8.444  1.00  0.00      B    H  
ATOM   2238  O   HOH B 740       6.791  18.389  24.992  1.00  0.00      B    O  
ATOM   2239  H1  HOH B 740       6.321  18.055  25.837  1.00  0.00      B    H  
ATOM   2240  H2  HOH B 740       7.674  17.868  24.938  1.00  0.00      B    H  
ATOM   2241  O   HOH B 741      31.789  29.146  30.117  1.00  0.00      B    O  
ATOM   2242  H1  HOH B 741      31.580  28.602  30.949  1.00  0.00      B    H  
ATOM   2243  H2  HOH B 741      32.490  29.886  30.297  1.00  0.00      B    H  
ATOM   2244  O   HOH B 742      15.046  16.321  15.146  1.00  0.00      B    O  
ATOM   2245  H1  HOH B 742      14.977  17.293  14.762  1.00  0.00      B    H  
ATOM   2246  H2  HOH B 742      14.401  16.177  15.947  1.00  0.00      B    H  
ATOM   2247  O   HOH B 743       8.727  23.655   9.318  1.00  0.00      B    O  
ATOM   2248  H1  HOH B 743       7.864  23.762   8.723  1.00  0.00      B    H  
ATOM   2249  H2  HOH B 743       9.441  23.231   8.744  1.00  0.00      B    H  
ATOM   2250  O   HOH B 744      13.799  33.066   1.480  1.00  0.00      B    O  
ATOM   2251  H1  HOH B 744      13.297  32.250   1.227  1.00  0.00      B    H  
ATOM   2252  H2  HOH B 744      14.269  33.447   0.609  1.00  0.00      B    H  
ATOM   2253  O   HOH B 745       1.320   0.776  33.663  1.00  0.00      B    O  
ATOM   2254  H1  HOH B 745       0.607   1.251  34.177  1.00  0.00      B    H  
ATOM   2255  H2  HOH B 745       1.011   0.832  32.686  1.00  0.00      B    H  
ATOM   2256  O   HOH B 746      29.089  32.679  14.739  1.00  0.00      B    O  
ATOM   2257  H1  HOH B 746      29.851  32.031  14.838  1.00  0.00      B    H  
ATOM   2258  H2  HOH B 746      28.744  32.781  13.811  1.00  0.00      B    H  
ATOM   2259  O   HOH B 747      28.876  27.145  31.211  1.00  0.00      B    O  
ATOM   2260  H1  HOH B 747      29.414  27.173  30.319  1.00  0.00      B    H  
ATOM   2261  H2  HOH B 747      28.351  27.985  31.162  1.00  0.00      B    H  
ATOM   2262  O   HOH B 748       7.176   2.585  27.679  1.00  0.00      B    O  
ATOM   2263  H1  HOH B 748       6.322   2.472  27.136  1.00  0.00      B    H  
ATOM   2264  H2  HOH B 748       7.567   1.676  27.997  1.00  0.00      B    H  
ATOM   2265  O   HOH B 749      38.195   9.716  30.741  1.00  0.00      B    O  
ATOM   2266  H1  HOH B 749      37.701   9.208  30.035  1.00  0.00      B    H  
ATOM   2267  H2  HOH B 749      39.155   9.441  30.712  1.00  0.00      B    H  
ATOM   2268  O   HOH B 750      26.500   5.308  29.392  1.00  0.00      B    O  
ATOM   2269  H1  HOH B 750      25.523   5.000  29.392  1.00  0.00      B    H  
ATOM   2270  H2  HOH B 750      26.727   5.645  28.511  1.00  0.00      B    H  
ATOM   2271  O   HOH B 751      23.759   3.966   4.441  1.00  0.00      B    O  
ATOM   2272  H1  HOH B 751      23.961   3.989   5.452  1.00  0.00      B    H  
ATOM   2273  H2  HOH B 751      23.919   4.947   4.109  1.00  0.00      B    H  
ATOM   2274  O   HOH B 752       9.517  33.329   9.434  1.00  0.00      B    O  
ATOM   2275  H1  HOH B 752      10.107  33.815   8.700  1.00  0.00      B    H  
ATOM   2276  H2  HOH B 752       8.617  33.781   9.431  1.00  0.00      B    H  
ATOM   2277  O   HOH B 753       0.787  18.615  14.349  1.00  0.00      B    O  
ATOM   2278  H1  HOH B 753       1.715  18.164  14.501  1.00  0.00      B    H  
ATOM   2279  H2  HOH B 753       0.304  18.354  15.206  1.00  0.00      B    H  
ATOM   2280  O   HOH B 754       0.980  38.442  38.169  1.00  0.00      B    O  
ATOM   2281  H1  HOH B 754       1.567  37.810  38.704  1.00  0.00      B    H  
ATOM   2282  H2  HOH B 754       0.060  38.036  37.996  1.00  0.00      B    H  
ATOM   2283  O   HOH B 755      34.330   6.937  19.621  1.00  0.00      B    O  
ATOM   2284  H1  HOH B 755      33.825   6.330  18.981  1.00  0.00      B    H  
ATOM   2285  H2  HOH B 755      34.137   6.570  20.612  1.00  0.00      B    H  
ATOM   2286  O   HOH B 756      34.788   2.163  36.212  1.00  0.00      B    O  
ATOM   2287  H1  HOH B 756      33.819   2.346  36.189  1.00  0.00      B    H  
ATOM   2288  H2  HOH B 756      34.999   1.278  36.705  1.00  0.00      B    H  
ATOM   2289  O   HOH B 757      36.827  13.738  24.920  1.00  0.00      B    O  
ATOM   2290  H1  HOH B 757      37.763  13.474  24.495  1.00  0.00      B    H  
ATOM   2291  H2  HOH B 757      36.290  14.359  24.348  1.00  0.00      B    H  
ATOM   2292  O   HOH B 758       2.980  22.319  14.456  1.00  0.00      B    O  
ATOM   2293  H1  HOH B 758       1.974  22.042  14.429  1.00  0.00      B    H  
ATOM   2294  H2  HOH B 758       3.245  22.372  15.382  1.00  0.00      B    H  
ATOM   2295  O   HOH B 759       2.529  12.794   4.185  1.00  0.00      B    O  
ATOM   2296  H1  HOH B 759       2.907  13.682   4.429  1.00  0.00      B    H  
ATOM   2297  H2  HOH B 759       2.332  12.861   3.201  1.00  0.00      B    H  
ATOM   2298  O   HOH B 760      23.791  20.415  28.713  1.00  0.00      B    O  
ATOM   2299  H1  HOH B 760      23.774  19.403  28.771  1.00  0.00      B    H  
ATOM   2300  H2  HOH B 760      23.952  20.743  29.673  1.00  0.00      B    H  
ATOM   2301  O   HOH B 761      13.983  38.277  34.180  1.00  0.00      B    O  
ATOM   2302  H1  HOH B 761      14.703  38.343  34.848  1.00  0.00      B    H  
ATOM   2303  H2  HOH B 761      14.137  38.901  33.371  1.00  0.00      B    H  
ATOM   2304  O   HOH B 762      29.170   3.193  33.829  1.00  0.00      B    O  
ATOM   2305  H1  HOH B 762      28.399   3.200  33.157  1.00  0.00      B    H  
ATOM   2306  H2  HOH B 762      29.531   2.238  33.824  1.00  0.00      B    H  
ATOM   2307  O   HOH B 763       6.842  38.255   9.936  1.00  0.00      B    O  
ATOM   2308  H1  HOH B 763       5.963  38.096  10.451  1.00  0.00      B    H  
ATOM   2309  H2  HOH B 763       6.674  38.401   8.969  1.00  0.00      B    H  
ATOM   2310  O   HOH B 764      10.282  23.895  24.017  1.00  0.00      B    O  
ATOM   2311  H1  HOH B 764       9.765  24.529  24.676  1.00  0.00      B    H  
ATOM   2312  H2  HOH B 764      11.079  23.527  24.418  1.00  0.00      B    H  
ATOM   2313  O   HOH B 765      25.547   9.368  34.063  1.00  0.00      B    O  
ATOM   2314  H1  HOH B 765      25.843   8.989  33.111  1.00  0.00      B    H  
ATOM   2315  H2  HOH B 765      25.787   8.601  34.701  1.00  0.00      B    H  
ATOM   2316  O   HOH B 766      33.035   4.330  13.793  1.00  0.00      B    O  
ATOM   2317  H1  HOH B 766      32.384   4.320  13.047  1.00  0.00      B    H  
ATOM   2318  H2  HOH B 766      32.967   3.491  14.381  1.00  0.00      B    H  
ATOM   2319  O   HOH B 767      22.147  35.328  23.429  1.00  0.00      B    O  
ATOM   2320  H1  HOH B 767      22.677  35.865  22.661  1.00  0.00      B    H  
ATOM   2321  H2  HOH B 767      22.415  34.340  23.390  1.00  0.00      B    H  
ATOM   2322  O   HOH B 768       4.592   7.177  22.344  1.00  0.00      B    O  
ATOM   2323  H1  HOH B 768       4.115   6.384  22.774  1.00  0.00      B    H  
ATOM   2324  H2  HOH B 768       4.219   7.287  21.344  1.00  0.00      B    H  
ATOM   2325  O   HOH B 769      28.046  20.733  36.179  1.00  0.00      B    O  
ATOM   2326  H1  HOH B 769      27.428  21.170  35.480  1.00  0.00      B    H  
ATOM   2327  H2  HOH B 769      27.534  20.636  37.043  1.00  0.00      B    H  
ATOM   2328  O   HOH B 770      24.182  38.344   8.274  1.00  0.00      B    O  
ATOM   2329  H1  HOH B 770      23.802  38.987   7.562  1.00  0.00      B    H  
ATOM   2330  H2  HOH B 770      23.624  37.490   8.336  1.00  0.00      B    H  
ATOM   2331  O   HOH B 771       9.259   4.988  10.438  1.00  0.00      B    O  
ATOM   2332  H1  HOH B 771      10.111   5.091  10.959  1.00  0.00      B    H  
ATOM   2333  H2  HOH B 771       8.638   4.344  11.010  1.00  0.00      B    H  
ATOM   2334  O   HOH B 772      14.919   7.201  38.704  1.00  0.00      B    O  
ATOM   2335  H1  HOH B 772      15.012   8.196  38.557  1.00  0.00      B    H  
ATOM   2336  H2  HOH B 772      14.273   6.903  37.965  1.00  0.00      B    H  
ATOM   2337  O   HOH B 773      29.917  23.784  36.682  1.00  0.00      B    O  
ATOM   2338  H1  HOH B 773      30.742  23.988  36.071  1.00  0.00      B    H  
ATOM   2339  H2  HOH B 773      30.084  24.059  37.606  1.00  0.00      B    H  
ATOM   2340  O   HOH B 774      34.151  33.708   6.336  1.00  0.00      B    O  
ATOM   2341  H1  HOH B 774      35.136  33.545   6.516  1.00  0.00      B    H  
ATOM   2342  H2  HOH B 774      33.936  33.664   5.356  1.00  0.00      B    H  
ATOM   2343  O   HOH B 775      23.306  33.581  16.310  1.00  0.00      B    O  
ATOM   2344  H1  HOH B 775      22.974  34.379  15.808  1.00  0.00      B    H  
ATOM   2345  H2  HOH B 775      24.233  33.855  16.634  1.00  0.00      B    H  
ATOM   2346  O   HOH B 776      29.739   8.898   6.307  1.00  0.00      B    O  
ATOM   2347  H1  HOH B 776      30.052   8.282   7.004  1.00  0.00      B    H  
ATOM   2348  H2  HOH B 776      28.710   8.995   6.348  1.00  0.00      B    H  
ATOM   2349  O   HOH B 777      20.700  38.708  36.162  1.00  0.00      B    O  
ATOM   2350  H1  HOH B 777      19.782  38.557  36.648  1.00  0.00      B    H  
ATOM   2351  H2  HOH B 777      21.407  38.311  36.715  1.00  0.00      B    H  
ATOM   2352  O   HOH B 778      37.126   6.540   7.077  1.00  0.00      B    O  
ATOM   2353  H1  HOH B 778      37.902   6.090   7.551  1.00  0.00      B    H  
ATOM   2354  H2  HOH B 778      36.926   7.386   7.558  1.00  0.00      B    H  
ATOM   2355  O   HOH B 779      25.539   0.447   2.542  1.00  0.00      B    O  
ATOM   2356  H1  HOH B 779      26.042   0.874   1.706  1.00  0.00      B    H  
ATOM   2357  H2  HOH B 779      26.199   0.611   3.314  1.00  0.00      B    H  
ATOM   2358  O   HOH B 780      15.879  25.917  31.206  1.00  0.00      B    O  
ATOM   2359  H1  HOH B 780      15.207  26.687  30.994  1.00  0.00      B    H  
ATOM   2360  H2  HOH B 780      15.470  25.088  30.850  1.00  0.00      B    H  
ATOM   2361  O   HOH B 781      17.460  23.201   0.870  1.00  0.00      B    O  
ATOM   2362  H1  HOH B 781      16.765  22.979   0.138  1.00  0.00      B    H  
ATOM   2363  H2  HOH B 781      18.305  22.665   0.691  1.00  0.00      B    H  
ATOM   2364  O   HOH B 782      36.214  37.554   4.876  1.00  0.00      B    O  
ATOM   2365  H1  HOH B 782      35.734  38.337   4.530  1.00  0.00      B    H  
ATOM   2366  H2  HOH B 782      36.591  37.903   5.731  1.00  0.00      B    H  
ATOM   2367  O   HOH B 783      25.256  10.678  30.883  1.00  0.00      B    O  
ATOM   2368  H1  HOH B 783      25.506   9.751  30.514  1.00  0.00      B    H  
ATOM   2369  H2  HOH B 783      26.090  11.218  30.959  1.00  0.00      B    H  
ATOM   2370  O   HOH B 784      24.405   9.053  23.493  1.00  0.00      B    O  
ATOM   2371  H1  HOH B 784      24.075  10.007  23.662  1.00  0.00      B    H  
ATOM   2372  H2  HOH B 784      24.330   8.876  22.527  1.00  0.00      B    H  
ATOM   2373  O   HOH B 785      19.790   6.335  29.509  1.00  0.00      B    O  
ATOM   2374  H1  HOH B 785      19.808   6.431  28.497  1.00  0.00      B    H  
ATOM   2375  H2  HOH B 785      19.644   5.353  29.760  1.00  0.00      B    H  
ATOM   2376  O   HOH B 786      14.965  24.030  24.811  1.00  0.00      B    O  
ATOM   2377  H1  HOH B 786      15.789  24.677  24.656  1.00  0.00      B    H  
ATOM   2378  H2  HOH B 786      14.689  23.618  23.959  1.00  0.00      B    H  
ATOM   2379  O   HOH B 787       3.584   3.971  21.883  1.00  0.00      B    O  
ATOM   2380  H1  HOH B 787       3.202   3.095  22.228  1.00  0.00      B    H  
ATOM   2381  H2  HOH B 787       4.400   3.703  21.331  1.00  0.00      B    H  
ATOM   2382  O   HOH B 788       6.917  15.133   6.413  1.00  0.00      B    O  
ATOM   2383  H1  HOH B 788       7.201  16.077   6.508  1.00  0.00      B    H  
ATOM   2384  H2  HOH B 788       7.027  14.786   7.350  1.00  0.00      B    H  
ATOM   2385  O   HOH B 789      20.720  23.494  30.758  1.00  0.00      B    O  
ATOM   2386  H1  HOH B 789      19.713  23.832  30.652  1.00  0.00      B    H  
ATOM   2387  H2  HOH B 789      20.762  22.567  30.313  1.00  0.00      B    H  
ATOM   2388  O   HOH B 790      22.726  21.886  22.350  1.00  0.00      B    O  
ATOM   2389  H1  HOH B 790      22.490  22.060  23.320  1.00  0.00      B    H  
ATOM   2390  H2  HOH B 790      23.292  22.664  22.020  1.00  0.00      B    H  
ATOM   2391  O   HOH B 791       5.305  36.463   3.008  1.00  0.00      B    O  
ATOM   2392  H1  HOH B 791       4.294  36.414   3.184  1.00  0.00      B    H  
ATOM   2393  H2  HOH B 791       5.685  35.505   3.057  1.00  0.00      B    H  
ATOM   2394  O   HOH B 792      27.287  34.004   2.220  1.00  0.00      B    O  
ATOM   2395  H1  HOH B 792      27.041  33.694   3.144  1.00  0.00      B    H  
ATOM   2396  H2  HOH B 792      28.241  33.808   2.151  1.00  0.00      B    H  
ATOM   2397  O   HOH B 793      10.625  15.998  22.414  1.00  0.00      B    O  
ATOM   2398  H1  HOH B 793      10.107  15.210  22.768  1.00  0.00      B    H  
ATOM   2399  H2  HOH B 793      10.239  16.267  21.511  1.00  0.00      B    H  
ATOM   2400  O   HOH B 794      38.997  20.928  10.525  1.00  0.00      B    O  
ATOM   2401  H1  HOH B 794      39.816  21.152  11.048  1.00  0.00      B    H  
ATOM   2402  H2  HOH B 794      38.173  21.271  10.932  1.00  0.00      B    H  
ATOM   2403  O   HOH B 795      22.755  15.642   3.786  1.00  0.00      B    O  
ATOM   2404  H1  HOH B 795      22.227  16.258   4.373  1.00  0.00      B    H  
ATOM   2405  H2  HOH B 795      23.714  15.793   3.964  1.00  0.00      B    H  
ATOM   2406  O   HOH B 796       4.466  25.711  32.248  1.00  0.00      B    O  
ATOM   2407  H1  HOH B 796       3.777  24.942  32.383  1.00  0.00      B    H  
ATOM   2408  H2  HOH B 796       4.329  26.330  33.061  1.00  0.00      B    H  
ATOM   2409  O   HOH B 797      19.839  37.128  11.591  1.00  0.00      B    O  
ATOM   2410  H1  HOH B 797      18.939  36.756  11.403  1.00  0.00      B    H  
ATOM   2411  H2  HOH B 797      20.517  36.939  10.892  1.00  0.00      B    H  
ATOM   2412  O   HOH B 798      37.334  23.164   7.729  1.00  0.00      B    O  
ATOM   2413  H1  HOH B 798      38.285  22.999   7.673  1.00  0.00      B    H  
ATOM   2414  H2  HOH B 798      36.902  22.796   6.978  1.00  0.00      B    H  
ATOM   2415  O   HOH B 799       5.948  24.785  28.559  1.00  0.00      B    O  
ATOM   2416  H1  HOH B 799       6.459  23.958  28.339  1.00  0.00      B    H  
ATOM   2417  H2  HOH B 799       4.949  24.527  28.540  1.00  0.00      B    H  
ATOM   2418  O   HOH B 800      26.437  31.187  34.253  1.00  0.00      B    O  
ATOM   2419  H1  HOH B 800      25.784  30.472  34.700  1.00  0.00      B    H  
ATOM   2420  H2  HOH B 800      25.902  31.523  33.454  1.00  0.00      B    H  
ATOM   2421  O   HOH B 801      24.647  12.828   2.047  1.00  0.00      B    O  
ATOM   2422  H1  HOH B 801      25.386  13.100   2.672  1.00  0.00      B    H  
ATOM   2423  H2  HOH B 801      25.049  12.304   1.248  1.00  0.00      B    H  
ATOM   2424  O   HOH B 802      18.166  35.672   5.638  1.00  0.00      B    O  
ATOM   2425  H1  HOH B 802      18.152  36.693   5.624  1.00  0.00      B    H  
ATOM   2426  H2  HOH B 802      17.225  35.458   5.897  1.00  0.00      B    H  
ATOM   2427  O   HOH B 803      22.779  19.633  32.206  1.00  0.00      B    O  
ATOM   2428  H1  HOH B 803      23.629  20.082  31.883  1.00  0.00      B    H  
ATOM   2429  H2  HOH B 803      22.218  20.369  32.657  1.00  0.00      B    H  
ATOM   2430  O   HOH B 804      13.683  28.789  16.314  1.00  0.00      B    O  
ATOM   2431  H1  HOH B 804      14.018  29.059  15.388  1.00  0.00      B    H  
ATOM   2432  H2  HOH B 804      13.790  29.615  16.897  1.00  0.00      B    H  
ATOM   2433  O   HOH B 805      11.250   5.434   4.896  1.00  0.00      B    O  
ATOM   2434  H1  HOH B 805      12.091   5.709   4.456  1.00  0.00      B    H  
ATOM   2435  H2  HOH B 805      11.081   4.477   4.596  1.00  0.00      B    H  
ATOM   2436  O   HOH B 806      21.344  13.544  18.357  1.00  0.00      B    O  
ATOM   2437  H1  HOH B 806      21.327  13.923  19.314  1.00  0.00      B    H  
ATOM   2438  H2  HOH B 806      21.515  12.579  18.372  1.00  0.00      B    H  
ATOM   2439  O   HOH B 807      23.037  10.999  20.554  1.00  0.00      B    O  
ATOM   2440  H1  HOH B 807      22.400  11.548  21.112  1.00  0.00      B    H  
ATOM   2441  H2  HOH B 807      22.631  10.929  19.577  1.00  0.00      B    H  
ATOM   2442  O   HOH B 808      36.912  21.582  12.601  1.00  0.00      B    O  
ATOM   2443  H1  HOH B 808      36.586  20.848  13.268  1.00  0.00      B    H  
ATOM   2444  H2  HOH B 808      36.122  22.055  12.302  1.00  0.00      B    H  
ATOM   2445  O   HOH B 809      26.678  18.529   0.915  1.00  0.00      B    O  
ATOM   2446  H1  HOH B 809      26.772  17.538   1.002  1.00  0.00      B    H  
ATOM   2447  H2  HOH B 809      25.669  18.743   0.739  1.00  0.00      B    H  
ATOM   2448  O   HOH B 810      32.144   7.833  28.346  1.00  0.00      B    O  
ATOM   2449  H1  HOH B 810      32.123   8.491  27.559  1.00  0.00      B    H  
ATOM   2450  H2  HOH B 810      31.319   7.199  28.298  1.00  0.00      B    H  
ATOM   2451  O   HOH B 811      24.264  20.512  18.658  1.00  0.00      B    O  
ATOM   2452  H1  HOH B 811      24.909  21.203  19.001  1.00  0.00      B    H  
ATOM   2453  H2  HOH B 811      24.343  19.651  19.224  1.00  0.00      B    H  
ATOM   2454  O   HOH B 812      27.401  33.049  20.280  1.00  0.00      B    O  
ATOM   2455  H1  HOH B 812      27.056  33.967  20.537  1.00  0.00      B    H  
ATOM   2456  H2  HOH B 812      28.274  32.918  20.759  1.00  0.00      B    H  
ATOM   2457  O   HOH B 813      17.862  20.449   2.618  1.00  0.00      B    O  
ATOM   2458  H1  HOH B 813      18.083  19.888   3.476  1.00  0.00      B    H  
ATOM   2459  H2  HOH B 813      18.546  21.142   2.490  1.00  0.00      B    H  
ATOM   2460  O   HOH B 814      29.373   5.717  13.283  1.00  0.00      B    O  
ATOM   2461  H1  HOH B 814      29.225   4.666  13.283  1.00  0.00      B    H  
ATOM   2462  H2  HOH B 814      28.524   6.124  12.837  1.00  0.00      B    H  
ATOM   2463  O   HOH B 815      21.499   4.143   6.986  1.00  0.00      B    O  
ATOM   2464  H1  HOH B 815      22.520   4.177   6.950  1.00  0.00      B    H  
ATOM   2465  H2  HOH B 815      21.261   4.115   7.978  1.00  0.00      B    H  
ATOM   2466  O   HOH B 816      19.066   6.635   1.260  1.00  0.00      B    O  
ATOM   2467  H1  HOH B 816      18.314   6.415   0.519  1.00  0.00      B    H  
ATOM   2468  H2  HOH B 816      19.443   7.590   1.048  1.00  0.00      B    H  
ATOM   2469  O   HOH B 817      27.843  29.581   7.048  1.00  0.00      B    O  
ATOM   2470  H1  HOH B 817      28.563  28.943   7.314  1.00  0.00      B    H  
ATOM   2471  H2  HOH B 817      26.935  29.128   7.351  1.00  0.00      B    H  
ATOM   2472  O   HOH B 818       9.997  13.553  16.943  1.00  0.00      B    O  
ATOM   2473  H1  HOH B 818      10.522  14.335  16.586  1.00  0.00      B    H  
ATOM   2474  H2  HOH B 818      10.467  13.003  17.667  1.00  0.00      B    H  
ATOM   2475  O   HOH B 819       5.911  20.463   5.407  1.00  0.00      B    O  
ATOM   2476  H1  HOH B 819       6.160  21.292   4.855  1.00  0.00      B    H  
ATOM   2477  H2  HOH B 819       6.126  19.658   4.814  1.00  0.00      B    H  
ATOM   2478  O   HOH B 820      34.023  33.834   3.831  1.00  0.00      B    O  
ATOM   2479  H1  HOH B 820      34.746  34.512   3.421  1.00  0.00      B    H  
ATOM   2480  H2  HOH B 820      34.260  32.918   3.503  1.00  0.00      B    H  
ATOM   2481  O   HOH B 821      25.145   8.700  12.042  1.00  0.00      B    O  
ATOM   2482  H1  HOH B 821      25.112   9.181  12.936  1.00  0.00      B    H  
ATOM   2483  H2  HOH B 821      24.998   9.330  11.267  1.00  0.00      B    H  
ATOM   2484  O   HOH B 822       7.217   2.687   7.769  1.00  0.00      B    O  
ATOM   2485  H1  HOH B 822       6.422   2.968   8.350  1.00  0.00      B    H  
ATOM   2486  H2  HOH B 822       7.973   2.613   8.358  1.00  0.00      B    H  
ATOM   2487  O   HOH B 823      24.515   9.325  14.695  1.00  0.00      B    O  
ATOM   2488  H1  HOH B 823      23.580   9.349  14.339  1.00  0.00      B    H  
ATOM   2489  H2  HOH B 823      24.765  10.308  14.633  1.00  0.00      B    H  
ATOM   2490  O   HOH B 824      16.234  14.748   3.999  1.00  0.00      B    O  
ATOM   2491  H1  HOH B 824      16.658  14.978   3.112  1.00  0.00      B    H  
ATOM   2492  H2  HOH B 824      16.014  13.781   4.056  1.00  0.00      B    H  
ATOM   2493  O   HOH B 825      24.872   5.949  18.338  1.00  0.00      B    O  
ATOM   2494  H1  HOH B 825      24.107   6.123  17.690  1.00  0.00      B    H  
ATOM   2495  H2  HOH B 825      25.648   6.541  17.960  1.00  0.00      B    H  
ATOM   2496  O   HOH B 826      21.758  27.022  37.126  1.00  0.00      B    O  
ATOM   2497  H1  HOH B 826      22.434  26.376  36.668  1.00  0.00      B    H  
ATOM   2498  H2  HOH B 826      20.988  26.478  37.400  1.00  0.00      B    H  
ATOM   2499  O   HOH B 827       4.566  26.962  25.394  1.00  0.00      B    O  
ATOM   2500  H1  HOH B 827       4.498  27.348  26.367  1.00  0.00      B    H  
ATOM   2501  H2  HOH B 827       4.141  26.044  25.451  1.00  0.00      B    H  
ATOM   2502  O   HOH B 828      11.075  34.808  12.995  1.00  0.00      B    O  
ATOM   2503  H1  HOH B 828      10.568  35.514  12.479  1.00  0.00      B    H  
ATOM   2504  H2  HOH B 828      11.102  34.032  12.315  1.00  0.00      B    H  
ATOM   2505  O   HOH B 829      26.852  31.114  10.670  1.00  0.00      B    O  
ATOM   2506  H1  HOH B 829      26.754  30.154  10.869  1.00  0.00      B    H  
ATOM   2507  H2  HOH B 829      26.376  31.342   9.766  1.00  0.00      B    H  
ATOM   2508  O   HOH B 830       4.575  28.013   6.123  1.00  0.00      B    O  
ATOM   2509  H1  HOH B 830       3.762  28.027   5.494  1.00  0.00      B    H  
ATOM   2510  H2  HOH B 830       5.331  27.452   5.742  1.00  0.00      B    H  
ATOM   2511  O   HOH B 831       0.727   9.893  27.003  1.00  0.00      B    O  
ATOM   2512  H1  HOH B 831       0.572   9.185  27.706  1.00  0.00      B    H  
ATOM   2513  H2  HOH B 831       1.456   9.563  26.419  1.00  0.00      B    H  
ATOM   2514  O   HOH B 832       2.868  17.263  29.642  1.00  0.00      B    O  
ATOM   2515  H1  HOH B 832       3.076  16.462  30.224  1.00  0.00      B    H  
ATOM   2516  H2  HOH B 832       3.588  18.004  29.671  1.00  0.00      B    H  
ATOM   2517  O   HOH B 833       9.086  26.879  36.285  1.00  0.00      B    O  
ATOM   2518  H1  HOH B 833       9.186  26.574  37.240  1.00  0.00      B    H  
ATOM   2519  H2  HOH B 833       9.241  26.064  35.609  1.00  0.00      B    H  
ATOM   2520  O   HOH B 834      25.515  11.602  21.555  1.00  0.00      B    O  
ATOM   2521  H1  HOH B 834      24.710  11.278  21.005  1.00  0.00      B    H  
ATOM   2522  H2  HOH B 834      26.307  11.013  21.260  1.00  0.00      B    H  
ATOM   2523  O   HOH B 835       3.219   3.398  32.895  1.00  0.00      B    O  
ATOM   2524  H1  HOH B 835       2.450   3.497  33.580  1.00  0.00      B    H  
ATOM   2525  H2  HOH B 835       2.843   2.781  32.169  1.00  0.00      B    H  
ATOM   2526  O   HOH B 836      28.997  17.207  15.120  1.00  0.00      B    O  
ATOM   2527  H1  HOH B 836      29.267  18.074  14.621  1.00  0.00      B    H  
ATOM   2528  H2  HOH B 836      27.982  17.187  14.993  1.00  0.00      B    H  
ATOM   2529  O   HOH B 837      36.791   2.079  28.895  1.00  0.00      B    O  
ATOM   2530  H1  HOH B 837      37.166   1.665  29.733  1.00  0.00      B    H  
ATOM   2531  H2  HOH B 837      35.863   2.542  29.092  1.00  0.00      B    H  
ATOM   2532  O   HOH B 838      14.958  20.166   1.550  1.00  0.00      B    O  
ATOM   2533  H1  HOH B 838      14.117  20.670   1.712  1.00  0.00      B    H  
ATOM   2534  H2  HOH B 838      15.380  20.416   0.668  1.00  0.00      B    H  
ATOM   2535  O   HOH B 839       4.050  21.997  34.305  1.00  0.00      B    O  
ATOM   2536  H1  HOH B 839       4.478  21.075  34.316  1.00  0.00      B    H  
ATOM   2537  H2  HOH B 839       3.607  22.153  35.203  1.00  0.00      B    H  
ATOM   2538  O   HOH B 840      15.125  25.254  13.539  1.00  0.00      B    O  
ATOM   2539  H1  HOH B 840      14.574  24.459  13.178  1.00  0.00      B    H  
ATOM   2540  H2  HOH B 840      16.037  25.082  13.082  1.00  0.00      B    H  
ATOM   2541  O   HOH B 841      28.703   8.205  19.145  1.00  0.00      B    O  
ATOM   2542  H1  HOH B 841      29.531   8.051  18.570  1.00  0.00      B    H  
ATOM   2543  H2  HOH B 841      28.723   7.352  19.743  1.00  0.00      B    H  
ATOM   2544  O   HOH B 842       2.616  12.013  27.990  1.00  0.00      B    O  
ATOM   2545  H1  HOH B 842       3.381  11.393  27.952  1.00  0.00      B    H  
ATOM   2546  H2  HOH B 842       1.789  11.525  27.649  1.00  0.00      B    H  
ATOM   2547  O   HOH B 843      26.716  37.858  26.500  1.00  0.00      B    O  
ATOM   2548  H1  HOH B 843      26.738  38.812  26.720  1.00  0.00      B    H  
ATOM   2549  H2  HOH B 843      26.958  37.478  27.415  1.00  0.00      B    H  
ATOM   2550  O   HOH B 844      21.843  37.664  33.734  1.00  0.00      B    O  
ATOM   2551  H1  HOH B 844      21.236  37.024  33.232  1.00  0.00      B    H  
ATOM   2552  H2  HOH B 844      21.495  37.900  34.693  1.00  0.00      B    H  
ATOM   2553  O   HOH B 845       1.018   4.184  11.482  1.00  0.00      B    O  
ATOM   2554  H1  HOH B 845       0.951   4.892  12.261  1.00  0.00      B    H  
ATOM   2555  H2  HOH B 845       1.073   3.253  11.875  1.00  0.00      B    H  
ATOM   2556  O   HOH B 846      21.196  20.323  38.362  1.00  0.00      B    O  
ATOM   2557  H1  HOH B 846      21.518  19.371  38.415  1.00  0.00      B    H  
ATOM   2558  H2  HOH B 846      20.296  20.312  37.950  1.00  0.00      B    H  
ATOM   2559  O   HOH B 847       0.835   3.055   6.457  1.00  0.00      B    O  
ATOM   2560  H1  HOH B 847      -0.142   2.824   6.580  1.00  0.00      B    H  
ATOM   2561  H2  HOH B 847       1.010   3.784   7.079  1.00  0.00      B    H  
ATOM   2562  O   HOH B 848      23.202  18.655  34.871  1.00  0.00      B    O  
ATOM   2563  H1  HOH B 848      23.189  19.529  35.404  1.00  0.00      B    H  
ATOM   2564  H2  HOH B 848      22.839  18.884  33.934  1.00  0.00      B    H  
ATOM   2565  O   HOH B 849       8.435   9.813   9.440  1.00  0.00      B    O  
ATOM   2566  H1  HOH B 849       7.728  10.247  10.068  1.00  0.00      B    H  
ATOM   2567  H2  HOH B 849       8.232  10.060   8.509  1.00  0.00      B    H  
ATOM   2568  O   HOH B 850      13.422   8.942   3.972  1.00  0.00      B    O  
ATOM   2569  H1  HOH B 850      13.480   9.811   3.466  1.00  0.00      B    H  
ATOM   2570  H2  HOH B 850      12.559   8.489   3.693  1.00  0.00      B    H  
ATOM   2571  O   HOH B 851      15.255  37.675   2.411  1.00  0.00      B    O  
ATOM   2572  H1  HOH B 851      14.593  37.014   2.661  1.00  0.00      B    H  
ATOM   2573  H2  HOH B 851      15.302  38.321   3.198  1.00  0.00      B    H  
ATOM   2574  O   HOH B 852      38.328  13.957  20.485  1.00  0.00      B    O  
ATOM   2575  H1  HOH B 852      37.960  14.264  19.593  1.00  0.00      B    H  
ATOM   2576  H2  HOH B 852      39.285  14.319  20.582  1.00  0.00      B    H  
ATOM   2577  O   HOH B 853      10.287  37.548  18.769  1.00  0.00      B    O  
ATOM   2578  H1  HOH B 853      10.717  36.651  18.531  1.00  0.00      B    H  
ATOM   2579  H2  HOH B 853      10.261  37.724  19.734  1.00  0.00      B    H  
ATOM   2580  O   HOH B 854       0.190   5.175   8.207  1.00  0.00      B    O  
ATOM   2581  H1  HOH B 854      -0.429   4.858   8.931  1.00  0.00      B    H  
ATOM   2582  H2  HOH B 854       1.072   5.021   8.647  1.00  0.00      B    H  
ATOM   2583  O   HOH B 855       1.106  12.623  12.528  1.00  0.00      B    O  
ATOM   2584  H1  HOH B 855       1.759  13.238  11.992  1.00  0.00      B    H  
ATOM   2585  H2  HOH B 855       0.368  12.315  11.911  1.00  0.00      B    H  
ATOM   2586  O   HOH B 856      33.534   9.239   0.621  1.00  0.00      B    O  
ATOM   2587  H1  HOH B 856      34.403   9.700   0.926  1.00  0.00      B    H  
ATOM   2588  H2  HOH B 856      33.273   9.700  -0.293  1.00  0.00      B    H  
ATOM   2589  O   HOH B 857      29.410  12.141  33.390  1.00  0.00      B    O  
ATOM   2590  H1  HOH B 857      28.466  12.086  33.241  1.00  0.00      B    H  
ATOM   2591  H2  HOH B 857      29.855  12.292  32.432  1.00  0.00      B    H  
ATOM   2592  O   HOH B 858      14.919  18.605  11.207  1.00  0.00      B    O  
ATOM   2593  H1  HOH B 858      14.849  17.654  10.998  1.00  0.00      B    H  
ATOM   2594  H2  HOH B 858      15.154  18.679  12.183  1.00  0.00      B    H  
ATOM   2595  O   HOH B 859       1.397  29.771  19.373  1.00  0.00      B    O  
ATOM   2596  H1  HOH B 859       1.427  29.158  18.579  1.00  0.00      B    H  
ATOM   2597  H2  HOH B 859       2.039  29.396  20.090  1.00  0.00      B    H  
ATOM   2598  O   HOH B 860      27.648  31.868  36.630  1.00  0.00      B    O  
ATOM   2599  H1  HOH B 860      27.242  32.218  37.487  1.00  0.00      B    H  
ATOM   2600  H2  HOH B 860      26.948  31.934  35.961  1.00  0.00      B    H  
ATOM   2601  O   HOH B 861      22.542  32.786  31.807  1.00  0.00      B    O  
ATOM   2602  H1  HOH B 861      22.197  32.620  32.781  1.00  0.00      B    H  
ATOM   2603  H2  HOH B 861      21.876  32.292  31.212  1.00  0.00      B    H  
ATOM   2604  O   HOH B 862      31.257  32.911  26.245  1.00  0.00      B    O  
ATOM   2605  H1  HOH B 862      30.905  33.122  25.346  1.00  0.00      B    H  
ATOM   2606  H2  HOH B 862      31.516  33.762  26.795  1.00  0.00      B    H  
ATOM   2607  O   HOH B 863      29.340  35.097  38.433  1.00  0.00      B    O  
ATOM   2608  H1  HOH B 863      28.396  35.181  38.745  1.00  0.00      B    H  
ATOM   2609  H2  HOH B 863      29.887  34.592  39.118  1.00  0.00      B    H  
ATOM   2610  O   HOH B 864      16.282   9.218  15.258  1.00  0.00      B    O  
ATOM   2611  H1  HOH B 864      15.762   8.465  14.777  1.00  0.00      B    H  
ATOM   2612  H2  HOH B 864      17.268   9.147  15.045  1.00  0.00      B    H  
ATOM   2613  O   HOH B 865      37.528  27.594  11.267  1.00  0.00      B    O  
ATOM   2614  H1  HOH B 865      37.753  26.972  10.527  1.00  0.00      B    H  
ATOM   2615  H2  HOH B 865      38.301  28.310  11.213  1.00  0.00      B    H  
ATOM   2616  O   HOH B 866       1.844   8.748   2.683  1.00  0.00      B    O  
ATOM   2617  H1  HOH B 866       1.831   7.758   2.767  1.00  0.00      B    H  
ATOM   2618  H2  HOH B 866       1.047   9.192   3.121  1.00  0.00      B    H  
ATOM   2619  O   HOH B 867      16.254  36.237  16.958  1.00  0.00      B    O  
ATOM   2620  H1  HOH B 867      16.107  37.187  17.324  1.00  0.00      B    H  
ATOM   2621  H2  HOH B 867      15.385  35.887  16.491  1.00  0.00      B    H  
ATOM   2622  O   HOH B 868      34.539  12.382  11.182  1.00  0.00      B    O  
ATOM   2623  H1  HOH B 868      34.456  12.863  12.092  1.00  0.00      B    H  
ATOM   2624  H2  HOH B 868      35.162  11.574  11.354  1.00  0.00      B    H  
ATOM   2625  O   HOH B 869      36.700  18.111   0.582  1.00  0.00      B    O  
ATOM   2626  H1  HOH B 869      36.414  17.528  -0.227  1.00  0.00      B    H  
ATOM   2627  H2  HOH B 869      36.064  17.978   1.399  1.00  0.00      B    H  
ATOM   2628  O   HOH B 870      24.210  25.761  36.625  1.00  0.00      B    O  
ATOM   2629  H1  HOH B 870      24.845  25.161  37.157  1.00  0.00      B    H  
ATOM   2630  H2  HOH B 870      24.506  26.729  36.789  1.00  0.00      B    H  
ATOM   2631  O   HOH B 871      37.547  16.590  21.444  1.00  0.00      B    O  
ATOM   2632  H1  HOH B 871      38.290  17.247  21.701  1.00  0.00      B    H  
ATOM   2633  H2  HOH B 871      37.943  15.646  21.377  1.00  0.00      B    H  
ATOM   2634  O   HOH B 872       6.865  34.352   9.474  1.00  0.00      B    O  
ATOM   2635  H1  HOH B 872       6.159  34.959   9.019  1.00  0.00      B    H  
ATOM   2636  H2  HOH B 872       6.815  34.614  10.471  1.00  0.00      B    H  
ATOM   2637  O   HOH B 873      25.468  37.813  21.113  1.00  0.00      B    O  
ATOM   2638  H1  HOH B 873      25.625  38.202  20.184  1.00  0.00      B    H  
ATOM   2639  H2  HOH B 873      26.243  38.134  21.657  1.00  0.00      B    H  
ATOM   2640  O   HOH B 874       6.817  16.138  17.361  1.00  0.00      B    O  
ATOM   2641  H1  HOH B 874       6.601  15.242  17.809  1.00  0.00      B    H  
ATOM   2642  H2  HOH B 874       7.076  15.943  16.380  1.00  0.00      B    H  
ATOM   2643  O   HOH B 875      21.075   4.156  20.057  1.00  0.00      B    O  
ATOM   2644  H1  HOH B 875      21.588   3.349  20.319  1.00  0.00      B    H  
ATOM   2645  H2  HOH B 875      21.744   4.932  20.134  1.00  0.00      B    H  
ATOM   2646  O   HOH B 876      12.515   7.504  10.050  1.00  0.00      B    O  
ATOM   2647  H1  HOH B 876      13.327   7.500   9.442  1.00  0.00      B    H  
ATOM   2648  H2  HOH B 876      11.787   7.993   9.585  1.00  0.00      B    H  
ATOM   2649  O   HOH B 877      12.685  38.281   8.192  1.00  0.00      B    O  
ATOM   2650  H1  HOH B 877      11.712  38.043   8.121  1.00  0.00      B    H  
ATOM   2651  H2  HOH B 877      12.803  39.059   8.864  1.00  0.00      B    H  
ATOM   2652  O   HOH B 878      38.611  25.770  13.761  1.00  0.00      B    O  
ATOM   2653  H1  HOH B 878      38.618  24.910  13.279  1.00  0.00      B    H  
ATOM   2654  H2  HOH B 878      38.167  26.533  13.264  1.00  0.00      B    H  
ATOM   2655  O   HOH B 879      38.079  25.988  31.801  1.00  0.00      B    O  
ATOM   2656  H1  HOH B 879      38.528  26.882  31.739  1.00  0.00      B    H  
ATOM   2657  H2  HOH B 879      37.579  26.127  32.691  1.00  0.00      B    H  
ATOM   2658  O   HOH B 880      33.260  11.595  31.038  1.00  0.00      B    O  
ATOM   2659  H1  HOH B 880      33.267  10.680  30.648  1.00  0.00      B    H  
ATOM   2660  H2  HOH B 880      34.170  11.832  31.275  1.00  0.00      B    H  
ATOM   2661  O   HOH B 881      28.693  37.195  15.596  1.00  0.00      B    O  
ATOM   2662  H1  HOH B 881      29.411  37.265  16.271  1.00  0.00      B    H  
ATOM   2663  H2  HOH B 881      29.156  36.937  14.715  1.00  0.00      B    H  
ATOM   2664  O   HOH B 882      21.931  27.418  30.897  1.00  0.00      B    O  
ATOM   2665  H1  HOH B 882      22.347  26.480  31.112  1.00  0.00      B    H  
ATOM   2666  H2  HOH B 882      22.204  27.973  31.706  1.00  0.00      B    H  
ATOM   2667  O   HOH B 883      39.078  19.778  33.996  1.00  0.00      B    O  
ATOM   2668  H1  HOH B 883      39.433  20.477  34.605  1.00  0.00      B    H  
ATOM   2669  H2  HOH B 883      38.512  20.351  33.340  1.00  0.00      B    H  
ATOM   2670  O   HOH B 884       6.613   3.591  15.351  1.00  0.00      B    O  
ATOM   2671  H1  HOH B 884       7.090   2.852  14.753  1.00  0.00      B    H  
ATOM   2672  H2  HOH B 884       5.615   3.481  15.194  1.00  0.00      B    H  
ATOM   2673  O   HOH B 885      18.480  20.146   5.325  1.00  0.00      B    O  
ATOM   2674  H1  HOH B 885      18.928  20.157   6.217  1.00  0.00      B    H  
ATOM   2675  H2  HOH B 885      17.920  20.978   5.353  1.00  0.00      B    H  
ATOM   2676  O   HOH B 886      32.409  26.219   6.593  1.00  0.00      B    O  
ATOM   2677  H1  HOH B 886      32.526  26.645   5.692  1.00  0.00      B    H  
ATOM   2678  H2  HOH B 886      31.975  25.384   6.509  1.00  0.00      B    H  
ATOM   2679  O   HOH B 887      24.167  30.616  14.423  1.00  0.00      B    O  
ATOM   2680  H1  HOH B 887      24.389  29.896  13.777  1.00  0.00      B    H  
ATOM   2681  H2  HOH B 887      25.047  30.912  14.838  1.00  0.00      B    H  
ATOM   2682  O   HOH B 888      31.328  13.137  15.133  1.00  0.00      B    O  
ATOM   2683  H1  HOH B 888      31.966  12.356  15.115  1.00  0.00      B    H  
ATOM   2684  H2  HOH B 888      31.158  13.311  14.152  1.00  0.00      B    H  
ATOM   2685  O   HOH B 889      17.124  31.795  11.337  1.00  0.00      B    O  
ATOM   2686  H1  HOH B 889      17.172  30.835  11.705  1.00  0.00      B    H  
ATOM   2687  H2  HOH B 889      16.135  31.981  11.276  1.00  0.00      B    H  
ATOM   2688  O   HOH B 890       3.297   9.237  23.616  1.00  0.00      B    O  
ATOM   2689  H1  HOH B 890       3.754   8.380  23.364  1.00  0.00      B    H  
ATOM   2690  H2  HOH B 890       3.598   9.488  24.557  1.00  0.00      B    H  
ATOM   2691  O   HOH B 891       6.105  13.361   2.070  1.00  0.00      B    O  
ATOM   2692  H1  HOH B 891       5.985  12.470   2.567  1.00  0.00      B    H  
ATOM   2693  H2  HOH B 891       5.387  13.947   2.464  1.00  0.00      B    H  
ATOM   2694  O   HOH B 892       8.857  19.005  33.709  1.00  0.00      B    O  
ATOM   2695  H1  HOH B 892       8.114  18.483  33.202  1.00  0.00      B    H  
ATOM   2696  H2  HOH B 892       9.780  18.646  33.433  1.00  0.00      B    H  
ATOM   2697  O   HOH B 893      34.934  13.451  21.622  1.00  0.00      B    O  
ATOM   2698  H1  HOH B 893      35.510  13.697  20.810  1.00  0.00      B    H  
ATOM   2699  H2  HOH B 893      35.345  12.611  22.068  1.00  0.00      B    H  
ATOM   2700  O   HOH B 894      26.106   9.100   2.042  1.00  0.00      B    O  
ATOM   2701  H1  HOH B 894      26.972   9.543   2.282  1.00  0.00      B    H  
ATOM   2702  H2  HOH B 894      25.688   9.545   1.227  1.00  0.00      B    H  
ATOM   2703  O   HOH B 895      37.041  34.554   9.155  1.00  0.00      B    O  
ATOM   2704  H1  HOH B 895      36.960  34.153  10.124  1.00  0.00      B    H  
ATOM   2705  H2  HOH B 895      37.373  35.497   9.337  1.00  0.00      B    H  
ATOM   2706  O   HOH B 896      32.004  31.131  14.762  1.00  0.00      B    O  
ATOM   2707  H1  HOH B 896      32.586  30.721  15.487  1.00  0.00      B    H  
ATOM   2708  H2  HOH B 896      32.551  31.760  14.195  1.00  0.00      B    H  
ATOM   2709  O   HOH B 897      37.630  30.675  23.492  1.00  0.00      B    O  
ATOM   2710  H1  HOH B 897      36.636  30.800  23.760  1.00  0.00      B    H  
ATOM   2711  H2  HOH B 897      37.713  29.706  23.400  1.00  0.00      B    H  
ATOM   2712  O   HOH B 898       3.012  14.873  36.629  1.00  0.00      B    O  
ATOM   2713  H1  HOH B 898       2.024  14.768  36.282  1.00  0.00      B    H  
ATOM   2714  H2  HOH B 898       3.411  15.615  36.047  1.00  0.00      B    H  
ATOM   2715  O   HOH B 899       7.600  32.137  22.038  1.00  0.00      B    O  
ATOM   2716  H1  HOH B 899       7.907  31.514  21.282  1.00  0.00      B    H  
ATOM   2717  H2  HOH B 899       7.441  33.073  21.682  1.00  0.00      B    H  
ATOM   2718  O   HOH B 900       7.255   8.721  12.520  1.00  0.00      B    O  
ATOM   2719  H1  HOH B 900       6.837   9.445  11.958  1.00  0.00      B    H  
ATOM   2720  H2  HOH B 900       6.529   8.429  13.152  1.00  0.00      B    H  
ATOM   2721  O   HOH B 901      27.409  26.982  14.859  1.00  0.00      B    O  
ATOM   2722  H1  HOH B 901      26.483  26.709  15.131  1.00  0.00      B    H  
ATOM   2723  H2  HOH B 901      27.388  27.979  14.760  1.00  0.00      B    H  
ATOM   2724  O   HOH B 902      30.598  30.467  10.848  1.00  0.00      B    O  
ATOM   2725  H1  HOH B 902      30.320  30.232  11.813  1.00  0.00      B    H  
ATOM   2726  H2  HOH B 902      29.934  30.007  10.224  1.00  0.00      B    H  
ATOM   2727  O   HOH B 903      36.391   8.203  38.281  1.00  0.00      B    O  
ATOM   2728  H1  HOH B 903      36.797   7.393  37.757  1.00  0.00      B    H  
ATOM   2729  H2  HOH B 903      37.080   8.884  38.350  1.00  0.00      B    H  
ATOM   2730  O   HOH B 904      16.861   4.616  26.852  1.00  0.00      B    O  
ATOM   2731  H1  HOH B 904      17.490   5.301  26.432  1.00  0.00      B    H  
ATOM   2732  H2  HOH B 904      16.522   5.115  27.737  1.00  0.00      B    H  
ATOM   2733  O   HOH B 905      16.277  14.027  36.170  1.00  0.00      B    O  
ATOM   2734  H1  HOH B 905      15.915  13.957  35.194  1.00  0.00      B    H  
ATOM   2735  H2  HOH B 905      15.727  13.331  36.708  1.00  0.00      B    H  
ATOM   2736  O   HOH B 906      14.991   0.808  32.067  1.00  0.00      B    O  
ATOM   2737  H1  HOH B 906      14.287   0.656  31.330  1.00  0.00      B    H  
ATOM   2738  H2  HOH B 906      15.122   1.797  32.157  1.00  0.00      B    H  
ATOM   2739  O   HOH B 907      10.274   8.914  19.662  1.00  0.00      B    O  
ATOM   2740  H1  HOH B 907      10.274   9.370  20.575  1.00  0.00      B    H  
ATOM   2741  H2  HOH B 907       9.779   8.035  19.752  1.00  0.00      B    H  
ATOM   2742  O   HOH B 908      35.239   4.104   0.314  1.00  0.00      B    O  
ATOM   2743  H1  HOH B 908      35.276   5.059   0.685  1.00  0.00      B    H  
ATOM   2744  H2  HOH B 908      35.225   4.209  -0.693  1.00  0.00      B    H  
ATOM   2745  O   HOH B 909      33.997  29.636  15.901  1.00  0.00      B    O  
ATOM   2746  H1  HOH B 909      34.907  29.818  15.480  1.00  0.00      B    H  
ATOM   2747  H2  HOH B 909      34.197  29.063  16.694  1.00  0.00      B    H  
ATOM   2748  O   HOH B 910      37.342   8.389  33.843  1.00  0.00      B    O  
ATOM   2749  H1  HOH B 910      38.302   8.630  33.655  1.00  0.00      B    H  
ATOM   2750  H2  HOH B 910      36.725   9.176  33.570  1.00  0.00      B    H  
ATOM   2751  O   HOH B 911       8.125  30.179   5.688  1.00  0.00      B    O  
ATOM   2752  H1  HOH B 911       8.644  29.337   5.440  1.00  0.00      B    H  
ATOM   2753  H2  HOH B 911       7.677  30.003   6.584  1.00  0.00      B    H  
ATOM   2754  O   HOH B 912      36.465   7.840  26.094  1.00  0.00      B    O  
ATOM   2755  H1  HOH B 912      36.275   8.411  26.961  1.00  0.00      B    H  
ATOM   2756  H2  HOH B 912      37.226   8.339  25.579  1.00  0.00      B    H  
ATOM   2757  O   HOH B 913      24.141  24.329  21.546  1.00  0.00      B    O  
ATOM   2758  H1  HOH B 913      24.370  24.472  22.518  1.00  0.00      B    H  
ATOM   2759  H2  HOH B 913      24.191  25.228  21.092  1.00  0.00      B    H  
ATOM   2760  O   HOH B 914       3.797  24.666  17.691  1.00  0.00      B    O  
ATOM   2761  H1  HOH B 914       3.971  25.545  17.198  1.00  0.00      B    H  
ATOM   2762  H2  HOH B 914       2.795  24.597  17.908  1.00  0.00      B    H  
ATOM   2763  O   HOH B 915      32.545   9.111  20.459  1.00  0.00      B    O  
ATOM   2764  H1  HOH B 915      32.803   9.993  20.062  1.00  0.00      B    H  
ATOM   2765  H2  HOH B 915      33.145   8.458  19.999  1.00  0.00      B    H  
ATOM   2766  O   HOH B 916      18.452   4.429  20.829  1.00  0.00      B    O  
ATOM   2767  H1  HOH B 916      17.784   3.871  20.226  1.00  0.00      B    H  
ATOM   2768  H2  HOH B 916      19.357   4.349  20.468  1.00  0.00      B    H  
ATOM   2769  O   HOH B 917      25.957  19.622  13.194  1.00  0.00      B    O  
ATOM   2770  H1  HOH B 917      24.978  19.677  13.381  1.00  0.00      B    H  
ATOM   2771  H2  HOH B 917      26.173  20.227  12.416  1.00  0.00      B    H  
ATOM   2772  O   HOH B 918       9.149  18.269  27.205  1.00  0.00      B    O  
ATOM   2773  H1  HOH B 918       9.339  17.854  26.297  1.00  0.00      B    H  
ATOM   2774  H2  HOH B 918       9.222  17.575  27.932  1.00  0.00      B    H  
ATOM   2775  O   HOH B 919       2.433  32.289  25.109  1.00  0.00      B    O  
ATOM   2776  H1  HOH B 919       3.019  31.476  25.270  1.00  0.00      B    H  
ATOM   2777  H2  HOH B 919       2.959  33.114  25.057  1.00  0.00      B    H  
ATOM   2778  O   HOH B 920      33.737   5.664  28.510  1.00  0.00      B    O  
ATOM   2779  H1  HOH B 920      33.168   6.392  28.118  1.00  0.00      B    H  
ATOM   2780  H2  HOH B 920      34.492   6.159  29.013  1.00  0.00      B    H  
ATOM   2781  O   HOH B 921      16.618   0.199  20.243  1.00  0.00      B    O  
ATOM   2782  H1  HOH B 921      17.568  -0.091  20.229  1.00  0.00      B    H  
ATOM   2783  H2  HOH B 921      16.442   0.432  21.177  1.00  0.00      B    H  
ATOM   2784  O   HOH B 922       6.462  30.499  35.954  1.00  0.00      B    O  
ATOM   2785  H1  HOH B 922       7.424  30.503  35.645  1.00  0.00      B    H  
ATOM   2786  H2  HOH B 922       5.845  30.433  35.134  1.00  0.00      B    H  
ATOM   2787  O   HOH B 923      19.170   2.137  17.558  1.00  0.00      B    O  
ATOM   2788  H1  HOH B 923      18.772   3.020  17.696  1.00  0.00      B    H  
ATOM   2789  H2  HOH B 923      18.513   1.600  17.036  1.00  0.00      B    H  
ATOM   2790  O   HOH B 924      15.262  33.341  31.128  1.00  0.00      B    O  
ATOM   2791  H1  HOH B 924      14.752  33.648  31.940  1.00  0.00      B    H  
ATOM   2792  H2  HOH B 924      15.240  34.112  30.488  1.00  0.00      B    H  
ATOM   2793  O   HOH B 925      19.198   8.643  15.439  1.00  0.00      B    O  
ATOM   2794  H1  HOH B 925      19.508   9.484  15.895  1.00  0.00      B    H  
ATOM   2795  H2  HOH B 925      19.413   7.861  16.024  1.00  0.00      B    H  
ATOM   2796  O   HOH B 926       9.851  28.126   5.254  1.00  0.00      B    O  
ATOM   2797  H1  HOH B 926       9.184  27.412   5.285  1.00  0.00      B    H  
ATOM   2798  H2  HOH B 926      10.740  27.764   5.677  1.00  0.00      B    H  
ATOM   2799  O   HOH B 927      27.714  12.805  37.872  1.00  0.00      B    O  
ATOM   2800  H1  HOH B 927      28.223  11.938  37.696  1.00  0.00      B    H  
ATOM   2801  H2  HOH B 927      27.325  13.120  36.960  1.00  0.00      B    H  
ATOM   2802  O   HOH B 928      32.904  35.734  14.622  1.00  0.00      B    O  
ATOM   2803  H1  HOH B 928      32.666  35.805  15.590  1.00  0.00      B    H  
ATOM   2804  H2  HOH B 928      32.130  36.034  14.061  1.00  0.00      B    H  
ATOM   2805  O   HOH B 929      12.897  17.109  32.440  1.00  0.00      B    O  
ATOM   2806  H1  HOH B 929      13.721  16.944  33.032  1.00  0.00      B    H  
ATOM   2807  H2  HOH B 929      12.054  17.067  33.050  1.00  0.00      B    H  
ATOM   2808  O   HOH B 930      21.015  17.607  38.785  1.00  0.00      B    O  
ATOM   2809  H1  HOH B 930      21.302  17.723  39.775  1.00  0.00      B    H  
ATOM   2810  H2  HOH B 930      20.380  16.801  38.715  1.00  0.00      B    H  
ATOM   2811  O   HOH B 931      20.491  35.619  29.251  1.00  0.00      B    O  
ATOM   2812  H1  HOH B 931      20.299  34.653  29.082  1.00  0.00      B    H  
ATOM   2813  H2  HOH B 931      19.985  36.255  28.681  1.00  0.00      B    H  
ATOM   2814  O   HOH B 932      15.795   5.073  15.133  1.00  0.00      B    O  
ATOM   2815  H1  HOH B 932      15.957   5.814  14.434  1.00  0.00      B    H  
ATOM   2816  H2  HOH B 932      14.823   5.116  15.349  1.00  0.00      B    H  
ATOM   2817  O   HOH B 933      23.772   5.392  30.451  1.00  0.00      B    O  
ATOM   2818  H1  HOH B 933      23.242   5.754  31.271  1.00  0.00      B    H  
ATOM   2819  H2  HOH B 933      23.379   4.455  30.258  1.00  0.00      B    H  
ATOM   2820  O   HOH B 934       0.694   5.827  13.801  1.00  0.00      B    O  
ATOM   2821  H1  HOH B 934       1.459   6.064  14.485  1.00  0.00      B    H  
ATOM   2822  H2  HOH B 934       0.202   6.691  13.574  1.00  0.00      B    H  
ATOM   2823  O   HOH B 935       3.612   9.050   9.312  1.00  0.00      B    O  
ATOM   2824  H1  HOH B 935       3.591  10.038   9.156  1.00  0.00      B    H  
ATOM   2825  H2  HOH B 935       4.451   8.690   8.855  1.00  0.00      B    H  
ATOM   2826  O   HOH B 936      25.421  15.770  18.277  1.00  0.00      B    O  
ATOM   2827  H1  HOH B 936      25.895  15.702  17.349  1.00  0.00      B    H  
ATOM   2828  H2  HOH B 936      25.687  14.973  18.815  1.00  0.00      B    H  
ATOM   2829  O   HOH B 937      21.395  18.094   9.515  1.00  0.00      B    O  
ATOM   2830  H1  HOH B 937      20.730  17.645   8.989  1.00  0.00      B    H  
ATOM   2831  H2  HOH B 937      21.719  18.907   9.007  1.00  0.00      B    H  
ATOM   2832  O   HOH B 938      38.349  10.827   1.065  1.00  0.00      B    O  
ATOM   2833  H1  HOH B 938      38.741  10.452   1.939  1.00  0.00      B    H  
ATOM   2834  H2  HOH B 938      38.946  10.424   0.372  1.00  0.00      B    H  
ATOM   2835  O   HOH B 939      35.428   6.537  11.529  1.00  0.00      B    O  
ATOM   2836  H1  HOH B 939      35.278   6.532  12.533  1.00  0.00      B    H  
ATOM   2837  H2  HOH B 939      35.997   7.325  11.295  1.00  0.00      B    H  
ATOM   2838  O   HOH B 940      27.086  30.618   4.050  1.00  0.00      B    O  
ATOM   2839  H1  HOH B 940      26.922  31.575   4.268  1.00  0.00      B    H  
ATOM   2840  H2  HOH B 940      27.517  30.247   4.892  1.00  0.00      B    H  
ATOM   2841  O   HOH B 941      35.607  35.927   2.843  1.00  0.00      B    O  
ATOM   2842  H1  HOH B 941      36.054  36.787   3.136  1.00  0.00      B    H  
ATOM   2843  H2  HOH B 941      35.829  35.756   1.875  1.00  0.00      B    H  
ATOM   2844  O   HOH B 942       6.251   5.727   6.982  1.00  0.00      B    O  
ATOM   2845  H1  HOH B 942       5.778   5.165   6.270  1.00  0.00      B    H  
ATOM   2846  H2  HOH B 942       7.104   5.215   7.276  1.00  0.00      B    H  
ATOM   2847  O   HOH B 943      23.993  15.136  23.016  1.00  0.00      B    O  
ATOM   2848  H1  HOH B 943      24.047  14.827  23.990  1.00  0.00      B    H  
ATOM   2849  H2  HOH B 943      24.245  16.100  22.968  1.00  0.00      B    H  
ATOM   2850  O   HOH B 944      31.580  23.060  22.563  1.00  0.00      B    O  
ATOM   2851  H1  HOH B 944      32.442  23.197  22.017  1.00  0.00      B    H  
ATOM   2852  H2  HOH B 944      31.170  23.957  22.717  1.00  0.00      B    H  
ATOM   2853  O   HOH B 945       0.488   2.690  25.981  1.00  0.00      B    O  
ATOM   2854  H1  HOH B 945       0.687   2.141  26.790  1.00  0.00      B    H  
ATOM   2855  H2  HOH B 945       0.692   3.724  26.201  1.00  0.00      B    H  
ATOM   2856  O   HOH B 946       2.562  10.141  30.947  1.00  0.00      B    O  
ATOM   2857  H1  HOH B 946       2.875  10.569  30.096  1.00  0.00      B    H  
ATOM   2858  H2  HOH B 946       3.351  10.188  31.617  1.00  0.00      B    H  
ATOM   2859  O   HOH B 947       1.936  13.581  14.741  1.00  0.00      B    O  
ATOM   2860  H1  HOH B 947       2.843  13.934  14.423  1.00  0.00      B    H  
ATOM   2861  H2  HOH B 947       1.526  13.252  13.888  1.00  0.00      B    H  
ATOM   2862  O   HOH B 948      11.981  32.296  24.184  1.00  0.00      B    O  
ATOM   2863  H1  HOH B 948      11.359  32.541  23.453  1.00  0.00      B    H  
ATOM   2864  H2  HOH B 948      11.965  31.274  24.342  1.00  0.00      B    H  
ATOM   2865  O   HOH B 949       8.946  37.678   6.745  1.00  0.00      B    O  
ATOM   2866  H1  HOH B 949       8.926  36.831   6.189  1.00  0.00      B    H  
ATOM   2867  H2  HOH B 949       8.038  37.917   7.143  1.00  0.00      B    H  
ATOM   2868  O   HOH B 950       3.903  37.650  26.194  1.00  0.00      B    O  
ATOM   2869  H1  HOH B 950       3.412  38.332  25.688  1.00  0.00      B    H  
ATOM   2870  H2  HOH B 950       4.852  37.472  25.789  1.00  0.00      B    H  
ATOM   2871  O   HOH B 951      14.280  16.568   7.799  1.00  0.00      B    O  
ATOM   2872  H1  HOH B 951      13.401  16.331   8.217  1.00  0.00      B    H  
ATOM   2873  H2  HOH B 951      14.226  16.306   6.823  1.00  0.00      B    H  
ATOM   2874  O   HOH B 952      21.024  22.858  36.148  1.00  0.00      B    O  
ATOM   2875  H1  HOH B 952      21.008  23.845  35.940  1.00  0.00      B    H  
ATOM   2876  H2  HOH B 952      20.128  22.533  36.478  1.00  0.00      B    H  
ATOM   2877  O   HOH B 953       7.290  12.163  17.139  1.00  0.00      B    O  
ATOM   2878  H1  HOH B 953       8.177  12.449  17.451  1.00  0.00      B    H  
ATOM   2879  H2  HOH B 953       6.620  12.842  17.406  1.00  0.00      B    H  
ATOM   2880  O   HOH B 954      20.317  25.432   9.218  1.00  0.00      B    O  
ATOM   2881  H1  HOH B 954      19.827  24.625   9.712  1.00  0.00      B    H  
ATOM   2882  H2  HOH B 954      20.371  25.286   8.208  1.00  0.00      B    H  
ATOM   2883  O   HOH B 955      17.633  38.293  27.710  1.00  0.00      B    O  
ATOM   2884  H1  HOH B 955      18.120  38.142  28.589  1.00  0.00      B    H  
ATOM   2885  H2  HOH B 955      17.836  37.468  27.115  1.00  0.00      B    H  
ATOM   2886  O   HOH B 956      20.857  35.318  32.102  1.00  0.00      B    O  
ATOM   2887  H1  HOH B 956      21.799  34.985  32.159  1.00  0.00      B    H  
ATOM   2888  H2  HOH B 956      20.496  35.142  31.110  1.00  0.00      B    H  
ATOM   2889  O   HOH B 957      17.090  18.646  29.548  1.00  0.00      B    O  
ATOM   2890  H1  HOH B 957      17.258  18.588  30.519  1.00  0.00      B    H  
ATOM   2891  H2  HOH B 957      16.250  19.161  29.449  1.00  0.00      B    H  
ATOM   2892  O   HOH B 958      30.408  36.623  13.624  1.00  0.00      B    O  
ATOM   2893  H1  HOH B 958      30.915  37.460  13.906  1.00  0.00      B    H  
ATOM   2894  H2  HOH B 958      30.015  36.837  12.742  1.00  0.00      B    H  
ATOM   2895  O   HOH B 959      10.120  24.165  39.055  1.00  0.00      B    O  
ATOM   2896  H1  HOH B 959      10.461  23.306  38.619  1.00  0.00      B    H  
ATOM   2897  H2  HOH B 959       9.152  24.145  38.894  1.00  0.00      B    H  
ATOM   2898  O   HOH B 960      30.603  20.945  37.264  1.00  0.00      B    O  
ATOM   2899  H1  HOH B 960      29.812  20.394  36.964  1.00  0.00      B    H  
ATOM   2900  H2  HOH B 960      30.254  21.872  37.398  1.00  0.00      B    H  
ATOM   2901  O   HOH B 961      13.688  15.224  17.348  1.00  0.00      B    O  
ATOM   2902  H1  HOH B 961      14.607  14.921  17.599  1.00  0.00      B    H  
ATOM   2903  H2  HOH B 961      13.077  15.351  18.186  1.00  0.00      B    H  
ATOM   2904  O   HOH B 962      11.684  18.904  12.641  1.00  0.00      B    O  
ATOM   2905  H1  HOH B 962      12.105  19.362  13.471  1.00  0.00      B    H  
ATOM   2906  H2  HOH B 962      12.242  18.018  12.521  1.00  0.00      B    H  
ATOM   2907  O   HOH B 963      14.009  24.289   5.801  1.00  0.00      B    O  
ATOM   2908  H1  HOH B 963      14.630  24.564   6.567  1.00  0.00      B    H  
ATOM   2909  H2  HOH B 963      14.596  23.848   5.158  1.00  0.00      B    H  
ATOM   2910  O   HOH B 964       1.681  27.274  36.206  1.00  0.00      B    O  
ATOM   2911  H1  HOH B 964       1.265  28.179  36.287  1.00  0.00      B    H  
ATOM   2912  H2  HOH B 964       2.035  27.037  37.110  1.00  0.00      B    H  
ATOM   2913  O   HOH B 965      36.353  29.930  14.174  1.00  0.00      B    O  
ATOM   2914  H1  HOH B 965      37.001  29.769  14.940  1.00  0.00      B    H  
ATOM   2915  H2  HOH B 965      36.431  30.932  13.774  1.00  0.00      B    H  
ATOM   2916  O   HOH B 966      25.692  27.887   7.734  1.00  0.00      B    O  
ATOM   2917  H1  HOH B 966      25.053  28.593   8.134  1.00  0.00      B    H  
ATOM   2918  H2  HOH B 966      25.499  26.976   8.160  1.00  0.00      B    H  
ATOM   2919  O   HOH B 967      16.730  38.930  35.417  1.00  0.00      B    O  
ATOM   2920  H1  HOH B 967      16.688  38.518  34.529  1.00  0.00      B    H  
ATOM   2921  H2  HOH B 967      17.484  38.414  35.918  1.00  0.00      B    H  
ATOM   2922  O   HOH B 968      15.822  13.664  18.188  1.00  0.00      B    O  
ATOM   2923  H1  HOH B 968      16.264  13.038  17.535  1.00  0.00      B    H  
ATOM   2924  H2  HOH B 968      16.358  13.655  18.980  1.00  0.00      B    H  
ATOM   2925  O   HOH B 969       3.260  17.724  32.821  1.00  0.00      B    O  
ATOM   2926  H1  HOH B 969       3.195  18.572  32.236  1.00  0.00      B    H  
ATOM   2927  H2  HOH B 969       3.983  17.202  32.476  1.00  0.00      B    H  
ATOM   2928  O   HOH B 970      23.613   7.859   7.895  1.00  0.00      B    O  
ATOM   2929  H1  HOH B 970      23.250   8.186   7.050  1.00  0.00      B    H  
ATOM   2930  H2  HOH B 970      24.266   7.100   7.717  1.00  0.00      B    H  
ATOM   2931  O   HOH B 971      24.082  19.241  39.486  1.00  0.00      B    O  
ATOM   2932  H1  HOH B 971      23.944  18.576  38.712  1.00  0.00      B    H  
ATOM   2933  H2  HOH B 971      23.806  20.169  39.124  1.00  0.00      B    H  
ATOM   2934  O   HOH B 972       9.667  10.757   4.746  1.00  0.00      B    O  
ATOM   2935  H1  HOH B 972       9.468  11.759   4.610  1.00  0.00      B    H  
ATOM   2936  H2  HOH B 972       8.880  10.349   5.306  1.00  0.00      B    H  
ATOM   2937  O   HOH B 973      10.091  17.360  15.410  1.00  0.00      B    O  
ATOM   2938  H1  HOH B 973      10.718  16.493  15.394  1.00  0.00      B    H  
ATOM   2939  H2  HOH B 973      10.584  18.068  16.002  1.00  0.00      B    H  
ATOM   2940  O   HOH B 974      15.469  11.738   4.369  1.00  0.00      B    O  
ATOM   2941  H1  HOH B 974      15.269  11.600   5.350  1.00  0.00      B    H  
ATOM   2942  H2  HOH B 974      14.529  11.714   3.888  1.00  0.00      B    H  
ATOM   2943  O   HOH B 975       1.348  25.740   1.637  1.00  0.00      B    O  
ATOM   2944  H1  HOH B 975       1.151  26.663   1.336  1.00  0.00      B    H  
ATOM   2945  H2  HOH B 975       2.067  25.409   1.038  1.00  0.00      B    H  
ATOM   2946  O   HOH B 976      19.414  26.753  25.698  1.00  0.00      B    O  
ATOM   2947  H1  HOH B 976      19.335  27.556  26.398  1.00  0.00      B    H  
ATOM   2948  H2  HOH B 976      19.850  27.120  24.836  1.00  0.00      B    H  
ATOM   2949  O   HOH B 977      19.195   7.091   9.878  1.00  0.00      B    O  
ATOM   2950  H1  HOH B 977      19.156   7.034  10.878  1.00  0.00      B    H  
ATOM   2951  H2  HOH B 977      20.176   7.027   9.601  1.00  0.00      B    H  
ATOM   2952  O   HOH B 978      11.813  18.135  30.149  1.00  0.00      B    O  
ATOM   2953  H1  HOH B 978      12.218  17.586  30.908  1.00  0.00      B    H  
ATOM   2954  H2  HOH B 978      12.515  18.121  29.366  1.00  0.00      B    H  
ATOM   2955  O   HOH B 979      30.494  11.244  22.062  1.00  0.00      B    O  
ATOM   2956  H1  HOH B 979      30.970  10.347  22.051  1.00  0.00      B    H  
ATOM   2957  H2  HOH B 979      29.778  11.132  22.818  1.00  0.00      B    H  
ATOM   2958  O   HOH B 980       9.810  16.463  29.217  1.00  0.00      B    O  
ATOM   2959  H1  HOH B 980      10.515  17.165  29.525  1.00  0.00      B    H  
ATOM   2960  H2  HOH B 980       9.284  16.090  30.082  1.00  0.00      B    H  
ATOM   2961  O   HOH B 981      12.150  22.820  26.134  1.00  0.00      B    O  
ATOM   2962  H1  HOH B 981      12.050  22.004  26.711  1.00  0.00      B    H  
ATOM   2963  H2  HOH B 981      13.065  22.823  25.693  1.00  0.00      B    H  
ATOM   2964  O   HOH B 982       1.875  25.670   8.409  1.00  0.00      B    O  
ATOM   2965  H1  HOH B 982       1.052  25.469   8.984  1.00  0.00      B    H  
ATOM   2966  H2  HOH B 982       1.559  25.435   7.465  1.00  0.00      B    H  
ATOM   2967  O   HOH B 983       5.651  12.828  38.424  1.00  0.00      B    O  
ATOM   2968  H1  HOH B 983       6.212  12.693  39.288  1.00  0.00      B    H  
ATOM   2969  H2  HOH B 983       4.769  13.296  38.603  1.00  0.00      B    H  
ATOM   2970  O   HOH B 984      10.157  37.367  11.506  1.00  0.00      B    O  
ATOM   2971  H1  HOH B 984       9.737  37.690  10.636  1.00  0.00      B    H  
ATOM   2972  H2  HOH B 984       9.785  37.877  12.302  1.00  0.00      B    H  
ATOM   2973  O   HOH B 985       9.144  34.035   1.494  1.00  0.00      B    O  
ATOM   2974  H1  HOH B 985       9.942  33.939   2.100  1.00  0.00      B    H  
ATOM   2975  H2  HOH B 985       8.293  33.898   2.099  1.00  0.00      B    H  
ATOM   2976  O   HOH B 986      10.215  35.016  25.247  1.00  0.00      B    O  
ATOM   2977  H1  HOH B 986       9.575  35.217  24.479  1.00  0.00      B    H  
ATOM   2978  H2  HOH B 986      11.101  35.003  24.849  1.00  0.00      B    H  
ATOM   2979  O   HOH B 987       2.453  24.420  38.367  1.00  0.00      B    O  
ATOM   2980  H1  HOH B 987       3.170  25.126  38.131  1.00  0.00      B    H  
ATOM   2981  H2  HOH B 987       2.602  23.626  37.809  1.00  0.00      B    H  
ATOM   2982  O   HOH B 988       1.430  16.468  10.583  1.00  0.00      B    O  
ATOM   2983  H1  HOH B 988       0.830  16.831  11.256  1.00  0.00      B    H  
ATOM   2984  H2  HOH B 988       1.715  17.301  10.024  1.00  0.00      B    H  
ATOM   2985  O   HOH B 989       2.396  17.676  26.919  1.00  0.00      B    O  
ATOM   2986  H1  HOH B 989       2.554  17.618  27.931  1.00  0.00      B    H  
ATOM   2987  H2  HOH B 989       1.471  17.339  26.739  1.00  0.00      B    H  
ATOM   2988  O   HOH B 990      15.141   2.492  26.006  1.00  0.00      B    O  
ATOM   2989  H1  HOH B 990      14.184   2.758  26.390  1.00  0.00      B    H  
ATOM   2990  H2  HOH B 990      15.644   3.368  26.076  1.00  0.00      B    H  
ATOM   2991  O   HOH B 991      16.665  29.080  14.983  1.00  0.00      B    O  
ATOM   2992  H1  HOH B 991      16.668  28.395  15.752  1.00  0.00      B    H  
ATOM   2993  H2  HOH B 991      16.588  30.003  15.407  1.00  0.00      B    H  
ATOM   2994  O   HOH B 992      25.257  11.953  14.278  1.00  0.00      B    O  
ATOM   2995  H1  HOH B 992      25.017  12.435  15.111  1.00  0.00      B    H  
ATOM   2996  H2  HOH B 992      26.269  12.120  14.020  1.00  0.00      B    H  
ATOM   2997  O   HOH B 993      26.112  37.294  15.548  1.00  0.00      B    O  
ATOM   2998  H1  HOH B 993      27.133  37.253  15.370  1.00  0.00      B    H  
ATOM   2999  H2  HOH B 993      25.671  36.986  14.702  1.00  0.00      B    H  
ATOM   3000  O   HOH B 994      36.720  10.195  11.317  1.00  0.00      B    O  
ATOM   3001  H1  HOH B 994      37.239  10.917  10.788  1.00  0.00      B    H  
ATOM   3002  H2  HOH B 994      37.226   9.336  11.191  1.00  0.00      B    H  
ATOM   3003  O   HOH B 995      22.225   2.034  36.782  1.00  0.00      B    O  
ATOM   3004  H1  HOH B 995      21.651   1.235  36.428  1.00  0.00      B    H  
ATOM   3005  H2  HOH B 995      22.889   2.226  36.068  1.00  0.00      B    H  
ATOM   3006  O   HOH B 996      36.102   1.575  14.695  1.00  0.00      B    O  
ATOM   3007  H1  HOH B 996      36.203   2.522  14.369  1.00  0.00      B    H  
ATOM   3008  H2  HOH B 996      35.140   1.578  14.968  1.00  0.00      B    H  
ATOM   3009  O   HOH B 997      18.010  14.638  22.748  1.00  0.00      B    O  
ATOM   3010  H1  HOH B 997      18.750  14.165  23.340  1.00  0.00      B    H  
ATOM   3011  H2  HOH B 997      17.516  15.207  23.415  1.00  0.00      B    H  
ATOM   3012  O   HOH B 998      38.444  28.091   0.419  1.00  0.00      B    O  
ATOM   3013  H1  HOH B 998      38.374  28.850   1.142  1.00  0.00      B    H  
ATOM   3014  H2  HOH B 998      38.164  28.470  -0.481  1.00  0.00      B    H  
ATOM   3015  O   HOH B 999      29.249  26.210  12.968  1.00  0.00      B    O  
ATOM   3016  H1  HOH B 999      28.582  26.348  13.743  1.00  0.00      B    H  
ATOM   3017  H2  HOH B 999      28.934  25.448  12.359  1.00  0.00      B    H  
ATOM   3018  O   HOH B1000      19.773   0.024   8.696  1.00  0.00      B    O  
ATOM   3019  H1  HOH B1000      19.777   0.947   8.169  1.00  0.00      B    H  
ATOM   3020  H2  HOH B1000      18.860  -0.390   8.779  1.00  0.00      B    H  
ATOM   3021  O   HOH B1001      22.539  26.418   5.018  1.00  0.00      B    O  
ATOM   3022  H1  HOH B1001      23.339  25.750   5.017  1.00  0.00      B    H  
ATOM   3023  H2  HOH B1001      22.896  27.338   5.231  1.00  0.00      B    H  
ATOM   3024  O   HOH B1002      38.256  23.309  25.911  1.00  0.00      B    O  
ATOM   3025  H1  HOH B1002      37.301  23.044  26.061  1.00  0.00      B    H  
ATOM   3026  H2  HOH B1002      38.608  23.595  26.817  1.00  0.00      B    H  
ATOM   3027  O   HOH B1003       3.858  27.989  27.732  1.00  0.00      B    O  
ATOM   3028  H1  HOH B1003       3.030  27.778  28.295  1.00  0.00      B    H  
ATOM   3029  H2  HOH B1003       4.459  28.510  28.326  1.00  0.00      B    H  
ATOM   3030  O   HOH B1004      34.406  13.585   8.685  1.00  0.00      B    O  
ATOM   3031  H1  HOH B1004      34.733  13.264   9.582  1.00  0.00      B    H  
ATOM   3032  H2  HOH B1004      35.058  14.318   8.428  1.00  0.00      B    H  
ATOM   3033  O   HOH B1005      37.413  32.915  11.429  1.00  0.00      B    O  
ATOM   3034  H1  HOH B1005      37.121  32.089  10.901  1.00  0.00      B    H  
ATOM   3035  H2  HOH B1005      36.845  32.872  12.264  1.00  0.00      B    H  
ATOM   3036  O   HOH B1006      10.843   6.814  28.219  1.00  0.00      B    O  
ATOM   3037  H1  HOH B1006      10.385   6.307  28.960  1.00  0.00      B    H  
ATOM   3038  H2  HOH B1006      10.153   7.047  27.541  1.00  0.00      B    H  
ATOM   3039  O   HOH B1007      18.926  36.298  21.385  1.00  0.00      B    O  
ATOM   3040  H1  HOH B1007      18.022  36.101  21.012  1.00  0.00      B    H  
ATOM   3041  H2  HOH B1007      19.444  35.544  21.009  1.00  0.00      B    H  
ATOM   3042  O   HOH B1008      10.719   1.124  26.080  1.00  0.00      B    O  
ATOM   3043  H1  HOH B1008       9.925   0.800  25.563  1.00  0.00      B    H  
ATOM   3044  H2  HOH B1008      11.479   0.496  25.899  1.00  0.00      B    H  
ATOM   3045  O   HOH B1009      13.337  10.657  25.867  1.00  0.00      B    O  
ATOM   3046  H1  HOH B1009      12.914   9.867  26.296  1.00  0.00      B    H  
ATOM   3047  H2  HOH B1009      13.955  11.129  26.573  1.00  0.00      B    H  
ATOM   3048  O   HOH B1010       4.498  32.810  12.404  1.00  0.00      B    O  
ATOM   3049  H1  HOH B1010       4.825  33.392  13.167  1.00  0.00      B    H  
ATOM   3050  H2  HOH B1010       5.262  32.161  12.149  1.00  0.00      B    H  
ATOM   3051  O   HOH B1011      23.271  20.020  14.469  1.00  0.00      B    O  
ATOM   3052  H1  HOH B1011      22.922  19.600  13.585  1.00  0.00      B    H  
ATOM   3053  H2  HOH B1011      22.872  19.563  15.285  1.00  0.00      B    H  
ATOM   3054  O   HOH B1012      34.169  26.321  11.510  1.00  0.00      B    O  
ATOM   3055  H1  HOH B1012      34.803  25.954  10.774  1.00  0.00      B    H  
ATOM   3056  H2  HOH B1012      34.605  27.109  12.035  1.00  0.00      B    H  
ATOM   3057  O   HOH B1013       6.261  15.057  12.398  1.00  0.00      B    O  
ATOM   3058  H1  HOH B1013       6.668  15.508  13.216  1.00  0.00      B    H  
ATOM   3059  H2  HOH B1013       6.599  15.473  11.541  1.00  0.00      B    H  
ATOM   3060  O   HOH B1014      38.831  13.242  22.946  1.00  0.00      B    O  
ATOM   3061  H1  HOH B1014      38.479  13.567  22.022  1.00  0.00      B    H  
ATOM   3062  H2  HOH B1014      39.019  12.262  22.885  1.00  0.00      B    H  
ATOM   3063  O   HOH B1015      12.714  16.047  38.161  1.00  0.00      B    O  
ATOM   3064  H1  HOH B1015      11.812  15.601  38.131  1.00  0.00      B    H  
ATOM   3065  H2  HOH B1015      12.973  16.340  37.222  1.00  0.00      B    H  
ATOM   3066  O   HOH B1016      10.963  36.378  38.673  1.00  0.00      B    O  
ATOM   3067  H1  HOH B1016      10.265  36.370  37.947  1.00  0.00      B    H  
ATOM   3068  H2  HOH B1016      11.589  35.598  38.414  1.00  0.00      B    H  
ATOM   3069  O   HOH B1017       3.635  24.438  22.394  1.00  0.00      B    O  
ATOM   3070  H1  HOH B1017       3.788  23.715  21.694  1.00  0.00      B    H  
ATOM   3071  H2  HOH B1017       3.301  23.932  23.173  1.00  0.00      B    H  
ATOM   3072  O   HOH B1018       1.469   8.427  29.278  1.00  0.00      B    O  
ATOM   3073  H1  HOH B1018       2.243   7.822  28.986  1.00  0.00      B    H  
ATOM   3074  H2  HOH B1018       1.847   9.064  29.936  1.00  0.00      B    H  
ATOM   3075  O   HOH B1019      35.335  22.366   9.742  1.00  0.00      B    O  
ATOM   3076  H1  HOH B1019      34.630  21.876   9.218  1.00  0.00      B    H  
ATOM   3077  H2  HOH B1019      36.025  22.672   9.104  1.00  0.00      B    H  
ATOM   3078  O   HOH B1020      33.774  15.694  23.027  1.00  0.00      B    O  
ATOM   3079  H1  HOH B1020      34.111  16.621  22.777  1.00  0.00      B    H  
ATOM   3080  H2  HOH B1020      34.235  14.910  22.451  1.00  0.00      B    H  
ATOM   3081  O   HOH B1021      10.414   6.941   1.156  1.00  0.00      B    O  
ATOM   3082  H1  HOH B1021      11.260   6.429   1.155  1.00  0.00      B    H  
ATOM   3083  H2  HOH B1021      10.415   7.487   1.984  1.00  0.00      B    H  
ATOM   3084  O   HOH B1022      31.241  17.283  34.375  1.00  0.00      B    O  
ATOM   3085  H1  HOH B1022      32.132  17.470  33.884  1.00  0.00      B    H  
ATOM   3086  H2  HOH B1022      30.853  16.361  34.139  1.00  0.00      B    H  
ATOM   3087  O   HOH B1023      31.049  23.823   6.028  1.00  0.00      B    O  
ATOM   3088  H1  HOH B1023      31.127  23.113   6.734  1.00  0.00      B    H  
ATOM   3089  H2  HOH B1023      31.049  23.408   5.088  1.00  0.00      B    H  
ATOM   3090  O   HOH B1024      20.710  17.264  22.404  1.00  0.00      B    O  
ATOM   3091  H1  HOH B1024      20.980  16.365  21.976  1.00  0.00      B    H  
ATOM   3092  H2  HOH B1024      21.082  18.026  21.886  1.00  0.00      B    H  
ATOM   3093  O   HOH B1025      27.081  15.747  30.975  1.00  0.00      B    O  
ATOM   3094  H1  HOH B1025      27.673  16.197  30.292  1.00  0.00      B    H  
ATOM   3095  H2  HOH B1025      27.023  16.337  31.801  1.00  0.00      B    H  
ATOM   3096  O   HOH B1026      15.229   9.284  24.184  1.00  0.00      B    O  
ATOM   3097  H1  HOH B1026      15.289   8.370  24.581  1.00  0.00      B    H  
ATOM   3098  H2  HOH B1026      14.530   9.806  24.665  1.00  0.00      B    H  
ATOM   3099  O   HOH B1027      38.604  24.121  28.750  1.00  0.00      B    O  
ATOM   3100  H1  HOH B1027      39.421  24.237  29.347  1.00  0.00      B    H  
ATOM   3101  H2  HOH B1027      37.886  23.738  29.401  1.00  0.00      B    H  
ATOM   3102  O   HOH B1028      14.550  32.647  14.358  1.00  0.00      B    O  
ATOM   3103  H1  HOH B1028      14.695  33.490  13.760  1.00  0.00      B    H  
ATOM   3104  H2  HOH B1028      15.458  32.507  14.820  1.00  0.00      B    H  
ATOM   3105  O   HOH B1029      10.529   7.731  37.831  1.00  0.00      B    O  
ATOM   3106  H1  HOH B1029       9.844   7.363  37.228  1.00  0.00      B    H  
ATOM   3107  H2  HOH B1029      10.441   7.273  38.751  1.00  0.00      B    H  
ATOM   3108  O   HOH B1030      24.880   9.891   9.261  1.00  0.00      B    O  
ATOM   3109  H1  HOH B1030      24.330  10.675   9.163  1.00  0.00      B    H  
ATOM   3110  H2  HOH B1030      24.344   9.149   8.874  1.00  0.00      B    H  
ATOM   3111  O   HOH B1031      36.165  12.337  36.761  1.00  0.00      B    O  
ATOM   3112  H1  HOH B1031      35.850  11.480  36.940  1.00  0.00      B    H  
ATOM   3113  H2  HOH B1031      35.941  12.513  35.781  1.00  0.00      B    H  
ATOM   3114  O   HOH B1032      19.666  24.435  18.314  1.00  0.00      B    O  
ATOM   3115  H1  HOH B1032      18.897  24.349  17.619  1.00  0.00      B    H  
ATOM   3116  H2  HOH B1032      20.424  23.835  18.063  1.00  0.00      B    H  
ATOM   3117  O   HOH B1033      17.602  12.650  27.053  1.00  0.00      B    O  
ATOM   3118  H1  HOH B1033      18.189  12.361  27.897  1.00  0.00      B    H  
ATOM   3119  H2  HOH B1033      17.863  12.165  26.227  1.00  0.00      B    H  
ATOM   3120  O   HOH B1034      38.939   8.304  10.006  1.00  0.00      B    O  
ATOM   3121  H1  HOH B1034      39.535   8.347   9.164  1.00  0.00      B    H  
ATOM   3122  H2  HOH B1034      38.432   7.435   9.982  1.00  0.00      B    H  
ATOM   3123  O   HOH B1035      33.406   9.757  16.934  1.00  0.00      B    O  
ATOM   3124  H1  HOH B1035      32.730   9.091  16.619  1.00  0.00      B    H  
ATOM   3125  H2  HOH B1035      33.291  10.518  16.242  1.00  0.00      B    H  
ATOM   3126  O   HOH B1036      12.247  14.270   3.892  1.00  0.00      B    O  
ATOM   3127  H1  HOH B1036      11.646  14.203   4.739  1.00  0.00      B    H  
ATOM   3128  H2  HOH B1036      12.877  15.073   3.911  1.00  0.00      B    H  
ATOM   3129  O   HOH B1037      13.619  11.644  15.057  1.00  0.00      B    O  
ATOM   3130  H1  HOH B1037      13.966  10.959  15.732  1.00  0.00      B    H  
ATOM   3131  H2  HOH B1037      12.692  11.432  14.692  1.00  0.00      B    H  
ATOM   3132  O   HOH B1038      35.642   0.068  33.302  1.00  0.00      B    O  
ATOM   3133  H1  HOH B1038      36.091  -0.531  32.685  1.00  0.00      B    H  
ATOM   3134  H2  HOH B1038      35.407   0.891  32.821  1.00  0.00      B    H  
ATOM   3135  O   HOH B1039      23.274  35.519  18.821  1.00  0.00      B    O  
ATOM   3136  H1  HOH B1039      22.592  36.230  18.547  1.00  0.00      B    H  
ATOM   3137  H2  HOH B1039      23.963  35.326  18.119  1.00  0.00      B    H  
ATOM   3138  O   HOH B1040      27.935  34.794  17.730  1.00  0.00      B    O  
ATOM   3139  H1  HOH B1040      27.853  34.887  16.723  1.00  0.00      B    H  
ATOM   3140  H2  HOH B1040      28.856  34.560  18.010  1.00  0.00      B    H  
ATOM   3141  O   HOH B1041      35.307  35.746  39.122  1.00  0.00      B    O  
ATOM   3142  H1  HOH B1041      34.697  36.383  38.581  1.00  0.00      B    H  
ATOM   3143  H2  HOH B1041      35.149  34.831  38.781  1.00  0.00      B    H  
ATOM   3144  O   HOH B1042      12.457  31.320  27.458  1.00  0.00      B    O  
ATOM   3145  H1  HOH B1042      12.627  32.307  27.511  1.00  0.00      B    H  
ATOM   3146  H2  HOH B1042      12.364  31.080  26.497  1.00  0.00      B    H  
ATOM   3147  O   HOH B1043      10.456  28.268   2.607  1.00  0.00      B    O  
ATOM   3148  H1  HOH B1043      11.148  28.975   2.466  1.00  0.00      B    H  
ATOM   3149  H2  HOH B1043      10.050  28.432   3.528  1.00  0.00      B    H  
ATOM   3150  O   HOH B1044      28.073  15.946  36.116  1.00  0.00      B    O  
ATOM   3151  H1  HOH B1044      27.650  15.034  35.995  1.00  0.00      B    H  
ATOM   3152  H2  HOH B1044      27.359  16.590  36.355  1.00  0.00      B    H  
ATOM   3153  O   HOH B1045      36.862  33.620   6.858  1.00  0.00      B    O  
ATOM   3154  H1  HOH B1045      37.880  33.716   6.720  1.00  0.00      B    H  
ATOM   3155  H2  HOH B1045      36.653  34.054   7.764  1.00  0.00      B    H  
ATOM   3156  O   HOH B1046      20.545  31.816  37.217  1.00  0.00      B    O  
ATOM   3157  H1  HOH B1046      19.627  31.510  37.465  1.00  0.00      B    H  
ATOM   3158  H2  HOH B1046      20.971  31.047  36.666  1.00  0.00      B    H  
ATOM   3159  O   HOH B1047       9.405  29.704  35.780  1.00  0.00      B    O  
ATOM   3160  H1  HOH B1047       9.596  29.805  34.754  1.00  0.00      B    H  
ATOM   3161  H2  HOH B1047       9.120  28.725  35.961  1.00  0.00      B    H  
ATOM   3162  O   HOH B1048       8.358   6.903  36.456  1.00  0.00      B    O  
ATOM   3163  H1  HOH B1048       7.749   6.792  37.272  1.00  0.00      B    H  
ATOM   3164  H2  HOH B1048       7.888   6.652  35.607  1.00  0.00      B    H  
ATOM   3165  O   HOH B1049      36.631  28.641  36.946  1.00  0.00      B    O  
ATOM   3166  H1  HOH B1049      37.030  27.772  37.188  1.00  0.00      B    H  
ATOM   3167  H2  HOH B1049      37.424  29.312  36.813  1.00  0.00      B    H  
ATOM   3168  O   HOH B1050       2.831  12.682  24.595  1.00  0.00      B    O  
ATOM   3169  H1  HOH B1050       3.749  13.047  25.007  1.00  0.00      B    H  
ATOM   3170  H2  HOH B1050       2.032  13.050  25.088  1.00  0.00      B    H  
ATOM   3171  O   HOH B1051      11.411  32.448  30.357  1.00  0.00      B    O  
ATOM   3172  H1  HOH B1051      11.226  31.511  29.938  1.00  0.00      B    H  
ATOM   3173  H2  HOH B1051      11.915  33.030  29.694  1.00  0.00      B    H  
ATOM   3174  O   HOH B1052       7.480  11.802  21.539  1.00  0.00      B    O  
ATOM   3175  H1  HOH B1052       6.995  11.160  20.885  1.00  0.00      B    H  
ATOM   3176  H2  HOH B1052       6.976  11.790  22.398  1.00  0.00      B    H  
ATOM   3177  O   HOH B1053      13.941  16.439   4.960  1.00  0.00      B    O  
ATOM   3178  H1  HOH B1053      13.601  17.290   4.485  1.00  0.00      B    H  
ATOM   3179  H2  HOH B1053      14.830  16.226   4.536  1.00  0.00      B    H  
ATOM   3180  O   HOH B1054      38.964   8.636  20.825  1.00  0.00      B    O  
ATOM   3181  H1  HOH B1054      39.578   8.631  21.663  1.00  0.00      B    H  
ATOM   3182  H2  HOH B1054      38.008   8.484  21.147  1.00  0.00      B    H  
ATOM   3183  O   HOH B1055       9.654  18.528   2.679  1.00  0.00      B    O  
ATOM   3184  H1  HOH B1055       8.984  17.804   3.008  1.00  0.00      B    H  
ATOM   3185  H2  HOH B1055      10.506  18.027   2.594  1.00  0.00      B    H  
ATOM   3186  O   HOH B1056      35.328   7.084  14.298  1.00  0.00      B    O  
ATOM   3187  H1  HOH B1056      34.550   6.973  14.927  1.00  0.00      B    H  
ATOM   3188  H2  HOH B1056      35.753   7.978  14.433  1.00  0.00      B    H  
ATOM   3189  O   HOH B1057      21.158  17.643   2.259  1.00  0.00      B    O  
ATOM   3190  H1  HOH B1057      20.163  17.938   2.354  1.00  0.00      B    H  
ATOM   3191  H2  HOH B1057      21.347  16.752   2.733  1.00  0.00      B    H  
ATOM   3192  O   HOH B1058      11.096   4.028  19.821  1.00  0.00      B    O  
ATOM   3193  H1  HOH B1058      11.245   3.843  20.816  1.00  0.00      B    H  
ATOM   3194  H2  HOH B1058      11.481   4.974  19.583  1.00  0.00      B    H  
ATOM   3195  O   HOH B1059      19.475   3.625  30.329  1.00  0.00      B    O  
ATOM   3196  H1  HOH B1059      18.747   3.137  29.803  1.00  0.00      B    H  
ATOM   3197  H2  HOH B1059      19.277   3.400  31.275  1.00  0.00      B    H  
ATOM   3198  O   HOH B1060      15.838   6.968   2.057  1.00  0.00      B    O  
ATOM   3199  H1  HOH B1060      16.309   7.843   2.286  1.00  0.00      B    H  
ATOM   3200  H2  HOH B1060      15.693   6.958   1.037  1.00  0.00      B    H  
ATOM   3201  O   HOH B1061      37.712   6.189   2.937  1.00  0.00      B    O  
ATOM   3202  H1  HOH B1061      38.182   5.813   2.182  1.00  0.00      B    H  
ATOM   3203  H2  HOH B1061      38.314   5.987   3.755  1.00  0.00      B    H  
ATOM   3204  O   HOH B1062       2.428   9.940  20.976  1.00  0.00      B    O  
ATOM   3205  H1  HOH B1062       2.842   9.791  21.912  1.00  0.00      B    H  
ATOM   3206  H2  HOH B1062       1.640   9.299  20.844  1.00  0.00      B    H  
ATOM   3207  O   HOH B1063      10.329   5.476  24.986  1.00  0.00      B    O  
ATOM   3208  H1  HOH B1063       9.989   4.704  25.521  1.00  0.00      B    H  
ATOM   3209  H2  HOH B1063      11.289   5.653  25.258  1.00  0.00      B    H  
ATOM   3210  O   HOH B1064       6.564  23.728  36.057  1.00  0.00      B    O  
ATOM   3211  H1  HOH B1064       5.922  23.894  35.300  1.00  0.00      B    H  
ATOM   3212  H2  HOH B1064       7.068  22.870  35.819  1.00  0.00      B    H  
ATOM   3213  O   HOH B1065      24.052  26.964  20.557  1.00  0.00      B    O  
ATOM   3214  H1  HOH B1065      24.980  26.940  20.102  1.00  0.00      B    H  
ATOM   3215  H2  HOH B1065      23.369  26.889  19.827  1.00  0.00      B    H  
ATOM   3216  O   HOH B1066      26.767  13.121  31.112  1.00  0.00      B    O  
ATOM   3217  H1  HOH B1066      26.932  14.152  31.091  1.00  0.00      B    H  
ATOM   3218  H2  HOH B1066      27.211  12.718  30.283  1.00  0.00      B    H  
ATOM   3219  O   HOH B1067       2.749  14.196  11.105  1.00  0.00      B    O  
ATOM   3220  H1  HOH B1067       3.729  14.368  10.893  1.00  0.00      B    H  
ATOM   3221  H2  HOH B1067       2.265  15.104  10.887  1.00  0.00      B    H  
ATOM   3222  O   HOH B1068      22.882   6.441  32.752  1.00  0.00      B    O  
ATOM   3223  H1  HOH B1068      22.893   6.883  33.684  1.00  0.00      B    H  
ATOM   3224  H2  HOH B1068      22.335   6.983  32.065  1.00  0.00      B    H  
ATOM   3225  O   HOH B1069       3.950   6.377   4.508  1.00  0.00      B    O  
ATOM   3226  H1  HOH B1069       4.418   6.654   3.651  1.00  0.00      B    H  
ATOM   3227  H2  HOH B1069       4.337   5.454   4.760  1.00  0.00      B    H  
ATOM   3228  O   HOH B1070      15.431  35.442   5.972  1.00  0.00      B    O  
ATOM   3229  H1  HOH B1070      15.036  35.216   6.883  1.00  0.00      B    H  
ATOM   3230  H2  HOH B1070      15.064  34.783   5.315  1.00  0.00      B    H  
ATOM   3231  O   HOH B1071      27.330  33.213   4.898  1.00  0.00      B    O  
ATOM   3232  H1  HOH B1071      26.824  33.283   5.776  1.00  0.00      B    H  
ATOM   3233  H2  HOH B1071      28.340  33.159   5.165  1.00  0.00      B    H  
ATOM   3234  O   HOH B1072       3.790  19.567  16.470  1.00  0.00      B    O  
ATOM   3235  H1  HOH B1072       3.795  20.536  16.186  1.00  0.00      B    H  
ATOM   3236  H2  HOH B1072       3.644  18.971  15.619  1.00  0.00      B    H  
ATOM   3237  O   HOH B1073       7.403  26.888  17.401  1.00  0.00      B    O  
ATOM   3238  H1  HOH B1073       7.641  26.917  16.441  1.00  0.00      B    H  
ATOM   3239  H2  HOH B1073       6.871  27.761  17.547  1.00  0.00      B    H  
ATOM   3240  O   HOH B1074      16.905  32.251  15.581  1.00  0.00      B    O  
ATOM   3241  H1  HOH B1074      17.417  32.502  14.743  1.00  0.00      B    H  
ATOM   3242  H2  HOH B1074      17.242  32.960  16.187  1.00  0.00      B    H  
ATOM   3243  O   HOH B1075      38.259  19.969   6.282  1.00  0.00      B    O  
ATOM   3244  H1  HOH B1075      38.694  20.796   6.718  1.00  0.00      B    H  
ATOM   3245  H2  HOH B1075      37.687  20.261   5.480  1.00  0.00      B    H  
ATOM   3246  O   HOH B1076       9.799   0.510   5.078  1.00  0.00      B    O  
ATOM   3247  H1  HOH B1076      10.615  -0.029   4.741  1.00  0.00      B    H  
ATOM   3248  H2  HOH B1076       9.238  -0.131   5.615  1.00  0.00      B    H  
ATOM   3249  O   HOH B1077      24.240  17.623  29.147  1.00  0.00      B    O  
ATOM   3250  H1  HOH B1077      25.193  18.003  29.083  1.00  0.00      B    H  
ATOM   3251  H2  HOH B1077      24.101  17.106  28.303  1.00  0.00      B    H  
ATOM   3252  O   HOH B1078      24.671  10.264  17.865  1.00  0.00      B    O  
ATOM   3253  H1  HOH B1078      25.243   9.428  17.821  1.00  0.00      B    H  
ATOM   3254  H2  HOH B1078      25.375  11.007  18.021  1.00  0.00      B    H  
ATOM   3255  O   HOH B1079      32.626  10.757  37.694  1.00  0.00      B    O  
ATOM   3256  H1  HOH B1079      32.341  11.502  38.359  1.00  0.00      B    H  
ATOM   3257  H2  HOH B1079      32.178  11.021  36.839  1.00  0.00      B    H  
ATOM   3258  O   HOH B1080       8.576  20.919   2.834  1.00  0.00      B    O  
ATOM   3259  H1  HOH B1080       8.980  19.998   2.889  1.00  0.00      B    H  
ATOM   3260  H2  HOH B1080       7.980  20.931   1.991  1.00  0.00      B    H  
ATOM   3261  O   HOH B1081      15.520  30.806  29.170  1.00  0.00      B    O  
ATOM   3262  H1  HOH B1081      14.660  31.021  28.646  1.00  0.00      B    H  
ATOM   3263  H2  HOH B1081      15.673  31.514  29.858  1.00  0.00      B    H  
ATOM   3264  O   HOH B1082      30.370  37.404  17.965  1.00  0.00      B    O  
ATOM   3265  H1  HOH B1082      30.062  37.367  18.917  1.00  0.00      B    H  
ATOM   3266  H2  HOH B1082      31.352  37.043  17.904  1.00  0.00      B    H  
ATOM   3267  O   HOH B1083       4.219  28.033  11.283  1.00  0.00      B    O  
ATOM   3268  H1  HOH B1083       3.495  27.797  11.913  1.00  0.00      B    H  
ATOM   3269  H2  HOH B1083       3.845  28.209  10.373  1.00  0.00      B    H  
ATOM   3270  O   HOH B1084      31.901  28.381  33.086  1.00  0.00      B    O  
ATOM   3271  H1  HOH B1084      31.098  27.740  33.174  1.00  0.00      B    H  
ATOM   3272  H2  HOH B1084      32.702  27.836  32.713  1.00  0.00      B    H  
ATOM   3273  O   HOH B1085      19.395  28.903  27.040  1.00  0.00      B    O  
ATOM   3274  H1  HOH B1085      19.528  28.961  28.080  1.00  0.00      B    H  
ATOM   3275  H2  HOH B1085      18.842  29.716  26.722  1.00  0.00      B    H  
ATOM   3276  O   HOH B1086      10.946  22.648   3.330  1.00  0.00      B    O  
ATOM   3277  H1  HOH B1086      10.589  23.525   3.046  1.00  0.00      B    H  
ATOM   3278  H2  HOH B1086      10.188  21.938   3.343  1.00  0.00      B    H  
ATOM   3279  O   HOH B1087       0.091  13.144   8.213  1.00  0.00      B    O  
ATOM   3280  H1  HOH B1087       0.073  12.409   7.498  1.00  0.00      B    H  
ATOM   3281  H2  HOH B1087       0.955  13.627   8.051  1.00  0.00      B    H  
ATOM   3282  O   HOH B1088      21.476  29.519  35.978  1.00  0.00      B    O  
ATOM   3283  H1  HOH B1088      22.442  29.700  35.983  1.00  0.00      B    H  
ATOM   3284  H2  HOH B1088      21.351  28.589  36.416  1.00  0.00      B    H  
ATOM   3285  O   HOH B1089      33.950  37.887  34.963  1.00  0.00      B    O  
ATOM   3286  H1  HOH B1089      34.537  38.419  34.327  1.00  0.00      B    H  
ATOM   3287  H2  HOH B1089      33.071  37.673  34.521  1.00  0.00      B    H  
ATOM   3288  O   HOH B1090       0.766  29.006  11.156  1.00  0.00      B    O  
ATOM   3289  H1  HOH B1090       1.123  28.132  11.443  1.00  0.00      B    H  
ATOM   3290  H2  HOH B1090       1.250  29.758  11.652  1.00  0.00      B    H  
ATOM   3291  O   HOH B1091       4.133   7.963  17.319  1.00  0.00      B    O  
ATOM   3292  H1  HOH B1091       4.098   8.892  17.742  1.00  0.00      B    H  
ATOM   3293  H2  HOH B1091       4.950   7.838  16.744  1.00  0.00      B    H  
ATOM   3294  O   HOH B1092      21.176  26.201  15.202  1.00  0.00      B    O  
ATOM   3295  H1  HOH B1092      20.872  25.299  15.547  1.00  0.00      B    H  
ATOM   3296  H2  HOH B1092      21.874  25.950  14.443  1.00  0.00      B    H  
ATOM   3297  O   HOH B1093      20.765  39.372  31.899  1.00  0.00      B    O  
ATOM   3298  H1  HOH B1093      20.945  38.634  32.569  1.00  0.00      B    H  
ATOM   3299  H2  HOH B1093      19.774  39.379  31.750  1.00  0.00      B    H  
ATOM   3300  O   HOH B1094      15.563  28.598  19.449  1.00  0.00      B    O  
ATOM   3301  H1  HOH B1094      15.831  28.071  18.602  1.00  0.00      B    H  
ATOM   3302  H2  HOH B1094      16.071  28.305  20.268  1.00  0.00      B    H  
ATOM   3303  O   HOH B1095      30.188  34.065  19.051  1.00  0.00      B    O  
ATOM   3304  H1  HOH B1095      30.802  33.571  19.739  1.00  0.00      B    H  
ATOM   3305  H2  HOH B1095      29.935  34.932  19.539  1.00  0.00      B    H  
ATOM   3306  O   HOH B1096      20.219  29.143  33.560  1.00  0.00      B    O  
ATOM   3307  H1  HOH B1096      20.881  29.156  32.867  1.00  0.00      B    H  
ATOM   3308  H2  HOH B1096      20.651  29.352  34.474  1.00  0.00      B    H  
ATOM   3309  O   HOH B1097      17.050  27.280  35.016  1.00  0.00      B    O  
ATOM   3310  H1  HOH B1097      16.635  26.901  35.834  1.00  0.00      B    H  
ATOM   3311  H2  HOH B1097      16.800  28.307  34.978  1.00  0.00      B    H  
ATOM   3312  O   HOH B1098      20.947  16.679  28.640  1.00  0.00      B    O  
ATOM   3313  H1  HOH B1098      20.168  16.047  28.854  1.00  0.00      B    H  
ATOM   3314  H2  HOH B1098      21.301  17.087  29.536  1.00  0.00      B    H  
ATOM   3315  O   HOH B1099      10.308  11.044  21.877  1.00  0.00      B    O  
ATOM   3316  H1  HOH B1099      10.825  11.988  21.866  1.00  0.00      B    H  
ATOM   3317  H2  HOH B1099       9.366  11.250  21.626  1.00  0.00      B    H  
ATOM   3318  O   HOH B1100      19.579   8.755  22.239  1.00  0.00      B    O  
ATOM   3319  H1  HOH B1100      19.732   7.845  22.587  1.00  0.00      B    H  
ATOM   3320  H2  HOH B1100      20.311   9.365  22.580  1.00  0.00      B    H  
ATOM   3321  O   HOH B1101      15.144  16.417  33.729  1.00  0.00      B    O  
ATOM   3322  H1  HOH B1101      15.280  15.440  33.428  1.00  0.00      B    H  
ATOM   3323  H2  HOH B1101      16.005  16.863  33.697  1.00  0.00      B    H  
ATOM   3324  O   HOH B1102      37.130  25.987  34.364  1.00  0.00      B    O  
ATOM   3325  H1  HOH B1102      36.482  25.180  34.520  1.00  0.00      B    H  
ATOM   3326  H2  HOH B1102      36.727  26.781  34.800  1.00  0.00      B    H  
ATOM   3327  O   HOH B1103      22.140  33.214  38.857  1.00  0.00      B    O  
ATOM   3328  H1  HOH B1103      22.005  34.220  39.038  1.00  0.00      B    H  
ATOM   3329  H2  HOH B1103      21.347  32.870  38.336  1.00  0.00      B    H  
ATOM   3330  O   HOH B1104      18.220  33.746  13.202  1.00  0.00      B    O  
ATOM   3331  H1  HOH B1104      19.214  33.659  13.378  1.00  0.00      B    H  
ATOM   3332  H2  HOH B1104      17.977  33.122  12.401  1.00  0.00      B    H  
ATOM   3333  O   HOH B1105      29.463   9.698  11.996  1.00  0.00      B    O  
ATOM   3334  H1  HOH B1105      29.408   9.247  11.077  1.00  0.00      B    H  
ATOM   3335  H2  HOH B1105      30.446   9.837  12.137  1.00  0.00      B    H  
ATOM   3336  O   HOH B1106      24.055  14.869  30.339  1.00  0.00      B    O  
ATOM   3337  H1  HOH B1106      25.034  15.067  30.527  1.00  0.00      B    H  
ATOM   3338  H2  HOH B1106      23.497  15.190  31.127  1.00  0.00      B    H  
ATOM   3339  O   HOH B1107      27.942  11.715  10.555  1.00  0.00      B    O  
ATOM   3340  H1  HOH B1107      27.783  11.206   9.668  1.00  0.00      B    H  
ATOM   3341  H2  HOH B1107      28.232  11.071  11.233  1.00  0.00      B    H  
ATOM   3342  O   HOH B1108      26.589  36.244   0.280  1.00  0.00      B    O  
ATOM   3343  H1  HOH B1108      25.737  36.844   0.257  1.00  0.00      B    H  
ATOM   3344  H2  HOH B1108      26.802  36.074   1.242  1.00  0.00      B    H  
ATOM   3345  O   HOH B1109       8.742  10.176  32.194  1.00  0.00      B    O  
ATOM   3346  H1  HOH B1109       9.688   9.947  32.469  1.00  0.00      B    H  
ATOM   3347  H2  HOH B1109       8.854  10.760  31.376  1.00  0.00      B    H  
ATOM   3348  O   HOH B1110      37.182  12.886  28.975  1.00  0.00      B    O  
ATOM   3349  H1  HOH B1110      38.006  13.296  29.433  1.00  0.00      B    H  
ATOM   3350  H2  HOH B1110      36.707  12.516  29.811  1.00  0.00      B    H  
ATOM   3351  O   HOH B1111      34.668  31.483   2.689  1.00  0.00      B    O  
ATOM   3352  H1  HOH B1111      34.963  30.805   3.379  1.00  0.00      B    H  
ATOM   3353  H2  HOH B1111      35.160  31.238   1.827  1.00  0.00      B    H  
ATOM   3354  O   HOH B1112      30.801   1.484  22.320  1.00  0.00      B    O  
ATOM   3355  H1  HOH B1112      30.441   1.458  21.366  1.00  0.00      B    H  
ATOM   3356  H2  HOH B1112      30.031   1.236  22.982  1.00  0.00      B    H  
ATOM   3357  O   HOH B1113       0.314  17.803   7.246  1.00  0.00      B    O  
ATOM   3358  H1  HOH B1113      -0.055  17.077   6.634  1.00  0.00      B    H  
ATOM   3359  H2  HOH B1113      -0.085  18.715   6.905  1.00  0.00      B    H  
ATOM   3360  O   HOH B1114       2.582   3.990   9.051  1.00  0.00      B    O  
ATOM   3361  H1  HOH B1114       3.571   3.882   8.979  1.00  0.00      B    H  
ATOM   3362  H2  HOH B1114       2.347   3.885  10.020  1.00  0.00      B    H  
ATOM   3363  O   HOH B1115      22.526  37.005  37.085  1.00  0.00      B    O  
ATOM   3364  H1  HOH B1115      22.184  36.539  36.239  1.00  0.00      B    H  
ATOM   3365  H2  HOH B1115      22.483  36.360  37.816  1.00  0.00      B    H  
ATOM   3366  O   HOH B1116       6.097  21.099  18.583  1.00  0.00      B    O  
ATOM   3367  H1  HOH B1116       6.507  20.331  18.107  1.00  0.00      B    H  
ATOM   3368  H2  HOH B1116       6.658  21.302  19.436  1.00  0.00      B    H  
ATOM   3369  O   HOH B1117      37.849   3.195  38.464  1.00  0.00      B    O  
ATOM   3370  H1  HOH B1117      37.150   3.776  38.079  1.00  0.00      B    H  
ATOM   3371  H2  HOH B1117      38.348   2.714  37.749  1.00  0.00      B    H  
ATOM   3372  O   HOH B1118      29.933  27.415  37.897  1.00  0.00      B    O  
ATOM   3373  H1  HOH B1118      29.883  28.333  38.312  1.00  0.00      B    H  
ATOM   3374  H2  HOH B1118      28.961  27.139  37.619  1.00  0.00      B    H  
ATOM   3375  O   HOH B1119      24.878  29.563   0.678  1.00  0.00      B    O  
ATOM   3376  H1  HOH B1119      24.692  29.045   1.530  1.00  0.00      B    H  
ATOM   3377  H2  HOH B1119      23.966  29.975   0.463  1.00  0.00      B    H  
ATOM   3378  O   HOH B1120       2.069  15.105  21.055  1.00  0.00      B    O  
ATOM   3379  H1  HOH B1120       2.613  14.290  21.195  1.00  0.00      B    H  
ATOM   3380  H2  HOH B1120       2.344  15.781  21.741  1.00  0.00      B    H  
ATOM   3381  O   HOH B1121      36.860  23.703  21.648  1.00  0.00      B    O  
ATOM   3382  H1  HOH B1121      36.590  24.426  20.967  1.00  0.00      B    H  
ATOM   3383  H2  HOH B1121      35.993  23.112  21.780  1.00  0.00      B    H  
ATOM   3384  O   HOH B1122       4.734   2.555  26.433  1.00  0.00      B    O  
ATOM   3385  H1  HOH B1122       4.406   3.353  25.853  1.00  0.00      B    H  
ATOM   3386  H2  HOH B1122       4.693   1.788  25.791  1.00  0.00      B    H  
ATOM   3387  O   HOH B1123      32.707  39.079  31.446  1.00  0.00      B    O  
ATOM   3388  H1  HOH B1123      33.596  38.629  31.213  1.00  0.00      B    H  
ATOM   3389  H2  HOH B1123      32.132  38.396  31.942  1.00  0.00      B    H  
ATOM   3390  O   HOH B1124      38.268  17.214  12.348  1.00  0.00      B    O  
ATOM   3391  H1  HOH B1124      37.961  16.477  12.996  1.00  0.00      B    H  
ATOM   3392  H2  HOH B1124      38.911  17.789  12.838  1.00  0.00      B    H  
ATOM   3393  O   HOH B1125       2.149  31.604  12.620  1.00  0.00      B    O  
ATOM   3394  H1  HOH B1125       1.897  32.239  13.368  1.00  0.00      B    H  
ATOM   3395  H2  HOH B1125       3.088  31.858  12.399  1.00  0.00      B    H  
ATOM   3396  O   HOH B1126      16.126   6.314  19.779  1.00  0.00      B    O  
ATOM   3397  H1  HOH B1126      17.073   6.671  19.967  1.00  0.00      B    H  
ATOM   3398  H2  HOH B1126      15.954   5.575  20.421  1.00  0.00      B    H  
ATOM   3399  O   HOH B1127      37.138  18.762  35.642  1.00  0.00      B    O  
ATOM   3400  H1  HOH B1127      37.886  18.654  35.009  1.00  0.00      B    H  
ATOM   3401  H2  HOH B1127      36.379  19.283  35.184  1.00  0.00      B    H  
ATOM   3402  O   HOH B1128      25.653  30.206  26.519  1.00  0.00      B    O  
ATOM   3403  H1  HOH B1128      25.863  30.015  25.523  1.00  0.00      B    H  
ATOM   3404  H2  HOH B1128      26.117  31.087  26.707  1.00  0.00      B    H  
ATOM   3405  O   HOH B1129      38.650  17.101  30.245  1.00  0.00      B    O  
ATOM   3406  H1  HOH B1129      39.105  17.198  31.170  1.00  0.00      B    H  
ATOM   3407  H2  HOH B1129      39.379  16.907  29.519  1.00  0.00      B    H  
ATOM   3408  O   HOH B1130       8.509  19.507  29.608  1.00  0.00      B    O  
ATOM   3409  H1  HOH B1130       8.843  19.493  28.683  1.00  0.00      B    H  
ATOM   3410  H2  HOH B1130       7.662  20.013  29.629  1.00  0.00      B    H  
ATOM   3411  O   HOH B1131      31.899  22.346  12.315  1.00  0.00      B    O  
ATOM   3412  H1  HOH B1131      32.533  21.598  12.297  1.00  0.00      B    H  
ATOM   3413  H2  HOH B1131      32.192  22.894  11.520  1.00  0.00      B    H  
ATOM   3414  O   HOH B1132      38.539  36.623  27.082  1.00  0.00      B    O  
ATOM   3415  H1  HOH B1132      37.854  37.060  26.461  1.00  0.00      B    H  
ATOM   3416  H2  HOH B1132      37.996  36.155  27.773  1.00  0.00      B    H  
ATOM   3417  O   HOH B1133      18.438  12.473  35.094  1.00  0.00      B    O  
ATOM   3418  H1  HOH B1133      19.061  12.998  35.678  1.00  0.00      B    H  
ATOM   3419  H2  HOH B1133      17.514  12.810  35.300  1.00  0.00      B    H  
ATOM   3420  O   HOH B1134       3.816  22.208  20.050  1.00  0.00      B    O  
ATOM   3421  H1  HOH B1134       3.753  22.849  19.234  1.00  0.00      B    H  
ATOM   3422  H2  HOH B1134       4.465  21.526  19.733  1.00  0.00      B    H  
ATOM   3423  O   HOH B1135      10.027  24.917  21.360  1.00  0.00      B    O  
ATOM   3424  H1  HOH B1135      10.176  24.543  22.261  1.00  0.00      B    H  
ATOM   3425  H2  HOH B1135       9.070  24.676  21.036  1.00  0.00      B    H  
ATOM   3426  O   HOH B1136      26.451  11.785   5.901  1.00  0.00      B    O  
ATOM   3427  H1  HOH B1136      25.438  11.842   5.672  1.00  0.00      B    H  
ATOM   3428  H2  HOH B1136      26.946  12.082   5.092  1.00  0.00      B    H  
ATOM   3429  O   HOH B1137      12.142  15.323  25.783  1.00  0.00      B    O  
ATOM   3430  H1  HOH B1137      12.957  15.278  26.336  1.00  0.00      B    H  
ATOM   3431  H2  HOH B1137      12.249  15.973  25.005  1.00  0.00      B    H  
ATOM   3432  O   HOH B1138      21.920  23.055  24.756  1.00  0.00      B    O  
ATOM   3433  H1  HOH B1138      21.301  22.868  25.501  1.00  0.00      B    H  
ATOM   3434  H2  HOH B1138      22.121  24.045  24.681  1.00  0.00      B    H  
ATOM   3435  O   HOH B1139       6.226  12.336   5.433  1.00  0.00      B    O  
ATOM   3436  H1  HOH B1139       6.757  13.211   5.503  1.00  0.00      B    H  
ATOM   3437  H2  HOH B1139       5.280  12.525   5.828  1.00  0.00      B    H  
ATOM   3438  O   HOH B1140      26.073  13.310  23.757  1.00  0.00      B    O  
ATOM   3439  H1  HOH B1140      25.736  12.981  22.872  1.00  0.00      B    H  
ATOM   3440  H2  HOH B1140      26.729  14.040  23.615  1.00  0.00      B    H  
ATOM   3441  O   HOH B1141      19.014  26.712  33.215  1.00  0.00      B    O  
ATOM   3442  H1  HOH B1141      18.134  26.598  33.697  1.00  0.00      B    H  
ATOM   3443  H2  HOH B1141      19.375  27.655  33.297  1.00  0.00      B    H  
ATOM   3444  O   HOH B1142      25.607  12.048  26.221  1.00  0.00      B    O  
ATOM   3445  H1  HOH B1142      26.556  12.017  26.558  1.00  0.00      B    H  
ATOM   3446  H2  HOH B1142      25.703  12.411  25.296  1.00  0.00      B    H  
ATOM   3447  O   HOH B1143      15.282   2.337  23.349  1.00  0.00      B    O  
ATOM   3448  H1  HOH B1143      15.182   2.363  24.351  1.00  0.00      B    H  
ATOM   3449  H2  HOH B1143      14.394   1.934  23.073  1.00  0.00      B    H  
ATOM   3450  O   HOH B1144      29.801  22.492  18.019  1.00  0.00      B    O  
ATOM   3451  H1  HOH B1144      29.174  22.662  17.271  1.00  0.00      B    H  
ATOM   3452  H2  HOH B1144      29.516  21.567  18.289  1.00  0.00      B    H  
ATOM   3453  O   HOH B1145      15.705  28.018  28.989  1.00  0.00      B    O  
ATOM   3454  H1  HOH B1145      16.480  27.914  29.581  1.00  0.00      B    H  
ATOM   3455  H2  HOH B1145      15.570  29.021  28.938  1.00  0.00      B    H  
ATOM   3456  O   HOH B1146      13.820   0.948  10.353  1.00  0.00      B    O  
ATOM   3457  H1  HOH B1146      14.261   1.291   9.517  1.00  0.00      B    H  
ATOM   3458  H2  HOH B1146      14.535   0.903  11.116  1.00  0.00      B    H  
ATOM   3459  O   HOH B1147      30.788  35.342   7.093  1.00  0.00      B    O  
ATOM   3460  H1  HOH B1147      30.285  35.057   6.302  1.00  0.00      B    H  
ATOM   3461  H2  HOH B1147      30.070  35.444   7.848  1.00  0.00      B    H  
ATOM   3462  O   HOH B1148      33.849  13.419  27.851  1.00  0.00      B    O  
ATOM   3463  H1  HOH B1148      34.687  12.846  27.622  1.00  0.00      B    H  
ATOM   3464  H2  HOH B1148      33.498  13.873  26.980  1.00  0.00      B    H  
ATOM   3465  O   HOH B1149      31.062  29.563   4.952  1.00  0.00      B    O  
ATOM   3466  H1  HOH B1149      30.549  28.933   5.458  1.00  0.00      B    H  
ATOM   3467  H2  HOH B1149      31.085  30.458   5.344  1.00  0.00      B    H  
ATOM   3468  O   HOH B1150      23.579   2.392   9.883  1.00  0.00      B    O  
ATOM   3469  H1  HOH B1150      23.540   2.180  10.811  1.00  0.00      B    H  
ATOM   3470  H2  HOH B1150      22.818   3.020   9.723  1.00  0.00      B    H  
ATOM   3471  O   HOH B1151       2.133  18.778   9.184  1.00  0.00      B    O  
ATOM   3472  H1  HOH B1151       2.848  19.277   8.615  1.00  0.00      B    H  
ATOM   3473  H2  HOH B1151       1.308  18.572   8.657  1.00  0.00      B    H  
ATOM   3474  O   HOH B1152      34.637   6.472  34.665  1.00  0.00      B    O  
ATOM   3475  H1  HOH B1152      35.169   7.327  34.533  1.00  0.00      B    H  
ATOM   3476  H2  HOH B1152      33.734   6.728  34.956  1.00  0.00      B    H  
ATOM   3477  O   HOH B1153      18.746  15.768  38.662  1.00  0.00      B    O  
ATOM   3478  H1  HOH B1153      17.938  16.270  39.054  1.00  0.00      B    H  
ATOM   3479  H2  HOH B1153      18.477  15.617  37.678  1.00  0.00      B    H  
ATOM   3480  O   HOH B1154      25.849  17.239  11.172  1.00  0.00      B    O  
ATOM   3481  H1  HOH B1154      26.743  17.689  11.320  1.00  0.00      B    H  
ATOM   3482  H2  HOH B1154      25.600  16.626  11.906  1.00  0.00      B    H  
ATOM   3483  O   HOH B1155      34.907  17.101  11.218  1.00  0.00      B    O  
ATOM   3484  H1  HOH B1155      35.481  17.787  10.739  1.00  0.00      B    H  
ATOM   3485  H2  HOH B1155      35.431  16.240  11.197  1.00  0.00      B    H  
ATOM   3486  O   HOH B1156      12.145  26.839  20.343  1.00  0.00      B    O  
ATOM   3487  H1  HOH B1156      12.249  27.817  20.140  1.00  0.00      B    H  
ATOM   3488  H2  HOH B1156      11.178  26.729  20.557  1.00  0.00      B    H  
ATOM   3489  O   HOH B1157      15.058  34.593  27.161  1.00  0.00      B    O  
ATOM   3490  H1  HOH B1157      14.754  33.871  26.574  1.00  0.00      B    H  
ATOM   3491  H2  HOH B1157      15.010  35.488  26.619  1.00  0.00      B    H  
ATOM   3492  O   HOH B1158      35.403  17.259  26.539  1.00  0.00      B    O  
ATOM   3493  H1  HOH B1158      35.728  16.483  27.062  1.00  0.00      B    H  
ATOM   3494  H2  HOH B1158      35.398  18.032  27.191  1.00  0.00      B    H  
ATOM   3495  O   HOH B1159      34.059  35.905  24.836  1.00  0.00      B    O  
ATOM   3496  H1  HOH B1159      33.704  36.538  24.164  1.00  0.00      B    H  
ATOM   3497  H2  HOH B1159      35.054  35.858  24.598  1.00  0.00      B    H  
ATOM   3498  O   HOH B1160      19.975  39.079  24.159  1.00  0.00      B    O  
ATOM   3499  H1  HOH B1160      20.356  38.120  24.384  1.00  0.00      B    H  
ATOM   3500  H2  HOH B1160      20.421  39.701  24.819  1.00  0.00      B    H  
ATOM   3501  O   HOH B1161       6.863  32.748  15.908  1.00  0.00      B    O  
ATOM   3502  H1  HOH B1161       7.409  33.190  16.657  1.00  0.00      B    H  
ATOM   3503  H2  HOH B1161       6.887  31.794  16.028  1.00  0.00      B    H  
ATOM   3504  O   HOH B1162      21.095   3.817  16.163  1.00  0.00      B    O  
ATOM   3505  H1  HOH B1162      21.629   3.198  15.523  1.00  0.00      B    H  
ATOM   3506  H2  HOH B1162      20.442   3.158  16.579  1.00  0.00      B    H  
ATOM   3507  O   HOH B1163       8.609  13.226   3.561  1.00  0.00      B    O  
ATOM   3508  H1  HOH B1163       7.939  13.422   2.842  1.00  0.00      B    H  
ATOM   3509  H2  HOH B1163       8.954  14.110   3.796  1.00  0.00      B    H  
ATOM   3510  O   HOH B1164      21.318  22.068  33.090  1.00  0.00      B    O  
ATOM   3511  H1  HOH B1164      20.609  22.294  33.774  1.00  0.00      B    H  
ATOM   3512  H2  HOH B1164      21.088  22.528  32.232  1.00  0.00      B    H  
ATOM   3513  O   HOH B1165      11.595   9.226  15.478  1.00  0.00      B    O  
ATOM   3514  H1  HOH B1165      12.511   9.418  15.806  1.00  0.00      B    H  
ATOM   3515  H2  HOH B1165      10.920   9.433  16.228  1.00  0.00      B    H  
ATOM   3516  O   HOH B1166      13.556  16.077  22.881  1.00  0.00      B    O  
ATOM   3517  H1  HOH B1166      12.563  15.890  22.559  1.00  0.00      B    H  
ATOM   3518  H2  HOH B1166      13.990  15.183  23.176  1.00  0.00      B    H  
ATOM   3519  O   HOH B1167      28.703  14.608  23.416  1.00  0.00      B    O  
ATOM   3520  H1  HOH B1167      29.604  15.084  23.195  1.00  0.00      B    H  
ATOM   3521  H2  HOH B1167      28.893  14.052  24.281  1.00  0.00      B    H  
ATOM   3522  O   HOH B1168      10.144  26.141  14.261  1.00  0.00      B    O  
ATOM   3523  H1  HOH B1168      10.684  26.348  15.123  1.00  0.00      B    H  
ATOM   3524  H2  HOH B1168       9.193  26.123  14.522  1.00  0.00      B    H  
ATOM   3525  O   HOH B1169      36.587  19.992   3.978  1.00  0.00      B    O  
ATOM   3526  H1  HOH B1169      37.456  20.104   3.514  1.00  0.00      B    H  
ATOM   3527  H2  HOH B1169      36.206  19.095   3.769  1.00  0.00      B    H  
ATOM   3528  O   HOH B1170      32.155  34.542  28.779  1.00  0.00      B    O  
ATOM   3529  H1  HOH B1170      31.958  35.540  28.650  1.00  0.00      B    H  
ATOM   3530  H2  HOH B1170      31.698  34.328  29.658  1.00  0.00      B    H  
ATOM   3531  O   HOH B1171      14.714   7.511  13.904  1.00  0.00      B    O  
ATOM   3532  H1  HOH B1171      15.059   7.165  12.990  1.00  0.00      B    H  
ATOM   3533  H2  HOH B1171      13.749   7.445  13.930  1.00  0.00      B    H  
ATOM   3534  O   HOH B1172      13.058  29.166  19.516  1.00  0.00      B    O  
ATOM   3535  H1  HOH B1172      12.918  30.042  19.986  1.00  0.00      B    H  
ATOM   3536  H2  HOH B1172      14.050  28.991  19.516  1.00  0.00      B    H  
ATOM   3537  O   HOH B1173      30.996  36.879  36.800  1.00  0.00      B    O  
ATOM   3538  H1  HOH B1173      30.286  36.614  36.148  1.00  0.00      B    H  
ATOM   3539  H2  HOH B1173      31.102  36.090  37.409  1.00  0.00      B    H  
ATOM   3540  O   HOH B1174       3.968   1.725   2.248  1.00  0.00      B    O  
ATOM   3541  H1  HOH B1174       4.985   1.690   2.476  1.00  0.00      B    H  
ATOM   3542  H2  HOH B1174       3.836   1.344   1.328  1.00  0.00      B    H  
ATOM   3543  O   HOH B1175      28.075  24.540  11.100  1.00  0.00      B    O  
ATOM   3544  H1  HOH B1175      27.311  25.177  11.395  1.00  0.00      B    H  
ATOM   3545  H2  HOH B1175      27.868  24.164  10.208  1.00  0.00      B    H  
ATOM   3546  O   HOH B1176      35.288  37.209  14.604  1.00  0.00      B    O  
ATOM   3547  H1  HOH B1176      34.543  36.526  14.478  1.00  0.00      B    H  
ATOM   3548  H2  HOH B1176      36.102  36.827  14.106  1.00  0.00      B    H  
ATOM   3549  O   HOH B1177      27.037  28.922  30.562  1.00  0.00      B    O  
ATOM   3550  H1  HOH B1177      26.512  28.560  29.763  1.00  0.00      B    H  
ATOM   3551  H2  HOH B1177      26.492  29.619  30.991  1.00  0.00      B    H  
ATOM   3552  O   HOH B1178      29.367  32.020  28.130  1.00  0.00      B    O  
ATOM   3553  H1  HOH B1178      30.264  32.265  27.666  1.00  0.00      B    H  
ATOM   3554  H2  HOH B1178      29.499  31.669  29.070  1.00  0.00      B    H  
ATOM   3555  O   HOH B1179      15.662  35.391  35.911  1.00  0.00      B    O  
ATOM   3556  H1  HOH B1179      16.035  36.170  35.349  1.00  0.00      B    H  
ATOM   3557  H2  HOH B1179      16.358  34.627  35.985  1.00  0.00      B    H  
ATOM   3558  O   HOH B1180      16.575  18.053   8.102  1.00  0.00      B    O  
ATOM   3559  H1  HOH B1180      16.627  18.925   8.680  1.00  0.00      B    H  
ATOM   3560  H2  HOH B1180      15.675  17.702   8.216  1.00  0.00      B    H  
ATOM   3561  O   HOH B1181      19.219  36.207  26.757  1.00  0.00      B    O  
ATOM   3562  H1  HOH B1181      20.210  36.190  26.596  1.00  0.00      B    H  
ATOM   3563  H2  HOH B1181      18.728  35.618  26.115  1.00  0.00      B    H  
ATOM   3564  O   HOH B1182       4.976  27.340  30.322  1.00  0.00      B    O  
ATOM   3565  H1  HOH B1182       5.058  26.623  29.576  1.00  0.00      B    H  
ATOM   3566  H2  HOH B1182       4.753  26.885  31.225  1.00  0.00      B    H  
ATOM   3567  O   HOH B1183       2.736  19.455   0.829  1.00  0.00      B    O  
ATOM   3568  H1  HOH B1183       2.803  19.108   1.733  1.00  0.00      B    H  
ATOM   3569  H2  HOH B1183       2.338  18.730   0.203  1.00  0.00      B    H  
ATOM   3570  O   HOH B1184      32.503  27.486   4.096  1.00  0.00      B    O  
ATOM   3571  H1  HOH B1184      33.297  27.659   3.469  1.00  0.00      B    H  
ATOM   3572  H2  HOH B1184      31.968  28.335   4.329  1.00  0.00      B    H  
ATOM   3573  O   HOH B1185      36.957  12.345  17.300  1.00  0.00      B    O  
ATOM   3574  H1  HOH B1185      36.431  12.983  17.947  1.00  0.00      B    H  
ATOM   3575  H2  HOH B1185      36.675  11.439  17.584  1.00  0.00      B    H  
ATOM   3576  O   HOH B1186       6.059  12.116  23.809  1.00  0.00      B    O  
ATOM   3577  H1  HOH B1186       5.159  11.718  24.097  1.00  0.00      B    H  
ATOM   3578  H2  HOH B1186       6.238  12.883  24.437  1.00  0.00      B    H  
ATOM   3579  O   HOH B1187      28.490  29.201  34.645  1.00  0.00      B    O  
ATOM   3580  H1  HOH B1187      29.382  29.723  34.649  1.00  0.00      B    H  
ATOM   3581  H2  HOH B1187      27.807  29.852  34.281  1.00  0.00      B    H  
ATOM   3582  O   HOH B1188      14.003   9.476  16.547  1.00  0.00      B    O  
ATOM   3583  H1  HOH B1188      13.883   8.845  17.336  1.00  0.00      B    H  
ATOM   3584  H2  HOH B1188      14.946   9.373  16.166  1.00  0.00      B    H  
ATOM   3585  O   HOH B1189      36.031  31.998  19.386  1.00  0.00      B    O  
ATOM   3586  H1  HOH B1189      36.003  32.739  20.105  1.00  0.00      B    H  
ATOM   3587  H2  HOH B1189      36.681  32.234  18.646  1.00  0.00      B    H  
ATOM   3588  O   HOH B1190      12.760   3.149  26.485  1.00  0.00      B    O  
ATOM   3589  H1  HOH B1190      12.616   4.157  26.612  1.00  0.00      B    H  
ATOM   3590  H2  HOH B1190      11.890   2.705  26.246  1.00  0.00      B    H  
ATOM   3591  O   HOH B1191      36.082   1.664   4.383  1.00  0.00      B    O  
ATOM   3592  H1  HOH B1191      35.795   2.669   4.273  1.00  0.00      B    H  
ATOM   3593  H2  HOH B1191      35.257   1.106   4.388  1.00  0.00      B    H  
ATOM   3594  O   HOH B1192       6.368  21.082  29.809  1.00  0.00      B    O  
ATOM   3595  H1  HOH B1192       6.336  21.385  30.779  1.00  0.00      B    H  
ATOM   3596  H2  HOH B1192       5.500  21.248  29.422  1.00  0.00      B    H  
ATOM   3597  O   HOH B1193      34.751   2.257  32.107  1.00  0.00      B    O  
ATOM   3598  H1  HOH B1193      34.672   2.581  31.197  1.00  0.00      B    H  
ATOM   3599  H2  HOH B1193      33.840   2.456  32.535  1.00  0.00      B    H  
ATOM   3600  O   HOH B1194       4.094   4.491  30.180  1.00  0.00      B    O  
ATOM   3601  H1  HOH B1194       3.837   4.669  31.170  1.00  0.00      B    H  
ATOM   3602  H2  HOH B1194       5.074   4.540  30.018  1.00  0.00      B    H  
ATOM   3603  O   HOH B1195      13.571   1.954  20.520  1.00  0.00      B    O  
ATOM   3604  H1  HOH B1195      13.671   2.620  19.790  1.00  0.00      B    H  
ATOM   3605  H2  HOH B1195      12.662   1.575  20.536  1.00  0.00      B    H  
ATOM   3606  O   HOH B1196       3.425   8.296  12.173  1.00  0.00      B    O  
ATOM   3607  H1  HOH B1196       2.530   8.593  12.470  1.00  0.00      B    H  
ATOM   3608  H2  HOH B1196       3.440   8.314  11.174  1.00  0.00      B    H  
ATOM   3609  O   HOH B1197      16.967  15.896  28.440  1.00  0.00      B    O  
ATOM   3610  H1  HOH B1197      17.109  16.875  28.724  1.00  0.00      B    H  
ATOM   3611  H2  HOH B1197      17.834  15.404  28.843  1.00  0.00      B    H  
ATOM   3612  O   HOH B1198      19.503  39.005  21.080  1.00  0.00      B    O  
ATOM   3613  H1  HOH B1198      19.056  39.225  21.977  1.00  0.00      B    H  
ATOM   3614  H2  HOH B1198      19.355  37.940  21.023  1.00  0.00      B    H  
ATOM   3615  O   HOH B1199       1.042  35.394  25.311  1.00  0.00      B    O  
ATOM   3616  H1  HOH B1199       0.524  35.724  26.102  1.00  0.00      B    H  
ATOM   3617  H2  HOH B1199       0.655  34.518  25.025  1.00  0.00      B    H  
ATOM   3618  O   HOH B1200       8.463  18.568  21.028  1.00  0.00      B    O  
ATOM   3619  H1  HOH B1200       8.740  17.853  20.350  1.00  0.00      B    H  
ATOM   3620  H2  HOH B1200       9.117  18.481  21.816  1.00  0.00      B    H  
ATOM   3621  O   HOH B1201      37.259  18.909  10.337  1.00  0.00      B    O  
ATOM   3622  H1  HOH B1201      37.362  18.317  11.103  1.00  0.00      B    H  
ATOM   3623  H2  HOH B1201      38.014  19.574  10.441  1.00  0.00      B    H  
ATOM   3624  O   HOH B1202      24.330  18.214   8.731  1.00  0.00      B    O  
ATOM   3625  H1  HOH B1202      23.814  17.352   8.691  1.00  0.00      B    H  
ATOM   3626  H2  HOH B1202      24.814  18.104   9.642  1.00  0.00      B    H  
ATOM   3627  O   HOH B1203      28.672   8.483   9.625  1.00  0.00      B    O  
ATOM   3628  H1  HOH B1203      29.176   7.746   9.143  1.00  0.00      B    H  
ATOM   3629  H2  HOH B1203      28.077   8.953   8.962  1.00  0.00      B    H  
ATOM   3630  O   HOH B1204      18.162  10.304  37.031  1.00  0.00      B    O  
ATOM   3631  H1  HOH B1204      18.388  10.825  36.157  1.00  0.00      B    H  
ATOM   3632  H2  HOH B1204      19.007   9.923  37.432  1.00  0.00      B    H  
ATOM   3633  O   HOH B1205      21.739  21.970  18.695  1.00  0.00      B    O  
ATOM   3634  H1  HOH B1205      21.264  21.885  19.584  1.00  0.00      B    H  
ATOM   3635  H2  HOH B1205      22.652  21.530  18.846  1.00  0.00      B    H  
ATOM   3636  O   HOH B1206       7.095  38.996  38.886  1.00  0.00      B    O  
ATOM   3637  H1  HOH B1206       7.600  39.284  38.055  1.00  0.00      B    H  
ATOM   3638  H2  HOH B1206       7.777  39.030  39.606  1.00  0.00      B    H  
ATOM   3639  O   HOH B1207      37.771  21.036  32.087  1.00  0.00      B    O  
ATOM   3640  H1  HOH B1207      38.268  20.560  31.319  1.00  0.00      B    H  
ATOM   3641  H2  HOH B1207      37.490  21.905  31.610  1.00  0.00      B    H  
ATOM   3642  O   HOH B1208      24.698   2.403  12.516  1.00  0.00      B    O  
ATOM   3643  H1  HOH B1208      24.300   2.353  13.459  1.00  0.00      B    H  
ATOM   3644  H2  HOH B1208      25.073   3.339  12.364  1.00  0.00      B    H  
ATOM   3645  O   HOH B1209      20.188  15.765  32.189  1.00  0.00      B    O  
ATOM   3646  H1  HOH B1209      20.954  16.320  31.677  1.00  0.00      B    H  
ATOM   3647  H2  HOH B1209      20.660  15.180  32.899  1.00  0.00      B    H  
ATOM   3648  O   HOH B1210       9.347  14.495  12.814  1.00  0.00      B    O  
ATOM   3649  H1  HOH B1210       8.530  15.010  13.059  1.00  0.00      B    H  
ATOM   3650  H2  HOH B1210       9.403  13.619  13.325  1.00  0.00      B    H  
ATOM   3651  O   HOH B1211      12.479   9.977  12.430  1.00  0.00      B    O  
ATOM   3652  H1  HOH B1211      12.534   8.991  12.217  1.00  0.00      B    H  
ATOM   3653  H2  HOH B1211      11.532  10.337  12.484  1.00  0.00      B    H  
ATOM   3654  O   HOH B1212       6.927   0.692  14.464  1.00  0.00      B    O  
ATOM   3655  H1  HOH B1212       7.753   0.561  13.907  1.00  0.00      B    H  
ATOM   3656  H2  HOH B1212       6.268   0.052  14.111  1.00  0.00      B    H  
ATOM   3657  O   HOH B1213       6.821  18.974  14.410  1.00  0.00      B    O  
ATOM   3658  H1  HOH B1213       7.712  19.413  14.115  1.00  0.00      B    H  
ATOM   3659  H2  HOH B1213       6.020  19.610  14.124  1.00  0.00      B    H  
ATOM   3660  O   HOH B1214       6.007  26.107   5.154  1.00  0.00      B    O  
ATOM   3661  H1  HOH B1214       5.218  25.560   5.412  1.00  0.00      B    H  
ATOM   3662  H2  HOH B1214       6.556  25.624   4.478  1.00  0.00      B    H  
ATOM   3663  O   HOH B1215       3.174  21.433  22.611  1.00  0.00      B    O  
ATOM   3664  H1  HOH B1215       3.635  21.618  21.764  1.00  0.00      B    H  
ATOM   3665  H2  HOH B1215       3.657  20.631  23.019  1.00  0.00      B    H  
ATOM   3666  O   HOH B1216      12.442  29.855  25.107  1.00  0.00      B    O  
ATOM   3667  H1  HOH B1216      13.080  29.051  25.003  1.00  0.00      B    H  
ATOM   3668  H2  HOH B1216      11.496  29.544  25.059  1.00  0.00      B    H  
ATOM   3669  O   HOH B1217      12.782   5.584   0.706  1.00  0.00      B    O  
ATOM   3670  H1  HOH B1217      13.510   6.248   0.437  1.00  0.00      B    H  
ATOM   3671  H2  HOH B1217      13.117   4.638   1.012  1.00  0.00      B    H  
ATOM   3672  O   HOH B1218      19.475   0.230   1.940  1.00  0.00      B    O  
ATOM   3673  H1  HOH B1218      19.963   0.823   1.235  1.00  0.00      B    H  
ATOM   3674  H2  HOH B1218      18.901   0.857   2.497  1.00  0.00      B    H  
ATOM   3675  O   HOH B1219      30.993  30.529  34.778  1.00  0.00      B    O  
ATOM   3676  H1  HOH B1219      31.517  29.981  34.151  1.00  0.00      B    H  
ATOM   3677  H2  HOH B1219      31.617  31.246  35.076  1.00  0.00      B    H  
ATOM   3678  O   HOH B1220       4.136  23.211   5.125  1.00  0.00      B    O  
ATOM   3679  H1  HOH B1220       3.345  23.274   4.472  1.00  0.00      B    H  
ATOM   3680  H2  HOH B1220       4.915  22.984   4.502  1.00  0.00      B    H  
ATOM   3681  O   HOH B1221      37.457  22.385   0.338  1.00  0.00      B    O  
ATOM   3682  H1  HOH B1221      37.266  21.523  -0.221  1.00  0.00      B    H  
ATOM   3683  H2  HOH B1221      38.108  22.035   1.058  1.00  0.00      B    H  
ATOM   3684  O   HOH B1222      11.944   9.956  38.505  1.00  0.00      B    O  
ATOM   3685  H1  HOH B1222      11.446   9.227  38.036  1.00  0.00      B    H  
ATOM   3686  H2  HOH B1222      11.665   9.984  39.527  1.00  0.00      B    H  
ATOM   3687  O   HOH B1223      33.048  12.104  23.595  1.00  0.00      B    O  
ATOM   3688  H1  HOH B1223      33.587  12.799  23.150  1.00  0.00      B    H  
ATOM   3689  H2  HOH B1223      32.295  11.742  23.050  1.00  0.00      B    H  
ATOM   3690  O   HOH B1224      33.368  25.144  24.151  1.00  0.00      B    O  
ATOM   3691  H1  HOH B1224      33.619  25.542  23.212  1.00  0.00      B    H  
ATOM   3692  H2  HOH B1224      34.053  25.420  24.820  1.00  0.00      B    H  
ATOM   3693  O   HOH B1225       6.295  23.149  24.865  1.00  0.00      B    O  
ATOM   3694  H1  HOH B1225       5.436  23.635  25.076  1.00  0.00      B    H  
ATOM   3695  H2  HOH B1225       6.839  23.693  24.152  1.00  0.00      B    H  
ATOM   3696  O   HOH B1226       8.066   2.485  18.038  1.00  0.00      B    O  
ATOM   3697  H1  HOH B1226       8.908   2.328  17.465  1.00  0.00      B    H  
ATOM   3698  H2  HOH B1226       7.433   3.019  17.456  1.00  0.00      B    H  
ATOM   3699  O   HOH B1227      20.716   5.392   4.373  1.00  0.00      B    O  
ATOM   3700  H1  HOH B1227      20.928   4.528   4.955  1.00  0.00      B    H  
ATOM   3701  H2  HOH B1227      19.741   5.640   4.659  1.00  0.00      B    H  
ATOM   3702  O   HOH B1228      16.003   6.725  11.925  1.00  0.00      B    O  
ATOM   3703  H1  HOH B1228      16.787   6.915  12.583  1.00  0.00      B    H  
ATOM   3704  H2  HOH B1228      16.073   7.368  11.170  1.00  0.00      B    H  
ATOM   3705  O   HOH B1229       9.307  13.395  20.026  1.00  0.00      B    O  
ATOM   3706  H1  HOH B1229       9.929  12.681  19.584  1.00  0.00      B    H  
ATOM   3707  H2  HOH B1229       8.468  12.924  20.363  1.00  0.00      B    H  
ATOM   3708  O   HOH B1230       8.385  39.175  24.926  1.00  0.00      B    O  
ATOM   3709  H1  HOH B1230       8.393  39.453  23.982  1.00  0.00      B    H  
ATOM   3710  H2  HOH B1230       7.557  38.598  25.083  1.00  0.00      B    H  
ATOM   3711  O   HOH B1231      22.324  31.437  12.658  1.00  0.00      B    O  
ATOM   3712  H1  HOH B1231      21.421  31.021  12.823  1.00  0.00      B    H  
ATOM   3713  H2  HOH B1231      22.969  31.089  13.358  1.00  0.00      B    H  
ATOM   3714  O   HOH B1232       3.901  24.414  25.864  1.00  0.00      B    O  
ATOM   3715  H1  HOH B1232       3.668  24.646  26.831  1.00  0.00      B    H  
ATOM   3716  H2  HOH B1232       3.140  23.811  25.567  1.00  0.00      B    H  
ATOM   3717  O   HOH B1233      14.007  19.560  36.645  1.00  0.00      B    O  
ATOM   3718  H1  HOH B1233      14.962  19.214  36.702  1.00  0.00      B    H  
ATOM   3719  H2  HOH B1233      14.088  20.583  36.578  1.00  0.00      B    H  
ATOM   3720  O   HOH B1234       5.016  31.350  28.154  1.00  0.00      B    O  
ATOM   3721  H1  HOH B1234       4.700  32.350  28.312  1.00  0.00      B    H  
ATOM   3722  H2  HOH B1234       5.895  31.389  27.689  1.00  0.00      B    H  
ATOM   3723  O   HOH B1235      22.910  29.691  26.475  1.00  0.00      B    O  
ATOM   3724  H1  HOH B1235      22.799  28.861  27.062  1.00  0.00      B    H  
ATOM   3725  H2  HOH B1235      23.942  29.890  26.425  1.00  0.00      B    H  
ATOM   3726  O   HOH B1236      18.497  28.586  21.749  1.00  0.00      B    O  
ATOM   3727  H1  HOH B1236      19.208  28.332  21.025  1.00  0.00      B    H  
ATOM   3728  H2  HOH B1236      17.707  27.929  21.712  1.00  0.00      B    H  
ATOM   3729  O   HOH B1237      29.152  14.824  39.014  1.00  0.00      B    O  
ATOM   3730  H1  HOH B1237      28.546  14.088  38.638  1.00  0.00      B    H  
ATOM   3731  H2  HOH B1237      29.741  15.096  38.200  1.00  0.00      B    H  
ATOM   3732  O   HOH B1238      20.259   3.824  34.783  1.00  0.00      B    O  
ATOM   3733  H1  HOH B1238      20.407   4.851  34.547  1.00  0.00      B    H  
ATOM   3734  H2  HOH B1238      20.870   3.279  34.127  1.00  0.00      B    H  
ATOM   3735  O   HOH B1239       1.262   9.897  13.347  1.00  0.00      B    O  
ATOM   3736  H1  HOH B1239       0.927  10.803  13.183  1.00  0.00      B    H  
ATOM   3737  H2  HOH B1239       1.202   9.630  14.324  1.00  0.00      B    H  
ATOM   3738  O   HOH B1240      31.260  11.527   6.765  1.00  0.00      B    O  
ATOM   3739  H1  HOH B1240      30.846  10.639   7.144  1.00  0.00      B    H  
ATOM   3740  H2  HOH B1240      31.414  12.077   7.580  1.00  0.00      B    H  
ATOM   3741  O   HOH B1241      38.144  19.219  19.498  1.00  0.00      B    O  
ATOM   3742  H1  HOH B1241      37.348  19.221  18.868  1.00  0.00      B    H  
ATOM   3743  H2  HOH B1241      38.646  18.379  19.310  1.00  0.00      B    H  
ATOM   3744  O   HOH B1242      39.067  12.204  32.672  1.00  0.00      B    O  
ATOM   3745  H1  HOH B1242      38.128  12.578  32.914  1.00  0.00      B    H  
ATOM   3746  H2  HOH B1242      39.244  12.371  31.669  1.00  0.00      B    H  
ATOM   3747  O   HOH B1243      19.504  20.702  17.213  1.00  0.00      B    O  
ATOM   3748  H1  HOH B1243      19.414  19.785  17.577  1.00  0.00      B    H  
ATOM   3749  H2  HOH B1243      20.414  21.033  17.407  1.00  0.00      B    H  
ATOM   3750  O   HOH B1244      22.856  16.422  26.703  1.00  0.00      B    O  
ATOM   3751  H1  HOH B1244      22.709  17.060  25.937  1.00  0.00      B    H  
ATOM   3752  H2  HOH B1244      22.120  16.624  27.435  1.00  0.00      B    H  
ATOM   3753  O   HOH B1245      34.175  15.696  36.144  1.00  0.00      B    O  
ATOM   3754  H1  HOH B1245      34.748  15.763  35.265  1.00  0.00      B    H  
ATOM   3755  H2  HOH B1245      33.665  16.576  36.276  1.00  0.00      B    H  
ATOM   3756  O   HOH B1246       4.795   0.136  29.596  1.00  0.00      B    O  
ATOM   3757  H1  HOH B1246       4.134   0.804  29.281  1.00  0.00      B    H  
ATOM   3758  H2  HOH B1246       4.509  -0.774  29.169  1.00  0.00      B    H  
ATOM   3759  O   HOH B1247      19.133  16.665   8.444  1.00  0.00      B    O  
ATOM   3760  H1  HOH B1247      19.036  15.822   7.886  1.00  0.00      B    H  
ATOM   3761  H2  HOH B1247      18.332  17.211   8.245  1.00  0.00      B    H  
ATOM   3762  O   HOH B1248      19.129  28.532  18.010  1.00  0.00      B    O  
ATOM   3763  H1  HOH B1248      18.933  29.524  18.196  1.00  0.00      B    H  
ATOM   3764  H2  HOH B1248      19.917  28.172  18.560  1.00  0.00      B    H  
ATOM   3765  O   HOH B1249      36.657  36.623  31.716  1.00  0.00      B    O  
ATOM   3766  H1  HOH B1249      37.221  35.935  32.152  1.00  0.00      B    H  
ATOM   3767  H2  HOH B1249      35.808  36.223  31.390  1.00  0.00      B    H  
ATOM   3768  O   HOH B1250      18.419  18.119  23.670  1.00  0.00      B    O  
ATOM   3769  H1  HOH B1250      19.236  17.605  23.372  1.00  0.00      B    H  
ATOM   3770  H2  HOH B1250      17.728  17.463  23.894  1.00  0.00      B    H  
ATOM   3771  O   HOH B1251       6.866  28.909   3.595  1.00  0.00      B    O  
ATOM   3772  H1  HOH B1251       7.341  29.466   4.339  1.00  0.00      B    H  
ATOM   3773  H2  HOH B1251       6.800  29.509   2.795  1.00  0.00      B    H  
ATOM   3774  O   HOH B1252      17.001  20.377  13.241  1.00  0.00      B    O  
ATOM   3775  H1  HOH B1252      17.389  20.965  13.974  1.00  0.00      B    H  
ATOM   3776  H2  HOH B1252      17.599  19.546  13.187  1.00  0.00      B    H  
ATOM   3777  O   HOH B1253      24.242   4.102   7.253  1.00  0.00      B    O  
ATOM   3778  H1  HOH B1253      24.855   4.917   7.286  1.00  0.00      B    H  
ATOM   3779  H2  HOH B1253      24.687   3.384   7.724  1.00  0.00      B    H  
ATOM   3780  O   HOH B1254      27.820  14.139  27.669  1.00  0.00      B    O  
ATOM   3781  H1  HOH B1254      27.678  13.301  28.221  1.00  0.00      B    H  
ATOM   3782  H2  HOH B1254      28.027  14.937  28.256  1.00  0.00      B    H  
ATOM   3783  O   HOH B1255      15.051   3.700  32.563  1.00  0.00      B    O  
ATOM   3784  H1  HOH B1255      14.109   3.754  32.394  1.00  0.00      B    H  
ATOM   3785  H2  HOH B1255      15.527   4.442  32.195  1.00  0.00      B    H  
ATOM   3786  O   HOH B1256      17.587  24.551  20.471  1.00  0.00      B    O  
ATOM   3787  H1  HOH B1256      17.774  23.871  21.199  1.00  0.00      B    H  
ATOM   3788  H2  HOH B1256      18.303  24.546  19.760  1.00  0.00      B    H  
ATOM   3789  O   HOH B1257       0.879  16.970  19.416  1.00  0.00      B    O  
ATOM   3790  H1  HOH B1257       1.562  16.362  19.980  1.00  0.00      B    H  
ATOM   3791  H2  HOH B1257       1.429  17.812  19.016  1.00  0.00      B    H  
ATOM   3792  O   HOH B1258      22.537  29.191  15.923  1.00  0.00      B    O  
ATOM   3793  H1  HOH B1258      23.148  29.758  15.323  1.00  0.00      B    H  
ATOM   3794  H2  HOH B1258      21.659  28.946  15.413  1.00  0.00      B    H  
ATOM   3795  O   HOH B1259      30.437   0.888  33.916  1.00  0.00      B    O  
ATOM   3796  H1  HOH B1259      29.765   0.559  34.628  1.00  0.00      B    H  
ATOM   3797  H2  HOH B1259      31.283   0.197  33.964  1.00  0.00      B    H  
ATOM   3798  O   HOH B1260      12.879  26.081  35.984  1.00  0.00      B    O  
ATOM   3799  H1  HOH B1260      12.407  25.163  35.802  1.00  0.00      B    H  
ATOM   3800  H2  HOH B1260      12.864  26.531  35.086  1.00  0.00      B    H  
ATOM   3801  O   HOH B1261      31.080  38.972   9.788  1.00  0.00      B    O  
ATOM   3802  H1  HOH B1261      30.788  38.783   8.821  1.00  0.00      B    H  
ATOM   3803  H2  HOH B1261      32.022  38.641   9.873  1.00  0.00      B    H  
ATOM   3804  O   HOH B1262       1.059  34.810   1.894  1.00  0.00      B    O  
ATOM   3805  H1  HOH B1262       0.110  34.582   2.153  1.00  0.00      B    H  
ATOM   3806  H2  HOH B1262       1.461  34.014   1.451  1.00  0.00      B    H  
ATOM   3807  O   HOH B1263      23.420  11.702  23.802  1.00  0.00      B    O  
ATOM   3808  H1  HOH B1263      23.419  12.489  24.476  1.00  0.00      B    H  
ATOM   3809  H2  HOH B1263      24.197  11.843  23.177  1.00  0.00      B    H  
ATOM   3810  O   HOH B1264      22.515  12.858   3.852  1.00  0.00      B    O  
ATOM   3811  H1  HOH B1264      22.711  13.837   4.073  1.00  0.00      B    H  
ATOM   3812  H2  HOH B1264      23.252  12.556   3.198  1.00  0.00      B    H  
ATOM   3813  O   HOH B1265      11.313  20.654  27.795  1.00  0.00      B    O  
ATOM   3814  H1  HOH B1265      10.399  20.582  27.423  1.00  0.00      B    H  
ATOM   3815  H2  HOH B1265      11.879  19.861  27.618  1.00  0.00      B    H  
ATOM   3816  O   HOH B1266      33.238  19.525  24.367  1.00  0.00      B    O  
ATOM   3817  H1  HOH B1266      33.084  18.850  25.126  1.00  0.00      B    H  
ATOM   3818  H2  HOH B1266      32.448  20.223  24.302  1.00  0.00      B    H  
ATOM   3819  O   HOH B1267      23.583  21.127  35.678  1.00  0.00      B    O  
ATOM   3820  H1  HOH B1267      22.708  21.653  35.572  1.00  0.00      B    H  
ATOM   3821  H2  HOH B1267      24.373  21.676  35.359  1.00  0.00      B    H  
ATOM   3822  O   HOH B1268      27.259  10.444   8.038  1.00  0.00      B    O  
ATOM   3823  H1  HOH B1268      26.988  11.129   7.270  1.00  0.00      B    H  
ATOM   3824  H2  HOH B1268      26.332  10.072   8.396  1.00  0.00      B    H  
ATOM   3825  O   HOH B1269       3.925  10.147  35.256  1.00  0.00      B    O  
ATOM   3826  H1  HOH B1269       3.285   9.374  35.151  1.00  0.00      B    H  
ATOM   3827  H2  HOH B1269       4.230  10.144  36.233  1.00  0.00      B    H  
ATOM   3828  O   HOH B1270      25.407  18.579  20.299  1.00  0.00      B    O  
ATOM   3829  H1  HOH B1270      25.585  17.687  20.727  1.00  0.00      B    H  
ATOM   3830  H2  HOH B1270      26.206  19.128  20.655  1.00  0.00      B    H  
ATOM   3831  O   HOH B1271      32.080   2.969  32.911  1.00  0.00      B    O  
ATOM   3832  H1  HOH B1271      31.594   3.565  32.271  1.00  0.00      B    H  
ATOM   3833  H2  HOH B1271      31.411   2.288  33.316  1.00  0.00      B    H  
ATOM   3834  O   HOH B1272      23.762  11.440   5.862  1.00  0.00      B    O  
ATOM   3835  H1  HOH B1272      23.243  11.912   5.157  1.00  0.00      B    H  
ATOM   3836  H2  HOH B1272      23.382  10.485   5.862  1.00  0.00      B    H  
ATOM   3837  O   HOH B1273      19.628  22.175   3.992  1.00  0.00      B    O  
ATOM   3838  H1  HOH B1273      19.409  21.396   4.655  1.00  0.00      B    H  
ATOM   3839  H2  HOH B1273      20.591  22.317   3.885  1.00  0.00      B    H  
ATOM   3840  O   HOH B1274       3.446  17.490  35.557  1.00  0.00      B    O  
ATOM   3841  H1  HOH B1274       3.365  17.669  34.535  1.00  0.00      B    H  
ATOM   3842  H2  HOH B1274       4.370  17.734  35.823  1.00  0.00      B    H  
ATOM   3843  O   HOH B1275      29.047  14.164  10.012  1.00  0.00      B    O  
ATOM   3844  H1  HOH B1275      28.787  13.255  10.466  1.00  0.00      B    H  
ATOM   3845  H2  HOH B1275      28.529  14.152   9.111  1.00  0.00      B    H  
ATOM   3846  O   HOH B1276      12.047   6.639  19.801  1.00  0.00      B    O  
ATOM   3847  H1  HOH B1276      11.217   7.133  19.616  1.00  0.00      B    H  
ATOM   3848  H2  HOH B1276      12.454   7.039  20.635  1.00  0.00      B    H  
ATOM   3849  O   HOH B1277       4.650   4.620  24.852  1.00  0.00      B    O  
ATOM   3850  H1  HOH B1277       5.392   4.227  24.299  1.00  0.00      B    H  
ATOM   3851  H2  HOH B1277       3.853   4.896  24.271  1.00  0.00      B    H  
ATOM   3852  O   HOH B1278      27.307  20.669  20.970  1.00  0.00      B    O  
ATOM   3853  H1  HOH B1278      27.909  21.190  21.650  1.00  0.00      B    H  
ATOM   3854  H2  HOH B1278      27.928  20.420  20.162  1.00  0.00      B    H  
ATOM   3855  O   HOH B1279       2.473  18.089   3.236  1.00  0.00      B    O  
ATOM   3856  H1  HOH B1279       2.174  17.982   4.177  1.00  0.00      B    H  
ATOM   3857  H2  HOH B1279       2.011  17.363   2.678  1.00  0.00      B    H  
ATOM   3858  O   HOH B1280      25.426  17.339  35.772  1.00  0.00      B    O  
ATOM   3859  H1  HOH B1280      25.136  17.169  36.754  1.00  0.00      B    H  
ATOM   3860  H2  HOH B1280      24.658  17.933  35.405  1.00  0.00      B    H  
ATOM   3861  O   HOH B1281      24.384  37.734   4.746  1.00  0.00      B    O  
ATOM   3862  H1  HOH B1281      24.490  38.162   3.787  1.00  0.00      B    H  
ATOM   3863  H2  HOH B1281      25.188  37.145   4.928  1.00  0.00      B    H  
ATOM   3864  O   HOH B1282      25.572  22.708  19.737  1.00  0.00      B    O  
ATOM   3865  H1  HOH B1282      26.057  22.364  20.562  1.00  0.00      B    H  
ATOM   3866  H2  HOH B1282      24.892  23.269  20.138  1.00  0.00      B    H  
ATOM   3867  O   HOH B1283      29.323   2.955  12.948  1.00  0.00      B    O  
ATOM   3868  H1  HOH B1283      28.807   2.092  13.176  1.00  0.00      B    H  
ATOM   3869  H2  HOH B1283      29.567   2.791  11.951  1.00  0.00      B    H  
ATOM   3870  O   HOH B1284      27.312  27.040  23.279  1.00  0.00      B    O  
ATOM   3871  H1  HOH B1284      27.949  26.895  24.093  1.00  0.00      B    H  
ATOM   3872  H2  HOH B1284      27.825  27.155  22.398  1.00  0.00      B    H  
ATOM   3873  O   HOH B1285      30.746  18.238  22.583  1.00  0.00      B    O  
ATOM   3874  H1  HOH B1285      31.340  18.989  22.892  1.00  0.00      B    H  
ATOM   3875  H2  HOH B1285      30.722  18.256  21.577  1.00  0.00      B    H  
ATOM   3876  O   HOH B1286      36.830  35.936  18.503  1.00  0.00      B    O  
ATOM   3877  H1  HOH B1286      37.234  36.523  17.852  1.00  0.00      B    H  
ATOM   3878  H2  HOH B1286      36.902  34.977  18.065  1.00  0.00      B    H  
ATOM   3879  O   HOH B1287      38.467  16.157   5.453  1.00  0.00      B    O  
ATOM   3880  H1  HOH B1287      38.679  15.628   4.547  1.00  0.00      B    H  
ATOM   3881  H2  HOH B1287      37.847  15.577   5.995  1.00  0.00      B    H  
ATOM   3882  O   HOH B1288      26.403  26.665   5.116  1.00  0.00      B    O  
ATOM   3883  H1  HOH B1288      26.213  27.128   6.010  1.00  0.00      B    H  
ATOM   3884  H2  HOH B1288      27.436  26.491   5.059  1.00  0.00      B    H  
ATOM   3885  O   HOH B1289       8.968  11.254  25.297  1.00  0.00      B    O  
ATOM   3886  H1  HOH B1289       8.771  10.433  24.717  1.00  0.00      B    H  
ATOM   3887  H2  HOH B1289       9.860  11.654  25.036  1.00  0.00      B    H  
ATOM   3888  O   HOH B1290      31.886  33.154  21.488  1.00  0.00      B    O  
ATOM   3889  H1  HOH B1290      32.135  32.180  21.318  1.00  0.00      B    H  
ATOM   3890  H2  HOH B1290      32.617  33.757  21.073  1.00  0.00      B    H  
ATOM   3891  O   HOH B1291      32.316   3.037  35.746  1.00  0.00      B    O  
ATOM   3892  H1  HOH B1291      31.748   3.410  34.953  1.00  0.00      B    H  
ATOM   3893  H2  HOH B1291      31.860   3.167  36.609  1.00  0.00      B    H  
ATOM   3894  O   HOH B1292      32.891   6.039  10.883  1.00  0.00      B    O  
ATOM   3895  H1  HOH B1292      33.892   6.105  11.000  1.00  0.00      B    H  
ATOM   3896  H2  HOH B1292      32.517   6.114  11.798  1.00  0.00      B    H  
ATOM   3897  O   HOH B1293       9.937  29.699  33.272  1.00  0.00      B    O  
ATOM   3898  H1  HOH B1293      10.592  29.946  32.612  1.00  0.00      B    H  
ATOM   3899  H2  HOH B1293       9.000  29.966  32.888  1.00  0.00      B    H  
ATOM   3900  O   HOH B1294      31.429  30.418  20.796  1.00  0.00      B    O  
ATOM   3901  H1  HOH B1294      32.146  30.668  20.094  1.00  0.00      B    H  
ATOM   3902  H2  HOH B1294      31.808  30.169  21.704  1.00  0.00      B    H  
ATOM   3903  O   HOH B1295       8.207  12.394  27.685  1.00  0.00      B    O  
ATOM   3904  H1  HOH B1295       8.268  12.000  26.724  1.00  0.00      B    H  
ATOM   3905  H2  HOH B1295       8.684  13.256  27.562  1.00  0.00      B    H  
ATOM   3906  O   HOH B1296      27.427   7.290  11.584  1.00  0.00      B    O  
ATOM   3907  H1  HOH B1296      26.572   7.775  11.596  1.00  0.00      B    H  
ATOM   3908  H2  HOH B1296      28.011   7.776  10.867  1.00  0.00      B    H  
ATOM   3909  O   HOH B1297      22.594  21.191   4.951  1.00  0.00      B    O  
ATOM   3910  H1  HOH B1297      23.489  20.791   5.167  1.00  0.00      B    H  
ATOM   3911  H2  HOH B1297      22.707  21.626   4.072  1.00  0.00      B    H  
ATOM   3912  O   HOH B1298       6.947   5.909  34.365  1.00  0.00      B    O  
ATOM   3913  H1  HOH B1298       6.020   5.797  34.790  1.00  0.00      B    H  
ATOM   3914  H2  HOH B1298       7.127   4.997  33.868  1.00  0.00      B    H  
ATOM   3915  O   HOH B1299       4.242   0.965  38.529  1.00  0.00      B    O  
ATOM   3916  H1  HOH B1299       3.792   0.693  37.673  1.00  0.00      B    H  
ATOM   3917  H2  HOH B1299       4.981   0.287  38.734  1.00  0.00      B    H  
ATOM   3918  O   HOH B1300      23.813  29.525   8.792  1.00  0.00      B    O  
ATOM   3919  H1  HOH B1300      23.834  30.317   9.399  1.00  0.00      B    H  
ATOM   3920  H2  HOH B1300      22.977  28.971   8.995  1.00  0.00      B    H  
ATOM   3921  O   HOH B1301       0.245  20.839  21.825  1.00  0.00      B    O  
ATOM   3922  H1  HOH B1301       0.850  20.943  22.625  1.00  0.00      B    H  
ATOM   3923  H2  HOH B1301       0.794  21.073  21.040  1.00  0.00      B    H  
ATOM   3924  O   HOH B1302      10.476  19.543  22.768  1.00  0.00      B    O  
ATOM   3925  H1  HOH B1302      10.026  20.426  23.055  1.00  0.00      B    H  
ATOM   3926  H2  HOH B1302      10.631  19.688  21.784  1.00  0.00      B    H  
ATOM   3927  O   HOH B1303      35.271  31.033  25.533  1.00  0.00      B    O  
ATOM   3928  H1  HOH B1303      35.556  30.944  26.500  1.00  0.00      B    H  
ATOM   3929  H2  HOH B1303      34.724  30.283  25.241  1.00  0.00      B    H  
ATOM   3930  O   HOH B1304      14.210  15.933  28.300  1.00  0.00      B    O  
ATOM   3931  H1  HOH B1304      14.052  15.192  29.053  1.00  0.00      B    H  
ATOM   3932  H2  HOH B1304      15.215  16.146  28.275  1.00  0.00      B    H  
ATOM   3933  O   HOH B1305      20.546   8.773   0.291  1.00  0.00      B    O  
ATOM   3934  H1  HOH B1305      20.950   9.640   0.606  1.00  0.00      B    H  
ATOM   3935  H2  HOH B1305      21.198   8.042   0.435  1.00  0.00      B    H  
ATOM   3936  O   HOH B1306      31.621   3.428  16.777  1.00  0.00      B    O  
ATOM   3937  H1  HOH B1306      30.798   3.984  16.566  1.00  0.00      B    H  
ATOM   3938  H2  HOH B1306      31.363   2.487  16.919  1.00  0.00      B    H  
ATOM   3939  O   HOH B1307      34.505  13.202   0.363  1.00  0.00      B    O  
ATOM   3940  H1  HOH B1307      34.866  12.261   0.547  1.00  0.00      B    H  
ATOM   3941  H2  HOH B1307      34.856  13.520  -0.568  1.00  0.00      B    H  
ATOM   3942  O   HOH B1308       0.783   5.346  26.897  1.00  0.00      B    O  
ATOM   3943  H1  HOH B1308       1.423   6.091  27.275  1.00  0.00      B    H  
ATOM   3944  H2  HOH B1308       0.554   4.777  27.722  1.00  0.00      B    H  
ATOM   3945  O   HOH B1309       1.723   7.136  16.229  1.00  0.00      B    O  
ATOM   3946  H1  HOH B1309       1.598   6.479  16.926  1.00  0.00      B    H  
ATOM   3947  H2  HOH B1309       2.536   7.663  16.451  1.00  0.00      B    H  
ATOM   3948  O   HOH B1310      16.413   0.531  11.345  1.00  0.00      B    O  
ATOM   3949  H1  HOH B1310      16.773  -0.044  10.592  1.00  0.00      B    H  
ATOM   3950  H2  HOH B1310      16.506   1.520  10.980  1.00  0.00      B    H  
ATOM   3951  O   HOH B1311      17.716  12.407   9.411  1.00  0.00      B    O  
ATOM   3952  H1  HOH B1311      17.745  12.809  10.383  1.00  0.00      B    H  
ATOM   3953  H2  HOH B1311      17.765  13.158   8.704  1.00  0.00      B    H  
ATOM   3954  O   HOH B1312       1.904  23.612   3.570  1.00  0.00      B    O  
ATOM   3955  H1  HOH B1312       2.041  24.574   3.230  1.00  0.00      B    H  
ATOM   3956  H2  HOH B1312       1.992  22.985   2.725  1.00  0.00      B    H  
ATOM   3957  O   HOH B1313      25.051  25.509   8.633  1.00  0.00      B    O  
ATOM   3958  H1  HOH B1313      25.760  24.803   8.606  1.00  0.00      B    H  
ATOM   3959  H2  HOH B1313      24.201  25.034   8.285  1.00  0.00      B    H  
ATOM   3960  O   HOH B1314       9.318   6.055  30.409  1.00  0.00      B    O  
ATOM   3961  H1  HOH B1314       9.698   5.778  31.291  1.00  0.00      B    H  
ATOM   3962  H2  HOH B1314       8.409   5.649  30.342  1.00  0.00      B    H  
ATOM   3963  O   HOH B1315       2.986  19.989  25.158  1.00  0.00      B    O  
ATOM   3964  H1  HOH B1315       3.904  19.977  24.802  1.00  0.00      B    H  
ATOM   3965  H2  HOH B1315       2.751  19.084  25.535  1.00  0.00      B    H  
ATOM   3966  O   HOH B1316       0.678  14.199  35.540  1.00  0.00      B    O  
ATOM   3967  H1  HOH B1316       0.093  13.716  36.228  1.00  0.00      B    H  
ATOM   3968  H2  HOH B1316       0.926  13.507  34.845  1.00  0.00      B    H  
ATOM   3969  O   HOH B1317      26.730  35.892   7.573  1.00  0.00      B    O  
ATOM   3970  H1  HOH B1317      26.116  35.055   7.651  1.00  0.00      B    H  
ATOM   3971  H2  HOH B1317      27.600  35.683   8.144  1.00  0.00      B    H  
ATOM   3972  O   HOH B1318      37.970  25.778   5.349  1.00  0.00      B    O  
ATOM   3973  H1  HOH B1318      37.581  26.420   5.999  1.00  0.00      B    H  
ATOM   3974  H2  HOH B1318      37.621  26.041   4.448  1.00  0.00      B    H  
ATOM   3975  O   HOH B1319      21.955  15.182  21.124  1.00  0.00      B    O  
ATOM   3976  H1  HOH B1319      21.447  14.338  21.208  1.00  0.00      B    H  
ATOM   3977  H2  HOH B1319      22.655  15.180  21.838  1.00  0.00      B    H  
ATOM   3978  O   HOH B1320       1.841   2.259  23.486  1.00  0.00      B    O  
ATOM   3979  H1  HOH B1320       1.236   1.540  23.036  1.00  0.00      B    H  
ATOM   3980  H2  HOH B1320       1.211   2.649  24.247  1.00  0.00      B    H  
ATOM   3981  O   HOH B1321      37.325  31.907   4.503  1.00  0.00      B    O  
ATOM   3982  H1  HOH B1321      36.522  31.299   4.596  1.00  0.00      B    H  
ATOM   3983  H2  HOH B1321      37.342  32.519   5.318  1.00  0.00      B    H  
ATOM   3984  O   HOH B1322       3.155  35.544  14.897  1.00  0.00      B    O  
ATOM   3985  H1  HOH B1322       2.413  35.768  14.247  1.00  0.00      B    H  
ATOM   3986  H2  HOH B1322       2.695  35.041  15.622  1.00  0.00      B    H  
ATOM   3987  O   HOH B1323      16.462  21.752   6.081  1.00  0.00      B    O  
ATOM   3988  H1  HOH B1323      17.051  22.564   6.479  1.00  0.00      B    H  
ATOM   3989  H2  HOH B1323      16.143  21.964   5.179  1.00  0.00      B    H  
ATOM   3990  O   HOH B1324      32.314   1.870   3.150  1.00  0.00      B    O  
ATOM   3991  H1  HOH B1324      32.812   1.738   2.309  1.00  0.00      B    H  
ATOM   3992  H2  HOH B1324      32.938   1.717   3.946  1.00  0.00      B    H  
ATOM   3993  O   HOH B1325       9.009  36.764  26.571  1.00  0.00      B    O  
ATOM   3994  H1  HOH B1325       9.668  36.087  26.123  1.00  0.00      B    H  
ATOM   3995  H2  HOH B1325       8.997  37.507  25.872  1.00  0.00      B    H  
ATOM   3996  O   HOH B1326      12.294  13.337  21.417  1.00  0.00      B    O  
ATOM   3997  H1  HOH B1326      12.840  12.757  20.826  1.00  0.00      B    H  
ATOM   3998  H2  HOH B1326      12.865  13.529  22.229  1.00  0.00      B    H  
ATOM   3999  O   HOH B1327      14.108  20.140  33.382  1.00  0.00      B    O  
ATOM   4000  H1  HOH B1327      14.889  19.842  33.965  1.00  0.00      B    H  
ATOM   4001  H2  HOH B1327      14.413  20.115  32.411  1.00  0.00      B    H  
ATOM   4002  O   HOH B1328      36.616  29.514  19.763  1.00  0.00      B    O  
ATOM   4003  H1  HOH B1328      36.620  30.561  19.758  1.00  0.00      B    H  
ATOM   4004  H2  HOH B1328      37.470  29.279  20.241  1.00  0.00      B    H  
ATOM   4005  O   HOH B1329       3.392   3.268  17.150  1.00  0.00      B    O  
ATOM   4006  H1  HOH B1329       2.537   3.874  17.385  1.00  0.00      B    H  
ATOM   4007  H2  HOH B1329       3.465   2.494  17.829  1.00  0.00      B    H  
ATOM   4008  O   HOH B1330      29.752  36.489  20.627  1.00  0.00      B    O  
ATOM   4009  H1  HOH B1330      29.229  36.904  21.385  1.00  0.00      B    H  
ATOM   4010  H2  HOH B1330      30.463  35.965  21.142  1.00  0.00      B    H  
ATOM   4011  O   HOH B1331      28.374  32.146   7.450  1.00  0.00      B    O  
ATOM   4012  H1  HOH B1331      29.264  32.339   7.870  1.00  0.00      B    H  
ATOM   4013  H2  HOH B1331      28.274  31.145   7.236  1.00  0.00      B    H  
ATOM   4014  O   HOH B1332      11.447  19.418  37.518  1.00  0.00      B    O  
ATOM   4015  H1  HOH B1332      12.271  19.105  36.983  1.00  0.00      B    H  
ATOM   4016  H2  HOH B1332      10.681  19.264  36.886  1.00  0.00      B    H  
ATOM   4017  O   HOH B1333      29.404   4.576  28.991  1.00  0.00      B    O  
ATOM   4018  H1  HOH B1333      30.057   4.318  29.692  1.00  0.00      B    H  
ATOM   4019  H2  HOH B1333      28.508   4.211  29.270  1.00  0.00      B    H  
ATOM   4020  O   HOH B1334      13.573  27.417  33.403  1.00  0.00      B    O  
ATOM   4021  H1  HOH B1334      13.693  28.401  33.592  1.00  0.00      B    H  
ATOM   4022  H2  HOH B1334      12.585  27.324  33.181  1.00  0.00      B    H  
ATOM   4023  O   HOH B1335       1.372   8.796   7.781  1.00  0.00      B    O  
ATOM   4024  H1  HOH B1335       1.377   8.165   6.947  1.00  0.00      B    H  
ATOM   4025  H2  HOH B1335       2.347   9.066   8.098  1.00  0.00      B    H  
ATOM   4026  O   HOH B1336       5.460  37.247  13.828  1.00  0.00      B    O  
ATOM   4027  H1  HOH B1336       5.617  36.266  13.897  1.00  0.00      B    H  
ATOM   4028  H2  HOH B1336       5.201  37.440  12.884  1.00  0.00      B    H  
ATOM   4029  O   HOH B1337      32.172  16.788  10.500  1.00  0.00      B    O  
ATOM   4030  H1  HOH B1337      33.224  16.840  10.497  1.00  0.00      B    H  
ATOM   4031  H2  HOH B1337      31.882  16.160   9.723  1.00  0.00      B    H  
ATOM   4032  O   HOH B1338      27.629  24.845  30.197  1.00  0.00      B    O  
ATOM   4033  H1  HOH B1338      27.859  25.772  30.529  1.00  0.00      B    H  
ATOM   4034  H2  HOH B1338      26.671  24.783  29.796  1.00  0.00      B    H  
ATOM   4035  O   HOH B1339       2.973  22.043  37.132  1.00  0.00      B    O  
ATOM   4036  H1  HOH B1339       3.733  21.484  37.566  1.00  0.00      B    H  
ATOM   4037  H2  HOH B1339       2.050  21.622  37.256  1.00  0.00      B    H  
ATOM   4038  O   HOH B1340      15.769  22.522   3.392  1.00  0.00      B    O  
ATOM   4039  H1  HOH B1340      16.545  21.922   3.045  1.00  0.00      B    H  
ATOM   4040  H2  HOH B1340      15.839  23.400   3.002  1.00  0.00      B    H  
ATOM   4041  O   HOH B1341      18.108   4.013  36.550  1.00  0.00      B    O  
ATOM   4042  H1  HOH B1341      18.811   3.848  35.796  1.00  0.00      B    H  
ATOM   4043  H2  HOH B1341      17.197   3.699  36.181  1.00  0.00      B    H  
ATOM   4044  O   HOH B1342      26.982  22.365  24.069  1.00  0.00      B    O  
ATOM   4045  H1  HOH B1342      27.242  21.939  24.961  1.00  0.00      B    H  
ATOM   4046  H2  HOH B1342      27.755  22.469  23.477  1.00  0.00      B    H  
ATOM   4047  O   HOH B1343       7.785  17.635   6.985  1.00  0.00      B    O  
ATOM   4048  H1  HOH B1343       7.612  18.540   7.358  1.00  0.00      B    H  
ATOM   4049  H2  HOH B1343       8.798  17.417   7.022  1.00  0.00      B    H  
ATOM   4050  O   HOH B1344      32.913   6.716  15.501  1.00  0.00      B    O  
ATOM   4051  H1  HOH B1344      32.766   6.490  16.497  1.00  0.00      B    H  
ATOM   4052  H2  HOH B1344      33.000   5.803  15.031  1.00  0.00      B    H  
ATOM   4053  O   HOH B1345      18.414   1.853  38.453  1.00  0.00      B    O  
ATOM   4054  H1  HOH B1345      18.102   2.600  37.811  1.00  0.00      B    H  
ATOM   4055  H2  HOH B1345      19.375   2.082  38.801  1.00  0.00      B    H  
ATOM   4056  O   HOH B1346      22.212   7.248  23.450  1.00  0.00      B    O  
ATOM   4057  H1  HOH B1346      22.173   6.393  24.021  1.00  0.00      B    H  
ATOM   4058  H2  HOH B1346      22.856   7.909  23.804  1.00  0.00      B    H  
ATOM   4059  O   HOH B1347       1.289  25.161   5.914  1.00  0.00      B    O  
ATOM   4060  H1  HOH B1347       0.317  25.411   5.769  1.00  0.00      B    H  
ATOM   4061  H2  HOH B1347       1.536  24.292   5.439  1.00  0.00      B    H  
ATOM   4062  O   HOH B1348      33.396  18.152  19.603  1.00  0.00      B    O  
ATOM   4063  H1  HOH B1348      33.786  17.654  18.808  1.00  0.00      B    H  
ATOM   4064  H2  HOH B1348      34.153  18.213  20.325  1.00  0.00      B    H  
ATOM   4065  O   HOH B1349      21.474   7.750  31.006  1.00  0.00      B    O  
ATOM   4066  H1  HOH B1349      22.376   7.669  30.444  1.00  0.00      B    H  
ATOM   4067  H2  HOH B1349      20.801   7.063  30.548  1.00  0.00      B    H  
ATOM   4068  O   HOH B1350      22.067  38.698  22.183  1.00  0.00      B    O  
ATOM   4069  H1  HOH B1350      21.177  38.850  21.724  1.00  0.00      B    H  
ATOM   4070  H2  HOH B1350      22.446  37.809  21.858  1.00  0.00      B    H  
ATOM   4071  O   HOH B1351       6.162  29.411  18.489  1.00  0.00      B    O  
ATOM   4072  H1  HOH B1351       5.608  30.014  19.121  1.00  0.00      B    H  
ATOM   4073  H2  HOH B1351       5.552  29.133  17.813  1.00  0.00      B    H  
ATOM   4074  O   HOH B1352      16.836  13.434  31.167  1.00  0.00      B    O  
ATOM   4075  H1  HOH B1352      17.576  12.869  31.594  1.00  0.00      B    H  
ATOM   4076  H2  HOH B1352      17.238  13.993  30.408  1.00  0.00      B    H  
ATOM   4077  O   HOH B1353      13.963  28.104   9.713  1.00  0.00      B    O  
ATOM   4078  H1  HOH B1353      14.807  28.378   9.331  1.00  0.00      B    H  
ATOM   4079  H2  HOH B1353      14.023  28.209  10.744  1.00  0.00      B    H  
ATOM   4080  O   HOH B1354       1.420  33.432  35.522  1.00  0.00      B    O  
ATOM   4081  H1  HOH B1354       1.343  32.555  35.009  1.00  0.00      B    H  
ATOM   4082  H2  HOH B1354       2.389  33.472  35.842  1.00  0.00      B    H  
ATOM   4083  O   HOH B1355      31.690   7.202  13.173  1.00  0.00      B    O  
ATOM   4084  H1  HOH B1355      30.862   6.602  13.154  1.00  0.00      B    H  
ATOM   4085  H2  HOH B1355      32.185   7.042  14.048  1.00  0.00      B    H  
ATOM   4086  O   HOH B1356      23.217   6.228   2.855  1.00  0.00      B    O  
ATOM   4087  H1  HOH B1356      22.275   6.114   3.213  1.00  0.00      B    H  
ATOM   4088  H2  HOH B1356      23.210   5.920   1.879  1.00  0.00      B    H  
ATOM   4089  O   HOH B1357      20.642  11.662  11.230  1.00  0.00      B    O  
ATOM   4090  H1  HOH B1357      19.783  12.156  11.590  1.00  0.00      B    H  
ATOM   4091  H2  HOH B1357      21.454  12.013  11.691  1.00  0.00      B    H  
ATOM   4092  O   HOH B1358      14.998   0.076  27.577  1.00  0.00      B    O  
ATOM   4093  H1  HOH B1358      15.167   0.829  26.889  1.00  0.00      B    H  
ATOM   4094  H2  HOH B1358      15.919  -0.316  27.793  1.00  0.00      B    H  
ATOM   4095  O   HOH B1359      23.282   6.784  12.137  1.00  0.00      B    O  
ATOM   4096  H1  HOH B1359      23.406   6.253  12.976  1.00  0.00      B    H  
ATOM   4097  H2  HOH B1359      24.031   7.528  12.050  1.00  0.00      B    H  
ATOM   4098  O   HOH B1360      26.058  36.940  24.010  1.00  0.00      B    O  
ATOM   4099  H1  HOH B1360      25.273  37.504  24.032  1.00  0.00      B    H  
ATOM   4100  H2  HOH B1360      26.492  36.865  24.951  1.00  0.00      B    H  
ATOM   4101  O   HOH B1361      27.979  16.453   6.222  1.00  0.00      B    O  
ATOM   4102  H1  HOH B1361      27.850  17.444   6.474  1.00  0.00      B    H  
ATOM   4103  H2  HOH B1361      28.737  16.332   5.568  1.00  0.00      B    H  
ATOM   4104  O   HOH B1362      19.380  23.970  14.566  1.00  0.00      B    O  
ATOM   4105  H1  HOH B1362      18.956  23.023  14.691  1.00  0.00      B    H  
ATOM   4106  H2  HOH B1362      20.105  23.830  13.832  1.00  0.00      B    H  
ATOM   4107  O   HOH B1363      25.602  24.728  24.155  1.00  0.00      B    O  
ATOM   4108  H1  HOH B1363      26.090  23.905  23.988  1.00  0.00      B    H  
ATOM   4109  H2  HOH B1363      26.316  25.392  24.372  1.00  0.00      B    H  
ATOM   4110  O   HOH B1364      11.255  27.429  29.769  1.00  0.00      B    O  
ATOM   4111  H1  HOH B1364      12.047  26.962  29.435  1.00  0.00      B    H  
ATOM   4112  H2  HOH B1364      10.933  26.920  30.532  1.00  0.00      B    H  
ATOM   4113  O   HOH B1365      17.590   0.324  32.185  1.00  0.00      B    O  
ATOM   4114  H1  HOH B1365      16.630   0.295  31.820  1.00  0.00      B    H  
ATOM   4115  H2  HOH B1365      17.740   1.181  32.770  1.00  0.00      B    H  
ATOM   4116  O   HOH B1366      14.041  31.343   5.488  1.00  0.00      B    O  
ATOM   4117  H1  HOH B1366      13.239  30.935   6.062  1.00  0.00      B    H  
ATOM   4118  H2  HOH B1366      14.801  30.699   5.484  1.00  0.00      B    H  
ATOM   4119  O   HOH B1367      37.108   0.983  35.296  1.00  0.00      B    O  
ATOM   4120  H1  HOH B1367      36.467   1.742  35.489  1.00  0.00      B    H  
ATOM   4121  H2  HOH B1367      36.776   0.426  34.498  1.00  0.00      B    H  
ATOM   4122  O   HOH B1368      16.413  16.154  24.068  1.00  0.00      B    O  
ATOM   4123  H1  HOH B1368      15.755  16.900  24.080  1.00  0.00      B    H  
ATOM   4124  H2  HOH B1368      16.154  15.515  24.743  1.00  0.00      B    H  
ATOM   4125  O   HOH B1369       9.018  24.988  34.501  1.00  0.00      B    O  
ATOM   4126  H1  HOH B1369       8.558  24.248  35.008  1.00  0.00      B    H  
ATOM   4127  H2  HOH B1369       8.471  25.086  33.642  1.00  0.00      B    H  
ATOM   4128  O   HOH B1370      11.939  21.674  33.374  1.00  0.00      B    O  
ATOM   4129  H1  HOH B1370      11.456  21.281  32.588  1.00  0.00      B    H  
ATOM   4130  H2  HOH B1370      12.829  21.127  33.480  1.00  0.00      B    H  
ATOM   4131  O   HOH B1371      26.723  18.648  17.290  1.00  0.00      B    O  
ATOM   4132  H1  HOH B1371      26.440  18.055  16.556  1.00  0.00      B    H  
ATOM   4133  H2  HOH B1371      26.171  18.328  18.101  1.00  0.00      B    H  
ATOM   4134  O   HOH B1372       6.314  32.537  38.022  1.00  0.00      B    O  
ATOM   4135  H1  HOH B1372       6.190  31.611  37.580  1.00  0.00      B    H  
ATOM   4136  H2  HOH B1372       7.329  32.697  38.195  1.00  0.00      B    H  
ATOM   4137  O   HOH B1373      23.675  14.168  25.647  1.00  0.00      B    O  
ATOM   4138  H1  HOH B1373      24.478  13.775  26.071  1.00  0.00      B    H  
ATOM   4139  H2  HOH B1373      23.335  14.968  26.201  1.00  0.00      B    H  
ATOM   4140  O   HOH B1374      29.257   6.262  24.886  1.00  0.00      B    O  
ATOM   4141  H1  HOH B1374      28.981   7.230  24.828  1.00  0.00      B    H  
ATOM   4142  H2  HOH B1374      29.659   5.990  23.979  1.00  0.00      B    H  
ATOM   4143  O   HOH B1375      15.519  13.415  33.693  1.00  0.00      B    O  
ATOM   4144  H1  HOH B1375      14.651  12.967  33.405  1.00  0.00      B    H  
ATOM   4145  H2  HOH B1375      16.168  13.281  32.896  1.00  0.00      B    H  
ATOM   4146  O   HOH B1376      37.635  36.650  12.804  1.00  0.00      B    O  
ATOM   4147  H1  HOH B1376      37.981  37.568  13.060  1.00  0.00      B    H  
ATOM   4148  H2  HOH B1376      38.399  35.991  12.664  1.00  0.00      B    H  
ATOM   4149  O   HOH B1377       1.309  24.741  30.827  1.00  0.00      B    O  
ATOM   4150  H1  HOH B1377       0.487  25.200  31.176  1.00  0.00      B    H  
ATOM   4151  H2  HOH B1377       1.761  24.339  31.629  1.00  0.00      B    H  
ATOM   4152  O   HOH B1378       8.482   2.731  30.743  1.00  0.00      B    O  
ATOM   4153  H1  HOH B1378       9.389   2.525  31.188  1.00  0.00      B    H  
ATOM   4154  H2  HOH B1378       8.031   1.867  30.451  1.00  0.00      B    H  
ATOM   4155  O   HOH B1379      22.222  13.800  28.486  1.00  0.00      B    O  
ATOM   4156  H1  HOH B1379      22.788  13.023  28.180  1.00  0.00      B    H  
ATOM   4157  H2  HOH B1379      22.886  14.393  28.980  1.00  0.00      B    H  
ATOM   4158  O   HOH B1380      32.162  34.307  37.734  1.00  0.00      B    O  
ATOM   4159  H1  HOH B1380      31.422  33.930  37.130  1.00  0.00      B    H  
ATOM   4160  H2  HOH B1380      32.500  33.572  38.345  1.00  0.00      B    H  
ATOM   4161  O   HOH B1381      23.023  28.265  33.283  1.00  0.00      B    O  
ATOM   4162  H1  HOH B1381      23.525  28.804  33.927  1.00  0.00      B    H  
ATOM   4163  H2  HOH B1381      23.337  27.313  33.317  1.00  0.00      B    H  
ATOM   4164  O   HOH B1382      35.413   4.309   4.634  1.00  0.00      B    O  
ATOM   4165  H1  HOH B1382      35.276   4.879   3.824  1.00  0.00      B    H  
ATOM   4166  H2  HOH B1382      35.286   4.808   5.526  1.00  0.00      B    H  
ATOM   4167  O   HOH B1383       6.680  10.320  19.281  1.00  0.00      B    O  
ATOM   4168  H1  HOH B1383       7.217  10.494  18.451  1.00  0.00      B    H  
ATOM   4169  H2  HOH B1383       5.657  10.445  19.085  1.00  0.00      B    H  
ATOM   4170  O   HOH B1384       9.156  16.988  24.956  1.00  0.00      B    O  
ATOM   4171  H1  HOH B1384       9.860  17.059  24.194  1.00  0.00      B    H  
ATOM   4172  H2  HOH B1384       9.119  16.067  25.375  1.00  0.00      B    H  
ATOM   4173  O   HOH B1385      28.345   5.770  20.291  1.00  0.00      B    O  
ATOM   4174  H1  HOH B1385      27.591   5.911  20.951  1.00  0.00      B    H  
ATOM   4175  H2  HOH B1385      28.071   4.960  19.765  1.00  0.00      B    H  
ATOM   4176  O   HOH B1386      10.348  20.816   8.760  1.00  0.00      B    O  
ATOM   4177  H1  HOH B1386      10.848  21.002   9.675  1.00  0.00      B    H  
ATOM   4178  H2  HOH B1386      11.072  20.752   8.048  1.00  0.00      B    H  
ATOM   4179  O   HOH B1387       5.496   6.524   2.162  1.00  0.00      B    O  
ATOM   4180  H1  HOH B1387       4.821   6.408   1.431  1.00  0.00      B    H  
ATOM   4181  H2  HOH B1387       6.302   5.902   1.930  1.00  0.00      B    H  
ATOM   4182  O   HOH B1388       1.921   1.402  19.494  1.00  0.00      B    O  
ATOM   4183  H1  HOH B1388       1.508   0.801  20.165  1.00  0.00      B    H  
ATOM   4184  H2  HOH B1388       2.186   2.192  20.071  1.00  0.00      B    H  
ATOM   4185  O   HOH B1389      17.071  11.138  17.097  1.00  0.00      B    O  
ATOM   4186  H1  HOH B1389      16.861  10.645  17.928  1.00  0.00      B    H  
ATOM   4187  H2  HOH B1389      16.695  10.621  16.316  1.00  0.00      B    H  
ATOM   4188  O   HOH B1390      26.926  15.832   1.012  1.00  0.00      B    O  
ATOM   4189  H1  HOH B1390      27.700  15.552   0.455  1.00  0.00      B    H  
ATOM   4190  H2  HOH B1390      27.056  15.323   1.903  1.00  0.00      B    H  
ATOM   4191  O   HOH B1391      33.586  31.259  19.233  1.00  0.00      B    O  
ATOM   4192  H1  HOH B1391      34.615  31.348  19.413  1.00  0.00      B    H  
ATOM   4193  H2  HOH B1391      33.406  31.942  18.471  1.00  0.00      B    H  
ATOM   4194  O   HOH B1392       6.274   5.272  18.058  1.00  0.00      B    O  
ATOM   4195  H1  HOH B1392       6.034   5.646  17.150  1.00  0.00      B    H  
ATOM   4196  H2  HOH B1392       6.493   6.119  18.625  1.00  0.00      B    H  
ATOM   4197  O   HOH B1393      28.050  18.530  26.824  1.00  0.00      B    O  
ATOM   4198  H1  HOH B1393      28.015  18.087  25.867  1.00  0.00      B    H  
ATOM   4199  H2  HOH B1393      28.987  18.353  27.130  1.00  0.00      B    H  
ATOM   4200  O   HOH B1394      18.530  28.542   1.683  1.00  0.00      B    O  
ATOM   4201  H1  HOH B1394      18.336  27.651   1.200  1.00  0.00      B    H  
ATOM   4202  H2  HOH B1394      19.477  28.690   1.697  1.00  0.00      B    H  
ATOM   4203  O   HOH B1395      12.837  11.469  10.118  1.00  0.00      B    O  
ATOM   4204  H1  HOH B1395      12.510  10.878  10.908  1.00  0.00      B    H  
ATOM   4205  H2  HOH B1395      13.799  11.178   9.918  1.00  0.00      B    H  
ATOM   4206  O   HOH B1396      17.253  14.714  15.493  1.00  0.00      B    O  
ATOM   4207  H1  HOH B1396      16.526  15.416  15.477  1.00  0.00      B    H  
ATOM   4208  H2  HOH B1396      17.838  14.784  16.322  1.00  0.00      B    H  
ATOM   4209  O   HOH B1397      21.320  14.659  10.978  1.00  0.00      B    O  
ATOM   4210  H1  HOH B1397      21.388  13.859  11.628  1.00  0.00      B    H  
ATOM   4211  H2  HOH B1397      21.066  14.352  10.036  1.00  0.00      B    H  
ATOM   4212  O   HOH B1398      12.684  22.072  29.711  1.00  0.00      B    O  
ATOM   4213  H1  HOH B1398      12.188  21.713  28.943  1.00  0.00      B    H  
ATOM   4214  H2  HOH B1398      12.074  22.227  30.463  1.00  0.00      B    H  
ATOM   4215  O   HOH B1399      26.714  31.164  18.529  1.00  0.00      B    O  
ATOM   4216  H1  HOH B1399      26.976  32.012  19.006  1.00  0.00      B    H  
ATOM   4217  H2  HOH B1399      26.359  30.547  19.245  1.00  0.00      B    H  
ATOM   4218  O   HOH B1400       8.028   0.908  22.370  1.00  0.00      B    O  
ATOM   4219  H1  HOH B1400       8.170   1.728  21.774  1.00  0.00      B    H  
ATOM   4220  H2  HOH B1400       8.210   0.151  21.722  1.00  0.00      B    H  
ATOM   4221  O   HOH B1401      25.961  16.227   3.874  1.00  0.00      B    O  
ATOM   4222  H1  HOH B1401      25.492  16.993   3.378  1.00  0.00      B    H  
ATOM   4223  H2  HOH B1401      26.145  16.472   4.842  1.00  0.00      B    H  
ATOM   4224  O   HOH B1402      16.806  19.683  34.248  1.00  0.00      B    O  
ATOM   4225  H1  HOH B1402      17.356  19.311  35.019  1.00  0.00      B    H  
ATOM   4226  H2  HOH B1402      17.426  19.805  33.448  1.00  0.00      B    H  
ATOM   4227  O   HOH B1403      14.226  32.529  25.530  1.00  0.00      B    O  
ATOM   4228  H1  HOH B1403      14.716  31.697  25.411  1.00  0.00      B    H  
ATOM   4229  H2  HOH B1403      13.356  32.601  24.999  1.00  0.00      B    H  
ATOM   4230  O   HOH B1404      31.202   4.628  31.028  1.00  0.00      B    O  
ATOM   4231  H1  HOH B1404      31.905   4.941  30.355  1.00  0.00      B    H  
ATOM   4232  H2  HOH B1404      30.985   5.397  31.561  1.00  0.00      B    H  
ATOM   4233  O   HOH B1405      33.596  29.169  27.870  1.00  0.00      B    O  
ATOM   4234  H1  HOH B1405      32.888  29.069  28.554  1.00  0.00      B    H  
ATOM   4235  H2  HOH B1405      34.481  29.390  28.351  1.00  0.00      B    H  
ATOM   4236  O   HOH B1406       9.064  19.970  13.196  1.00  0.00      B    O  
ATOM   4237  H1  HOH B1406       8.791  19.821  12.221  1.00  0.00      B    H  
ATOM   4238  H2  HOH B1406       9.871  19.374  13.347  1.00  0.00      B    H  
ATOM   4239  O   HOH B1407      32.072   6.996   0.313  1.00  0.00      B    O  
ATOM   4240  H1  HOH B1407      32.720   7.887   0.310  1.00  0.00      B    H  
ATOM   4241  H2  HOH B1407      32.454   6.260   0.886  1.00  0.00      B    H  
ATOM   4242  O   HOH B1408      32.099  32.877  17.227  1.00  0.00      B    O  
ATOM   4243  H1  HOH B1408      31.708  32.610  16.344  1.00  0.00      B    H  
ATOM   4244  H2  HOH B1408      31.396  33.370  17.762  1.00  0.00      B    H  
ATOM   4245  O   HOH B1409      22.982   2.906  26.333  1.00  0.00      B    O  
ATOM   4246  H1  HOH B1409      23.946   2.745  26.681  1.00  0.00      B    H  
ATOM   4247  H2  HOH B1409      22.375   2.175  26.768  1.00  0.00      B    H  
ATOM   4248  O   HOH B1410       5.773  20.387  23.648  1.00  0.00      B    O  
ATOM   4249  H1  HOH B1410       6.219  21.278  23.657  1.00  0.00      B    H  
ATOM   4250  H2  HOH B1410       6.263  19.859  24.429  1.00  0.00      B    H  
ATOM   4251  O   HOH B1411      13.013  35.868  35.175  1.00  0.00      B    O  
ATOM   4252  H1  HOH B1411      13.848  35.264  35.254  1.00  0.00      B    H  
ATOM   4253  H2  HOH B1411      13.316  36.792  34.857  1.00  0.00      B    H  
ATOM   4254  O   HOH B1412      31.220  26.766  11.086  1.00  0.00      B    O  
ATOM   4255  H1  HOH B1412      30.643  26.752  11.894  1.00  0.00      B    H  
ATOM   4256  H2  HOH B1412      32.171  26.915  11.390  1.00  0.00      B    H  
ATOM   4257  O   HOH B1413      32.559  30.150  23.172  1.00  0.00      B    O  
ATOM   4258  H1  HOH B1413      33.542  29.825  23.052  1.00  0.00      B    H  
ATOM   4259  H2  HOH B1413      32.420  30.226  24.153  1.00  0.00      B    H  
ATOM   4260  O   HOH B1414      22.262  17.290  30.963  1.00  0.00      B    O  
ATOM   4261  H1  HOH B1414      22.986  17.299  30.155  1.00  0.00      B    H  
ATOM   4262  H2  HOH B1414      22.408  18.114  31.576  1.00  0.00      B    H  
ATOM   4263  O   HOH B1415       4.233   0.747   8.244  1.00  0.00      B    O  
ATOM   4264  H1  HOH B1415       3.580  -0.025   8.146  1.00  0.00      B    H  
ATOM   4265  H2  HOH B1415       4.040   1.413   7.489  1.00  0.00      B    H  
ATOM   4266  O   HOH B1416      26.714  26.862  19.448  1.00  0.00      B    O  
ATOM   4267  H1  HOH B1416      27.076  27.538  18.864  1.00  0.00      B    H  
ATOM   4268  H2  HOH B1416      27.308  26.093  19.459  1.00  0.00      B    H  
ATOM   4269  O   HOH B1417      23.985  12.936  16.733  1.00  0.00      B    O  
ATOM   4270  H1  HOH B1417      23.445  13.553  17.307  1.00  0.00      B    H  
ATOM   4271  H2  HOH B1417      23.644  12.017  16.908  1.00  0.00      B    H  
ATOM   4272  O   HOH B1418      18.126  12.462   5.407  1.00  0.00      B    O  
ATOM   4273  H1  HOH B1418      17.547  11.753   5.020  1.00  0.00      B    H  
ATOM   4274  H2  HOH B1418      18.810  12.751   4.720  1.00  0.00      B    H  
ATOM   4275  O   HOH B1419      38.761   9.830   3.583  1.00  0.00      B    O  
ATOM   4276  H1  HOH B1419      38.854  10.636   4.144  1.00  0.00      B    H  
ATOM   4277  H2  HOH B1419      37.929   9.320   3.831  1.00  0.00      B    H  
ATOM   4278  O   HOH B1420      16.714   2.831   1.224  1.00  0.00      B    O  
ATOM   4279  H1  HOH B1420      17.228   2.418   0.471  1.00  0.00      B    H  
ATOM   4280  H2  HOH B1420      17.376   3.497   1.586  1.00  0.00      B    H  
ATOM   4281  O   HOH B1421      23.594  25.068  13.371  1.00  0.00      B    O  
ATOM   4282  H1  HOH B1421      24.027  25.525  14.176  1.00  0.00      B    H  
ATOM   4283  H2  HOH B1421      23.667  24.071  13.549  1.00  0.00      B    H  
ATOM   4284  O   HOH B1422      14.621   4.505  11.296  1.00  0.00      B    O  
ATOM   4285  H1  HOH B1422      13.668   4.677  10.939  1.00  0.00      B    H  
ATOM   4286  H2  HOH B1422      15.095   5.413  11.534  1.00  0.00      B    H  
ATOM   4287  O   HOH B1423       7.897   5.987   0.830  1.00  0.00      B    O  
ATOM   4288  H1  HOH B1423       8.848   6.216   1.188  1.00  0.00      B    H  
ATOM   4289  H2  HOH B1423       7.952   5.032   0.531  1.00  0.00      B    H  
ATOM   4290  O   HOH B1424      37.008  29.004  17.025  1.00  0.00      B    O  
ATOM   4291  H1  HOH B1424      36.798  29.307  17.969  1.00  0.00      B    H  
ATOM   4292  H2  HOH B1424      37.012  27.971  17.059  1.00  0.00      B    H  
ATOM   4293  O   HOH B1425      31.080  13.411  12.510  1.00  0.00      B    O  
ATOM   4294  H1  HOH B1425      30.105  13.608  12.304  1.00  0.00      B    H  
ATOM   4295  H2  HOH B1425      31.475  13.051  11.637  1.00  0.00      B    H  
ATOM   4296  O   HOH B1426      14.149  24.072   0.424  1.00  0.00      B    O  
ATOM   4297  H1  HOH B1426      13.341  24.730   0.435  1.00  0.00      B    H  
ATOM   4298  H2  HOH B1426      14.565  24.152   1.326  1.00  0.00      B    H  
ATOM   4299  O   HOH B1427       7.748   3.392  38.724  1.00  0.00      B    O  
ATOM   4300  H1  HOH B1427       8.615   3.469  39.268  1.00  0.00      B    H  
ATOM   4301  H2  HOH B1427       7.855   2.700  38.011  1.00  0.00      B    H  
ATOM   4302  O   HOH B1428      23.989  22.653  14.927  1.00  0.00      B    O  
ATOM   4303  H1  HOH B1428      23.843  21.806  14.381  1.00  0.00      B    H  
ATOM   4304  H2  HOH B1428      24.557  22.537  15.746  1.00  0.00      B    H  
ATOM   4305  O   HOH B1429      37.309  32.739  34.123  1.00  0.00      B    O  
ATOM   4306  H1  HOH B1429      36.496  33.231  33.746  1.00  0.00      B    H  
ATOM   4307  H2  HOH B1429      37.108  32.469  35.120  1.00  0.00      B    H  
ATOM   4308  O   HOH B1430      12.083  31.654  20.576  1.00  0.00      B    O  
ATOM   4309  H1  HOH B1430      11.739  31.962  19.704  1.00  0.00      B    H  
ATOM   4310  H2  HOH B1430      11.456  31.901  21.347  1.00  0.00      B    H  
ATOM   4311  O   HOH B1431      13.044   7.750  22.007  1.00  0.00      B    O  
ATOM   4312  H1  HOH B1431      13.176   6.893  22.559  1.00  0.00      B    H  
ATOM   4313  H2  HOH B1431      12.667   8.501  22.602  1.00  0.00      B    H  
ATOM   4314  O   HOH B1432      24.903  33.522  30.946  1.00  0.00      B    O  
ATOM   4315  H1  HOH B1432      24.957  34.450  30.622  1.00  0.00      B    H  
ATOM   4316  H2  HOH B1432      23.951  33.337  31.245  1.00  0.00      B    H  
ATOM   4317  O   HOH B1433      27.693   8.423  28.657  1.00  0.00      B    O  
ATOM   4318  H1  HOH B1433      28.552   7.876  28.244  1.00  0.00      B    H  
ATOM   4319  H2  HOH B1433      27.427   8.055  29.600  1.00  0.00      B    H  
ATOM   4320  O   HOH B1434      28.826  19.866  18.633  1.00  0.00      B    O  
ATOM   4321  H1  HOH B1434      29.294  19.120  19.051  1.00  0.00      B    H  
ATOM   4322  H2  HOH B1434      28.183  19.518  17.924  1.00  0.00      B    H  
ATOM   4323  O   HOH B1435      38.516   6.593  29.730  1.00  0.00      B    O  
ATOM   4324  H1  HOH B1435      39.465   6.985  29.582  1.00  0.00      B    H  
ATOM   4325  H2  HOH B1435      38.496   5.587  29.624  1.00  0.00      B    H  
ATOM   4326  O   HOH B1436       5.597  36.066   7.653  1.00  0.00      B    O  
ATOM   4327  H1  HOH B1436       5.797  37.085   7.497  1.00  0.00      B    H  
ATOM   4328  H2  HOH B1436       5.236  35.841   6.782  1.00  0.00      B    H  
ATOM   4329  O   HOH B1437      16.434  18.037  36.725  1.00  0.00      B    O  
ATOM   4330  H1  HOH B1437      17.327  17.723  36.424  1.00  0.00      B    H  
ATOM   4331  H2  HOH B1437      16.331  17.766  37.719  1.00  0.00      B    H  
ATOM   4332  O   HOH B1438       3.670  34.598   5.913  1.00  0.00      B    O  
ATOM   4333  H1  HOH B1438       3.186  34.682   6.755  1.00  0.00      B    H  
ATOM   4334  H2  HOH B1438       3.236  35.215   5.257  1.00  0.00      B    H  
ATOM   4335  O   HOH B1439      29.063  35.382   9.065  1.00  0.00      B    O  
ATOM   4336  H1  HOH B1439      29.356  34.434   9.301  1.00  0.00      B    H  
ATOM   4337  H2  HOH B1439      28.896  35.745   9.977  1.00  0.00      B    H  
ATOM   4338  O   HOH B1440      36.332  18.421   7.869  1.00  0.00      B    O  
ATOM   4339  H1  HOH B1440      36.531  18.775   8.816  1.00  0.00      B    H  
ATOM   4340  H2  HOH B1440      37.140  18.698   7.353  1.00  0.00      B    H  
ATOM   4341  O   HOH B1441       0.317  33.759   5.873  1.00  0.00      B    O  
ATOM   4342  H1  HOH B1441       1.079  33.290   5.386  1.00  0.00      B    H  
ATOM   4343  H2  HOH B1441       0.037  34.520   5.229  1.00  0.00      B    H  
ATOM   4344  O   HOH B1442      29.912  27.234  28.887  1.00  0.00      B    O  
ATOM   4345  H1  HOH B1442      30.522  28.039  28.968  1.00  0.00      B    H  
ATOM   4346  H2  HOH B1442      30.348  26.603  28.136  1.00  0.00      B    H  
ATOM   4347  O   HOH B1443      10.398   6.436  33.784  1.00  0.00      B    O  
ATOM   4348  H1  HOH B1443      11.247   5.954  34.090  1.00  0.00      B    H  
ATOM   4349  H2  HOH B1443       9.607   6.222  34.349  1.00  0.00      B    H  
ATOM   4350  O   HOH B1444       2.646   3.641  36.427  1.00  0.00      B    O  
ATOM   4351  H1  HOH B1444       3.595   3.555  36.859  1.00  0.00      B    H  
ATOM   4352  H2  HOH B1444       2.203   2.739  36.413  1.00  0.00      B    H  
ATOM   4353  O   HOH B1445       6.065  22.018  32.407  1.00  0.00      B    O  
ATOM   4354  H1  HOH B1445       6.504  21.563  33.186  1.00  0.00      B    H  
ATOM   4355  H2  HOH B1445       5.126  22.439  32.768  1.00  0.00      B    H  
ATOM   4356  O   HOH B1446      36.032   3.198   8.753  1.00  0.00      B    O  
ATOM   4357  H1  HOH B1446      35.156   2.983   9.203  1.00  0.00      B    H  
ATOM   4358  H2  HOH B1446      36.694   3.768   9.400  1.00  0.00      B    H  
ATOM   4359  O   HOH B1447      15.087  31.851  21.656  1.00  0.00      B    O  
ATOM   4360  H1  HOH B1447      14.111  32.001  21.452  1.00  0.00      B    H  
ATOM   4361  H2  HOH B1447      15.619  32.360  20.994  1.00  0.00      B    H  
ATOM   4362  O   HOH B1448      38.852  10.806   6.864  1.00  0.00      B    O  
ATOM   4363  H1  HOH B1448      39.534  10.119   7.197  1.00  0.00      B    H  
ATOM   4364  H2  HOH B1448      37.956  10.381   6.936  1.00  0.00      B    H  
ATOM   4365  O   HOH B1449       4.375  34.547  18.149  1.00  0.00      B    O  
ATOM   4366  H1  HOH B1449       4.250  35.286  18.854  1.00  0.00      B    H  
ATOM   4367  H2  HOH B1449       3.527  34.623  17.580  1.00  0.00      B    H  
ATOM   4368  O   HOH B1450       9.106  30.037  38.652  1.00  0.00      B    O  
ATOM   4369  H1  HOH B1450       9.383  29.972  37.681  1.00  0.00      B    H  
ATOM   4370  H2  HOH B1450       8.563  30.862  38.804  1.00  0.00      B    H  
ATOM   4371  O   HOH B1451      10.902  13.415  33.751  1.00  0.00      B    O  
ATOM   4372  H1  HOH B1451      10.226  14.084  33.356  1.00  0.00      B    H  
ATOM   4373  H2  HOH B1451      10.438  12.992  34.566  1.00  0.00      B    H  
ATOM   4374  O   HOH B1452      16.803  30.083  35.364  1.00  0.00      B    O  
ATOM   4375  H1  HOH B1452      15.917  30.438  35.096  1.00  0.00      B    H  
ATOM   4376  H2  HOH B1452      16.935  30.319  36.340  1.00  0.00      B    H  
ATOM   4377  O   HOH B1453      20.134   1.848   6.489  1.00  0.00      B    O  
ATOM   4378  H1  HOH B1453      20.707   2.698   6.538  1.00  0.00      B    H  
ATOM   4379  H2  HOH B1453      20.654   1.177   5.926  1.00  0.00      B    H  
ATOM   4380  O   HOH B1454       8.697  10.045  14.485  1.00  0.00      B    O  
ATOM   4381  H1  HOH B1454       8.914   9.833  15.478  1.00  0.00      B    H  
ATOM   4382  H2  HOH B1454       7.684  10.031  14.478  1.00  0.00      B    H  
ATOM   4383  O   HOH B1455      10.947  26.938  32.846  1.00  0.00      B    O  
ATOM   4384  H1  HOH B1455      10.202  26.354  33.213  1.00  0.00      B    H  
ATOM   4385  H2  HOH B1455      10.566  27.839  32.751  1.00  0.00      B    H  
ATOM   4386  O   HOH B1456      33.882   4.131  25.477  1.00  0.00      B    O  
ATOM   4387  H1  HOH B1456      34.031   4.802  26.235  1.00  0.00      B    H  
ATOM   4388  H2  HOH B1456      33.621   3.250  25.926  1.00  0.00      B    H  
ATOM   4389  O   HOH B1457      33.422  33.152  13.330  1.00  0.00      B    O  
ATOM   4390  H1  HOH B1457      33.185  33.998  13.773  1.00  0.00      B    H  
ATOM   4391  H2  HOH B1457      33.530  33.272  12.326  1.00  0.00      B    H  
ATOM   4392  O   HOH B1458      -0.077  29.776  36.558  1.00  0.00      B    O  
ATOM   4393  H1  HOH B1458       0.254  30.378  37.305  1.00  0.00      B    H  
ATOM   4394  H2  HOH B1458       0.359  30.048  35.676  1.00  0.00      B    H  
ATOM   4395  O   HOH B1459      25.368  34.696  27.926  1.00  0.00      B    O  
ATOM   4396  H1  HOH B1459      25.906  33.959  27.435  1.00  0.00      B    H  
ATOM   4397  H2  HOH B1459      25.860  35.038  28.777  1.00  0.00      B    H  
ATOM   4398  O   HOH B1460      24.521  21.942  26.633  1.00  0.00      B    O  
ATOM   4399  H1  HOH B1460      23.690  22.326  26.182  1.00  0.00      B    H  
ATOM   4400  H2  HOH B1460      24.249  21.268  27.375  1.00  0.00      B    H  
ATOM   4401  O   HOH B1461      27.472  38.764   7.103  1.00  0.00      B    O  
ATOM   4402  H1  HOH B1461      28.468  38.559   7.365  1.00  0.00      B    H  
ATOM   4403  H2  HOH B1461      26.850  37.991   7.225  1.00  0.00      B    H  
ATOM   4404  O   HOH B1462      27.097   8.213  15.332  1.00  0.00      B    O  
ATOM   4405  H1  HOH B1462      27.248   7.243  15.151  1.00  0.00      B    H  
ATOM   4406  H2  HOH B1462      26.134   8.382  15.109  1.00  0.00      B    H  
ATOM   4407  O   HOH B1463      30.301   5.168  35.115  1.00  0.00      B    O  
ATOM   4408  H1  HOH B1463      30.006   5.999  34.582  1.00  0.00      B    H  
ATOM   4409  H2  HOH B1463      29.968   4.368  34.586  1.00  0.00      B    H  
ATOM   4410  O   HOH B1464       1.727  34.483  17.203  1.00  0.00      B    O  
ATOM   4411  H1  HOH B1464       1.357  33.686  17.743  1.00  0.00      B    H  
ATOM   4412  H2  HOH B1464       1.501  35.359  17.664  1.00  0.00      B    H  
ATOM   4413  O   HOH B1465      21.715  21.684  11.310  1.00  0.00      B    O  
ATOM   4414  H1  HOH B1465      21.402  20.726  11.306  1.00  0.00      B    H  
ATOM   4415  H2  HOH B1465      22.526  21.688  10.685  1.00  0.00      B    H  
ATOM   4416  O   HOH B1466       6.482  17.643  32.641  1.00  0.00      B    O  
ATOM   4417  H1  HOH B1466       6.400  16.743  32.966  1.00  0.00      B    H  
ATOM   4418  H2  HOH B1466       6.650  17.557  31.607  1.00  0.00      B    H  
ATOM   4419  O   HOH B1467      21.907   6.745   9.798  1.00  0.00      B    O  
ATOM   4420  H1  HOH B1467      22.528   7.169   9.084  1.00  0.00      B    H  
ATOM   4421  H2  HOH B1467      22.491   6.631  10.608  1.00  0.00      B    H  
ATOM   4422  O   HOH B1468      18.708  35.229   0.486  1.00  0.00      B    O  
ATOM   4423  H1  HOH B1468      18.942  34.989   1.442  1.00  0.00      B    H  
ATOM   4424  H2  HOH B1468      18.166  36.069   0.523  1.00  0.00      B    H  
ATOM   4425  O   HOH B1469      31.059  22.296   8.361  1.00  0.00      B    O  
ATOM   4426  H1  HOH B1469      31.517  22.977   8.960  1.00  0.00      B    H  
ATOM   4427  H2  HOH B1469      31.845  21.669   8.107  1.00  0.00      B    H  
ATOM   4428  O   HOH B1470      37.588  31.522  29.483  1.00  0.00      B    O  
ATOM   4429  H1  HOH B1470      36.977  30.763  29.166  1.00  0.00      B    H  
ATOM   4430  H2  HOH B1470      38.228  31.638  28.746  1.00  0.00      B    H  
ATOM   4431  O   HOH B1471      19.865  22.026   0.963  1.00  0.00      B    O  
ATOM   4432  H1  HOH B1471      20.346  21.280   0.495  1.00  0.00      B    H  
ATOM   4433  H2  HOH B1471      20.308  22.351   1.772  1.00  0.00      B    H  
ATOM   4434  O   HOH B1472       8.844  18.946  36.275  1.00  0.00      B    O  
ATOM   4435  H1  HOH B1472       7.890  18.804  36.372  1.00  0.00      B    H  
ATOM   4436  H2  HOH B1472       9.042  19.225  35.272  1.00  0.00      B    H  
ATOM   4437  O   HOH B1473      30.030   4.074   5.479  1.00  0.00      B    O  
ATOM   4438  H1  HOH B1473      29.108   3.859   5.757  1.00  0.00      B    H  
ATOM   4439  H2  HOH B1473      29.972   4.290   4.498  1.00  0.00      B    H  
ATOM   4440  O   HOH B1474      18.219   2.383  26.810  1.00  0.00      B    O  
ATOM   4441  H1  HOH B1474      17.530   1.623  26.948  1.00  0.00      B    H  
ATOM   4442  H2  HOH B1474      17.770   3.335  27.096  1.00  0.00      B    H  
ATOM   4443  O   HOH B1475      38.746   3.899  28.921  1.00  0.00      B    O  
ATOM   4444  H1  HOH B1475      39.377   3.325  29.496  1.00  0.00      B    H  
ATOM   4445  H2  HOH B1475      37.915   3.338  28.839  1.00  0.00      B    H  
ATOM   4446  O   HOH B1476      36.348   5.299  21.275  1.00  0.00      B    O  
ATOM   4447  H1  HOH B1476      35.385   5.094  21.585  1.00  0.00      B    H  
ATOM   4448  H2  HOH B1476      36.370   5.466  20.302  1.00  0.00      B    H  
ATOM   4449  O   HOH B1477      17.741   5.063   8.514  1.00  0.00      B    O  
ATOM   4450  H1  HOH B1477      18.241   5.872   8.903  1.00  0.00      B    H  
ATOM   4451  H2  HOH B1477      17.871   5.032   7.486  1.00  0.00      B    H  
ATOM   4452  O   HOH B1478      30.507  12.289   2.346  1.00  0.00      B    O  
ATOM   4453  H1  HOH B1478      30.074  12.718   3.169  1.00  0.00      B    H  
ATOM   4454  H2  HOH B1478      31.151  11.545   2.675  1.00  0.00      B    H  
ATOM   4455  O   HOH B1479       3.502  10.492   1.262  1.00  0.00      B    O  
ATOM   4456  H1  HOH B1479       4.145  10.648   2.028  1.00  0.00      B    H  
ATOM   4457  H2  HOH B1479       2.803   9.839   1.649  1.00  0.00      B    H  
ATOM   4458  O   HOH B1480       9.455   3.403  26.539  1.00  0.00      B    O  
ATOM   4459  H1  HOH B1480       9.916   2.509  26.451  1.00  0.00      B    H  
ATOM   4460  H2  HOH B1480       8.488   3.323  26.901  1.00  0.00      B    H  
ATOM   4461  O   HOH B1481       4.606  34.372  25.371  1.00  0.00      B    O  
ATOM   4462  H1  HOH B1481       5.335  33.842  24.935  1.00  0.00      B    H  
ATOM   4463  H2  HOH B1481       5.067  34.955  26.017  1.00  0.00      B    H  
ATOM   4464  O   HOH B1482       3.397  11.771   9.465  1.00  0.00      B    O  
ATOM   4465  H1  HOH B1482       2.850  12.555   9.785  1.00  0.00      B    H  
ATOM   4466  H2  HOH B1482       3.432  11.899   8.449  1.00  0.00      B    H  
ATOM   4467  O   HOH B1483      32.685  18.216  13.042  1.00  0.00      B    O  
ATOM   4468  H1  HOH B1483      33.530  18.314  12.473  1.00  0.00      B    H  
ATOM   4469  H2  HOH B1483      32.079  17.679  12.468  1.00  0.00      B    H  
ATOM   4470  O   HOH B1484      33.073  20.589  17.192  1.00  0.00      B    O  
ATOM   4471  H1  HOH B1484      32.429  20.065  16.610  1.00  0.00      B    H  
ATOM   4472  H2  HOH B1484      33.051  21.514  16.939  1.00  0.00      B    H  
ATOM   4473  O   HOH B1485      26.282   1.976   6.606  1.00  0.00      B    O  
ATOM   4474  H1  HOH B1485      25.335   1.626   6.424  1.00  0.00      B    H  
ATOM   4475  H2  HOH B1485      26.820   1.131   6.916  1.00  0.00      B    H  
ATOM   4476  O   HOH B1486       3.224  30.550  30.215  1.00  0.00      B    O  
ATOM   4477  H1  HOH B1486       3.802  30.850  29.422  1.00  0.00      B    H  
ATOM   4478  H2  HOH B1486       3.512  31.020  31.025  1.00  0.00      B    H  
ATOM   4479  O   HOH B1487       0.370   1.199  17.105  1.00  0.00      B    O  
ATOM   4480  H1  HOH B1487       0.828   0.314  16.905  1.00  0.00      B    H  
ATOM   4481  H2  HOH B1487       0.731   1.477  17.992  1.00  0.00      B    H  
ATOM   4482  O   HOH B1488       4.830  13.391  14.307  1.00  0.00      B    O  
ATOM   4483  H1  HOH B1488       4.727  14.032  15.087  1.00  0.00      B    H  
ATOM   4484  H2  HOH B1488       5.307  13.894  13.611  1.00  0.00      B    H  
ATOM   4485  O   HOH B1489      19.938  34.513  19.774  1.00  0.00      B    O  
ATOM   4486  H1  HOH B1489      20.920  34.340  19.571  1.00  0.00      B    H  
ATOM   4487  H2  HOH B1489      19.466  34.399  18.867  1.00  0.00      B    H  
ATOM   4488  O   HOH B1490      19.379  33.146  27.036  1.00  0.00      B    O  
ATOM   4489  H1  HOH B1490      20.266  33.386  26.496  1.00  0.00      B    H  
ATOM   4490  H2  HOH B1490      18.967  32.352  26.546  1.00  0.00      B    H  
ATOM   4491  O   HOH B1491      27.231   2.295  36.487  1.00  0.00      B    O  
ATOM   4492  H1  HOH B1491      27.477   1.441  36.119  1.00  0.00      B    H  
ATOM   4493  H2  HOH B1491      28.077   2.748  36.856  1.00  0.00      B    H  
ATOM   4494  O   HOH B1492      14.423  34.946  12.635  1.00  0.00      B    O  
ATOM   4495  H1  HOH B1492      13.931  35.762  12.259  1.00  0.00      B    H  
ATOM   4496  H2  HOH B1492      14.217  34.214  11.980  1.00  0.00      B    H  
ATOM   4497  O   HOH B1493      23.814  37.109  26.937  1.00  0.00      B    O  
ATOM   4498  H1  HOH B1493      24.261  36.216  26.936  1.00  0.00      B    H  
ATOM   4499  H2  HOH B1493      24.174  37.602  27.777  1.00  0.00      B    H  
ATOM   4500  O   HOH B1494      25.421  28.836  12.430  1.00  0.00      B    O  
ATOM   4501  H1  HOH B1494      25.502  27.848  12.302  1.00  0.00      B    H  
ATOM   4502  H2  HOH B1494      26.215  29.245  12.944  1.00  0.00      B    H  
ATOM   4503  O   HOH B1495       1.866   5.970  37.634  1.00  0.00      B    O  
ATOM   4504  H1  HOH B1495       1.993   5.064  37.216  1.00  0.00      B    H  
ATOM   4505  H2  HOH B1495       0.855   6.067  37.708  1.00  0.00      B    H  
ATOM   4506  O   HOH B1496       6.167  29.318  23.947  1.00  0.00      B    O  
ATOM   4507  H1  HOH B1496       6.797  28.615  24.360  1.00  0.00      B    H  
ATOM   4508  H2  HOH B1496       5.756  28.789  23.172  1.00  0.00      B    H  
ATOM   4509  O   HOH B1497      26.401  35.843  30.184  1.00  0.00      B    O  
ATOM   4510  H1  HOH B1497      27.299  35.660  29.767  1.00  0.00      B    H  
ATOM   4511  H2  HOH B1497      26.585  36.335  31.063  1.00  0.00      B    H  
ATOM   4512  O   HOH B1498      33.998  33.512  35.710  1.00  0.00      B    O  
ATOM   4513  H1  HOH B1498      34.472  34.221  35.197  1.00  0.00      B    H  
ATOM   4514  H2  HOH B1498      33.347  34.056  36.273  1.00  0.00      B    H  
ATOM   4515  O   HOH B1499      27.139  32.931  26.718  1.00  0.00      B    O  
ATOM   4516  H1  HOH B1499      27.928  32.523  27.283  1.00  0.00      B    H  
ATOM   4517  H2  HOH B1499      27.314  32.992  25.702  1.00  0.00      B    H  
ATOM   4518  O   HOH B1500      38.928  16.513  26.876  1.00  0.00      B    O  
ATOM   4519  H1  HOH B1500      38.385  17.254  26.343  1.00  0.00      B    H  
ATOM   4520  H2  HOH B1500      38.346  16.121  27.559  1.00  0.00      B    H  
ATOM   4521  O   HOH B1501      23.578  21.757  38.293  1.00  0.00      B    O  
ATOM   4522  H1  HOH B1501      23.684  21.239  37.452  1.00  0.00      B    H  
ATOM   4523  H2  HOH B1501      22.615  21.781  38.557  1.00  0.00      B    H  
ATOM   4524  O   HOH B1502      29.743   8.180   3.709  1.00  0.00      B    O  
ATOM   4525  H1  HOH B1502      29.679   8.518   4.676  1.00  0.00      B    H  
ATOM   4526  H2  HOH B1502      29.146   8.805   3.203  1.00  0.00      B    H  
ATOM   4527  O   HOH B1503      12.652  12.129  36.746  1.00  0.00      B    O  
ATOM   4528  H1  HOH B1503      12.379  11.302  37.267  1.00  0.00      B    H  
ATOM   4529  H2  HOH B1503      11.856  12.718  36.704  1.00  0.00      B    H  
ATOM   4530  O   HOH B1504      37.380  38.555   7.191  1.00  0.00      B    O  
ATOM   4531  H1  HOH B1504      37.509  39.609   7.155  1.00  0.00      B    H  
ATOM   4532  H2  HOH B1504      37.318  38.301   8.144  1.00  0.00      B    H  
ATOM   4533  O   HOH B1505       6.733   8.273  32.622  1.00  0.00      B    O  
ATOM   4534  H1  HOH B1505       7.120   7.521  33.166  1.00  0.00      B    H  
ATOM   4535  H2  HOH B1505       7.469   8.961  32.447  1.00  0.00      B    H  
ATOM   4536  O   HOH B1506       4.308  26.820  16.004  1.00  0.00      B    O  
ATOM   4537  H1  HOH B1506       4.888  27.584  15.686  1.00  0.00      B    H  
ATOM   4538  H2  HOH B1506       4.349  26.158  15.228  1.00  0.00      B    H  
ATOM   4539  O   HOH B1507      33.278  23.405  37.850  1.00  0.00      B    O  
ATOM   4540  H1  HOH B1507      34.038  23.856  37.350  1.00  0.00      B    H  
ATOM   4541  H2  HOH B1507      32.579  24.138  38.207  1.00  0.00      B    H  
ATOM   4542  O   HOH B1508      16.186  11.703  23.018  1.00  0.00      B    O  
ATOM   4543  H1  HOH B1508      16.099  10.802  23.427  1.00  0.00      B    H  
ATOM   4544  H2  HOH B1508      16.884  11.600  22.269  1.00  0.00      B    H  
ATOM   4545  O   HOH B1509      10.296  36.917  35.429  1.00  0.00      B    O  
ATOM   4546  H1  HOH B1509       9.886  36.005  35.307  1.00  0.00      B    H  
ATOM   4547  H2  HOH B1509      11.314  36.841  35.305  1.00  0.00      B    H  
ATOM   4548  O   HOH B1510      38.441  19.657   1.911  1.00  0.00      B    O  
ATOM   4549  H1  HOH B1510      37.891  19.143   1.194  1.00  0.00      B    H  
ATOM   4550  H2  HOH B1510      39.363  19.317   1.809  1.00  0.00      B    H  
ATOM   4551  O   HOH B1511      36.275  11.701  26.588  1.00  0.00      B    O  
ATOM   4552  H1  HOH B1511      36.615  11.998  27.481  1.00  0.00      B    H  
ATOM   4553  H2  HOH B1511      36.742  12.226  25.851  1.00  0.00      B    H  
ATOM   4554  O   HOH B1512      16.702   8.267  34.893  1.00  0.00      B    O  
ATOM   4555  H1  HOH B1512      16.627   8.746  34.025  1.00  0.00      B    H  
ATOM   4556  H2  HOH B1512      17.007   8.911  35.565  1.00  0.00      B    H  
ATOM   4557  O   HOH B1513      23.174  24.888  31.082  1.00  0.00      B    O  
ATOM   4558  H1  HOH B1513      22.427  24.303  30.795  1.00  0.00      B    H  
ATOM   4559  H2  HOH B1513      23.809  24.416  31.748  1.00  0.00      B    H  
ATOM   4560  O   HOH B1514      29.906  20.257   4.578  1.00  0.00      B    O  
ATOM   4561  H1  HOH B1514      29.511  19.942   3.740  1.00  0.00      B    H  
ATOM   4562  H2  HOH B1514      29.402  19.988   5.407  1.00  0.00      B    H  
ATOM   4563  O   HOH B1515      37.788   0.010  25.826  1.00  0.00      B    O  
ATOM   4564  H1  HOH B1515      37.939   1.003  25.722  1.00  0.00      B    H  
ATOM   4565  H2  HOH B1515      38.389  -0.329  26.571  1.00  0.00      B    H  
ATOM   4566  O   HOH B1516      33.409  30.259  10.847  1.00  0.00      B    O  
ATOM   4567  H1  HOH B1516      32.422  30.358  11.163  1.00  0.00      B    H  
ATOM   4568  H2  HOH B1516      33.880  29.710  11.541  1.00  0.00      B    H  
ATOM   4569  O   HOH B1517       3.938   0.724  24.478  1.00  0.00      B    O  
ATOM   4570  H1  HOH B1517       4.174   0.250  23.607  1.00  0.00      B    H  
ATOM   4571  H2  HOH B1517       3.217   1.408  24.286  1.00  0.00      B    H  
ATOM   4572  O   HOH B1518      29.881  13.729  18.275  1.00  0.00      B    O  
ATOM   4573  H1  HOH B1518      30.001  12.751  18.045  1.00  0.00      B    H  
ATOM   4574  H2  HOH B1518      30.258  13.840  19.244  1.00  0.00      B    H  
ATOM   4575  O   HOH B1519       2.805  26.928   4.009  1.00  0.00      B    O  
ATOM   4576  H1  HOH B1519       2.017  26.936   3.367  1.00  0.00      B    H  
ATOM   4577  H2  HOH B1519       2.476  26.400   4.770  1.00  0.00      B    H  
ATOM   4578  O   HOH B1520       1.336   4.652  17.781  1.00  0.00      B    O  
ATOM   4579  H1  HOH B1520       0.622   4.516  17.160  1.00  0.00      B    H  
ATOM   4580  H2  HOH B1520       1.046   4.967  18.734  1.00  0.00      B    H  
ATOM   4581  O   HOH B1521       7.758  27.453  24.792  1.00  0.00      B    O  
ATOM   4582  H1  HOH B1521       7.482  26.692  24.108  1.00  0.00      B    H  
ATOM   4583  H2  HOH B1521       7.850  27.057  25.693  1.00  0.00      B    H  
ATOM   4584  O   HOH B1522      15.177  35.271  22.587  1.00  0.00      B    O  
ATOM   4585  H1  HOH B1522      15.757  34.461  22.455  1.00  0.00      B    H  
ATOM   4586  H2  HOH B1522      15.484  35.722  23.441  1.00  0.00      B    H  
ATOM   4587  O   HOH B1523      23.929  25.887  34.073  1.00  0.00      B    O  
ATOM   4588  H1  HOH B1523      23.970  24.960  33.784  1.00  0.00      B    H  
ATOM   4589  H2  HOH B1523      23.972  25.925  35.113  1.00  0.00      B    H  
ATOM   4590  O   HOH B1524      35.625  31.155  10.071  1.00  0.00      B    O  
ATOM   4591  H1  HOH B1524      35.868  30.896   9.141  1.00  0.00      B    H  
ATOM   4592  H2  HOH B1524      34.735  30.679  10.336  1.00  0.00      B    H  
ATOM   4593  O   HOH B1525      38.141  25.722   9.006  1.00  0.00      B    O  
ATOM   4594  H1  HOH B1525      37.680  24.877   8.701  1.00  0.00      B    H  
ATOM   4595  H2  HOH B1525      38.029  26.363   8.266  1.00  0.00      B    H  
ATOM   4596  O   HOH B1526       7.258  34.574  17.830  1.00  0.00      B    O  
ATOM   4597  H1  HOH B1526       7.507  35.388  17.287  1.00  0.00      B    H  
ATOM   4598  H2  HOH B1526       6.226  34.567  17.856  1.00  0.00      B    H  
ATOM   4599  O   HOH B1527      13.186  38.443  18.494  1.00  0.00      B    O  
ATOM   4600  H1  HOH B1527      13.067  39.182  17.817  1.00  0.00      B    H  
ATOM   4601  H2  HOH B1527      12.639  37.644  18.113  1.00  0.00      B    H  
ATOM   4602  O   HOH B1528      19.169  33.561  17.280  1.00  0.00      B    O  
ATOM   4603  H1  HOH B1528      18.776  34.487  16.909  1.00  0.00      B    H  
ATOM   4604  H2  HOH B1528      19.653  33.085  16.511  1.00  0.00      B    H  
ATOM   4605  O   HOH B1529      34.515   5.257   7.024  1.00  0.00      B    O  
ATOM   4606  H1  HOH B1529      34.512   4.406   7.658  1.00  0.00      B    H  
ATOM   4607  H2  HOH B1529      35.432   5.655   7.118  1.00  0.00      B    H  
ATOM   4608  O   HOH B1530      25.934   4.700  36.095  1.00  0.00      B    O  
ATOM   4609  H1  HOH B1530      25.354   4.646  35.163  1.00  0.00      B    H  
ATOM   4610  H2  HOH B1530      26.443   3.801  36.189  1.00  0.00      B    H  
ATOM   4611  O   HOH B1531       5.211   4.447   9.086  1.00  0.00      B    O  
ATOM   4612  H1  HOH B1531       4.961   4.987   9.878  1.00  0.00      B    H  
ATOM   4613  H2  HOH B1531       5.458   5.205   8.472  1.00  0.00      B    H  
ATOM   4614  O   HOH B1532       4.181  16.290  25.318  1.00  0.00      B    O  
ATOM   4615  H1  HOH B1532       3.735  16.770  26.082  1.00  0.00      B    H  
ATOM   4616  H2  HOH B1532       3.743  16.610  24.451  1.00  0.00      B    H  
ATOM   4617  O   HOH B1533      28.669  18.918   2.495  1.00  0.00      B    O  
ATOM   4618  H1  HOH B1533      29.306  18.181   2.220  1.00  0.00      B    H  
ATOM   4619  H2  HOH B1533      27.770  18.653   2.029  1.00  0.00      B    H  
ATOM   4620  O   HOH B1534       0.145  17.422  16.795  1.00  0.00      B    O  
ATOM   4621  H1  HOH B1534       0.244  16.503  16.368  1.00  0.00      B    H  
ATOM   4622  H2  HOH B1534       0.133  17.305  17.778  1.00  0.00      B    H  
ATOM   4623  O   HOH B1535      12.085  29.825  36.511  1.00  0.00      B    O  
ATOM   4624  H1  HOH B1535      11.183  29.773  36.110  1.00  0.00      B    H  
ATOM   4625  H2  HOH B1535      12.253  28.988  37.191  1.00  0.00      B    H  
ATOM   4626  O   HOH B1536      15.871  23.865  27.475  1.00  0.00      B    O  
ATOM   4627  H1  HOH B1536      16.610  24.595  27.385  1.00  0.00      B    H  
ATOM   4628  H2  HOH B1536      15.304  23.811  26.637  1.00  0.00      B    H  
ATOM   4629  O   HOH B1537      15.213  37.925   7.025  1.00  0.00      B    O  
ATOM   4630  H1  HOH B1537      14.218  37.924   7.198  1.00  0.00      B    H  
ATOM   4631  H2  HOH B1537      15.354  37.089   6.480  1.00  0.00      B    H  
ATOM   4632  O   HOH B1538      27.195   1.434  13.716  1.00  0.00      B    O  
ATOM   4633  H1  HOH B1538      27.094   0.465  13.327  1.00  0.00      B    H  
ATOM   4634  H2  HOH B1538      26.396   1.922  13.282  1.00  0.00      B    H  
ATOM   4635  O   HOH B1539      36.399   3.589  24.452  1.00  0.00      B    O  
ATOM   4636  H1  HOH B1539      37.039   4.143  24.967  1.00  0.00      B    H  
ATOM   4637  H2  HOH B1539      35.473   3.904  24.517  1.00  0.00      B    H  
ATOM   4638  O   HOH B1540      21.119  17.149  36.045  1.00  0.00      B    O  
ATOM   4639  H1  HOH B1540      21.047  17.325  37.021  1.00  0.00      B    H  
ATOM   4640  H2  HOH B1540      22.125  17.069  35.827  1.00  0.00      B    H  
ATOM   4641  O   HOH B1541      27.200   4.433   5.664  1.00  0.00      B    O  
ATOM   4642  H1  HOH B1541      27.067   4.447   4.678  1.00  0.00      B    H  
ATOM   4643  H2  HOH B1541      26.925   3.530   6.011  1.00  0.00      B    H  
ATOM   4644  O   HOH B1542      36.749  15.122  27.470  1.00  0.00      B    O  
ATOM   4645  H1  HOH B1542      37.049  14.633  26.589  1.00  0.00      B    H  
ATOM   4646  H2  HOH B1542      36.608  14.345  28.158  1.00  0.00      B    H  
ATOM   4647  O   HOH B1543       0.668  25.215  34.628  1.00  0.00      B    O  
ATOM   4648  H1  HOH B1543      -0.255  25.446  34.306  1.00  0.00      B    H  
ATOM   4649  H2  HOH B1543       0.955  25.972  35.162  1.00  0.00      B    H  
ATOM   4650  O   HOH B1544       7.595  16.496  14.579  1.00  0.00      B    O  
ATOM   4651  H1  HOH B1544       8.547  16.634  14.821  1.00  0.00      B    H  
ATOM   4652  H2  HOH B1544       7.197  17.411  14.329  1.00  0.00      B    H  
ATOM   4653  O   HOH B1545      35.342  29.710   4.563  1.00  0.00      B    O  
ATOM   4654  H1  HOH B1545      35.345  29.057   3.815  1.00  0.00      B    H  
ATOM   4655  H2  HOH B1545      34.769  29.337   5.359  1.00  0.00      B    H  
ATOM   4656  O   HOH B1546      29.509   7.358  33.563  1.00  0.00      B    O  
ATOM   4657  H1  HOH B1546      30.236   7.508  32.804  1.00  0.00      B    H  
ATOM   4658  H2  HOH B1546      29.205   8.262  33.929  1.00  0.00      B    H  
ATOM   4659  O   HOH B1547      20.825  20.921  30.054  1.00  0.00      B    O  
ATOM   4660  H1  HOH B1547      20.002  20.901  29.402  1.00  0.00      B    H  
ATOM   4661  H2  HOH B1547      21.634  20.560  29.600  1.00  0.00      B    H  
ATOM   4662  O   HOH B1548      27.801  38.479  19.048  1.00  0.00      B    O  
ATOM   4663  H1  HOH B1548      27.396  38.516  18.143  1.00  0.00      B    H  
ATOM   4664  H2  HOH B1548      27.995  37.532  19.298  1.00  0.00      B    H  
ATOM   4665  O   HOH B1549       3.691   9.511   5.555  1.00  0.00      B    O  
ATOM   4666  H1  HOH B1549       4.118   9.567   4.686  1.00  0.00      B    H  
ATOM   4667  H2  HOH B1549       2.844   8.989   5.462  1.00  0.00      B    H  
ATOM   4668  O   HOH B1550      35.333  24.692  36.477  1.00  0.00      B    O  
ATOM   4669  H1  HOH B1550      35.690  23.848  36.093  1.00  0.00      B    H  
ATOM   4670  H2  HOH B1550      35.983  24.962  37.229  1.00  0.00      B    H  
ATOM   4671  O   HOH B1551      26.735   5.513  15.099  1.00  0.00      B    O  
ATOM   4672  H1  HOH B1551      27.161   4.666  14.839  1.00  0.00      B    H  
ATOM   4673  H2  HOH B1551      25.810   5.559  14.635  1.00  0.00      B    H  
ATOM   4674  O   HOH B1552      19.562  25.382  37.839  1.00  0.00      B    O  
ATOM   4675  H1  HOH B1552      18.988  25.738  38.576  1.00  0.00      B    H  
ATOM   4676  H2  HOH B1552      19.170  24.506  37.436  1.00  0.00      B    H  
ATOM   4677  O   HOH B1553      34.982  -0.180  24.263  1.00  0.00      B    O  
ATOM   4678  H1  HOH B1553      34.682   0.215  25.150  1.00  0.00      B    H  
ATOM   4679  H2  HOH B1553      35.953   0.067  24.187  1.00  0.00      B    H  
ATOM   4680  O   HOH B1554      17.872  25.668  28.067  1.00  0.00      B    O  
ATOM   4681  H1  HOH B1554      18.030  25.777  29.019  1.00  0.00      B    H  
ATOM   4682  H2  HOH B1554      18.704  26.035  27.612  1.00  0.00      B    H  
ATOM   4683  O   HOH B1555      27.575  29.612  13.760  1.00  0.00      B    O  
ATOM   4684  H1  HOH B1555      27.194  30.399  14.230  1.00  0.00      B    H  
ATOM   4685  H2  HOH B1555      28.585  29.793  13.638  1.00  0.00      B    H  
ATOM   4686  O   HOH B1556      19.838  30.149  13.206  1.00  0.00      B    O  
ATOM   4687  H1  HOH B1556      19.465  29.651  13.974  1.00  0.00      B    H  
ATOM   4688  H2  HOH B1556      19.259  30.004  12.418  1.00  0.00      B    H  
ATOM   4689  O   HOH B1557      36.259  18.550  32.308  1.00  0.00      B    O  
ATOM   4690  H1  HOH B1557      36.092  19.429  31.891  1.00  0.00      B    H  
ATOM   4691  H2  HOH B1557      37.099  18.145  31.899  1.00  0.00      B    H  
ATOM   4692  O   HOH B1558      31.714  12.894   0.069  1.00  0.00      B    O  
ATOM   4693  H1  HOH B1558      32.549  13.095   0.638  1.00  0.00      B    H  
ATOM   4694  H2  HOH B1558      30.927  12.825   0.724  1.00  0.00      B    H  
ATOM   4695  O   HOH B1559      36.492  32.582  13.987  1.00  0.00      B    O  
ATOM   4696  H1  HOH B1559      35.561  32.729  14.142  1.00  0.00      B    H  
ATOM   4697  H2  HOH B1559      36.959  33.424  14.293  1.00  0.00      B    H  
ATOM   4698  O   HOH B1560      33.677   5.849  22.340  1.00  0.00      B    O  
ATOM   4699  H1  HOH B1560      33.312   4.983  22.560  1.00  0.00      B    H  
ATOM   4700  H2  HOH B1560      33.638   6.468  23.185  1.00  0.00      B    H  
ATOM   4701  O   HOH B1561      23.541  32.926  23.218  1.00  0.00      B    O  
ATOM   4702  H1  HOH B1561      23.795  33.024  22.257  1.00  0.00      B    H  
ATOM   4703  H2  HOH B1561      23.457  31.936  23.470  1.00  0.00      B    H  
ATOM   4704  O   HOH B1562       4.715  29.085  37.650  1.00  0.00      B    O  
ATOM   4705  H1  HOH B1562       4.071  29.813  37.860  1.00  0.00      B    H  
ATOM   4706  H2  HOH B1562       5.302  29.480  36.954  1.00  0.00      B    H  
ATOM   4707  O   HOH B1563      27.378  33.708  23.992  1.00  0.00      B    O  
ATOM   4708  H1  HOH B1563      28.282  33.366  23.665  1.00  0.00      B    H  
ATOM   4709  H2  HOH B1563      26.699  33.658  23.199  1.00  0.00      B    H  
ATOM   4710  O   HOH B1564      30.458  33.318  23.690  1.00  0.00      B    O  
ATOM   4711  H1  HOH B1564      29.824  32.523  23.636  1.00  0.00      B    H  
ATOM   4712  H2  HOH B1564      31.120  33.262  22.862  1.00  0.00      B    H  
ATOM   4713  O   HOH B1565      35.776  10.680  19.343  1.00  0.00      B    O  
ATOM   4714  H1  HOH B1565      34.857  11.110  19.137  1.00  0.00      B    H  
ATOM   4715  H2  HOH B1565      35.683  10.272  20.202  1.00  0.00      B    H  
ATOM   4716  O   HOH B1566      22.769  19.157  21.846  1.00  0.00      B    O  
ATOM   4717  H1  HOH B1566      22.654  20.179  21.926  1.00  0.00      B    H  
ATOM   4718  H2  HOH B1566      23.655  18.875  21.605  1.00  0.00      B    H  
ATOM   4719  O   HOH B1567      25.155  20.827  31.287  1.00  0.00      B    O  
ATOM   4720  H1  HOH B1567      26.020  20.465  31.610  1.00  0.00      B    H  
ATOM   4721  H2  HOH B1567      25.305  21.281  30.400  1.00  0.00      B    H  
ATOM   4722  O   HOH B1568       1.712   3.290   3.133  1.00  0.00      B    O  
ATOM   4723  H1  HOH B1568       2.658   3.111   3.149  1.00  0.00      B    H  
ATOM   4724  H2  HOH B1568       1.309   3.031   2.213  1.00  0.00      B    H  
ATOM   4725  O   HOH B1569      35.192  17.818  21.784  1.00  0.00      B    O  
ATOM   4726  H1  HOH B1569      35.464  18.783  21.988  1.00  0.00      B    H  
ATOM   4727  H2  HOH B1569      36.018  17.285  21.684  1.00  0.00      B    H  
ATOM   4728  O   HOH B1570      34.558  27.663   2.465  1.00  0.00      B    O  
ATOM   4729  H1  HOH B1570      34.398  27.656   1.455  1.00  0.00      B    H  
ATOM   4730  H2  HOH B1570      35.213  26.881   2.694  1.00  0.00      B    H  
ATOM   4731  O   HOH B1571      23.559  23.950   7.084  1.00  0.00      B    O  
ATOM   4732  H1  HOH B1571      22.645  23.594   6.784  1.00  0.00      B    H  
ATOM   4733  H2  HOH B1571      24.027  24.345   6.238  1.00  0.00      B    H  
ATOM   4734  O   HOH B1572      15.379   1.547   8.134  1.00  0.00      B    O  
ATOM   4735  H1  HOH B1572      15.813   2.412   8.446  1.00  0.00      B    H  
ATOM   4736  H2  HOH B1572      16.007   0.748   8.210  1.00  0.00      B    H  
ATOM   4737  O   HOH B1573      26.377   8.173  17.912  1.00  0.00      B    O  
ATOM   4738  H1  HOH B1573      27.238   8.337  18.492  1.00  0.00      B    H  
ATOM   4739  H2  HOH B1573      26.721   8.172  16.949  1.00  0.00      B    H  
ATOM   4740  O   HOH B1574      18.020   9.589  25.398  1.00  0.00      B    O  
ATOM   4741  H1  HOH B1574      17.160   9.607  24.865  1.00  0.00      B    H  
ATOM   4742  H2  HOH B1574      18.355   8.648  25.521  1.00  0.00      B    H  
ATOM   4743  O   HOH B1575      22.373  30.169  18.589  1.00  0.00      B    O  
ATOM   4744  H1  HOH B1575      22.450  30.001  17.609  1.00  0.00      B    H  
ATOM   4745  H2  HOH B1575      22.128  31.186  18.690  1.00  0.00      B    H  
ATOM   4746  O   HOH B1576      26.403  36.042   4.963  1.00  0.00      B    O  
ATOM   4747  H1  HOH B1576      26.720  35.136   4.649  1.00  0.00      B    H  
ATOM   4748  H2  HOH B1576      26.713  35.959   5.977  1.00  0.00      B    H  
ATOM   4749  O   HOH B1577      30.945  18.436  28.283  1.00  0.00      B    O  
ATOM   4750  H1  HOH B1577      31.469  18.995  28.953  1.00  0.00      B    H  
ATOM   4751  H2  HOH B1577      31.590  18.101  27.611  1.00  0.00      B    H  
ATOM   4752  O   HOH B1578      34.710  23.526  12.186  1.00  0.00      B    O  
ATOM   4753  H1  HOH B1578      34.460  24.514  11.995  1.00  0.00      B    H  
ATOM   4754  H2  HOH B1578      34.701  23.049  11.295  1.00  0.00      B    H  
ATOM   4755  O   HOH B1579      11.167   1.499  19.348  1.00  0.00      B    O  
ATOM   4756  H1  HOH B1579      11.191   2.520  19.579  1.00  0.00      B    H  
ATOM   4757  H2  HOH B1579      11.421   1.377  18.370  1.00  0.00      B    H  
ATOM   4758  O   HOH B1580      35.929  22.186  16.987  1.00  0.00      B    O  
ATOM   4759  H1  HOH B1580      35.235  22.475  17.721  1.00  0.00      B    H  
ATOM   4760  H2  HOH B1580      35.679  22.560  16.064  1.00  0.00      B    H  
ATOM   4761  O   HOH B1581      18.426  20.497  36.952  1.00  0.00      B    O  
ATOM   4762  H1  HOH B1581      17.997  20.313  37.852  1.00  0.00      B    H  
ATOM   4763  H2  HOH B1581      18.115  21.436  36.578  1.00  0.00      B    H  
ATOM   4764  O   HOH B1582      18.238  23.442   7.338  1.00  0.00      B    O  
ATOM   4765  H1  HOH B1582      18.677  22.681   7.853  1.00  0.00      B    H  
ATOM   4766  H2  HOH B1582      18.953  24.080   7.117  1.00  0.00      B    H  
ATOM   4767  O   HOH B1583      30.375   5.837  22.323  1.00  0.00      B    O  
ATOM   4768  H1  HOH B1583      31.166   5.242  22.354  1.00  0.00      B    H  
ATOM   4769  H2  HOH B1583      29.881   5.651  21.463  1.00  0.00      B    H  
ATOM   4770  O   HOH B1584       0.733  21.425  19.082  1.00  0.00      B    O  
ATOM   4771  H1  HOH B1584       0.352  21.897  18.253  1.00  0.00      B    H  
ATOM   4772  H2  HOH B1584       0.182  20.626  19.367  1.00  0.00      B    H  
ATOM   4773  O   HOH B1585      30.360  38.580  38.780  1.00  0.00      B    O  
ATOM   4774  H1  HOH B1585      30.225  37.987  39.645  1.00  0.00      B    H  
ATOM   4775  H2  HOH B1585      30.569  37.923  38.033  1.00  0.00      B    H  
ATOM   4776  O   HOH B1586      22.374  30.379   0.617  1.00  0.00      B    O  
ATOM   4777  H1  HOH B1586      21.877  30.343   1.518  1.00  0.00      B    H  
ATOM   4778  H2  HOH B1586      22.429  31.349   0.256  1.00  0.00      B    H  
ATOM   4779  O   HOH B1587       1.544  28.538  25.918  1.00  0.00      B    O  
ATOM   4780  H1  HOH B1587       2.546  28.322  26.216  1.00  0.00      B    H  
ATOM   4781  H2  HOH B1587       1.624  28.797  24.921  1.00  0.00      B    H  
ATOM   4782  O   HOH B1588      29.443  19.618  13.494  1.00  0.00      B    O  
ATOM   4783  H1  HOH B1588      30.232  19.845  14.072  1.00  0.00      B    H  
ATOM   4784  H2  HOH B1588      28.975  20.512  13.363  1.00  0.00      B    H  
ATOM   4785  O   HOH B1589      14.577  23.449   9.729  1.00  0.00      B    O  
ATOM   4786  H1  HOH B1589      14.074  22.869   9.021  1.00  0.00      B    H  
ATOM   4787  H2  HOH B1589      15.208  23.977   9.149  1.00  0.00      B    H  
ATOM   4788  O   HOH B1590       5.616  21.271  26.564  1.00  0.00      B    O  
ATOM   4789  H1  HOH B1590       5.067  21.664  27.261  1.00  0.00      B    H  
ATOM   4790  H2  HOH B1590       6.021  22.008  25.940  1.00  0.00      B    H  
ATOM   4791  O   HOH B1591      11.058  17.166  10.404  1.00  0.00      B    O  
ATOM   4792  H1  HOH B1591      11.548  18.101  10.523  1.00  0.00      B    H  
ATOM   4793  H2  HOH B1591      11.337  16.523  11.158  1.00  0.00      B    H  
ATOM   4794  O   HOH B1592      20.992  28.116  20.096  1.00  0.00      B    O  
ATOM   4795  H1  HOH B1592      21.666  28.740  19.702  1.00  0.00      B    H  
ATOM   4796  H2  HOH B1592      21.284  27.129  20.035  1.00  0.00      B    H  
ATOM   4797  O   HOH B1593      22.555  24.857  27.306  1.00  0.00      B    O  
ATOM   4798  H1  HOH B1593      22.826  25.070  26.374  1.00  0.00      B    H  
ATOM   4799  H2  HOH B1593      21.553  24.630  27.232  1.00  0.00      B    H  
ATOM   4800  O   HOH B1594       2.960  17.457   6.293  1.00  0.00      B    O  
ATOM   4801  H1  HOH B1594       1.953  17.684   6.441  1.00  0.00      B    H  
ATOM   4802  H2  HOH B1594       3.505  18.175   6.736  1.00  0.00      B    H  
ATOM   4803  O   HOH B1595      18.175  23.274  36.693  1.00  0.00      B    O  
ATOM   4804  H1  HOH B1595      17.284  23.018  37.168  1.00  0.00      B    H  
ATOM   4805  H2  HOH B1595      17.888  23.826  35.883  1.00  0.00      B    H  
ATOM   4806  O   HOH B1596      35.615   9.582  27.927  1.00  0.00      B    O  
ATOM   4807  H1  HOH B1596      35.944  10.383  27.345  1.00  0.00      B    H  
ATOM   4808  H2  HOH B1596      35.324   9.943  28.796  1.00  0.00      B    H  
ATOM   4809  O   HOH B1597      27.366   5.796  32.858  1.00  0.00      B    O  
ATOM   4810  H1  HOH B1597      27.662   5.158  32.134  1.00  0.00      B    H  
ATOM   4811  H2  HOH B1597      28.198   6.327  33.102  1.00  0.00      B    H  
ATOM   4812  O   HOH B1598      18.458  30.911  23.285  1.00  0.00      B    O  
ATOM   4813  H1  HOH B1598      18.350  30.015  22.734  1.00  0.00      B    H  
ATOM   4814  H2  HOH B1598      19.400  31.295  23.017  1.00  0.00      B    H  
ATOM   4815  O   HOH B1599      18.229  15.773  36.035  1.00  0.00      B    O  
ATOM   4816  H1  HOH B1599      17.477  15.058  36.023  1.00  0.00      B    H  
ATOM   4817  H2  HOH B1599      18.086  16.276  35.186  1.00  0.00      B    H  
ATOM   4818  O   HOH B1600       7.085  31.456  11.263  1.00  0.00      B    O  
ATOM   4819  H1  HOH B1600       6.948  30.622  10.706  1.00  0.00      B    H  
ATOM   4820  H2  HOH B1600       7.901  31.994  10.899  1.00  0.00      B    H  
ATOM   4821  O   HOH B1601      19.851  30.109   5.518  1.00  0.00      B    O  
ATOM   4822  H1  HOH B1601      20.095  29.885   6.534  1.00  0.00      B    H  
ATOM   4823  H2  HOH B1601      18.856  30.011   5.428  1.00  0.00      B    H  
ATOM   4824  O   HOH B1602       1.561  28.451   6.492  1.00  0.00      B    O  
ATOM   4825  H1  HOH B1602       1.524  27.609   7.001  1.00  0.00      B    H  
ATOM   4826  H2  HOH B1602       1.655  29.135   7.266  1.00  0.00      B    H  
ATOM   4827  O   HOH B1603      11.631  21.283  11.212  1.00  0.00      B    O  
ATOM   4828  H1  HOH B1603      11.588  20.544  11.876  1.00  0.00      B    H  
ATOM   4829  H2  HOH B1603      11.744  22.043  11.832  1.00  0.00      B    H  
ATOM   4830  O   HOH B1604      26.893   8.565   6.179  1.00  0.00      B    O  
ATOM   4831  H1  HOH B1604      26.684   8.105   5.275  1.00  0.00      B    H  
ATOM   4832  H2  HOH B1604      26.193   9.228   6.292  1.00  0.00      B    H  
ATOM   4833  O   HOH B1605      38.860  16.113  38.079  1.00  0.00      B    O  
ATOM   4834  H1  HOH B1605      37.986  16.595  37.819  1.00  0.00      B    H  
ATOM   4835  H2  HOH B1605      38.707  15.073  38.017  1.00  0.00      B    H  
ATOM   4836  O   HOH B1606      38.989  23.859  38.062  1.00  0.00      B    O  
ATOM   4837  H1  HOH B1606      38.401  23.146  38.560  1.00  0.00      B    H  
ATOM   4838  H2  HOH B1606      39.894  23.929  38.512  1.00  0.00      B    H  
ATOM   4839  O   HOH B1607      26.709  38.387  12.354  1.00  0.00      B    O  
ATOM   4840  H1  HOH B1607      26.415  38.936  11.571  1.00  0.00      B    H  
ATOM   4841  H2  HOH B1607      25.922  37.867  12.644  1.00  0.00      B    H  
ATOM   4842  O   HOH B1608      24.207  12.657   8.635  1.00  0.00      B    O  
ATOM   4843  H1  HOH B1608      24.410  13.619   8.327  1.00  0.00      B    H  
ATOM   4844  H2  HOH B1608      23.892  12.081   7.876  1.00  0.00      B    H  
ATOM   4845  O   HOH B1609      22.639   8.972   5.519  1.00  0.00      B    O  
ATOM   4846  H1  HOH B1609      22.801   8.896   4.497  1.00  0.00      B    H  
ATOM   4847  H2  HOH B1609      21.647   9.058   5.688  1.00  0.00      B    H  
ATOM   4848  O   HOH B1610      29.866  33.038   1.086  1.00  0.00      B    O  
ATOM   4849  H1  HOH B1610      30.693  32.841   1.605  1.00  0.00      B    H  
ATOM   4850  H2  HOH B1610      29.554  32.160   0.657  1.00  0.00      B    H  
ATOM   4851  O   HOH B1611      32.330   1.749  29.407  1.00  0.00      B    O  
ATOM   4852  H1  HOH B1611      32.479   1.065  30.120  1.00  0.00      B    H  
ATOM   4853  H2  HOH B1611      31.373   2.052  29.491  1.00  0.00      B    H  
ATOM   4854  O   HOH B1612      12.128  29.953   6.672  1.00  0.00      B    O  
ATOM   4855  H1  HOH B1612      12.303  28.976   6.907  1.00  0.00      B    H  
ATOM   4856  H2  HOH B1612      11.357  30.287   7.267  1.00  0.00      B    H  
ATOM   4857  O   HOH B1613       1.710  17.863  37.622  1.00  0.00      B    O  
ATOM   4858  H1  HOH B1613       1.108  17.073  37.869  1.00  0.00      B    H  
ATOM   4859  H2  HOH B1613       2.361  17.589  36.918  1.00  0.00      B    H  
ATOM   4860  O   HOH B1614      26.607   7.822  24.433  1.00  0.00      B    O  
ATOM   4861  H1  HOH B1614      27.343   8.467  24.181  1.00  0.00      B    H  
ATOM   4862  H2  HOH B1614      25.709   8.226  24.108  1.00  0.00      B    H  
ATOM   4863  O   HOH B1615      15.407  15.884  10.498  1.00  0.00      B    O  
ATOM   4864  H1  HOH B1615      14.722  15.134  10.687  1.00  0.00      B    H  
ATOM   4865  H2  HOH B1615      15.244  16.096   9.484  1.00  0.00      B    H  
ATOM   4866  O   HOH B1616      21.697  33.520  25.551  1.00  0.00      B    O  
ATOM   4867  H1  HOH B1616      22.236  32.693  25.382  1.00  0.00      B    H  
ATOM   4868  H2  HOH B1616      22.087  34.317  25.082  1.00  0.00      B    H  
ATOM   4869  O   HOH B1617      34.756  18.921  28.855  1.00  0.00      B    O  
ATOM   4870  H1  HOH B1617      34.972  18.162  29.530  1.00  0.00      B    H  
ATOM   4871  H2  HOH B1617      33.902  19.391  29.204  1.00  0.00      B    H  
ATOM   4872  O   HOH B1618       3.970  15.108   4.865  1.00  0.00      B    O  
ATOM   4873  H1  HOH B1618       4.206  15.572   3.960  1.00  0.00      B    H  
ATOM   4874  H2  HOH B1618       4.030  15.823   5.636  1.00  0.00      B    H  
ATOM   4875  O   HOH B1619       8.496  37.428   3.440  1.00  0.00      B    O  
ATOM   4876  H1  HOH B1619       7.856  38.075   3.940  1.00  0.00      B    H  
ATOM   4877  H2  HOH B1619       8.566  36.543   3.942  1.00  0.00      B    H  
ATOM   4878  O   HOH B1620      14.439   2.704   5.844  1.00  0.00      B    O  
ATOM   4879  H1  HOH B1620      14.669   2.373   6.815  1.00  0.00      B    H  
ATOM   4880  H2  HOH B1620      14.013   3.605   5.961  1.00  0.00      B    H  
ATOM   4881  O   HOH B1621      28.702  37.420  23.040  1.00  0.00      B    O  
ATOM   4882  H1  HOH B1621      29.407  37.294  23.774  1.00  0.00      B    H  
ATOM   4883  H2  HOH B1621      27.873  37.020  23.416  1.00  0.00      B    H  
ATOM   4884  O   HOH B1622      15.895  24.927   7.822  1.00  0.00      B    O  
ATOM   4885  H1  HOH B1622      16.050  25.694   8.480  1.00  0.00      B    H  
ATOM   4886  H2  HOH B1622      16.840  24.571   7.566  1.00  0.00      B    H  
ATOM   4887  O   HOH B1623       0.536  30.092   8.698  1.00  0.00      B    O  
ATOM   4888  H1  HOH B1623       0.389  29.755   9.625  1.00  0.00      B    H  
ATOM   4889  H2  HOH B1623       1.368  30.662   8.709  1.00  0.00      B    H  
ATOM   4890  O   HOH B1624       6.093  30.006   7.837  1.00  0.00      B    O  
ATOM   4891  H1  HOH B1624       5.343  29.465   7.436  1.00  0.00      B    H  
ATOM   4892  H2  HOH B1624       6.607  29.318   8.410  1.00  0.00      B    H  
ATOM   4893  O   HOH B1625       0.053  32.872  24.094  1.00  0.00      B    O  
ATOM   4894  H1  HOH B1625       0.935  32.574  24.538  1.00  0.00      B    H  
ATOM   4895  H2  HOH B1625      -0.510  32.045  23.853  1.00  0.00      B    H  
ATOM   4896  O   HOH B1626       9.659   2.820  13.829  1.00  0.00      B    O  
ATOM   4897  H1  HOH B1626       8.838   2.886  13.195  1.00  0.00      B    H  
ATOM   4898  H2  HOH B1626      10.458   3.057  13.272  1.00  0.00      B    H  
ATOM   4899  O   HOH B1627      23.974   0.896   6.131  1.00  0.00      B    O  
ATOM   4900  H1  HOH B1627      24.421   0.044   5.819  1.00  0.00      B    H  
ATOM   4901  H2  HOH B1627      23.401   1.266   5.381  1.00  0.00      B    H  
ATOM   4902  O   HOH B1628      14.143  22.362  35.712  1.00  0.00      B    O  
ATOM   4903  H1  HOH B1628      14.525  21.931  34.935  1.00  0.00      B    H  
ATOM   4904  H2  HOH B1628      13.329  22.883  35.367  1.00  0.00      B    H  
ATOM   4905  O   HOH B1629      23.196  36.497  21.303  1.00  0.00      B    O  
ATOM   4906  H1  HOH B1629      24.138  37.058  21.344  1.00  0.00      B    H  
ATOM   4907  H2  HOH B1629      23.257  35.913  20.459  1.00  0.00      B    H  
ATOM   4908  O   HOH B1630      32.769  11.810  19.506  1.00  0.00      B    O  
ATOM   4909  H1  HOH B1630      32.560  12.756  19.854  1.00  0.00      B    H  
ATOM   4910  H2  HOH B1630      32.036  11.671  18.800  1.00  0.00      B    H  
ATOM   4911  O   HOH B1631      25.569   4.547  38.849  1.00  0.00      B    O  
ATOM   4912  H1  HOH B1631      25.088   3.666  38.792  1.00  0.00      B    H  
ATOM   4913  H2  HOH B1631      25.520   4.979  37.920  1.00  0.00      B    H  
ATOM   4914  O   HOH B1632       3.578   6.546  32.474  1.00  0.00      B    O  
ATOM   4915  H1  HOH B1632       3.661   6.388  33.460  1.00  0.00      B    H  
ATOM   4916  H2  HOH B1632       4.442   6.877  32.117  1.00  0.00      B    H  
ATOM   4917  O   HOH B1633      17.265  38.645  13.693  1.00  0.00      B    O  
ATOM   4918  H1  HOH B1633      17.268  37.694  13.324  1.00  0.00      B    H  
ATOM   4919  H2  HOH B1633      16.758  39.206  12.991  1.00  0.00      B    H  
ATOM   4920  O   HOH B1634       8.884  12.573  38.794  1.00  0.00      B    O  
ATOM   4921  H1  HOH B1634       9.160  12.342  39.712  1.00  0.00      B    H  
ATOM   4922  H2  HOH B1634       8.413  11.722  38.426  1.00  0.00      B    H  
ATOM   4923  O   HOH B1635      11.422   6.966  13.648  1.00  0.00      B    O  
ATOM   4924  H1  HOH B1635      11.357   7.787  14.162  1.00  0.00      B    H  
ATOM   4925  H2  HOH B1635      10.577   6.890  13.091  1.00  0.00      B    H  
ATOM   4926  O   HOH B1636       3.453   9.126  26.398  1.00  0.00      B    O  
ATOM   4927  H1  HOH B1636       3.919   8.242  26.142  1.00  0.00      B    H  
ATOM   4928  H2  HOH B1636       3.550   9.218  27.379  1.00  0.00      B    H  
ATOM   4929  O   HOH B1637      15.122   9.187   5.855  1.00  0.00      B    O  
ATOM   4930  H1  HOH B1637      14.327   9.071   5.220  1.00  0.00      B    H  
ATOM   4931  H2  HOH B1637      15.069  10.082   6.322  1.00  0.00      B    H  
ATOM   4932  O   HOH B1638       3.380  17.769  14.360  1.00  0.00      B    O  
ATOM   4933  H1  HOH B1638       3.862  17.694  13.539  1.00  0.00      B    H  
ATOM   4934  H2  HOH B1638       3.758  17.094  14.972  1.00  0.00      B    H  
ATOM   4935  O   HOH B1639      13.640   5.878   3.726  1.00  0.00      B    O  
ATOM   4936  H1  HOH B1639      14.256   6.549   3.302  1.00  0.00      B    H
[truncated: 87,809 more chars]
