# Supplementary material for: ECE vs DISP Mechanisms in Anodic Electrolysis of Benzyl Alcohols: Computational Prediction of Microscopic Rate Constants
Source: J Phys Chem C Nanomater Interfaces. 2025 Aug 28;129(36):16076–96. doi: 10.1021/acs.jpcc.5c04347 (PMC12434723; doi:10.1021/acs.jpcc.5c04347)
Supplement: Supplementary file 2 [file jp5c04347_si_002.zip › example_simulation_inputs/QMMM_simulation_bulk_H2O_base_H2O/start_01_-1.882_coords.pdb]

TITLE     MDANALYSIS FRAME 0: Created by PDBWriter
CRYST1   39.149   39.149   39.149  90.00  90.00  90.00 P 1           1
ATOM      1  C00 2ag A   1      17.489  15.955  21.418  1.00  0.00      A    C  
ATOM      2  O01 2ag A   1      17.723  17.316  20.868  1.00  0.00      A    O  
ATOM      3  C02 2ag A   1      16.755  18.066  20.498  1.00  0.00      A    C  
ATOM      4  C03 2ag A   1      17.107  19.280  19.791  1.00  0.00      A    C  
ATOM      5  C04 2ag A   1      16.152  20.000  19.150  1.00  0.00      A    C  
ATOM      6  C05 2ag A   1      14.748  19.750  19.376  1.00  0.00      A    C  
ATOM      7  C06 2ag A   1      13.804  20.640  18.589  1.00  0.00      A    C  
ATOM      8  O07 2ag A   1      12.460  20.268  18.686  1.00  0.00      A    O  
ATOM      9  C08 2ag A   1      14.376  18.619  20.196  1.00  0.00      A    C  
ATOM     10  C09 2ag A   1      15.381  17.827  20.764  1.00  0.00      A    C  
ATOM     11  H0A 2ag A   1      18.461  15.475  21.280  1.00  0.00      A    H  
ATOM     12  H0B 2ag A   1      17.156  16.073  22.446  1.00  0.00      A    H  
ATOM     13  H0C 2ag A   1      16.793  15.392  20.732  1.00  0.00      A    H  
ATOM     14  H0D 2ag A   1      18.183  19.360  19.630  1.00  0.00      A    H  
ATOM     15  H0E 2ag A   1      16.415  20.742  18.439  1.00  0.00      A    H  
ATOM     16  H0F 2ag A   1      14.085  20.575  17.491  1.00  0.00      A    H  
ATOM     17  H0G 2ag A   1      14.016  21.628  18.881  1.00  0.00      A    H  
ATOM     18  H0H 2ag A   1      11.905  20.951  18.250  1.00  0.00      A    H  
ATOM     19  H0I 2ag A   1      13.346  18.431  20.339  1.00  0.00      A    H  
ATOM     20  H0J 2ag A   1      15.166  17.009  21.475  1.00  0.00      A    H  
ATOM     21  O   HOH B   1      13.451  18.548  15.175  1.00  0.00      B    O  
ATOM     22  H1  HOH B   1      13.855  18.202  15.939  1.00  0.00      B    H  
ATOM     23  H2  HOH B   1      12.573  18.982  15.346  1.00  0.00      B    H  
ATOM     24  O   HOH B   2      13.835  22.972  15.353  1.00  0.00      B    O  
ATOM     25  H1  HOH B   2      12.861  22.820  15.281  1.00  0.00      B    H  
ATOM     26  H2  HOH B   2      13.980  23.757  14.834  1.00  0.00      B    H  
ATOM     27  O   HOH B   3      15.890  23.448  18.309  1.00  0.00      B    O  
ATOM     28  H1  HOH B   3      16.712  23.852  18.708  1.00  0.00      B    H  
ATOM     29  H2  HOH B   3      15.480  24.256  17.967  1.00  0.00      B    H  
ATOM     30  O   HOH B   4      11.127  19.687  15.564  1.00  0.00      B    O  
ATOM     31  H1  HOH B   4      10.346  19.120  15.716  1.00  0.00      B    H  
ATOM     32  H2  HOH B   4      11.145  20.440  16.197  1.00  0.00      B    H  
ATOM     33  O   HOH B   5      15.119  23.265  21.017  1.00  0.00      B    O  
ATOM     34  H1  HOH B   5      15.364  23.353  20.038  1.00  0.00      B    H  
ATOM     35  H2  HOH B   5      16.012  23.147  21.413  1.00  0.00      B    H  
ATOM     36  O   HOH B   6      10.511  21.813  17.281  1.00  0.00      B    O  
ATOM     37  H1  HOH B   6       9.653  21.313  17.429  1.00  0.00      B    H  
ATOM     38  H2  HOH B   6      10.492  22.270  16.389  1.00  0.00      B    H  
ATOM     39  O   HOH B   7      16.670  21.847  16.221  1.00  0.00      B    O  
ATOM     40  H1  HOH B   7      15.989  21.511  15.641  1.00  0.00      B    H  
ATOM     41  H2  HOH B   7      16.240  22.440  16.861  1.00  0.00      B    H  
ATOM     42  O   HOH B   8      14.399  20.980  22.071  1.00  0.00      B    O  
ATOM     43  H1  HOH B   8      13.428  20.807  22.087  1.00  0.00      B    H  
ATOM     44  H2  HOH B   8      14.470  21.759  21.443  1.00  0.00      B    H  
ATOM     45  O   HOH B   9      10.819  22.549  14.863  1.00  0.00      B    O  
ATOM     46  H1  HOH B   9      10.488  21.751  14.398  1.00  0.00      B    H  
ATOM     47  H2  HOH B   9      10.169  23.202  14.573  1.00  0.00      B    H  
ATOM     48  O   HOH B  10      14.495  17.573  17.448  1.00  0.00      B    O  
ATOM     49  H1  HOH B  10      14.980  16.695  17.562  1.00  0.00      B    H  
ATOM     50  H2  HOH B  10      13.606  17.427  17.820  1.00  0.00      B    H  
ATOM     51  O   HOH B  11      12.084  17.527  18.338  1.00  0.00      B    O  
ATOM     52  H1  HOH B  11      11.266  17.299  17.884  1.00  0.00      B    H  
ATOM     53  H2  HOH B  11      12.085  18.468  18.461  1.00  0.00      B    H  
ATOM     54  O   HOH B  12      14.787  20.822  14.412  1.00  0.00      B    O  
ATOM     55  H1  HOH B  12      14.436  19.959  14.771  1.00  0.00      B    H  
ATOM     56  H2  HOH B  12      14.264  21.626  14.627  1.00  0.00      B    H  
ATOM     57  O   HOH B  13      38.639  17.203  33.355  1.00  0.00      B    O  
ATOM     58  H1  HOH B  13      37.701  16.799  33.557  1.00  0.00      B    H  
ATOM     59  H2  HOH B  13      39.228  16.444  33.160  1.00  0.00      B    H  
ATOM     60  O   HOH B  14      23.276   2.182  21.663  1.00  0.00      B    O  
ATOM     61  H1  HOH B  14      22.645   1.400  21.749  1.00  0.00      B    H  
ATOM     62  H2  HOH B  14      23.836   2.036  20.845  1.00  0.00      B    H  
ATOM     63  O   HOH B  15      15.698  15.491  17.955  1.00  0.00      B    O  
ATOM     64  H1  HOH B  15      14.994  14.818  18.173  1.00  0.00      B    H  
ATOM     65  H2  HOH B  15      16.562  15.052  17.795  1.00  0.00      B    H  
ATOM     66  O   HOH B  16      36.303  16.680  15.936  1.00  0.00      B    O  
ATOM     67  H1  HOH B  16      35.330  16.345  15.731  1.00  0.00      B    H  
ATOM     68  H2  HOH B  16      36.589  16.238  16.837  1.00  0.00      B    H  
ATOM     69  O   HOH B  17       9.242  20.530  20.126  1.00  0.00      B    O  
ATOM     70  H1  HOH B  17      10.143  20.710  20.599  1.00  0.00      B    H  
ATOM     71  H2  HOH B  17       9.229  19.513  20.088  1.00  0.00      B    H  
ATOM     72  O   HOH B  18      14.374   8.953  17.392  1.00  0.00      B    O  
ATOM     73  H1  HOH B  18      15.193   9.502  17.689  1.00  0.00      B    H  
ATOM     74  H2  HOH B  18      14.473   8.905  16.418  1.00  0.00      B    H  
ATOM     75  O   HOH B  19      14.971  35.568  31.288  1.00  0.00      B    O  
ATOM     76  H1  HOH B  19      15.168  36.490  30.952  1.00  0.00      B    H  
ATOM     77  H2  HOH B  19      15.623  34.966  30.897  1.00  0.00      B    H  
ATOM     78  O   HOH B  20       0.952  33.481  19.244  1.00  0.00      B    O  
ATOM     79  H1  HOH B  20       1.004  32.966  20.132  1.00  0.00      B    H  
ATOM     80  H2  HOH B  20       0.006  33.415  18.852  1.00  0.00      B    H  
ATOM     81  O   HOH B  21      15.256  25.014  34.377  1.00  0.00      B    O  
ATOM     82  H1  HOH B  21      14.471  24.988  34.996  1.00  0.00      B    H  
ATOM     83  H2  HOH B  21      15.232  24.061  33.950  1.00  0.00      B    H  
ATOM     84  O   HOH B  22      21.714   3.313   1.890  1.00  0.00      B    O  
ATOM     85  H1  HOH B  22      22.469   2.863   2.378  1.00  0.00      B    H  
ATOM     86  H2  HOH B  22      21.905   4.286   1.882  1.00  0.00      B    H  
ATOM     87  O   HOH B  23      23.073  22.253  33.027  1.00  0.00      B    O  
ATOM     88  H1  HOH B  23      22.405  22.069  33.793  1.00  0.00      B    H  
ATOM     89  H2  HOH B  23      22.624  22.248  32.123  1.00  0.00      B    H  
ATOM     90  O   HOH B  24      33.257  22.436  24.879  1.00  0.00      B    O  
ATOM     91  H1  HOH B  24      34.140  22.666  24.392  1.00  0.00      B    H  
ATOM     92  H2  HOH B  24      32.938  21.519  24.483  1.00  0.00      B    H  
ATOM     93  O   HOH B  25      17.600   7.270  24.573  1.00  0.00      B    O  
ATOM     94  H1  HOH B  25      17.817   6.748  25.400  1.00  0.00      B    H  
ATOM     95  H2  HOH B  25      18.437   7.702  24.231  1.00  0.00      B    H  
ATOM     96  O   HOH B  26      14.243  38.963  12.425  1.00  0.00      B    O  
ATOM     97  H1  HOH B  26      14.161  38.014  12.039  1.00  0.00      B    H  
ATOM     98  H2  HOH B  26      15.202  39.239  12.303  1.00  0.00      B    H  
ATOM     99  O   HOH B  27       7.843   9.572   7.436  1.00  0.00      B    O  
ATOM    100  H1  HOH B  27       7.570   9.273   6.525  1.00  0.00      B    H  
ATOM    101  H2  HOH B  27       7.742   8.731   8.083  1.00  0.00      B    H  
ATOM    102  O   HOH B  28      35.513  26.587  28.726  1.00  0.00      B    O  
ATOM    103  H1  HOH B  28      36.232  27.262  29.088  1.00  0.00      B    H  
ATOM    104  H2  HOH B  28      35.723  26.622  27.734  1.00  0.00      B    H  
ATOM    105  O   HOH B  29      31.169   0.780  32.161  1.00  0.00      B    O  
ATOM    106  H1  HOH B  29      31.494   1.022  33.076  1.00  0.00      B    H  
ATOM    107  H2  HOH B  29      31.985   0.648  31.595  1.00  0.00      B    H  
ATOM    108  O   HOH B  30       0.213  30.757   3.005  1.00  0.00      B    O  
ATOM    109  H1  HOH B  30       0.250  30.318   3.959  1.00  0.00      B    H  
ATOM    110  H2  HOH B  30       0.863  30.238   2.477  1.00  0.00      B    H  
ATOM    111  O   HOH B  31      35.691  19.759  34.603  1.00  0.00      B    O  
ATOM    112  H1  HOH B  31      36.490  19.911  34.024  1.00  0.00      B    H  
ATOM    113  H2  HOH B  31      35.133  20.596  34.810  1.00  0.00      B    H  
ATOM    114  O   HOH B  32       2.101  38.248   5.757  1.00  0.00      B    O  
ATOM    115  H1  HOH B  32       1.222  37.828   5.415  1.00  0.00      B    H  
ATOM    116  H2  HOH B  32       2.583  38.612   4.954  1.00  0.00      B    H  
ATOM    117  O   HOH B  33      13.169  18.950   8.169  1.00  0.00      B    O  
ATOM    118  H1  HOH B  33      13.495  19.764   7.709  1.00  0.00      B    H  
ATOM    119  H2  HOH B  33      12.405  18.608   7.620  1.00  0.00      B    H  
ATOM    120  O   HOH B  34      23.064  36.406   4.022  1.00  0.00      B    O  
ATOM    121  H1  HOH B  34      22.374  37.085   4.350  1.00  0.00      B    H  
ATOM    122  H2  HOH B  34      23.770  36.399   4.723  1.00  0.00      B    H  
ATOM    123  O   HOH B  35      20.095  13.950  36.778  1.00  0.00      B    O  
ATOM    124  H1  HOH B  35      19.186  14.425  36.553  1.00  0.00      B    H  
ATOM    125  H2  HOH B  35      19.910  13.024  37.018  1.00  0.00      B    H  
ATOM    126  O   HOH B  36      20.885  16.861  25.439  1.00  0.00      B    O  
ATOM    127  H1  HOH B  36      21.413  16.848  26.320  1.00  0.00      B    H  
ATOM    128  H2  HOH B  36      21.475  17.261  24.787  1.00  0.00      B    H  
ATOM    129  O   HOH B  37      31.485  22.931  15.655  1.00  0.00      B    O  
ATOM    130  H1  HOH B  37      30.612  22.434  15.413  1.00  0.00      B    H  
ATOM    131  H2  HOH B  37      32.249  22.305  15.406  1.00  0.00      B    H  
ATOM    132  O   HOH B  38       8.019  26.892  33.181  1.00  0.00      B    O  
ATOM    133  H1  HOH B  38       8.792  26.285  33.324  1.00  0.00      B    H  
ATOM    134  H2  HOH B  38       8.309  27.725  32.583  1.00  0.00      B    H  
ATOM    135  O   HOH B  39      19.276  31.913  30.317  1.00  0.00      B    O  
ATOM    136  H1  HOH B  39      18.263  31.803  30.342  1.00  0.00      B    H  
ATOM    137  H2  HOH B  39      19.528  32.897  30.221  1.00  0.00      B    H  
ATOM    138  O   HOH B  40      37.056   3.628  22.774  1.00  0.00      B    O  
ATOM    139  H1  HOH B  40      37.080   4.656  22.555  1.00  0.00      B    H  
ATOM    140  H2  HOH B  40      37.016   3.171  21.921  1.00  0.00      B    H  
ATOM    141  O   HOH B  41      17.480  23.080  22.227  1.00  0.00      B    O  
ATOM    142  H1  HOH B  41      17.662  23.913  22.740  1.00  0.00      B    H  
ATOM    143  H2  HOH B  41      18.400  22.599  22.116  1.00  0.00      B    H  
ATOM    144  O   HOH B  42      34.109  31.180  23.255  1.00  0.00      B    O  
ATOM    145  H1  HOH B  42      34.219  30.206  23.622  1.00  0.00      B    H  
ATOM    146  H2  HOH B  42      33.423  31.681  23.827  1.00  0.00      B    H  
ATOM    147  O   HOH B  43      28.767  38.907  28.967  1.00  0.00      B    O  
ATOM    148  H1  HOH B  43      29.332  38.673  28.158  1.00  0.00      B    H  
ATOM    149  H2  HOH B  43      28.313  39.790  28.733  1.00  0.00      B    H  
ATOM    150  O   HOH B  44      28.130  26.942   2.852  1.00  0.00      B    O  
ATOM    151  H1  HOH B  44      27.414  27.626   2.881  1.00  0.00      B    H  
ATOM    152  H2  HOH B  44      28.821  27.254   3.526  1.00  0.00      B    H  
ATOM    153  O   HOH B  45      35.346  23.119  23.382  1.00  0.00      B    O  
ATOM    154  H1  HOH B  45      35.049  23.273  22.434  1.00  0.00      B    H  
ATOM    155  H2  HOH B  45      36.157  22.516  23.323  1.00  0.00      B    H  
ATOM    156  O   HOH B  46      25.301  31.415  35.263  1.00  0.00      B    O  
ATOM    157  H1  HOH B  46      25.600  30.481  35.582  1.00  0.00      B    H  
ATOM    158  H2  HOH B  46      25.951  31.732  34.561  1.00  0.00      B    H  
ATOM    159  O   HOH B  47       0.249   6.490  38.163  1.00  0.00      B    O  
ATOM    160  H1  HOH B  47       0.234   7.536  38.068  1.00  0.00      B    H  
ATOM    161  H2  HOH B  47       1.175   6.238  38.466  1.00  0.00      B    H  
ATOM    162  O   HOH B  48      19.555  27.928  20.998  1.00  0.00      B    O  
ATOM    163  H1  HOH B  48      18.738  28.548  21.050  1.00  0.00      B    H  
ATOM    164  H2  HOH B  48      19.215  27.016  21.274  1.00  0.00      B    H  
ATOM    165  O   HOH B  49      32.189  27.874  22.083  1.00  0.00      B    O  
ATOM    166  H1  HOH B  49      33.198  27.928  21.994  1.00  0.00      B    H  
ATOM    167  H2  HOH B  49      31.753  27.951  21.184  1.00  0.00      B    H  
ATOM    168  O   HOH B  50      29.820  36.508  14.662  1.00  0.00      B    O  
ATOM    169  H1  HOH B  50      29.784  36.722  15.649  1.00  0.00      B    H  
ATOM    170  H2  HOH B  50      28.874  36.190  14.334  1.00  0.00      B    H  
ATOM    171  O   HOH B  51      11.685  37.380  30.317  1.00  0.00      B    O  
ATOM    172  H1  HOH B  51      11.923  38.336  30.129  1.00  0.00      B    H  
ATOM    173  H2  HOH B  51      11.106  36.963  29.599  1.00  0.00      B    H  
ATOM    174  O   HOH B  52      16.262  34.305   2.421  1.00  0.00      B    O  
ATOM    175  H1  HOH B  52      15.364  34.550   2.728  1.00  0.00      B    H  
ATOM    176  H2  HOH B  52      16.189  33.975   1.455  1.00  0.00      B    H  
ATOM    177  O   HOH B  53      18.785   6.269   7.072  1.00  0.00      B    O  
ATOM    178  H1  HOH B  53      18.940   6.698   6.212  1.00  0.00      B    H  
ATOM    179  H2  HOH B  53      18.174   5.485   6.865  1.00  0.00      B    H  
ATOM    180  O   HOH B  54      25.318  32.476  24.356  1.00  0.00      B    O  
ATOM    181  H1  HOH B  54      25.867  31.626  24.322  1.00  0.00      B    H  
ATOM    182  H2  HOH B  54      24.962  32.625  25.256  1.00  0.00      B    H  
ATOM    183  O   HOH B  55       7.187  31.754  22.199  1.00  0.00      B    O  
ATOM    184  H1  HOH B  55       7.441  31.804  21.209  1.00  0.00      B    H  
ATOM    185  H2  HOH B  55       8.043  31.556  22.728  1.00  0.00      B    H  
ATOM    186  O   HOH B  56      32.473  35.767  17.259  1.00  0.00      B    O  
ATOM    187  H1  HOH B  56      31.913  36.248  17.956  1.00  0.00      B    H  
ATOM    188  H2  HOH B  56      32.469  34.743  17.500  1.00  0.00      B    H  
ATOM    189  O   HOH B  57      27.309  24.859  33.728  1.00  0.00      B    O  
ATOM    190  H1  HOH B  57      26.679  24.124  33.428  1.00  0.00      B    H  
ATOM    191  H2  HOH B  57      28.209  24.359  34.064  1.00  0.00      B    H  
ATOM    192  O   HOH B  58      28.922  31.772  34.987  1.00  0.00      B    O  
ATOM    193  H1  HOH B  58      28.868  31.131  35.757  1.00  0.00      B    H  
ATOM    194  H2  HOH B  58      29.015  32.747  35.267  1.00  0.00      B    H  
ATOM    195  O   HOH B  59       6.740  34.568  22.237  1.00  0.00      B    O  
ATOM    196  H1  HOH B  59       6.690  34.777  21.285  1.00  0.00      B    H  
ATOM    197  H2  HOH B  59       6.461  33.595  22.350  1.00  0.00      B    H  
ATOM    198  O   HOH B  60      35.165   6.927  30.479  1.00  0.00      B    O  
ATOM    199  H1  HOH B  60      35.901   7.370  29.949  1.00  0.00      B    H  
ATOM    200  H2  HOH B  60      34.769   6.206  29.933  1.00  0.00      B    H  
ATOM    201  O   HOH B  61      30.304   7.690  17.923  1.00  0.00      B    O  
ATOM    202  H1  HOH B  61      31.282   7.834  17.985  1.00  0.00      B    H  
ATOM    203  H2  HOH B  61      30.141   6.773  17.510  1.00  0.00      B    H  
ATOM    204  O   HOH B  62      35.149   3.260  30.796  1.00  0.00      B    O  
ATOM    205  H1  HOH B  62      35.225   3.485  29.837  1.00  0.00      B    H  
ATOM    206  H2  HOH B  62      35.760   3.859  31.335  1.00  0.00      B    H  
ATOM    207  O   HOH B  63      29.515  37.621  22.198  1.00  0.00      B    O  
ATOM    208  H1  HOH B  63      28.641  37.791  22.755  1.00  0.00      B    H  
ATOM    209  H2  HOH B  63      29.253  37.460  21.269  1.00  0.00      B    H  
ATOM    210  O   HOH B  64       5.844  16.336  19.818  1.00  0.00      B    O  
ATOM    211  H1  HOH B  64       6.671  15.991  20.373  1.00  0.00      B    H  
ATOM    212  H2  HOH B  64       5.220  16.758  20.494  1.00  0.00      B    H  
ATOM    213  O   HOH B  65      16.163  11.800  34.599  1.00  0.00      B    O  
ATOM    214  H1  HOH B  65      17.044  11.419  34.260  1.00  0.00      B    H  
ATOM    215  H2  HOH B  65      15.426  11.481  33.934  1.00  0.00      B    H  
ATOM    216  O   HOH B  66      11.290   3.148   6.338  1.00  0.00      B    O  
ATOM    217  H1  HOH B  66      10.408   3.249   6.950  1.00  0.00      B    H  
ATOM    218  H2  HOH B  66      10.956   3.411   5.437  1.00  0.00      B    H  
ATOM    219  O   HOH B  67      31.248  27.787  35.132  1.00  0.00      B    O  
ATOM    220  H1  HOH B  67      31.211  28.603  35.766  1.00  0.00      B    H  
ATOM    221  H2  HOH B  67      30.397  27.639  34.632  1.00  0.00      B    H  
ATOM    222  O   HOH B  68      15.177   5.501  32.419  1.00  0.00      B    O  
ATOM    223  H1  HOH B  68      15.766   5.810  31.609  1.00  0.00      B    H  
ATOM    224  H2  HOH B  68      15.831   5.485  33.195  1.00  0.00      B    H  
ATOM    225  O   HOH B  69      28.572   9.396  13.864  1.00  0.00      B    O  
ATOM    226  H1  HOH B  69      28.082  10.116  13.251  1.00  0.00      B    H  
ATOM    227  H2  HOH B  69      29.461   9.840  14.178  1.00  0.00      B    H  
ATOM    228  O   HOH B  70       1.909  30.654  31.873  1.00  0.00      B    O  
ATOM    229  H1  HOH B  70       2.203  31.182  31.034  1.00  0.00      B    H  
ATOM    230  H2  HOH B  70       1.573  31.225  32.656  1.00  0.00      B    H  
ATOM    231  O   HOH B  71      28.348  21.289  22.204  1.00  0.00      B    O  
ATOM    232  H1  HOH B  71      28.247  22.147  22.717  1.00  0.00      B    H  
ATOM    233  H2  HOH B  71      29.325  21.017  22.353  1.00  0.00      B    H  
ATOM    234  O   HOH B  72      25.970  30.293   2.537  1.00  0.00      B    O  
ATOM    235  H1  HOH B  72      26.131  29.479   3.139  1.00  0.00      B    H  
ATOM    236  H2  HOH B  72      25.098  30.695   2.869  1.00  0.00      B    H  
ATOM    237  O   HOH B  73       3.937  34.665  32.606  1.00  0.00      B    O  
ATOM    238  H1  HOH B  73       3.006  34.310  32.438  1.00  0.00      B    H  
ATOM    239  H2  HOH B  73       3.977  35.657  32.388  1.00  0.00      B    H  
ATOM    240  O   HOH B  74      32.877  12.680  17.801  1.00  0.00      B    O  
ATOM    241  H1  HOH B  74      33.111  13.004  16.886  1.00  0.00      B    H  
ATOM    242  H2  HOH B  74      31.890  12.340  17.738  1.00  0.00      B    H  
ATOM    243  O   HOH B  75      37.181  11.408  13.808  1.00  0.00      B    O  
ATOM    244  H1  HOH B  75      36.729  12.252  13.538  1.00  0.00      B    H  
ATOM    245  H2  HOH B  75      37.319  10.873  12.972  1.00  0.00      B    H  
ATOM    246  O   HOH B  76      27.495  14.207  11.688  1.00  0.00      B    O  
ATOM    247  H1  HOH B  76      28.474  14.105  12.006  1.00  0.00      B    H  
ATOM    248  H2  HOH B  76      27.439  14.131  10.667  1.00  0.00      B    H  
ATOM    249  O   HOH B  77      31.865  38.001  13.762  1.00  0.00      B    O  
ATOM    250  H1  HOH B  77      31.017  37.855  14.238  1.00  0.00      B    H  
ATOM    251  H2  HOH B  77      32.674  37.783  14.408  1.00  0.00      B    H  
ATOM    252  O   HOH B  78       1.586  16.878   2.896  1.00  0.00      B    O  
ATOM    253  H1  HOH B  78       1.370  17.515   2.114  1.00  0.00      B    H  
ATOM    254  H2  HOH B  78       1.000  16.070   2.760  1.00  0.00      B    H  
ATOM    255  O   HOH B  79      21.177  24.473  11.920  1.00  0.00      B    O  
ATOM    256  H1  HOH B  79      20.563  23.742  11.797  1.00  0.00      B    H  
ATOM    257  H2  HOH B  79      21.334  24.600  12.896  1.00  0.00      B    H  
ATOM    258  O   HOH B  80      21.667  17.694  22.983  1.00  0.00      B    O  
ATOM    259  H1  HOH B  80      21.193  17.755  22.073  1.00  0.00      B    H  
ATOM    260  H2  HOH B  80      22.525  17.150  22.808  1.00  0.00      B    H  
ATOM    261  O   HOH B  81      27.066  38.362  15.885  1.00  0.00      B    O  
ATOM    262  H1  HOH B  81      26.767  38.370  14.934  1.00  0.00      B    H  
ATOM    263  H2  HOH B  81      28.071  38.342  15.904  1.00  0.00      B    H  
ATOM    264  O   HOH B  82      24.439  16.136  16.421  1.00  0.00      B    O  
ATOM    265  H1  HOH B  82      23.411  16.233  16.738  1.00  0.00      B    H  
ATOM    266  H2  HOH B  82      24.853  15.438  17.060  1.00  0.00      B    H  
ATOM    267  O   HOH B  83      27.678  31.967  17.736  1.00  0.00      B    O  
ATOM    268  H1  HOH B  83      27.382  31.707  18.627  1.00  0.00      B    H  
ATOM    269  H2  HOH B  83      27.089  31.543  17.032  1.00  0.00      B    H  
ATOM    270  O   HOH B  84       9.009   6.233   7.740  1.00  0.00      B    O  
ATOM    271  H1  HOH B  84      10.042   6.485   7.817  1.00  0.00      B    H  
ATOM    272  H2  HOH B  84       8.785   6.336   6.761  1.00  0.00      B    H  
ATOM    273  O   HOH B  85      27.602   1.794  26.222  1.00  0.00      B    O  
ATOM    274  H1  HOH B  85      27.305   1.646  27.133  1.00  0.00      B    H  
ATOM    275  H2  HOH B  85      28.467   1.284  26.150  1.00  0.00      B    H  
ATOM    276  O   HOH B  86      29.444  18.888  17.584  1.00  0.00      B    O  
ATOM    277  H1  HOH B  86      29.510  18.576  16.660  1.00  0.00      B    H  
ATOM    278  H2  HOH B  86      28.997  18.215  18.218  1.00  0.00      B    H  
ATOM    279  O   HOH B  87      35.061   6.957  26.951  1.00  0.00      B    O  
ATOM    280  H1  HOH B  87      34.524   7.790  26.884  1.00  0.00      B    H  
ATOM    281  H2  HOH B  87      34.486   6.268  27.497  1.00  0.00      B    H  
ATOM    282  O   HOH B  88      28.257  33.374  12.114  1.00  0.00      B    O  
ATOM    283  H1  HOH B  88      29.098  33.567  11.603  1.00  0.00      B    H  
ATOM    284  H2  HOH B  88      27.669  32.605  11.689  1.00  0.00      B    H  
ATOM    285  O   HOH B  89      26.865  31.115  11.439  1.00  0.00      B    O  
ATOM    286  H1  HOH B  89      27.117  30.258  10.989  1.00  0.00      B    H  
ATOM    287  H2  HOH B  89      26.333  30.857  12.229  1.00  0.00      B    H  
ATOM    288  O   HOH B  90       1.168  18.747   0.974  1.00  0.00      B    O  
ATOM    289  H1  HOH B  90       0.628  18.451   0.181  1.00  0.00      B    H  
ATOM    290  H2  HOH B  90       2.081  19.032   0.714  1.00  0.00      B    H  
ATOM    291  O   HOH B  91      28.398   4.480  26.244  1.00  0.00      B    O  
ATOM    292  H1  HOH B  91      27.684   5.067  25.810  1.00  0.00      B    H  
ATOM    293  H2  HOH B  91      28.001   3.574  26.271  1.00  0.00      B    H  
ATOM    294  O   HOH B  92      39.076   4.771   3.817  1.00  0.00      B    O  
ATOM    295  H1  HOH B  92      38.452   3.997   3.773  1.00  0.00      B    H  
ATOM    296  H2  HOH B  92      39.137   5.227   2.939  1.00  0.00      B    H  
ATOM    297  O   HOH B  93      14.987  33.966  38.611  1.00  0.00      B    O  
ATOM    298  H1  HOH B  93      16.008  33.827  38.370  1.00  0.00      B    H  
ATOM    299  H2  HOH B  93      14.484  33.135  38.304  1.00  0.00      B    H  
ATOM    300  O   HOH B  94      37.274  15.760  18.107  1.00  0.00      B    O  
ATOM    301  H1  HOH B  94      38.270  15.644  18.312  1.00  0.00      B    H  
ATOM    302  H2  HOH B  94      36.745  15.692  18.954  1.00  0.00      B    H  
ATOM    303  O   HOH B  95      24.486   1.609  33.283  1.00  0.00      B    O  
ATOM    304  H1  HOH B  95      24.087   1.357  34.179  1.00  0.00      B    H  
ATOM    305  H2  HOH B  95      23.982   2.445  32.918  1.00  0.00      B    H  
ATOM    306  O   HOH B  96      25.919  25.659  18.747  1.00  0.00      B    O  
ATOM    307  H1  HOH B  96      25.473  24.892  18.262  1.00  0.00      B    H  
ATOM    308  H2  HOH B  96      25.788  25.435  19.723  1.00  0.00      B    H  
ATOM    309  O   HOH B  97      18.722  15.656  18.154  1.00  0.00      B    O  
ATOM    310  H1  HOH B  97      19.433  15.498  18.885  1.00  0.00      B    H  
ATOM    311  H2  HOH B  97      18.869  16.604  17.787  1.00  0.00      B    H  
ATOM    312  O   HOH B  98       7.204   1.737  31.975  1.00  0.00      B    O  
ATOM    313  H1  HOH B  98       7.071   0.873  32.587  1.00  0.00      B    H  
ATOM    314  H2  HOH B  98       8.122   1.599  31.528  1.00  0.00      B    H  
ATOM    315  O   HOH B  99       2.129  30.442  13.261  1.00  0.00      B    O  
ATOM    316  H1  HOH B  99       2.801  30.180  13.976  1.00  0.00      B    H  
ATOM    317  H2  HOH B  99       2.677  30.785  12.479  1.00  0.00      B    H  
ATOM    318  O   HOH B 100      12.973   9.970  37.594  1.00  0.00      B    O  
ATOM    319  H1  HOH B 100      12.763  10.035  36.572  1.00  0.00      B    H  
ATOM    320  H2  HOH B 100      12.858   9.059  37.945  1.00  0.00      B    H  
ATOM    321  O   HOH B 101      16.845  26.171  14.527  1.00  0.00      B    O  
ATOM    322  H1  HOH B 101      16.457  26.549  15.370  1.00  0.00      B    H  
ATOM    323  H2  HOH B 101      17.542  26.837  14.153  1.00  0.00      B    H  
ATOM    324  O   HOH B 102       9.358  34.075  38.614  1.00  0.00      B    O  
ATOM    325  H1  HOH B 102       9.966  34.631  37.964  1.00  0.00      B    H  
ATOM    326  H2  HOH B 102       8.511  33.835  38.162  1.00  0.00      B    H  
ATOM    327  O   HOH B 103      21.632  19.587   5.731  1.00  0.00      B    O  
ATOM    328  H1  HOH B 103      20.948  20.335   5.407  1.00  0.00      B    H  
ATOM    329  H2  HOH B 103      22.572  19.974   5.640  1.00  0.00      B    H  
ATOM    330  O   HOH B 104      29.761   1.310  22.136  1.00  0.00      B    O  
ATOM    331  H1  HOH B 104      29.889   1.816  22.955  1.00  0.00      B    H  
ATOM    332  H2  HOH B 104      29.937   0.359  22.415  1.00  0.00      B    H  
ATOM    333  O   HOH B 105      17.923   6.231  30.129  1.00  0.00      B    O  
ATOM    334  H1  HOH B 105      18.111   7.125  29.590  1.00  0.00      B    H  
ATOM    335  H2  HOH B 105      18.762   5.659  30.015  1.00  0.00      B    H  
ATOM    336  O   HOH B 106      25.232  32.882  27.744  1.00  0.00      B    O  
ATOM    337  H1  HOH B 106      24.356  32.699  27.322  1.00  0.00      B    H  
ATOM    338  H2  HOH B 106      25.969  32.244  27.447  1.00  0.00      B    H  
ATOM    339  O   HOH B 107      19.875   2.176  22.392  1.00  0.00      B    O  
ATOM    340  H1  HOH B 107      19.868   3.145  22.555  1.00  0.00      B    H  
ATOM    341  H2  HOH B 107      20.085   2.128  21.418  1.00  0.00      B    H  
ATOM    342  O   HOH B 108       9.042  19.470  10.984  1.00  0.00      B    O  
ATOM    343  H1  HOH B 108       8.359  19.884  10.372  1.00  0.00      B    H  
ATOM    344  H2  HOH B 108       9.192  18.496  10.731  1.00  0.00      B    H  
ATOM    345  O   HOH B 109      17.350  29.285  20.604  1.00  0.00      B    O  
ATOM    346  H1  HOH B 109      17.178  29.565  19.649  1.00  0.00      B    H  
ATOM    347  H2  HOH B 109      17.550  30.126  21.199  1.00  0.00      B    H  
ATOM    348  O   HOH B 110      36.375  29.951   2.152  1.00  0.00      B    O  
ATOM    349  H1  HOH B 110      36.454  30.803   2.813  1.00  0.00      B    H  
ATOM    350  H2  HOH B 110      37.085  29.274   2.449  1.00  0.00      B    H  
ATOM    351  O   HOH B 111      23.079  31.850  26.410  1.00  0.00      B    O  
ATOM    352  H1  HOH B 111      22.815  31.892  25.427  1.00  0.00      B    H  
ATOM    353  H2  HOH B 111      23.555  30.974  26.500  1.00  0.00      B    H  
ATOM    354  O   HOH B 112      17.214  21.846  33.805  1.00  0.00      B    O  
ATOM    355  H1  HOH B 112      17.871  22.148  33.078  1.00  0.00      B    H  
ATOM    356  H2  HOH B 112      16.301  22.148  33.584  1.00  0.00      B    H  
ATOM    357  O   HOH B 113       0.256  23.274   2.298  1.00  0.00      B    O  
ATOM    358  H1  HOH B 113      -0.281  23.294   1.432  1.00  0.00      B    H  
ATOM    359  H2  HOH B 113       0.246  22.281   2.490  1.00  0.00      B    H  
ATOM    360  O   HOH B 114      12.221  33.793   5.406  1.00  0.00      B    O  
ATOM    361  H1  HOH B 114      12.297  33.296   4.525  1.00  0.00      B    H  
ATOM    362  H2  HOH B 114      11.320  33.594   5.811  1.00  0.00      B    H  
ATOM    363  O   HOH B 115      12.552  15.797  -0.306  1.00  0.00      B    O  
ATOM    364  H1  HOH B 115      12.056  15.805   0.611  1.00  0.00      B    H  
ATOM    365  H2  HOH B 115      13.315  15.205  -0.148  1.00  0.00      B    H  
ATOM    366  O   HOH B 116       5.017  30.665   3.240  1.00  0.00      B    O  
ATOM    367  H1  HOH B 116       5.793  30.145   3.585  1.00  0.00      B    H  
ATOM    368  H2  HOH B 116       4.859  30.318   2.249  1.00  0.00      B    H  
ATOM    369  O   HOH B 117      20.138  14.128  24.705  1.00  0.00      B    O  
ATOM    370  H1  HOH B 117      20.049  15.062  24.948  1.00  0.00      B    H  
ATOM    371  H2  HOH B 117      19.265  13.703  25.070  1.00  0.00      B    H  
ATOM    372  O   HOH B 118      23.628   3.556  23.797  1.00  0.00      B    O  
ATOM    373  H1  HOH B 118      23.561   2.875  23.023  1.00  0.00      B    H  
ATOM    374  H2  HOH B 118      23.367   3.124  24.646  1.00  0.00      B    H  
ATOM    375  O   HOH B 119      29.860   6.155  27.748  1.00  0.00      B    O  
ATOM    376  H1  HOH B 119      29.360   7.009  27.947  1.00  0.00      B    H  
ATOM    377  H2  HOH B 119      29.295   5.580  27.139  1.00  0.00      B    H  
ATOM    378  O   HOH B 120      17.317  36.831  35.300  1.00  0.00      B    O  
ATOM    379  H1  HOH B 120      17.505  36.344  36.124  1.00  0.00      B    H  
ATOM    380  H2  HOH B 120      16.532  36.389  34.865  1.00  0.00      B    H  
ATOM    381  O   HOH B 121      25.557  25.968  29.931  1.00  0.00      B    O  
ATOM    382  H1  HOH B 121      25.389  26.933  30.110  1.00  0.00      B    H  
ATOM    383  H2  HOH B 121      26.456  25.739  30.279  1.00  0.00      B    H  
ATOM    384  O   HOH B 122      34.851  19.427  31.019  1.00  0.00      B    O  
ATOM    385  H1  HOH B 122      35.661  20.041  31.214  1.00  0.00      B    H  
ATOM    386  H2  HOH B 122      34.200  19.542  31.761  1.00  0.00      B    H  
ATOM    387  O   HOH B 123       2.429  14.338  23.054  1.00  0.00      B    O  
ATOM    388  H1  HOH B 123       2.565  15.099  22.427  1.00  0.00      B    H  
ATOM    389  H2  HOH B 123       3.324  13.802  23.105  1.00  0.00      B    H  
ATOM    390  O   HOH B 124       6.056   2.383  19.345  1.00  0.00      B    O  
ATOM    391  H1  HOH B 124       6.265   3.157  19.980  1.00  0.00      B    H  
ATOM    392  H2  HOH B 124       6.864   1.765  19.335  1.00  0.00      B    H  
ATOM    393  O   HOH B 125      21.464   1.794  30.574  1.00  0.00      B    O  
ATOM    394  H1  HOH B 125      21.013   1.952  31.494  1.00  0.00      B    H  
ATOM    395  H2  HOH B 125      20.820   2.196  29.915  1.00  0.00      B    H  
ATOM    396  O   HOH B 126      14.314  10.684  32.933  1.00  0.00      B    O  
ATOM    397  H1  HOH B 126      14.550  10.664  31.925  1.00  0.00      B    H  
ATOM    398  H2  HOH B 126      14.037   9.773  33.135  1.00  0.00      B    H  
ATOM    399  O   HOH B 127      14.907   5.933  36.888  1.00  0.00      B    O  
ATOM    400  H1  HOH B 127      15.234   6.853  36.785  1.00  0.00      B    H  
ATOM    401  H2  HOH B 127      15.154   5.659  37.829  1.00  0.00      B    H  
ATOM    402  O   HOH B 128      27.056  15.711  17.993  1.00  0.00      B    O  
ATOM    403  H1  HOH B 128      26.754  14.780  18.152  1.00  0.00      B    H  
ATOM    404  H2  HOH B 128      27.358  15.820  16.972  1.00  0.00      B    H  
ATOM    405  O   HOH B 129      27.102  28.326  10.452  1.00  0.00      B    O  
ATOM    406  H1  HOH B 129      27.166  27.573  11.146  1.00  0.00      B    H  
ATOM    407  H2  HOH B 129      26.363  28.136   9.855  1.00  0.00      B    H  
ATOM    408  O   HOH B 130       2.088  34.445   4.403  1.00  0.00      B    O  
ATOM    409  H1  HOH B 130       2.917  35.007   4.417  1.00  0.00      B    H  
ATOM    410  H2  HOH B 130       2.396  33.507   4.234  1.00  0.00      B    H  
ATOM    411  O   HOH B 131      10.885  36.724  16.241  1.00  0.00      B    O  
ATOM    412  H1  HOH B 131      11.035  35.733  16.489  1.00  0.00      B    H  
ATOM    413  H2  HOH B 131      10.186  36.848  15.586  1.00  0.00      B    H  
ATOM    414  O   HOH B 132      14.586  11.427  25.578  1.00  0.00      B    O  
ATOM    415  H1  HOH B 132      14.433  11.431  26.608  1.00  0.00      B    H  
ATOM    416  H2  HOH B 132      14.476  10.518  25.225  1.00  0.00      B    H  
ATOM    417  O   HOH B 133       5.950  22.406  26.815  1.00  0.00      B    O  
ATOM    418  H1  HOH B 133       6.246  22.207  25.880  1.00  0.00      B    H  
ATOM    419  H2  HOH B 133       5.242  21.696  27.119  1.00  0.00      B    H  
ATOM    420  O   HOH B 134      15.159   6.046   9.048  1.00  0.00      B    O  
ATOM    421  H1  HOH B 134      14.534   5.599   8.391  1.00  0.00      B    H  
ATOM    422  H2  HOH B 134      14.755   6.939   9.260  1.00  0.00      B    H  
ATOM    423  O   HOH B 135      21.621   5.303  23.846  1.00  0.00      B    O  
ATOM    424  H1  HOH B 135      21.123   5.307  22.972  1.00  0.00      B    H  
ATOM    425  H2  HOH B 135      22.405   4.667  23.681  1.00  0.00      B    H  
ATOM    426  O   HOH B 136       3.913  22.218   9.372  1.00  0.00      B    O  
ATOM    427  H1  HOH B 136       4.290  23.084   9.019  1.00  0.00      B    H  
ATOM    428  H2  HOH B 136       3.477  21.694   8.655  1.00  0.00      B    H  
ATOM    429  O   HOH B 137       9.130  18.742  28.638  1.00  0.00      B    O  
ATOM    430  H1  HOH B 137       8.448  18.949  27.881  1.00  0.00      B    H  
ATOM    431  H2  HOH B 137      10.050  18.801  28.218  1.00  0.00      B    H  
ATOM    432  O   HOH B 138      13.143   1.787  20.102  1.00  0.00      B    O  
ATOM    433  H1  HOH B 138      14.148   1.608  20.223  1.00  0.00      B    H  
ATOM    434  H2  HOH B 138      12.734   1.135  20.721  1.00  0.00      B    H  
ATOM    435  O   HOH B 139      37.170   4.017  12.881  1.00  0.00      B    O  
ATOM    436  H1  HOH B 139      37.388   4.840  13.440  1.00  0.00      B    H  
ATOM    437  H2  HOH B 139      38.014   3.544  12.554  1.00  0.00      B    H  
ATOM    438  O   HOH B 140      31.038  14.677  28.929  1.00  0.00      B    O  
ATOM    439  H1  HOH B 140      31.348  15.617  29.081  1.00  0.00      B    H  
ATOM    440  H2  HOH B 140      30.174  14.704  28.367  1.00  0.00      B    H  
ATOM    441  O   HOH B 141       3.207  38.662  28.840  1.00  0.00      B    O  
ATOM    442  H1  HOH B 141       2.425  39.272  28.929  1.00  0.00      B    H  
ATOM    443  H2  HOH B 141       3.779  38.781  29.663  1.00  0.00      B    H  
ATOM    444  O   HOH B 142      30.350  34.239  10.077  1.00  0.00      B    O  
ATOM    445  H1  HOH B 142      30.575  35.231  10.231  1.00  0.00      B    H  
ATOM    446  H2  HOH B 142      31.231  33.734  10.053  1.00  0.00      B    H  
ATOM    447  O   HOH B 143       9.737   9.745  34.059  1.00  0.00      B    O  
ATOM    448  H1  HOH B 143       9.568  10.718  33.813  1.00  0.00      B    H  
ATOM    449  H2  HOH B 143       8.858   9.283  34.124  1.00  0.00      B    H  
ATOM    450  O   HOH B 144      16.645  30.868  18.126  1.00  0.00      B    O  
ATOM    451  H1  HOH B 144      16.076  31.567  17.752  1.00  0.00      B    H  
ATOM    452  H2  HOH B 144      17.525  31.276  18.255  1.00  0.00      B    H  
ATOM    453  O   HOH B 145      30.385  26.884  23.793  1.00  0.00      B    O  
ATOM    454  H1  HOH B 145      30.800  26.019  24.168  1.00  0.00      B    H  
ATOM    455  H2  HOH B 145      31.135  27.252  23.190  1.00  0.00      B    H  
ATOM    456  O   HOH B 146      37.393  10.706  17.752  1.00  0.00      B    O  
ATOM    457  H1  HOH B 146      36.796  11.497  18.091  1.00  0.00      B    H  
ATOM    458  H2  HOH B 146      37.067  10.414  16.875  1.00  0.00      B    H  
ATOM    459  O   HOH B 147       9.727  33.808  13.440  1.00  0.00      B    O  
ATOM    460  H1  HOH B 147       9.426  34.587  14.100  1.00  0.00      B    H  
ATOM    461  H2  HOH B 147      10.409  34.198  12.820  1.00  0.00      B    H  
ATOM    462  O   HOH B 148      24.295  19.420   4.185  1.00  0.00      B    O  
ATOM    463  H1  HOH B 148      24.882  19.499   3.363  1.00  0.00      B    H  
ATOM    464  H2  HOH B 148      24.690  19.985   4.883  1.00  0.00      B    H  
ATOM    465  O   HOH B 149      36.385  19.738  23.695  1.00  0.00      B    O  
ATOM    466  H1  HOH B 149      37.010  20.591  23.518  1.00  0.00      B    H  
ATOM    467  H2  HOH B 149      36.574  19.133  22.908  1.00  0.00      B    H  
ATOM    468  O   HOH B 150       7.295  23.254  15.260  1.00  0.00      B    O  
ATOM    469  H1  HOH B 150       7.928  23.577  14.517  1.00  0.00      B    H  
ATOM    470  H2  HOH B 150       6.670  22.553  14.891  1.00  0.00      B    H  
ATOM    471  O   HOH B 151      22.781  11.065  23.754  1.00  0.00      B    O  
ATOM    472  H1  HOH B 151      23.032  10.122  23.567  1.00  0.00      B    H  
ATOM    473  H2  HOH B 151      23.104  11.642  22.930  1.00  0.00      B    H  
ATOM    474  O   HOH B 152       7.644  17.571   4.230  1.00  0.00      B    O  
ATOM    475  H1  HOH B 152       6.731  17.484   4.683  1.00  0.00      B    H  
ATOM    476  H2  HOH B 152       8.170  18.313   4.784  1.00  0.00      B    H  
ATOM    477  O   HOH B 153      21.893  14.273  15.666  1.00  0.00      B    O  
ATOM    478  H1  HOH B 153      21.192  14.919  15.349  1.00  0.00      B    H  
ATOM    479  H2  HOH B 153      22.537  13.988  14.906  1.00  0.00      B    H  
ATOM    480  O   HOH B 154      33.171  38.919  20.741  1.00  0.00      B    O  
ATOM    481  H1  HOH B 154      33.847  38.348  21.241  1.00  0.00      B    H  
ATOM    482  H2  HOH B 154      33.302  39.865  21.074  1.00  0.00      B    H  
ATOM    483  O   HOH B 155      18.934  15.445  33.533  1.00  0.00      B    O  
ATOM    484  H1  HOH B 155      19.406  16.403  33.461  1.00  0.00      B    H  
ATOM    485  H2  HOH B 155      19.446  14.767  32.971  1.00  0.00      B    H  
ATOM    486  O   HOH B 156      37.373  10.309  38.603  1.00  0.00      B    O  
ATOM    487  H1  HOH B 156      37.594  11.308  38.375  1.00  0.00      B    H  
ATOM    488  H2  HOH B 156      37.362  10.264  39.640  1.00  0.00      B    H  
ATOM    489  O   HOH B 157      35.376  24.826  30.851  1.00  0.00      B    O  
ATOM    490  H1  HOH B 157      36.335  24.602  31.102  1.00  0.00      B    H  
ATOM    491  H2  HOH B 157      35.418  25.385  30.004  1.00  0.00      B    H  
ATOM    492  O   HOH B 158      14.249   0.804  35.055  1.00  0.00      B    O  
ATOM    493  H1  HOH B 158      13.950  -0.057  34.534  1.00  0.00      B    H  
ATOM    494  H2  HOH B 158      13.402   1.189  35.520  1.00  0.00      B    H  
ATOM    495  O   HOH B 159       1.528  17.678  28.616  1.00  0.00      B    O  
ATOM    496  H1  HOH B 159       0.524  17.502  28.538  1.00  0.00      B    H  
ATOM    497  H2  HOH B 159       1.697  17.680  29.626  1.00  0.00      B    H  
ATOM    498  O   HOH B 160      21.370  11.082  17.647  1.00  0.00      B    O  
ATOM    499  H1  HOH B 160      20.522  10.517  17.795  1.00  0.00      B    H  
ATOM    500  H2  HOH B 160      21.914  10.500  17.039  1.00  0.00      B    H  
ATOM    501  O   HOH B 161      20.296  14.114  10.361  1.00  0.00      B    O  
ATOM    502  H1  HOH B 161      20.266  14.148  11.325  1.00  0.00      B    H  
ATOM    503  H2  HOH B 161      19.944  13.229   9.976  1.00  0.00      B    H  
ATOM    504  O   HOH B 162      38.479  30.033  16.489  1.00  0.00      B    O  
ATOM    505  H1  HOH B 162      38.516  30.950  16.096  1.00  0.00      B    H  
ATOM    506  H2  HOH B 162      37.689  29.500  16.098  1.00  0.00      B    H  
ATOM    507  O   HOH B 163      17.969  23.635  14.268  1.00  0.00      B    O  
ATOM    508  H1  HOH B 163      17.326  24.427  14.093  1.00  0.00      B    H  
ATOM    509  H2  HOH B 163      17.523  23.122  15.045  1.00  0.00      B    H  
ATOM    510  O   HOH B 164       8.757  37.377  32.936  1.00  0.00      B    O  
ATOM    511  H1  HOH B 164       8.629  36.674  32.184  1.00  0.00      B    H  
ATOM    512  H2  HOH B 164       9.096  38.278  32.546  1.00  0.00      B    H  
ATOM    513  O   HOH B 165      36.488  18.178  27.282  1.00  0.00      B    O  
ATOM    514  H1  HOH B 165      35.789  18.865  27.483  1.00  0.00      B    H  
ATOM    515  H2  HOH B 165      37.164  18.246  28.059  1.00  0.00      B    H  
ATOM    516  O   HOH B 166      27.706  37.014   7.175  1.00  0.00      B    O  
ATOM    517  H1  HOH B 166      28.708  37.115   7.304  1.00  0.00      B    H  
ATOM    518  H2  HOH B 166      27.466  36.060   7.364  1.00  0.00      B    H  
ATOM    519  O   HOH B 167      19.668  25.029   4.495  1.00  0.00      B    O  
ATOM    520  H1  HOH B 167      19.761  26.043   4.563  1.00  0.00      B    H  
ATOM    521  H2  HOH B 167      20.195  24.569   5.244  1.00  0.00      B    H  
ATOM    522  O   HOH B 168      35.073   1.625  35.798  1.00  0.00      B    O  
ATOM    523  H1  HOH B 168      35.676   1.148  36.491  1.00  0.00      B    H  
ATOM    524  H2  HOH B 168      35.662   1.722  34.952  1.00  0.00      B    H  
ATOM    525  O   HOH B 169      39.392  32.278  33.918  1.00  0.00      B    O  
ATOM    526  H1  HOH B 169      39.535  32.257  34.924  1.00  0.00      B    H  
ATOM    527  H2  HOH B 169      38.440  32.011  33.782  1.00  0.00      B    H  
ATOM    528  O   HOH B 170      37.111  23.219   6.114  1.00  0.00      B    O  
ATOM    529  H1  HOH B 170      37.855  22.980   6.754  1.00  0.00      B    H  
ATOM    530  H2  HOH B 170      37.491  23.899   5.445  1.00  0.00      B    H  
ATOM    531  O   HOH B 171       3.055  34.801   8.408  1.00  0.00      B    O  
ATOM    532  H1  HOH B 171       3.484  33.976   7.937  1.00  0.00      B    H  
ATOM    533  H2  HOH B 171       3.149  34.589   9.408  1.00  0.00      B    H  
ATOM    534  O   HOH B 172      32.497  11.692   6.147  1.00  0.00      B    O  
ATOM    535  H1  HOH B 172      33.251  11.580   5.457  1.00  0.00      B    H  
ATOM    536  H2  HOH B 172      32.972  11.459   7.010  1.00  0.00      B    H  
ATOM    537  O   HOH B 173       3.791   3.069   5.126  1.00  0.00      B    O  
ATOM    538  H1  HOH B 173       3.132   2.772   4.408  1.00  0.00      B    H  
ATOM    539  H2  HOH B 173       4.713   2.718   4.863  1.00  0.00      B    H  
ATOM    540  O   HOH B 174       3.187  15.563  38.356  1.00  0.00      B    O  
ATOM    541  H1  HOH B 174       3.808  15.105  37.757  1.00  0.00      B    H  
ATOM    542  H2  HOH B 174       3.632  15.619  39.313  1.00  0.00      B    H  
ATOM    543  O   HOH B 175      33.180  26.966   9.179  1.00  0.00      B    O  
ATOM    544  H1  HOH B 175      34.096  26.917   9.631  1.00  0.00      B    H  
ATOM    545  H2  HOH B 175      33.123  27.709   8.516  1.00  0.00      B    H  
ATOM    546  O   HOH B 176       6.949   0.998  13.505  1.00  0.00      B    O  
ATOM    547  H1  HOH B 176       7.174   1.829  12.988  1.00  0.00      B    H  
ATOM    548  H2  HOH B 176       6.660   1.186  14.444  1.00  0.00      B    H  
ATOM    549  O   HOH B 177      20.982  37.773  17.842  1.00  0.00      B    O  
ATOM    550  H1  HOH B 177      20.100  37.995  18.320  1.00  0.00      B    H  
ATOM    551  H2  HOH B 177      21.506  38.624  17.647  1.00  0.00      B    H  
ATOM    552  O   HOH B 178      33.968  19.179  20.660  1.00  0.00      B    O  
ATOM    553  H1  HOH B 178      33.139  19.577  20.246  1.00  0.00      B    H  
ATOM    554  H2  HOH B 178      33.766  18.271  21.155  1.00  0.00      B    H  
ATOM    555  O   HOH B 179      32.864  24.252  18.989  1.00  0.00      B    O  
ATOM    556  H1  HOH B 179      31.994  24.816  18.992  1.00  0.00      B    H  
ATOM    557  H2  HOH B 179      33.346  24.323  18.091  1.00  0.00      B    H  
ATOM    558  O   HOH B 180      27.346  30.024  24.740  1.00  0.00      B    O  
ATOM    559  H1  HOH B 180      27.245  30.382  23.766  1.00  0.00      B    H  
ATOM    560  H2  HOH B 180      26.935  29.100  24.851  1.00  0.00      B    H  
ATOM    561  O   HOH B 181       4.667  12.667  23.165  1.00  0.00      B    O  
ATOM    562  H1  HOH B 181       5.065  12.703  22.252  1.00  0.00      B    H  
ATOM    563  H2  HOH B 181       5.318  13.058  23.829  1.00  0.00      B    H  
ATOM    564  O   HOH B 182      29.492  22.506   5.071  1.00  0.00      B    O  
ATOM    565  H1  HOH B 182      29.844  23.452   5.040  1.00  0.00      B    H  
ATOM    566  H2  HOH B 182      29.158  22.302   4.196  1.00  0.00      B    H  
ATOM    567  O   HOH B 183       4.144   2.396  16.444  1.00  0.00      B    O  
ATOM    568  H1  HOH B 183       3.666   2.414  17.320  1.00  0.00      B    H  
ATOM    569  H2  HOH B 183       4.127   3.342  16.063  1.00  0.00      B    H  
ATOM    570  O   HOH B 184      34.195  17.894  14.343  1.00  0.00      B    O  
ATOM    571  H1  HOH B 184      34.708  17.261  13.707  1.00  0.00      B    H  
ATOM    572  H2  HOH B 184      33.331  17.434  14.612  1.00  0.00      B    H  
ATOM    573  O   HOH B 185       5.651  12.585  34.660  1.00  0.00      B    O  
ATOM    574  H1  HOH B 185       5.444  12.189  35.568  1.00  0.00      B    H  
ATOM    575  H2  HOH B 185       6.624  12.995  34.710  1.00  0.00      B    H  
ATOM    576  O   HOH B 186      29.359   3.030  31.772  1.00  0.00      B    O  
ATOM    577  H1  HOH B 186      28.545   2.442  31.974  1.00  0.00      B    H  
ATOM    578  H2  HOH B 186      30.097   2.377  32.007  1.00  0.00      B    H  
ATOM    579  O   HOH B 187      15.742  11.512  13.578  1.00  0.00      B    O  
ATOM    580  H1  HOH B 187      16.615  11.596  13.036  1.00  0.00      B    H  
ATOM    581  H2  HOH B 187      15.968  11.662  14.581  1.00  0.00      B    H  
ATOM    582  O   HOH B 188      33.132   2.433  21.050  1.00  0.00      B    O  
ATOM    583  H1  HOH B 188      32.223   2.671  20.603  1.00  0.00      B    H  
ATOM    584  H2  HOH B 188      33.651   3.295  21.198  1.00  0.00      B    H  
ATOM    585  O   HOH B 189       9.412   2.681  25.100  1.00  0.00      B    O  
ATOM    586  H1  HOH B 189       9.704   3.683  25.201  1.00  0.00      B    H  
ATOM    587  H2  HOH B 189       8.644   2.757  24.401  1.00  0.00      B    H  
ATOM    588  O   HOH B 190      20.641   2.840  19.907  1.00  0.00      B    O  
ATOM    589  H1  HOH B 190      20.914   3.789  20.174  1.00  0.00      B    H  
ATOM    590  H2  HOH B 190      19.730   2.932  19.398  1.00  0.00      B    H  
ATOM    591  O   HOH B 191      36.955  35.456  16.538  1.00  0.00      B    O  
ATOM    592  H1  HOH B 191      37.496  36.089  15.916  1.00  0.00      B    H  
ATOM    593  H2  HOH B 191      36.360  35.992  17.207  1.00  0.00      B    H  
ATOM    594  O   HOH B 192      20.557  17.949  14.709  1.00  0.00      B    O  
ATOM    595  H1  HOH B 192      21.464  17.690  14.294  1.00  0.00      B    H  
ATOM    596  H2  HOH B 192      19.912  18.012  13.995  1.00  0.00      B    H  
ATOM    597  O   HOH B 193       4.256  26.477   9.445  1.00  0.00      B    O  
ATOM    598  H1  HOH B 193       4.208  25.610   8.955  1.00  0.00      B    H  
ATOM    599  H2  HOH B 193       5.186  26.832   9.387  1.00  0.00      B    H  
ATOM    600  O   HOH B 194      21.929  38.677  28.415  1.00  0.00      B    O  
ATOM    601  H1  HOH B 194      22.926  38.431  28.481  1.00  0.00      B    H  
ATOM    602  H2  HOH B 194      21.761  39.586  28.799  1.00  0.00      B    H  
ATOM    603  O   HOH B 195       3.926  25.999  14.953  1.00  0.00      B    O  
ATOM    604  H1  HOH B 195       3.483  25.389  14.264  1.00  0.00      B    H  
ATOM    605  H2  HOH B 195       4.470  25.379  15.569  1.00  0.00      B    H  
ATOM    606  O   HOH B 196      33.015  31.890   7.113  1.00  0.00      B    O  
ATOM    607  H1  HOH B 196      33.827  32.481   6.970  1.00  0.00      B    H  
ATOM    608  H2  HOH B 196      32.643  31.699   6.231  1.00  0.00      B    H  
ATOM    609  O   HOH B 197      16.908  31.586  34.251  1.00  0.00      B    O  
ATOM    610  H1  HOH B 197      16.822  30.660  34.723  1.00  0.00      B    H  
ATOM    611  H2  HOH B 197      16.096  32.125  34.531  1.00  0.00      B    H  
ATOM    612  O   HOH B 198       5.812  12.865   1.604  1.00  0.00      B    O  
ATOM    613  H1  HOH B 198       4.816  12.960   1.851  1.00  0.00      B    H  
ATOM    614  H2  HOH B 198       6.279  13.734   1.893  1.00  0.00      B    H  
ATOM    615  O   HOH B 199      29.083  19.933  25.260  1.00  0.00      B    O  
ATOM    616  H1  HOH B 199      29.524  19.854  24.379  1.00  0.00      B    H  
ATOM    617  H2  HOH B 199      28.064  20.006  25.092  1.00  0.00      B    H  
ATOM    618  O   HOH B 200      20.414   9.477  26.961  1.00  0.00      B    O  
ATOM    619  H1  HOH B 200      20.747   8.747  26.321  1.00  0.00      B    H  
ATOM    620  H2  HOH B 200      20.548  10.422  26.565  1.00  0.00      B    H  
ATOM    621  O   HOH B 201       6.947  21.483   1.013  1.00  0.00      B    O  
ATOM    622  H1  HOH B 201       7.322  21.163   0.109  1.00  0.00      B    H  
ATOM    623  H2  HOH B 201       7.770  21.910   1.515  1.00  0.00      B    H  
ATOM    624  O   HOH B 202      36.298  36.834  33.703  1.00  0.00      B    O  
ATOM    625  H1  HOH B 202      35.686  36.902  34.455  1.00  0.00      B    H  
ATOM    626  H2  HOH B 202      36.080  35.956  33.221  1.00  0.00      B    H  
ATOM    627  O   HOH B 203      38.178  35.161  31.466  1.00  0.00      B    O  
ATOM    628  H1  HOH B 203      38.235  36.117  31.196  1.00  0.00      B    H  
ATOM    629  H2  HOH B 203      37.289  34.936  31.899  1.00  0.00      B    H  
ATOM    630  O   HOH B 204       0.999   0.340  16.524  1.00  0.00      B    O  
ATOM    631  H1  HOH B 204       1.696  -0.409  16.647  1.00  0.00      B    H  
ATOM    632  H2  HOH B 204       0.333   0.092  17.287  1.00  0.00      B    H  
ATOM    633  O   HOH B 205      20.095  31.743   4.108  1.00  0.00      B    O  
ATOM    634  H1  HOH B 205      19.071  31.891   4.051  1.00  0.00      B    H  
ATOM    635  H2  HOH B 205      20.621  32.654   4.110  1.00  0.00      B    H  
ATOM    636  O   HOH B 206      37.760   7.127  18.465  1.00  0.00      B    O  
ATOM    637  H1  HOH B 206      38.301   7.450  17.645  1.00  0.00      B    H  
ATOM    638  H2  HOH B 206      37.332   7.945  18.869  1.00  0.00      B    H  
ATOM    639  O   HOH B 207      18.404  27.380  29.762  1.00  0.00      B    O  
ATOM    640  H1  HOH B 207      17.905  28.213  29.464  1.00  0.00      B    H  
ATOM    641  H2  HOH B 207      18.646  26.919  28.861  1.00  0.00      B    H  
ATOM    642  O   HOH B 208      19.519  12.234  15.658  1.00  0.00      B    O  
ATOM    643  H1  HOH B 208      18.977  12.976  16.048  1.00  0.00      B    H  
ATOM    644  H2  HOH B 208      20.211  11.866  16.397  1.00  0.00      B    H  
ATOM    645  O   HOH B 209      31.770  33.624  34.733  1.00  0.00      B    O  
ATOM    646  H1  HOH B 209      32.378  34.146  35.370  1.00  0.00      B    H  
ATOM    647  H2  HOH B 209      30.833  33.530  35.120  1.00  0.00      B    H  
ATOM    648  O   HOH B 210       3.273  30.355  29.364  1.00  0.00      B    O  
ATOM    649  H1  HOH B 210       3.675  31.327  29.367  1.00  0.00      B    H  
ATOM    650  H2  HOH B 210       3.993  29.731  29.722  1.00  0.00      B    H  
ATOM    651  O   HOH B 211      26.720   2.417  35.613  1.00  0.00      B    O  
ATOM    652  H1  HOH B 211      27.066   2.165  34.670  1.00  0.00      B    H  
ATOM    653  H2  HOH B 211      25.769   2.128  35.761  1.00  0.00      B    H  
ATOM    654  O   HOH B 212       1.341  25.069  10.667  1.00  0.00      B    O  
ATOM    655  H1  HOH B 212       1.071  24.561   9.847  1.00  0.00      B    H  
ATOM    656  H2  HOH B 212       2.140  25.680  10.497  1.00  0.00      B    H  
ATOM    657  O   HOH B 213      30.652  37.085  27.377  1.00  0.00      B    O  
ATOM    658  H1  HOH B 213      31.483  36.809  26.895  1.00  0.00      B    H  
ATOM    659  H2  HOH B 213      30.688  36.607  28.233  1.00  0.00      B    H  
ATOM    660  O   HOH B 214       6.504  15.954  15.236  1.00  0.00      B    O  
ATOM    661  H1  HOH B 214       7.084  15.870  16.022  1.00  0.00      B    H  
ATOM    662  H2  HOH B 214       7.060  15.757  14.364  1.00  0.00      B    H  
ATOM    663  O   HOH B 215      35.646  15.082  20.157  1.00  0.00      B    O  
ATOM    664  H1  HOH B 215      34.697  14.619  20.042  1.00  0.00      B    H  
ATOM    665  H2  HOH B 215      36.102  14.649  21.006  1.00  0.00      B    H  
ATOM    666  O   HOH B 216      38.845  29.120  31.701  1.00  0.00      B    O  
ATOM    667  H1  HOH B 216      38.312  28.951  32.573  1.00  0.00      B    H  
ATOM    668  H2  HOH B 216      39.359  29.917  31.885  1.00  0.00      B    H  
ATOM    669  O   HOH B 217      32.450   8.187  21.972  1.00  0.00      B    O  
ATOM    670  H1  HOH B 217      32.122   7.206  22.072  1.00  0.00      B    H  
ATOM    671  H2  HOH B 217      31.643   8.791  21.868  1.00  0.00      B    H  
ATOM    672  O   HOH B 218      22.644  28.839  10.253  1.00  0.00      B    O  
ATOM    673  H1  HOH B 218      22.292  27.916  10.483  1.00  0.00      B    H  
ATOM    674  H2  HOH B 218      23.081  29.221  11.121  1.00  0.00      B    H  
ATOM    675  O   HOH B 219       9.800  24.105  32.486  1.00  0.00      B    O  
ATOM    676  H1  HOH B 219      10.435  24.570  33.181  1.00  0.00      B    H  
ATOM    677  H2  HOH B 219       9.981  24.351  31.552  1.00  0.00      B    H  
ATOM    678  O   HOH B 220       9.659   1.435  36.811  1.00  0.00      B    O  
ATOM    679  H1  HOH B 220       8.873   1.854  36.309  1.00  0.00      B    H  
ATOM    680  H2  HOH B 220       9.239   0.844  37.529  1.00  0.00      B    H  
ATOM    681  O   HOH B 221      10.788  36.725   8.249  1.00  0.00      B    O  
ATOM    682  H1  HOH B 221      11.078  37.249   7.441  1.00  0.00      B    H  
ATOM    683  H2  HOH B 221      11.539  36.912   8.944  1.00  0.00      B    H  
ATOM    684  O   HOH B 222      13.578  15.352   9.403  1.00  0.00      B    O  
ATOM    685  H1  HOH B 222      14.239  15.788   8.734  1.00  0.00      B    H  
ATOM    686  H2  HOH B 222      14.138  14.801  10.040  1.00  0.00      B    H  
ATOM    687  O   HOH B 223      11.633  35.186  31.835  1.00  0.00      B    O  
ATOM    688  H1  HOH B 223      11.548  35.500  32.793  1.00  0.00      B    H  
ATOM    689  H2  HOH B 223      11.805  36.078  31.318  1.00  0.00      B    H  
ATOM    690  O   HOH B 224      29.832  32.484   6.314  1.00  0.00      B    O  
ATOM    691  H1  HOH B 224      29.150  32.491   5.584  1.00  0.00      B    H  
ATOM    692  H2  HOH B 224      30.734  32.188   5.934  1.00  0.00      B    H  
ATOM    693  O   HOH B 225      38.708  28.234  18.491  1.00  0.00      B    O  
ATOM    694  H1  HOH B 225      38.563  29.062  17.882  1.00  0.00      B    H  
ATOM    695  H2  HOH B 225      38.758  27.435  17.845  1.00  0.00      B    H  
ATOM    696  O   HOH B 226      11.492   9.955  13.254  1.00  0.00      B    O  
ATOM    697  H1  HOH B 226      11.814   9.101  12.872  1.00  0.00      B    H  
ATOM    698  H2  HOH B 226      12.259  10.651  13.233  1.00  0.00      B    H  
ATOM    699  O   HOH B 227       3.176  36.502  38.954  1.00  0.00      B    O  
ATOM    700  H1  HOH B 227       3.445  36.469  37.934  1.00  0.00      B    H  
ATOM    701  H2  HOH B 227       4.032  36.803  39.447  1.00  0.00      B    H  
ATOM    702  O   HOH B 228      18.599  33.324  13.863  1.00  0.00      B    O  
ATOM    703  H1  HOH B 228      17.800  32.834  13.538  1.00  0.00      B    H  
ATOM    704  H2  HOH B 228      18.785  34.092  13.265  1.00  0.00      B    H  
ATOM    705  O   HOH B 229      29.630   2.253  15.368  1.00  0.00      B    O  
ATOM    706  H1  HOH B 229      29.890   2.991  14.725  1.00  0.00      B    H  
ATOM    707  H2  HOH B 229      28.728   2.385  15.730  1.00  0.00      B    H  
ATOM    708  O   HOH B 230      14.150  25.019  13.584  1.00  0.00      B    O  
ATOM    709  H1  HOH B 230      14.388  25.981  13.908  1.00  0.00      B    H  
ATOM    710  H2  HOH B 230      14.961  24.790  13.069  1.00  0.00      B    H  
ATOM    711  O   HOH B 231      29.749  15.699   2.568  1.00  0.00      B    O  
ATOM    712  H1  HOH B 231      29.057  16.271   2.133  1.00  0.00      B    H  
ATOM    713  H2  HOH B 231      30.408  15.335   1.876  1.00  0.00      B    H  
ATOM    714  O   HOH B 232       1.428  28.699  20.463  1.00  0.00      B    O  
ATOM    715  H1  HOH B 232       2.314  28.588  19.982  1.00  0.00      B    H  
ATOM    716  H2  HOH B 232       0.722  28.279  19.836  1.00  0.00      B    H  
ATOM    717  O   HOH B 233      21.873  17.907  37.624  1.00  0.00      B    O  
ATOM    718  H1  HOH B 233      21.777  16.915  37.980  1.00  0.00      B    H  
ATOM    719  H2  HOH B 233      20.939  18.223  37.249  1.00  0.00      B    H  
ATOM    720  O   HOH B 234      25.664  37.506   9.369  1.00  0.00      B    O  
ATOM    721  H1  HOH B 234      25.683  36.479   9.166  1.00  0.00      B    H  
ATOM    722  H2  HOH B 234      26.373  37.645  10.074  1.00  0.00      B    H  
ATOM    723  O   HOH B 235      23.717   1.854   3.319  1.00  0.00      B    O  
ATOM    724  H1  HOH B 235      23.104   2.029   4.086  1.00  0.00      B    H  
ATOM    725  H2  HOH B 235      24.341   1.058   3.534  1.00  0.00      B    H  
ATOM    726  O   HOH B 236      13.923   3.638  18.100  1.00  0.00      B    O  
ATOM    727  H1  HOH B 236      14.908   3.827  18.168  1.00  0.00      B    H  
ATOM    728  H2  HOH B 236      13.704   3.123  18.921  1.00  0.00      B    H  
ATOM    729  O   HOH B 237       6.843  29.525  29.726  1.00  0.00      B    O  
ATOM    730  H1  HOH B 237       6.348  30.377  29.856  1.00  0.00      B    H  
ATOM    731  H2  HOH B 237       7.558  29.484  30.447  1.00  0.00      B    H  
ATOM    732  O   HOH B 238       5.444   6.624  31.894  1.00  0.00      B    O  
ATOM    733  H1  HOH B 238       5.742   7.618  32.008  1.00  0.00      B    H  
ATOM    734  H2  HOH B 238       4.420   6.562  31.737  1.00  0.00      B    H  
ATOM    735  O   HOH B 239      38.921  12.423  25.631  1.00  0.00      B    O  
ATOM    736  H1  HOH B 239      38.640  12.555  26.596  1.00  0.00      B    H  
ATOM    737  H2  HOH B 239      39.468  11.519  25.628  1.00  0.00      B    H  
ATOM    738  O   HOH B 240       4.720  38.294  31.003  1.00  0.00      B    O  
ATOM    739  H1  HOH B 240       5.391  38.453  31.677  1.00  0.00      B    H  
ATOM    740  H2  HOH B 240       3.782  38.503  31.386  1.00  0.00      B    H  
ATOM    741  O   HOH B 241       6.526  18.223  13.704  1.00  0.00      B    O  
ATOM    742  H1  HOH B 241       6.318  17.372  14.147  1.00  0.00      B    H  
ATOM    743  H2  HOH B 241       6.360  17.979  12.717  1.00  0.00      B    H  
ATOM    744  O   HOH B 242      19.761   3.649  10.339  1.00  0.00      B    O  
ATOM    745  H1  HOH B 242      20.133   2.807  10.759  1.00  0.00      B    H  
ATOM    746  H2  HOH B 242      18.798   3.663  10.174  1.00  0.00      B    H  
ATOM    747  O   HOH B 243       5.829  14.073  31.678  1.00  0.00      B    O  
ATOM    748  H1  HOH B 243       6.800  14.222  31.820  1.00  0.00      B    H  
ATOM    749  H2  HOH B 243       5.415  13.274  32.190  1.00  0.00      B    H  
ATOM    750  O   HOH B 244      37.679   3.447   1.070  1.00  0.00      B    O  
ATOM    751  H1  HOH B 244      36.975   3.745   0.406  1.00  0.00      B    H  
ATOM    752  H2  HOH B 244      37.214   3.230   1.938  1.00  0.00      B    H  
ATOM    753  O   HOH B 245       1.870   1.224  26.329  1.00  0.00      B    O  
ATOM    754  H1  HOH B 245       1.346   1.740  25.640  1.00  0.00      B    H  
ATOM    755  H2  HOH B 245       1.350   0.336  26.486  1.00  0.00      B    H  
ATOM    756  O   HOH B 246       3.397   1.850  19.160  1.00  0.00      B    O  
ATOM    757  H1  HOH B 246       4.402   2.112  19.383  1.00  0.00      B    H  
ATOM    758  H2  HOH B 246       3.313   0.838  19.138  1.00  0.00      B    H  
ATOM    759  O   HOH B 247       3.858  21.659  24.287  1.00  0.00      B    O  
ATOM    760  H1  HOH B 247       4.817  21.993  24.276  1.00  0.00      B    H  
ATOM    761  H2  HOH B 247       3.878  20.763  24.795  1.00  0.00      B    H  
ATOM    762  O   HOH B 248       4.321  14.425   4.907  1.00  0.00      B    O  
ATOM    763  H1  HOH B 248       3.552  14.535   5.507  1.00  0.00      B    H  
ATOM    764  H2  HOH B 248       4.799  15.295   4.870  1.00  0.00      B    H  
ATOM    765  O   HOH B 249      14.798  39.298  17.087  1.00  0.00      B    O  
ATOM    766  H1  HOH B 249      15.322  38.450  17.216  1.00  0.00      B    H  
ATOM    767  H2  HOH B 249      13.862  39.154  17.527  1.00  0.00      B    H  
ATOM    768  O   HOH B 250       9.295   2.733  15.553  1.00  0.00      B    O  
ATOM    769  H1  HOH B 250       9.807   2.636  16.435  1.00  0.00      B    H  
ATOM    770  H2  HOH B 250       8.333   2.321  15.701  1.00  0.00      B    H  
ATOM    771  O   HOH B 251      17.653  14.326  16.188  1.00  0.00      B    O  
ATOM    772  H1  HOH B 251      17.696  14.844  15.273  1.00  0.00      B    H  
ATOM    773  H2  HOH B 251      18.085  14.951  16.928  1.00  0.00      B    H  
ATOM    774  O   HOH B 252      38.557  29.252  22.904  1.00  0.00      B    O  
ATOM    775  H1  HOH B 252      38.972  30.108  23.105  1.00  0.00      B    H  
ATOM    776  H2  HOH B 252      38.273  29.292  21.946  1.00  0.00      B    H  
ATOM    777  O   HOH B 253       9.056  26.935  38.012  1.00  0.00      B    O  
ATOM    778  H1  HOH B 253       8.346  26.968  37.254  1.00  0.00      B    H  
ATOM    779  H2  HOH B 253       9.293  27.896  38.324  1.00  0.00      B    H  
ATOM    780  O   HOH B 254      15.776  11.272   3.830  1.00  0.00      B    O  
ATOM    781  H1  HOH B 254      14.878  11.491   4.292  1.00  0.00      B    H  
ATOM    782  H2  HOH B 254      15.636  10.460   3.275  1.00  0.00      B    H  
ATOM    783  O   HOH B 255       5.875  24.370  37.030  1.00  0.00      B    O  
ATOM    784  H1  HOH B 255       5.796  24.232  38.033  1.00  0.00      B    H  
ATOM    785  H2  HOH B 255       5.826  23.449  36.542  1.00  0.00      B    H  
ATOM    786  O   HOH B 256      22.245  16.829  17.409  1.00  0.00      B    O  
ATOM    787  H1  HOH B 256      21.908  17.758  17.160  1.00  0.00      B    H  
ATOM    788  H2  HOH B 256      22.254  16.762  18.415  1.00  0.00      B    H  
ATOM    789  O   HOH B 257      29.311  19.539   7.467  1.00  0.00      B    O  
ATOM    790  H1  HOH B 257      29.624  18.577   7.420  1.00  0.00      B    H  
ATOM    791  H2  HOH B 257      30.133  20.109   7.171  1.00  0.00      B    H  
ATOM    792  O   HOH B 258      26.011   9.275   0.827  1.00  0.00      B    O  
ATOM    793  H1  HOH B 258      26.483   9.694   0.083  1.00  0.00      B    H  
ATOM    794  H2  HOH B 258      26.270   8.247   0.799  1.00  0.00      B    H  
ATOM    795  O   HOH B 259      21.246  29.557  22.143  1.00  0.00      B    O  
ATOM    796  H1  HOH B 259      21.572  30.336  21.564  1.00  0.00      B    H  
ATOM    797  H2  HOH B 259      20.777  28.881  21.551  1.00  0.00      B    H  
ATOM    798  O   HOH B 260       3.313   9.422   4.058  1.00  0.00      B    O  
ATOM    799  H1  HOH B 260       3.535  10.136   4.756  1.00  0.00      B    H  
ATOM    800  H2  HOH B 260       2.701   8.790   4.520  1.00  0.00      B    H  
ATOM    801  O   HOH B 261       7.175   2.432  36.027  1.00  0.00      B    O  
ATOM    802  H1  HOH B 261       6.381   2.108  36.570  1.00  0.00      B    H  
ATOM    803  H2  HOH B 261       6.800   2.905  35.239  1.00  0.00      B    H  
ATOM    804  O   HOH B 262       1.207   5.115  25.653  1.00  0.00      B    O  
ATOM    805  H1  HOH B 262       1.291   5.507  26.584  1.00  0.00      B    H  
ATOM    806  H2  HOH B 262       0.785   5.849  25.104  1.00  0.00      B    H  
ATOM    807  O   HOH B 263      10.070  32.305   7.228  1.00  0.00      B    O  
ATOM    808  H1  HOH B 263       9.832  31.780   8.085  1.00  0.00      B    H  
ATOM    809  H2  HOH B 263       9.810  33.264   7.319  1.00  0.00      B    H  
ATOM    810  O   HOH B 264      24.962  29.300  26.925  1.00  0.00      B    O  
ATOM    811  H1  HOH B 264      25.141  28.548  26.254  1.00  0.00      B    H  
ATOM    812  H2  HOH B 264      25.689  29.996  26.957  1.00  0.00      B    H  
ATOM    813  O   HOH B 265      24.234  37.225  28.358  1.00  0.00      B    O  
ATOM    814  H1  HOH B 265      25.169  37.240  28.719  1.00  0.00      B    H  
ATOM    815  H2  HOH B 265      24.280  37.105  27.318  1.00  0.00      B    H  
ATOM    816  O   HOH B 266      20.634  34.521  29.979  1.00  0.00      B    O  
ATOM    817  H1  HOH B 266      20.756  34.373  30.934  1.00  0.00      B    H  
ATOM    818  H2  HOH B 266      21.546  34.616  29.575  1.00  0.00      B    H  
ATOM    819  O   HOH B 267      10.401   0.462  21.281  1.00  0.00      B    O  
ATOM    820  H1  HOH B 267       9.570   0.064  21.667  1.00  0.00      B    H  
ATOM    821  H2  HOH B 267      10.116   1.211  20.693  1.00  0.00      B    H  
ATOM    822  O   HOH B 268      30.795   6.426   8.500  1.00  0.00      B    O  
ATOM    823  H1  HOH B 268      29.834   6.344   8.811  1.00  0.00      B    H  
ATOM    824  H2  HOH B 268      31.118   5.496   8.381  1.00  0.00      B    H  
ATOM    825  O   HOH B 269      23.262  11.715  29.903  1.00  0.00      B    O  
ATOM    826  H1  HOH B 269      22.784  10.839  29.996  1.00  0.00      B    H  
ATOM    827  H2  HOH B 269      23.321  11.984  28.940  1.00  0.00      B    H  
ATOM    828  O   HOH B 270      13.527   7.366  34.440  1.00  0.00      B    O  
ATOM    829  H1  HOH B 270      13.476   6.704  35.198  1.00  0.00      B    H  
ATOM    830  H2  HOH B 270      12.955   7.097  33.647  1.00  0.00      B    H  
ATOM    831  O   HOH B 271      31.710   1.640   1.308  1.00  0.00      B    O  
ATOM    832  H1  HOH B 271      32.010   2.376   0.629  1.00  0.00      B    H  
ATOM    833  H2  HOH B 271      30.761   1.261   1.005  1.00  0.00      B    H  
ATOM    834  O   HOH B 272       1.904  21.403  34.046  1.00  0.00      B    O  
ATOM    835  H1  HOH B 272       2.715  20.773  33.865  1.00  0.00      B    H  
ATOM    836  H2  HOH B 272       2.150  22.360  33.649  1.00  0.00      B    H  
ATOM    837  O   HOH B 273       3.454  38.205  19.089  1.00  0.00      B    O  
ATOM    838  H1  HOH B 273       2.620  37.635  19.168  1.00  0.00      B    H  
ATOM    839  H2  HOH B 273       3.817  38.051  18.167  1.00  0.00      B    H  
ATOM    840  O   HOH B 274      30.659  26.680  10.044  1.00  0.00      B    O  
ATOM    841  H1  HOH B 274      31.606  26.940   9.696  1.00  0.00      B    H  
ATOM    842  H2  HOH B 274      30.037  27.256   9.461  1.00  0.00      B    H  
ATOM    843  O   HOH B 275      22.761  12.831   3.338  1.00  0.00      B    O  
ATOM    844  H1  HOH B 275      23.074  12.420   2.457  1.00  0.00      B    H  
ATOM    845  H2  HOH B 275      23.595  13.340   3.684  1.00  0.00      B    H  
ATOM    846  O   HOH B 276       4.373  32.858   7.049  1.00  0.00      B    O  
ATOM    847  H1  HOH B 276       5.192  33.071   6.502  1.00  0.00      B    H  
ATOM    848  H2  HOH B 276       3.656  32.576   6.372  1.00  0.00      B    H  
ATOM    849  O   HOH B 277      25.336  33.834   3.802  1.00  0.00      B    O  
ATOM    850  H1  HOH B 277      24.834  32.975   3.459  1.00  0.00      B    H  
ATOM    851  H2  HOH B 277      24.830  34.221   4.650  1.00  0.00      B    H  
ATOM    852  O   HOH B 278      33.325  31.360  33.881  1.00  0.00      B    O  
ATOM    853  H1  HOH B 278      32.747  31.826  34.550  1.00  0.00      B    H  
ATOM    854  H2  HOH B 278      34.198  30.999  34.309  1.00  0.00      B    H  
ATOM    855  O   HOH B 279       9.352  26.463  10.722  1.00  0.00      B    O  
ATOM    856  H1  HOH B 279      10.025  27.187  10.903  1.00  0.00      B    H  
ATOM    857  H2  HOH B 279       9.813  25.614  10.798  1.00  0.00      B    H  
ATOM    858  O   HOH B 280      32.836  16.801  32.731  1.00  0.00      B    O  
ATOM    859  H1  HOH B 280      32.732  16.023  32.081  1.00  0.00      B    H  
ATOM    860  H2  HOH B 280      33.716  16.588  33.270  1.00  0.00      B    H  
ATOM    861  O   HOH B 281      26.631  27.312  39.175  1.00  0.00      B    O  
ATOM    862  H1  HOH B 281      25.710  27.475  38.753  1.00  0.00      B    H  
ATOM    863  H2  HOH B 281      26.681  26.368  39.231  1.00  0.00      B    H  
ATOM    864  O   HOH B 282      34.724  36.386  18.888  1.00  0.00      B    O  
ATOM    865  H1  HOH B 282      33.997  35.819  18.470  1.00  0.00      B    H  
ATOM    866  H2  HOH B 282      34.489  37.354  18.758  1.00  0.00      B    H  
ATOM    867  O   HOH B 283      25.936  23.632  10.582  1.00  0.00      B    O  
ATOM    868  H1  HOH B 283      26.268  24.002  11.450  1.00  0.00      B    H  
ATOM    869  H2  HOH B 283      24.906  23.404  10.689  1.00  0.00      B    H  
ATOM    870  O   HOH B 284      15.122  19.797   5.815  1.00  0.00      B    O  
ATOM    871  H1  HOH B 284      15.293  19.372   4.925  1.00  0.00      B    H  
ATOM    872  H2  HOH B 284      15.927  19.717   6.365  1.00  0.00      B    H  
ATOM    873  O   HOH B 285      34.955   5.215   6.496  1.00  0.00      B    O  
ATOM    874  H1  HOH B 285      35.986   5.029   6.519  1.00  0.00      B    H  
ATOM    875  H2  HOH B 285      34.705   5.883   7.194  1.00  0.00      B    H  
ATOM    876  O   HOH B 286      18.772  20.970  17.416  1.00  0.00      B    O  
ATOM    877  H1  HOH B 286      19.557  21.573  17.202  1.00  0.00      B    H  
ATOM    878  H2  HOH B 286      18.014  21.243  16.847  1.00  0.00      B    H  
ATOM    879  O   HOH B 287       5.416  38.132  36.017  1.00  0.00      B    O  
ATOM    880  H1  HOH B 287       4.376  38.013  36.028  1.00  0.00      B    H  
ATOM    881  H2  HOH B 287       5.613  39.037  36.376  1.00  0.00      B    H  
ATOM    882  O   HOH B 288      36.290  32.179   3.640  1.00  0.00      B    O  
ATOM    883  H1  HOH B 288      35.488  32.519   3.141  1.00  0.00      B    H  
ATOM    884  H2  HOH B 288      37.147  32.650   3.223  1.00  0.00      B    H  
ATOM    885  O   HOH B 289       7.772  27.736  23.977  1.00  0.00      B    O  
ATOM    886  H1  HOH B 289       6.981  27.236  23.565  1.00  0.00      B    H  
ATOM    887  H2  HOH B 289       7.423  28.460  24.539  1.00  0.00      B    H  
ATOM    888  O   HOH B 290      17.321  34.225  36.591  1.00  0.00      B    O  
ATOM    889  H1  HOH B 290      16.416  33.942  36.245  1.00  0.00      B    H  
ATOM    890  H2  HOH B 290      18.004  33.617  36.144  1.00  0.00      B    H  
ATOM    891  O   HOH B 291      -0.057   4.603  18.959  1.00  0.00      B    O  
ATOM    892  H1  HOH B 291       0.807   4.523  18.521  1.00  0.00      B    H  
ATOM    893  H2  HOH B 291      -0.414   5.532  18.794  1.00  0.00      B    H  
ATOM    894  O   HOH B 292      32.384  24.141  12.787  1.00  0.00      B    O  
ATOM    895  H1  HOH B 292      33.234  23.831  13.288  1.00  0.00      B    H  
ATOM    896  H2  HOH B 292      31.648  23.496  12.767  1.00  0.00      B    H  
ATOM    897  O   HOH B 293      37.413  30.465  38.704  1.00  0.00      B    O  
ATOM    898  H1  HOH B 293      37.102  30.200  39.637  1.00  0.00      B    H  
ATOM    899  H2  HOH B 293      38.150  31.162  38.731  1.00  0.00      B    H  
ATOM    900  O   HOH B 294       9.522  22.084   2.412  1.00  0.00      B    O  
ATOM    901  H1  HOH B 294      10.078  21.379   2.822  1.00  0.00      B    H  
ATOM    902  H2  HOH B 294       9.655  22.936   2.934  1.00  0.00      B    H  
ATOM    903  O   HOH B 295      21.378   6.809  11.929  1.00  0.00      B    O  
ATOM    904  H1  HOH B 295      20.661   6.119  12.277  1.00  0.00      B    H  
ATOM    905  H2  HOH B 295      22.216   6.356  11.875  1.00  0.00      B    H  
ATOM    906  O   HOH B 296       8.257  17.296  30.748  1.00  0.00      B    O  
ATOM    907  H1  HOH B 296       7.331  17.627  30.866  1.00  0.00      B    H  
ATOM    908  H2  HOH B 296       8.629  17.769  29.897  1.00  0.00      B    H  
ATOM    909  O   HOH B 297      34.569  11.794  23.616  1.00  0.00      B    O  
ATOM    910  H1  HOH B 297      34.937  11.713  22.673  1.00  0.00      B    H  
ATOM    911  H2  HOH B 297      35.174  12.442  24.154  1.00  0.00      B    H  
ATOM    912  O   HOH B 298      15.073  14.720   4.049  1.00  0.00      B    O  
ATOM    913  H1  HOH B 298      15.725  14.332   3.366  1.00  0.00      B    H  
ATOM    914  H2  HOH B 298      15.528  14.810   4.980  1.00  0.00      B    H  
ATOM    915  O   HOH B 299      30.481  24.017   9.731  1.00  0.00      B    O  
ATOM    916  H1  HOH B 299      30.685  24.961   9.818  1.00  0.00      B    H  
ATOM    917  H2  HOH B 299      30.004  23.647  10.573  1.00  0.00      B    H  
ATOM    918  O   HOH B 300       3.387   9.255  22.149  1.00  0.00      B    O  
ATOM    919  H1  HOH B 300       2.924  10.032  21.680  1.00  0.00      B    H  
ATOM    920  H2  HOH B 300       3.602   9.595  23.077  1.00  0.00      B    H  
ATOM    921  O   HOH B 301      37.767  27.986   3.294  1.00  0.00      B    O  
ATOM    922  H1  HOH B 301      38.429  27.415   2.790  1.00  0.00      B    H  
ATOM    923  H2  HOH B 301      38.135  28.188   4.228  1.00  0.00      B    H  
ATOM    924  O   HOH B 302      11.832   8.307  28.581  1.00  0.00      B    O  
ATOM    925  H1  HOH B 302      11.567   7.694  29.339  1.00  0.00      B    H  
ATOM    926  H2  HOH B 302      11.486   9.248  28.757  1.00  0.00      B    H  
ATOM    927  O   HOH B 303      20.046   4.259  34.447  1.00  0.00      B    O  
ATOM    928  H1  HOH B 303      19.733   5.163  34.576  1.00  0.00      B    H  
ATOM    929  H2  HOH B 303      20.732   4.216  35.204  1.00  0.00      B    H  
ATOM    930  O   HOH B 304      10.788  10.903  28.909  1.00  0.00      B    O  
ATOM    931  H1  HOH B 304      11.286  11.433  28.139  1.00  0.00      B    H  
ATOM    932  H2  HOH B 304      10.951  11.313  29.817  1.00  0.00      B    H  
ATOM    933  O   HOH B 305       0.646  27.996  13.144  1.00  0.00      B    O  
ATOM    934  H1  HOH B 305       1.183  28.762  13.469  1.00  0.00      B    H  
ATOM    935  H2  HOH B 305       0.755  28.079  12.166  1.00  0.00      B    H  
ATOM    936  O   HOH B 306      32.417  16.727  17.882  1.00  0.00      B    O  
ATOM    937  H1  HOH B 306      33.105  17.437  18.051  1.00  0.00      B    H  
ATOM    938  H2  HOH B 306      32.440  16.101  18.654  1.00  0.00      B    H  
ATOM    939  O   HOH B 307      37.669  22.790   0.101  1.00  0.00      B    O  
ATOM    940  H1  HOH B 307      36.892  22.868   0.729  1.00  0.00      B    H  
ATOM    941  H2  HOH B 307      37.454  22.085  -0.568  1.00  0.00      B    H  
ATOM    942  O   HOH B 308       7.602  11.310  15.949  1.00  0.00      B    O  
ATOM    943  H1  HOH B 308       7.169  11.575  15.089  1.00  0.00      B    H  
ATOM    944  H2  HOH B 308       8.608  11.241  15.692  1.00  0.00      B    H  
ATOM    945  O   HOH B 309      34.100  37.833  38.540  1.00  0.00      B    O  
ATOM    946  H1  HOH B 309      33.631  38.677  38.219  1.00  0.00      B    H  
ATOM    947  H2  HOH B 309      34.512  37.417  37.703  1.00  0.00      B    H  
ATOM    948  O   HOH B 310      27.036  37.776  23.506  1.00  0.00      B    O  
ATOM    949  H1  HOH B 310      26.828  36.975  24.053  1.00  0.00      B    H  
ATOM    950  H2  HOH B 310      26.550  38.534  23.835  1.00  0.00      B    H  
ATOM    951  O   HOH B 311      22.806  36.946  38.805  1.00  0.00      B    O  
ATOM    952  H1  HOH B 311      21.998  36.427  38.507  1.00  0.00      B    H  
ATOM    953  H2  HOH B 311      23.259  37.367  37.980  1.00  0.00      B    H  
ATOM    954  O   HOH B 312       0.874   1.570   7.449  1.00  0.00      B    O  
ATOM    955  H1  HOH B 312       1.717   0.993   7.265  1.00  0.00      B    H  
ATOM    956  H2  HOH B 312       0.251   1.283   6.746  1.00  0.00      B    H  
ATOM    957  O   HOH B 313      11.640  17.723   6.340  1.00  0.00      B    O  
ATOM    958  H1  HOH B 313      11.737  18.242   5.518  1.00  0.00      B    H  
ATOM    959  H2  HOH B 313      11.362  16.839   6.045  1.00  0.00      B    H  
ATOM    960  O   HOH B 314       9.849  16.795  17.249  1.00  0.00      B    O  
ATOM    961  H1  HOH B 314       9.031  16.253  17.504  1.00  0.00      B    H  
ATOM    962  H2  HOH B 314       9.503  17.392  16.526  1.00  0.00      B    H  
ATOM    963  O   HOH B 315      15.958  14.954  12.379  1.00  0.00      B    O  
ATOM    964  H1  HOH B 315      15.766  14.026  11.938  1.00  0.00      B    H  
ATOM    965  H2  HOH B 315      15.129  15.154  12.897  1.00  0.00      B    H  
ATOM    966  O   HOH B 316       6.229   2.931  29.791  1.00  0.00      B    O  
ATOM    967  H1  HOH B 316       6.631   2.435  30.583  1.00  0.00      B    H  
ATOM    968  H2  HOH B 316       6.674   3.839  29.736  1.00  0.00      B    H  
ATOM    969  O   HOH B 317      20.354  31.960  15.368  1.00  0.00      B    O  
ATOM    970  H1  HOH B 317      20.888  31.446  14.702  1.00  0.00      B    H  
ATOM    971  H2  HOH B 317      19.671  32.497  14.861  1.00  0.00      B    H  
ATOM    972  O   HOH B 318      34.521  34.793  22.204  1.00  0.00      B    O  
ATOM    973  H1  HOH B 318      33.662  34.579  21.735  1.00  0.00      B    H  
ATOM    974  H2  HOH B 318      35.237  34.770  21.443  1.00  0.00      B    H  
ATOM    975  O   HOH B 319      38.201  27.175  15.720  1.00  0.00      B    O  
ATOM    976  H1  HOH B 319      37.290  27.496  15.331  1.00  0.00      B    H  
ATOM    977  H2  HOH B 319      38.928  27.073  15.061  1.00  0.00      B    H  
ATOM    978  O   HOH B 320       6.516   9.660  37.591  1.00  0.00      B    O  
ATOM    979  H1  HOH B 320       7.493   9.776  37.802  1.00  0.00      B    H  
ATOM    980  H2  HOH B 320       6.257   8.648  37.593  1.00  0.00      B    H  
ATOM    981  O   HOH B 321       2.397  36.132  28.041  1.00  0.00      B    O  
ATOM    982  H1  HOH B 321       1.548  35.828  28.401  1.00  0.00      B    H  
ATOM    983  H2  HOH B 321       2.571  37.036  28.490  1.00  0.00      B    H  
ATOM    984  O   HOH B 322      13.907  24.868  28.724  1.00  0.00      B    O  
ATOM    985  H1  HOH B 322      12.934  24.611  28.366  1.00  0.00      B    H  
ATOM    986  H2  HOH B 322      13.875  24.993  29.695  1.00  0.00      B    H  
ATOM    987  O   HOH B 323      15.429   9.037  14.666  1.00  0.00      B    O  
ATOM    988  H1  HOH B 323      15.127   9.816  14.083  1.00  0.00      B    H  
ATOM    989  H2  HOH B 323      16.419   8.892  14.396  1.00  0.00      B    H  
ATOM    990  O   HOH B 324      21.030   5.532   8.721  1.00  0.00      B    O  
ATOM    991  H1  HOH B 324      20.565   4.746   9.209  1.00  0.00      B    H  
ATOM    992  H2  HOH B 324      20.263   5.917   8.164  1.00  0.00      B    H  
ATOM    993  O   HOH B 325      24.110  17.005   3.247  1.00  0.00      B    O  
ATOM    994  H1  HOH B 325      24.020  16.341   3.914  1.00  0.00      B    H  
ATOM    995  H2  HOH B 325      24.183  17.958   3.725  1.00  0.00      B    H  
ATOM    996  O   HOH B 326      30.070   6.396  23.449  1.00  0.00      B    O  
ATOM    997  H1  HOH B 326      30.619   5.610  23.852  1.00  0.00      B    H  
ATOM    998  H2  HOH B 326      29.615   6.870  24.207  1.00  0.00      B    H  
ATOM    999  O   HOH B 327      16.206  24.526  27.295  1.00  0.00      B    O  
ATOM   1000  H1  HOH B 327      15.324  24.791  27.741  1.00  0.00      B    H  
ATOM   1001  H2  HOH B 327      16.146  23.507  27.243  1.00  0.00      B    H  
ATOM   1002  O   HOH B 328       5.732  25.052  26.113  1.00  0.00      B    O  
ATOM   1003  H1  HOH B 328       5.648  24.100  26.572  1.00  0.00      B    H  
ATOM   1004  H2  HOH B 328       4.849  25.558  26.407  1.00  0.00      B    H  
ATOM   1005  O   HOH B 329      31.148   8.492   6.820  1.00  0.00      B    O  
ATOM   1006  H1  HOH B 329      30.970   7.680   7.487  1.00  0.00      B    H  
ATOM   1007  H2  HOH B 329      31.201   9.317   7.397  1.00  0.00      B    H  
ATOM   1008  O   HOH B 330      27.648  35.945  37.560  1.00  0.00      B    O  
ATOM   1009  H1  HOH B 330      27.507  36.455  38.414  1.00  0.00      B    H  
ATOM   1010  H2  HOH B 330      26.831  36.111  36.963  1.00  0.00      B    H  
ATOM   1011  O   HOH B 331       1.380  33.887  32.165  1.00  0.00      B    O  
ATOM   1012  H1  HOH B 331       0.993  33.234  32.914  1.00  0.00      B    H  
ATOM   1013  H2  HOH B 331       0.550  34.204  31.661  1.00  0.00      B    H  
ATOM   1014  O   HOH B 332      13.563  32.761  12.762  1.00  0.00      B    O  
ATOM   1015  H1  HOH B 332      13.176  32.809  11.840  1.00  0.00      B    H  
ATOM   1016  H2  HOH B 332      14.521  32.425  12.675  1.00  0.00      B    H  
ATOM   1017  O   HOH B 333      37.843   0.119   0.852  1.00  0.00      B    O  
ATOM   1018  H1  HOH B 333      38.509   0.429   1.495  1.00  0.00      B    H  
ATOM   1019  H2  HOH B 333      36.878   0.151   1.238  1.00  0.00      B    H  
ATOM   1020  O   HOH B 334      11.958  27.948  23.878  1.00  0.00      B    O  
ATOM   1021  H1  HOH B 334      12.412  27.184  23.370  1.00  0.00      B    H  
ATOM   1022  H2  HOH B 334      12.034  28.812  23.330  1.00  0.00      B    H  
ATOM   1023  O   HOH B 335      29.400   8.777  11.185  1.00  0.00      B    O  
ATOM   1024  H1  HOH B 335      29.650   7.810  11.068  1.00  0.00      B    H  
ATOM   1025  H2  HOH B 335      29.226   8.937  12.138  1.00  0.00      B    H  
ATOM   1026  O   HOH B 336       5.411  11.105  29.511  1.00  0.00      B    O  
ATOM   1027  H1  HOH B 336       4.438  10.930  29.800  1.00  0.00      B    H  
ATOM   1028  H2  HOH B 336       5.491  11.847  28.823  1.00  0.00      B    H  
ATOM   1029  O   HOH B 337      35.514  22.688   1.811  1.00  0.00      B    O  
ATOM   1030  H1  HOH B 337      35.739  22.262   2.716  1.00  0.00      B    H  
ATOM   1031  H2  HOH B 337      34.638  22.217   1.473  1.00  0.00      B    H  
ATOM   1032  O   HOH B 338      19.656  36.933   1.163  1.00  0.00      B    O  
ATOM   1033  H1  HOH B 338      19.579  36.495   0.195  1.00  0.00      B    H  
ATOM   1034  H2  HOH B 338      19.283  36.252   1.847  1.00  0.00      B    H  
ATOM   1035  O   HOH B 339      21.277  24.155   6.511  1.00  0.00      B    O  
ATOM   1036  H1  HOH B 339      21.360  23.284   7.009  1.00  0.00      B    H  
ATOM   1037  H2  HOH B 339      22.169  24.231   5.980  1.00  0.00      B    H  
ATOM   1038  O   HOH B 340      26.822  16.689  11.483  1.00  0.00      B    O  
ATOM   1039  H1  HOH B 340      27.289  16.809  10.600  1.00  0.00      B    H  
ATOM   1040  H2  HOH B 340      26.972  15.659  11.702  1.00  0.00      B    H  
ATOM   1041  O   HOH B 341      10.270  14.738  23.063  1.00  0.00      B    O  
ATOM   1042  H1  HOH B 341      10.900  14.774  23.851  1.00  0.00      B    H  
ATOM   1043  H2  HOH B 341      10.838  14.744  22.239  1.00  0.00      B    H  
ATOM   1044  O   HOH B 342      13.589   0.506   8.254  1.00  0.00      B    O  
ATOM   1045  H1  HOH B 342      13.534  -0.488   8.589  1.00  0.00      B    H  
ATOM   1046  H2  HOH B 342      13.418   1.194   9.025  1.00  0.00      B    H  
ATOM   1047  O   HOH B 343      14.144  15.972  25.664  1.00  0.00      B    O  
ATOM   1048  H1  HOH B 343      14.736  15.290  25.234  1.00  0.00      B    H  
ATOM   1049  H2  HOH B 343      13.184  15.869  25.239  1.00  0.00      B    H  
ATOM   1050  O   HOH B 344      12.232   9.736  35.047  1.00  0.00      B    O  
ATOM   1051  H1  HOH B 344      12.850   8.937  34.841  1.00  0.00      B    H  
ATOM   1052  H2  HOH B 344      11.334   9.526  34.665  1.00  0.00      B    H  
ATOM   1053  O   HOH B 345      27.593  15.995   8.973  1.00  0.00      B    O  
ATOM   1054  H1  HOH B 345      27.600  14.991   8.781  1.00  0.00      B    H  
ATOM   1055  H2  HOH B 345      28.503  16.396   8.811  1.00  0.00      B    H  
ATOM   1056  O   HOH B 346      17.004  25.845  36.607  1.00  0.00      B    O  
ATOM   1057  H1  HOH B 346      16.517  26.708  36.703  1.00  0.00      B    H  
ATOM   1058  H2  HOH B 346      16.381  25.285  35.989  1.00  0.00      B    H  
ATOM   1059  O   HOH B 347       2.855  37.400  36.029  1.00  0.00      B    O  
ATOM   1060  H1  HOH B 347       1.959  37.609  36.527  1.00  0.00      B    H  
ATOM   1061  H2  HOH B 347       2.577  36.856  35.187  1.00  0.00      B    H  
ATOM   1062  O   HOH B 348      23.440  19.827  31.321  1.00  0.00      B    O  
ATOM   1063  H1  HOH B 348      23.876  19.445  30.513  1.00  0.00      B    H  
ATOM   1064  H2  HOH B 348      23.565  20.820  31.221  1.00  0.00      B    H  
ATOM   1065  O   HOH B 349       3.306  23.765  19.286  1.00  0.00      B    O  
ATOM   1066  H1  HOH B 349       3.641  23.173  20.010  1.00  0.00      B    H  
ATOM   1067  H2  HOH B 349       4.013  23.796  18.585  1.00  0.00      B    H  
ATOM   1068  O   HOH B 350       7.254  29.527   4.798  1.00  0.00      B    O  
ATOM   1069  H1  HOH B 350       7.911  29.386   3.991  1.00  0.00      B    H  
ATOM   1070  H2  HOH B 350       6.844  28.660   5.044  1.00  0.00      B    H  
ATOM   1071  O   HOH B 351       9.017  10.278  38.696  1.00  0.00      B    O  
ATOM   1072  H1  HOH B 351       9.703  11.010  38.696  1.00  0.00      B    H  
ATOM   1073  H2  HOH B 351       9.467   9.427  39.080  1.00  0.00      B    H  
ATOM   1074  O   HOH B 352       6.604   6.754  37.014  1.00  0.00      B    O  
ATOM   1075  H1  HOH B 352       6.449   6.311  36.125  1.00  0.00      B    H  
ATOM   1076  H2  HOH B 352       5.810   6.593  37.576  1.00  0.00      B    H  
ATOM   1077  O   HOH B 353      10.666  38.654  11.958  1.00  0.00      B    O  
ATOM   1078  H1  HOH B 353      10.531  39.614  11.854  1.00  0.00      B    H  
ATOM   1079  H2  HOH B 353      11.486  38.586  12.579  1.00  0.00      B    H  
ATOM   1080  O   HOH B 354      24.147   3.545  16.767  1.00  0.00      B    O  
ATOM   1081  H1  HOH B 354      24.756   3.982  16.090  1.00  0.00      B    H  
ATOM   1082  H2  HOH B 354      23.172   3.652  16.434  1.00  0.00      B    H  
ATOM   1083  O   HOH B 355      30.885  17.492  34.562  1.00  0.00      B    O  
ATOM   1084  H1  HOH B 355      31.485  17.349  33.739  1.00  0.00      B    H  
ATOM   1085  H2  HOH B 355      30.615  18.439  34.557  1.00  0.00      B    H  
ATOM   1086  O   HOH B 356       1.815  34.268  13.404  1.00  0.00      B    O  
ATOM   1087  H1  HOH B 356       2.049  35.230  13.631  1.00  0.00      B    H  
ATOM   1088  H2  HOH B 356       2.355  33.646  14.013  1.00  0.00      B    H  
ATOM   1089  O   HOH B 357      22.752   8.746  16.977  1.00  0.00      B    O  
ATOM   1090  H1  HOH B 357      23.074   8.396  16.045  1.00  0.00      B    H  
ATOM   1091  H2  HOH B 357      23.383   8.567  17.719  1.00  0.00      B    H  
ATOM   1092  O   HOH B 358      17.002   2.341  31.218  1.00  0.00      B    O  
ATOM   1093  H1  HOH B 358      17.650   2.183  31.998  1.00  0.00      B    H  
ATOM   1094  H2  HOH B 358      17.315   1.687  30.476  1.00  0.00      B    H  
ATOM   1095  O   HOH B 359      36.201  18.460   9.354  1.00  0.00      B    O  
ATOM   1096  H1  HOH B 359      35.537  18.639   8.593  1.00  0.00      B    H  
ATOM   1097  H2  HOH B 359      36.044  19.161  10.064  1.00  0.00      B    H  
ATOM   1098  O   HOH B 360      36.450   8.931  28.965  1.00  0.00      B    O  
ATOM   1099  H1  HOH B 360      35.979   9.087  28.092  1.00  0.00      B    H  
ATOM   1100  H2  HOH B 360      36.574   9.837  29.475  1.00  0.00      B    H  
ATOM   1101  O   HOH B 361      13.186  18.746  30.555  1.00  0.00      B    O  
ATOM   1102  H1  HOH B 361      13.719  18.455  29.724  1.00  0.00      B    H  
ATOM   1103  H2  HOH B 361      13.583  19.510  31.018  1.00  0.00      B    H  
ATOM   1104  O   HOH B 362      14.785  28.291  30.362  1.00  0.00      B    O  
ATOM   1105  H1  HOH B 362      15.450  28.518  29.611  1.00  0.00      B    H  
ATOM   1106  H2  HOH B 362      15.281  28.052  31.206  1.00  0.00      B    H  
ATOM   1107  O   HOH B 363      14.088   9.885   7.074  1.00  0.00      B    O  
ATOM   1108  H1  HOH B 363      13.771   9.636   6.181  1.00  0.00      B    H  
ATOM   1109  H2  HOH B 363      13.403   9.574   7.760  1.00  0.00      B    H  
ATOM   1110  O   HOH B 364      38.850  11.276   8.103  1.00  0.00      B    O  
ATOM   1111  H1  HOH B 364      38.859  12.246   8.229  1.00  0.00      B    H  
ATOM   1112  H2  HOH B 364      39.133  10.783   8.947  1.00  0.00      B    H  
ATOM   1113  O   HOH B 365      23.925  28.445  22.163  1.00  0.00      B    O  
ATOM   1114  H1  HOH B 365      23.099  28.905  22.017  1.00  0.00      B    H  
ATOM   1115  H2  HOH B 365      23.747  27.882  23.015  1.00  0.00      B    H  
ATOM   1116  O   HOH B 366      36.412  23.474  18.003  1.00  0.00      B    O  
ATOM   1117  H1  HOH B 366      35.676  23.975  17.498  1.00  0.00      B    H  
ATOM   1118  H2  HOH B 366      35.953  22.696  18.517  1.00  0.00      B    H  
ATOM   1119  O   HOH B 367      37.961   0.737   5.458  1.00  0.00      B    O  
ATOM   1120  H1  HOH B 367      38.240   0.774   4.417  1.00  0.00      B    H  
ATOM   1121  H2  HOH B 367      37.453  -0.108   5.573  1.00  0.00      B    H  
ATOM   1122  O   HOH B 368      28.736   3.227   9.656  1.00  0.00      B    O  
ATOM   1123  H1  HOH B 368      27.876   2.827   9.410  1.00  0.00      B    H  
ATOM   1124  H2  HOH B 368      29.179   3.467   8.767  1.00  0.00      B    H  
ATOM   1125  O   HOH B 369       0.692   2.611  12.732  1.00  0.00      B    O  
ATOM   1126  H1  HOH B 369       1.301   3.365  13.013  1.00  0.00      B    H  
ATOM   1127  H2  HOH B 369       1.148   2.174  11.993  1.00  0.00      B    H  
ATOM   1128  O   HOH B 370      32.275  19.987  11.280  1.00  0.00      B    O  
ATOM   1129  H1  HOH B 370      32.608  19.135  10.873  1.00  0.00      B    H  
ATOM   1130  H2  HOH B 370      32.131  20.644  10.494  1.00  0.00      B    H  
ATOM   1131  O   HOH B 371      29.100  30.616  13.492  1.00  0.00      B    O  
ATOM   1132  H1  HOH B 371      29.585  30.403  12.683  1.00  0.00      B    H  
ATOM   1133  H2  HOH B 371      28.759  31.494  13.335  1.00  0.00      B    H  
ATOM   1134  O   HOH B 372      27.681  25.039   6.758  1.00  0.00      B    O  
ATOM   1135  H1  HOH B 372      27.825  24.289   7.424  1.00  0.00      B    H  
ATOM   1136  H2  HOH B 372      28.468  24.969   6.154  1.00  0.00      B    H  
ATOM   1137  O   HOH B 373      32.463  14.137  31.305  1.00  0.00      B    O  
ATOM   1138  H1  HOH B 373      32.950  13.276  30.980  1.00  0.00      B    H  
ATOM   1139  H2  HOH B 373      31.752  14.239  30.555  1.00  0.00      B    H  
ATOM   1140  O   HOH B 374      23.224  10.871   9.414  1.00  0.00      B    O  
ATOM   1141  H1  HOH B 374      23.125  10.182  10.084  1.00  0.00      B    H  
ATOM   1142  H2  HOH B 374      22.490  10.780   8.689  1.00  0.00      B    H  
ATOM   1143  O   HOH B 375      30.456  27.128  30.971  1.00  0.00      B    O  
ATOM   1144  H1  HOH B 375      31.153  26.914  30.286  1.00  0.00      B    H  
ATOM   1145  H2  HOH B 375      30.338  28.138  30.875  1.00  0.00      B    H  
ATOM   1146  O   HOH B 376      20.903  17.989  30.430  1.00  0.00      B    O  
ATOM   1147  H1  HOH B 376      21.082  18.355  31.344  1.00  0.00      B    H  
ATOM   1148  H2  HOH B 376      20.720  16.980  30.494  1.00  0.00      B    H  
ATOM   1149  O   HOH B 377      14.198  22.644  33.425  1.00  0.00      B    O  
ATOM   1150  H1  HOH B 377      13.244  22.840  33.561  1.00  0.00      B    H  
ATOM   1151  H2  HOH B 377      14.231  21.642  33.190  1.00  0.00      B    H  
ATOM   1152  O   HOH B 378       2.784   9.739  30.028  1.00  0.00      B    O  
ATOM   1153  H1  HOH B 378       2.013   9.624  29.316  1.00  0.00      B    H  
ATOM   1154  H2  HOH B 378       2.409  10.148  30.880  1.00  0.00      B    H  
ATOM   1155  O   HOH B 379      15.623   5.529   0.214  1.00  0.00      B    O  
ATOM   1156  H1  HOH B 379      15.381   4.572   0.452  1.00  0.00      B    H  
ATOM   1157  H2  HOH B 379      15.871   6.001   1.129  1.00  0.00      B    H  
ATOM   1158  O   HOH B 380      33.853  33.998  36.539  1.00  0.00      B    O  
ATOM   1159  H1  HOH B 380      33.022  33.491  36.970  1.00  0.00      B    H  
ATOM   1160  H2  HOH B 380      34.655  33.671  37.108  1.00  0.00      B    H  
ATOM   1161  O   HOH B 381      29.592  23.230  37.317  1.00  0.00      B    O  
ATOM   1162  H1  HOH B 381      29.989  24.168  37.440  1.00  0.00      B    H  
ATOM   1163  H2  HOH B 381      28.716  23.318  36.818  1.00  0.00      B    H  
ATOM   1164  O   HOH B 382      14.989  33.087  35.353  1.00  0.00      B    O  
ATOM   1165  H1  HOH B 382      14.211  33.108  34.662  1.00  0.00      B    H  
ATOM   1166  H2  HOH B 382      14.581  32.457  36.122  1.00  0.00      B    H  
ATOM   1167  O   HOH B 383      11.175  14.022  10.734  1.00  0.00      B    O  
ATOM   1168  H1  HOH B 383      10.879  14.653  11.465  1.00  0.00      B    H  
ATOM   1169  H2  HOH B 383      11.929  14.504  10.201  1.00  0.00      B    H  
ATOM   1170  O   HOH B 384      11.737  18.647   3.729  1.00  0.00      B    O  
ATOM   1171  H1  HOH B 384      12.290  18.775   2.857  1.00  0.00      B    H  
ATOM   1172  H2  HOH B 384      11.047  17.969   3.451  1.00  0.00      B    H  
ATOM   1173  O   HOH B 385      11.839  30.859  16.586  1.00  0.00      B    O  
ATOM   1174  H1  HOH B 385      11.280  29.995  16.753  1.00  0.00      B    H  
ATOM   1175  H2  HOH B 385      11.667  31.298  15.673  1.00  0.00      B    H  
ATOM   1176  O   HOH B 386       7.756  22.451  32.414  1.00  0.00      B    O  
ATOM   1177  H1  HOH B 386       8.544  23.106  32.513  1.00  0.00      B    H  
ATOM   1178  H2  HOH B 386       7.633  22.129  31.456  1.00  0.00      B    H  
ATOM   1179  O   HOH B 387      29.334  24.837  27.616  1.00  0.00      B    O  
ATOM   1180  H1  HOH B 387      29.537  23.900  27.260  1.00  0.00      B    H  
ATOM   1181  H2  HOH B 387      30.179  25.393  27.483  1.00  0.00      B    H  
ATOM   1182  O   HOH B 388      17.027  28.772   4.324  1.00  0.00      B    O  
ATOM   1183  H1  HOH B 388      17.455  29.141   5.207  1.00  0.00      B    H  
ATOM   1184  H2  HOH B 388      17.724  28.108   3.987  1.00  0.00      B    H  
ATOM   1185  O   HOH B 389      33.597  23.564  32.714  1.00  0.00      B    O  
ATOM   1186  H1  HOH B 389      34.048  24.177  32.115  1.00  0.00      B    H  
ATOM   1187  H2  HOH B 389      33.014  24.171  33.324  1.00  0.00      B    H  
ATOM   1188  O   HOH B 390      37.494  16.270   0.917  1.00  0.00      B    O  
ATOM   1189  H1  HOH B 390      37.780  15.812   1.770  1.00  0.00      B    H  
ATOM   1190  H2  HOH B 390      36.477  16.325   0.785  1.00  0.00      B    H  
ATOM   1191  O   HOH B 391       8.675  18.575  15.377  1.00  0.00      B    O  
ATOM   1192  H1  HOH B 391       8.009  18.337  14.627  1.00  0.00      B    H  
ATOM   1193  H2  HOH B 391       8.196  19.297  15.832  1.00  0.00      B    H  
ATOM   1194  O   HOH B 392       6.032  12.169  20.742  1.00  0.00      B    O  
ATOM   1195  H1  HOH B 392       6.371  12.514  19.855  1.00  0.00      B    H  
ATOM   1196  H2  HOH B 392       5.649  11.264  20.534  1.00  0.00      B    H  
ATOM   1197  O   HOH B 393       5.936   9.113  32.521  1.00  0.00      B    O  
ATOM   1198  H1  HOH B 393       6.624   9.437  31.830  1.00  0.00      B    H  
ATOM   1199  H2  HOH B 393       6.307   9.225  33.435  1.00  0.00      B    H  
ATOM   1200  O   HOH B 394       0.799  26.731  34.261  1.00  0.00      B    O  
ATOM   1201  H1  HOH B 394       0.761  26.366  35.165  1.00  0.00      B    H  
ATOM   1202  H2  HOH B 394       1.713  27.254  34.019  1.00  0.00      B    H  
ATOM   1203  O   HOH B 395       4.686  25.060  11.832  1.00  0.00      B    O  
ATOM   1204  H1  HOH B 395       5.641  25.310  12.262  1.00  0.00      B    H  
ATOM   1205  H2  HOH B 395       4.431  25.746  11.170  1.00  0.00      B    H  
ATOM   1206  O   HOH B 396      25.695  34.589   8.753  1.00  0.00      B    O  
ATOM   1207  H1  HOH B 396      26.698  34.534   8.641  1.00  0.00      B    H  
ATOM   1208  H2  HOH B 396      25.506  34.000   9.500  1.00  0.00      B    H  
ATOM   1209  O   HOH B 397      24.774  28.801  29.884  1.00  0.00      B    O  
ATOM   1210  H1  HOH B 397      24.877  29.304  28.979  1.00  0.00      B    H  
ATOM   1211  H2  HOH B 397      23.916  28.259  29.846  1.00  0.00      B    H  
ATOM   1212  O   HOH B 398       4.694   1.197  11.590  1.00  0.00      B    O  
ATOM   1213  H1  HOH B 398       5.578   0.819  11.601  1.00  0.00      B    H  
ATOM   1214  H2  HOH B 398       4.216   1.120  12.477  1.00  0.00      B    H  
ATOM   1215  O   HOH B 399       6.894  12.741  24.752  1.00  0.00      B    O  
ATOM   1216  H1  HOH B 399       7.074  13.702  25.142  1.00  0.00      B    H  
ATOM   1217  H2  HOH B 399       6.974  12.148  25.516  1.00  0.00      B    H  
ATOM   1218  O   HOH B 400      27.038  32.085  33.004  1.00  0.00      B    O  
ATOM   1219  H1  HOH B 400      27.915  32.089  33.486  1.00  0.00      B    H  
ATOM   1220  H2  HOH B 400      27.015  32.860  32.401  1.00  0.00      B    H  
ATOM   1221  O   HOH B 401      33.707  15.716  24.909  1.00  0.00      B    O  
ATOM   1222  H1  HOH B 401      34.695  15.970  25.085  1.00  0.00      B    H  
ATOM   1223  H2  HOH B 401      33.539  14.901  25.413  1.00  0.00      B    H  
ATOM   1224  O   HOH B 402       9.816  32.176  33.601  1.00  0.00      B    O  
ATOM   1225  H1  HOH B 402      10.225  31.873  34.421  1.00  0.00      B    H  
ATOM   1226  H2  HOH B 402       8.838  32.320  33.766  1.00  0.00      B    H  
ATOM   1227  O   HOH B 403      18.597  11.068  33.468  1.00  0.00      B    O  
ATOM   1228  H1  HOH B 403      19.258  11.007  32.633  1.00  0.00      B    H  
ATOM   1229  H2  HOH B 403      19.092  10.627  34.253  1.00  0.00      B    H  
ATOM   1230  O   HOH B 404       7.644  29.734  25.902  1.00  0.00      B    O  
ATOM   1231  H1  HOH B 404       8.275  29.875  26.644  1.00  0.00      B    H  
ATOM   1232  H2  HOH B 404       6.744  30.287  26.120  1.00  0.00      B    H  
ATOM   1233  O   HOH B 405      26.770  13.492  28.659  1.00  0.00      B    O  
ATOM   1234  H1  HOH B 405      27.098  14.459  28.641  1.00  0.00      B    H  
ATOM   1235  H2  HOH B 405      27.085  13.043  29.545  1.00  0.00      B    H  
ATOM   1236  O   HOH B 406      35.200  28.960   7.489  1.00  0.00      B    O  
ATOM   1237  H1  HOH B 406      35.647  28.227   6.974  1.00  0.00      B    H  
ATOM   1238  H2  HOH B 406      35.588  29.857   7.195  1.00  0.00      B    H  
ATOM   1239  O   HOH B 407      31.437  25.789  15.593  1.00  0.00      B    O  
ATOM   1240  H1  HOH B 407      31.714  24.804  15.597  1.00  0.00      B    H  
ATOM   1241  H2  HOH B 407      32.239  26.329  15.160  1.00  0.00      B    H  
ATOM   1242  O   HOH B 408      11.232   6.390  35.986  1.00  0.00      B    O  
ATOM   1243  H1  HOH B 408      11.619   5.614  36.523  1.00  0.00      B    H  
ATOM   1244  H2  HOH B 408      10.361   6.579  36.389  1.00  0.00      B    H  
ATOM   1245  O   HOH B 409      31.352  22.066  19.829  1.00  0.00      B    O  
ATOM   1246  H1  HOH B 409      31.886  22.847  19.494  1.00  0.00      B    H  
ATOM   1247  H2  HOH B 409      31.157  22.283  20.806  1.00  0.00      B    H  
ATOM   1248  O   HOH B 410       5.122  17.739  22.520  1.00  0.00      B    O  
ATOM   1249  H1  HOH B 410       5.272  18.701  22.184  1.00  0.00      B    H  
ATOM   1250  H2  HOH B 410       6.072  17.391  22.641  1.00  0.00      B    H  
ATOM   1251  O   HOH B 411      30.724  30.935  23.480  1.00  0.00      B    O  
ATOM   1252  H1  HOH B 411      31.354  31.560  23.967  1.00  0.00      B    H  
ATOM   1253  H2  HOH B 411      30.572  30.078  23.983  1.00  0.00      B    H  
ATOM   1254  O   HOH B 412      23.054  12.437  36.228  1.00  0.00      B    O  
ATOM   1255  H1  HOH B 412      22.261  12.308  36.856  1.00  0.00      B    H  
ATOM   1256  H2  HOH B 412      23.785  12.794  36.775  1.00  0.00      B    H  
ATOM   1257  O   HOH B 413      34.657   7.110   8.377  1.00  0.00      B    O  
ATOM   1258  H1  HOH B 413      34.045   7.784   8.880  1.00  0.00      B    H  
ATOM   1259  H2  HOH B 413      34.854   6.319   9.010  1.00  0.00      B    H  
ATOM   1260  O   HOH B 414      17.933  15.395   1.118  1.00  0.00      B    O  
ATOM   1261  H1  HOH B 414      17.436  14.535   1.461  1.00  0.00      B    H  
ATOM   1262  H2  HOH B 414      18.965  15.318   1.386  1.00  0.00      B    H  
ATOM   1263  O   HOH B 415      29.393  29.350   9.062  1.00  0.00      B    O  
ATOM   1264  H1  HOH B 415      28.620  28.922   9.531  1.00  0.00      B    H  
ATOM   1265  H2  HOH B 415      29.833  29.879   9.746  1.00  0.00      B    H  
ATOM   1266  O   HOH B 416      35.542  12.718  18.250  1.00  0.00      B    O  
ATOM   1267  H1  HOH B 416      35.881  13.598  18.369  1.00  0.00      B    H  
ATOM   1268  H2  HOH B 416      34.589  12.787  18.023  1.00  0.00      B    H  
ATOM   1269  O   HOH B 417      12.183  32.904  10.484  1.00  0.00      B    O  
ATOM   1270  H1  HOH B 417      11.509  32.233  10.178  1.00  0.00      B    H  
ATOM   1271  H2  HOH B 417      12.782  33.048   9.698  1.00  0.00      B    H  
ATOM   1272  O   HOH B 418      33.457  26.602  24.887  1.00  0.00      B    O  
ATOM   1273  H1  HOH B 418      33.659  27.588  24.700  1.00  0.00      B    H  
ATOM   1274  H2  HOH B 418      34.303  26.051  25.029  1.00  0.00      B    H  
ATOM   1275  O   HOH B 419      16.825  29.093  35.356  1.00  0.00      B    O  
ATOM   1276  H1  HOH B 419      16.563  29.467  36.282  1.00  0.00      B    H  
ATOM   1277  H2  HOH B 419      17.729  28.609  35.472  1.00  0.00      B    H  
ATOM   1278  O   HOH B 420      31.914   4.579   2.618  1.00  0.00      B    O  
ATOM   1279  H1  HOH B 420      32.815   4.656   2.917  1.00  0.00      B    H  
ATOM   1280  H2  HOH B 420      31.283   5.365   3.003  1.00  0.00      B    H  
ATOM   1281  O   HOH B 421       5.437   6.924  23.952  1.00  0.00      B    O  
ATOM   1282  H1  HOH B 421       5.908   6.243  24.564  1.00  0.00      B    H  
ATOM   1283  H2  HOH B 421       4.612   7.204  24.425  1.00  0.00      B    H  
ATOM   1284  O   HOH B 422       0.801  16.056  18.163  1.00  0.00      B    O  
ATOM   1285  H1  HOH B 422       1.755  15.664  18.257  1.00  0.00      B    H  
ATOM   1286  H2  HOH B 422       0.826  16.544  17.317  1.00  0.00      B    H  
ATOM   1287  O   HOH B 423      36.579  31.980  33.255  1.00  0.00      B    O  
ATOM   1288  H1  HOH B 423      36.465  31.703  32.280  1.00  0.00      B    H  
ATOM   1289  H2  HOH B 423      35.865  31.449  33.815  1.00  0.00      B    H  
ATOM   1290  O   HOH B 424      38.458  31.551  29.172  1.00  0.00      B    O  
ATOM   1291  H1  HOH B 424      37.659  31.338  29.786  1.00  0.00      B    H  
ATOM   1292  H2  HOH B 424      38.410  30.882  28.383  1.00  0.00      B    H  
ATOM   1293  O   HOH B 425       9.390  26.395  17.589  1.00  0.00      B    O  
ATOM   1294  H1  HOH B 425      10.008  25.721  17.960  1.00  0.00      B    H  
ATOM   1295  H2  HOH B 425       8.748  26.606  18.361  1.00  0.00      B    H  
ATOM   1296  O   HOH B 426      16.088   5.363  27.056  1.00  0.00      B    O  
ATOM   1297  H1  HOH B 426      15.348   6.011  26.889  1.00  0.00      B    H  
ATOM   1298  H2  HOH B 426      15.837   4.774  27.858  1.00  0.00      B    H  
ATOM   1299  O   HOH B 427       1.657  14.762  25.725  1.00  0.00      B    O  
ATOM   1300  H1  HOH B 427       2.013  14.564  24.794  1.00  0.00      B    H  
ATOM   1301  H2  HOH B 427       0.741  14.397  25.867  1.00  0.00      B    H  
ATOM   1302  O   HOH B 428      38.521   1.586  14.981  1.00  0.00      B    O  
ATOM   1303  H1  HOH B 428      38.952   1.924  14.066  1.00  0.00      B    H  
ATOM   1304  H2  HOH B 428      39.284   1.156  15.611  1.00  0.00      B    H  
ATOM   1305  O   HOH B 429      31.038   4.901  37.227  1.00  0.00      B    O  
ATOM   1306  H1  HOH B 429      31.637   4.565  37.967  1.00  0.00      B    H  
ATOM   1307  H2  HOH B 429      30.319   4.197  36.933  1.00  0.00      B    H  
ATOM   1308  O   HOH B 430      34.062  35.387  11.124  1.00  0.00      B    O  
ATOM   1309  H1  HOH B 430      34.802  34.719  10.868  1.00  0.00      B    H  
ATOM   1310  H2  HOH B 430      33.567  35.606  10.265  1.00  0.00      B    H  
ATOM   1311  O   HOH B 431       8.744  34.142  24.256  1.00  0.00      B    O  
ATOM   1312  H1  HOH B 431       8.356  34.658  25.037  1.00  0.00      B    H  
ATOM   1313  H2  HOH B 431       8.280  34.322  23.382  1.00  0.00      B    H  
ATOM   1314  O   HOH B 432      27.433  18.853   5.503  1.00  0.00      B    O  
ATOM   1315  H1  HOH B 432      27.665  19.065   4.491  1.00  0.00      B    H  
ATOM   1316  H2  HOH B 432      28.239  19.161   6.131  1.00  0.00      B    H  
ATOM   1317  O   HOH B 433       6.219  22.221   6.554  1.00  0.00      B    O  
ATOM   1318  H1  HOH B 433       7.068  21.725   6.313  1.00  0.00      B    H  
ATOM   1319  H2  HOH B 433       5.744  22.586   5.688  1.00  0.00      B    H  
ATOM   1320  O   HOH B 434       8.699  12.007  32.045  1.00  0.00      B    O  
ATOM   1321  H1  HOH B 434       8.426  12.980  32.048  1.00  0.00      B    H  
ATOM   1322  H2  HOH B 434       9.699  11.955  31.855  1.00  0.00      B    H  
ATOM   1323  O   HOH B 435       7.023  11.726   9.059  1.00  0.00      B    O  
ATOM   1324  H1  HOH B 435       6.087  12.036   8.745  1.00  0.00      B    H  
ATOM   1325  H2  HOH B 435       7.343  10.958   8.471  1.00  0.00      B    H  
ATOM   1326  O   HOH B 436       7.519  23.842  19.032  1.00  0.00      B    O  
ATOM   1327  H1  HOH B 436       6.936  23.012  19.038  1.00  0.00      B    H  
ATOM   1328  H2  HOH B 436       6.917  24.626  18.842  1.00  0.00      B    H  
ATOM   1329  O   HOH B 437      30.481  31.256  32.682  1.00  0.00      B    O  
ATOM   1330  H1  HOH B 437      31.422  31.210  32.982  1.00  0.00      B    H  
ATOM   1331  H2  HOH B 437      29.945  31.352  33.540  1.00  0.00      B    H  
ATOM   1332  O   HOH B 438      34.326  19.879  28.120  1.00  0.00      B    O  
ATOM   1333  H1  HOH B 438      34.343  20.192  29.091  1.00  0.00      B    H  
ATOM   1334  H2  HOH B 438      33.575  20.344  27.610  1.00  0.00      B    H  
ATOM   1335  O   HOH B 439      38.843  24.259  27.992  1.00  0.00      B    O  
ATOM   1336  H1  HOH B 439      39.379  25.158  27.896  1.00  0.00      B    H  
ATOM   1337  H2  HOH B 439      38.435  24.095  27.059  1.00  0.00      B    H  
ATOM   1338  O   HOH B 440      22.959   1.889  25.947  1.00  0.00      B    O  
ATOM   1339  H1  HOH B 440      22.092   1.393  25.936  1.00  0.00      B    H  
ATOM   1340  H2  HOH B 440      23.204   2.055  26.876  1.00  0.00      B    H  
ATOM   1341  O   HOH B 441      23.291  19.384  15.825  1.00  0.00      B    O  
ATOM   1342  H1  HOH B 441      23.847  19.293  16.590  1.00  0.00      B    H  
ATOM   1343  H2  HOH B 441      23.648  18.745  15.103  1.00  0.00      B    H  
ATOM   1344  O   HOH B 442       3.618  11.189   6.006  1.00  0.00      B    O  
ATOM   1345  H1  HOH B 442       3.038  12.014   6.321  1.00  0.00      B    H  
ATOM   1346  H2  HOH B 442       4.549  11.564   6.033  1.00  0.00      B    H  
ATOM   1347  O   HOH B 443      20.555   0.523  37.950  1.00  0.00      B    O  
ATOM   1348  H1  HOH B 443      20.510   1.243  37.288  1.00  0.00      B    H  
ATOM   1349  H2  HOH B 443      20.618   0.805  38.913  1.00  0.00      B    H  
ATOM   1350  O   HOH B 444      24.713  27.929   8.715  1.00  0.00      B    O  
ATOM   1351  H1  HOH B 444      25.036  26.974   8.524  1.00  0.00      B    H  
ATOM   1352  H2  HOH B 444      23.824  27.861   9.123  1.00  0.00      B    H  
ATOM   1353  O   HOH B 445      32.290  19.290  32.497  1.00  0.00      B    O  
ATOM   1354  H1  HOH B 445      32.378  19.757  33.401  1.00  0.00      B    H  
ATOM   1355  H2  HOH B 445      32.647  18.352  32.560  1.00  0.00      B    H  
ATOM   1356  O   HOH B 446      19.769  37.295  20.762  1.00  0.00      B    O  
ATOM   1357  H1  HOH B 446      19.315  36.394  21.030  1.00  0.00      B    H  
ATOM   1358  H2  HOH B 446      19.215  37.648  20.010  1.00  0.00      B    H  
ATOM   1359  O   HOH B 447      26.109  15.733  37.663  1.00  0.00      B    O  
ATOM   1360  H1  HOH B 447      26.419  16.679  37.780  1.00  0.00      B    H  
ATOM   1361  H2  HOH B 447      25.555  15.682  36.853  1.00  0.00      B    H  
ATOM   1362  O   HOH B 448      29.175  12.288   0.431  1.00  0.00      B    O  
ATOM   1363  H1  HOH B 448      29.907  13.008   0.294  1.00  0.00      B    H  
ATOM   1364  H2  HOH B 448      28.347  12.552  -0.130  1.00  0.00      B    H  
ATOM   1365  O   HOH B 449       7.205  12.468  18.217  1.00  0.00      B    O  
ATOM   1366  H1  HOH B 449       7.961  12.169  18.826  1.00  0.00      B    H  
ATOM   1367  H2  HOH B 449       7.469  12.123  17.352  1.00  0.00      B    H  
ATOM   1368  O   HOH B 450      10.748  33.667  16.656  1.00  0.00      B    O  
ATOM   1369  H1  HOH B 450      11.613  33.462  16.221  1.00  0.00      B    H  
ATOM   1370  H2  HOH B 450      10.091  32.865  16.454  1.00  0.00      B    H  
ATOM   1371  O   HOH B 451       7.213  37.831   3.434  1.00  0.00      B    O  
ATOM   1372  H1  HOH B 451       7.851  37.328   2.901  1.00  0.00      B    H  
ATOM   1373  H2  HOH B 451       6.431  38.080   2.853  1.00  0.00      B    H  
ATOM   1374  O   HOH B 452      18.343  34.807  21.773  1.00  0.00      B    O  
ATOM   1375  H1  HOH B 452      17.644  35.403  22.265  1.00  0.00      B    H  
ATOM   1376  H2  HOH B 452      18.973  34.335  22.404  1.00  0.00      B    H  
ATOM   1377  O   HOH B 453      25.371   2.382   6.771  1.00  0.00      B    O  
ATOM   1378  H1  HOH B 453      25.973   1.585   7.005  1.00  0.00      B    H  
ATOM   1379  H2  HOH B 453      24.396   2.150   6.973  1.00  0.00      B    H  
ATOM   1380  O   HOH B 454      26.134   1.588  24.014  1.00  0.00      B    O  
ATOM   1381  H1  HOH B 454      26.692   1.653  24.860  1.00  0.00      B    H  
ATOM   1382  H2  HOH B 454      25.153   1.686  24.293  1.00  0.00      B    H  
ATOM   1383  O   HOH B 455       0.394   7.071  10.687  1.00  0.00      B    O  
ATOM   1384  H1  HOH B 455       0.935   6.212  10.499  1.00  0.00      B    H  
ATOM   1385  H2  HOH B 455      -0.613   6.836  10.847  1.00  0.00      B    H  
ATOM   1386  O   HOH B 456      36.941   6.290  21.805  1.00  0.00      B    O  
ATOM   1387  H1  HOH B 456      36.673   6.696  22.711  1.00  0.00      B    H  
ATOM   1388  H2  HOH B 456      36.961   7.058  21.110  1.00  0.00      B    H  
ATOM   1389  O   HOH B 457       3.029  24.007   5.496  1.00  0.00      B    O  
ATOM   1390  H1  HOH B 457       2.472  23.189   5.390  1.00  0.00      B    H  
ATOM   1391  H2  HOH B 457       2.432  24.766   5.745  1.00  0.00      B    H  
ATOM   1392  O   HOH B 458       5.549  22.053  35.499  1.00  0.00      B    O  
ATOM   1393  H1  HOH B 458       4.971  21.239  35.830  1.00  0.00      B    H  
ATOM   1394  H2  HOH B 458       5.466  22.171  34.537  1.00  0.00      B    H  
ATOM   1395  O   HOH B 459       2.059   4.922  13.627  1.00  0.00      B    O  
ATOM   1396  H1  HOH B 459       2.749   5.017  14.369  1.00  0.00      B    H  
ATOM   1397  H2  HOH B 459       1.710   5.848  13.432  1.00  0.00      B    H  
ATOM   1398  O   HOH B 460      22.612  22.885   3.280  1.00  0.00      B    O  
ATOM   1399  H1  HOH B 460      23.229  22.818   2.520  1.00  0.00      B    H  
ATOM   1400  H2  HOH B 460      21.658  22.969   3.025  1.00  0.00      B    H  
ATOM   1401  O   HOH B 461       9.668   7.958  30.828  1.00  0.00      B    O  
ATOM   1402  H1  HOH B 461       9.073   8.758  30.644  1.00  0.00      B    H  
ATOM   1403  H2  HOH B 461       9.962   7.880  31.797  1.00  0.00      B    H  
ATOM   1404  O   HOH B 462      29.259  26.902  33.676  1.00  0.00      B    O  
ATOM   1405  H1  HOH B 462      29.771  26.974  32.811  1.00  0.00      B    H  
ATOM   1406  H2  HOH B 462      28.423  26.425  33.417  1.00  0.00      B    H  
ATOM   1407  O   HOH B 463       0.288  12.232  35.266  1.00  0.00      B    O  
ATOM   1408  H1  HOH B 463      -0.133  12.483  34.362  1.00  0.00      B    H  
ATOM   1409  H2  HOH B 463       0.129  11.275  35.470  1.00  0.00      B    H  
ATOM   1410  O   HOH B 464      20.457  11.952  28.777  1.00  0.00      B    O  
ATOM   1411  H1  HOH B 464      20.226  11.662  27.839  1.00  0.00      B    H  
ATOM   1412  H2  HOH B 464      20.893  12.836  28.742  1.00  0.00      B    H  
ATOM   1413  O   HOH B 465       0.754  14.638  38.589  1.00  0.00      B    O  
ATOM   1414  H1  HOH B 465       1.697  14.792  38.223  1.00  0.00      B    H  
ATOM   1415  H2  HOH B 465       0.209  15.441  38.300  1.00  0.00      B    H  
ATOM   1416  O   HOH B 466      18.618  10.167  14.272  1.00  0.00      B    O  
ATOM   1417  H1  HOH B 466      18.969  10.797  14.967  1.00  0.00      B    H  
ATOM   1418  H2  HOH B 466      18.733  10.664  13.357  1.00  0.00      B    H  
ATOM   1419  O   HOH B 467       2.762  28.240  16.316  1.00  0.00      B    O  
ATOM   1420  H1  HOH B 467       2.910  27.314  15.930  1.00  0.00      B    H  
ATOM   1421  H2  HOH B 467       1.756  28.423  16.152  1.00  0.00      B    H  
ATOM   1422  O   HOH B 468       1.671  32.568  26.051  1.00  0.00      B    O  
ATOM   1423  H1  HOH B 468       1.975  33.089  25.277  1.00  0.00      B    H  
ATOM   1424  H2  HOH B 468       2.211  31.673  26.174  1.00  0.00      B    H  
ATOM   1425  O   HOH B 469      28.203  22.606   2.510  1.00  0.00      B    O  
ATOM   1426  H1  HOH B 469      28.395  22.991   1.587  1.00  0.00      B    H  
ATOM   1427  H2  HOH B 469      27.469  23.190   2.943  1.00  0.00      B    H  
ATOM   1428  O   HOH B 470      25.173  17.736  20.906  1.00  0.00      B    O  
ATOM   1429  H1  HOH B 470      25.768  18.329  21.441  1.00  0.00      B    H  
ATOM   1430  H2  HOH B 470      24.600  18.322  20.316  1.00  0.00      B    H  
ATOM   1431  O   HOH B 471      22.356  34.485  35.918  1.00  0.00      B    O  
ATOM   1432  H1  HOH B 471      23.108  34.407  35.224  1.00  0.00      B    H  
ATOM   1433  H2  HOH B 471      22.526  33.742  36.607  1.00  0.00      B    H  
ATOM   1434  O   HOH B 472       6.921  27.362   9.333  1.00  0.00      B    O  
ATOM   1435  H1  HOH B 472       7.757  26.970   9.819  1.00  0.00      B    H  
ATOM   1436  H2  HOH B 472       7.177  27.986   8.581  1.00  0.00      B    H  
ATOM   1437  O   HOH B 473      15.359  37.947  29.861  1.00  0.00      B    O  
ATOM   1438  H1  HOH B 473      16.236  38.001  30.427  1.00  0.00      B    H  
ATOM   1439  H2  HOH B 473      14.679  38.665  30.229  1.00  0.00      B    H  
ATOM   1440  O   HOH B 474      31.577  31.325  27.169  1.00  0.00      B    O  
ATOM   1441  H1  HOH B 474      32.551  31.163  27.456  1.00  0.00      B    H  
ATOM   1442  H2  HOH B 474      31.257  30.501  26.700  1.00  0.00      B    H  
ATOM   1443  O   HOH B 475      12.461  31.912   2.632  1.00  0.00      B    O  
ATOM   1444  H1  HOH B 475      12.587  31.328   3.470  1.00  0.00      B    H  
ATOM   1445  H2  HOH B 475      11.522  31.841   2.302  1.00  0.00      B    H  
ATOM   1446  O   HOH B 476      10.233  28.623  16.388  1.00  0.00      B    O  
ATOM   1447  H1  HOH B 476      10.775  28.259  15.567  1.00  0.00      B    H  
ATOM   1448  H2  HOH B 476       9.875  27.843  16.950  1.00  0.00      B    H  
ATOM   1449  O   HOH B 477      14.324  20.571  38.929  1.00  0.00      B    O  
ATOM   1450  H1  HOH B 477      14.344  19.607  38.625  1.00  0.00      B    H  
ATOM   1451  H2  HOH B 477      14.619  21.096  38.108  1.00  0.00      B    H  
ATOM   1452  O   HOH B 478      18.324  12.312  39.032  1.00  0.00      B    O  
ATOM   1453  H1  HOH B 478      19.177  12.143  38.518  1.00  0.00      B    H  
ATOM   1454  H2  HOH B 478      17.560  12.685  38.443  1.00  0.00      B    H  
ATOM   1455  O   HOH B 479      25.115   8.553  18.436  1.00  0.00      B    O  
ATOM   1456  H1  HOH B 479      25.705   8.679  19.199  1.00  0.00      B    H  
ATOM   1457  H2  HOH B 479      25.522   7.855  17.800  1.00  0.00      B    H  
ATOM   1458  O   HOH B 480       8.467  35.726  30.747  1.00  0.00      B    O  
ATOM   1459  H1  HOH B 480       7.627  35.872  30.213  1.00  0.00      B    H  
ATOM   1460  H2  HOH B 480       9.242  35.578  30.147  1.00  0.00      B    H  
ATOM   1461  O   HOH B 481      15.245   5.507  14.520  1.00  0.00      B    O  
ATOM   1462  H1  HOH B 481      15.712   6.340  14.862  1.00  0.00      B    H  
ATOM   1463  H2  HOH B 481      14.209   5.641  14.472  1.00  0.00      B    H  
ATOM   1464  O   HOH B 482      34.721  23.882  37.584  1.00  0.00      B    O  
ATOM   1465  H1  HOH B 482      34.581  24.895  37.818  1.00  0.00      B    H  
ATOM   1466  H2  HOH B 482      35.558  23.795  37.062  1.00  0.00      B    H  
ATOM   1467  O   HOH B 483      20.132  28.650   7.751  1.00  0.00      B    O  
ATOM   1468  H1  HOH B 483      21.071  28.832   7.345  1.00  0.00      B    H  
ATOM   1469  H2  HOH B 483      19.965  27.681   7.967  1.00  0.00      B    H  
ATOM   1470  O   HOH B 484      16.938   4.016  16.249  1.00  0.00      B    O  
ATOM   1471  H1  HOH B 484      17.538   4.754  15.737  1.00  0.00      B    H  
ATOM   1472  H2  HOH B 484      16.017   4.046  15.810  1.00  0.00      B    H  
ATOM   1473  O   HOH B 485      12.783  20.725  12.418  1.00  0.00      B    O  
ATOM   1474  H1  HOH B 485      13.637  21.009  12.818  1.00  0.00      B    H  
ATOM   1475  H2  HOH B 485      12.812  21.005  11.427  1.00  0.00      B    H  
ATOM   1476  O   HOH B 486      31.040  14.237   0.221  1.00  0.00      B    O  
ATOM   1477  H1  HOH B 486      32.039  14.181   0.490  1.00  0.00      B    H  
ATOM   1478  H2  HOH B 486      31.077  15.028  -0.408  1.00  0.00      B    H  
ATOM   1479  O   HOH B 487      19.431  30.402  33.663  1.00  0.00      B    O  
ATOM   1480  H1  HOH B 487      18.942  29.644  33.131  1.00  0.00      B    H  
ATOM   1481  H2  HOH B 487      18.752  31.131  33.929  1.00  0.00      B    H  
ATOM   1482  O   HOH B 488      27.895   5.483  31.837  1.00  0.00      B    O  
ATOM   1483  H1  HOH B 488      28.318   6.335  31.549  1.00  0.00      B    H  
ATOM   1484  H2  HOH B 488      28.531   4.700  31.701  1.00  0.00      B    H  
ATOM   1485  O   HOH B 489      36.583   9.880   8.837  1.00  0.00      B    O  
ATOM   1486  H1  HOH B 489      36.977   9.225   8.157  1.00  0.00      B    H  
ATOM   1487  H2  HOH B 489      37.014  10.782   8.595  1.00  0.00      B    H  
ATOM   1488  O   HOH B 490      23.257  38.466   8.867  1.00  0.00      B    O  
ATOM   1489  H1  HOH B 490      22.704  38.449   9.754  1.00  0.00      B    H  
ATOM   1490  H2  HOH B 490      24.209  38.011   9.115  1.00  0.00      B    H  
ATOM   1491  O   HOH B 491      37.134  13.287  21.697  1.00  0.00      B    O  
ATOM   1492  H1  HOH B 491      36.977  13.693  22.594  1.00  0.00      B    H  
ATOM   1493  H2  HOH B 491      38.059  12.983  21.735  1.00  0.00      B    H  
ATOM   1494  O   HOH B 492       5.739  26.170  23.260  1.00  0.00      B    O  
ATOM   1495  H1  HOH B 492       5.570  25.767  24.195  1.00  0.00      B    H  
ATOM   1496  H2  HOH B 492       4.956  25.844  22.663  1.00  0.00      B    H  
ATOM   1497  O   HOH B 493      14.916  33.316  20.383  1.00  0.00      B    O  
ATOM   1498  H1  HOH B 493      14.316  32.939  19.582  1.00  0.00      B    H  
ATOM   1499  H2  HOH B 493      14.300  33.976  20.884  1.00  0.00      B    H  
ATOM   1500  O   HOH B 494      24.222  19.729  19.269  1.00  0.00      B    O  
ATOM   1501  H1  HOH B 494      24.869  19.175  18.715  1.00  0.00      B    H  
ATOM   1502  H2  HOH B 494      23.301  19.434  19.017  1.00  0.00      B    H  
ATOM   1503  O   HOH B 495      25.900  36.542   2.776  1.00  0.00      B    O  
ATOM   1504  H1  HOH B 495      25.587  36.033   1.958  1.00  0.00      B    H  
ATOM   1505  H2  HOH B 495      25.625  35.857   3.440  1.00  0.00      B    H  
ATOM   1506  O   HOH B 496      13.394  37.246   9.529  1.00  0.00      B    O  
ATOM   1507  H1  HOH B 496      13.538  36.823  10.472  1.00  0.00      B    H  
ATOM   1508  H2  HOH B 496      14.207  36.900   8.987  1.00  0.00      B    H  
ATOM   1509  O   HOH B 497      35.821  24.874  25.411  1.00  0.00      B    O  
ATOM   1510  H1  HOH B 497      36.810  25.115  25.604  1.00  0.00      B    H  
ATOM   1511  H2  HOH B 497      35.781  24.134  24.690  1.00  0.00      B    H  
ATOM   1512  O   HOH B 498      36.717   3.164  17.259  1.00  0.00      B    O  
ATOM   1513  H1  HOH B 498      37.189   2.441  16.702  1.00  0.00      B    H  
ATOM   1514  H2  HOH B 498      37.445   3.746  17.599  1.00  0.00      B    H  
ATOM   1515  O   HOH B 499       1.382  11.113  20.566  1.00  0.00      B    O  
ATOM   1516  H1  HOH B 499       0.804  11.323  21.383  1.00  0.00      B    H  
ATOM   1517  H2  HOH B 499       1.952  11.928  20.319  1.00  0.00      B    H  
ATOM   1518  O   HOH B 500      20.856  36.361  11.343  1.00  0.00      B    O  
ATOM   1519  H1  HOH B 500      20.137  36.241  10.629  1.00  0.00      B    H  
ATOM   1520  H2  HOH B 500      21.442  37.119  11.073  1.00  0.00      B    H  
ATOM   1521  O   HOH B 501      18.881  21.281  35.832  1.00  0.00      B    O  
ATOM   1522  H1  HOH B 501      18.526  21.993  36.534  1.00  0.00      B    H  
ATOM   1523  H2  HOH B 501      18.167  21.280  35.094  1.00  0.00      B    H  
ATOM   1524  O   HOH B 502       1.545  21.967  12.139  1.00  0.00      B    O  
ATOM   1525  H1  HOH B 502       0.753  21.608  12.677  1.00  0.00      B    H  
ATOM   1526  H2  HOH B 502       1.460  21.720  11.204  1.00  0.00      B    H  
ATOM   1527  O   HOH B 503       6.280   4.352  21.192  1.00  0.00      B    O  
ATOM   1528  H1  HOH B 503       5.356   4.717  21.093  1.00  0.00      B    H  
ATOM   1529  H2  HOH B 503       6.868   5.086  20.816  1.00  0.00      B    H  
ATOM   1530  O   HOH B 504      33.934  18.752   6.872  1.00  0.00      B    O  
ATOM   1531  H1  HOH B 504      33.090  18.783   6.298  1.00  0.00      B    H  
ATOM   1532  H2  HOH B 504      34.060  19.651   7.399  1.00  0.00      B    H  
ATOM   1533  O   HOH B 505      21.842   9.152  29.889  1.00  0.00      B    O  
ATOM   1534  H1  HOH B 505      21.452   9.115  28.939  1.00  0.00      B    H  
ATOM   1535  H2  HOH B 505      21.612   8.247  30.276  1.00  0.00      B    H  
ATOM   1536  O   HOH B 506      38.352  19.451  25.616  1.00  0.00      B    O  
ATOM   1537  H1  HOH B 506      38.038  18.763  26.345  1.00  0.00      B    H  
ATOM   1538  H2  HOH B 506      37.617  19.632  24.982  1.00  0.00      B    H  
ATOM   1539  O   HOH B 507      14.499   1.001  31.953  1.00  0.00      B    O  
ATOM   1540  H1  HOH B 507      15.503   1.129  31.863  1.00  0.00      B    H  
ATOM   1541  H2  HOH B 507      14.129   1.994  31.910  1.00  0.00      B    H  
ATOM   1542  O   HOH B 508      22.959  20.021   0.456  1.00  0.00      B    O  
ATOM   1543  H1  HOH B 508      22.166  20.604   0.554  1.00  0.00      B    H  
ATOM   1544  H2  HOH B 508      22.692  19.333  -0.230  1.00  0.00      B    H  
ATOM   1545  O   HOH B 509      19.514  36.860  29.700  1.00  0.00      B    O  
ATOM   1546  H1  HOH B 509      20.137  36.015  29.805  1.00  0.00      B    H  
ATOM   1547  H2  HOH B 509      18.694  36.738  30.240  1.00  0.00      B    H  
ATOM   1548  O   HOH B 510      27.024  33.946  30.685  1.00  0.00      B    O  
ATOM   1549  H1  HOH B 510      26.112  34.045  31.090  1.00  0.00      B    H  
ATOM   1550  H2  HOH B 510      26.922  34.117  29.709  1.00  0.00      B    H  
ATOM   1551  O   HOH B 511      21.400  32.602   0.753  1.00  0.00      B    O  
ATOM   1552  H1  HOH B 511      22.386  32.784   0.526  1.00  0.00      B    H  
ATOM   1553  H2  HOH B 511      21.234  32.969   1.669  1.00  0.00      B    H  
ATOM   1554  O   HOH B 512      38.910  20.900  16.672  1.00  0.00      B    O  
ATOM   1555  H1  HOH B 512      38.436  20.667  17.493  1.00  0.00      B    H  
ATOM   1556  H2  HOH B 512      39.619  21.607  16.866  1.00  0.00      B    H  
ATOM   1557  O   HOH B 513      15.858   1.516  19.682  1.00  0.00      B    O  
ATOM   1558  H1  HOH B 513      15.897   0.614  20.127  1.00  0.00      B    H  
ATOM   1559  H2  HOH B 513      15.558   1.458  18.701  1.00  0.00      B    H  
ATOM   1560  O   HOH B 514      35.453   9.510  33.645  1.00  0.00      B    O  
ATOM   1561  H1  HOH B 514      35.044   8.613  33.446  1.00  0.00      B    H  
ATOM   1562  H2  HOH B 514      35.643   9.616  34.637  1.00  0.00      B    H  
ATOM   1563  O   HOH B 515      29.870  27.623   4.764  1.00  0.00      B    O  
ATOM   1564  H1  HOH B 515      29.270  28.387   5.018  1.00  0.00      B    H  
ATOM   1565  H2  HOH B 515      30.842  27.864   4.604  1.00  0.00      B    H  
ATOM   1566  O   HOH B 516       9.213   8.641  12.618  1.00  0.00      B    O  
ATOM   1567  H1  HOH B 516       9.938   9.282  12.954  1.00  0.00      B    H  
ATOM   1568  H2  HOH B 516       8.537   9.281  12.114  1.00  0.00      B    H  
ATOM   1569  O   HOH B 517       4.588   7.564   0.336  1.00  0.00      B    O  
ATOM   1570  H1  HOH B 517       4.523   8.405   0.917  1.00  0.00      B    H  
ATOM   1571  H2  HOH B 517       4.301   7.959  -0.576  1.00  0.00      B    H  
ATOM   1572  O   HOH B 518      37.097  28.657  29.702  1.00  0.00      B    O  
ATOM   1573  H1  HOH B 518      37.772  28.813  28.917  1.00  0.00      B    H  
ATOM   1574  H2  HOH B 518      37.639  28.684  30.536  1.00  0.00      B    H  
ATOM   1575  O   HOH B 519       3.187  20.574  15.348  1.00  0.00      B    O  
ATOM   1576  H1  HOH B 519       3.600  20.385  16.274  1.00  0.00      B    H  
ATOM   1577  H2  HOH B 519       2.664  21.442  15.440  1.00  0.00      B    H  
ATOM   1578  O   HOH B 520       5.115  36.145   6.858  1.00  0.00      B    O  
ATOM   1579  H1  HOH B 520       4.810  37.128   6.831  1.00  0.00      B    H  
ATOM   1580  H2  HOH B 520       4.514  35.615   7.420  1.00  0.00      B    H  
ATOM   1581  O   HOH B 521       3.090  38.704  23.720  1.00  0.00      B    O  
ATOM   1582  H1  HOH B 521       3.655  38.297  22.922  1.00  0.00      B    H  
ATOM   1583  H2  HOH B 521       2.758  39.632  23.426  1.00  0.00      B    H  
ATOM   1584  O   HOH B 522       6.078  14.121  11.032  1.00  0.00      B    O  
ATOM   1585  H1  HOH B 522       6.470  13.910  10.129  1.00  0.00      B    H  
ATOM   1586  H2  HOH B 522       5.144  13.723  11.120  1.00  0.00      B    H  
ATOM   1587  O   HOH B 523      16.925  39.154  12.246  1.00  0.00      B    O  
ATOM   1588  H1  HOH B 523      17.550  38.362  12.463  1.00  0.00      B    H  
ATOM   1589  H2  HOH B 523      17.053  39.424  11.272  1.00  0.00      B    H  
ATOM   1590  O   HOH B 524      31.455  35.605  29.566  1.00  0.00      B    O  
ATOM   1591  H1  HOH B 524      32.269  35.121  29.171  1.00  0.00      B    H  
ATOM   1592  H2  HOH B 524      31.088  35.053  30.294  1.00  0.00      B    H  
ATOM   1593  O   HOH B 525       9.129   7.207  17.146  1.00  0.00      B    O  
ATOM   1594  H1  HOH B 525       9.015   6.369  16.580  1.00  0.00      B    H  
ATOM   1595  H2  HOH B 525      10.153   7.351  17.403  1.00  0.00      B    H  
ATOM   1596  O   HOH B 526      28.904  21.937  14.839  1.00  0.00      B    O  
ATOM   1597  H1  HOH B 526      28.761  22.858  15.177  1.00  0.00      B    H  
ATOM   1598  H2  HOH B 526      28.121  21.323  15.058  1.00  0.00      B    H  
ATOM   1599  O   HOH B 527      11.512  20.559  38.054  1.00  0.00      B    O  
ATOM   1600  H1  HOH B 527      12.451  20.623  38.498  1.00  0.00      B    H  
ATOM   1601  H2  HOH B 527      11.023  21.416  38.320  1.00  0.00      B    H  
ATOM   1602  O   HOH B 528      10.677  14.793   6.623  1.00  0.00      B    O  
ATOM   1603  H1  HOH B 528      11.722  14.567   6.708  1.00  0.00      B    H  
ATOM   1604  H2  HOH B 528      10.160  14.001   6.955  1.00  0.00      B    H  
ATOM   1605  O   HOH B 529       6.623  23.371  10.604  1.00  0.00      B    O  
ATOM   1606  H1  HOH B 529       7.058  23.318  11.456  1.00  0.00      B    H  
ATOM   1607  H2  HOH B 529       5.719  23.860  10.761  1.00  0.00      B    H  
ATOM   1608  O   HOH B 530      15.811  25.963   6.631  1.00  0.00      B    O  
ATOM   1609  H1  HOH B 530      16.080  25.249   5.996  1.00  0.00      B    H  
ATOM   1610  H2  HOH B 530      16.450  26.064   7.429  1.00  0.00      B    H  
ATOM   1611  O   HOH B 531      38.535  29.691  27.210  1.00  0.00      B    O  
ATOM   1612  H1  HOH B 531      38.080  28.785  27.144  1.00  0.00      B    H  
ATOM   1613  H2  HOH B 531      39.389  29.650  26.714  1.00  0.00      B    H  
ATOM   1614  O   HOH B 532      15.297  38.403  24.021  1.00  0.00      B    O  
ATOM   1615  H1  HOH B 532      14.982  38.152  24.962  1.00  0.00      B    H  
ATOM   1616  H2  HOH B 532      16.052  39.049  24.082  1.00  0.00      B    H  
ATOM   1617  O   HOH B 533      26.063   0.217  38.843  1.00  0.00      B    O  
ATOM   1618  H1  HOH B 533      25.647  -0.478  38.210  1.00  0.00      B    H  
ATOM   1619  H2  HOH B 533      25.370   0.696  39.393  1.00  0.00      B    H  
ATOM   1620  O   HOH B 534      27.261   1.772  32.727  1.00  0.00      B    O  
ATOM   1621  H1  HOH B 534      26.263   1.823  32.606  1.00  0.00      B    H  
ATOM   1622  H2  HOH B 534      27.636   0.862  32.450  1.00  0.00      B    H  
ATOM   1623  O   HOH B 535      11.754   6.655   7.571  1.00  0.00      B    O  
ATOM   1624  H1  HOH B 535      11.664   6.764   6.602  1.00  0.00      B    H  
ATOM   1625  H2  HOH B 535      12.333   5.883   7.880  1.00  0.00      B    H  
ATOM   1626  O   HOH B 536       9.338  12.156  23.329  1.00  0.00      B    O  
ATOM   1627  H1  HOH B 536       8.382  12.268  23.699  1.00  0.00      B    H  
ATOM   1628  H2  HOH B 536       9.685  13.109  23.048  1.00  0.00      B    H  
ATOM   1629  O   HOH B 537      24.251  25.864   2.895  1.00  0.00      B    O  
ATOM   1630  H1  HOH B 537      23.454  26.374   2.491  1.00  0.00      B    H  
ATOM   1631  H2  HOH B 537      23.870  25.363   3.649  1.00  0.00      B    H  
ATOM   1632  O   HOH B 538       3.851  10.622  24.635  1.00  0.00      B    O  
ATOM   1633  H1  HOH B 538       4.747  10.224  24.958  1.00  0.00      B    H  
ATOM   1634  H2  HOH B 538       4.049  11.491  24.162  1.00  0.00      B    H  
ATOM   1635  O   HOH B 539      32.140   3.898  30.427  1.00  0.00      B    O  
ATOM   1636  H1  HOH B 539      32.740   3.144  30.635  1.00  0.00      B    H  
ATOM   1637  H2  HOH B 539      31.737   4.228  31.299  1.00  0.00      B    H  
ATOM   1638  O   HOH B 540      38.314  38.256  18.372  1.00  0.00      B    O  
ATOM   1639  H1  HOH B 540      39.094  37.687  18.646  1.00  0.00      B    H  
ATOM   1640  H2  HOH B 540      37.818  38.513  19.202  1.00  0.00      B    H  
ATOM   1641  O   HOH B 541      20.002  33.560  23.502  1.00  0.00      B    O  
ATOM   1642  H1  HOH B 541      20.256  34.444  24.012  1.00  0.00      B    H  
ATOM   1643  H2  HOH B 541      20.442  32.772  23.974  1.00  0.00      B    H  
ATOM   1644  O   HOH B 542      36.471  16.502  25.393  1.00  0.00      B    O  
ATOM   1645  H1  HOH B 542      36.633  17.223  26.127  1.00  0.00      B    H  
ATOM   1646  H2  HOH B 542      37.111  16.673  24.627  1.00  0.00      B    H  
ATOM   1647  O   HOH B 543      24.249  22.548  14.704  1.00  0.00      B    O  
ATOM   1648  H1  HOH B 543      24.542  21.873  13.951  1.00  0.00      B    H  
ATOM   1649  H2  HOH B 543      23.339  22.186  14.970  1.00  0.00      B    H  
ATOM   1650  O   HOH B 544      10.531   3.682   1.397  1.00  0.00      B    O  
ATOM   1651  H1  HOH B 544      10.044   3.875   0.539  1.00  0.00      B    H  
ATOM   1652  H2  HOH B 544      10.627   2.660   1.392  1.00  0.00      B    H  
ATOM   1653  O   HOH B 545      35.601  32.719  38.325  1.00  0.00      B    O  
ATOM   1654  H1  HOH B 545      36.130  33.391  38.867  1.00  0.00      B    H  
ATOM   1655  H2  HOH B 545      36.218  31.870  38.372  1.00  0.00      B    H  
ATOM   1656  O   HOH B 546       4.265  16.104   1.563  1.00  0.00      B    O  
ATOM   1657  H1  HOH B 546       4.903  15.870   2.296  1.00  0.00      B    H  
ATOM   1658  H2  HOH B 546       3.499  16.503   2.055  1.00  0.00      B    H  
ATOM   1659  O   HOH B 547      27.673   2.156  28.915  1.00  0.00      B    O  
ATOM   1660  H1  HOH B 547      26.884   2.714  29.140  1.00  0.00      B    H  
ATOM   1661  H2  HOH B 547      28.459   2.605  29.204  1.00  0.00      B    H  
ATOM   1662  O   HOH B 548       5.772  13.363  27.995  1.00  0.00      B    O  
ATOM   1663  H1  HOH B 548       5.835  14.353  27.710  1.00  0.00      B    H  
ATOM   1664  H2  HOH B 548       6.720  12.989  27.980  1.00  0.00      B    H  
ATOM   1665  O   HOH B 549      14.029  30.508   0.721  1.00  0.00      B    O  
ATOM   1666  H1  HOH B 549      13.469  30.926   1.498  1.00  0.00      B    H  
ATOM   1667  H2  HOH B 549      14.891  30.254   1.139  1.00  0.00      B    H  
ATOM   1668  O   HOH B 550      23.316   9.354  27.159  1.00  0.00      B    O  
ATOM   1669  H1  HOH B 550      23.436   8.399  27.338  1.00  0.00      B    H  
ATOM   1670  H2  HOH B 550      22.322   9.566  27.165  1.00  0.00      B    H  
ATOM   1671  O   HOH B 551       1.578  31.423  21.302  1.00  0.00      B    O  
ATOM   1672  H1  HOH B 551       2.515  31.744  21.522  1.00  0.00      B    H  
ATOM   1673  H2  HOH B 551       1.713  30.529  20.828  1.00  0.00      B    H  
ATOM   1674  O   HOH B 552      34.113   1.787  25.468  1.00  0.00      B    O  
ATOM   1675  H1  HOH B 552      33.618   1.380  26.242  1.00  0.00      B    H  
ATOM   1676  H2  HOH B 552      35.036   1.376  25.449  1.00  0.00      B    H  
ATOM   1677  O   HOH B 553      29.006   7.667   5.215  1.00  0.00      B    O  
ATOM   1678  H1  HOH B 553      29.621   8.196   5.845  1.00  0.00      B    H  
ATOM   1679  H2  HOH B 553      29.526   7.173   4.510  1.00  0.00      B    H  
ATOM   1680  O   HOH B 554      22.171  38.745  34.087  1.00  0.00      B    O  
ATOM   1681  H1  HOH B 554      22.852  38.262  33.534  1.00  0.00      B    H  
ATOM   1682  H2  HOH B 554      21.397  39.005  33.419  1.00  0.00      B    H  
ATOM   1683  O   HOH B 555       6.850  16.606  35.519  1.00  0.00      B    O  
ATOM   1684  H1  HOH B 555       6.720  16.965  34.599  1.00  0.00      B    H  
ATOM   1685  H2  HOH B 555       6.718  17.396  36.160  1.00  0.00      B    H  
ATOM   1686  O   HOH B 556      22.800  36.240  19.453  1.00  0.00      B    O  
ATOM   1687  H1  HOH B 556      22.679  36.156  20.482  1.00  0.00      B    H  
ATOM   1688  H2  HOH B 556      22.055  36.835  19.054  1.00  0.00      B    H  
ATOM   1689  O   HOH B 557      20.130   7.169   1.104  1.00  0.00      B    O  
ATOM   1690  H1  HOH B 557      19.646   6.497   0.511  1.00  0.00      B    H  
ATOM   1691  H2  HOH B 557      20.929   6.711   1.549  1.00  0.00      B    H  
ATOM   1692  O   HOH B 558      18.529  32.627  18.744  1.00  0.00      B    O  
ATOM   1693  H1  HOH B 558      19.457  32.744  18.329  1.00  0.00      B    H  
ATOM   1694  H2  HOH B 558      18.566  32.011  19.565  1.00  0.00      B    H  
ATOM   1695  O   HOH B 559      19.469   9.418  35.523  1.00  0.00      B    O  
ATOM   1696  H1  HOH B 559      19.014   8.726  36.087  1.00  0.00      B    H  
ATOM   1697  H2  HOH B 559      20.253   8.954  35.082  1.00  0.00      B    H  
ATOM   1698  O   HOH B 560      17.761  19.687  27.259  1.00  0.00      B    O  
ATOM   1699  H1  HOH B 560      18.248  19.444  28.094  1.00  0.00      B    H  
ATOM   1700  H2  HOH B 560      17.782  18.935  26.552  1.00  0.00      B    H  
ATOM   1701  O   HOH B 561       8.201  20.858  37.831  1.00  0.00      B    O  
ATOM   1702  H1  HOH B 561       8.162  21.360  36.944  1.00  0.00      B    H  
ATOM   1703  H2  HOH B 561       9.185  20.590  37.933  1.00  0.00      B    H  
ATOM   1704  O   HOH B 562      33.090   7.620  17.873  1.00  0.00      B    O  
ATOM   1705  H1  HOH B 562      33.841   7.642  17.218  1.00  0.00      B    H  
ATOM   1706  H2  HOH B 562      33.173   8.432  18.435  1.00  0.00      B    H  
ATOM   1707  O   HOH B 563      33.882   7.306  36.928  1.00  0.00      B    O  
ATOM   1708  H1  HOH B 563      34.281   6.590  37.526  1.00  0.00      B    H  
ATOM   1709  H2  HOH B 563      33.200   7.753  37.499  1.00  0.00      B    H  
ATOM   1710  O   HOH B 564       4.579  34.277   1.346  1.00  0.00      B    O  
ATOM   1711  H1  HOH B 564       4.690  34.902   2.123  1.00  0.00      B    H  
ATOM   1712  H2  HOH B 564       3.911  34.676   0.771  1.00  0.00      B    H  
ATOM   1713  O   HOH B 565      13.011  26.712   8.659  1.00  0.00      B    O  
ATOM   1714  H1  HOH B 565      14.003  27.005   8.896  1.00  0.00      B    H  
ATOM   1715  H2  HOH B 565      12.636  26.225   9.470  1.00  0.00      B    H  
ATOM   1716  O   HOH B 566      18.946  37.442  13.194  1.00  0.00      B    O  
ATOM   1717  H1  HOH B 566      19.504  38.164  13.621  1.00  0.00      B    H  
ATOM   1718  H2  HOH B 566      19.454  36.936  12.501  1.00  0.00      B    H  
ATOM   1719  O   HOH B 567      27.587  31.910  26.749  1.00  0.00      B    O  
ATOM   1720  H1  HOH B 567      28.387  32.416  27.039  1.00  0.00      B    H  
ATOM   1721  H2  HOH B 567      27.837  31.443  25.906  1.00  0.00      B    H  
ATOM   1722  O   HOH B 568       8.886  35.179  18.355  1.00  0.00      B    O  
ATOM   1723  H1  HOH B 568       9.535  34.706  17.706  1.00  0.00      B    H  
ATOM   1724  H2  HOH B 568       9.231  35.066  19.295  1.00  0.00      B    H  
ATOM   1725  O   HOH B 569       4.152  25.590  35.310  1.00  0.00      B    O  
ATOM   1726  H1  HOH B 569       4.805  25.237  36.043  1.00  0.00      B    H  
ATOM   1727  H2  HOH B 569       3.231  25.355  35.582  1.00  0.00      B    H  
ATOM   1728  O   HOH B 570       4.717  38.361  21.539  1.00  0.00      B    O  
ATOM   1729  H1  HOH B 570       4.397  38.491  20.596  1.00  0.00      B    H  
ATOM   1730  H2  HOH B 570       5.243  37.495  21.611  1.00  0.00      B    H  
ATOM   1731  O   HOH B 571      37.279   0.583  37.183  1.00  0.00      B    O  
ATOM   1732  H1  HOH B 571      37.630   0.672  38.164  1.00  0.00      B    H  
ATOM   1733  H2  HOH B 571      37.105  -0.420  37.058  1.00  0.00      B    H  
ATOM   1734  O   HOH B 572      19.969  13.923  13.125  1.00  0.00      B    O  
ATOM   1735  H1  HOH B 572      19.895  13.096  13.677  1.00  0.00      B    H  
ATOM   1736  H2  HOH B 572      19.259  14.636  13.387  1.00  0.00      B    H  
ATOM   1737  O   HOH B 573      23.873  -0.003  13.298  1.00  0.00      B    O  
ATOM   1738  H1  HOH B 573      24.026  -0.604  14.177  1.00  0.00      B    H  
ATOM   1739  H2  HOH B 573      24.349   0.845  13.522  1.00  0.00      B    H  
ATOM   1740  O   HOH B 574      23.675  35.287   1.652  1.00  0.00      B    O  
ATOM   1741  H1  HOH B 574      23.514  35.656   2.562  1.00  0.00      B    H  
ATOM   1742  H2  HOH B 574      23.455  36.026   1.040  1.00  0.00      B    H  
ATOM   1743  O   HOH B 575      17.762  24.635   8.770  1.00  0.00      B    O  
ATOM   1744  H1  HOH B 575      16.901  24.481   9.276  1.00  0.00      B    H  
ATOM   1745  H2  HOH B 575      17.965  23.825   8.155  1.00  0.00      B    H  
ATOM   1746  O   HOH B 576       7.009  22.227  29.662  1.00  0.00      B    O  
ATOM   1747  H1  HOH B 576       7.182  22.281  28.665  1.00  0.00      B    H  
ATOM   1748  H2  HOH B 576       6.934  23.199  30.000  1.00  0.00      B    H  
ATOM   1749  O   HOH B 577      11.241  35.035  23.260  1.00  0.00      B    O  
ATOM   1750  H1  HOH B 577      10.435  34.568  23.703  1.00  0.00      B    H  
ATOM   1751  H2  HOH B 577      11.510  35.894  23.802  1.00  0.00      B    H  
ATOM   1752  O   HOH B 578      11.963  37.091  20.350  1.00  0.00      B    O  
ATOM   1753  H1  HOH B 578      11.407  37.926  20.464  1.00  0.00      B    H  
ATOM   1754  H2  HOH B 578      11.355  36.288  20.541  1.00  0.00      B    H  
ATOM   1755  O   HOH B 579       1.231  36.494  18.564  1.00  0.00      B    O  
ATOM   1756  H1  HOH B 579       1.314  35.920  19.346  1.00  0.00      B    H  
ATOM   1757  H2  HOH B 579       1.533  35.963  17.781  1.00  0.00      B    H  
ATOM   1758  O   HOH B 580      13.534  10.762  20.437  1.00  0.00      B    O  
ATOM   1759  H1  HOH B 580      12.816  10.763  19.700  1.00  0.00      B    H  
ATOM   1760  H2  HOH B 580      13.060  11.049  21.255  1.00  0.00      B    H  
ATOM   1761  O   HOH B 581       6.512  18.821  26.800  1.00  0.00      B    O  
ATOM   1762  H1  HOH B 581       5.833  19.604  26.671  1.00  0.00      B    H  
ATOM   1763  H2  HOH B 581       7.184  18.765  26.010  1.00  0.00      B    H  
ATOM   1764  O   HOH B 582      12.129   5.196  17.034  1.00  0.00      B    O  
ATOM   1765  H1  HOH B 582      12.853   4.553  17.519  1.00  0.00      B    H  
ATOM   1766  H2  HOH B 582      11.904   5.941  17.654  1.00  0.00      B    H  
ATOM   1767  O   HOH B 583       4.458  35.965   4.155  1.00  0.00      B    O  
ATOM   1768  H1  HOH B 583       4.758  36.168   5.115  1.00  0.00      B    H  
ATOM   1769  H2  HOH B 583       4.246  36.796   3.682  1.00  0.00      B    H  
ATOM   1770  O   HOH B 584      10.370  20.275  34.059  1.00  0.00      B    O  
ATOM   1771  H1  HOH B 584      10.647  20.079  33.119  1.00  0.00      B    H  
ATOM   1772  H2  HOH B 584       9.483  20.684  34.014  1.00  0.00      B    H  
ATOM   1773  O   HOH B 585       3.957  33.825  20.062  1.00  0.00      B    O  
ATOM   1774  H1  HOH B 585       3.998  33.054  20.657  1.00  0.00      B    H  
ATOM   1775  H2  HOH B 585       3.314  33.615  19.286  1.00  0.00      B    H  
ATOM   1776  O   HOH B 586      27.023  15.638   4.866  1.00  0.00      B    O  
ATOM   1777  H1  HOH B 586      26.921  16.682   4.990  1.00  0.00      B    H  
ATOM   1778  H2  HOH B 586      26.395  15.340   4.131  1.00  0.00      B    H  
ATOM   1779  O   HOH B 587      17.496  25.032  19.771  1.00  0.00      B    O  
ATOM   1780  H1  HOH B 587      18.371  25.076  19.266  1.00  0.00      B    H  
ATOM   1781  H2  HOH B 587      17.650  24.858  20.754  1.00  0.00      B    H  
ATOM   1782  O   HOH B 588       3.532  37.325  10.906  1.00  0.00      B    O  
ATOM   1783  H1  HOH B 588       4.562  37.368  10.927  1.00  0.00      B    H  
ATOM   1784  H2  HOH B 588       3.236  37.706  10.046  1.00  0.00      B    H  
ATOM   1785  O   HOH B 589       3.963  12.057  32.776  1.00  0.00      B    O  
ATOM   1786  H1  HOH B 589       4.426  12.054  33.691  1.00  0.00      B    H  
ATOM   1787  H2  HOH B 589       4.226  11.201  32.359  1.00  0.00      B    H  
ATOM   1788  O   HOH B 590       9.085   6.102  37.610  1.00  0.00      B    O  
ATOM   1789  H1  HOH B 590       9.030   5.112  37.800  1.00  0.00      B    H  
ATOM   1790  H2  HOH B 590       8.106   6.498  37.450  1.00  0.00      B    H  
ATOM   1791  O   HOH B 591      12.628  25.450  11.244  1.00  0.00      B    O  
ATOM   1792  H1  HOH B 591      11.984  24.627  11.061  1.00  0.00      B    H  
ATOM   1793  H2  HOH B 591      13.116  25.311  12.089  1.00  0.00      B    H  
ATOM   1794  O   HOH B 592      19.055  18.185   7.619  1.00  0.00      B    O  
ATOM   1795  H1  HOH B 592      18.965  17.505   8.362  1.00  0.00      B    H  
ATOM   1796  H2  HOH B 592      20.004  18.167   7.320  1.00  0.00      B    H  
ATOM   1797  O   HOH B 593      15.214  22.019  24.484  1.00  0.00      B    O  
ATOM   1798  H1  HOH B 593      14.939  21.459  23.673  1.00  0.00      B    H  
ATOM   1799  H2  HOH B 593      16.062  22.476  24.211  1.00  0.00      B    H  
ATOM   1800  O   HOH B 594       5.790  36.895  16.167  1.00  0.00      B    O  
ATOM   1801  H1  HOH B 594       4.774  36.865  16.258  1.00  0.00      B    H  
ATOM   1802  H2  HOH B 594       6.043  37.330  15.274  1.00  0.00      B    H  
ATOM   1803  O   HOH B 595      33.667  11.019   8.624  1.00  0.00      B    O  
ATOM   1804  H1  HOH B 595      34.633  11.392   8.558  1.00  0.00      B    H  
ATOM   1805  H2  HOH B 595      33.760  10.119   9.111  1.00  0.00      B    H  
ATOM   1806  O   HOH B 596      20.747  36.063  34.545  1.00  0.00      B    O  
ATOM   1807  H1  HOH B 596      20.905  37.023  34.586  1.00  0.00      B    H  
ATOM   1808  H2  HOH B 596      21.296  35.580  35.225  1.00  0.00      B    H  
ATOM   1809  O   HOH B 597       2.378  34.558  17.097  1.00  0.00      B    O  
ATOM   1810  H1  HOH B 597       2.904  33.846  16.448  1.00  0.00      B    H  
ATOM   1811  H2  HOH B 597       1.986  34.038  17.841  1.00  0.00      B    H  
ATOM   1812  O   HOH B 598      13.050  33.383  33.651  1.00  0.00      B    O  
ATOM   1813  H1  HOH B 598      12.443  32.937  34.265  1.00  0.00      B    H  
ATOM   1814  H2  HOH B 598      12.495  33.811  32.938  1.00  0.00      B    H  
ATOM   1815  O   HOH B 599      10.505  31.392  14.223  1.00  0.00      B    O  
ATOM   1816  H1  HOH B 599      10.273  32.399  13.946  1.00  0.00      B    H  
ATOM   1817  H2  HOH B 599       9.648  30.982  14.485  1.00  0.00      B    H  
ATOM   1818  O   HOH B 600       4.241  38.208   3.011  1.00  0.00      B    O  
ATOM   1819  H1  HOH B 600       3.760  39.050   2.703  1.00  0.00      B    H  
ATOM   1820  H2  HOH B 600       4.732  37.940   2.117  1.00  0.00      B    H  
ATOM   1821  O   HOH B 601      27.400   9.655  23.940  1.00  0.00      B    O  
ATOM   1822  H1  HOH B 601      26.779  10.058  24.649  1.00  0.00      B    H  
ATOM   1823  H2  HOH B 601      26.742   9.372  23.292  1.00  0.00      B    H  
ATOM   1824  O   HOH B 602       4.286   3.908  12.028  1.00  0.00      B    O  
ATOM   1825  H1  HOH B 602       3.520   3.913  12.729  1.00  0.00      B    H  
ATOM   1826  H2  HOH B 602       4.555   2.885  11.969  1.00  0.00      B    H  
ATOM   1827  O   HOH B 603       7.549  15.217  12.967  1.00  0.00      B    O  
ATOM   1828  H1  HOH B 603       7.029  14.945  12.142  1.00  0.00      B    H  
ATOM   1829  H2  HOH B 603       8.584  15.253  12.763  1.00  0.00      B    H  
ATOM   1830  O   HOH B 604       2.890  17.186   5.266  1.00  0.00      B    O  
ATOM   1831  H1  HOH B 604       2.223  17.320   6.006  1.00  0.00      B    H  
ATOM   1832  H2  HOH B 604       2.459  17.365   4.377  1.00  0.00      B    H  
ATOM   1833  O   HOH B 605      33.355  35.477  25.330  1.00  0.00      B    O  
ATOM   1834  H1  HOH B 605      32.685  36.017  24.793  1.00  0.00      B    H  
ATOM   1835  H2  HOH B 605      33.583  36.073  26.103  1.00  0.00      B    H  
ATOM   1836  O   HOH B 606      10.250  35.043  20.684  1.00  0.00      B    O  
ATOM   1837  H1  HOH B 606      10.091  34.063  20.486  1.00  0.00      B    H  
ATOM   1838  H2  HOH B 606      10.364  35.048  21.710  1.00  0.00      B    H  
ATOM   1839  O   HOH B 607      38.802   6.930   1.698  1.00  0.00      B    O  
ATOM   1840  H1  HOH B 607      38.823   6.805   0.706  1.00  0.00      B    H  
ATOM   1841  H2  HOH B 607      39.747   6.998   1.993  1.00  0.00      B    H  
ATOM   1842  O   HOH B 608      12.822   1.101   5.660  1.00  0.00      B    O  
ATOM   1843  H1  HOH B 608      12.980   0.734   6.587  1.00  0.00      B    H  
ATOM   1844  H2  HOH B 608      12.235   1.916   5.840  1.00  0.00      B    H  
ATOM   1845  O   HOH B 609      20.135  32.675   7.099  1.00  0.00      B    O  
ATOM   1846  H1  HOH B 609      20.298  32.265   8.006  1.00  0.00      B    H  
ATOM   1847  H2  HOH B 609      21.063  32.713   6.689  1.00  0.00      B    H  
ATOM   1848  O   HOH B 610      38.949  38.005  31.295  1.00  0.00      B    O  
ATOM   1849  H1  HOH B 610      38.993  38.483  30.406  1.00  0.00      B    H  
ATOM   1850  H2  HOH B 610      38.122  38.214  31.746  1.00  0.00      B    H  
ATOM   1851  O   HOH B 611      33.470  38.938   7.911  1.00  0.00      B    O  
ATOM   1852  H1  HOH B 611      32.751  38.846   7.215  1.00  0.00      B    H  
ATOM   1853  H2  HOH B 611      34.351  38.905   7.451  1.00  0.00      B    H  
ATOM   1854  O   HOH B 612      16.277  13.672  27.745  1.00  0.00      B    O  
ATOM   1855  H1  HOH B 612      15.478  13.222  27.424  1.00  0.00      B    H  
ATOM   1856  H2  HOH B 612      15.905  14.344  28.468  1.00  0.00      B    H  
ATOM   1857  O   HOH B 613      29.715  17.609  31.410  1.00  0.00      B    O  
ATOM   1858  H1  HOH B 613      30.026  18.312  32.061  1.00  0.00      B    H  
ATOM   1859  H2  HOH B 613      28.967  17.125  31.878  1.00  0.00      B    H  
ATOM   1860  O   HOH B 614      16.172   8.292  36.954  1.00  0.00      B    O  
ATOM   1861  H1  HOH B 614      17.108   8.077  37.245  1.00  0.00      B    H  
ATOM   1862  H2  HOH B 614      15.896   9.218  37.321  1.00  0.00      B    H  
ATOM   1863  O   HOH B 615      11.879  30.475   7.469  1.00  0.00      B    O  
ATOM   1864  H1  HOH B 615      11.243  31.301   7.280  1.00  0.00      B    H  
ATOM   1865  H2  HOH B 615      12.581  30.826   8.106  1.00  0.00      B    H  
ATOM   1866  O   HOH B 616       1.391  20.045  27.125  1.00  0.00      B    O  
ATOM   1867  H1  HOH B 616       1.503  19.049  27.395  1.00  0.00      B    H  
ATOM   1868  H2  HOH B 616       0.632  20.119  26.487  1.00  0.00      B    H  
ATOM   1869  O   HOH B 617      12.326   5.092   3.191  1.00  0.00      B    O  
ATOM   1870  H1  HOH B 617      13.095   4.463   3.228  1.00  0.00      B    H  
ATOM   1871  H2  HOH B 617      11.715   4.676   2.518  1.00  0.00      B    H  
ATOM   1872  O   HOH B 618      16.498   9.700  23.387  1.00  0.00      B    O  
ATOM   1873  H1  HOH B 618      16.840   8.807  23.731  1.00  0.00      B    H  
ATOM   1874  H2  HOH B 618      15.715  10.033  23.969  1.00  0.00      B    H  
ATOM   1875  O   HOH B 619       9.794   4.203   4.401  1.00  0.00      B    O  
ATOM   1876  H1  HOH B 619       9.046   3.581   4.134  1.00  0.00      B    H  
ATOM   1877  H2  HOH B 619      10.383   4.341   3.580  1.00  0.00      B    H  
ATOM   1878  O   HOH B 620      21.099  19.827  32.730  1.00  0.00      B    O  
ATOM   1879  H1  HOH B 620      22.087  19.895  32.422  1.00  0.00      B    H  
ATOM   1880  H2  HOH B 620      20.506  20.524  32.231  1.00  0.00      B    H  
ATOM   1881  O   HOH B 621      17.486  23.892  24.838  1.00  0.00      B    O  
ATOM   1882  H1  HOH B 621      18.372  23.481  25.008  1.00  0.00      B    H  
ATOM   1883  H2  HOH B 621      17.111  24.073  25.727  1.00  0.00      B    H  
ATOM   1884  O   HOH B 622      19.063  27.969  36.067  1.00  0.00      B    O  
ATOM   1885  H1  HOH B 622      18.877  27.566  36.960  1.00  0.00      B    H  
ATOM   1886  H2  HOH B 622      19.703  28.722  36.203  1.00  0.00      B    H  
ATOM   1887  O   HOH B 623      11.968   7.638  18.246  1.00  0.00      B    O  
ATOM   1888  H1  HOH B 623      12.887   7.996  17.912  1.00  0.00      B    H  
ATOM   1889  H2  HOH B 623      12.073   7.730  19.268  1.00  0.00      B    H  
ATOM   1890  O   HOH B 624      33.298  22.329   0.212  1.00  0.00      B    O  
ATOM   1891  H1  HOH B 624      32.373  22.589   0.444  1.00  0.00      B    H  
ATOM   1892  H2  HOH B 624      33.770  22.977  -0.455  1.00  0.00      B    H  
ATOM   1893  O   HOH B 625      13.981  11.908  28.283  1.00  0.00      B    O  
ATOM   1894  H1  HOH B 625      13.427  12.495  28.860  1.00  0.00      B    H  
ATOM   1895  H2  HOH B 625      14.249  11.091  28.846  1.00  0.00      B    H  
ATOM   1896  O   HOH B 626      30.471   6.935   2.783  1.00  0.00      B    O  
ATOM   1897  H1  HOH B 626      30.881   7.865   2.820  1.00  0.00      B    H  
ATOM   1898  H2  HOH B 626      29.933   6.916   1.984  1.00  0.00      B    H  
ATOM   1899  O   HOH B 627      24.157  26.117  16.386  1.00  0.00      B    O  
ATOM   1900  H1  HOH B 627      24.164  25.103  16.687  1.00  0.00      B    H  
ATOM   1901  H2  HOH B 627      25.158  26.396  16.314  1.00  0.00      B    H  
ATOM   1902  O   HOH B 628      24.603   8.531  32.965  1.00  0.00      B    O  
ATOM   1903  H1  HOH B 628      23.993   9.319  33.149  1.00  0.00      B    H  
ATOM   1904  H2  HOH B 628      24.855   8.229  33.914  1.00  0.00      B    H  
ATOM   1905  O   HOH B 629       7.462   3.057  23.523  1.00  0.00      B    O  
ATOM   1906  H1  HOH B 629       7.156   3.631  22.749  1.00  0.00      B    H  
ATOM   1907  H2  HOH B 629       6.791   2.297  23.584  1.00  0.00      B    H  
ATOM   1908  O   HOH B 630      18.712  31.326   0.327  1.00  0.00      B    O  
ATOM   1909  H1  HOH B 630      19.722  31.254   0.248  1.00  0.00      B    H  
ATOM   1910  H2  HOH B 630      18.436  32.300   0.265  1.00  0.00      B    H  
ATOM   1911  O   HOH B 631      27.800  21.664  34.487  1.00  0.00      B    O  
ATOM   1912  H1  HOH B 631      26.995  22.202  34.094  1.00  0.00      B    H  
ATOM   1913  H2  HOH B 631      28.664  22.210  34.338  1.00  0.00      B    H  
ATOM   1914  O   HOH B 632      38.538  17.270   8.848  1.00  0.00      B    O  
ATOM   1915  H1  HOH B 632      38.420  16.418   9.350  1.00  0.00      B    H  
ATOM   1916  H2  HOH B 632      37.674  17.791   9.012  1.00  0.00      B    H  
ATOM   1917  O   HOH B 633       9.943  22.540  27.819  1.00  0.00      B    O  
ATOM   1918  H1  HOH B 633       9.728  22.489  26.889  1.00  0.00      B    H  
ATOM   1919  H2  HOH B 633      10.335  23.447  27.946  1.00  0.00      B    H  
ATOM   1920  O   HOH B 634       7.711  22.209  21.857  1.00  0.00      B    O  
ATOM   1921  H1  HOH B 634       8.276  21.627  21.210  1.00  0.00      B    H  
ATOM   1922  H2  HOH B 634       8.249  23.078  22.134  1.00  0.00      B    H  
ATOM   1923  O   HOH B 635      27.222  10.647  37.450  1.00  0.00      B    O  
ATOM   1924  H1  HOH B 635      26.521  10.233  36.835  1.00  0.00      B    H  
ATOM   1925  H2  HOH B 635      27.058  11.652  37.500  1.00  0.00      B    H  
ATOM   1926  O   HOH B 636      18.328   1.955  13.543  1.00  0.00      B    O  
ATOM   1927  H1  HOH B 636      18.993   1.670  14.189  1.00  0.00      B    H  
ATOM   1928  H2  HOH B 636      17.874   1.197  13.137  1.00  0.00      B    H  
ATOM   1929  O   HOH B 637      11.374   8.428  25.862  1.00  0.00      B    O  
ATOM   1930  H1  HOH B 637      11.456   8.403  26.877  1.00  0.00      B    H  
ATOM   1931  H2  HOH B 637      10.433   8.489  25.538  1.00  0.00      B    H  
ATOM   1932  O   HOH B 638      20.444  15.250   2.047  1.00  0.00      B    O  
ATOM   1933  H1  HOH B 638      21.173  15.894   2.383  1.00  0.00      B    H  
ATOM   1934  H2  HOH B 638      20.546  14.407   2.632  1.00  0.00      B    H  
ATOM   1935  O   HOH B 639       2.423  23.979  33.068  1.00  0.00      B    O  
ATOM   1936  H1  HOH B 639       1.719  24.642  32.841  1.00  0.00      B    H  
ATOM   1937  H2  HOH B 639       2.947  23.817  32.220  1.00  0.00      B    H  
ATOM   1938  O   HOH B 640       1.400  14.047  15.113  1.00  0.00      B    O  
ATOM   1939  H1  HOH B 640       1.918  14.806  15.569  1.00  0.00      B    H  
ATOM   1940  H2  HOH B 640       0.742  13.618  15.808  1.00  0.00      B    H  
ATOM   1941  O   HOH B 641       9.749  37.061  38.345  1.00  0.00      B    O  
ATOM   1942  H1  HOH B 641       9.126  36.809  37.584  1.00  0.00      B    H  
ATOM   1943  H2  HOH B 641      10.639  36.641  38.146  1.00  0.00      B    H  
ATOM   1944  O   HOH B 642       2.203   4.837  10.165  1.00  0.00      B    O  
ATOM   1945  H1  HOH B 642       2.719   4.279  10.825  1.00  0.00      B    H  
ATOM   1946  H2  HOH B 642       2.827   5.374   9.530  1.00  0.00      B    H  
ATOM   1947  O   HOH B 643      27.874  19.955   3.028  1.00  0.00      B    O  
ATOM   1948  H1  HOH B 643      27.891  20.955   2.918  1.00  0.00      B    H  
ATOM   1949  H2  HOH B 643      27.129  19.587   2.501  1.00  0.00      B    H  
ATOM   1950  O   HOH B 644       4.947  17.265  17.327  1.00  0.00      B    O  
ATOM   1951  H1  HOH B 644       5.492  16.805  16.622  1.00  0.00      B    H  
ATOM   1952  H2  HOH B 644       5.340  16.942  18.198  1.00  0.00      B    H  
ATOM   1953  O   HOH B 645       6.182  36.462  29.356  1.00  0.00      B    O  
ATOM   1954  H1  HOH B 645       5.645  37.053  29.935  1.00  0.00      B    H  
ATOM   1955  H2  HOH B 645       6.638  37.136  28.710  1.00  0.00      B    H  
ATOM   1956  O   HOH B 646       9.932  31.130   9.838  1.00  0.00      B    O  
ATOM   1957  H1  HOH B 646       9.163  31.314  10.469  1.00  0.00      B    H  
ATOM   1958  H2  HOH B 646      10.368  30.211  10.114  1.00  0.00      B    H  
ATOM   1959  O   HOH B 647      37.338  29.279  20.385  1.00  0.00      B    O  
ATOM   1960  H1  HOH B 647      36.871  30.094  20.031  1.00  0.00      B    H  
ATOM   1961  H2  HOH B 647      37.931  28.793  19.618  1.00  0.00      B    H  
ATOM   1962  O   HOH B 648      29.792  19.138  27.905  1.00  0.00      B    O  
ATOM   1963  H1  HOH B 648      29.555  19.532  27.031  1.00  0.00      B    H  
ATOM   1964  H2  HOH B 648      28.994  18.635  28.327  1.00  0.00      B    H  
ATOM   1965  O   HOH B 649       7.964  14.044  35.231  1.00  0.00      B    O  
ATOM   1966  H1  HOH B 649       8.630  14.037  34.438  1.00  0.00      B    H  
ATOM   1967  H2  HOH B 649       7.677  14.990  35.353  1.00  0.00      B    H  
ATOM   1968  O   HOH B 650      34.632  34.889   5.007  1.00  0.00      B    O  
ATOM   1969  H1  HOH B 650      33.756  35.170   5.390  1.00  0.00      B    H  
ATOM   1970  H2  HOH B 650      35.058  34.345   5.730  1.00  0.00      B    H  
ATOM   1971  O   HOH B 651      14.402  20.018  33.257  1.00  0.00      B    O  
ATOM   1972  H1  HOH B 651      15.045  19.901  34.065  1.00  0.00      B    H  
ATOM   1973  H2  HOH B 651      13.741  19.237  33.283  1.00  0.00      B    H  
ATOM   1974  O   HOH B 652      31.107  14.242  36.264  1.00  0.00      B    O  
ATOM   1975  H1  HOH B 652      30.601  15.121  36.401  1.00  0.00      B    H  
ATOM   1976  H2  HOH B 652      30.553  13.496  36.671  1.00  0.00      B    H  
ATOM   1977  O   HOH B 653      32.379  22.071  28.111  1.00  0.00      B    O  
ATOM   1978  H1  HOH B 653      33.243  22.407  27.818  1.00  0.00      B    H  
ATOM   1979  H2  HOH B 653      32.361  21.893  29.134  1.00  0.00      B    H  
ATOM   1980  O   HOH B 654       6.610   1.385  27.664  1.00  0.00      B    O  
ATOM   1981  H1  HOH B 654       5.790   0.901  27.267  1.00  0.00      B    H  
ATOM   1982  H2  HOH B 654       6.234   2.012  28.334  1.00  0.00      B    H  
ATOM   1983  O   HOH B 655       0.465   0.265   2.989  1.00  0.00      B    O  
ATOM   1984  H1  HOH B 655       1.217   0.823   2.706  1.00  0.00      B    H  
ATOM   1985  H2  HOH B 655       0.753  -0.702   2.944  1.00  0.00      B    H  
ATOM   1986  O   HOH B 656      27.618  12.842  31.141  1.00  0.00      B    O  
ATOM   1987  H1  HOH B 656      27.875  11.859  31.388  1.00  0.00      B    H  
ATOM   1988  H2  HOH B 656      28.229  13.339  31.774  1.00  0.00      B    H  
ATOM   1989  O   HOH B 657      20.459   0.791  25.760  1.00  0.00      B    O  
ATOM   1990  H1  HOH B 657      19.673   0.917  25.196  1.00  0.00      B    H  
ATOM   1991  H2  HOH B 657      20.321  -0.032  26.351  1.00  0.00      B    H  
ATOM   1992  O   HOH B 658      30.358  16.717   8.646  1.00  0.00      B    O  
ATOM   1993  H1  HOH B 658      30.280  15.708   8.798  1.00  0.00      B    H  
ATOM   1994  H2  HOH B 658      31.302  16.878   8.419  1.00  0.00      B    H  
ATOM   1995  O   HOH B 659      20.532  17.664  20.476  1.00  0.00      B    O  
ATOM   1996  H1  HOH B 659      20.581  16.750  20.023  1.00  0.00      B    H  
ATOM   1997  H2  HOH B 659      19.579  17.846  20.700  1.00  0.00      B    H  
ATOM   1998  O   HOH B 660       9.274   0.252   0.170  1.00  0.00      B    O  
ATOM   1999  H1  HOH B 660       9.844   0.611   0.880  1.00  0.00      B    H  
ATOM   2000  H2  HOH B 660       9.530  -0.694  -0.121  1.00  0.00      B    H  
ATOM   2001  O   HOH B 661      22.958  34.833  28.544  1.00  0.00      B    O  
ATOM   2002  H1  HOH B 661      23.757  34.269  28.734  1.00  0.00      B    H  
ATOM   2003  H2  HOH B 661      23.338  35.759  28.367  1.00  0.00      B    H  
ATOM   2004  O   HOH B 662       3.111  31.853   0.646  1.00  0.00      B    O  
ATOM   2005  H1  HOH B 662       3.790  31.287   0.206  1.00  0.00      B    H  
ATOM   2006  H2  HOH B 662       3.638  32.547   1.127  1.00  0.00      B    H  
ATOM   2007  O   HOH B 663       2.308   0.559  34.648  1.00  0.00      B    O  
ATOM   2008  H1  HOH B 663       1.300   0.678  34.859  1.00  0.00      B    H  
ATOM   2009  H2  HOH B 663       2.694  -0.222  35.246  1.00  0.00      B    H  
ATOM   2010  O   HOH B 664      38.040  35.650  22.807  1.00  0.00      B    O  
ATOM   2011  H1  HOH B 664      37.388  35.346  23.535  1.00  0.00      B    H  
ATOM   2012  H2  HOH B 664      37.671  35.445  21.903  1.00  0.00      B    H  
ATOM   2013  O   HOH B 665      10.257   4.460  32.376  1.00  0.00      B    O  
ATOM   2014  H1  HOH B 665      10.911   3.705  32.498  1.00  0.00      B    H  
ATOM   2015  H2  HOH B 665       9.882   4.412  31.437  1.00  0.00      B    H  
ATOM   2016  O   HOH B 666      13.771  27.323  27.274  1.00  0.00      B    O  
ATOM   2017  H1  HOH B 666      13.855  26.378  27.576  1.00  0.00      B    H  
ATOM   2018  H2  HOH B 666      12.813  27.580  27.167  1.00  0.00      B    H  
ATOM   2019  O   HOH B 667      19.838  15.507  30.294  1.00  0.00      B    O  
ATOM   2020  H1  HOH B 667      19.015  15.898  30.773  1.00  0.00      B    H  
ATOM   2021  H2  HOH B 667      20.026  14.713  30.855  1.00  0.00      B    H  
ATOM   2022  O   HOH B 668      38.693  21.350  13.813  1.00  0.00      B    O  
ATOM   2023  H1  HOH B 668      38.346  22.300  13.770  1.00  0.00      B    H  
ATOM   2024  H2  HOH B 668      38.603  20.921  14.724  1.00  0.00      B    H  
ATOM   2025  O   HOH B 669       1.616  34.590  23.608  1.00  0.00      B    O  
ATOM   2026  H1  HOH B 669       1.864  35.290  24.320  1.00  0.00      B    H  
ATOM   2027  H2  HOH B 669       0.714  34.922  23.216  1.00  0.00      B    H  
ATOM   2028  O   HOH B 670      24.959   3.651  10.863  1.00  0.00      B    O  
ATOM   2029  H1  HOH B 670      24.672   4.295  11.563  1.00  0.00      B    H  
ATOM   2030  H2  HOH B 670      25.051   4.175  10.031  1.00  0.00      B    H  
ATOM   2031  O   HOH B 671       4.132  20.552  27.557  1.00  0.00      B    O  
ATOM   2032  H1  HOH B 671       4.216  20.250  28.533  1.00  0.00      B    H  
ATOM   2033  H2  HOH B 671       3.119  20.424  27.336  1.00  0.00      B    H  
ATOM   2034  O   HOH B 672      29.551  16.523  25.913  1.00  0.00      B    O  
ATOM   2035  H1  HOH B 672      28.828  16.792  25.297  1.00  0.00      B    H  
ATOM   2036  H2  HOH B 672      30.305  17.170  25.773  1.00  0.00      B    H  
ATOM   2037  O   HOH B 673      38.558  18.273  15.578  1.00  0.00      B    O  
ATOM   2038  H1  HOH B 673      37.685  17.755  15.600  1.00  0.00      B    H  
ATOM   2039  H2  HOH B 673      38.381  19.010  16.306  1.00  0.00      B    H  
ATOM   2040  O   HOH B 674      32.654  36.477   9.096  1.00  0.00      B    O  
ATOM   2041  H1  HOH B 674      31.793  36.729   9.536  1.00  0.00      B    H  
ATOM   2042  H2  HOH B 674      33.008  37.339   8.665  1.00  0.00      B    H  
ATOM   2043  O   HOH B 675      19.127   8.759  17.970  1.00  0.00      B    O  
ATOM   2044  H1  HOH B 675      19.385   8.597  18.947  1.00  0.00      B    H  
ATOM   2045  H2  HOH B 675      19.476   7.961  17.477  1.00  0.00      B    H  
ATOM   2046  O   HOH B 676      32.372  25.350  34.595  1.00  0.00      B    O  
ATOM   2047  H1  HOH B 676      31.944  26.246  34.683  1.00  0.00      B    H  
ATOM   2048  H2  HOH B 676      33.148  25.361  35.186  1.00  0.00      B    H  
ATOM   2049  O   HOH B 677      24.734  24.575  21.224  1.00  0.00      B    O  
ATOM   2050  H1  HOH B 677      24.915  23.763  20.703  1.00  0.00      B    H  
ATOM   2051  H2  HOH B 677      25.207  24.434  22.100  1.00  0.00      B    H  
ATOM   2052  O   HOH B 678      25.889  22.623  32.931  1.00  0.00      B    O  
ATOM   2053  H1  HOH B 678      24.879  22.824  33.009  1.00  0.00      B    H  
ATOM   2054  H2  HOH B 678      26.166  22.204  32.025  1.00  0.00      B    H  
ATOM   2055  O   HOH B 679      33.172  21.333   4.105  1.00  0.00      B    O  
ATOM   2056  H1  HOH B 679      32.670  22.166   3.729  1.00  0.00      B    H  
ATOM   2057  H2  HOH B 679      32.995  20.594   3.452  1.00  0.00      B    H  
ATOM   2058  O   HOH B 680       5.459  19.445   2.336  1.00  0.00      B    O  
ATOM   2059  H1  HOH B 680       5.679  18.488   2.165  1.00  0.00      B    H  
ATOM   2060  H2  HOH B 680       6.151  20.089   1.897  1.00  0.00      B    H  
ATOM   2061  O   HOH B 681      33.737   7.505  32.661  1.00  0.00      B    O  
ATOM   2062  H1  HOH B 681      32.979   6.928  32.369  1.00  0.00      B    H  
ATOM   2063  H2  HOH B 681      34.528   7.260  32.117  1.00  0.00      B    H  
ATOM   2064  O   HOH B 682      32.609   1.091  10.039  1.00  0.00      B    O  
ATOM   2065  H1  HOH B 682      33.217   1.295  10.797  1.00  0.00      B    H  
ATOM   2066  H2  HOH B 682      33.164   0.731   9.235  1.00  0.00      B    H  
ATOM   2067  O   HOH B 683      17.760   4.939  20.841  1.00  0.00      B    O  
ATOM   2068  H1  HOH B 683      17.629   4.117  20.199  1.00  0.00      B    H  
ATOM   2069  H2  HOH B 683      17.278   5.741  20.394  1.00  0.00      B    H  
ATOM   2070  O   HOH B 684      30.554  25.345  18.417  1.00  0.00      B    O  
ATOM   2071  H1  HOH B 684      29.706  24.830  18.258  1.00  0.00      B    H  
ATOM   2072  H2  HOH B 684      30.747  25.712  17.509  1.00  0.00      B    H  
ATOM   2073  O   HOH B 685      19.092  11.647   9.174  1.00  0.00      B    O  
ATOM   2074  H1  HOH B 685      18.403  12.005   8.486  1.00  0.00      B    H  
ATOM   2075  H2  HOH B 685      19.756  11.079   8.633  1.00  0.00      B    H  
ATOM   2076  O   HOH B 686       7.089  27.096  27.710  1.00  0.00      B    O  
ATOM   2077  H1  HOH B 686       6.944  27.983  28.103  1.00  0.00      B    H  
ATOM   2078  H2  HOH B 686       6.410  26.995  26.950  1.00  0.00      B    H  
ATOM   2079  O   HOH B 687       7.192  10.009   1.966  1.00  0.00      B    O  
ATOM   2080  H1  HOH B 687       6.419  10.672   1.959  1.00  0.00      B    H  
ATOM   2081  H2  HOH B 687       7.813  10.326   1.233  1.00  0.00      B    H  
ATOM   2082  O   HOH B 688      21.657  15.612  35.077  1.00  0.00      B    O  
ATOM   2083  H1  HOH B 688      21.068  16.415  35.224  1.00  0.00      B    H  
ATOM   2084  H2  HOH B 688      21.427  14.953  35.823  1.00  0.00      B    H  
ATOM   2085  O   HOH B 689      20.769  24.272  14.660  1.00  0.00      B    O  
ATOM   2086  H1  HOH B 689      20.835  23.717  15.525  1.00  0.00      B    H  
ATOM   2087  H2  HOH B 689      19.767  24.114  14.380  1.00  0.00      B    H  
ATOM   2088  O   HOH B 690      11.572  27.675   4.000  1.00  0.00      B    O  
ATOM   2089  H1  HOH B 690      12.251  28.422   4.104  1.00  0.00      B    H  
ATOM   2090  H2  HOH B 690      11.341  27.442   4.974  1.00  0.00      B    H  
ATOM   2091  O   HOH B 691      32.427  31.824   1.193  1.00  0.00      B    O  
ATOM   2092  H1  HOH B 691      33.094  32.403   1.667  1.00  0.00      B    H  
ATOM   2093  H2  HOH B 691      31.456  32.037   1.511  1.00  0.00      B    H  
ATOM   2094  O   HOH B 692      21.846  26.397  10.194  1.00  0.00      B    O  
ATOM   2095  H1  HOH B 692      21.538  25.725  10.811  1.00  0.00      B    H  
ATOM   2096  H2  HOH B 692      21.252  26.381   9.355  1.00  0.00      B    H  
ATOM   2097  O   HOH B 693      32.877   5.295  19.216  1.00  0.00      B    O  
ATOM   2098  H1  HOH B 693      33.486   5.402  20.010  1.00  0.00      B    H  
ATOM   2099  H2  HOH B 693      32.862   6.195  18.687  1.00  0.00      B    H  
ATOM   2100  O   HOH B 694      37.199  21.699  28.699  1.00  0.00      B    O  
ATOM   2101  H1  HOH B 694      36.847  21.773  29.672  1.00  0.00      B    H  
ATOM   2102  H2  HOH B 694      36.471  21.758  27.957  1.00  0.00      B    H  
ATOM   2103  O   HOH B 695      20.405  11.409  37.542  1.00  0.00      B    O  
ATOM   2104  H1  HOH B 695      19.928  10.911  36.750  1.00  0.00      B    H  
ATOM   2105  H2  HOH B 695      20.967  10.725  38.020  1.00  0.00      B    H  
ATOM   2106  O   HOH B 696      14.896  12.633   8.124  1.00  0.00      B    O  
ATOM   2107  H1  HOH B 696      14.289  13.299   7.735  1.00  0.00      B    H  
ATOM   2108  H2  HOH B 696      14.743  11.742   7.747  1.00  0.00      B    H  
ATOM   2109  O   HOH B 697      30.792  38.135   5.933  1.00  0.00      B    O  
ATOM   2110  H1  HOH B 697      30.965  39.128   5.896  1.00  0.00      B    H  
ATOM   2111  H2  HOH B 697      30.238  37.838   5.119  1.00  0.00      B    H  
ATOM   2112  O   HOH B 698      34.740   4.560  34.550  1.00  0.00      B    O  
ATOM   2113  H1  HOH B 698      33.755   4.393  34.209  1.00  0.00      B    H  
ATOM   2114  H2  HOH B 698      34.948   4.065  35.440  1.00  0.00      B    H  
ATOM   2115  O   HOH B 699      33.946  21.838  34.930  1.00  0.00      B    O  
ATOM   2116  H1  HOH B 699      33.993  22.465  34.141  1.00  0.00      B    H  
ATOM   2117  H2  HOH B 699      33.051  21.923  35.408  1.00  0.00      B    H  
ATOM   2118  O   HOH B 700      36.193  20.354  11.800  1.00  0.00      B    O  
ATOM   2119  H1  HOH B 700      36.998  19.998  12.328  1.00  0.00      B    H  
ATOM   2120  H2  HOH B 700      35.439  20.502  12.465  1.00  0.00      B    H  
ATOM   2121  O   HOH B 701      34.796  23.310  20.675  1.00  0.00      B    O  
ATOM   2122  H1  HOH B 701      34.231  23.920  20.059  1.00  0.00      B    H  
ATOM   2123  H2  HOH B 701      35.120  22.546  20.149  1.00  0.00      B    H  
ATOM   2124  O   HOH B 702      30.398  29.570   1.153  1.00  0.00      B    O  
ATOM   2125  H1  HOH B 702      30.543  30.563   1.326  1.00  0.00      B    H  
ATOM   2126  H2  HOH B 702      29.386  29.366   1.194  1.00  0.00      B    H  
ATOM   2127  O   HOH B 703      21.761   1.881   5.409  1.00  0.00      B    O  
ATOM   2128  H1  HOH B 703      22.102   1.843   6.359  1.00  0.00      B    H  
ATOM   2129  H2  HOH B 703      20.884   2.379   5.552  1.00  0.00      B    H  
ATOM   2130  O   HOH B 704      34.823  27.898  20.607  1.00  0.00      B    O  
ATOM   2131  H1  HOH B 704      34.059  28.351  20.033  1.00  0.00      B    H  
ATOM   2132  H2  HOH B 704      35.736  28.220  20.369  1.00  0.00      B    H  
ATOM   2133  O   HOH B 705      30.737   4.191  24.968  1.00  0.00      B    O  
ATOM   2134  H1  HOH B 705      29.865   4.145  25.494  1.00  0.00      B    H  
ATOM   2135  H2  HOH B 705      31.001   3.316  24.568  1.00  0.00      B    H  
ATOM   2136  O   HOH B 706      20.464  24.744  31.284  1.00  0.00      B    O  
ATOM   2137  H1  HOH B 706      21.415  25.039  31.343  1.00  0.00      B    H  
ATOM   2138  H2  HOH B 706      20.003  25.201  32.074  1.00  0.00      B    H  
ATOM   2139  O   HOH B 707       9.162  18.479   6.960  1.00  0.00      B    O  
ATOM   2140  H1  HOH B 707      10.117  18.248   6.721  1.00  0.00      B    H  
ATOM   2141  H2  HOH B 707       8.802  17.713   7.507  1.00  0.00      B    H  
ATOM   2142  O   HOH B 708      24.361  34.306   6.348  1.00  0.00      B    O  
ATOM   2143  H1  HOH B 708      23.767  35.101   6.609  1.00  0.00      B    H  
ATOM   2144  H2  HOH B 708      25.042  34.184   7.110  1.00  0.00      B    H  
ATOM   2145  O   HOH B 709      12.239  15.620  20.369  1.00  0.00      B    O  
ATOM   2146  H1  HOH B 709      12.351  16.336  19.667  1.00  0.00      B    H  
ATOM   2147  H2  HOH B 709      12.094  14.743  19.870  1.00  0.00      B    H  
ATOM   2148  O   HOH B 710      23.596  13.427  13.626  1.00  0.00      B    O  
ATOM   2149  H1  HOH B 710      23.837  13.967  12.763  1.00  0.00      B    H  
ATOM   2150  H2  HOH B 710      23.592  12.427  13.430  1.00  0.00      B    H  
ATOM   2151  O   HOH B 711      18.178  17.254  25.818  1.00  0.00      B    O  
ATOM   2152  H1  HOH B 711      19.207  17.266  25.645  1.00  0.00      B    H  
ATOM   2153  H2  HOH B 711      18.007  16.828  26.716  1.00  0.00      B    H  
ATOM   2154  O   HOH B 712      25.255  30.341  38.746  1.00  0.00      B    O  
ATOM   2155  H1  HOH B 712      24.919  29.411  38.625  1.00  0.00      B    H  
ATOM   2156  H2  HOH B 712      26.119  30.189  39.233  1.00  0.00      B    H  
ATOM   2157  O   HOH B 713      30.230  25.087   5.342  1.00  0.00      B    O  
ATOM   2158  H1  HOH B 713      30.022  26.087   5.205  1.00  0.00      B    H  
ATOM   2159  H2  HOH B 713      30.883  24.990   6.104  1.00  0.00      B    H  
ATOM   2160  O   HOH B 714       7.777  36.579  36.495  1.00  0.00      B    O  
ATOM   2161  H1  HOH B 714       7.030  37.169  36.255  1.00  0.00      B    H  
ATOM   2162  H2  HOH B 714       7.907  35.907  35.685  1.00  0.00      B    H  
ATOM   2163  O   HOH B 715      11.061   0.953  29.419  1.00  0.00      B    O  
ATOM   2164  H1  HOH B 715      11.762   1.624  29.243  1.00  0.00      B    H  
ATOM   2165  H2  HOH B 715      10.250   1.214  28.882  1.00  0.00      B    H  
ATOM   2166  O   HOH B 716      23.464  19.689  35.638  1.00  0.00      B    O  
ATOM   2167  H1  HOH B 716      24.333  19.478  35.250  1.00  0.00      B    H  
ATOM   2168  H2  HOH B 716      23.221  19.049  36.358  1.00  0.00      B    H  
ATOM   2169  O   HOH B 717      16.073   1.243   6.718  1.00  0.00      B    O  
ATOM   2170  H1  HOH B 717      15.139   0.999   7.101  1.00  0.00      B    H  
ATOM   2171  H2  HOH B 717      16.123   0.899   5.782  1.00  0.00      B    H  
ATOM   2172  O   HOH B 718      25.761   5.332  15.085  1.00  0.00      B    O  
ATOM   2173  H1  HOH B 718      26.580   4.940  14.626  1.00  0.00      B    H  
ATOM   2174  H2  HOH B 718      25.973   5.627  16.023  1.00  0.00      B    H  
ATOM   2175  O   HOH B 719      37.890   0.536  21.090  1.00  0.00      B    O  
ATOM   2176  H1  HOH B 719      38.662   1.166  20.821  1.00  0.00      B    H  
ATOM   2177  H2  HOH B 719      37.027   0.964  20.733  1.00  0.00      B    H  
ATOM   2178  O   HOH B 720      23.194  11.032  33.999  1.00  0.00      B    O  
ATOM   2179  H1  HOH B 720      23.184  11.702  34.809  1.00  0.00      B    H  
ATOM   2180  H2  HOH B 720      23.284  11.613  33.144  1.00  0.00      B    H  
ATOM   2181  O   HOH B 721      23.881  11.739   0.896  1.00  0.00      B    O  
ATOM   2182  H1  HOH B 721      24.760  11.242   0.911  1.00  0.00      B    H  
ATOM   2183  H2  HOH B 721      24.042  12.562   0.341  1.00  0.00      B    H  
ATOM   2184  O   HOH B 722       7.713  25.287  29.619  1.00  0.00      B    O  
ATOM   2185  H1  HOH B 722       7.593  25.920  28.833  1.00  0.00      B    H  
ATOM   2186  H2  HOH B 722       8.628  25.451  30.011  1.00  0.00      B    H  
ATOM   2187  O   HOH B 723       2.725   1.456   2.089  1.00  0.00      B    O  
ATOM   2188  H1  HOH B 723       2.662   1.507   1.101  1.00  0.00      B    H  
ATOM   2189  H2  HOH B 723       3.134   2.359   2.398  1.00  0.00      B    H  
ATOM   2190  O   HOH B 724      31.500  21.491  36.302  1.00  0.00      B    O  
ATOM   2191  H1  HOH B 724      30.856  22.237  36.565  1.00  0.00      B    H  
ATOM   2192  H2  HOH B 724      31.893  21.008  37.094  1.00  0.00      B    H  
ATOM   2193  O   HOH B 725      34.817  23.141  27.875  1.00  0.00      B    O  
ATOM   2194  H1  HOH B 725      35.077  23.617  28.725  1.00  0.00      B    H  
ATOM   2195  H2  HOH B 725      35.121  23.644  27.056  1.00  0.00      B    H  
ATOM   2196  O   HOH B 726      11.721   2.052  33.306  1.00  0.00      B    O  
ATOM   2197  H1  HOH B 726      12.040   2.270  34.231  1.00  0.00      B    H  
ATOM   2198  H2  HOH B 726      12.535   2.377  32.769  1.00  0.00      B    H  
ATOM   2199  O   HOH B 727       0.536  27.450  38.712  1.00  0.00      B    O  
ATOM   2200  H1  HOH B 727       0.106  26.753  38.051  1.00  0.00      B    H  
ATOM   2201  H2  HOH B 727       0.276  28.373  38.453  1.00  0.00      B    H  
ATOM   2202  O   HOH B 728       2.835  28.147  33.353  1.00  0.00      B    O  
ATOM   2203  H1  HOH B 728       2.981  29.007  32.922  1.00  0.00      B    H  
ATOM   2204  H2  HOH B 728       3.657  27.589  33.166  1.00  0.00      B    H  
ATOM   2205  O   HOH B 729      17.012  17.627  31.096  1.00  0.00      B    O  
ATOM   2206  H1  HOH B 729      17.017  17.569  32.135  1.00  0.00      B    H  
ATOM   2207  H2  HOH B 729      16.752  18.594  30.814  1.00  0.00      B    H  
ATOM   2208  O   HOH B 730      29.230   6.722  39.111  1.00  0.00      B    O  
ATOM   2209  H1  HOH B 730      30.159   6.432  38.867  1.00  0.00      B    H  
ATOM   2210  H2  HOH B 730      29.073   7.489  38.454  1.00  0.00      B    H  
ATOM   2211  O   HOH B 731      26.520  25.476  27.398  1.00  0.00      B    O  
ATOM   2212  H1  HOH B 731      25.965  25.739  28.189  1.00  0.00      B    H  
ATOM   2213  H2  HOH B 731      27.542  25.464  27.681  1.00  0.00      B    H  
ATOM   2214  O   HOH B 732       9.684  17.040   2.587  1.00  0.00      B    O  
ATOM   2215  H1  HOH B 732       9.617  16.487   1.733  1.00  0.00      B    H  
ATOM   2216  H2  HOH B 732       8.718  17.254   2.906  1.00  0.00      B    H  
ATOM   2217  O   HOH B 733      16.002  31.915  24.317  1.00  0.00      B    O  
ATOM   2218  H1  HOH B 733      15.634  31.228  24.892  1.00  0.00      B    H  
ATOM   2219  H2  HOH B 733      16.473  31.492  23.496  1.00  0.00      B    H  
ATOM   2220  O   HOH B 734       4.951  23.815  16.916  1.00  0.00      B    O  
ATOM   2221  H1  HOH B 734       5.366  22.972  16.521  1.00  0.00      B    H  
ATOM   2222  H2  HOH B 734       5.670  24.524  16.993  1.00  0.00      B    H  
ATOM   2223  O   HOH B 735      26.638   2.057  16.112  1.00  0.00      B    O  
ATOM   2224  H1  HOH B 735      25.680   2.322  16.380  1.00  0.00      B    H  
ATOM   2225  H2  HOH B 735      26.653   1.059  15.862  1.00  0.00      B    H  
ATOM   2226  O   HOH B 736      17.596  19.707   3.612  1.00  0.00      B    O  
ATOM   2227  H1  HOH B 736      17.441  18.755   3.813  1.00  0.00      B    H  
ATOM   2228  H2  HOH B 736      18.223  19.673   2.816  1.00  0.00      B    H  
ATOM   2229  O   HOH B 737       0.791   7.552   4.906  1.00  0.00      B    O  
ATOM   2230  H1  HOH B 737       1.144   6.661   4.686  1.00  0.00      B    H  
ATOM   2231  H2  HOH B 737       0.714   7.654   5.951  1.00  0.00      B    H  
ATOM   2232  O   HOH B 738       2.614  16.371  15.940  1.00  0.00      B    O  
ATOM   2233  H1  HOH B 738       2.455  17.255  15.424  1.00  0.00      B    H  
ATOM   2234  H2  HOH B 738       3.397  16.490  16.584  1.00  0.00      B    H  
ATOM   2235  O   HOH B 739       0.307  28.612  10.340  1.00  0.00      B    O  
ATOM   2236  H1  HOH B 739      -0.109  28.029   9.622  1.00  0.00      B    H  
ATOM   2237  H2  HOH B 739       1.209  28.979   9.973  1.00  0.00      B    H  
ATOM   2238  O   HOH B 740       6.803  21.631  24.318  1.00  0.00      B    O  
ATOM   2239  H1  HOH B 740       7.256  20.707  24.342  1.00  0.00      B    H  
ATOM   2240  H2  HOH B 740       7.075  22.031  23.426  1.00  0.00      B    H  
ATOM   2241  O   HOH B 741      33.240  28.622  33.357  1.00  0.00      B    O  
ATOM   2242  H1  HOH B 741      32.491  28.306  34.011  1.00  0.00      B    H  
ATOM   2243  H2  HOH B 741      33.242  29.589  33.250  1.00  0.00      B    H  
ATOM   2244  O   HOH B 742      17.979  11.405  11.688  1.00  0.00      B    O  
ATOM   2245  H1  HOH B 742      18.263  11.686  10.759  1.00  0.00      B    H  
ATOM   2246  H2  HOH B 742      18.077  10.362  11.570  1.00  0.00      B    H  
ATOM   2247  O   HOH B 743       4.596  24.394   7.981  1.00  0.00      B    O  
ATOM   2248  H1  HOH B 743       5.544  24.085   7.788  1.00  0.00      B    H  
ATOM   2249  H2  HOH B 743       4.034  24.297   7.129  1.00  0.00      B    H  
ATOM   2250  O   HOH B 744      14.056  31.695  37.390  1.00  0.00      B    O  
ATOM   2251  H1  HOH B 744      13.781  31.256  38.303  1.00  0.00      B    H  
ATOM   2252  H2  HOH B 744      13.516  31.208  36.638  1.00  0.00      B    H  
ATOM   2253  O   HOH B 745       1.917   3.630  34.716  1.00  0.00      B    O  
ATOM   2254  H1  HOH B 745       2.290   3.523  33.750  1.00  0.00      B    H  
ATOM   2255  H2  HOH B 745       1.685   2.710  35.037  1.00  0.00      B    H  
ATOM   2256  O   HOH B 746      32.797  32.684  13.125  1.00  0.00      B    O  
ATOM   2257  H1  HOH B 746      31.971  32.128  13.333  1.00  0.00      B    H  
ATOM   2258  H2  HOH B 746      32.526  33.657  12.915  1.00  0.00      B    H  
ATOM   2259  O   HOH B 747      28.199  25.350  30.160  1.00  0.00      B    O  
ATOM   2260  H1  HOH B 747      29.113  25.555  30.613  1.00  0.00      B    H  
ATOM   2261  H2  HOH B 747      28.330  25.341  29.138  1.00  0.00      B    H  
ATOM   2262  O   HOH B 748       8.376   5.966  26.762  1.00  0.00      B    O  
ATOM   2263  H1  HOH B 748       7.690   5.319  26.446  1.00  0.00      B    H  
ATOM   2264  H2  HOH B 748       7.909   6.652  27.326  1.00  0.00      B    H  
ATOM   2265  O   HOH B 749       1.216  12.532  28.734  1.00  0.00      B    O  
ATOM   2266  H1  HOH B 749       1.892  13.213  28.295  1.00  0.00      B    H  
ATOM   2267  H2  HOH B 749       1.539  12.351  29.676  1.00  0.00      B    H  
ATOM   2268  O   HOH B 750      22.973   3.693  32.416  1.00  0.00      B    O  
ATOM   2269  H1  HOH B 750      22.930   3.438  31.440  1.00  0.00      B    H  
ATOM   2270  H2  HOH B 750      22.004   3.799  32.838  1.00  0.00      B    H  
ATOM   2271  O   HOH B 751      24.614   2.486   0.886  1.00  0.00      B    O  
ATOM   2272  H1  HOH B 751      25.449   3.081   1.056  1.00  0.00      B    H  
ATOM   2273  H2  HOH B 751      24.319   2.042   1.755  1.00  0.00      B    H  
ATOM   2274  O   HOH B 752       6.258  33.886   9.466  1.00  0.00      B    O  
ATOM   2275  H1  HOH B 752       5.698  34.203   8.696  1.00  0.00      B    H  
ATOM   2276  H2  HOH B 752       6.165  32.930   9.530  1.00  0.00      B    H  
ATOM   2277  O   HOH B 753       3.521  11.540  15.939  1.00  0.00      B    O  
ATOM   2278  H1  HOH B 753       2.561  11.638  15.715  1.00  0.00      B    H  
ATOM   2279  H2  HOH B 753       4.002  12.221  15.386  1.00  0.00      B    H  
ATOM   2280  O   HOH B 754      38.739   1.142  35.070  1.00  0.00      B    O  
ATOM   2281  H1  HOH B 754      38.404   1.043  36.037  1.00  0.00      B    H  
ATOM   2282  H2  HOH B 754      37.925   1.459  34.493  1.00  0.00      B    H  
ATOM   2283  O   HOH B 755      34.032  -0.130  18.263  1.00  0.00      B    O  
ATOM   2284  H1  HOH B 755      33.526   0.444  17.639  1.00  0.00      B    H  
ATOM   2285  H2  HOH B 755      33.537  -0.078  19.130  1.00  0.00      B    H  
ATOM   2286  O   HOH B 756      36.503   1.770  33.534  1.00  0.00      B    O  
ATOM   2287  H1  HOH B 756      36.173   1.053  32.944  1.00  0.00      B    H  
ATOM   2288  H2  HOH B 756      36.333   2.679  33.087  1.00  0.00      B    H  
ATOM   2289  O   HOH B 757      35.475  12.343  26.710  1.00  0.00      B    O  
ATOM   2290  H1  HOH B 757      36.334  12.590  27.125  1.00  0.00      B    H  
ATOM   2291  H2  HOH B 757      34.723  12.834  27.102  1.00  0.00      B    H  
ATOM   2292  O   HOH B 758      37.350  25.105   9.970  1.00  0.00      B    O  
ATOM   2293  H1  HOH B 758      36.988  24.298   9.476  1.00  0.00      B    H  
ATOM   2294  H2  HOH B 758      37.864  24.756  10.782  1.00  0.00      B    H  
ATOM   2295  O   HOH B 759       2.367  13.518   6.875  1.00  0.00      B    O  
ATOM   2296  H1  HOH B 759       1.914  13.672   7.780  1.00  0.00      B    H  
ATOM   2297  H2  HOH B 759       1.653  13.785   6.216  1.00  0.00      B    H  
ATOM   2298  O   HOH B 760      23.369  22.268  29.560  1.00  0.00      B    O  
ATOM   2299  H1  HOH B 760      23.116  23.143  29.137  1.00  0.00      B    H  
ATOM   2300  H2  HOH B 760      23.355  21.591  28.935  1.00  0.00      B    H  
ATOM   2301  O   HOH B 761      17.084   2.236  34.436  1.00  0.00      B    O  
ATOM   2302  H1  HOH B 761      17.159   3.202  34.570  1.00  0.00      B    H  
ATOM   2303  H2  HOH B 761      16.112   1.972  34.464  1.00  0.00      B    H  
ATOM   2304  O   HOH B 762      31.377   8.560  29.354  1.00  0.00      B    O  
ATOM   2305  H1  HOH B 762      31.692   9.400  28.866  1.00  0.00      B    H  
ATOM   2306  H2  HOH B 762      31.838   7.760  28.915  1.00  0.00      B    H  
ATOM   2307  O   HOH B 763       8.958  34.617   9.636  1.00  0.00      B    O  
ATOM   2308  H1  HOH B 763       9.239  34.544   8.661  1.00  0.00      B    H  
ATOM   2309  H2  HOH B 763       7.954  34.448   9.650  1.00  0.00      B    H  
ATOM   2310  O   HOH B 764      10.871  23.510  21.720  1.00  0.00      B    O  
ATOM   2311  H1  HOH B 764      10.648  23.558  20.734  1.00  0.00      B    H  
ATOM   2312  H2  HOH B 764      10.319  24.133  22.257  1.00  0.00      B    H  
ATOM   2313  O   HOH B 765      25.122   9.063  30.406  1.00  0.00      B    O  
ATOM   2314  H1  HOH B 765      24.350   8.921  29.783  1.00  0.00      B    H  
ATOM   2315  H2  HOH B 765      24.845   8.864  31.334  1.00  0.00      B    H  
ATOM   2316  O   HOH B 766      32.897   8.495   9.801  1.00  0.00      B    O  
ATOM   2317  H1  HOH B 766      32.324   7.660   9.863  1.00  0.00      B    H  
ATOM   2318  H2  HOH B 766      33.206   8.747  10.735  1.00  0.00      B    H  
ATOM   2319  O   HOH B 767      22.111  34.809  13.396  1.00  0.00      B    O  
ATOM   2320  H1  HOH B 767      21.836  35.418  12.635  1.00  0.00      B    H  
ATOM   2321  H2  HOH B 767      21.807  35.198  14.258  1.00  0.00      B    H  
ATOM   2322  O   HOH B 768       2.191   6.495  27.865  1.00  0.00      B    O  
ATOM   2323  H1  HOH B 768       1.846   6.000  28.667  1.00  0.00      B    H  
ATOM   2324  H2  HOH B 768       1.743   7.441  28.001  1.00  0.00      B    H  
ATOM   2325  O   HOH B 769      21.246  24.273  37.583  1.00  0.00      B    O  
ATOM   2326  H1  HOH B 769      21.871  23.867  36.833  1.00  0.00      B    H  
ATOM   2327  H2  HOH B 769      21.754  24.210  38.410  1.00  0.00      B    H  
ATOM   2328  O   HOH B 770      20.368  37.076   6.324  1.00  0.00      B    O  
ATOM   2329  H1  HOH B 770      21.162  36.630   6.775  1.00  0.00      B    H  
ATOM   2330  H2  HOH B 770      20.773  37.880   5.806  1.00  0.00      B    H  
ATOM   2331  O   HOH B 771       8.642   3.265  13.024  1.00  0.00      B    O  
ATOM   2332  H1  HOH B 771       8.746   3.197  14.027  1.00  0.00      B    H  
ATOM   2333  H2  HOH B 771       8.915   4.174  12.732  1.00  0.00      B    H  
ATOM   2334  O   HOH B 772      13.701   9.069   4.159  1.00  0.00      B    O  
ATOM   2335  H1  HOH B 772      14.563   8.678   4.357  1.00  0.00      B    H  
ATOM   2336  H2  HOH B 772      12.960   8.388   4.413  1.00  0.00      B    H  
ATOM   2337  O   HOH B 773      30.457  19.906   1.481  1.00  0.00      B    O  
ATOM   2338  H1  HOH B 773      30.545  20.895   1.316  1.00  0.00      B    H  
ATOM   2339  H2  HOH B 773      29.533  19.690   1.781  1.00  0.00      B    H  
ATOM   2340  O   HOH B 774      31.917  31.348   4.661  1.00  0.00      B    O  
ATOM   2341  H1  HOH B 774      31.926  31.918   3.838  1.00  0.00      B    H  
ATOM   2342  H2  HOH B 774      31.777  30.374   4.378  1.00  0.00      B    H  
ATOM   2343  O   HOH B 775      25.296  33.576  15.361  1.00  0.00      B    O  
ATOM   2344  H1  HOH B 775      25.841  32.742  15.543  1.00  0.00      B    H  
ATOM   2345  H2  HOH B 775      25.821  34.349  15.820  1.00  0.00      B    H  
ATOM   2346  O   HOH B 776      27.074   6.116   6.392  1.00  0.00      B    O  
ATOM   2347  H1  HOH B 776      27.675   6.844   6.012  1.00  0.00      B    H  
ATOM   2348  H2  HOH B 776      27.381   5.212   5.967  1.00  0.00      B    H  
ATOM   2349  O   HOH B 777      15.787   1.053  37.374  1.00  0.00      B    O  
ATOM   2350  H1  HOH B 777      14.880   1.400  37.747  1.00  0.00      B    H  
ATOM   2351  H2  HOH B 777      15.642   0.872  36.393  1.00  0.00      B    H  
ATOM   2352  O   HOH B 778      37.040  10.207   2.481  1.00  0.00      B    O  
ATOM   2353  H1  HOH B 778      36.980  10.999   3.081  1.00  0.00      B    H  
ATOM   2354  H2  HOH B 778      37.100   9.419   3.087  1.00  0.00      B    H  
ATOM   2355  O   HOH B 779      25.804  39.169   3.671  1.00  0.00      B    O  
ATOM   2356  H1  HOH B 779      26.666  39.579   3.394  1.00  0.00      B    H  
ATOM   2357  H2  HOH B 779      25.856  38.144   3.387  1.00  0.00      B    H  
ATOM   2358  O   HOH B 780      13.056  23.901  24.932  1.00  0.00      B    O  
ATOM   2359  H1  HOH B 780      13.021  24.664  24.290  1.00  0.00      B    H  
ATOM   2360  H2  HOH B 780      13.564  23.179  24.504  1.00  0.00      B    H  
ATOM   2361  O   HOH B 781      17.624  27.429   1.114  1.00  0.00      B    O  
ATOM   2362  H1  HOH B 781      18.302  26.834   0.644  1.00  0.00      B    H  
ATOM   2363  H2  HOH B 781      17.585  28.300   0.604  1.00  0.00      B    H  
ATOM   2364  O   HOH B 782      36.535  36.668   4.610  1.00  0.00      B    O  
ATOM   2365  H1  HOH B 782      37.424  36.311   4.914  1.00  0.00      B    H  
ATOM   2366  H2  HOH B 782      35.747  36.104   4.928  1.00  0.00      B    H  
ATOM   2367  O   HOH B 783      28.108   8.687  28.531  1.00  0.00      B    O  
ATOM   2368  H1  HOH B 783      27.701   9.600  28.420  1.00  0.00      B    H  
ATOM   2369  H2  HOH B 783      28.330   8.575  29.497  1.00  0.00      B    H  
ATOM   2370  O   HOH B 784      25.057   5.805  23.169  1.00  0.00      B    O  
ATOM   2371  H1  HOH B 784      24.356   5.184  23.334  1.00  0.00      B    H  
ATOM   2372  H2  HOH B 784      25.513   5.563  22.281  1.00  0.00      B    H  
ATOM   2373  O   HOH B 785      17.603   0.980  23.553  1.00  0.00      B    O  
ATOM   2374  H1  HOH B 785      18.461   1.062  23.092  1.00  0.00      B    H  
ATOM   2375  H2  HOH B 785      17.271   1.955  23.676  1.00  0.00      B    H  
ATOM   2376  O   HOH B 786      11.709  20.965  22.007  1.00  0.00      B    O  
ATOM   2377  H1  HOH B 786      11.161  20.442  22.705  1.00  0.00      B    H  
ATOM   2378  H2  HOH B 786      11.606  21.957  22.134  1.00  0.00      B    H  
ATOM   2379  O   HOH B 787       7.274   6.206  19.574  1.00  0.00      B    O  
ATOM   2380  H1  HOH B 787       7.903   6.905  19.247  1.00  0.00      B    H  
ATOM   2381  H2  HOH B 787       6.392   6.297  19.055  1.00  0.00      B    H  
ATOM   2382  O   HOH B 788       1.809  17.526   7.977  1.00  0.00      B    O  
ATOM   2383  H1  HOH B 788       0.848  17.309   8.272  1.00  0.00      B    H  
ATOM   2384  H2  HOH B 788       2.454  17.233   8.753  1.00  0.00      B    H  
ATOM   2385  O   HOH B 789      22.909  20.439  27.522  1.00  0.00      B    O  
ATOM   2386  H1  HOH B 789      22.021  20.941  27.560  1.00  0.00      B    H  
ATOM   2387  H2  HOH B 789      23.161  20.213  26.557  1.00  0.00      B    H  
ATOM   2388  O   HOH B 790      26.841  19.305  22.371  1.00  0.00      B    O  
ATOM   2389  H1  HOH B 790      27.483  20.065  22.102  1.00  0.00      B    H  
ATOM   2390  H2  HOH B 790      26.330  19.641  23.178  1.00  0.00      B    H  
ATOM   2391  O   HOH B 791       7.520  36.791   6.198  1.00  0.00      B    O  
ATOM   2392  H1  HOH B 791       7.472  36.909   5.187  1.00  0.00      B    H  
ATOM   2393  H2  HOH B 791       6.685  36.274   6.428  1.00  0.00      B    H  
ATOM   2394  O   HOH B 792      25.064  37.434   5.711  1.00  0.00      B    O  
ATOM   2395  H1  HOH B 792      25.199  38.281   5.196  1.00  0.00      B    H  
ATOM   2396  H2  HOH B 792      25.716  37.448   6.442  1.00  0.00      B    H  
ATOM   2397  O   HOH B 793      14.434  14.616  21.925  1.00  0.00      B    O  
ATOM   2398  H1  HOH B 793      13.765  15.294  21.527  1.00  0.00      B    H  
ATOM   2399  H2  HOH B 793      14.759  13.908  21.267  1.00  0.00      B    H  
ATOM   2400  O   HOH B 794       4.348  20.484  11.634  1.00  0.00      B    O  
ATOM   2401  H1  HOH B 794       4.438  21.422  11.258  1.00  0.00      B    H  
ATOM   2402  H2  HOH B 794       3.457  20.559  12.174  1.00  0.00      B    H  
ATOM   2403  O   HOH B 795      25.806  17.129   7.357  1.00  0.00      B    O  
ATOM   2404  H1  HOH B 795      26.499  16.624   7.944  1.00  0.00      B    H  
ATOM   2405  H2  HOH B 795      26.376  17.874   6.938  1.00  0.00      B    H  
ATOM   2406  O   HOH B 796      38.099  23.934  30.641  1.00  0.00      B    O  
ATOM   2407  H1  HOH B 796      38.449  23.814  29.692  1.00  0.00      B    H  
ATOM   2408  H2  HOH B 796      38.670  24.617  31.112  1.00  0.00      B    H  
ATOM   2409  O   HOH B 797      22.764  36.033   7.527  1.00  0.00      B    O  
ATOM   2410  H1  HOH B 797      22.823  35.282   8.218  1.00  0.00      B    H  
ATOM   2411  H2  HOH B 797      23.074  36.876   7.947  1.00  0.00      B    H  
ATOM   2412  O   HOH B 798      36.481  26.474   5.859  1.00  0.00      B    O  
ATOM   2413  H1  HOH B 798      35.906  26.833   5.078  1.00  0.00      B    H  
ATOM   2414  H2  HOH B 798      37.296  25.983   5.450  1.00  0.00      B    H  
ATOM   2415  O   HOH B 799       4.977  25.356  29.939  1.00  0.00      B    O  
ATOM   2416  H1  HOH B 799       5.990  25.166  29.870  1.00  0.00      B    H  
ATOM   2417  H2  HOH B 799       4.801  26.371  30.052  1.00  0.00      B    H  
ATOM   2418  O   HOH B 800      24.627  33.813  34.034  1.00  0.00      B    O  
ATOM   2419  H1  HOH B 800      24.619  33.755  33.076  1.00  0.00      B    H  
ATOM   2420  H2  HOH B 800      24.527  32.917  34.502  1.00  0.00      B    H  
ATOM   2421  O   HOH B 801      27.611  13.596   2.729  1.00  0.00      B    O  
ATOM   2422  H1  HOH B 801      28.053  13.045   1.992  1.00  0.00      B    H  
ATOM   2423  H2  HOH B 801      28.199  14.433   2.883  1.00  0.00      B    H  
ATOM   2424  O   HOH B 802      18.278  31.547  10.927  1.00  0.00      B    O  
ATOM   2425  H1  HOH B 802      17.485  31.713  10.311  1.00  0.00      B    H  
ATOM   2426  H2  HOH B 802      19.076  31.281  10.338  1.00  0.00      B    H  
ATOM   2427  O   HOH B 803      25.310  18.678  33.183  1.00  0.00      B    O  
ATOM   2428  H1  HOH B 803      26.041  18.838  32.531  1.00  0.00      B    H  
ATOM   2429  H2  HOH B 803      24.435  18.833  32.717  1.00  0.00      B    H  
ATOM   2430  O   HOH B 804      14.046  27.434  14.853  1.00  0.00      B    O  
ATOM   2431  H1  HOH B 804      14.183  27.790  15.794  1.00  0.00      B    H  
ATOM   2432  H2  HOH B 804      14.476  28.090  14.241  1.00  0.00      B    H  
ATOM   2433  O   HOH B 805      10.175   8.041   0.300  1.00  0.00      B    O  
ATOM   2434  H1  HOH B 805       9.764   7.316  -0.272  1.00  0.00      B    H  
ATOM   2435  H2  HOH B 805      11.164   7.912   0.236  1.00  0.00      B    H  
ATOM   2436  O   HOH B 806      24.145  12.533  21.724  1.00  0.00      B    O  
ATOM   2437  H1  HOH B 806      24.062  12.228  20.773  1.00  0.00      B    H  
ATOM   2438  H2  HOH B 806      24.047  13.549  21.717  1.00  0.00      B    H  
ATOM   2439  O   HOH B 807      25.151  13.570  17.939  1.00  0.00      B    O  
ATOM   2440  H1  HOH B 807      24.196  13.525  18.267  1.00  0.00      B    H  
ATOM   2441  H2  HOH B 807      25.205  12.883  17.219  1.00  0.00      B    H  
ATOM   2442  O   HOH B 808      34.326  22.544  14.877  1.00  0.00      B    O  
ATOM   2443  H1  HOH B 808      35.038  22.959  14.229  1.00  0.00      B    H  
ATOM   2444  H2  HOH B 808      34.023  21.703  14.463  1.00  0.00      B    H  
ATOM   2445  O   HOH B 809      30.169  16.548  37.978  1.00  0.00      B    O  
ATOM   2446  H1  HOH B 809      29.164  16.540  38.109  1.00  0.00      B    H  
ATOM   2447  H2  HOH B 809      30.530  17.424  38.260  1.00  0.00      B    H  
ATOM   2448  O   HOH B 810      35.272   3.455  27.946  1.00  0.00      B    O  
ATOM   2449  H1  HOH B 810      36.195   3.300  27.490  1.00  0.00      B    H  
ATOM   2450  H2  HOH B 810      34.677   4.020  27.357  1.00  0.00      B    H  
ATOM   2451  O   HOH B 811      26.687  20.105  14.578  1.00  0.00      B    O  
ATOM   2452  H1  HOH B 811      25.731  20.222  14.244  1.00  0.00      B    H  
ATOM   2453  H2  HOH B 811      27.228  19.607  13.811  1.00  0.00      B    H  
ATOM   2454  O   HOH B 812      27.710  26.214  22.900  1.00  0.00      B    O  
ATOM   2455  H1  HOH B 812      27.723  26.967  22.212  1.00  0.00      B    H  
ATOM   2456  H2  HOH B 812      28.619  26.394  23.372  1.00  0.00      B    H  
ATOM   2457  O   HOH B 813      19.621  25.970   0.160  1.00  0.00      B    O  
ATOM   2458  H1  HOH B 813      19.764  25.211   0.837  1.00  0.00      B    H  
ATOM   2459  H2  HOH B 813      20.003  25.737  -0.738  1.00  0.00      B    H  
ATOM   2460  O   HOH B 814      33.268   6.708  13.046  1.00  0.00      B    O  
ATOM   2461  H1  HOH B 814      33.775   5.843  12.845  1.00  0.00      B    H  
ATOM   2462  H2  HOH B 814      32.281   6.631  12.912  1.00  0.00      B    H  
ATOM   2463  O   HOH B 815      22.730   5.861   1.736  1.00  0.00      B    O  
ATOM   2464  H1  HOH B 815      23.152   6.609   2.331  1.00  0.00      B    H  
ATOM   2465  H2  HOH B 815      23.080   5.906   0.809  1.00  0.00      B    H  
ATOM   2466  O   HOH B 816      18.498   4.585   3.978  1.00  0.00      B    O  
ATOM   2467  H1  HOH B 816      17.978   5.281   3.433  1.00  0.00      B    H  
ATOM   2468  H2  HOH B 816      18.370   3.660   3.594  1.00  0.00      B    H  
ATOM   2469  O   HOH B 817      27.272  26.331  12.250  1.00  0.00      B    O  
ATOM   2470  H1  HOH B 817      26.988  25.499  12.761  1.00  0.00      B    H  
ATOM   2471  H2  HOH B 817      28.260  26.491  12.516  1.00  0.00      B    H  
ATOM   2472  O   HOH B 818      16.126  12.118  16.250  1.00  0.00      B    O  
ATOM   2473  H1  HOH B 818      16.869  12.821  16.291  1.00  0.00      B    H  
ATOM   2474  H2  HOH B 818      16.311  11.341  16.902  1.00  0.00      B    H  
ATOM   2475  O   HOH B 819       6.420  26.947   4.906  1.00  0.00      B    O  
ATOM   2476  H1  HOH B 819       5.988  26.107   4.520  1.00  0.00      B    H  
ATOM   2477  H2  HOH B 819       7.245  26.546   5.434  1.00  0.00      B    H  
ATOM   2478  O   HOH B 820      36.997  34.107   1.090  1.00  0.00      B    O  
ATOM   2479  H1  HOH B 820      36.459  35.031   1.199  1.00  0.00      B    H  
ATOM   2480  H2  HOH B 820      37.666  33.939   1.863  1.00  0.00      B    H  
ATOM   2481  O   HOH B 821      23.992   8.294  14.484  1.00  0.00      B    O  
ATOM   2482  H1  HOH B 821      24.989   8.196  14.755  1.00  0.00      B    H  
ATOM   2483  H2  HOH B 821      23.915   8.996  13.789  1.00  0.00      B    H  
ATOM   2484  O   HOH B 822       3.887   1.919   7.767  1.00  0.00      B    O  
ATOM   2485  H1  HOH B 822       4.354   2.718   8.286  1.00  0.00      B    H  
ATOM   2486  H2  HOH B 822       3.848   2.212   6.818  1.00  0.00      B    H  
ATOM   2487  O   HOH B 823      18.531   5.926  15.382  1.00  0.00      B    O  
ATOM   2488  H1  HOH B 823      18.990   5.788  14.485  1.00  0.00      B    H  
ATOM   2489  H2  HOH B 823      19.151   6.499  15.939  1.00  0.00      B    H  
ATOM   2490  O   HOH B 824      16.658  14.968   6.316  1.00  0.00      B    O  
ATOM   2491  H1  HOH B 824      17.392  15.594   6.055  1.00  0.00      B    H  
ATOM   2492  H2  HOH B 824      15.984  15.536   6.874  1.00  0.00      B    H  
ATOM   2493  O   HOH B 825      23.869   5.905  13.204  1.00  0.00      B    O  
ATOM   2494  H1  HOH B 825      24.582   5.452  13.708  1.00  0.00      B    H  
ATOM   2495  H2  HOH B 825      23.615   6.727  13.724  1.00  0.00      B    H  
ATOM   2496  O   HOH B 826      16.499  30.303   1.962  1.00  0.00      B    O  
ATOM   2497  H1  HOH B 826      16.623  29.601   2.688  1.00  0.00      B    H  
ATOM   2498  H2  HOH B 826      17.417  30.510   1.482  1.00  0.00      B    H  
ATOM   2499  O   HOH B 827       3.462  26.723  26.034  1.00  0.00      B    O  
ATOM   2500  H1  HOH B 827       3.633  27.485  25.315  1.00  0.00      B    H  
ATOM   2501  H2  HOH B 827       2.896  25.985  25.609  1.00  0.00      B    H  
ATOM   2502  O   HOH B 828       8.039  32.234  12.102  1.00  0.00      B    O  
ATOM   2503  H1  HOH B 828       8.625  32.810  12.759  1.00  0.00      B    H  
ATOM   2504  H2  HOH B 828       7.397  32.814  11.657  1.00  0.00      B    H  
ATOM   2505  O   HOH B 829      23.860  32.851  13.123  1.00  0.00      B    O  
ATOM   2506  H1  HOH B 829      24.487  33.004  13.945  1.00  0.00      B    H  
ATOM   2507  H2  HOH B 829      23.138  33.557  13.048  1.00  0.00      B    H  
ATOM   2508  O   HOH B 830       3.786  27.671   5.080  1.00  0.00      B    O  
ATOM   2509  H1  HOH B 830       4.690  27.316   5.207  1.00  0.00      B    H  
ATOM   2510  H2  HOH B 830       3.806  28.004   4.104  1.00  0.00      B    H  
ATOM   2511  O   HOH B 831       4.269  15.483  29.906  1.00  0.00      B    O  
ATOM   2512  H1  HOH B 831       4.802  14.774  30.499  1.00  0.00      B    H  
ATOM   2513  H2  HOH B 831       3.703  14.924  29.260  1.00  0.00      B    H  
ATOM   2514  O   HOH B 832       6.356  16.312  27.796  1.00  0.00      B    O  
ATOM   2515  H1  HOH B 832       5.656  16.320  28.500  1.00  0.00      B    H  
ATOM   2516  H2  HOH B 832       6.574  17.279  27.533  1.00  0.00      B    H  
ATOM   2517  O   HOH B 833       9.624  29.257   0.195  1.00  0.00      B    O  
ATOM   2518  H1  HOH B 833       9.328  28.830   1.061  1.00  0.00      B    H  
ATOM   2519  H2  HOH B 833       9.662  30.266   0.310  1.00  0.00      B    H  
ATOM   2520  O   HOH B 834      26.440   9.413  20.708  1.00  0.00      B    O  
ATOM   2521  H1  HOH B 834      26.644  10.331  20.855  1.00  0.00      B    H  
ATOM   2522  H2  HOH B 834      27.296   8.944  20.337  1.00  0.00      B    H  
ATOM   2523  O   HOH B 835      37.575   9.052  31.690  1.00  0.00      B    O  
ATOM   2524  H1  HOH B 835      36.681   9.161  32.193  1.00  0.00      B    H  
ATOM   2525  H2  HOH B 835      37.454   9.308  30.732  1.00  0.00      B    H  
ATOM   2526  O   HOH B 836      33.391  17.518  10.744  1.00  0.00      B    O  
ATOM   2527  H1  HOH B 836      32.724  17.066  11.319  1.00  0.00      B    H  
ATOM   2528  H2  HOH B 836      33.436  17.055   9.844  1.00  0.00      B    H  
ATOM   2529  O   HOH B 837      37.728   3.933  26.925  1.00  0.00      B    O  
ATOM   2530  H1  HOH B 837      38.253   3.692  27.724  1.00  0.00      B    H  
ATOM   2531  H2  HOH B 837      37.449   4.873  27.015  1.00  0.00      B    H  
ATOM   2532  O   HOH B 838      19.973  23.915   2.014  1.00  0.00      B    O  
ATOM   2533  H1  HOH B 838      19.862  24.365   2.900  1.00  0.00      B    H  
ATOM   2534  H2  HOH B 838      19.064  23.474   1.783  1.00  0.00      B    H  
ATOM   2535  O   HOH B 839       1.906  24.197  35.756  1.00  0.00      B    O  
ATOM   2536  H1  HOH B 839       2.158  24.093  34.751  1.00  0.00      B    H  
ATOM   2537  H2  HOH B 839       2.118  23.309  36.191  1.00  0.00      B    H  
ATOM   2538  O   HOH B 840      12.520  21.681   9.705  1.00  0.00      B    O  
ATOM   2539  H1  HOH B 840      11.523  21.787   9.469  1.00  0.00      B    H  
ATOM   2540  H2  HOH B 840      13.023  21.542   8.830  1.00  0.00      B    H  
ATOM   2541  O   HOH B 841      28.857   5.598  21.274  1.00  0.00      B    O  
ATOM   2542  H1  HOH B 841      29.363   5.733  22.165  1.00  0.00      B    H  
ATOM   2543  H2  HOH B 841      29.517   4.998  20.693  1.00  0.00      B    H  
ATOM   2544  O   HOH B 842       7.541   9.954  30.512  1.00  0.00      B    O  
ATOM   2545  H1  HOH B 842       8.063  10.715  30.987  1.00  0.00      B    H  
ATOM   2546  H2  HOH B 842       6.760  10.418  30.023  1.00  0.00      B    H  
ATOM   2547  O   HOH B 843      28.727  38.796  31.683  1.00  0.00      B    O  
ATOM   2548  H1  HOH B 843      28.658  38.764  30.633  1.00  0.00      B    H  
ATOM   2549  H2  HOH B 843      29.663  39.088  31.891  1.00  0.00      B    H  
ATOM   2550  O   HOH B 844      20.003  37.321  27.064  1.00  0.00      B    O  
ATOM   2551  H1  HOH B 844      19.505  37.046  27.916  1.00  0.00      B    H  
ATOM   2552  H2  HOH B 844      20.928  37.670  27.386  1.00  0.00      B    H  
ATOM   2553  O   HOH B 845      34.484   4.830  10.350  1.00  0.00      B    O  
ATOM   2554  H1  HOH B 845      35.189   4.326   9.893  1.00  0.00      B    H  
ATOM   2555  H2  HOH B 845      34.593   4.630  11.311  1.00  0.00      B    H  
ATOM   2556  O   HOH B 846      17.443  23.232   0.993  1.00  0.00      B    O  
ATOM   2557  H1  HOH B 846      16.462  23.320   1.029  1.00  0.00      B    H  
ATOM   2558  H2  HOH B 846      17.705  23.147   0.015  1.00  0.00      B    H  
ATOM   2559  O   HOH B 847      37.790   5.232   6.250  1.00  0.00      B    O  
ATOM   2560  H1  HOH B 847      38.351   4.818   7.010  1.00  0.00      B    H  
ATOM   2561  H2  HOH B 847      38.331   5.156   5.406  1.00  0.00      B    H  
ATOM   2562  O   HOH B 848      26.696  19.297  35.351  1.00  0.00      B    O  
ATOM   2563  H1  HOH B 848      27.129  20.215  35.288  1.00  0.00      B    H  
ATOM   2564  H2  HOH B 848      26.148  19.185  34.545  1.00  0.00      B    H  
ATOM   2565  O   HOH B 849      12.252   9.245   8.881  1.00  0.00      B    O  
ATOM   2566  H1  HOH B 849      12.909   8.967   9.605  1.00  0.00      B    H  
ATOM   2567  H2  HOH B 849      11.863   8.388   8.505  1.00  0.00      B    H  
ATOM   2568  O   HOH B 850      10.692   8.873   3.082  1.00  0.00      B    O  
ATOM   2569  H1  HOH B 850      11.226   9.671   2.724  1.00  0.00      B    H  
ATOM   2570  H2  HOH B 850      10.037   8.526   2.459  1.00  0.00      B    H  
ATOM   2571  O   HOH B 851      16.025  39.201   3.992  1.00  0.00      B    O  
ATOM   2572  H1  HOH B 851      16.216  38.336   4.478  1.00  0.00      B    H  
ATOM   2573  H2  HOH B 851      16.702  39.275   3.246  1.00  0.00      B    H  
ATOM   2574  O   HOH B 852      37.100   9.485  22.384  1.00  0.00      B    O  
ATOM   2575  H1  HOH B 852      36.925   9.673  21.425  1.00  0.00      B    H  
ATOM   2576  H2  HOH B 852      36.244   9.427  22.884  1.00  0.00      B    H  
ATOM   2577  O   HOH B 853       9.757   3.456  20.528  1.00  0.00      B    O  
ATOM   2578  H1  HOH B 853       9.596   4.055  21.264  1.00  0.00      B    H  
ATOM   2579  H2  HOH B 853       9.048   3.622  19.809  1.00  0.00      B    H  
ATOM   2580  O   HOH B 854       1.020  12.020   3.768  1.00  0.00      B    O  
ATOM   2581  H1  HOH B 854       0.864  11.575   2.841  1.00  0.00      B    H  
ATOM   2582  H2  HOH B 854       0.593  11.414   4.509  1.00  0.00      B    H  
ATOM   2583  O   HOH B 855       3.128   9.732   8.827  1.00  0.00      B    O  
ATOM   2584  H1  HOH B 855       3.738   9.146   9.317  1.00  0.00      B    H  
ATOM   2585  H2  HOH B 855       3.745  10.417   8.359  1.00  0.00      B    H  
ATOM   2586  O   HOH B 856      31.949   8.736  38.378  1.00  0.00      B    O  
ATOM   2587  H1  HOH B 856      30.983   8.979  38.408  1.00  0.00      B    H  
ATOM   2588  H2  HOH B 856      32.484   9.465  37.827  1.00  0.00      B    H  
ATOM   2589  O   HOH B 857      36.289  15.882  33.167  1.00  0.00      B    O  
ATOM   2590  H1  HOH B 857      35.655  16.310  33.885  1.00  0.00      B    H  
ATOM   2591  H2  HOH B 857      36.430  14.865  33.219  1.00  0.00      B    H  
ATOM   2592  O   HOH B 858      16.465  16.992  10.684  1.00  0.00      B    O  
ATOM   2593  H1  HOH B 858      16.169  16.205  11.236  1.00  0.00      B    H  
ATOM   2594  H2  HOH B 858      17.335  16.762  10.158  1.00  0.00      B    H  
ATOM   2595  O   HOH B 859       5.410  26.040  19.353  1.00  0.00      B    O  
ATOM   2596  H1  HOH B 859       4.678  25.507  19.763  1.00  0.00      B    H  
ATOM   2597  H2  HOH B 859       5.112  26.683  18.668  1.00  0.00      B    H  
ATOM   2598  O   HOH B 860      29.704  34.197  38.885  1.00  0.00      B    O  
ATOM   2599  H1  HOH B 860      29.982  34.995  39.430  1.00  0.00      B    H  
ATOM   2600  H2  HOH B 860      28.882  34.541  38.424  1.00  0.00      B    H  
ATOM   2601  O   HOH B 861      18.320  34.664  27.556  1.00  0.00      B    O  
ATOM   2602  H1  HOH B 861      17.774  34.646  26.689  1.00  0.00      B    H  
ATOM   2603  H2  HOH B 861      19.253  34.323  27.265  1.00  0.00      B    H  
ATOM   2604  O   HOH B 862      28.983  34.949  26.014  1.00  0.00      B    O  
ATOM   2605  H1  HOH B 862      29.396  34.315  26.772  1.00  0.00      B    H  
ATOM   2606  H2  HOH B 862      29.673  35.622  25.757  1.00  0.00      B    H  
ATOM   2607  O   HOH B 863      27.885  37.567   0.490  1.00  0.00      B    O  
ATOM   2608  H1  HOH B 863      27.654  36.991   1.277  1.00  0.00      B    H  
ATOM   2609  H2  HOH B 863      27.171  38.336   0.352  1.00  0.00      B    H  
ATOM   2610  O   HOH B 864      13.673   2.539  12.640  1.00  0.00      B    O  
ATOM   2611  H1  HOH B 864      13.622   1.544  12.279  1.00  0.00      B    H  
ATOM   2612  H2  HOH B 864      13.947   2.511  13.631  1.00  0.00      B    H  
ATOM   2613  O   HOH B 865      38.104  27.501   8.309  1.00  0.00      B    O  
ATOM   2614  H1  HOH B 865      37.823  27.563   7.363  1.00  0.00      B    H  
ATOM   2615  H2  HOH B 865      37.923  26.568   8.561  1.00  0.00      B    H  
ATOM   2616  O   HOH B 866       1.168  10.302   1.438  1.00  0.00      B    O  
ATOM   2617  H1  HOH B 866       0.501   9.579   1.507  1.00  0.00      B    H  
ATOM   2618  H2  HOH B 866       2.019   9.913   1.788  1.00  0.00      B    H  
ATOM   2619  O   HOH B 867      16.532  34.698  18.340  1.00  0.00      B    O  
ATOM   2620  H1  HOH B 867      16.291  34.814  19.302  1.00  0.00      B    H  
ATOM   2621  H2  HOH B 867      17.230  33.911  18.270  1.00  0.00      B    H  
ATOM   2622  O   HOH B 868      35.305  13.662   8.294  1.00  0.00      B    O  
ATOM   2623  H1  HOH B 868      34.375  13.821   7.888  1.00  0.00      B    H  
ATOM   2624  H2  HOH B 868      36.039  14.254   7.867  1.00  0.00      B    H  
ATOM   2625  O   HOH B 869      33.292  17.675  37.385  1.00  0.00      B    O  
ATOM   2626  H1  HOH B 869      32.621  17.347  36.696  1.00  0.00      B    H  
ATOM   2627  H2  HOH B 869      32.926  18.539  37.859  1.00  0.00      B    H  
ATOM   2628  O   HOH B 870      24.181  27.668  38.342  1.00  0.00      B    O  
ATOM   2629  H1  HOH B 870      23.399  27.383  38.872  1.00  0.00      B    H  
ATOM   2630  H2  HOH B 870      23.856  27.567  37.399  1.00  0.00      B    H  
ATOM   2631  O   HOH B 871      38.304  16.832  23.407  1.00  0.00      B    O  
ATOM   2632  H1  HOH B 871      38.307  16.908  22.446  1.00  0.00      B    H  
ATOM   2633  H2  HOH B 871      39.237  16.685  23.681  1.00  0.00      B    H  
ATOM   2634  O   HOH B 872       5.403  33.771  12.282  1.00  0.00      B    O  
ATOM   2635  H1  HOH B 872       4.709  34.200  11.726  1.00  0.00      B    H  
ATOM   2636  H2  HOH B 872       5.364  32.757  12.112  1.00  0.00      B    H  
ATOM   2637  O   HOH B 873      24.563  38.149  17.929  1.00  0.00      B    O  
ATOM   2638  H1  HOH B 873      24.907  38.759  18.625  1.00  0.00      B    H  
ATOM   2639  H2  HOH B 873      24.277  37.248  18.337  1.00  0.00      B    H  
ATOM   2640  O   HOH B 874       7.569  15.270  17.586  1.00  0.00      B    O  
ATOM   2641  H1  HOH B 874       7.973  14.393  17.747  1.00  0.00      B    H  
ATOM   2642  H2  HOH B 874       7.260  15.616  18.490  1.00  0.00      B    H  
ATOM   2643  O   HOH B 875      22.194   1.237  17.946  1.00  0.00      B    O  
ATOM   2644  H1  HOH B 875      21.741   1.904  18.485  1.00  0.00      B    H  
ATOM   2645  H2  HOH B 875      23.153   1.232  18.403  1.00  0.00      B    H  
ATOM   2646  O   HOH B 876      14.161   8.381  10.527  1.00  0.00      B    O  
ATOM   2647  H1  HOH B 876      14.882   8.935  10.920  1.00  0.00      B    H  
ATOM   2648  H2  HOH B 876      13.760   7.732  11.240  1.00  0.00      B    H  
ATOM   2649  O   HOH B 877       9.858   0.742   7.517  1.00  0.00      B    O  
ATOM   2650  H1  HOH B 877      10.718   0.887   7.994  1.00  0.00      B    H  
ATOM   2651  H2  HOH B 877       9.129   0.558   8.169  1.00  0.00      B    H  
ATOM   2652  O   HOH B 878      34.228  24.537  16.624  1.00  0.00      B    O  
ATOM   2653  H1  HOH B 878      34.374  23.655  16.116  1.00  0.00      B    H  
ATOM   2654  H2  HOH B 878      34.152  25.341  16.042  1.00  0.00      B    H  
ATOM   2655  O   HOH B 879      38.882  25.313  37.040  1.00  0.00      B    O  
ATOM   2656  H1  HOH B 879      38.039  24.812  37.059  1.00  0.00      B    H  
ATOM   2657  H2  HOH B 879      39.641  24.667  36.775  1.00  0.00      B    H  
ATOM   2658  O   HOH B 880      34.997  15.836  28.195  1.00  0.00      B    O  
ATOM   2659  H1  HOH B 880      35.270  16.310  27.348  1.00  0.00      B    H  
ATOM   2660  H2  HOH B 880      35.394  16.303  29.013  1.00  0.00      B    H  
ATOM   2661  O   HOH B 881      31.277  31.356  15.715  1.00  0.00      B    O  
ATOM   2662  H1  HOH B 881      30.705  30.597  15.415  1.00  0.00      B    H  
ATOM   2663  H2  HOH B 881      30.950  32.136  15.194  1.00  0.00      B    H  
ATOM   2664  O   HOH B 882      23.061  27.335  27.164  1.00  0.00      B    O  
ATOM   2665  H1  HOH B 882      23.708  28.103  27.444  1.00  0.00      B    H  
ATOM   2666  H2  HOH B 882      22.339  27.744  26.623  1.00  0.00      B    H  
ATOM   2667  O   HOH B 883      38.645  19.935  33.253  1.00  0.00      B    O  
ATOM   2668  H1  HOH B 883      38.800  19.043  32.963  1.00  0.00      B    H  
ATOM   2669  H2  HOH B 883      39.524  20.313  33.669  1.00  0.00      B    H  
ATOM   2670  O   HOH B 884       7.070   2.165   9.184  1.00  0.00      B    O  
ATOM   2671  H1  HOH B 884       6.266   2.669   9.513  1.00  0.00      B    H  
ATOM   2672  H2  HOH B 884       6.628   1.418   8.593  1.00  0.00      B    H  
ATOM   2673  O   HOH B 885      17.085  20.333   7.802  1.00  0.00      B    O  
ATOM   2674  H1  HOH B 885      16.330  20.168   8.461  1.00  0.00      B    H  
ATOM   2675  H2  HOH B 885      17.731  19.542   7.747  1.00  0.00      B    H  
ATOM   2676  O   HOH B 886      32.402  25.052   7.148  1.00  0.00      B    O  
ATOM   2677  H1  HOH B 886      32.390  25.478   8.048  1.00  0.00      B    H  
ATOM   2678  H2  HOH B 886      33.354  24.722   7.060  1.00  0.00      B    H  
ATOM   2679  O   HOH B 887      23.757  30.096  12.575  1.00  0.00      B    O  
ATOM   2680  H1  HOH B 887      24.050  31.028  12.816  1.00  0.00      B    H  
ATOM   2681  H2  HOH B 887      24.442  29.473  12.970  1.00  0.00      B    H  
ATOM   2682  O   HOH B 888      34.747  14.031  10.823  1.00  0.00      B    O  
ATOM   2683  H1  HOH B 888      35.329  13.863   9.951  1.00  0.00      B    H  
ATOM   2684  H2  HOH B 888      35.430  14.136  11.598  1.00  0.00      B    H  
ATOM   2685  O   HOH B 889      15.277  29.704   7.386  1.00  0.00      B    O  
ATOM   2686  H1  HOH B 889      16.182  29.824   6.978  1.00  0.00      B    H  
ATOM   2687  H2  HOH B 889      14.887  28.842   6.987  1.00  0.00      B    H  
ATOM   2688  O   HOH B 890       5.651   9.131  26.172  1.00  0.00      B    O  
ATOM   2689  H1  HOH B 890       4.844   8.458  26.292  1.00  0.00      B    H  
ATOM   2690  H2  HOH B 890       6.324   8.982  26.915  1.00  0.00      B    H  
ATOM   2691  O   HOH B 891       8.736  15.968  38.895  1.00  0.00      B    O  
ATOM   2692  H1  HOH B 891       7.900  15.365  38.822  1.00  0.00      B    H  
ATOM   2693  H2  HOH B 891       9.331  15.692  38.073  1.00  0.00      B    H  
ATOM   2694  O   HOH B 892      10.697  19.832  30.977  1.00  0.00      B    O  
ATOM   2695  H1  HOH B 892      11.610  19.497  30.808  1.00  0.00      B    H  
ATOM   2696  H2  HOH B 892      10.188  19.400  30.277  1.00  0.00      B    H  
ATOM   2697  O   HOH B 893      32.130   7.565  26.144  1.00  0.00      B    O  
ATOM   2698  H1  HOH B 893      31.174   7.984  26.140  1.00  0.00      B    H  
ATOM   2699  H2  HOH B 893      32.226   7.047  25.256  1.00  0.00      B    H  
ATOM   2700  O   HOH B 894      23.666   5.578  34.370  1.00  0.00      B    O  
ATOM   2701  H1  HOH B 894      23.837   5.080  33.496  1.00  0.00      B    H  
ATOM   2702  H2  HOH B 894      24.414   5.418  34.986  1.00  0.00      B    H  
ATOM   2703  O   HOH B 895      35.013  35.408  13.725  1.00  0.00      B    O  
ATOM   2704  H1  HOH B 895      34.396  36.028  14.281  1.00  0.00      B    H  
ATOM   2705  H2  HOH B 895      34.619  35.426  12.837  1.00  0.00      B    H  
ATOM   2706  O   HOH B 896      38.396  25.131  12.687  1.00  0.00      B    O  
ATOM   2707  H1  HOH B 896      38.090  26.123  12.602  1.00  0.00      B    H  
ATOM   2708  H2  HOH B 896      39.235  24.938  12.221  1.00  0.00      B    H  
ATOM   2709  O   HOH B 897      36.572  32.164  23.901  1.00  0.00      B    O  
ATOM   2710  H1  HOH B 897      35.799  31.666  23.469  1.00  0.00      B    H  
ATOM   2711  H2  HOH B 897      37.392  32.076  23.355  1.00  0.00      B    H  
ATOM   2712  O   HOH B 898       2.827  12.348  -0.029  1.00  0.00      B    O  
ATOM   2713  H1  HOH B 898       1.978  11.869   0.044  1.00  0.00      B    H  
ATOM   2714  H2  HOH B 898       2.761  13.051   0.643  1.00  0.00      B    H  
ATOM   2715  O   HOH B 899       3.653  28.907  18.975  1.00  0.00      B    O  
ATOM   2716  H1  HOH B 899       4.578  29.224  19.321  1.00  0.00      B    H  
ATOM   2717  H2  HOH B 899       3.626  28.957  17.954  1.00  0.00      B    H  
ATOM   2718  O   HOH B 900       9.719   6.067  12.487  1.00  0.00      B    O  
ATOM   2719  H1  HOH B 900       9.021   5.724  11.795  1.00  0.00      B    H  
ATOM   2720  H2  HOH B 900       9.494   7.017  12.736  1.00  0.00      B    H  
ATOM   2721  O   HOH B 901      25.396  28.115  13.476  1.00  0.00      B    O  
ATOM   2722  H1  HOH B 901      25.495  27.347  12.810  1.00  0.00      B    H  
ATOM   2723  H2  HOH B 901      26.135  27.928  14.169  1.00  0.00      B    H  
ATOM   2724  O   HOH B 902      32.270  29.594  12.978  1.00  0.00      B    O  
ATOM   2725  H1  HOH B 902      32.816  29.690  13.818  1.00  0.00      B    H  
ATOM   2726  H2  HOH B 902      32.444  28.661  12.596  1.00  0.00      B    H  
ATOM   2727  O   HOH B 903      38.664   9.624  35.243  1.00  0.00      B    O  
ATOM   2728  H1  HOH B 903      38.704   9.032  34.380  1.00  0.00      B    H  
ATOM   2729  H2  HOH B 903      37.732   9.537  35.604  1.00  0.00      B    H  
ATOM   2730  O   HOH B 904      16.815   4.793  34.637  1.00  0.00      B    O  
ATOM   2731  H1  HOH B 904      16.171   5.088  35.323  1.00  0.00      B    H  
ATOM   2732  H2  HOH B 904      17.653   5.356  34.684  1.00  0.00      B    H  
ATOM   2733  O   HOH B 905      15.213  11.156  38.571  1.00  0.00      B    O  
ATOM   2734  H1  HOH B 905      14.280  10.735  38.313  1.00  0.00      B    H  
ATOM   2735  H2  HOH B 905      15.366  12.034  38.046  1.00  0.00      B    H  
ATOM   2736  O   HOH B 906      12.354   5.092  29.803  1.00  0.00      B    O  
ATOM   2737  H1  HOH B 906      12.515   5.169  28.791  1.00  0.00      B    H  
ATOM   2738  H2  HOH B 906      11.375   4.767  29.924  1.00  0.00      B    H  
ATOM   2739  O   HOH B 907      16.455   7.107  19.402  1.00  0.00      B    O  
ATOM   2740  H1  HOH B 907      16.367   7.512  18.480  1.00  0.00      B    H  
ATOM   2741  H2  HOH B 907      16.513   7.902  20.029  1.00  0.00      B    H  
ATOM   2742  O   HOH B 908      29.281   0.768  38.841  1.00  0.00      B    O  
ATOM   2743  H1  HOH B 908      29.572  -0.042  38.413  1.00  0.00      B    H  
ATOM   2744  H2  HOH B 908      28.552   0.530  39.500  1.00  0.00      B    H  
ATOM   2745  O   HOH B 909      29.701  27.663  19.828  1.00  0.00      B    O  
ATOM   2746  H1  HOH B 909      29.833  26.752  19.468  1.00  0.00      B    H  
ATOM   2747  H2  HOH B 909      29.719  28.249  19.006  1.00  0.00      B    H  
ATOM   2748  O   HOH B 910      36.076   9.204  36.337  1.00  0.00      B    O  
ATOM   2749  H1  HOH B 910      36.323   9.498  37.298  1.00  0.00      B    H  
ATOM   2750  H2  HOH B 910      35.301   8.556  36.398  1.00  0.00      B    H  
ATOM   2751  O   HOH B 911       7.657  29.650   7.646  1.00  0.00      B    O  
ATOM   2752  H1  HOH B 911       8.558  29.252   7.728  1.00  0.00      B    H  
ATOM   2753  H2  HOH B 911       7.487  29.845   6.593  1.00  0.00      B    H  
ATOM   2754  O   HOH B 912      31.832  11.524  24.032  1.00  0.00      B    O  
ATOM   2755  H1  HOH B 912      31.478  11.306  24.929  1.00  0.00      B    H  
ATOM   2756  H2  HOH B 912      32.799  11.775  24.145  1.00  0.00      B    H  
ATOM   2757  O   HOH B 913      27.935  21.977  19.103  1.00  0.00      B    O  
ATOM   2758  H1  HOH B 913      28.596  21.762  18.355  1.00  0.00      B    H  
ATOM   2759  H2  HOH B 913      28.264  21.657  19.978  1.00  0.00      B    H  
ATOM   2760  O   HOH B 914       0.605  24.836  19.810  1.00  0.00      B    O  
ATOM   2761  H1  HOH B 914       0.123  24.915  18.919  1.00  0.00      B    H  
ATOM   2762  H2  HOH B 914       1.617  24.752  19.766  1.00  0.00      B    H  
ATOM   2763  O   HOH B 915      30.507  10.700  17.414  1.00  0.00      B    O  
ATOM   2764  H1  HOH B 915      30.482  11.265  18.278  1.00  0.00      B    H  
ATOM   2765  H2  HOH B 915      30.378   9.711  17.679  1.00  0.00      B    H  
ATOM   2766  O   HOH B 916      21.566   4.208  15.995  1.00  0.00      B    O  
ATOM   2767  H1  HOH B 916      20.878   3.701  15.493  1.00  0.00      B    H  
ATOM   2768  H2  HOH B 916      21.261   5.152  16.132  1.00  0.00      B    H  
ATOM   2769  O   HOH B 917      21.486  21.345  14.822  1.00  0.00      B    O  
ATOM   2770  H1  HOH B 917      22.089  20.516  14.954  1.00  0.00      B    H  
ATOM   2771  H2  HOH B 917      21.284  21.339  13.799  1.00  0.00      B    H  
ATOM   2772  O   HOH B 918      10.580  22.580  24.935  1.00  0.00      B    O  
ATOM   2773  H1  HOH B 918       9.734  23.039  24.873  1.00  0.00      B    H  
ATOM   2774  H2  HOH B 918      11.376  23.214  24.822  1.00  0.00      B    H  
ATOM   2775  O   HOH B 919       4.042  32.059  22.138  1.00  0.00      B    O  
ATOM   2776  H1  HOH B 919       4.546  31.153  22.186  1.00  0.00      B    H  
ATOM   2777  H2  HOH B 919       4.304  32.577  22.983  1.00  0.00      B    H  
ATOM   2778  O   HOH B 920      36.092   7.406  24.453  1.00  0.00      B    O  
ATOM   2779  H1  HOH B 920      35.389   8.040  24.145  1.00  0.00      B    H  
ATOM   2780  H2  HOH B 920      35.763   7.155  25.371  1.00  0.00      B    H  
ATOM   2781  O   HOH B 921      15.167  38.046  20.488  1.00  0.00      B    O  
ATOM   2782  H1  HOH B 921      14.163  38.052  20.643  1.00  0.00      B    H  
ATOM   2783  H2  HOH B 921      15.613  37.532  21.260  1.00  0.00      B    H  
ATOM   2784  O   HOH B 922       9.870  30.909  36.057  1.00  0.00      B    O  
ATOM   2785  H1  HOH B 922       9.013  30.413  35.872  1.00  0.00      B    H  
ATOM   2786  H2  HOH B 922       9.733  31.454  36.895  1.00  0.00      B    H  
ATOM   2787  O   HOH B 923      18.225  35.903  10.137  1.00  0.00      B    O  
ATOM   2788  H1  HOH B 923      17.885  36.593   9.485  1.00  0.00      B    H  
ATOM   2789  H2  HOH B 923      17.355  35.439  10.500  1.00  0.00      B    H  
ATOM   2790  O   HOH B 924       9.987  35.004  28.490  1.00  0.00      B    O  
ATOM   2791  H1  HOH B 924       9.621  35.518  27.733  1.00  0.00      B    H  
ATOM   2792  H2  HOH B 924      10.965  34.875  28.284  1.00  0.00      B    H  
ATOM   2793  O   HOH B 925      20.286   1.666  15.846  1.00  0.00      B    O  
ATOM   2794  H1  HOH B 925      19.623   1.270  16.512  1.00  0.00      B    H  
ATOM   2795  H2  HOH B 925      21.201   1.752  16.324  1.00  0.00      B    H  
ATOM   2796  O   HOH B 926       9.835  22.534   9.119  1.00  0.00      B    O  
ATOM   2797  H1  HOH B 926       9.036  21.900   8.954  1.00  0.00      B    H  
ATOM   2798  H2  HOH B 926       9.919  22.978   8.186  1.00  0.00      B    H  
ATOM   2799  O   HOH B 927      32.993  10.433  36.385  1.00  0.00      B    O  
ATOM   2800  H1  HOH B 927      32.498  10.460  35.541  1.00  0.00      B    H  
ATOM   2801  H2  HOH B 927      33.404  11.369  36.508  1.00  0.00      B    H  
ATOM   2802  O   HOH B 928      33.944  37.223  15.410  1.00  0.00      B    O  
ATOM   2803  H1  HOH B 928      34.695  37.734  15.945  1.00  0.00      B    H  
ATOM   2804  H2  HOH B 928      33.394  36.685  16.103  1.00  0.00      B    H  
ATOM   2805  O   HOH B 929      12.838  17.595  34.236  1.00  0.00      B    O  
ATOM   2806  H1  HOH B 929      12.338  18.014  35.037  1.00  0.00      B    H  
ATOM   2807  H2  HOH B 929      12.144  17.593  33.450  1.00  0.00      B    H  
ATOM   2808  O   HOH B 930      25.276  20.720  38.485  1.00  0.00      B    O  
ATOM   2809  H1  HOH B 930      24.259  20.559  38.673  1.00  0.00      B    H  
ATOM   2810  H2  HOH B 930      25.392  21.545  37.858  1.00  0.00      B    H  
ATOM   2811  O   HOH B 931      20.947  38.246  31.640  1.00  0.00      B    O  
ATOM   2812  H1  HOH B 931      21.130  39.096  31.090  1.00  0.00      B    H  
ATOM   2813  H2  HOH B 931      20.350  37.685  31.056  1.00  0.00      B    H  
ATOM   2814  O   HOH B 932      14.073   2.245  15.372  1.00  0.00      B    O  
ATOM   2815  H1  HOH B 932      14.100   1.515  16.047  1.00  0.00      B    H  
ATOM   2816  H2  HOH B 932      14.266   3.051  15.930  1.00  0.00      B    H  
ATOM   2817  O   HOH B 933      18.546   6.769  34.151  1.00  0.00      B    O  
ATOM   2818  H1  HOH B 933      19.019   6.908  33.214  1.00  0.00      B    H  
ATOM   2819  H2  HOH B 933      17.663   7.270  34.062  1.00  0.00      B    H  
ATOM   2820  O   HOH B 934       5.350   7.229   6.157  1.00  0.00      B    O  
ATOM   2821  H1  HOH B 934       5.666   8.114   5.716  1.00  0.00      B    H  
ATOM   2822  H2  HOH B 934       6.196   6.709   6.328  1.00  0.00      B    H  
ATOM   2823  O   HOH B 935       8.161   6.293   5.243  1.00  0.00      B    O  
ATOM   2824  H1  HOH B 935       7.966   6.618   4.319  1.00  0.00      B    H  
ATOM   2825  H2  HOH B 935       8.883   5.573   5.087  1.00  0.00      B    H  
ATOM   2826  O   HOH B 936      23.520  17.272  14.042  1.00  0.00      B    O  
ATOM   2827  H1  HOH B 936      23.240  16.568  13.365  1.00  0.00      B    H  
ATOM   2828  H2  HOH B 936      23.550  16.755  14.932  1.00  0.00      B    H  
ATOM   2829  O   HOH B 937      25.133  18.692  10.648  1.00  0.00      B    O  
ATOM   2830  H1  HOH B 937      25.604  19.412  10.097  1.00  0.00      B    H  
ATOM   2831  H2  HOH B 937      25.745  18.271  11.332  1.00  0.00      B    H  
ATOM   2832  O   HOH B 938      36.253  12.683   4.045  1.00  0.00      B    O  
ATOM   2833  H1  HOH B 938      35.804  11.948   4.439  1.00  0.00      B    H  
ATOM   2834  H2  HOH B 938      35.849  13.590   4.340  1.00  0.00      B    H  
ATOM   2835  O   HOH B 939      39.064  10.420   5.435  1.00  0.00      B    O  
ATOM   2836  H1  HOH B 939      39.250   9.427   5.456  1.00  0.00      B    H  
ATOM   2837  H2  HOH B 939      38.950  10.690   6.403  1.00  0.00      B    H  
ATOM   2838  O   HOH B 940      28.454  29.674   5.987  1.00  0.00      B    O  
ATOM   2839  H1  HOH B 940      27.925  28.994   6.432  1.00  0.00      B    H  
ATOM   2840  H2  HOH B 940      29.112  29.993   6.653  1.00  0.00      B    H  
ATOM   2841  O   HOH B 941      35.880  38.091   6.655  1.00  0.00      B    O  
ATOM   2842  H1  HOH B 941      36.324  37.535   5.953  1.00  0.00      B    H  
ATOM   2843  H2  HOH B 941      35.725  37.436   7.431  1.00  0.00      B    H  
ATOM   2844  O   HOH B 942       3.944   6.256   8.212  1.00  0.00      B    O  
ATOM   2845  H1  HOH B 942       4.726   6.897   8.076  1.00  0.00      B    H  
ATOM   2846  H2  HOH B 942       3.400   6.246   7.365  1.00  0.00      B    H  
ATOM   2847  O   HOH B 943      25.305  22.300  19.610  1.00  0.00      B    O  
ATOM   2848  H1  HOH B 943      24.923  21.310  19.501  1.00  0.00      B    H  
ATOM   2849  H2  HOH B 943      26.316  22.252  19.342  1.00  0.00      B    H  
ATOM   2850  O   HOH B 944      28.121  24.267  17.896  1.00  0.00      B    O  
ATOM   2851  H1  HOH B 944      27.394  24.904  18.267  1.00  0.00      B    H  
ATOM   2852  H2  HOH B 944      28.170  23.462  18.499  1.00  0.00      B    H  
ATOM   2853  O   HOH B 945       3.597   3.222  29.336  1.00  0.00      B    O  
ATOM   2854  H1  HOH B 945       3.651   3.635  28.396  1.00  0.00      B    H  
ATOM   2855  H2  HOH B 945       4.512   2.988  29.702  1.00  0.00      B    H  
ATOM   2856  O   HOH B 946       1.654  12.214  31.469  1.00  0.00      B    O  
ATOM   2857  H1  HOH B 946       2.386  12.267  32.170  1.00  0.00      B    H  
ATOM   2858  H2  HOH B 946       0.795  12.405  31.947  1.00  0.00      B    H  
ATOM   2859  O   HOH B 947       5.364   9.004  10.591  1.00  0.00      B    O  
ATOM   2860  H1  HOH B 947       5.893   8.236  10.088  1.00  0.00      B    H  
ATOM   2861  H2  HOH B 947       6.078   9.695  10.886  1.00  0.00      B    H  
ATOM   2862  O   HOH B 948       9.418  31.422  24.031  1.00  0.00      B    O  
ATOM   2863  H1  HOH B 948       9.349  32.354  24.470  1.00  0.00      B    H  
ATOM   2864  H2  HOH B 948       8.840  30.785  24.649  1.00  0.00      B    H  
ATOM   2865  O   HOH B 949       9.643  34.836   6.863  1.00  0.00      B    O  
ATOM   2866  H1  HOH B 949       9.067  35.216   6.131  1.00  0.00      B    H  
ATOM   2867  H2  HOH B 949      10.256  35.620   7.227  1.00  0.00      B    H  
ATOM   2868  O   HOH B 950       8.067  37.859  27.985  1.00  0.00      B    O  
ATOM   2869  H1  HOH B 950       7.790  38.849  28.016  1.00  0.00      B    H  
ATOM   2870  H2  HOH B 950       9.036  37.801  27.704  1.00  0.00      B    H  
ATOM   2871  O   HOH B 951      10.527  17.430   9.894  1.00  0.00      B    O  
ATOM   2872  H1  HOH B 951      11.175  17.421   9.071  1.00  0.00      B    H  
ATOM   2873  H2  HOH B 951      11.078  17.383  10.732  1.00  0.00      B    H  
ATOM   2874  O   HOH B 952      20.500  26.923  33.662  1.00  0.00      B    O  
ATOM   2875  H1  HOH B 952      20.144  26.755  34.583  1.00  0.00      B    H  
ATOM   2876  H2  HOH B 952      19.999  27.703  33.311  1.00  0.00      B    H  
ATOM   2877  O   HOH B 953      11.029  14.053  14.695  1.00  0.00      B    O  
ATOM   2878  H1  HOH B 953      11.918  14.134  15.156  1.00  0.00      B    H  
ATOM   2879  H2  HOH B 953      10.860  13.056  14.567  1.00  0.00      B    H  
ATOM   2880  O   HOH B 954      16.781  27.267  11.462  1.00  0.00      B    O  
ATOM   2881  H1  HOH B 954      16.616  26.282  11.776  1.00  0.00      B    H  
ATOM   2882  H2  HOH B 954      17.612  27.599  11.937  1.00  0.00      B    H  
ATOM   2883  O   HOH B 955      16.293   4.252  29.443  1.00  0.00      B    O  
ATOM   2884  H1  HOH B 955      17.006   5.001  29.635  1.00  0.00      B    H  
ATOM   2885  H2  HOH B 955      16.456   3.549  30.131  1.00  0.00      B    H  
ATOM   2886  O   HOH B 956      21.779  31.673  33.209  1.00  0.00      B    O  
ATOM   2887  H1  HOH B 956      22.419  30.839  33.144  1.00  0.00      B    H  
ATOM   2888  H2  HOH B 956      20.855  31.302  33.449  1.00  0.00      B    H  
ATOM   2889  O   HOH B 957      18.207  16.031  28.092  1.00  0.00      B    O  
ATOM   2890  H1  HOH B 957      18.814  15.659  28.824  1.00  0.00      B    H  
ATOM   2891  H2  HOH B 957      17.276  15.920  28.479  1.00  0.00      B    H  
ATOM   2892  O   HOH B 958      31.654   0.562  16.421  1.00  0.00      B    O  
ATOM   2893  H1  HOH B 958      31.160   0.368  17.320  1.00  0.00      B    H  
ATOM   2894  H2  HOH B 958      31.023   1.250  15.938  1.00  0.00      B    H  
ATOM   2895  O   HOH B 959      11.058  23.501  34.999  1.00  0.00      B    O  
ATOM   2896  H1  HOH B 959      10.955  22.505  35.002  1.00  0.00      B    H  
ATOM   2897  H2  HOH B 959      10.565  23.871  35.826  1.00  0.00      B    H  
ATOM   2898  O   HOH B 960      32.249  19.887  38.626  1.00  0.00      B    O  
ATOM   2899  H1  HOH B 960      31.543  19.882  39.370  1.00  0.00      B    H  
ATOM   2900  H2  HOH B 960      32.986  20.531  38.935  1.00  0.00      B    H  
ATOM   2901  O   HOH B 961      18.140  12.325  21.347  1.00  0.00      B    O  
ATOM   2902  H1  HOH B 961      18.477  11.982  22.299  1.00  0.00      B    H  
ATOM   2903  H2  HOH B 961      18.895  12.853  20.930  1.00  0.00      B    H  
ATOM   2904  O   HOH B 962      17.899  15.880  13.833  1.00  0.00      B    O  
ATOM   2905  H1  HOH B 962      18.146  16.835  13.674  1.00  0.00      B    H  
ATOM   2906  H2  HOH B 962      17.320  15.601  13.061  1.00  0.00      B    H  
ATOM   2907  O   HOH B 963      12.676  24.559   6.909  1.00  0.00      B    O  
ATOM   2908  H1  HOH B 963      13.011  25.180   7.637  1.00  0.00      B    H  
ATOM   2909  H2  HOH B 963      13.112  24.894   6.054  1.00  0.00      B    H  
ATOM   2910  O   HOH B 964      37.258  28.406  33.772  1.00  0.00      B    O  
ATOM   2911  H1  HOH B 964      38.023  27.857  34.121  1.00  0.00      B    H  
ATOM   2912  H2  HOH B 964      36.505  27.706  33.567  1.00  0.00      B    H  
ATOM   2913  O   HOH B 965      35.207  32.884  14.397  1.00  0.00      B    O  
ATOM   2914  H1  HOH B 965      34.566  32.837  13.647  1.00  0.00      B    H  
ATOM   2915  H2  HOH B 965      35.630  33.786  14.366  1.00  0.00      B    H  
ATOM   2916  O   HOH B 966      23.673  31.418   3.340  1.00  0.00      B    O  
ATOM   2917  H1  HOH B 966      23.831  31.807   4.268  1.00  0.00      B    H  
ATOM   2918  H2  HOH B 966      22.743  31.043   3.315  1.00  0.00      B    H  
ATOM   2919  O   HOH B 967      13.345  37.953  33.534  1.00  0.00      B    O  
ATOM   2920  H1  HOH B 967      13.276  38.859  33.033  1.00  0.00      B    H  
ATOM   2921  H2  HOH B 967      13.744  37.209  32.942  1.00  0.00      B    H  
ATOM   2922  O   HOH B 968      13.710   8.000  22.342  1.00  0.00      B    O  
ATOM   2923  H1  HOH B 968      12.907   7.589  21.934  1.00  0.00      B    H  
ATOM   2924  H2  HOH B 968      14.342   8.332  21.626  1.00  0.00      B    H  
ATOM   2925  O   HOH B 969       3.918  19.599  33.668  1.00  0.00      B    O  
ATOM   2926  H1  HOH B 969       4.222  18.618  33.472  1.00  0.00      B    H  
ATOM   2927  H2  HOH B 969       4.520  20.219  33.196  1.00  0.00      B    H  
ATOM   2928  O   HOH B 970      22.004   8.796   4.368  1.00  0.00      B    O  
ATOM   2929  H1  HOH B 970      22.771   8.549   3.748  1.00  0.00      B    H  
ATOM   2930  H2  HOH B 970      22.267   9.626   4.871  1.00  0.00      B    H  
ATOM   2931  O   HOH B 971      21.322  17.150   6.348  1.00  0.00      B    O  
ATOM   2932  H1  HOH B 971      21.465  18.125   5.988  1.00  0.00      B    H  
ATOM   2933  H2  HOH B 971      22.126  16.626   6.127  1.00  0.00      B    H  
ATOM   2934  O   HOH B 972      10.999  11.850   8.566  1.00  0.00      B    O  
ATOM   2935  H1  HOH B 972      11.101  10.974   8.986  1.00  0.00      B    H  
ATOM   2936  H2  HOH B 972      11.027  12.511   9.303  1.00  0.00      B    H  
ATOM   2937  O   HOH B 973      13.678  13.163  15.619  1.00  0.00      B    O  
ATOM   2938  H1  HOH B 973      14.469  12.614  15.849  1.00  0.00      B    H  
ATOM   2939  H2  HOH B 973      13.230  12.717  14.843  1.00  0.00      B    H  
ATOM   2940  O   HOH B 974      17.966  12.568   6.798  1.00  0.00      B    O  
ATOM   2941  H1  HOH B 974      18.576  12.249   6.062  1.00  0.00      B    H  
ATOM   2942  H2  HOH B 974      17.473  13.442   6.480  1.00  0.00      B    H  
ATOM   2943  O   HOH B 975       4.576  27.820  38.468  1.00  0.00      B    O  
ATOM   2944  H1  HOH B 975       5.188  27.401  37.858  1.00  0.00      B    H  
ATOM   2945  H2  HOH B 975       4.087  27.091  38.888  1.00  0.00      B    H  
ATOM   2946  O   HOH B 976      16.430  27.840  25.772  1.00  0.00      B    O  
ATOM   2947  H1  HOH B 976      15.568  27.476  26.144  1.00  0.00      B    H  
ATOM   2948  H2  HOH B 976      16.390  28.858  25.967  1.00  0.00      B    H  
ATOM   2949  O   HOH B 977      16.958   4.061  10.036  1.00  0.00      B    O  
ATOM   2950  H1  HOH B 977      16.670   4.028  10.981  1.00  0.00      B    H  
ATOM   2951  H2  HOH B 977      16.272   4.666   9.618  1.00  0.00      B    H  
ATOM   2952  O   HOH B 978      13.621  16.658  28.126  1.00  0.00      B    O  
ATOM   2953  H1  HOH B 978      13.809  16.485  27.072  1.00  0.00      B    H  
ATOM   2954  H2  HOH B 978      14.395  16.366  28.676  1.00  0.00      B    H  
ATOM   2955  O   HOH B 979      30.254  11.897  19.864  1.00  0.00      B    O  
ATOM   2956  H1  HOH B 979      30.014  11.163  20.486  1.00  0.00      B    H  
ATOM   2957  H2  HOH B 979      30.720  12.657  20.412  1.00  0.00      B    H  
ATOM   2958  O   HOH B 980      10.712  19.967  25.214  1.00  0.00      B    O  
ATOM   2959  H1  HOH B 980      11.044  19.824  26.154  1.00  0.00      B    H  
ATOM   2960  H2  HOH B 980      10.716  20.985  25.000  1.00  0.00      B    H  
ATOM   2961  O   HOH B 981      13.299  25.907  22.651  1.00  0.00      B    O  
ATOM   2962  H1  HOH B 981      12.995  25.231  21.993  1.00  0.00      B    H  
ATOM   2963  H2  HOH B 981      14.357  25.990  22.473  1.00  0.00      B    H  
ATOM   2964  O   HOH B 982       0.421  22.329   6.959  1.00  0.00      B    O  
ATOM   2965  H1  HOH B 982       0.701  21.489   6.440  1.00  0.00      B    H  
ATOM   2966  H2  HOH B 982       0.410  22.086   7.964  1.00  0.00      B    H  
ATOM   2967  O   HOH B 983       2.308  13.909  34.181  1.00  0.00      B    O  
ATOM   2968  H1  HOH B 983       1.609  13.381  34.773  1.00  0.00      B    H  
ATOM   2969  H2  HOH B 983       2.815  13.283  33.550  1.00  0.00      B    H  
ATOM   2970  O   HOH B 984       6.939   1.847  16.351  1.00  0.00      B    O  
ATOM   2971  H1  HOH B 984       5.949   1.830  16.451  1.00  0.00      B    H  
ATOM   2972  H2  HOH B 984       7.348   1.488  17.179  1.00  0.00      B    H  
ATOM   2973  O   HOH B 985       9.657  32.053   1.239  1.00  0.00      B    O  
ATOM   2974  H1  HOH B 985       9.695  32.745   0.461  1.00  0.00      B    H  
ATOM   2975  H2  HOH B 985       8.701  32.047   1.555  1.00  0.00      B    H  
ATOM   2976  O   HOH B 986      15.401  38.006  26.913  1.00  0.00      B    O  
ATOM   2977  H1  HOH B 986      15.983  37.251  26.611  1.00  0.00      B    H  
ATOM   2978  H2  HOH B 986      15.342  37.967  27.914  1.00  0.00      B    H  
ATOM   2979  O   HOH B 987       1.947  29.125   1.585  1.00  0.00      B    O  
ATOM   2980  H1  HOH B 987       2.801  29.020   2.134  1.00  0.00      B    H  
ATOM   2981  H2  HOH B 987       1.958  28.489   0.801  1.00  0.00      B    H  
ATOM   2982  O   HOH B 988      -0.099  12.953  11.264  1.00  0.00      B    O  
ATOM   2983  H1  HOH B 988      -0.281  13.596  12.048  1.00  0.00      B    H  
ATOM   2984  H2  HOH B 988       0.809  12.519  11.491  1.00  0.00      B    H  
ATOM   2985  O   HOH B 989       2.895  17.305  26.312  1.00  0.00      B    O  
ATOM   2986  H1  HOH B 989       2.404  17.336  27.186  1.00  0.00      B    H  
ATOM   2987  H2  HOH B 989       2.562  16.477  25.899  1.00  0.00      B    H  
ATOM   2988  O   HOH B 990      10.735  37.607  24.197  1.00  0.00      B    O  
ATOM   2989  H1  HOH B 990       9.778  37.445  23.921  1.00  0.00      B    H  
ATOM   2990  H2  HOH B 990      10.925  38.594  24.217  1.00  0.00      B    H  
ATOM   2991  O   HOH B 991      11.550  27.315  13.860  1.00  0.00      B    O  
ATOM   2992  H1  HOH B 991      11.847  27.895  13.114  1.00  0.00      B    H  
ATOM   2993  H2  HOH B 991      12.398  27.210  14.332  1.00  0.00      B    H  
ATOM   2994  O   HOH B 992      26.606   8.581  15.848  1.00  0.00      B    O  
ATOM   2995  H1  HOH B 992      26.947   7.575  15.900  1.00  0.00      B    H  
ATOM   2996  H2  HOH B 992      27.150   9.203  15.337  1.00  0.00      B    H  
ATOM   2997  O   HOH B 993      23.546  33.926  17.995  1.00  0.00      B    O  
ATOM   2998  H1  HOH B 993      23.330  34.682  18.618  1.00  0.00      B    H  
ATOM   2999  H2  HOH B 993      23.894  34.429  17.133  1.00  0.00      B    H  
ATOM   3000  O   HOH B 994      38.403  14.759  13.605  1.00  0.00      B    O  
ATOM   3001  H1  HOH B 994      38.962  14.451  14.435  1.00  0.00      B    H  
ATOM   3002  H2  HOH B 994      37.414  14.531  13.717  1.00  0.00      B    H  
ATOM   3003  O   HOH B 995      21.744   4.727  36.385  1.00  0.00      B    O  
ATOM   3004  H1  HOH B 995      22.039   4.025  37.011  1.00  0.00      B    H  
ATOM   3005  H2  HOH B 995      22.535   5.132  35.859  1.00  0.00      B    H  
ATOM   3006  O   HOH B 996       0.829   2.230  20.284  1.00  0.00      B    O  
ATOM   3007  H1  HOH B 996       0.500   3.057  19.811  1.00  0.00      B    H  
ATOM   3008  H2  HOH B 996       1.716   2.067  19.880  1.00  0.00      B    H  
ATOM   3009  O   HOH B 997      21.244  15.219  19.655  1.00  0.00      B    O  
ATOM   3010  H1  HOH B 997      21.604  14.593  18.981  1.00  0.00      B    H  
ATOM   3011  H2  HOH B 997      21.295  14.743  20.586  1.00  0.00      B    H  
ATOM   3012  O   HOH B 998       0.736  35.452  38.820  1.00  0.00      B    O  
ATOM   3013  H1  HOH B 998       1.719  35.185  38.748  1.00  0.00      B    H  
ATOM   3014  H2  HOH B 998       0.185  34.607  38.849  1.00  0.00      B    H  
ATOM   3015  O   HOH B 999      29.671  22.244  11.615  1.00  0.00      B    O  
ATOM   3016  H1  HOH B 999      29.904  21.335  11.401  1.00  0.00      B    H  
ATOM   3017  H2  HOH B 999      29.319  22.376  12.592  1.00  0.00      B    H  
ATOM   3018  O   HOH B1000      17.863  37.427   7.991  1.00  0.00      B    O  
ATOM   3019  H1  HOH B1000      18.731  37.552   7.551  1.00  0.00      B    H  
ATOM   3020  H2  HOH B1000      17.141  37.284   7.298  1.00  0.00      B    H  
ATOM   3021  O   HOH B1001      25.796  28.198   4.072  1.00  0.00      B    O  
ATOM   3022  H1  HOH B1001      25.219  27.427   4.001  1.00  0.00      B    H  
ATOM   3023  H2  HOH B1001      26.272  28.167   4.947  1.00  0.00      B    H  
ATOM   3024  O   HOH B1002      37.943  21.790  22.976  1.00  0.00      B    O  
ATOM   3025  H1  HOH B1002      38.759  21.509  23.398  1.00  0.00      B    H  
ATOM   3026  H2  HOH B1002      38.202  22.285  22.099  1.00  0.00      B    H  
ATOM   3027  O   HOH B1003       4.776  28.045  30.598  1.00  0.00      B    O  
ATOM   3028  H1  HOH B1003       5.118  27.624  31.482  1.00  0.00      B    H  
ATOM   3029  H2  HOH B1003       5.591  28.451  30.098  1.00  0.00      B    H  
ATOM   3030  O   HOH B1004      36.951  14.847   6.366  1.00  0.00      B    O  
ATOM   3031  H1  HOH B1004      37.905  14.834   6.075  1.00  0.00      B    H  
ATOM   3032  H2  HOH B1004      36.393  15.011   5.608  1.00  0.00      B    H  
ATOM   3033  O   HOH B1005      37.361  37.464  14.239  1.00  0.00      B    O  
ATOM   3034  H1  HOH B1005      37.311  38.094  15.040  1.00  0.00      B    H  
ATOM   3035  H2  HOH B1005      36.453  36.942  14.207  1.00  0.00      B    H  
ATOM   3036  O   HOH B1006      14.386   7.437  27.703  1.00  0.00      B    O  
ATOM   3037  H1  HOH B1006      13.503   7.754  28.088  1.00  0.00      B    H  
ATOM   3038  H2  HOH B1006      15.072   7.691  28.403  1.00  0.00      B    H  
ATOM   3039  O   HOH B1007      17.243  31.885  21.666  1.00  0.00      B    O  
ATOM   3040  H1  HOH B1007      16.497  32.156  20.981  1.00  0.00      B    H  
ATOM   3041  H2  HOH B1007      17.806  32.698  21.744  1.00  0.00      B    H  
ATOM   3042  O   HOH B1008      11.620   1.102  24.328  1.00  0.00      B    O  
ATOM   3043  H1  HOH B1008      10.782   1.592  24.586  1.00  0.00      B    H  
ATOM   3044  H2  HOH B1008      12.244   0.994  25.160  1.00  0.00      B    H  
ATOM   3045  O   HOH B1009      13.607   9.465  24.374  1.00  0.00      B    O  
ATOM   3046  H1  HOH B1009      13.515   8.849  23.552  1.00  0.00      B    H  
ATOM   3047  H2  HOH B1009      12.837   9.313  25.023  1.00  0.00      B    H  
ATOM   3048  O   HOH B1010       4.387  30.086  14.600  1.00  0.00      B    O  
ATOM   3049  H1  HOH B1010       4.190  30.022  15.623  1.00  0.00      B    H  
ATOM   3050  H2  HOH B1010       4.680  29.173  14.270  1.00  0.00      B    H  
ATOM   3051  O   HOH B1011      24.595  23.697  17.176  1.00  0.00      B    O  
ATOM   3052  H1  HOH B1011      24.491  22.954  17.850  1.00  0.00      B    H  
ATOM   3053  H2  HOH B1011      24.698  23.158  16.320  1.00  0.00      B    H  
ATOM   3054  O   HOH B1012      35.977  23.688  12.691  1.00  0.00      B    O  
ATOM   3055  H1  HOH B1012      36.723  24.329  12.403  1.00  0.00      B    H  
ATOM   3056  H2  HOH B1012      35.415  23.577  11.840  1.00  0.00      B    H  
ATOM   3057  O   HOH B1013       6.758  12.354  13.735  1.00  0.00      B    O  
ATOM   3058  H1  HOH B1013       5.759  12.371  13.584  1.00  0.00      B    H  
ATOM   3059  H2  HOH B1013       7.074  13.228  13.423  1.00  0.00      B    H  
ATOM   3060  O   HOH B1014       0.476   9.347  22.981  1.00  0.00      B    O  
ATOM   3061  H1  HOH B1014       0.858   8.744  22.276  1.00  0.00      B    H  
ATOM   3062  H2  HOH B1014      -0.488   9.634  22.721  1.00  0.00      B    H  
ATOM   3063  O   HOH B1015      19.318  18.879  37.022  1.00  0.00      B    O  
ATOM   3064  H1  HOH B1015      19.211  19.782  36.643  1.00  0.00      B    H  
ATOM   3065  H2  HOH B1015      18.704  18.746  37.825  1.00  0.00      B    H  
ATOM   3066  O   HOH B1016       8.032  34.394  34.710  1.00  0.00      B    O  
ATOM   3067  H1  HOH B1016       8.983  34.602  34.402  1.00  0.00      B    H  
ATOM   3068  H2  HOH B1016       7.555  34.093  33.825  1.00  0.00      B    H  
ATOM   3069  O   HOH B1017      38.585  25.411  22.639  1.00  0.00      B    O  
ATOM   3070  H1  HOH B1017      38.907  25.287  21.684  1.00  0.00      B    H  
ATOM   3071  H2  HOH B1017      37.615  25.544  22.393  1.00  0.00      B    H  
ATOM   3072  O   HOH B1018       4.709   7.950  28.901  1.00  0.00      B    O  
ATOM   3073  H1  HOH B1018       3.935   7.282  28.851  1.00  0.00      B    H  
ATOM   3074  H2  HOH B1018       4.399   8.761  29.479  1.00  0.00      B    H  
ATOM   3075  O   HOH B1019       0.662  21.369   9.689  1.00  0.00      B    O  
ATOM   3076  H1  HOH B1019       1.462  21.285   9.056  1.00  0.00      B    H  
ATOM   3077  H2  HOH B1019       0.493  20.453  10.137  1.00  0.00      B    H  
ATOM   3078  O   HOH B1020      34.102   9.894  26.575  1.00  0.00      B    O  
ATOM   3079  H1  HOH B1020      33.864   9.557  25.636  1.00  0.00      B    H  
ATOM   3080  H2  HOH B1020      34.644  10.745  26.508  1.00  0.00      B    H  
ATOM   3081  O   HOH B1021      11.113  13.262   2.258  1.00  0.00      B    O  
ATOM   3082  H1  HOH B1021      10.767  12.693   3.037  1.00  0.00      B    H  
ATOM   3083  H2  HOH B1021      11.265  12.621   1.433  1.00  0.00      B    H  
ATOM   3084  O   HOH B1022      32.489  21.654  30.794  1.00  0.00      B    O  
ATOM   3085  H1  HOH B1022      32.818  22.483  31.323  1.00  0.00      B    H  
ATOM   3086  H2  HOH B1022      32.581  20.869  31.388  1.00  0.00      B    H  
ATOM   3087  O   HOH B1023      35.744  21.415   4.305  1.00  0.00      B    O  
ATOM   3088  H1  HOH B1023      34.756  21.397   4.373  1.00  0.00      B    H  
ATOM   3089  H2  HOH B1023      36.120  21.772   5.118  1.00  0.00      B    H  
ATOM   3090  O   HOH B1024      23.758  15.906  22.262  1.00  0.00      B    O  
ATOM   3091  H1  HOH B1024      24.257  15.769  23.157  1.00  0.00      B    H  
ATOM   3092  H2  HOH B1024      24.338  16.462  21.609  1.00  0.00      B    H  
ATOM   3093  O   HOH B1025      32.521  10.999  28.316  1.00  0.00      B    O  
ATOM   3094  H1  HOH B1025      33.018  10.284  27.770  1.00  0.00      B    H  
ATOM   3095  H2  HOH B1025      31.684  11.180  27.784  1.00  0.00      B    H  
ATOM   3096  O   HOH B1026      20.028   8.625  23.262  1.00  0.00      B    O  
ATOM   3097  H1  HOH B1026      19.983   9.650  23.335  1.00  0.00      B    H  
ATOM   3098  H2  HOH B1026      20.538   8.271  24.067  1.00  0.00      B    H  
ATOM   3099  O   HOH B1027      36.975  21.650  31.415  1.00  0.00      B    O  
ATOM   3100  H1  HOH B1027      37.571  22.461  31.307  1.00  0.00      B    H  
ATOM   3101  H2  HOH B1027      37.425  21.047  32.143  1.00  0.00      B    H  
ATOM   3102  O   HOH B1028      16.435  32.101  12.737  1.00  0.00      B    O  
ATOM   3103  H1  HOH B1028      17.246  31.883  12.054  1.00  0.00      B    H  
ATOM   3104  H2  HOH B1028      16.461  31.475  13.572  1.00  0.00      B    H  
ATOM   3105  O   HOH B1029       4.209  10.126   1.591  1.00  0.00      B    O  
ATOM   3106  H1  HOH B1029       3.881   9.886   2.555  1.00  0.00      B    H  
ATOM   3107  H2  HOH B1029       4.208  11.135   1.356  1.00  0.00      B    H  
ATOM   3108  O   HOH B1030      20.787   8.072  14.307  1.00  0.00      B    O  
ATOM   3109  H1  HOH B1030      21.049   7.664  13.394  1.00  0.00      B    H  
ATOM   3110  H2  HOH B1030      19.890   8.609  14.178  1.00  0.00      B    H  
ATOM   3111  O   HOH B1031      34.732  11.690   1.559  1.00  0.00      B    O  
ATOM   3112  H1  HOH B1031      34.827  10.703   1.339  1.00  0.00      B    H  
ATOM   3113  H2  HOH B1031      35.662  11.958   1.863  1.00  0.00      B    H  
ATOM   3114  O   HOH B1032      19.430  25.238  17.804  1.00  0.00      B    O  
ATOM   3115  H1  HOH B1032      19.922  26.043  17.515  1.00  0.00      B    H  
ATOM   3116  H2  HOH B1032      19.701  24.445  17.208  1.00  0.00      B    H  
ATOM   3117  O   HOH B1033      21.276  11.758  25.871  1.00  0.00      B    O  
ATOM   3118  H1  HOH B1033      21.908  11.419  25.133  1.00  0.00      B    H  
ATOM   3119  H2  HOH B1033      20.828  12.627  25.548  1.00  0.00      B    H  
ATOM   3120  O   HOH B1034       1.108   8.099   7.492  1.00  0.00      B    O  
ATOM   3121  H1  HOH B1034       1.815   8.774   7.758  1.00  0.00      B    H  
ATOM   3122  H2  HOH B1034       0.738   7.736   8.348  1.00  0.00      B    H  
ATOM   3123  O   HOH B1035      33.930   9.805  12.716  1.00  0.00      B    O  
ATOM   3124  H1  HOH B1035      33.955   9.001  13.290  1.00  0.00      B    H  
ATOM   3125  H2  HOH B1035      34.785   9.784  12.164  1.00  0.00      B    H  
ATOM   3126  O   HOH B1036       8.596  16.147   8.496  1.00  0.00      B    O  
ATOM   3127  H1  HOH B1036       8.958  15.260   8.293  1.00  0.00      B    H  
ATOM   3128  H2  HOH B1036       9.284  16.590   9.061  1.00  0.00      B    H  
ATOM   3129  O   HOH B1037      11.638  10.496  17.954  1.00  0.00      B    O  
ATOM   3130  H1  HOH B1037      10.836  10.702  18.491  1.00  0.00      B    H  
ATOM   3131  H2  HOH B1037      11.825   9.545  18.129  1.00  0.00      B    H  
ATOM   3132  O   HOH B1038      36.057  38.830  31.874  1.00  0.00      B    O  
ATOM   3133  H1  HOH B1038      36.150  38.174  32.633  1.00  0.00      B    H  
ATOM   3134  H2  HOH B1038      35.956  38.147  31.069  1.00  0.00      B    H  
ATOM   3135  O   HOH B1039      27.473  36.438  20.140  1.00  0.00      B    O  
ATOM   3136  H1  HOH B1039      26.656  36.605  20.675  1.00  0.00      B    H  
ATOM   3137  H2  HOH B1039      27.951  35.686  20.684  1.00  0.00      B    H  
ATOM   3138  O   HOH B1040      29.350  37.125  17.178  1.00  0.00      B    O  
ATOM   3139  H1  HOH B1040      29.946  37.459  17.956  1.00  0.00      B    H  
ATOM   3140  H2  HOH B1040      29.194  36.108  17.272  1.00  0.00      B    H  
ATOM   3141  O   HOH B1041      35.972  36.534   2.114  1.00  0.00      B    O  
ATOM   3142  H1  HOH B1041      36.299  36.532   3.090  1.00  0.00      B    H  
ATOM   3143  H2  HOH B1041      36.185  37.468   1.743  1.00  0.00      B    H  
ATOM   3144  O   HOH B1042       7.880  33.168  29.207  1.00  0.00      B    O  
ATOM   3145  H1  HOH B1042       8.492  33.800  28.781  1.00  0.00      B    H  
ATOM   3146  H2  HOH B1042       8.333  32.885  30.059  1.00  0.00      B    H  
ATOM   3147  O   HOH B1043       6.920  33.344  37.345  1.00  0.00      B    O  
ATOM   3148  H1  HOH B1043       5.927  33.430  37.300  1.00  0.00      B    H  
ATOM   3149  H2  HOH B1043       7.147  33.727  36.421  1.00  0.00      B    H  
ATOM   3150  O   HOH B1044      28.188  17.036  33.975  1.00  0.00      B    O  
ATOM   3151  H1  HOH B1044      29.167  17.184  34.279  1.00  0.00      B    H  
ATOM   3152  H2  HOH B1044      27.564  17.746  34.290  1.00  0.00      B    H  
ATOM   3153  O   HOH B1045      36.208  39.207   9.738  1.00  0.00      B    O  
ATOM   3154  H1  HOH B1045      35.789  38.353   9.281  1.00  0.00      B    H  
ATOM   3155  H2  HOH B1045      35.603  39.495  10.510  1.00  0.00      B    H  
ATOM   3156  O   HOH B1046      21.644  28.841  31.192  1.00  0.00      B    O  
ATOM   3157  H1  HOH B1046      21.639  29.231  30.268  1.00  0.00      B    H  
ATOM   3158  H2  HOH B1046      20.720  28.583  31.463  1.00  0.00      B    H  
ATOM   3159  O   HOH B1047       7.280  29.824  35.938  1.00  0.00      B    O  
ATOM   3160  H1  HOH B1047       6.953  28.904  36.039  1.00  0.00      B    H  
ATOM   3161  H2  HOH B1047       6.521  30.449  35.655  1.00  0.00      B    H  
ATOM   3162  O   HOH B1048      12.664   4.542  37.423  1.00  0.00      B    O  
ATOM   3163  H1  HOH B1048      12.557   4.471  38.454  1.00  0.00      B    H  
ATOM   3164  H2  HOH B1048      13.600   4.975  37.168  1.00  0.00      B    H  
ATOM   3165  O   HOH B1049      31.513  27.229   0.429  1.00  0.00      B    O  
ATOM   3166  H1  HOH B1049      32.499  27.330   0.274  1.00  0.00      B    H  
ATOM   3167  H2  HOH B1049      31.076  28.129   0.759  1.00  0.00      B    H  
ATOM   3168  O   HOH B1050       1.396  10.187  25.424  1.00  0.00      B    O  
ATOM   3169  H1  HOH B1050       0.975   9.844  24.541  1.00  0.00      B    H  
ATOM   3170  H2  HOH B1050       2.370  10.429  25.174  1.00  0.00      B    H  
ATOM   3171  O   HOH B1051      10.490  25.585  29.920  1.00  0.00      B    O  
ATOM   3172  H1  HOH B1051      10.603  25.315  28.919  1.00  0.00      B    H  
ATOM   3173  H2  HOH B1051      11.192  26.287  30.128  1.00  0.00      B    H  
ATOM   3174  O   HOH B1052       8.519   8.749  24.577  1.00  0.00      B    O  
ATOM   3175  H1  HOH B1052       7.601   8.386  24.825  1.00  0.00      B    H  
ATOM   3176  H2  HOH B1052       8.747   8.481  23.650  1.00  0.00      B    H  
ATOM   3177  O   HOH B1053      10.637  16.230  36.651  1.00  0.00      B    O  
ATOM   3178  H1  HOH B1053      10.737  17.224  36.513  1.00  0.00      B    H  
ATOM   3179  H2  HOH B1053      11.307  15.876  37.350  1.00  0.00      B    H  
ATOM   3180  O   HOH B1054      38.753   7.403  24.828  1.00  0.00      B    O  
ATOM   3181  H1  HOH B1054      37.742   7.577  24.598  1.00  0.00      B    H  
ATOM   3182  H2  HOH B1054      39.355   7.987  24.253  1.00  0.00      B    H  
ATOM   3183  O   HOH B1055       6.641   9.411   4.962  1.00  0.00      B    O  
ATOM   3184  H1  HOH B1055       7.045   9.232   4.061  1.00  0.00      B    H  
ATOM   3185  H2  HOH B1055       6.202  10.313   4.944  1.00  0.00      B    H  
ATOM   3186  O   HOH B1056       0.430   8.589  16.690  1.00  0.00      B    O  
ATOM   3187  H1  HOH B1056       1.308   8.393  16.273  1.00  0.00      B    H  
ATOM   3188  H2  HOH B1056       0.610   8.724  17.683  1.00  0.00      B    H  
ATOM   3189  O   HOH B1057      15.368  19.042   9.681  1.00  0.00      B    O  
ATOM   3190  H1  HOH B1057      14.375  18.919   9.386  1.00  0.00      B    H  
ATOM   3191  H2  HOH B1057      15.679  18.242  10.213  1.00  0.00      B    H  
ATOM   3192  O   HOH B1058      12.335  38.507  17.712  1.00  0.00      B    O  
ATOM   3193  H1  HOH B1058      12.576  38.104  18.638  1.00  0.00      B    H  
ATOM   3194  H2  HOH B1058      11.751  37.801  17.236  1.00  0.00      B    H  
ATOM   3195  O   HOH B1059      18.983   8.465  28.939  1.00  0.00      B    O  
ATOM   3196  H1  HOH B1059      18.681   8.895  29.784  1.00  0.00      B    H  
ATOM   3197  H2  HOH B1059      19.446   9.137  28.327  1.00  0.00      B    H  
ATOM   3198  O   HOH B1060      17.963   8.075   2.749  1.00  0.00      B    O  
ATOM   3199  H1  HOH B1060      18.817   7.679   2.354  1.00  0.00      B    H  
ATOM   3200  H2  HOH B1060      17.651   8.820   2.158  1.00  0.00      B    H  
ATOM   3201  O   HOH B1061      36.612   2.893   3.609  1.00  0.00      B    O  
ATOM   3202  H1  HOH B1061      36.172   3.039   4.473  1.00  0.00      B    H  
ATOM   3203  H2  HOH B1061      35.857   2.549   3.038  1.00  0.00      B    H  
ATOM   3204  O   HOH B1062       1.684   8.562  19.248  1.00  0.00      B    O  
ATOM   3205  H1  HOH B1062       1.551   7.885  19.980  1.00  0.00      B    H  
ATOM   3206  H2  HOH B1062       1.686   9.483  19.692  1.00  0.00      B    H  
ATOM   3207  O   HOH B1063      10.965   5.771  22.348  1.00  0.00      B    O  
ATOM   3208  H1  HOH B1063      10.707   5.755  23.357  1.00  0.00      B    H  
ATOM   3209  H2  HOH B1063      11.487   4.915  22.187  1.00  0.00      B    H  
ATOM   3210  O   HOH B1064       8.333  21.849  35.272  1.00  0.00      B    O  
ATOM   3211  H1  HOH B1064       8.739  22.579  34.661  1.00  0.00      B    H  
ATOM   3212  H2  HOH B1064       7.302  21.976  35.258  1.00  0.00      B    H  
ATOM   3213  O   HOH B1065      26.268  28.168  18.175  1.00  0.00      B    O  
ATOM   3214  H1  HOH B1065      26.072  27.223  18.484  1.00  0.00      B    H  
ATOM   3215  H2  HOH B1065      25.432  28.727  18.203  1.00  0.00      B    H  
ATOM   3216  O   HOH B1066      28.364  12.837  35.137  1.00  0.00      B    O  
ATOM   3217  H1  HOH B1066      27.925  11.889  34.893  1.00  0.00      B    H  
ATOM   3218  H2  HOH B1066      29.072  13.064  34.393  1.00  0.00      B    H  
ATOM   3219  O   HOH B1067       2.835  15.103  12.791  1.00  0.00      B    O  
ATOM   3220  H1  HOH B1067       3.242  15.978  13.117  1.00  0.00      B    H  
ATOM   3221  H2  HOH B1067       2.154  14.856  13.523  1.00  0.00      B    H  
ATOM   3222  O   HOH B1068      25.139   6.031  31.166  1.00  0.00      B    O  
ATOM   3223  H1  HOH B1068      25.231   6.897  30.722  1.00  0.00      B    H  
ATOM   3224  H2  HOH B1068      25.882   5.872  31.835  1.00  0.00      B    H  
ATOM   3225  O   HOH B1069      12.999   7.826   0.686  1.00  0.00      B    O  
ATOM   3226  H1  HOH B1069      13.081   7.929   1.657  1.00  0.00      B    H  
ATOM   3227  H2  HOH B1069      13.737   7.223   0.386  1.00  0.00      B    H  
ATOM   3228  O   HOH B1070      15.416  35.914   8.207  1.00  0.00      B    O  
ATOM   3229  H1  HOH B1070      15.167  35.506   7.280  1.00  0.00      B    H  
ATOM   3230  H2  HOH B1070      15.593  35.194   8.855  1.00  0.00      B    H  
ATOM   3231  O   HOH B1071      28.432  34.439   8.253  1.00  0.00      B    O  
ATOM   3232  H1  HOH B1071      28.970  34.266   9.096  1.00  0.00      B    H  
ATOM   3233  H2  HOH B1071      28.912  33.887   7.514  1.00  0.00      B    H  
ATOM   3234  O   HOH B1072       5.825  20.987  14.445  1.00  0.00      B    O  
ATOM   3235  H1  HOH B1072       6.139  20.284  13.845  1.00  0.00      B    H  
ATOM   3236  H2  HOH B1072       4.853  20.816  14.649  1.00  0.00      B    H  
ATOM   3237  O   HOH B1073      12.431  25.417  19.630  1.00  0.00      B    O  
ATOM   3238  H1  HOH B1073      11.506  24.989  19.498  1.00  0.00      B    H  
ATOM   3239  H2  HOH B1073      13.159  24.770  19.369  1.00  0.00      B    H  
ATOM   3240  O   HOH B1074      15.639  27.537   9.158  1.00  0.00      B    O  
ATOM   3241  H1  HOH B1074      15.916  28.440   8.804  1.00  0.00      B    H  
ATOM   3242  H2  HOH B1074      16.249  27.372   9.967  1.00  0.00      B    H  
ATOM   3243  O   HOH B1075      38.333  24.912   4.402  1.00  0.00      B    O  
ATOM   3244  H1  HOH B1075      38.504  24.098   3.799  1.00  0.00      B    H  
ATOM   3245  H2  HOH B1075      39.232  25.085   4.742  1.00  0.00      B    H  
ATOM   3246  O   HOH B1076      10.822   0.941   2.572  1.00  0.00      B    O  
ATOM   3247  H1  HOH B1076      11.739   0.501   2.577  1.00  0.00      B    H  
ATOM   3248  H2  HOH B1076      10.311   0.679   3.431  1.00  0.00      B    H  
ATOM   3249  O   HOH B1077      24.994  17.721  28.942  1.00  0.00      B    O  
ATOM   3250  H1  HOH B1077      25.092  17.623  27.933  1.00  0.00      B    H  
ATOM   3251  H2  HOH B1077      24.256  17.079  29.294  1.00  0.00      B    H  
ATOM   3252  O   HOH B1078      30.678  10.747  14.836  1.00  0.00      B    O  
ATOM   3253  H1  HOH B1078      30.506  10.884  15.801  1.00  0.00      B    H  
ATOM   3254  H2  HOH B1078      31.642  10.765  14.751  1.00  0.00      B    H  
ATOM   3255  O   HOH B1079      33.356  13.165  35.396  1.00  0.00      B    O  
ATOM   3256  H1  HOH B1079      33.942  13.062  36.219  1.00  0.00      B    H  
ATOM   3257  H2  HOH B1079      32.457  13.498  35.587  1.00  0.00      B    H  
ATOM   3258  O   HOH B1080      12.144  23.987   1.817  1.00  0.00      B    O  
ATOM   3259  H1  HOH B1080      13.009  23.570   2.127  1.00  0.00      B    H  
ATOM   3260  H2  HOH B1080      11.626  24.132   2.669  1.00  0.00      B    H  
ATOM   3261  O   HOH B1081       6.721  34.105  32.342  1.00  0.00      B    O  
ATOM   3262  H1  HOH B1081       5.752  34.429  32.215  1.00  0.00      B    H  
ATOM   3263  H2  HOH B1081       7.238  34.559  31.624  1.00  0.00      B    H  
ATOM   3264  O   HOH B1082      28.820  34.595  17.769  1.00  0.00      B    O  
ATOM   3265  H1  HOH B1082      28.671  33.578  17.520  1.00  0.00      B    H  
ATOM   3266  H2  HOH B1082      28.243  34.841  18.553  1.00  0.00      B    H  
ATOM   3267  O   HOH B1083      37.245  30.823   5.950  1.00  0.00      B    O  
ATOM   3268  H1  HOH B1083      37.576  31.580   6.515  1.00  0.00      B    H  
ATOM   3269  H2  HOH B1083      36.855  31.181   5.080  1.00  0.00      B    H  
ATOM   3270  O   HOH B1084      26.866  28.809  34.963  1.00  0.00      B    O  
ATOM   3271  H1  HOH B1084      26.594  29.039  33.971  1.00  0.00      B    H  
ATOM   3272  H2  HOH B1084      27.725  28.289  34.905  1.00  0.00      B    H  
ATOM   3273  O   HOH B1085      18.430  26.037  27.135  1.00  0.00      B    O  
ATOM   3274  H1  HOH B1085      18.164  26.733  26.516  1.00  0.00      B    H  
ATOM   3275  H2  HOH B1085      17.646  25.432  27.158  1.00  0.00      B    H  
ATOM   3276  O   HOH B1086       9.263  24.267  37.062  1.00  0.00      B    O  
ATOM   3277  H1  HOH B1086       9.520  23.755  37.932  1.00  0.00      B    H  
ATOM   3278  H2  HOH B1086       9.326  25.234  37.328  1.00  0.00      B    H  
ATOM   3279  O   HOH B1087       5.528  16.952   5.649  1.00  0.00      B    O  
ATOM   3280  H1  HOH B1087       4.535  17.165   5.540  1.00  0.00      B    H  
ATOM   3281  H2  HOH B1087       5.747  17.043   6.638  1.00  0.00      B    H  
ATOM   3282  O   HOH B1088      22.191  27.191   1.054  1.00  0.00      B    O  
ATOM   3283  H1  HOH B1088      21.246  26.712   0.920  1.00  0.00      B    H  
ATOM   3284  H2  HOH B1088      21.976  28.151   0.976  1.00  0.00      B    H  
ATOM   3285  O   HOH B1089      33.456  36.057   1.310  1.00  0.00      B    O  
ATOM   3286  H1  HOH B1089      33.670  36.629   0.514  1.00  0.00      B    H  
ATOM   3287  H2  HOH B1089      34.150  36.392   2.014  1.00  0.00      B    H  
ATOM   3288  O   HOH B1090      37.000  30.725  13.719  1.00  0.00      B    O  
ATOM   3289  H1  HOH B1090      37.847  31.263  13.426  1.00  0.00      B    H  
ATOM   3290  H2  HOH B1090      36.235  31.421  13.954  1.00  0.00      B    H  
ATOM   3291  O   HOH B1091       3.239   8.819  17.028  1.00  0.00      B    O  
ATOM   3292  H1  HOH B1091       2.814   8.781  17.985  1.00  0.00      B    H  
ATOM   3293  H2  HOH B1091       3.363   9.823  16.723  1.00  0.00      B    H  
ATOM   3294  O   HOH B1092      18.679  27.900  13.575  1.00  0.00      B    O  
ATOM   3295  H1  HOH B1092      19.599  27.532  13.617  1.00  0.00      B    H  
ATOM   3296  H2  HOH B1092      18.675  28.830  13.704  1.00  0.00      B    H  
ATOM   3297  O   HOH B1093      19.974   2.118  32.940  1.00  0.00      B    O  
ATOM   3298  H1  HOH B1093      19.925   2.996  33.531  1.00  0.00      B    H  
ATOM   3299  H2  HOH B1093      19.472   1.354  33.399  1.00  0.00      B    H  
ATOM   3300  O   HOH B1094      15.137  28.588  17.386  1.00  0.00      B    O  
ATOM   3301  H1  HOH B1094      15.544  29.516  17.567  1.00  0.00      B    H  
ATOM   3302  H2  HOH B1094      14.617  28.279  18.244  1.00  0.00      B    H  
ATOM   3303  O   HOH B1095      32.636  29.125  19.338  1.00  0.00      B    O  
ATOM   3304  H1  HOH B1095      32.240  29.909  19.800  1.00  0.00      B    H  
ATOM   3305  H2  HOH B1095      31.893  28.783  18.725  1.00  0.00      B    H  
ATOM   3306  O   HOH B1096      20.965  30.588  36.142  1.00  0.00      B    O  
ATOM   3307  H1  HOH B1096      20.746  30.634  35.134  1.00  0.00      B    H  
ATOM   3308  H2  HOH B1096      21.703  31.216  36.376  1.00  0.00      B    H  
ATOM   3309  O   HOH B1097      12.595  30.808  35.301  1.00  0.00      B    O  
ATOM   3310  H1  HOH B1097      12.979  30.192  34.565  1.00  0.00      B    H  
ATOM   3311  H2  HOH B1097      11.586  30.628  35.420  1.00  0.00      B    H  
ATOM   3312  O   HOH B1098      19.765  20.156  23.639  1.00  0.00      B    O  
ATOM   3313  H1  HOH B1098      18.778  20.061  23.550  1.00  0.00      B    H  
ATOM   3314  H2  HOH B1098      20.240  19.265  23.488  1.00  0.00      B    H  
ATOM   3315  O   HOH B1099      12.380  11.754  22.680  1.00  0.00      B    O  
ATOM   3316  H1  HOH B1099      11.673  12.188  23.190  1.00  0.00      B    H  
ATOM   3317  H2  HOH B1099      12.945  11.226  23.270  1.00  0.00      B    H  
ATOM   3318  O   HOH B1100      23.441   8.079  23.118  1.00  0.00      B    O  
ATOM   3319  H1  HOH B1100      24.076   7.358  23.370  1.00  0.00      B    H  
ATOM   3320  H2  HOH B1100      23.487   8.124  22.148  1.00  0.00      B    H  
ATOM   3321  O   HOH B1101      16.374  13.114  37.116  1.00  0.00      B    O  
ATOM   3322  H1  HOH B1101      17.036  13.879  36.877  1.00  0.00      B    H  
ATOM   3323  H2  HOH B1101      16.129  12.734  36.156  1.00  0.00      B    H  
ATOM   3324  O   HOH B1102      34.104  26.497  38.479  1.00  0.00      B    O  
ATOM   3325  H1  HOH B1102      34.707  27.103  39.097  1.00  0.00      B    H  
ATOM   3326  H2  HOH B1102      34.144  26.873  37.535  1.00  0.00      B    H  
ATOM   3327  O   HOH B1103      17.963  34.724  32.409  1.00  0.00      B    O  
ATOM   3328  H1  HOH B1103      18.941  34.671  32.661  1.00  0.00      B    H  
ATOM   3329  H2  HOH B1103      17.423  34.775  33.241  1.00  0.00      B    H  
ATOM   3330  O   HOH B1104      18.701  29.956  16.241  1.00  0.00      B    O  
ATOM   3331  H1  HOH B1104      19.120  29.347  16.912  1.00  0.00      B    H  
ATOM   3332  H2  HOH B1104      19.270  30.725  15.924  1.00  0.00      B    H  
ATOM   3333  O   HOH B1105      27.838  10.458   9.350  1.00  0.00      B    O  
ATOM   3334  H1  HOH B1105      28.288   9.671   9.884  1.00  0.00      B    H  
ATOM   3335  H2  HOH B1105      27.910  10.298   8.397  1.00  0.00      B    H  
ATOM   3336  O   HOH B1106      23.494  12.993  32.174  1.00  0.00      B    O  
ATOM   3337  H1  HOH B1106      24.150  13.806  32.158  1.00  0.00      B    H  
ATOM   3338  H2  HOH B1106      23.363  12.663  31.199  1.00  0.00      B    H  
ATOM   3339  O   HOH B1107      27.243  11.026  12.321  1.00  0.00      B    O  
ATOM   3340  H1  HOH B1107      27.305  10.565  11.456  1.00  0.00      B    H  
ATOM   3341  H2  HOH B1107      27.619  11.946  12.210  1.00  0.00      B    H  
ATOM   3342  O   HOH B1108      19.735  33.057  36.069  1.00  0.00      B    O  
ATOM   3343  H1  HOH B1108      20.586  33.678  36.103  1.00  0.00      B    H  
ATOM   3344  H2  HOH B1108      19.991  32.097  36.244  1.00  0.00      B    H  
ATOM   3345  O   HOH B1109      10.960   7.019  33.256  1.00  0.00      B    O  
ATOM   3346  H1  HOH B1109      10.704   6.144  32.895  1.00  0.00      B    H  
ATOM   3347  H2  HOH B1109      11.159   6.918  34.237  1.00  0.00      B    H  
ATOM   3348  O   HOH B1110       1.168  15.104  30.696  1.00  0.00      B    O  
ATOM   3349  H1  HOH B1110       1.566  14.251  30.935  1.00  0.00      B    H  
ATOM   3350  H2  HOH B1110       1.863  15.850  30.786  1.00  0.00      B    H  
ATOM   3351  O   HOH B1111      33.965  33.592   2.509  1.00  0.00      B    O  
ATOM   3352  H1  HOH B1111      34.090  34.247   3.285  1.00  0.00      B    H  
ATOM   3353  H2  HOH B1111      34.030  34.128   1.651  1.00  0.00      B    H  
ATOM   3354  O   HOH B1112      27.982   3.723  17.588  1.00  0.00      B    O  
ATOM   3355  H1  HOH B1112      27.300   3.084  17.066  1.00  0.00      B    H  
ATOM   3356  H2  HOH B1112      28.305   3.296  18.427  1.00  0.00      B    H  
ATOM   3357  O   HOH B1113       1.370  14.321   9.095  1.00  0.00      B    O  
ATOM   3358  H1  HOH B1113       2.151  14.907   9.333  1.00  0.00      B    H  
ATOM   3359  H2  HOH B1113       0.953  14.138   9.981  1.00  0.00      B    H  
ATOM   3360  O   HOH B1114      36.845   7.826   7.153  1.00  0.00      B    O  
ATOM   3361  H1  HOH B1114      37.190   6.925   6.835  1.00  0.00      B    H  
ATOM   3362  H2  HOH B1114      36.029   7.657   7.706  1.00  0.00      B    H  
ATOM   3363  O   HOH B1115      18.510  39.038  34.197  1.00  0.00      B    O  
ATOM   3364  H1  HOH B1115      17.856  39.817  34.124  1.00  0.00      B    H  
ATOM   3365  H2  HOH B1115      18.080  38.271  34.721  1.00  0.00      B    H  
ATOM   3366  O   HOH B1116       7.918  20.890  17.126  1.00  0.00      B    O  
ATOM   3367  H1  HOH B1116       7.464  21.611  16.536  1.00  0.00      B    H  
ATOM   3368  H2  HOH B1116       7.408  20.867  18.028  1.00  0.00      B    H  
ATOM   3369  O   HOH B1117      37.271   5.003  36.976  1.00  0.00      B    O  
ATOM   3370  H1  HOH B1117      37.567   5.051  36.021  1.00  0.00      B    H  
ATOM   3371  H2  HOH B1117      37.806   5.759  37.469  1.00  0.00      B    H  
ATOM   3372  O   HOH B1118      35.046  27.385   3.744  1.00  0.00      B    O  
ATOM   3373  H1  HOH B1118      34.944  26.546   3.149  1.00  0.00      B    H  
ATOM   3374  H2  HOH B1118      35.834  27.903   3.420  1.00  0.00      B    H  
ATOM   3375  O   HOH B1119      22.370  30.140   0.101  1.00  0.00      B    O  
ATOM   3376  H1  HOH B1119      21.950  31.036   0.388  1.00  0.00      B    H  
ATOM   3377  H2  HOH B1119      23.282  30.395  -0.262  1.00  0.00      B    H  
ATOM   3378  O   HOH B1120       2.216  19.510  18.791  1.00  0.00      B    O  
ATOM   3379  H1  HOH B1120       1.443  19.680  18.185  1.00  0.00      B    H  
ATOM   3380  H2  HOH B1120       2.100  19.989  19.668  1.00  0.00      B    H  
ATOM   3381  O   HOH B1121      35.926  25.840  22.096  1.00  0.00      B    O  
ATOM   3382  H1  HOH B1121      35.652  26.507  21.377  1.00  0.00      B    H  
ATOM   3383  H2  HOH B1121      35.171  25.196  22.159  1.00  0.00      B    H  
ATOM   3384  O   HOH B1122       6.171   4.561  25.919  1.00  0.00      B    O  
ATOM   3385  H1  HOH B1122       5.156   4.503  26.011  1.00  0.00      B    H  
ATOM   3386  H2  HOH B1122       6.507   3.764  25.389  1.00  0.00      B    H  
ATOM   3387  O   HOH B1123      31.492  36.184  33.452  1.00  0.00      B    O  
ATOM   3388  H1  HOH B1123      31.924  35.445  34.103  1.00  0.00      B    H  
ATOM   3389  H2  HOH B1123      30.674  35.730  33.033  1.00  0.00      B    H  
ATOM   3390  O   HOH B1124      35.959  13.984  13.619  1.00  0.00      B    O  
ATOM   3391  H1  HOH B1124      35.222  13.931  14.350  1.00  0.00      B    H  
ATOM   3392  H2  HOH B1124      35.951  14.953  13.285  1.00  0.00      B    H  
ATOM   3393  O   HOH B1125      35.773  33.624  10.044  1.00  0.00      B    O  
ATOM   3394  H1  HOH B1125      36.766  33.748  10.454  1.00  0.00      B    H  
ATOM   3395  H2  HOH B1125      35.396  32.688  10.230  1.00  0.00      B    H  
ATOM   3396  O   HOH B1126      10.692   1.739  17.785  1.00  0.00      B    O  
ATOM   3397  H1  HOH B1126      11.442   1.054  17.724  1.00  0.00      B    H  
ATOM   3398  H2  HOH B1126      10.959   2.501  18.404  1.00  0.00      B    H  
ATOM   3399  O   HOH B1127      38.294  21.589  36.795  1.00  0.00      B    O  
ATOM   3400  H1  HOH B1127      38.339  20.646  36.489  1.00  0.00      B    H  
ATOM   3401  H2  HOH B1127      39.204  21.765  37.157  1.00  0.00      B    H  
ATOM   3402  O   HOH B1128      27.461  28.202  20.766  1.00  0.00      B    O  
ATOM   3403  H1  HOH B1128      28.428  27.914  20.522  1.00  0.00      B    H  
ATOM   3404  H2  HOH B1128      27.037  28.672  19.896  1.00  0.00      B    H  
ATOM   3405  O   HOH B1129       1.722  17.995  31.437  1.00  0.00      B    O  
ATOM   3406  H1  HOH B1129       2.482  18.608  31.600  1.00  0.00      B    H  
ATOM   3407  H2  HOH B1129       1.355  17.784  32.311  1.00  0.00      B    H  
ATOM   3408  O   HOH B1130      11.370  24.970  27.166  1.00  0.00      B    O  
ATOM   3409  H1  HOH B1130      11.873  24.695  26.356  1.00  0.00      B    H  
ATOM   3410  H2  HOH B1130      10.586  25.498  26.881  1.00  0.00      B    H  
ATOM   3411  O   HOH B1131      32.613  26.841  12.224  1.00  0.00      B    O  
ATOM   3412  H1  HOH B1131      32.175  25.935  12.388  1.00  0.00      B    H  
ATOM   3413  H2  HOH B1131      33.167  26.586  11.447  1.00  0.00      B    H  
ATOM   3414  O   HOH B1132       0.531  33.789  28.271  1.00  0.00      B    O  
ATOM   3415  H1  HOH B1132       0.493  32.840  28.685  1.00  0.00      B    H  
ATOM   3416  H2  HOH B1132       0.992  33.774  27.358  1.00  0.00      B    H  
ATOM   3417  O   HOH B1133      21.472  15.466  38.517  1.00  0.00      B    O  
ATOM   3418  H1  HOH B1133      20.900  15.776  39.335  1.00  0.00      B    H  
ATOM   3419  H2  HOH B1133      21.007  14.759  37.973  1.00  0.00      B    H  
ATOM   3420  O   HOH B1134       4.471  19.909  17.655  1.00  0.00      B    O  
ATOM   3421  H1  HOH B1134       3.664  19.776  18.254  1.00  0.00      B    H  
ATOM   3422  H2  HOH B1134       4.827  18.976  17.428  1.00  0.00      B    H  
ATOM   3423  O   HOH B1135       8.280  24.829  22.159  1.00  0.00      B    O  
ATOM   3424  H1  HOH B1135       7.654  25.470  22.652  1.00  0.00      B    H  
ATOM   3425  H2  HOH B1135       7.778  24.598  21.326  1.00  0.00      B    H  
ATOM   3426  O   HOH B1136      29.803  11.732   5.527  1.00  0.00      B    O  
ATOM   3427  H1  HOH B1136      29.409  12.614   5.918  1.00  0.00      B    H  
ATOM   3428  H2  HOH B1136      30.795  11.623   5.823  1.00  0.00      B    H  
ATOM   3429  O   HOH B1137       9.988  16.153  27.432  1.00  0.00      B    O  
ATOM   3430  H1  HOH B1137      10.173  15.378  28.074  1.00  0.00      B    H  
ATOM   3431  H2  HOH B1137       9.397  16.725  27.974  1.00  0.00      B    H  
ATOM   3432  O   HOH B1138      22.396  23.127  21.757  1.00  0.00      B    O  
ATOM   3433  H1  HOH B1138      22.940  22.990  22.585  1.00  0.00      B    H  
ATOM   3434  H2  HOH B1138      23.002  23.701  21.176  1.00  0.00      B    H  
ATOM   3435  O   HOH B1139       3.526   8.931  13.127  1.00  0.00      B    O  
ATOM   3436  H1  HOH B1139       4.101   8.967  13.923  1.00  0.00      B    H  
ATOM   3437  H2  HOH B1139       4.234   8.936  12.350  1.00  0.00      B    H  
ATOM   3438  O   HOH B1140      25.363  10.481  25.545  1.00  0.00      B    O  
ATOM   3439  H1  HOH B1140      24.781  10.095  26.286  1.00  0.00      B    H  
ATOM   3440  H2  HOH B1140      24.890  11.046  24.961  1.00  0.00      B    H  
ATOM   3441  O   HOH B1141      16.008  27.624  33.146  1.00  0.00      B    O  
ATOM   3442  H1  HOH B1141      16.033  27.864  34.107  1.00  0.00      B    H  
ATOM   3443  H2  HOH B1141      15.775  26.620  33.218  1.00  0.00      B    H  
ATOM   3444  O   HOH B1142      23.467  15.733  30.397  1.00  0.00      B    O  
ATOM   3445  H1  HOH B1142      24.206  15.110  30.641  1.00  0.00      B    H  
ATOM   3446  H2  HOH B1142      23.080  16.171  31.242  1.00  0.00      B    H  
ATOM   3447  O   HOH B1143      18.427  38.424  18.460  1.00  0.00      B    O  
ATOM   3448  H1  HOH B1143      17.942  39.164  17.942  1.00  0.00      B    H  
ATOM   3449  H2  HOH B1143      17.792  37.676  18.493  1.00  0.00      B    H  
ATOM   3450  O   HOH B1144      29.285  17.537  14.939  1.00  0.00      B    O  
ATOM   3451  H1  HOH B1144      29.176  17.943  13.968  1.00  0.00      B    H  
ATOM   3452  H2  HOH B1144      28.503  16.908  15.025  1.00  0.00      B    H  
ATOM   3453  O   HOH B1145      16.836  29.429  29.077  1.00  0.00      B    O  
ATOM   3454  H1  HOH B1145      16.513  30.104  29.762  1.00  0.00      B    H  
ATOM   3455  H2  HOH B1145      16.935  29.895  28.183  1.00  0.00      B    H  
ATOM   3456  O   HOH B1146       9.180  36.540  14.023  1.00  0.00      B    O  
ATOM   3457  H1  HOH B1146       9.627  36.707  13.204  1.00  0.00      B    H  
ATOM   3458  H2  HOH B1146       8.210  36.891  13.914  1.00  0.00      B    H  
ATOM   3459  O   HOH B1147      32.363  32.409   9.615  1.00  0.00      B    O  
ATOM   3460  H1  HOH B1147      32.551  32.287   8.625  1.00  0.00      B    H  
ATOM   3461  H2  HOH B1147      33.246  32.204  10.087  1.00  0.00      B    H  
ATOM   3462  O   HOH B1148      31.270  13.441  21.928  1.00  0.00      B    O  
ATOM   3463  H1  HOH B1148      31.575  12.750  22.611  1.00  0.00      B    H  
ATOM   3464  H2  HOH B1148      30.642  14.135  22.343  1.00  0.00      B    H  
ATOM   3465  O   HOH B1149      28.070  32.424   3.930  1.00  0.00      B    O  
ATOM   3466  H1  HOH B1149      27.647  31.519   4.146  1.00  0.00      B    H  
ATOM   3467  H2  HOH B1149      27.283  33.095   3.739  1.00  0.00      B    H  
ATOM   3468  O   HOH B1150      22.930   1.795   7.865  1.00  0.00      B    O  
ATOM   3469  H1  HOH B1150      22.975   0.820   8.090  1.00  0.00      B    H  
ATOM   3470  H2  HOH B1150      22.791   2.308   8.722  1.00  0.00      B    H  
ATOM   3471  O   HOH B1151       3.443  13.042  11.233  1.00  0.00      B    O  
ATOM   3472  H1  HOH B1151       3.094  13.939  11.661  1.00  0.00      B    H  
ATOM   3473  H2  HOH B1151       2.886  12.284  11.684  1.00  0.00      B    H  
ATOM   3474  O   HOH B1152      32.200   3.769  33.550  1.00  0.00      B    O  
ATOM   3475  H1  HOH B1152      32.132   2.984  34.104  1.00  0.00      B    H  
ATOM   3476  H2  HOH B1152      31.494   4.452  33.844  1.00  0.00      B    H  
ATOM   3477  O   HOH B1153      19.550  19.412   1.615  1.00  0.00      B    O  
ATOM   3478  H1  HOH B1153      19.018  18.814   0.997  1.00  0.00      B    H  
ATOM   3479  H2  HOH B1153      20.266  18.789   1.959  1.00  0.00      B    H  
ATOM   3480  O   HOH B1154      26.707  21.201   9.636  1.00  0.00      B    O  
ATOM   3481  H1  HOH B1154      27.260  21.639   8.823  1.00  0.00      B    H  
ATOM   3482  H2  HOH B1154      26.457  22.028  10.211  1.00  0.00      B    H  
ATOM   3483  O   HOH B1155      35.771  16.507  12.669  1.00  0.00      B    O  
ATOM   3484  H1  HOH B1155      35.143  16.874  11.939  1.00  0.00      B    H  
ATOM   3485  H2  HOH B1155      36.765  16.863  12.618  1.00  0.00      B    H  
ATOM   3486  O   HOH B1156      10.261  23.971  19.271  1.00  0.00      B    O  
ATOM   3487  H1  HOH B1156       9.262  24.088  19.111  1.00  0.00      B    H  
ATOM   3488  H2  HOH B1156      10.445  23.096  18.793  1.00  0.00      B    H  
ATOM   3489  O   HOH B1157      13.124  32.742  25.374  1.00  0.00      B    O  
ATOM   3490  H1  HOH B1157      13.189  32.589  24.394  1.00  0.00      B    H  
ATOM   3491  H2  HOH B1157      12.722  31.884  25.739  1.00  0.00      B    H  
ATOM   3492  O   HOH B1158      32.907  19.787  24.182  1.00  0.00      B    O  
ATOM   3493  H1  HOH B1158      32.571  19.060  24.912  1.00  0.00      B    H  
ATOM   3494  H2  HOH B1158      33.851  19.525  23.955  1.00  0.00      B    H  
ATOM   3495  O   HOH B1159      31.776  36.700  23.490  1.00  0.00      B    O  
ATOM   3496  H1  HOH B1159      32.620  37.164  23.182  1.00  0.00      B    H  
ATOM   3497  H2  HOH B1159      31.034  36.824  22.858  1.00  0.00      B    H  
ATOM   3498  O   HOH B1160      20.283   5.383  21.397  1.00  0.00      B    O  
ATOM   3499  H1  HOH B1160      19.297   5.354  21.423  1.00  0.00      B    H  
ATOM   3500  H2  HOH B1160      20.595   6.202  20.947  1.00  0.00      B    H  
ATOM   3501  O   HOH B1161       7.081  30.780  14.319  1.00  0.00      B    O  
ATOM   3502  H1  HOH B1161       7.454  31.355  13.564  1.00  0.00      B    H  
ATOM   3503  H2  HOH B1161       6.142  30.478  14.043  1.00  0.00      B    H  
ATOM   3504  O   HOH B1162      22.145  38.598  11.301  1.00  0.00      B    O  
ATOM   3505  H1  HOH B1162      21.398  39.294  11.144  1.00  0.00      B    H  
ATOM   3506  H2  HOH B1162      22.805  38.902  12.032  1.00  0.00      B    H  
ATOM   3507  O   HOH B1163       6.683  15.363   2.937  1.00  0.00      B    O  
ATOM   3508  H1  HOH B1163       6.826  16.255   3.377  1.00  0.00      B    H  
ATOM   3509  H2  HOH B1163       7.422  14.686   3.208  1.00  0.00      B    H  
ATOM   3510  O   HOH B1164      17.688  15.181  36.030  1.00  0.00      B    O  
ATOM   3511  H1  HOH B1164      17.045  15.908  36.308  1.00  0.00      B    H  
ATOM   3512  H2  HOH B1164      18.056  15.431  35.111  1.00  0.00      B    H  
ATOM   3513  O   HOH B1165       7.447   9.076  17.823  1.00  0.00      B    O  
ATOM   3514  H1  HOH B1165       7.299   9.800  17.083  1.00  0.00      B    H  
ATOM   3515  H2  HOH B1165       8.148   8.399  17.560  1.00  0.00      B    H  
ATOM   3516  O   HOH B1166      15.812  18.131  24.888  1.00  0.00      B    O  
ATOM   3517  H1  HOH B1166      15.073  17.524  25.249  1.00  0.00      B    H  
ATOM   3518  H2  HOH B1166      16.734  17.796  25.123  1.00  0.00      B    H  
ATOM   3519  O   HOH B1167      27.020  12.108  20.294  1.00  0.00      B    O  
ATOM   3520  H1  HOH B1167      27.888  12.575  20.151  1.00  0.00      B    H  
ATOM   3521  H2  HOH B1167      26.348  12.501  19.686  1.00  0.00      B    H  
ATOM   3522  O   HOH B1168       8.719  27.409  14.128  1.00  0.00      B    O  
ATOM   3523  H1  HOH B1168       8.545  28.202  14.678  1.00  0.00      B    H  
ATOM   3524  H2  HOH B1168       9.621  27.489  13.739  1.00  0.00      B    H  
ATOM   3525  O   HOH B1169       2.392  20.505   7.773  1.00  0.00      B    O  
ATOM   3526  H1  HOH B1169       2.624  20.613   6.786  1.00  0.00      B    H  
ATOM   3527  H2  HOH B1169       2.469  19.560   8.079  1.00  0.00      B    H  
ATOM   3528  O   HOH B1170      29.821  33.142  28.062  1.00  0.00      B    O  
ATOM   3529  H1  HOH B1170      29.951  33.167  29.009  1.00  0.00      B    H  
ATOM   3530  H2  HOH B1170      30.542  32.542  27.617  1.00  0.00      B    H  
ATOM   3531  O   HOH B1171      12.630   5.197  14.228  1.00  0.00      B    O  
ATOM   3532  H1  HOH B1171      12.777   4.352  13.706  1.00  0.00      B    H  
ATOM   3533  H2  HOH B1171      12.233   4.991  15.149  1.00  0.00      B    H  
ATOM   3534  O   HOH B1172      15.629  26.078  17.878  1.00  0.00      B    O  
ATOM   3535  H1  HOH B1172      15.570  26.972  17.399  1.00  0.00      B    H  
ATOM   3536  H2  HOH B1172      16.535  26.052  18.302  1.00  0.00      B    H  
ATOM   3537  O   HOH B1173      34.543  36.544  35.940  1.00  0.00      B    O  
ATOM   3538  H1  HOH B1173      34.211  35.609  36.295  1.00  0.00      B    H  
ATOM   3539  H2  HOH B1173      33.767  37.141  35.870  1.00  0.00      B    H  
ATOM   3540  O   HOH B1174       6.715   0.639   0.736  1.00  0.00      B    O  
ATOM   3541  H1  HOH B1174       6.664   1.609   0.971  1.00  0.00      B    H  
ATOM   3542  H2  HOH B1174       7.676   0.438   0.399  1.00  0.00      B    H  
ATOM   3543  O   HOH B1175      28.548  19.469  10.020  1.00  0.00      B    O  
ATOM   3544  H1  HOH B1175      29.006  19.510   9.085  1.00  0.00      B    H  
ATOM   3545  H2  HOH B1175      27.734  20.094   9.967  1.00  0.00      B    H  
ATOM   3546  O   HOH B1176      36.126  38.503  16.539  1.00  0.00      B    O  
ATOM   3547  H1  HOH B1176      35.540  39.292  16.764  1.00  0.00      B    H  
ATOM   3548  H2  HOH B1176      36.802  38.375  17.274  1.00  0.00      B    H  
ATOM   3549  O   HOH B1177      29.784  22.863  31.353  1.00  0.00      B    O  
ATOM   3550  H1  HOH B1177      29.206  23.498  30.777  1.00  0.00      B    H  
ATOM   3551  H2  HOH B1177      29.973  22.155  30.689  1.00  0.00      B    H  
ATOM   3552  O   HOH B1178      31.478  26.525  27.199  1.00  0.00      B    O  
ATOM   3553  H1  HOH B1178      32.122  26.243  26.593  1.00  0.00      B    H  
ATOM   3554  H2  HOH B1178      32.007  26.752  28.038  1.00  0.00      B    H  
ATOM   3555  O   HOH B1179      15.102  35.499  34.225  1.00  0.00      B    O  
ATOM   3556  H1  HOH B1179      14.878  34.580  34.665  1.00  0.00      B    H  
ATOM   3557  H2  HOH B1179      15.071  35.345  33.226  1.00  0.00      B    H  
ATOM   3558  O   HOH B1180      14.999  16.953   7.540  1.00  0.00      B    O  
ATOM   3559  H1  HOH B1180      14.140  17.474   7.687  1.00  0.00      B    H  
ATOM   3560  H2  HOH B1180      15.727  17.546   8.012  1.00  0.00      B    H  
ATOM   3561  O   HOH B1181      21.285  38.961  22.435  1.00  0.00      B    O  
ATOM   3562  H1  HOH B1181      20.873  39.894  22.550  1.00  0.00      B    H  
ATOM   3563  H2  HOH B1181      20.631  38.417  21.844  1.00  0.00      B    H  
ATOM   3564  O   HOH B1182       1.567  27.868  30.068  1.00  0.00      B    O  
ATOM   3565  H1  HOH B1182       2.506  28.109  30.340  1.00  0.00      B    H  
ATOM   3566  H2  HOH B1182       0.980  28.687  30.338  1.00  0.00      B    H  
ATOM   3567  O   HOH B1183       5.358  18.001  30.812  1.00  0.00      B    O  
ATOM   3568  H1  HOH B1183       4.806  17.398  30.226  1.00  0.00      B    H  
ATOM   3569  H2  HOH B1183       5.202  18.956  30.467  1.00  0.00      B    H  
ATOM   3570  O   HOH B1184      32.354  28.668   4.700  1.00  0.00      B    O  
ATOM   3571  H1  HOH B1184      33.112  28.214   4.151  1.00  0.00      B    H  
ATOM   3572  H2  HOH B1184      32.279  28.308   5.584  1.00  0.00      B    H  
ATOM   3573  O   HOH B1185      33.347   9.549  19.707  1.00  0.00      B    O  
ATOM   3574  H1  HOH B1185      33.151  10.537  19.763  1.00  0.00      B    H  
ATOM   3575  H2  HOH B1185      33.005   9.097  20.500  1.00  0.00      B    H  
ATOM   3576  O   HOH B1186       3.562   7.408  25.866  1.00  0.00      B    O  
ATOM   3577  H1  HOH B1186       2.837   8.070  25.607  1.00  0.00      B    H  
ATOM   3578  H2  HOH B1186       3.238   6.847  26.644  1.00  0.00      B    H  
ATOM   3579  O   HOH B1187      27.249  24.990  36.600  1.00  0.00      B    O  
ATOM   3580  H1  HOH B1187      28.103  25.432  36.880  1.00  0.00      B    H  
ATOM   3581  H2  HOH B1187      26.947  25.264  35.668  1.00  0.00      B    H  
ATOM   3582  O   HOH B1188      13.061  13.713  18.612  1.00  0.00      B    O  
ATOM   3583  H1  HOH B1188      12.927  13.516  17.615  1.00  0.00      B    H  
ATOM   3584  H2  HOH B1188      13.437  12.883  19.045  1.00  0.00      B    H  
ATOM   3585  O   HOH B1189      33.781  30.663  15.104  1.00  0.00      B    O  
ATOM   3586  H1  HOH B1189      34.382  31.449  14.764  1.00  0.00      B    H  
ATOM   3587  H2  HOH B1189      32.913  31.056  15.466  1.00  0.00      B    H  
ATOM   3588  O   HOH B1190      12.884   5.374  27.000  1.00  0.00      B    O  
ATOM   3589  H1  HOH B1190      13.394   6.257  27.144  1.00  0.00      B    H  
ATOM   3590  H2  HOH B1190      13.314   4.854  26.237  1.00  0.00      B    H  
ATOM   3591  O   HOH B1191      33.943   2.280   3.035  1.00  0.00      B    O  
ATOM   3592  H1  HOH B1191      32.961   2.037   2.872  1.00  0.00      B    H  
ATOM   3593  H2  HOH B1191      34.114   2.332   4.001  1.00  0.00      B    H  
ATOM   3594  O   HOH B1192       4.832  20.504  30.286  1.00  0.00      B    O  
ATOM   3595  H1  HOH B1192       4.095  21.149  30.540  1.00  0.00      B    H  
ATOM   3596  H2  HOH B1192       5.698  21.089  30.091  1.00  0.00      B    H  
ATOM   3597  O   HOH B1193      33.004  37.185  31.290  1.00  0.00      B    O  
ATOM   3598  H1  HOH B1193      32.424  36.904  32.030  1.00  0.00      B    H  
ATOM   3599  H2  HOH B1193      32.546  36.805  30.440  1.00  0.00      B    H  
ATOM   3600  O   HOH B1194       2.745   6.254  31.437  1.00  0.00      B    O  
ATOM   3601  H1  HOH B1194       1.782   6.574  31.695  1.00  0.00      B    H  
ATOM   3602  H2  HOH B1194       2.787   5.283  31.626  1.00  0.00      B    H  
ATOM   3603  O   HOH B1195      17.420   1.076  16.336  1.00  0.00      B    O  
ATOM   3604  H1  HOH B1195      16.474   0.879  16.297  1.00  0.00      B    H  
ATOM   3605  H2  HOH B1195      17.598   1.989  15.955  1.00  0.00      B    H  
ATOM   3606  O   HOH B1196       6.927   7.242   9.184  1.00  0.00      B    O  
ATOM   3607  H1  HOH B1196       7.024   6.795  10.084  1.00  0.00      B    H  
ATOM   3608  H2  HOH B1196       7.620   6.852   8.546  1.00  0.00      B    H  
ATOM   3609  O   HOH B1197      22.140  14.418  28.287  1.00  0.00      B    O  
ATOM   3610  H1  HOH B1197      22.744  14.614  29.094  1.00  0.00      B    H  
ATOM   3611  H2  HOH B1197      21.401  15.099  28.329  1.00  0.00      B    H  
ATOM   3612  O   HOH B1198      21.492  35.678  16.225  1.00  0.00      B    O  
ATOM   3613  H1  HOH B1198      21.109  36.308  16.910  1.00  0.00      B    H  
ATOM   3614  H2  HOH B1198      21.334  34.722  16.493  1.00  0.00      B    H  
ATOM   3615  O   HOH B1199      37.789  36.065  26.868  1.00  0.00      B    O  
ATOM   3616  H1  HOH B1199      37.339  35.683  26.101  1.00  0.00      B    H  
ATOM   3617  H2  HOH B1199      37.858  35.270  27.500  1.00  0.00      B    H  
ATOM   3618  O   HOH B1200       7.559  16.925  22.969  1.00  0.00      B    O  
ATOM   3619  H1  HOH B1200       7.972  16.173  23.490  1.00  0.00      B    H  
ATOM   3620  H2  HOH B1200       8.159  17.133  22.173  1.00  0.00      B    H  
ATOM   3621  O   HOH B1201       0.576  19.067  10.961  1.00  0.00      B    O  
ATOM   3622  H1  HOH B1201      -0.030  18.569  11.587  1.00  0.00      B    H  
ATOM   3623  H2  HOH B1201       1.381  18.465  10.763  1.00  0.00      B    H  
ATOM   3624  O   HOH B1202      24.974  20.919   6.674  1.00  0.00      B    O  
ATOM   3625  H1  HOH B1202      25.718  20.301   6.424  1.00  0.00      B    H  
ATOM   3626  H2  HOH B1202      25.128  21.850   6.243  1.00  0.00      B    H  
ATOM   3627  O   HOH B1203      27.806  10.142   6.415  1.00  0.00      B    O  
ATOM   3628  H1  HOH B1203      28.556  10.851   6.349  1.00  0.00      B    H  
ATOM   3629  H2  HOH B1203      28.091   9.324   5.948  1.00  0.00      B    H  
ATOM   3630  O   HOH B1204      18.812   7.866  37.770  1.00  0.00      B    O  
ATOM   3631  H1  HOH B1204      19.188   8.246  38.637  1.00  0.00      B    H  
ATOM   3632  H2  HOH B1204      18.951   6.845  37.836  1.00  0.00      B    H  
ATOM   3633  O   HOH B1205      19.877  22.140  21.944  1.00  0.00      B    O  
ATOM   3634  H1  HOH B1205      20.015  21.361  22.608  1.00  0.00      B    H  
ATOM   3635  H2  HOH B1205      20.777  22.551  21.833  1.00  0.00      B    H  
ATOM   3636  O   HOH B1206       8.495   3.563  38.554  1.00  0.00      B    O  
ATOM   3637  H1  HOH B1206       7.609   3.247  38.924  1.00  0.00      B    H  
ATOM   3638  H2  HOH B1206       8.915   2.852  38.026  1.00  0.00      B    H  
ATOM   3639  O   HOH B1207      30.060  20.270  30.210  1.00  0.00      B    O  
ATOM   3640  H1  HOH B1207      30.924  20.324  30.673  1.00  0.00      B    H  
ATOM   3641  H2  HOH B1207      30.126  19.641  29.432  1.00  0.00      B    H  
ATOM   3642  O   HOH B1208      23.433   8.652  11.211  1.00  0.00      B    O  
ATOM   3643  H1  HOH B1208      23.671   8.063  10.445  1.00  0.00      B    H  
ATOM   3644  H2  HOH B1208      22.646   8.283  11.619  1.00  0.00      B    H  
ATOM   3645  O   HOH B1209      20.505  13.612  31.996  1.00  0.00      B    O  
ATOM   3646  H1  HOH B1209      20.083  12.677  32.174  1.00  0.00      B    H  
ATOM   3647  H2  HOH B1209      21.526  13.494  32.016  1.00  0.00      B    H  
ATOM   3648  O   HOH B1210       7.572  10.578  11.469  1.00  0.00      B    O  
ATOM   3649  H1  HOH B1210       7.557  11.054  10.558  1.00  0.00      B    H  
ATOM   3650  H2  HOH B1210       7.384  11.275  12.216  1.00  0.00      B    H  
ATOM   3651  O   HOH B1211      12.968  12.091  12.779  1.00  0.00      B    O  
ATOM   3652  H1  HOH B1211      13.861  12.230  12.323  1.00  0.00      B    H  
ATOM   3653  H2  HOH B1211      12.347  12.853  12.452  1.00  0.00      B    H  
ATOM   3654  O   HOH B1212       8.150   0.801  18.933  1.00  0.00      B    O  
ATOM   3655  H1  HOH B1212       7.661  -0.056  19.060  1.00  0.00      B    H  
ATOM   3656  H2  HOH B1212       9.128   0.614  18.673  1.00  0.00      B    H  
ATOM   3657  O   HOH B1213       9.945  21.015  13.076  1.00  0.00      B    O  
ATOM   3658  H1  HOH B1213      10.478  20.196  13.320  1.00  0.00      B    H  
ATOM   3659  H2  HOH B1213       9.519  20.727  12.193  1.00  0.00      B    H  
ATOM   3660  O   HOH B1214       9.979  24.841   3.511  1.00  0.00      B    O  
ATOM   3661  H1  HOH B1214       9.609  25.262   2.641  1.00  0.00      B    H  
ATOM   3662  H2  HOH B1214       9.486  25.176   4.265  1.00  0.00      B    H  
ATOM   3663  O   HOH B1215       5.749  21.637  19.210  1.00  0.00      B    O  
ATOM   3664  H1  HOH B1215       5.136  21.242  18.460  1.00  0.00      B    H  
ATOM   3665  H2  HOH B1215       5.706  21.069  20.059  1.00  0.00      B    H  
ATOM   3666  O   HOH B1216      11.870  32.165  28.979  1.00  0.00      B    O  
ATOM   3667  H1  HOH B1216      11.350  32.626  29.737  1.00  0.00      B    H  
ATOM   3668  H2  HOH B1216      12.539  32.833  28.641  1.00  0.00      B    H  
ATOM   3669  O   HOH B1217      15.987   8.013   5.083  1.00  0.00      B    O  
ATOM   3670  H1  HOH B1217      15.810   7.136   5.465  1.00  0.00      B    H  
ATOM   3671  H2  HOH B1217      16.577   8.508   5.720  1.00  0.00      B    H  
ATOM   3672  O   HOH B1218      16.472  37.861  39.004  1.00  0.00      B    O  
ATOM   3673  H1  HOH B1218      16.782  38.434  39.757  1.00  0.00      B    H  
ATOM   3674  H2  HOH B1218      16.539  38.428  38.193  1.00  0.00      B    H  
ATOM   3675  O   HOH B1219      28.273  30.221  37.188  1.00  0.00      B    O  
ATOM   3676  H1  HOH B1219      27.943  30.338  38.148  1.00  0.00      B    H  
ATOM   3677  H2  HOH B1219      27.668  29.579  36.664  1.00  0.00      B    H  
ATOM   3678  O   HOH B1220       3.157  25.966   0.715  1.00  0.00      B    O  
ATOM   3679  H1  HOH B1220       2.373  26.261   1.189  1.00  0.00      B    H  
ATOM   3680  H2  HOH B1220       3.049  24.981   0.622  1.00  0.00      B    H  
ATOM   3681  O   HOH B1221       4.742  21.506   3.731  1.00  0.00      B    O  
ATOM   3682  H1  HOH B1221       4.868  22.357   3.173  1.00  0.00      B    H  
ATOM   3683  H2  HOH B1221       5.052  20.745   3.105  1.00  0.00      B    H  
ATOM   3684  O   HOH B1222      10.405  11.379   4.116  1.00  0.00      B    O  
ATOM   3685  H1  HOH B1222      10.259  10.437   3.899  1.00  0.00      B    H  
ATOM   3686  H2  HOH B1222       9.855  11.609   4.988  1.00  0.00      B    H  
ATOM   3687  O   HOH B1223      29.823  15.643  22.644  1.00  0.00      B    O  
ATOM   3688  H1  HOH B1223      29.037  16.099  23.077  1.00  0.00      B    H  
ATOM   3689  H2  HOH B1223      30.356  16.378  22.151  1.00  0.00      B    H  
ATOM   3690  O   HOH B1224      29.826  22.220  26.880  1.00  0.00      B    O  
ATOM   3691  H1  HOH B1224      29.703  21.450  26.274  1.00  0.00      B    H  
ATOM   3692  H2  HOH B1224      30.798  22.173  27.266  1.00  0.00      B    H  
ATOM   3693  O   HOH B1225       2.398  23.757  25.606  1.00  0.00      B    O  
ATOM   3694  H1  HOH B1225       2.930  23.093  25.114  1.00  0.00      B    H  
ATOM   3695  H2  HOH B1225       2.426  23.446  26.610  1.00  0.00      B    H  
ATOM   3696  O   HOH B1226       7.085   7.278  14.400  1.00  0.00      B    O  
ATOM   3697  H1  HOH B1226       7.633   7.930  13.825  1.00  0.00      B    H  
ATOM   3698  H2  HOH B1226       7.725   6.824  15.063  1.00  0.00      B    H  
ATOM   3699  O   HOH B1227      19.787   7.660   5.056  1.00  0.00      B    O  
ATOM   3700  H1  HOH B1227      20.652   8.118   4.857  1.00  0.00      B    H  
ATOM   3701  H2  HOH B1227      19.145   7.565   4.248  1.00  0.00      B    H  
ATOM   3702  O   HOH B1228      15.084  12.871  10.764  1.00  0.00      B    O  
ATOM   3703  H1  HOH B1228      15.760  12.142  11.022  1.00  0.00      B    H  
ATOM   3704  H2  HOH B1228      14.986  12.776   9.743  1.00  0.00      B    H  
ATOM   3705  O   HOH B1229       9.025  10.853  19.199  1.00  0.00      B    O  
ATOM   3706  H1  HOH B1229       9.190  10.504  20.154  1.00  0.00      B    H  
ATOM   3707  H2  HOH B1229       8.292  10.306  18.793  1.00  0.00      B    H  
ATOM   3708  O   HOH B1230       9.107   2.006  27.886  1.00  0.00      B    O  
ATOM   3709  H1  HOH B1230       9.470   1.981  26.937  1.00  0.00      B    H  
ATOM   3710  H2  HOH B1230       8.104   1.893  27.884  1.00  0.00      B    H  
ATOM   3711  O   HOH B1231      25.696  25.616   8.401  1.00  0.00      B    O  
ATOM   3712  H1  HOH B1231      25.639  24.830   9.034  1.00  0.00      B    H  
ATOM   3713  H2  HOH B1231      26.200  25.370   7.581  1.00  0.00      B    H  
ATOM   3714  O   HOH B1232       1.913  22.669  28.163  1.00  0.00      B    O  
ATOM   3715  H1  HOH B1232       1.415  21.763  28.170  1.00  0.00      B    H  
ATOM   3716  H2  HOH B1232       1.183  23.337  28.312  1.00  0.00      B    H  
ATOM   3717  O   HOH B1233      17.821  17.932   0.359  1.00  0.00      B    O  
ATOM   3718  H1  HOH B1233      17.724  16.970   0.675  1.00  0.00      B    H  
ATOM   3719  H2  HOH B1233      16.970  18.042  -0.219  1.00  0.00      B    H  
ATOM   3720  O   HOH B1234       5.294  33.922  27.051  1.00  0.00      B    O  
ATOM   3721  H1  HOH B1234       6.182  34.509  27.078  1.00  0.00      B    H  
ATOM   3722  H2  HOH B1234       4.686  34.129  27.869  1.00  0.00      B    H  
ATOM   3723  O   HOH B1235      26.941  34.995  28.070  1.00  0.00      B    O  
ATOM   3724  H1  HOH B1235      27.656  34.858  27.317  1.00  0.00      B    H  
ATOM   3725  H2  HOH B1235      26.136  34.469  27.900  1.00  0.00      B    H  
ATOM   3726  O   HOH B1236      16.137  25.929  23.551  1.00  0.00      B    O  
ATOM   3727  H1  HOH B1236      16.280  24.996  23.927  1.00  0.00      B    H  
ATOM   3728  H2  HOH B1236      16.478  26.569  24.293  1.00  0.00      B    H  
ATOM   3729  O   HOH B1237      26.767  18.389  37.819  1.00  0.00      B    O  
ATOM   3730  H1  HOH B1237      26.391  19.241  38.248  1.00  0.00      B    H  
ATOM   3731  H2  HOH B1237      26.852  18.601  36.857  1.00  0.00      B    H  
ATOM   3732  O   HOH B1238      19.550   5.200  38.142  1.00  0.00      B    O  
ATOM   3733  H1  HOH B1238      18.943   4.430  37.948  1.00  0.00      B    H  
ATOM   3734  H2  HOH B1238      20.359   5.086  37.517  1.00  0.00      B    H  
ATOM   3735  O   HOH B1239       1.020   7.585  13.228  1.00  0.00      B    O  
ATOM   3736  H1  HOH B1239       1.861   8.121  13.410  1.00  0.00      B    H  
ATOM   3737  H2  HOH B1239       0.872   7.529  12.233  1.00  0.00      B    H  
ATOM   3738  O   HOH B1240      30.671  13.922   8.484  1.00  0.00      B    O  
ATOM   3739  H1  HOH B1240      30.283  12.970   8.430  1.00  0.00      B    H  
ATOM   3740  H2  HOH B1240      31.269  14.068   7.632  1.00  0.00      B    H  
ATOM   3741  O   HOH B1241       1.829  18.463  14.399  1.00  0.00      B    O  
ATOM   3742  H1  HOH B1241       0.940  18.539  14.808  1.00  0.00      B    H  
ATOM   3743  H2  HOH B1241       2.279  19.374  14.571  1.00  0.00      B    H  
ATOM   3744  O   HOH B1242      38.222  12.596  37.656  1.00  0.00      B    O  
ATOM   3745  H1  HOH B1242      38.836  13.301  38.064  1.00  0.00      B    H  
ATOM   3746  H2  HOH B1242      38.725  12.325  36.799  1.00  0.00      B    H  
ATOM   3747  O   HOH B1243      19.220  18.258  17.296  1.00  0.00      B    O  
ATOM   3748  H1  HOH B1243      19.744  18.222  16.403  1.00  0.00      B    H  
ATOM   3749  H2  HOH B1243      19.057  19.250  17.530  1.00  0.00      B    H  
ATOM   3750  O   HOH B1244      22.681  16.806  32.906  1.00  0.00      B    O  
ATOM   3751  H1  HOH B1244      23.173  17.669  33.185  1.00  0.00      B    H  
ATOM   3752  H2  HOH B1244      22.345  16.340  33.735  1.00  0.00      B    H  
ATOM   3753  O   HOH B1245      35.993  16.940  30.802  1.00  0.00      B    O  
ATOM   3754  H1  HOH B1245      35.422  17.790  30.871  1.00  0.00      B    H  
ATOM   3755  H2  HOH B1245      35.950  16.597  31.770  1.00  0.00      B    H  
ATOM   3756  O   HOH B1246       2.054   8.060  35.231  1.00  0.00      B    O  
ATOM   3757  H1  HOH B1246       1.227   8.623  35.539  1.00  0.00      B    H  
ATOM   3758  H2  HOH B1246       1.848   7.074  35.182  1.00  0.00      B    H  
ATOM   3759  O   HOH B1247      21.790  15.839  12.543  1.00  0.00      B    O  
ATOM   3760  H1  HOH B1247      22.573  15.257  12.220  1.00  0.00      B    H  
ATOM   3761  H2  HOH B1247      21.092  15.183  12.944  1.00  0.00      B    H  
ATOM   3762  O   HOH B1248      15.926  29.247  22.874  1.00  0.00      B    O  
ATOM   3763  H1  HOH B1248      16.188  28.328  23.253  1.00  0.00      B    H  
ATOM   3764  H2  HOH B1248      16.481  29.394  22.026  1.00  0.00      B    H  
ATOM   3765  O   HOH B1249      37.047  34.234  29.051  1.00  0.00      B    O  
ATOM   3766  H1  HOH B1249      37.792  33.598  28.821  1.00  0.00      B    H  
ATOM   3767  H2  HOH B1249      37.337  34.715  29.925  1.00  0.00      B    H  
ATOM   3768  O   HOH B1250      22.049  22.420  19.331  1.00  0.00      B    O  
ATOM   3769  H1  HOH B1250      21.948  22.601  20.332  1.00  0.00      B    H  
ATOM   3770  H2  HOH B1250      21.971  21.401  19.246  1.00  0.00      B    H  
ATOM   3771  O   HOH B1251       4.465  27.799   2.324  1.00  0.00      B    O  
ATOM   3772  H1  HOH B1251       5.395  27.659   1.928  1.00  0.00      B    H  
ATOM   3773  H2  HOH B1251       3.865  27.108   1.911  1.00  0.00      B    H  
ATOM   3774  O   HOH B1252      15.658  21.340  11.048  1.00  0.00      B    O  
ATOM   3775  H1  HOH B1252      16.104  21.044  11.935  1.00  0.00      B    H  
ATOM   3776  H2  HOH B1252      15.449  20.425  10.527  1.00  0.00      B    H  
ATOM   3777  O   HOH B1253      23.767   6.906   9.146  1.00  0.00      B    O  
ATOM   3778  H1  HOH B1253      24.447   6.291   8.724  1.00  0.00      B    H  
ATOM   3779  H2  HOH B1253      22.901   6.453   8.891  1.00  0.00      B    H  
ATOM   3780  O   HOH B1254      28.245  15.644  28.104  1.00  0.00      B    O  
ATOM   3781  H1  HOH B1254      28.702  15.939  27.289  1.00  0.00      B    H  
ATOM   3782  H2  HOH B1254      28.011  16.458  28.604  1.00  0.00      B    H  
ATOM   3783  O   HOH B1255      13.636   3.428  31.730  1.00  0.00      B    O  
ATOM   3784  H1  HOH B1255      13.344   3.559  30.757  1.00  0.00      B    H  
ATOM   3785  H2  HOH B1255      14.185   4.269  32.059  1.00  0.00      B    H  
ATOM   3786  O   HOH B1256      17.268  19.698  23.188  1.00  0.00      B    O  
ATOM   3787  H1  HOH B1256      16.629  19.172  23.752  1.00  0.00      B    H  
ATOM   3788  H2  HOH B1256      16.743  20.361  22.710  1.00  0.00      B    H  
ATOM   3789  O   HOH B1257       0.382  12.606  22.894  1.00  0.00      B    O  
ATOM   3790  H1  HOH B1257       0.037  12.445  23.888  1.00  0.00      B    H  
ATOM   3791  H2  HOH B1257       1.152  13.319  22.858  1.00  0.00      B    H  
ATOM   3792  O   HOH B1258      23.018  31.238  16.001  1.00  0.00      B    O  
ATOM   3793  H1  HOH B1258      22.734  32.213  16.137  1.00  0.00      B    H  
ATOM   3794  H2  HOH B1258      22.571  30.826  15.141  1.00  0.00      B    H  
ATOM   3795  O   HOH B1259      25.841  35.899  35.304  1.00  0.00      B    O  
ATOM   3796  H1  HOH B1259      25.831  36.407  34.449  1.00  0.00      B    H  
ATOM   3797  H2  HOH B1259      25.541  34.950  35.122  1.00  0.00      B    H  
ATOM   3798  O   HOH B1260      12.961  25.316  35.647  1.00  0.00      B    O  
ATOM   3799  H1  HOH B1260      12.694  25.382  36.642  1.00  0.00      B    H  
ATOM   3800  H2  HOH B1260      12.413  24.614  35.206  1.00  0.00      B    H  
ATOM   3801  O   HOH B1261      34.490   4.105  12.926  1.00  0.00      B    O  
ATOM   3802  H1  HOH B1261      34.063   3.669  13.752  1.00  0.00      B    H  
ATOM   3803  H2  HOH B1261      35.527   4.105  13.081  1.00  0.00      B    H  
ATOM   3804  O   HOH B1262      38.853  37.447  34.357  1.00  0.00      B    O  
ATOM   3805  H1  HOH B1262      38.641  38.236  34.976  1.00  0.00      B    H  
ATOM   3806  H2  HOH B1262      37.906  37.172  33.995  1.00  0.00      B    H  
ATOM   3807  O   HOH B1263      23.566  10.879  19.348  1.00  0.00      B    O  
ATOM   3808  H1  HOH B1263      24.203  10.205  19.045  1.00  0.00      B    H  
ATOM   3809  H2  HOH B1263      22.710  10.782  18.835  1.00  0.00      B    H  
ATOM   3810  O   HOH B1264      20.215  13.223   3.697  1.00  0.00      B    O  
ATOM   3811  H1  HOH B1264      21.229  13.055   3.690  1.00  0.00      B    H  
ATOM   3812  H2  HOH B1264      19.725  12.404   3.971  1.00  0.00      B    H  
ATOM   3813  O   HOH B1265      11.695  19.022  27.727  1.00  0.00      B    O  
ATOM   3814  H1  HOH B1265      12.209  19.900  27.853  1.00  0.00      B    H  
ATOM   3815  H2  HOH B1265      12.225  18.257  28.060  1.00  0.00      B    H  
ATOM   3816  O   HOH B1266      30.501  19.629  22.780  1.00  0.00      B    O  
ATOM   3817  H1  HOH B1266      31.440  19.798  23.198  1.00  0.00      B    H  
ATOM   3818  H2  HOH B1266      30.549  18.844  22.130  1.00  0.00      B    H  
ATOM   3819  O   HOH B1267      19.635  21.911  31.683  1.00  0.00      B    O  
ATOM   3820  H1  HOH B1267      19.238  21.611  30.812  1.00  0.00      B    H  
ATOM   3821  H2  HOH B1267      20.054  22.836  31.505  1.00  0.00      B    H  
ATOM   3822  O   HOH B1268      27.412  13.161   9.186  1.00  0.00      B    O  
ATOM   3823  H1  HOH B1268      27.758  12.246   9.377  1.00  0.00      B    H  
ATOM   3824  H2  HOH B1268      26.427  13.089   9.348  1.00  0.00      B    H  
ATOM   3825  O   HOH B1269       3.994   8.579  37.151  1.00  0.00      B    O  
ATOM   3826  H1  HOH B1269       4.211   9.553  36.851  1.00  0.00      B    H  
ATOM   3827  H2  HOH B1269       3.182   8.212  36.589  1.00  0.00      B    H  
ATOM   3828  O   HOH B1270      27.638  16.971  23.903  1.00  0.00      B    O  
ATOM   3829  H1  HOH B1270      26.924  16.285  23.926  1.00  0.00      B    H  
ATOM   3830  H2  HOH B1270      27.258  17.897  23.553  1.00  0.00      B    H  
ATOM   3831  O   HOH B1271      29.491   4.537  34.661  1.00  0.00      B    O  
ATOM   3832  H1  HOH B1271      29.350   3.894  33.933  1.00  0.00      B    H  
ATOM   3833  H2  HOH B1271      29.401   4.007  35.545  1.00  0.00      B    H  
ATOM   3834  O   HOH B1272      23.701  15.932   6.173  1.00  0.00      B    O  
ATOM   3835  H1  HOH B1272      24.523  16.423   6.479  1.00  0.00      B    H  
ATOM   3836  H2  HOH B1272      23.842  14.943   6.255  1.00  0.00      B    H  
ATOM   3837  O   HOH B1273      20.662  21.753   8.295  1.00  0.00      B    O  
ATOM   3838  H1  HOH B1273      21.536  21.333   8.482  1.00  0.00      B    H  
ATOM   3839  H2  HOH B1273      20.213  21.113   7.706  1.00  0.00      B    H  
ATOM   3840  O   HOH B1274       4.947  17.025  33.175  1.00  0.00      B    O  
ATOM   3841  H1  HOH B1274       4.240  16.374  32.897  1.00  0.00      B    H  
ATOM   3842  H2  HOH B1274       5.254  17.466  32.272  1.00  0.00      B    H  
ATOM   3843  O   HOH B1275      29.706  12.779  12.639  1.00  0.00      B    O  
ATOM   3844  H1  HOH B1275      30.218  12.499  13.483  1.00  0.00      B    H  
ATOM   3845  H2  HOH B1275      30.176  12.428  11.793  1.00  0.00      B    H  
ATOM   3846  O   HOH B1276      16.893  10.401  18.216  1.00  0.00      B    O  
ATOM   3847  H1  HOH B1276      17.661   9.818  17.778  1.00  0.00      B    H  
ATOM   3848  H2  HOH B1276      17.024  10.420  19.228  1.00  0.00      B    H  
ATOM   3849  O   HOH B1277       3.610   3.780  26.435  1.00  0.00      B    O  
ATOM   3850  H1  HOH B1277       3.383   2.808  26.318  1.00  0.00      B    H  
ATOM   3851  H2  HOH B1277       2.714   4.157  26.467  1.00  0.00      B    H  
ATOM   3852  O   HOH B1278      28.011  17.419  19.883  1.00  0.00      B    O  
ATOM   3853  H1  HOH B1278      27.692  16.661  19.307  1.00  0.00      B    H  
ATOM   3854  H2  HOH B1278      27.269  17.824  20.346  1.00  0.00      B    H  
ATOM   3855  O   HOH B1279       0.449  14.498   2.066  1.00  0.00      B    O  
ATOM   3856  H1  HOH B1279       0.686  14.499   1.086  1.00  0.00      B    H  
ATOM   3857  H2  HOH B1279       0.475  13.549   2.389  1.00  0.00      B    H  
ATOM   3858  O   HOH B1280      24.499  15.782  35.366  1.00  0.00      B    O  
ATOM   3859  H1  HOH B1280      25.280  15.826  34.671  1.00  0.00      B    H  
ATOM   3860  H2  HOH B1280      23.653  15.476  34.923  1.00  0.00      B    H  
ATOM   3861  O   HOH B1281      21.321  39.282   1.475  1.00  0.00      B    O  
ATOM   3862  H1  HOH B1281      20.563  38.645   1.547  1.00  0.00      B    H  
ATOM   3863  H2  HOH B1281      21.992  38.924   0.817  1.00  0.00      B    H  
ATOM   3864  O   HOH B1282      26.786  27.144  15.682  1.00  0.00      B    O  
ATOM   3865  H1  HOH B1282      27.684  26.696  15.630  1.00  0.00      B    H  
ATOM   3866  H2  HOH B1282      26.795  27.611  16.565  1.00  0.00      B    H  
ATOM   3867  O   HOH B1283      30.866  37.104  11.032  1.00  0.00      B    O  
ATOM   3868  H1  HOH B1283      30.353  37.954  10.871  1.00  0.00      B    H  
ATOM   3869  H2  HOH B1283      31.566  37.393  11.733  1.00  0.00      B    H  
ATOM   3870  O   HOH B1284      31.838  24.714  24.350  1.00  0.00      B    O  
ATOM   3871  H1  HOH B1284      32.588  25.368  24.304  1.00  0.00      B    H  
ATOM   3872  H2  HOH B1284      32.148  23.919  24.889  1.00  0.00      B    H  
ATOM   3873  O   HOH B1285      30.947  23.187  22.170  1.00  0.00      B    O  
ATOM   3874  H1  HOH B1285      30.161  23.095  22.793  1.00  0.00      B    H  
ATOM   3875  H2  HOH B1285      31.685  23.342  22.817  1.00  0.00      B    H  
ATOM   3876  O   HOH B1286      36.134   2.243  19.787  1.00  0.00      B    O  
ATOM   3877  H1  HOH B1286      35.198   2.131  19.537  1.00  0.00      B    H  
ATOM   3878  H2  HOH B1286      36.637   2.751  19.059  1.00  0.00      B    H  
ATOM   3879  O   HOH B1287      32.568  14.416   6.590  1.00  0.00      B    O  
ATOM   3880  H1  HOH B1287      32.544  13.486   6.250  1.00  0.00      B    H  
ATOM   3881  H2  HOH B1287      32.220  15.041   5.890  1.00  0.00      B    H  
ATOM   3882  O   HOH B1288      22.995  32.059   6.264  1.00  0.00      B    O  
ATOM   3883  H1  HOH B1288      23.510  32.963   6.249  1.00  0.00      B    H  
ATOM   3884  H2  HOH B1288      23.093  31.623   7.147  1.00  0.00      B    H  
ATOM   3885  O   HOH B1289      11.332  12.026  25.996  1.00  0.00      B    O  
ATOM   3886  H1  HOH B1289      11.919  11.364  25.426  1.00  0.00      B    H  
ATOM   3887  H2  HOH B1289      10.412  11.601  26.181  1.00  0.00      B    H  
ATOM   3888  O   HOH B1290      32.116  32.705  24.899  1.00  0.00      B    O  
ATOM   3889  H1  HOH B1290      31.836  32.400  25.834  1.00  0.00      B    H  
ATOM   3890  H2  HOH B1290      32.696  33.562  25.058  1.00  0.00      B    H  
ATOM   3891  O   HOH B1291      30.233  37.153  37.661  1.00  0.00      B    O  
ATOM   3892  H1  HOH B1291      30.452  36.953  38.645  1.00  0.00      B    H  
ATOM   3893  H2  HOH B1291      29.293  36.776  37.537  1.00  0.00      B    H  
ATOM   3894  O   HOH B1292      37.243   5.932  10.972  1.00  0.00      B    O  
ATOM   3895  H1  HOH B1292      37.180   5.307  11.767  1.00  0.00      B    H  
ATOM   3896  H2  HOH B1292      36.547   5.526  10.249  1.00  0.00      B    H  
ATOM   3897  O   HOH B1293       5.227  26.921  33.090  1.00  0.00      B    O  
ATOM   3898  H1  HOH B1293       4.890  26.237  33.786  1.00  0.00      B    H  
ATOM   3899  H2  HOH B1293       6.215  26.962  33.132  1.00  0.00      B    H  
ATOM   3900  O   HOH B1294      33.675  31.830  20.516  1.00  0.00      B    O  
ATOM   3901  H1  HOH B1294      32.617  31.768  20.547  1.00  0.00      B    H  
ATOM   3902  H2  HOH B1294      33.953  31.616  21.474  1.00  0.00      B    H  
ATOM   3903  O   HOH B1295       7.816  15.333  25.782  1.00  0.00      B    O  
ATOM   3904  H1  HOH B1295       7.082  15.707  26.438  1.00  0.00      B    H  
ATOM   3905  H2  HOH B1295       8.689  15.441  26.221  1.00  0.00      B    H  
ATOM   3906  O   HOH B1296      28.577   6.199  10.140  1.00  0.00      B    O  
ATOM   3907  H1  HOH B1296      27.566   6.463  10.399  1.00  0.00      B    H  
ATOM   3908  H2  HOH B1296      28.652   5.230   9.797  1.00  0.00      B    H  
ATOM   3909  O   HOH B1297      19.578  27.736   3.405  1.00  0.00      B    O  
ATOM   3910  H1  HOH B1297      20.394  28.366   3.567  1.00  0.00      B    H  
ATOM   3911  H2  HOH B1297      19.204  27.733   2.490  1.00  0.00      B    H  
ATOM   3912  O   HOH B1298       4.857  11.619  37.052  1.00  0.00      B    O  
ATOM   3913  H1  HOH B1298       5.546  10.951  37.456  1.00  0.00      B    H  
ATOM   3914  H2  HOH B1298       4.185  11.863  37.816  1.00  0.00      B    H  
ATOM   3915  O   HOH B1299       2.512   0.970  38.011  1.00  0.00      B    O  
ATOM   3916  H1  HOH B1299       1.981   1.725  37.630  1.00  0.00      B    H  
ATOM   3917  H2  HOH B1299       1.911   0.179  37.954  1.00  0.00      B    H  
ATOM   3918  O   HOH B1300      23.695  30.924   8.596  1.00  0.00      B    O  
ATOM   3919  H1  HOH B1300      23.687  30.097   9.153  1.00  0.00      B    H  
ATOM   3920  H2  HOH B1300      23.834  31.670   9.204  1.00  0.00      B    H  
ATOM   3921  O   HOH B1301      37.732  22.897  20.659  1.00  0.00      B    O  
ATOM   3922  H1  HOH B1301      38.197  23.545  20.065  1.00  0.00      B    H  
ATOM   3923  H2  HOH B1301      36.733  23.156  20.763  1.00  0.00      B    H  
ATOM   3924  O   HOH B1302      10.797  17.745  23.817  1.00  0.00      B    O  
ATOM   3925  H1  HOH B1302      10.745  18.494  24.530  1.00  0.00      B    H  
ATOM   3926  H2  HOH B1302      10.777  16.898  24.360  1.00  0.00      B    H  
ATOM   3927  O   HOH B1303      30.407  28.950  25.440  1.00  0.00      B    O  
ATOM   3928  H1  HOH B1303      31.075  28.300  25.733  1.00  0.00      B    H  
ATOM   3929  H2  HOH B1303      29.870  28.386  24.742  1.00  0.00      B    H  
ATOM   3930  O   HOH B1304      15.771  15.636  29.539  1.00  0.00      B    O  
ATOM   3931  H1  HOH B1304      16.367  16.395  29.912  1.00  0.00      B    H  
ATOM   3932  H2  HOH B1304      15.621  15.042  30.312  1.00  0.00      B    H  
ATOM   3933  O   HOH B1305      22.372   9.476  -0.058  1.00  0.00      B    O  
ATOM   3934  H1  HOH B1305      21.818   8.915   0.525  1.00  0.00      B    H  
ATOM   3935  H2  HOH B1305      22.771  10.275   0.477  1.00  0.00      B    H  
ATOM   3936  O   HOH B1306      29.900   3.361  12.167  1.00  0.00      B    O  
ATOM   3937  H1  HOH B1306      29.428   2.929  11.359  1.00  0.00      B    H  
ATOM   3938  H2  HOH B1306      30.748   2.808  12.388  1.00  0.00      B    H  
ATOM   3939  O   HOH B1307      35.032  15.101   4.423  1.00  0.00      B    O  
ATOM   3940  H1  HOH B1307      34.301  15.013   3.795  1.00  0.00      B    H  
ATOM   3941  H2  HOH B1307      35.060  16.013   4.861  1.00  0.00      B    H  
ATOM   3942  O   HOH B1308      38.161   4.773  30.518  1.00  0.00      B    O  
ATOM   3943  H1  HOH B1308      38.118   5.784  30.400  1.00  0.00      B    H  
ATOM   3944  H2  HOH B1308      37.441   4.548  31.204  1.00  0.00      B    H  
ATOM   3945  O   HOH B1309       2.712   4.496  18.037  1.00  0.00      B    O  
ATOM   3946  H1  HOH B1309       3.066   3.756  18.673  1.00  0.00      B    H  
ATOM   3947  H2  HOH B1309       3.473   5.127  17.981  1.00  0.00      B    H  
ATOM   3948  O   HOH B1310      14.413   2.633   4.170  1.00  0.00      B    O  
ATOM   3949  H1  HOH B1310      15.317   2.320   4.393  1.00  0.00      B    H  
ATOM   3950  H2  HOH B1310      13.762   1.998   4.621  1.00  0.00      B    H  
ATOM   3951  O   HOH B1311      21.249  18.208  10.771  1.00  0.00      B    O  
ATOM   3952  H1  HOH B1311      22.029  18.155  10.114  1.00  0.00      B    H  
ATOM   3953  H2  HOH B1311      21.398  17.496  11.457  1.00  0.00      B    H  
ATOM   3954  O   HOH B1312       2.826  23.297   1.248  1.00  0.00      B    O  
ATOM   3955  H1  HOH B1312       3.112  22.313   1.051  1.00  0.00      B    H  
ATOM   3956  H2  HOH B1312       1.902  23.314   1.568  1.00  0.00      B    H  
ATOM   3957  O   HOH B1313      23.350  22.623  10.702  1.00  0.00      B    O  
ATOM   3958  H1  HOH B1313      22.461  23.037  10.964  1.00  0.00      B    H  
ATOM   3959  H2  HOH B1313      23.152  21.815  10.063  1.00  0.00      B    H  
ATOM   3960  O   HOH B1314       7.893   4.058  33.785  1.00  0.00      B    O  
ATOM   3961  H1  HOH B1314       7.656   3.209  33.351  1.00  0.00      B    H  
ATOM   3962  H2  HOH B1314       8.909   4.120  33.739  1.00  0.00      B    H  
ATOM   3963  O   HOH B1315       0.996  20.115  23.720  1.00  0.00      B    O  
ATOM   3964  H1  HOH B1315       0.367  19.874  24.476  1.00  0.00      B    H  
ATOM   3965  H2  HOH B1315       1.934  19.747  23.807  1.00  0.00      B    H  
ATOM   3966  O   HOH B1316      39.051  17.087  37.932  1.00  0.00      B    O  
ATOM   3967  H1  HOH B1316      38.485  17.611  37.248  1.00  0.00      B    H  
ATOM   3968  H2  HOH B1316      38.507  17.028  38.802  1.00  0.00      B    H  
ATOM   3969  O   HOH B1317      31.815   1.678  13.196  1.00  0.00      B    O  
ATOM   3970  H1  HOH B1317      32.274   1.960  14.012  1.00  0.00      B    H  
ATOM   3971  H2  HOH B1317      31.965   0.699  13.036  1.00  0.00      B    H  
ATOM   3972  O   HOH B1318      38.838  33.232   2.785  1.00  0.00      B    O  
ATOM   3973  H1  HOH B1318      39.005  32.204   2.937  1.00  0.00      B    H  
ATOM   3974  H2  HOH B1318      39.461  33.763   3.384  1.00  0.00      B    H  
ATOM   3975  O   HOH B1319      26.640  13.496  22.950  1.00  0.00      B    O  
ATOM   3976  H1  HOH B1319      25.795  13.042  22.685  1.00  0.00      B    H  
ATOM   3977  H2  HOH B1319      27.431  13.033  22.498  1.00  0.00      B    H  
ATOM   3978  O   HOH B1320       5.953   0.762  23.775  1.00  0.00      B    O  
ATOM   3979  H1  HOH B1320       5.594   0.401  24.616  1.00  0.00      B    H  
ATOM   3980  H2  HOH B1320       5.416   0.370  23.014  1.00  0.00      B    H  
ATOM   3981  O   HOH B1321      35.527  33.444   7.306  1.00  0.00      B    O  
ATOM   3982  H1  HOH B1321      35.451  33.383   8.356  1.00  0.00      B    H  
ATOM   3983  H2  HOH B1321      36.497  33.427   7.024  1.00  0.00      B    H  
ATOM   3984  O   HOH B1322       6.889  25.661  16.413  1.00  0.00      B    O  
ATOM   3985  H1  HOH B1322       7.023  24.857  15.861  1.00  0.00      B    H  
ATOM   3986  H2  HOH B1322       7.773  26.133  16.541  1.00  0.00      B    H  
ATOM   3987  O   HOH B1323      13.414  22.409   4.226  1.00  0.00      B    O  
ATOM   3988  H1  HOH B1323      13.757  23.357   4.389  1.00  0.00      B    H  
ATOM   3989  H2  HOH B1323      14.143  21.924   3.761  1.00  0.00      B    H  
ATOM   3990  O   HOH B1324      29.363  38.240   3.436  1.00  0.00      B    O  
ATOM   3991  H1  HOH B1324      29.498  38.515   2.501  1.00  0.00      B    H  
ATOM   3992  H2  HOH B1324      29.061  39.081   3.894  1.00  0.00      B    H  
ATOM   3993  O   HOH B1325      10.592  37.708  27.076  1.00  0.00      B    O  
ATOM   3994  H1  HOH B1325      11.092  38.571  27.184  1.00  0.00      B    H  
ATOM   3995  H2  HOH B1325      10.794  37.302  26.193  1.00  0.00      B    H  
ATOM   3996  O   HOH B1326      15.525  13.707  24.122  1.00  0.00      B    O  
ATOM   3997  H1  HOH B1326      15.030  13.984  23.261  1.00  0.00      B    H  
ATOM   3998  H2  HOH B1326      15.037  12.902  24.527  1.00  0.00      B    H  
ATOM   3999  O   HOH B1327      14.228  17.942  38.834  1.00  0.00      B    O  
ATOM   4000  H1  HOH B1327      13.329  17.433  38.595  1.00  0.00      B    H  
ATOM   4001  H2  HOH B1327      14.568  17.506  39.716  1.00  0.00      B    H  
ATOM   4002  O   HOH B1328      37.399  33.614  18.648  1.00  0.00      B    O  
ATOM   4003  H1  HOH B1328      36.923  32.766  18.604  1.00  0.00      B    H  
ATOM   4004  H2  HOH B1328      37.274  34.069  17.761  1.00  0.00      B    H  
ATOM   4005  O   HOH B1329       6.490   5.525  11.617  1.00  0.00      B    O  
ATOM   4006  H1  HOH B1329       6.792   5.960  12.511  1.00  0.00      B    H  
ATOM   4007  H2  HOH B1329       5.556   5.250  11.739  1.00  0.00      B    H  
ATOM   4008  O   HOH B1330      32.580  33.059  18.031  1.00  0.00      B    O  
ATOM   4009  H1  HOH B1330      32.058  32.278  17.643  1.00  0.00      B    H  
ATOM   4010  H2  HOH B1330      33.517  32.839  18.398  1.00  0.00      B    H  
ATOM   4011  O   HOH B1331      29.123   0.505  13.378  1.00  0.00      B    O  
ATOM   4012  H1  HOH B1331      29.254   1.122  14.173  1.00  0.00      B    H  
ATOM   4013  H2  HOH B1331      29.921   0.647  12.875  1.00  0.00      B    H  
ATOM   4014  O   HOH B1332      15.961  19.495  35.572  1.00  0.00      B    O  
ATOM   4015  H1  HOH B1332      16.707  19.264  34.902  1.00  0.00      B    H  
ATOM   4016  H2  HOH B1332      15.816  18.615  36.065  1.00  0.00      B    H  
ATOM   4017  O   HOH B1333      32.623   9.583  31.507  1.00  0.00      B    O  
ATOM   4018  H1  HOH B1333      33.016   8.888  32.181  1.00  0.00      B    H  
ATOM   4019  H2  HOH B1333      31.851   9.148  31.003  1.00  0.00      B    H  
ATOM   4020  O   HOH B1334      11.194  28.527  27.251  1.00  0.00      B    O  
ATOM   4021  H1  HOH B1334      10.773  27.930  26.554  1.00  0.00      B    H  
ATOM   4022  H2  HOH B1334      10.466  29.193  27.488  1.00  0.00      B    H  
ATOM   4023  O   HOH B1335       3.353   5.926   4.729  1.00  0.00      B    O  
ATOM   4024  H1  HOH B1335       3.348   4.907   4.885  1.00  0.00      B    H  
ATOM   4025  H2  HOH B1335       4.175   6.343   5.216  1.00  0.00      B    H  
ATOM   4026  O   HOH B1336       7.900  31.757  19.541  1.00  0.00      B    O  
ATOM   4027  H1  HOH B1336       8.867  31.993  19.729  1.00  0.00      B    H  
ATOM   4028  H2  HOH B1336       7.716  32.000  18.566  1.00  0.00      B    H  
ATOM   4029  O   HOH B1337      32.965  16.613   8.260  1.00  0.00      B    O  
ATOM   4030  H1  HOH B1337      33.393  17.368   7.688  1.00  0.00      B    H  
ATOM   4031  H2  HOH B1337      33.127  15.764   7.784  1.00  0.00      B    H  
ATOM   4032  O   HOH B1338      27.494  19.660  31.429  1.00  0.00      B    O  
ATOM   4033  H1  HOH B1338      27.081  20.496  31.021  1.00  0.00      B    H  
ATOM   4034  H2  HOH B1338      28.386  19.606  31.064  1.00  0.00      B    H  
ATOM   4035  O   HOH B1339       5.104  22.078  32.813  1.00  0.00      B    O  
ATOM   4036  H1  HOH B1339       6.150  22.171  32.712  1.00  0.00      B    H  
ATOM   4037  H2  HOH B1339       4.668  22.836  32.349  1.00  0.00      B    H  
ATOM   4038  O   HOH B1340      11.139  27.918   6.865  1.00  0.00      B    O  
ATOM   4039  H1  HOH B1340      11.766  27.376   7.440  1.00  0.00      B    H  
ATOM   4040  H2  HOH B1340      11.325  28.884   6.997  1.00  0.00      B    H  
ATOM   4041  O   HOH B1341      18.731   2.518  37.126  1.00  0.00      B    O  
ATOM   4042  H1  HOH B1341      18.305   2.111  37.937  1.00  0.00      B    H  
ATOM   4043  H2  HOH B1341      18.097   2.323  36.360  1.00  0.00      B    H  
ATOM   4044  O   HOH B1342      26.187  23.173  26.099  1.00  0.00      B    O  
ATOM   4045  H1  HOH B1342      26.181  24.110  26.518  1.00  0.00      B    H  
ATOM   4046  H2  HOH B1342      26.513  22.448  26.703  1.00  0.00      B    H  
ATOM   4047  O   HOH B1343       3.195  16.361   9.977  1.00  0.00      B    O  
ATOM   4048  H1  HOH B1343       4.144  16.252   9.666  1.00  0.00      B    H  
ATOM   4049  H2  HOH B1343       3.227  16.842  10.920  1.00  0.00      B    H  
ATOM   4050  O   HOH B1344      34.403   8.041  15.300  1.00  0.00      B    O  
ATOM   4051  H1  HOH B1344      33.993   7.514  14.469  1.00  0.00      B    H  
ATOM   4052  H2  HOH B1344      35.287   8.521  15.086  1.00  0.00      B    H  
ATOM   4053  O   HOH B1345      15.860   6.466   2.741  1.00  0.00      B    O  
ATOM   4054  H1  HOH B1345      15.538   6.072   3.612  1.00  0.00      B    H  
ATOM   4055  H2  HOH B1345      16.566   7.147   2.989  1.00  0.00      B    H  
ATOM   4056  O   HOH B1346      20.108   2.330  28.161  1.00  0.00      B    O  
ATOM   4057  H1  HOH B1346      19.314   1.902  28.660  1.00  0.00      B    H  
ATOM   4058  H2  HOH B1346      20.082   2.076  27.232  1.00  0.00      B    H  
ATOM   4059  O   HOH B1347       1.440  26.353   5.333  1.00  0.00      B    O  
ATOM   4060  H1  HOH B1347       0.746  27.071   5.227  1.00  0.00      B    H  
ATOM   4061  H2  HOH B1347       2.374  26.823   5.270  1.00  0.00      B    H  
ATOM   4062  O   HOH B1348      38.878  16.932  20.561  1.00  0.00      B    O  
ATOM   4063  H1  HOH B1348      37.891  17.225  20.414  1.00  0.00      B    H  
ATOM   4064  H2  HOH B1348      39.283  16.590  19.693  1.00  0.00      B    H  
ATOM   4065  O   HOH B1349      16.952   8.720  31.351  1.00  0.00      B    O  
ATOM   4066  H1  HOH B1349      17.343   7.757  31.323  1.00  0.00      B    H  
ATOM   4067  H2  HOH B1349      17.175   9.092  32.243  1.00  0.00      B    H  
ATOM   4068  O   HOH B1350      23.410  37.806  15.575  1.00  0.00      B    O  
ATOM   4069  H1  HOH B1350      24.049  37.809  16.399  1.00  0.00      B    H  
ATOM   4070  H2  HOH B1350      22.674  37.069  15.758  1.00  0.00      B    H  
ATOM   4071  O   HOH B1351       5.392  20.481  21.748  1.00  0.00      B    O  
ATOM   4072  H1  HOH B1351       4.534  21.045  21.703  1.00  0.00      B    H  
ATOM   4073  H2  HOH B1351       6.228  21.145  21.867  1.00  0.00      B    H  
ATOM   4074  O   HOH B1352      13.965  15.106  33.490  1.00  0.00      B    O  
ATOM   4075  H1  HOH B1352      13.371  14.347  33.816  1.00  0.00      B    H  
ATOM   4076  H2  HOH B1352      13.517  16.001  33.624  1.00  0.00      B    H  
ATOM   4077  O   HOH B1353      13.578  32.880   8.222  1.00  0.00      B    O  
ATOM   4078  H1  HOH B1353      13.331  33.335   7.343  1.00  0.00      B    H  
ATOM   4079  H2  HOH B1353      14.598  32.740   8.305  1.00  0.00      B    H  
ATOM   4080  O   HOH B1354       0.769  33.324  36.616  1.00  0.00      B    O  
ATOM   4081  H1  HOH B1354       0.304  34.226  36.564  1.00  0.00      B    H  
ATOM   4082  H2  HOH B1354       0.645  32.885  37.565  1.00  0.00      B    H  
ATOM   4083  O   HOH B1355      29.901   5.383  16.572  1.00  0.00      B    O  
ATOM   4084  H1  HOH B1355      29.306   4.675  16.945  1.00  0.00      B    H  
ATOM   4085  H2  HOH B1355      30.557   4.962  15.930  1.00  0.00      B    H  
ATOM   4086  O   HOH B1356      24.178   8.123   2.863  1.00  0.00      B    O  
ATOM   4087  H1  HOH B1356      24.775   7.498   3.426  1.00  0.00      B    H  
ATOM   4088  H2  HOH B1356      24.834   8.651   2.334  1.00  0.00      B    H  
ATOM   4089  O   HOH B1357      24.820  13.040   8.716  1.00  0.00      B    O  
ATOM   4090  H1  HOH B1357      24.409  12.227   9.064  1.00  0.00      B    H  
ATOM   4091  H2  HOH B1357      24.067  13.721   8.770  1.00  0.00      B    H  
ATOM   4092  O   HOH B1358      13.836   3.948  25.043  1.00  0.00      B    O  
ATOM   4093  H1  HOH B1358      14.309   4.596  24.425  1.00  0.00      B    H  
ATOM   4094  H2  HOH B1358      13.211   3.336  24.560  1.00  0.00      B    H  
ATOM   4095  O   HOH B1359      25.450   4.906   8.199  1.00  0.00      B    O  
ATOM   4096  H1  HOH B1359      25.488   3.853   7.974  1.00  0.00      B    H  
ATOM   4097  H2  HOH B1359      26.074   5.392   7.534  1.00  0.00      B    H  
ATOM   4098  O   HOH B1360      25.280  36.020  21.875  1.00  0.00      B    O  
ATOM   4099  H1  HOH B1360      25.823  35.875  22.698  1.00  0.00      B    H  
ATOM   4100  H2  HOH B1360      24.330  36.138  22.220  1.00  0.00      B    H  
ATOM   4101  O   HOH B1361      30.003  15.906   5.168  1.00  0.00      B    O  
ATOM   4102  H1  HOH B1361      29.806  15.726   4.198  1.00  0.00      B    H  
ATOM   4103  H2  HOH B1361      29.343  15.410   5.734  1.00  0.00      B    H  
ATOM   4104  O   HOH B1362      16.311  24.570  11.877  1.00  0.00      B    O  
ATOM   4105  H1  HOH B1362      15.708  24.483  11.023  1.00  0.00      B    H  
ATOM   4106  H2  HOH B1362      17.110  23.960  11.718  1.00  0.00      B    H  
ATOM   4107  O   HOH B1363      26.297  27.434  25.254  1.00  0.00      B    O  
ATOM   4108  H1  HOH B1363      26.473  26.835  24.461  1.00  0.00      B    H  
ATOM   4109  H2  HOH B1363      26.522  26.958  26.123  1.00  0.00      B    H  
ATOM   4110  O   HOH B1364       8.650  29.245  31.860  1.00  0.00      B    O  
ATOM   4111  H1  HOH B1364       9.615  29.333  31.997  1.00  0.00      B    H  
ATOM   4112  H2  HOH B1364       8.165  29.964  32.404  1.00  0.00      B    H  
ATOM   4113  O   HOH B1365      17.473  37.487  31.715  1.00  0.00      B    O  
ATOM   4114  H1  HOH B1365      17.575  36.497  31.957  1.00  0.00      B    H  
ATOM   4115  H2  HOH B1365      17.984  38.036  32.389  1.00  0.00      B    H  
ATOM   4116  O   HOH B1366      14.061  35.839   5.672  1.00  0.00      B    O  
ATOM   4117  H1  HOH B1366      13.384  35.048   5.545  1.00  0.00      B    H  
ATOM   4118  H2  HOH B1366      13.562  36.596   6.157  1.00  0.00      B    H  
ATOM   4119  O   HOH B1367      36.915  36.980  37.021  1.00  0.00      B    O  
ATOM   4120  H1  HOH B1367      35.985  36.780  36.591  1.00  0.00      B    H  
ATOM   4121  H2  HOH B1367      37.111  36.262  37.669  1.00  0.00      B    H  
ATOM   4122  O   HOH B1368      20.938  13.976  22.205  1.00  0.00      B    O  
ATOM   4123  H1  HOH B1368      21.790  14.351  22.515  1.00  0.00      B    H  
ATOM   4124  H2  HOH B1368      20.428  13.731  23.024  1.00  0.00      B    H  
ATOM   4125  O   HOH B1369       6.706  26.937  36.182  1.00  0.00      B    O  
ATOM   4126  H1  HOH B1369       6.217  26.673  35.332  1.00  0.00      B    H  
ATOM   4127  H2  HOH B1369       7.002  26.090  36.629  1.00  0.00      B    H  
ATOM   4128  O   HOH B1370      10.811  17.224  32.332  1.00  0.00      B    O  
ATOM   4129  H1  HOH B1370       9.941  17.596  31.900  1.00  0.00      B    H  
ATOM   4130  H2  HOH B1370      10.593  16.589  33.114  1.00  0.00      B    H  
ATOM   4131  O   HOH B1371      27.081  15.910  14.911  1.00  0.00      B    O  
ATOM   4132  H1  HOH B1371      26.377  16.375  14.333  1.00  0.00      B    H  
ATOM   4133  H2  HOH B1371      26.740  14.935  14.976  1.00  0.00      B    H  
ATOM   4134  O   HOH B1372       5.653  37.486   0.781  1.00  0.00      B    O  
ATOM   4135  H1  HOH B1372       6.237  36.943   0.167  1.00  0.00      B    H  
ATOM   4136  H2  HOH B1372       5.950  38.501   0.700  1.00  0.00      B    H  
ATOM   4137  O   HOH B1373      21.539   7.590  25.180  1.00  0.00      B    O  
ATOM   4138  H1  HOH B1373      22.295   7.841  24.510  1.00  0.00      B    H  
ATOM   4139  H2  HOH B1373      21.385   6.608  25.229  1.00  0.00      B    H  
ATOM   4140  O   HOH B1374      33.202   5.733  28.601  1.00  0.00      B    O  
ATOM   4141  H1  HOH B1374      32.397   5.886  28.014  1.00  0.00      B    H  
ATOM   4142  H2  HOH B1374      32.851   5.154  29.389  1.00  0.00      B    H  
ATOM   4143  O   HOH B1375      14.593   9.580  30.289  1.00  0.00      B    O  
ATOM   4144  H1  HOH B1375      15.561   9.450  30.704  1.00  0.00      B    H  
ATOM   4145  H2  HOH B1375      14.025   8.799  30.609  1.00  0.00      B    H  
ATOM   4146  O   HOH B1376       3.035  37.134  16.481  1.00  0.00      B    O  
ATOM   4147  H1  HOH B1376       2.802  36.224  16.840  1.00  0.00      B    H  
ATOM   4148  H2  HOH B1376       2.900  37.098  15.466  1.00  0.00      B    H  
ATOM   4149  O   HOH B1377       3.593  23.234  30.600  1.00  0.00      B    O  
ATOM   4150  H1  HOH B1377       4.284  23.974  30.494  1.00  0.00      B    H  
ATOM   4151  H2  HOH B1377       3.136  23.055  29.730  1.00  0.00      B    H  
ATOM   4152  O   HOH B1378       7.033   8.718  35.081  1.00  0.00      B    O  
ATOM   4153  H1  HOH B1378       6.895   7.718  35.123  1.00  0.00      B    H  
ATOM   4154  H2  HOH B1378       6.531   9.018  35.901  1.00  0.00      B    H  
ATOM   4155  O   HOH B1379      24.656  14.110  26.956  1.00  0.00      B    O  
ATOM   4156  H1  HOH B1379      25.419  13.874  27.615  1.00  0.00      B    H  
ATOM   4157  H2  HOH B1379      23.734  14.125  27.418  1.00  0.00      B    H  
ATOM   4158  O   HOH B1380      31.942  32.841  37.982  1.00  0.00      B    O  
ATOM   4159  H1  HOH B1380      32.243  32.477  38.870  1.00  0.00      B    H  
ATOM   4160  H2  HOH B1380      31.006  33.277  38.060  1.00  0.00      B    H  
ATOM   4161  O   HOH B1381      22.590  31.994  30.225  1.00  0.00      B    O  
ATOM   4162  H1  HOH B1381      22.034  31.384  29.623  1.00  0.00      B    H  
ATOM   4163  H2  HOH B1381      22.339  31.908  31.212  1.00  0.00      B    H  
ATOM   4164  O   HOH B1382      34.378   2.714   5.684  1.00  0.00      B    O  
ATOM   4165  H1  HOH B1382      34.218   3.702   5.751  1.00  0.00      B    H  
ATOM   4166  H2  HOH B1382      35.030   2.451   6.377  1.00  0.00      B    H  
ATOM   4167  O   HOH B1383       7.190   8.242  21.994  1.00  0.00      B    O  
ATOM   4168  H1  HOH B1383       6.566   8.139  21.209  1.00  0.00      B    H  
ATOM   4169  H2  HOH B1383       6.686   7.850  22.819  1.00  0.00      B    H  
ATOM   4170  O   HOH B1384      11.503  15.089  25.508  1.00  0.00      B    O  
ATOM   4171  H1  HOH B1384      11.651  14.044  25.740  1.00  0.00      B    H  
ATOM   4172  H2  HOH B1384      10.981  15.527  26.268  1.00  0.00      B    H  
ATOM   4173  O   HOH B1385      26.715   2.187  21.454  1.00  0.00      B    O  
ATOM   4174  H1  HOH B1385      26.176   2.123  22.289  1.00  0.00      B    H  
ATOM   4175  H2  HOH B1385      27.589   1.820  21.662  1.00  0.00      B    H  
ATOM   4176  O   HOH B1386       5.936  16.964   8.418  1.00  0.00      B    O  
ATOM   4177  H1  HOH B1386       6.863  16.650   8.554  1.00  0.00      B    H  
ATOM   4178  H2  HOH B1386       5.826  17.769   9.030  1.00  0.00      B    H  
ATOM   4179  O   HOH B1387       3.401   4.072  38.582  1.00  0.00      B    O  
ATOM   4180  H1  HOH B1387       2.579   3.581  38.207  1.00  0.00      B    H  
ATOM   4181  H2  HOH B1387       3.921   4.400  37.782  1.00  0.00      B    H  
ATOM   4182  O   HOH B1388       3.164   4.610  22.580  1.00  0.00      B    O  
ATOM   4183  H1  HOH B1388       3.611   4.921  23.422  1.00  0.00      B    H  
ATOM   4184  H2  HOH B1388       2.656   3.775  22.753  1.00  0.00      B    H  
ATOM   4185  O   HOH B1389      16.672   3.988  12.849  1.00  0.00      B    O  
ATOM   4186  H1  HOH B1389      15.868   4.069  13.487  1.00  0.00      B    H  
ATOM   4187  H2  HOH B1389      17.169   3.167  13.128  1.00  0.00      B    H  
ATOM   4188  O   HOH B1390      25.627  19.113   1.658  1.00  0.00      B    O  
ATOM   4189  H1  HOH B1390      25.567  19.817   0.874  1.00  0.00      B    H  
ATOM   4190  H2  HOH B1390      24.879  18.466   1.535  1.00  0.00      B    H  
ATOM   4191  O   HOH B1391      35.971  31.368  18.965  1.00  0.00      B    O  
ATOM   4192  H1  HOH B1391      35.793  30.593  18.346  1.00  0.00      B    H  
ATOM   4193  H2  HOH B1391      35.132  31.841  19.253  1.00  0.00      B    H  
ATOM   4194  O   HOH B1392       4.759   6.516  18.108  1.00  0.00      B    O  
ATOM   4195  H1  HOH B1392       4.527   7.412  17.681  1.00  0.00      B    H  
ATOM   4196  H2  HOH B1392       4.353   6.521  19.028  1.00  0.00      B    H  
ATOM   4197  O   HOH B1393      27.570  21.377  28.187  1.00  0.00      B    O  
ATOM   4198  H1  HOH B1393      27.611  20.353  28.260  1.00  0.00      B    H  
ATOM   4199  H2  HOH B1393      28.442  21.772  27.830  1.00  0.00      B    H  
ATOM   4200  O   HOH B1394      14.602  27.885   5.341  1.00  0.00      B    O  
ATOM   4201  H1  HOH B1394      14.765  27.105   5.986  1.00  0.00      B    H  
ATOM   4202  H2  HOH B1394      15.460  28.080   4.853  1.00  0.00      B    H  
ATOM   4203  O   HOH B1395      13.028  11.574   4.738  1.00  0.00      B    O  
ATOM   4204  H1  HOH B1395      12.038  11.745   4.597  1.00  0.00      B    H  
ATOM   4205  H2  HOH B1395      13.206  10.560   4.508  1.00  0.00      B    H  
ATOM   4206  O   HOH B1396      15.495  12.571  20.025  1.00  0.00      B    O  
ATOM   4207  H1  HOH B1396      16.407  12.416  20.507  1.00  0.00      B    H  
ATOM   4208  H2  HOH B1396      14.843  11.883  20.327  1.00  0.00      B    H  
ATOM   4209  O   HOH B1397      24.321  10.689  12.812  1.00  0.00      B    O  
ATOM   4210  H1  HOH B1397      24.162  10.037  12.012  1.00  0.00      B    H  
ATOM   4211  H2  HOH B1397      25.301  10.981  12.722  1.00  0.00      B    H  
ATOM   4212  O   HOH B1398      13.656  20.998  28.325  1.00  0.00      B    O  
ATOM   4213  H1  HOH B1398      14.385  21.318  27.726  1.00  0.00      B    H  
ATOM   4214  H2  HOH B1398      13.642  21.737  28.948  1.00  0.00      B    H  
ATOM   4215  O   HOH B1399      26.844  31.873  20.420  1.00  0.00      B    O  
ATOM   4216  H1  HOH B1399      26.252  32.729  20.377  1.00  0.00      B    H  
ATOM   4217  H2  HOH B1399      26.419  31.354  21.182  1.00  0.00      B    H  
ATOM   4218  O   HOH B1400       5.612  36.111  24.151  1.00  0.00      B    O  
ATOM   4219  H1  HOH B1400       4.652  36.351  23.968  1.00  0.00      B    H  
ATOM   4220  H2  HOH B1400       5.926  35.448  23.441  1.00  0.00      B    H  
ATOM   4221  O   HOH B1401      25.347  13.623   4.066  1.00  0.00      B    O  
ATOM   4222  H1  HOH B1401      25.337  13.000   4.896  1.00  0.00      B    H  
ATOM   4223  H2  HOH B1401      26.305  13.635   3.670  1.00  0.00      B    H  
ATOM   4224  O   HOH B1402      14.967  17.336   2.256  1.00  0.00      B    O  
ATOM   4225  H1  HOH B1402      14.337  16.531   2.399  1.00  0.00      B    H  
ATOM   4226  H2  HOH B1402      15.787  17.226   2.819  1.00  0.00      B    H  
ATOM   4227  O   HOH B1403      17.008  34.223  24.928  1.00  0.00      B    O  
ATOM   4228  H1  HOH B1403      16.811  34.813  24.084  1.00  0.00      B    H  
ATOM   4229  H2  HOH B1403      16.589  33.306  24.752  1.00  0.00      B    H  
ATOM   4230  O   HOH B1404      35.754  36.783  30.241  1.00  0.00      B    O  
ATOM   4231  H1  HOH B1404      36.204  36.779  29.334  1.00  0.00      B    H  
ATOM   4232  H2  HOH B1404      34.866  36.339  30.207  1.00  0.00      B    H  
ATOM   4233  O   HOH B1405      34.132  31.012  27.946  1.00  0.00      B    O  
ATOM   4234  H1  HOH B1405      35.110  30.970  27.556  1.00  0.00      B    H  
ATOM   4235  H2  HOH B1405      33.940  30.248  28.550  1.00  0.00      B    H  
ATOM   4236  O   HOH B1406      18.163  18.242  12.649  1.00  0.00      B    O  
ATOM   4237  H1  HOH B1406      17.439  17.824  12.070  1.00  0.00      B    H  
ATOM   4238  H2  HOH B1406      17.835  19.186  12.861  1.00  0.00      B    H  
ATOM   4239  O   HOH B1407      30.515   8.500  33.239  1.00  0.00      B    O  
ATOM   4240  H1  HOH B1407      30.988   7.923  33.945  1.00  0.00      B    H  
ATOM   4241  H2  HOH B1407      30.544   9.429  33.599  1.00  0.00      B    H  
ATOM   4242  O   HOH B1408      33.975  26.396  14.539  1.00  0.00      B    O  
ATOM   4243  H1  HOH B1408      34.970  26.602  14.516  1.00  0.00      B    H  
ATOM   4244  H2  HOH B1408      33.569  26.693  13.679  1.00  0.00      B    H  
ATOM   4245  O   HOH B1409      20.329   4.571  29.728  1.00  0.00      B    O  
ATOM   4246  H1  HOH B1409      20.525   3.869  28.997  1.00  0.00      B    H  
ATOM   4247  H2  HOH B1409      21.065   5.231  29.743  1.00  0.00      B    H  
ATOM   4248  O   HOH B1410       9.961  17.568  21.190  1.00  0.00      B    O  
ATOM   4249  H1  HOH B1410      10.476  17.756  22.024  1.00  0.00      B    H  
ATOM   4250  H2  HOH B1410      10.406  16.903  20.638  1.00  0.00      B    H  
ATOM   4251  O   HOH B1411      11.095  36.285  34.265  1.00  0.00      B    O  
ATOM   4252  H1  HOH B1411      10.231  36.781  34.307  1.00  0.00      B    H  
ATOM   4253  H2  HOH B1411      11.821  36.993  34.236  1.00  0.00      B    H  
ATOM   4254  O   HOH B1412      28.613  24.761  15.259  1.00  0.00      B    O  
ATOM   4255  H1  HOH B1412      28.365  24.675  16.210  1.00  0.00      B    H  
ATOM   4256  H2  HOH B1412      29.610  25.044  15.219  1.00  0.00      B    H  
ATOM   4257  O   HOH B1413      27.667  23.432  23.731  1.00  0.00      B    O  
ATOM   4258  H1  HOH B1413      27.447  24.413  23.475  1.00  0.00      B    H  
ATOM   4259  H2  HOH B1413      27.341  23.315  24.676  1.00  0.00      B    H  
ATOM   4260  O   HOH B1414      20.288  18.068  34.641  1.00  0.00      B    O  
ATOM   4261  H1  HOH B1414      20.711  18.908  34.243  1.00  0.00      B    H  
ATOM   4262  H2  HOH B1414      19.904  18.360  35.580  1.00  0.00      B    H  
ATOM   4263  O   HOH B1415       3.262  38.470   8.289  1.00  0.00      B    O  
ATOM   4264  H1  HOH B1415       2.655  38.295   7.473  1.00  0.00      B    H  
ATOM   4265  H2  HOH B1415       3.649  39.416   8.186  1.00  0.00      B    H  
ATOM   4266  O   HOH B1416      26.088  29.920  22.249  1.00  0.00      B    O  
ATOM   4267  H1  HOH B1416      26.676  29.307  21.696  1.00  0.00      B    H  
ATOM   4268  H2  HOH B1416      25.242  29.402  22.330  1.00  0.00      B    H  
ATOM   4269  O   HOH B1417      23.849   5.210  19.326  1.00  0.00      B    O  
ATOM   4270  H1  HOH B1417      24.743   5.060  19.719  1.00  0.00      B    H  
ATOM   4271  H2  HOH B1417      23.867   4.802  18.428  1.00  0.00      B    H  
ATOM   4272  O   HOH B1418      18.889  16.701   9.887  1.00  0.00      B    O  
ATOM   4273  H1  HOH B1418      19.518  17.322  10.402  1.00  0.00      B    H  
ATOM   4274  H2  HOH B1418      19.143  15.704   9.984  1.00  0.00      B    H  
ATOM   4275  O   HOH B1419       0.738   9.132  37.670  1.00  0.00      B    O  
ATOM   4276  H1  HOH B1419      -0.248   9.387  37.792  1.00  0.00      B    H  
ATOM   4277  H2  HOH B1419       1.249   9.942  37.975  1.00  0.00      B    H  
ATOM   4278  O   HOH B1420      15.313   4.948   4.932  1.00  0.00      B    O  
ATOM   4279  H1  HOH B1420      16.088   4.703   5.467  1.00  0.00      B    H  
ATOM   4280  H2  HOH B1420      14.891   4.036   4.606  1.00  0.00      B    H  
ATOM   4281  O   HOH B1421      21.249  27.177  14.145  1.00  0.00      B    O  
ATOM   4282  H1  HOH B1421      21.837  26.484  13.736  1.00  0.00      B    H  
ATOM   4283  H2  HOH B1421      21.343  27.044  15.159  1.00  0.00      B    H  
ATOM   4284  O   HOH B1422      17.232   0.520   9.620  1.00  0.00      B    O  
ATOM   4285  H1  HOH B1422      16.577   1.234   9.384  1.00  0.00      B    H  
ATOM   4286  H2  HOH B1422      17.283  -0.176   8.821  1.00  0.00      B    H  
ATOM   4287  O   HOH B1423       6.778   3.102   1.536  1.00  0.00      B    O  
ATOM   4288  H1  HOH B1423       6.671   4.089   1.203  1.00  0.00      B    H  
ATOM   4289  H2  HOH B1423       7.000   3.154   2.515  1.00  0.00      B    H  
ATOM   4290  O   HOH B1424      36.080  28.456  14.867  1.00  0.00      B    O  
ATOM   4291  H1  HOH B1424      35.423  28.712  15.603  1.00  0.00      B    H  
ATOM   4292  H2  HOH B1424      36.311  29.257  14.369  1.00  0.00      B    H  
ATOM   4293  O   HOH B1425      32.021  12.987  10.891  1.00  0.00      B    O  
ATOM   4294  H1  HOH B1425      31.585  13.442  10.102  1.00  0.00      B    H  
ATOM   4295  H2  HOH B1425      32.968  13.274  10.852  1.00  0.00      B    H  
ATOM   4296  O   HOH B1426      15.553  25.796   2.479  1.00  0.00      B    O  
ATOM   4297  H1  HOH B1426      15.440  25.147   1.689  1.00  0.00      B    H  
ATOM   4298  H2  HOH B1426      15.959  26.677   2.187  1.00  0.00      B    H  
ATOM   4299  O   HOH B1427      11.783   7.199   4.850  1.00  0.00      B    O  
ATOM   4300  H1  HOH B1427      11.023   7.804   4.506  1.00  0.00      B    H  
ATOM   4301  H2  HOH B1427      12.067   6.465   4.121  1.00  0.00      B    H  
ATOM   4302  O   HOH B1428      21.899  26.881  17.273  1.00  0.00      B    O  
ATOM   4303  H1  HOH B1428      22.050  26.784  18.232  1.00  0.00      B    H  
ATOM   4304  H2  HOH B1428      22.803  26.803  16.800  1.00  0.00      B    H  
ATOM   4305  O   HOH B1429      34.344  33.593  28.987  1.00  0.00      B    O  
ATOM   4306  H1  HOH B1429      34.185  32.794  28.341  1.00  0.00      B    H  
ATOM   4307  H2  HOH B1429      35.389  33.786  29.099  1.00  0.00      B    H  
ATOM   4308  O   HOH B1430      14.449  30.208  20.442  1.00  0.00      B    O  
ATOM   4309  H1  HOH B1430      14.972  30.008  21.305  1.00  0.00      B    H  
ATOM   4310  H2  HOH B1430      13.938  29.406  20.132  1.00  0.00      B    H  
ATOM   4311  O   HOH B1431      11.225   7.832  20.769  1.00  0.00      B    O  
ATOM   4312  H1  HOH B1431      11.024   6.946  21.261  1.00  0.00      B    H  
ATOM   4313  H2  HOH B1431      10.726   8.556  21.241  1.00  0.00      B    H  
ATOM   4314  O   HOH B1432      26.091  29.611  32.163  1.00  0.00      B    O  
ATOM   4315  H1  HOH B1432      26.425  30.555  32.043  1.00  0.00      B    H  
ATOM   4316  H2  HOH B1432      25.690  29.132  31.302  1.00  0.00      B    H  
ATOM   4317  O   HOH B1433      23.676   6.908  28.078  1.00  0.00      B    O  
ATOM   4318  H1  HOH B1433      23.237   6.022  27.782  1.00  0.00      B    H  
ATOM   4319  H2  HOH B1433      24.648   6.698  28.119  1.00  0.00      B    H  
ATOM   4320  O   HOH B1434      31.925  16.483  15.345  1.00  0.00      B    O  
ATOM   4321  H1  HOH B1434      31.110  17.033  15.117  1.00  0.00      B    H  
ATOM   4322  H2  HOH B1434      32.060  16.455  16.329  1.00  0.00      B    H  
ATOM   4323  O   HOH B1435      36.807   4.596  32.892  1.00  0.00      B    O  
ATOM   4324  H1  HOH B1435      37.574   4.895  33.420  1.00  0.00      B    H  
ATOM   4325  H2  HOH B1435      36.008   4.550  33.545  1.00  0.00      B    H  
ATOM   4326  O   HOH B1436       3.170  34.613  11.076  1.00  0.00      B    O  
ATOM   4327  H1  HOH B1436       2.461  34.363  11.751  1.00  0.00      B    H  
ATOM   4328  H2  HOH B1436       3.263  35.628  11.170  1.00  0.00      B    H  
ATOM   4329  O   HOH B1437      11.352  11.843  39.132  1.00  0.00      B    O  
ATOM   4330  H1  HOH B1437      12.023  11.449  38.491  1.00  0.00      B    H  
ATOM   4331  H2  HOH B1437      10.840  12.532  38.650  1.00  0.00      B    H  
ATOM   4332  O   HOH B1438       8.259  34.224   3.552  1.00  0.00      B    O  
ATOM   4333  H1  HOH B1438       7.904  33.449   2.977  1.00  0.00      B    H  
ATOM   4334  H2  HOH B1438       8.784  34.887   2.925  1.00  0.00      B    H  
ATOM   4335  O   HOH B1439      30.046  33.832  15.014  1.00  0.00      B    O  
ATOM   4336  H1  HOH B1439      29.915  34.606  14.373  1.00  0.00      B    H  
ATOM   4337  H2  HOH B1439      29.844  34.189  15.952  1.00  0.00      B    H  
ATOM   4338  O   HOH B1440      37.376  19.278   4.191  1.00  0.00      B    O  
ATOM   4339  H1  HOH B1440      36.942  18.497   4.699  1.00  0.00      B    H  
ATOM   4340  H2  HOH B1440      36.771  20.086   4.381  1.00  0.00      B    H  
ATOM   4341  O   HOH B1441       0.529  35.561   8.086  1.00  0.00      B    O  
ATOM   4342  H1  HOH B1441       1.535  35.340   8.282  1.00  0.00      B    H  
ATOM   4343  H2  HOH B1441       0.045  35.207   8.906  1.00  0.00      B    H  
ATOM   4344  O   HOH B1442      32.896  27.062  29.306  1.00  0.00      B    O  
ATOM   4345  H1  HOH B1442      33.871  26.687  29.189  1.00  0.00      B    H  
ATOM   4346  H2  HOH B1442      32.970  27.890  29.810  1.00  0.00      B    H  
ATOM   4347  O   HOH B1443       6.141   5.914  34.286  1.00  0.00      B    O  
ATOM   4348  H1  HOH B1443       5.910   6.236  33.270  1.00  0.00      B    H  
ATOM   4349  H2  HOH B1443       6.865   5.232  34.155  1.00  0.00      B    H  
ATOM   4350  O   HOH B1444       0.432   7.855  32.973  1.00  0.00      B    O  
ATOM   4351  H1  HOH B1444       1.182   8.534  33.089  1.00  0.00      B    H  
ATOM   4352  H2  HOH B1444      -0.181   8.224  32.248  1.00  0.00      B    H  
ATOM   4353  O   HOH B1445      12.966  24.714  31.407  1.00  0.00      B    O  
ATOM   4354  H1  HOH B1445      12.159  24.178  31.099  1.00  0.00      B    H  
ATOM   4355  H2  HOH B1445      12.659  25.367  32.048  1.00  0.00      B    H  
ATOM   4356  O   HOH B1446      37.169   8.005   4.162  1.00  0.00      B    O  
ATOM   4357  H1  HOH B1446      38.076   7.581   3.940  1.00  0.00      B    H  
ATOM   4358  H2  HOH B1446      37.135   7.934   5.177  1.00  0.00      B    H  
ATOM   4359  O   HOH B1447      13.601  31.803  22.819  1.00  0.00      B    O  
ATOM   4360  H1  HOH B1447      13.724  31.922  21.912  1.00  0.00      B    H  
ATOM   4361  H2  HOH B1447      14.480  31.709  23.177  1.00  0.00      B    H  
ATOM   4362  O   HOH B1448      35.425  10.451   5.336  1.00  0.00      B    O  
ATOM   4363  H1  HOH B1448      36.169   9.961   5.864  1.00  0.00      B    H  
ATOM   4364  H2  HOH B1448      34.906   9.724   4.893  1.00  0.00      B    H  
ATOM   4365  O   HOH B1449       6.043  29.500  19.543  1.00  0.00      B    O  
ATOM   4366  H1  HOH B1449       6.599  28.738  19.389  1.00  0.00      B    H  
ATOM   4367  H2  HOH B1449       6.594  30.363  19.398  1.00  0.00      B    H  
ATOM   4368  O   HOH B1450       7.112  32.290   1.809  1.00  0.00      B    O  
ATOM   4369  H1  HOH B1450       6.284  31.968   2.343  1.00  0.00      B    H  
ATOM   4370  H2  HOH B1450       6.733  33.174   1.410  1.00  0.00      B    H  
ATOM   4371  O   HOH B1451      10.544  14.910  34.072  1.00  0.00      B    O  
ATOM   4372  H1  HOH B1451      10.621  15.564  34.859  1.00  0.00      B    H  
ATOM   4373  H2  HOH B1451      10.808  14.018  34.422  1.00  0.00      B    H  
ATOM   4374  O   HOH B1452      16.419  31.399  31.129  1.00  0.00      B    O  
ATOM   4375  H1  HOH B1452      16.679  31.492  32.112  1.00  0.00      B    H  
ATOM   4376  H2  HOH B1452      16.271  32.334  30.796  1.00  0.00      B    H  
ATOM   4377  O   HOH B1453      17.225   3.549   7.237  1.00  0.00      B    O  
ATOM   4378  H1  HOH B1453      17.085   3.949   8.139  1.00  0.00      B    H  
ATOM   4379  H2  HOH B1453      16.658   2.749   7.149  1.00  0.00      B    H  
ATOM   4380  O   HOH B1454      10.346  11.470  15.395  1.00  0.00      B    O  
ATOM   4381  H1  HOH B1454      11.010  11.344  16.220  1.00  0.00      B    H  
ATOM   4382  H2  HOH B1454      10.737  10.981  14.613  1.00  0.00      B    H  
ATOM   4383  O   HOH B1455      12.061  26.394  33.154  1.00  0.00      B    O  
ATOM   4384  H1  HOH B1455      12.554  26.407  33.996  1.00  0.00      B    H  
ATOM   4385  H2  HOH B1455      11.651  27.297  32.970  1.00  0.00      B    H  
ATOM   4386  O   HOH B1456       0.442   3.077  28.900  1.00  0.00      B    O  
ATOM   4387  H1  HOH B1456       0.028   3.874  29.397  1.00  0.00      B    H  
ATOM   4388  H2  HOH B1456       1.438   3.272  28.771  1.00  0.00      B    H  
ATOM   4389  O   HOH B1457      30.598  30.609  11.179  1.00  0.00      B    O  
ATOM   4390  H1  HOH B1457      31.022  31.421  10.615  1.00  0.00      B    H  
ATOM   4391  H2  HOH B1457      31.293  30.321  11.928  1.00  0.00      B    H  
ATOM   4392  O   HOH B1458       1.750  35.863  34.203  1.00  0.00      B    O  
ATOM   4393  H1  HOH B1458       0.876  36.387  34.356  1.00  0.00      B    H  
ATOM   4394  H2  HOH B1458       1.682  35.519  33.288  1.00  0.00      B    H  
ATOM   4395  O   HOH B1459      28.748  35.762  32.790  1.00  0.00      B    O  
ATOM   4396  H1  HOH B1459      28.520  36.717  32.544  1.00  0.00      B    H  
ATOM   4397  H2  HOH B1459      28.263  35.212  32.132  1.00  0.00      B    H  
ATOM   4398  O   HOH B1460      26.183  21.882  30.376  1.00  0.00      B    O  
ATOM   4399  H1  HOH B1460      25.329  22.245  30.028  1.00  0.00      B    H  
ATOM   4400  H2  HOH B1460      26.691  21.600  29.528  1.00  0.00      B    H  
ATOM   4401  O   HOH B1461      27.609   0.566   7.664  1.00  0.00      B    O  
ATOM   4402  H1  HOH B1461      27.550  -0.415   7.613  1.00  0.00      B    H  
ATOM   4403  H2  HOH B1461      27.111   0.761   8.621  1.00  0.00      B    H  
ATOM   4404  O   HOH B1462      25.923   6.414  10.918  1.00  0.00      B    O  
ATOM   4405  H1  HOH B1462      25.223   6.749  10.281  1.00  0.00      B    H  
ATOM   4406  H2  HOH B1462      25.436   6.501  11.841  1.00  0.00      B    H  
ATOM   4407  O   HOH B1463      31.494   7.208  35.310  1.00  0.00      B    O  
ATOM   4408  H1  HOH B1463      31.097   6.428  35.808  1.00  0.00      B    H  
ATOM   4409  H2  HOH B1463      32.250   7.504  35.923  1.00  0.00      B    H  
ATOM   4410  O   HOH B1464      36.625  35.275  20.553  1.00  0.00      B    O  
ATOM   4411  H1  HOH B1464      36.962  34.590  19.876  1.00  0.00      B    H  
ATOM   4412  H2  HOH B1464      35.988  35.841  20.041  1.00  0.00      B    H  
ATOM   4413  O   HOH B1465      20.653  22.877  16.970  1.00  0.00      B    O  
ATOM   4414  H1  HOH B1465      21.213  22.789  17.860  1.00  0.00      B    H  
ATOM   4415  H2  HOH B1465      21.034  22.178  16.302  1.00  0.00      B    H  
ATOM   4416  O   HOH B1466      11.609  16.157  29.881  1.00  0.00      B    O  
ATOM   4417  H1  HOH B1466      11.526  16.610  30.765  1.00  0.00      B    H  
ATOM   4418  H2  HOH B1466      12.471  16.520  29.428  1.00  0.00      B    H  
ATOM   4419  O   HOH B1467      21.042  10.132   7.827  1.00  0.00      B    O  
ATOM   4420  H1  HOH B1467      21.019   9.140   7.821  1.00  0.00      B    H  
ATOM   4421  H2  HOH B1467      21.367  10.462   6.902  1.00  0.00      B    H  
ATOM   4422  O   HOH B1468      13.676  35.986  37.296  1.00  0.00      B    O  
ATOM   4423  H1  HOH B1468      14.356  35.398  37.788  1.00  0.00      B    H  
ATOM   4424  H2  HOH B1468      14.160  36.369  36.499  1.00  0.00      B    H  
ATOM   4425  O   HOH B1469      28.395  22.628   7.837  1.00  0.00      B    O  
ATOM   4426  H1  HOH B1469      29.251  22.932   8.325  1.00  0.00      B    H  
ATOM   4427  H2  HOH B1469      28.570  21.748   7.356  1.00  0.00      B    H  
ATOM   4428  O   HOH B1470      33.523  33.526  31.520  1.00  0.00      B    O  
ATOM   4429  H1  HOH B1470      33.773  33.394  30.575  1.00  0.00      B    H  
ATOM   4430  H2  HOH B1470      33.262  32.662  31.930  1.00  0.00      B    H  
ATOM   4431  O   HOH B1471      19.563  21.274   5.089  1.00  0.00      B    O  
ATOM   4432  H1  HOH B1471      19.204  21.825   5.871  1.00  0.00      B    H  
ATOM   4433  H2  HOH B1471      18.823  21.079   4.465  1.00  0.00      B    H  
ATOM   4434  O   HOH B1472      10.898  22.353  30.313  1.00  0.00      B    O  
ATOM   4435  H1  HOH B1472      10.684  21.523  30.896  1.00  0.00      B    H  
ATOM   4436  H2  HOH B1472      10.667  22.196  29.335  1.00  0.00      B    H  
ATOM   4437  O   HOH B1473      28.551   4.351   4.695  1.00  0.00      B    O  
ATOM   4438  H1  HOH B1473      29.531   4.652   4.541  1.00  0.00      B    H  
ATOM   4439  H2  HOH B1473      28.179   3.846   3.918  1.00  0.00      B    H  
ATOM   4440  O   HOH B1474      16.895   1.201  27.569  1.00  0.00      B    O  
ATOM   4441  H1  HOH B1474      17.291   1.796  26.828  1.00  0.00      B    H  
ATOM   4442  H2  HOH B1474      15.930   1.041  27.364  1.00  0.00      B    H  
ATOM   4443  O   HOH B1475       0.272  38.243  26.273  1.00  0.00      B    O  
ATOM   4444  H1  HOH B1475       0.201  38.200  25.265  1.00  0.00      B    H  
ATOM   4445  H2  HOH B1475      -0.141  37.348  26.621  1.00  0.00      B    H  
ATOM   4446  O   HOH B1476       1.813   2.106  23.005  1.00  0.00      B    O  
ATOM   4447  H1  HOH B1476       1.288   1.998  22.147  1.00  0.00      B    H  
ATOM   4448  H2  HOH B1476       1.102   2.356  23.710  1.00  0.00      B    H  
ATOM   4449  O   HOH B1477      12.402   2.347   9.987  1.00  0.00      B    O  
ATOM   4450  H1  HOH B1477      12.897   2.793  10.797  1.00  0.00      B    H  
ATOM   4451  H2  HOH B1477      11.407   2.312  10.186  1.00  0.00      B    H  
ATOM   4452  O   HOH B1478      31.560   9.352   2.677  1.00  0.00      B    O  
ATOM   4453  H1  HOH B1478      31.914   9.353   1.724  1.00  0.00      B    H  
ATOM   4454  H2  HOH B1478      31.132  10.269   2.768  1.00  0.00      B    H  
ATOM   4455  O   HOH B1479       3.164  13.264   2.713  1.00  0.00      B    O  
ATOM   4456  H1  HOH B1479       3.619  14.012   3.259  1.00  0.00      B    H  
ATOM   4457  H2  HOH B1479       2.615  12.666   3.312  1.00  0.00      B    H  
ATOM   4458  O   HOH B1480       9.470   9.841  21.783  1.00  0.00      B    O  
ATOM   4459  H1  HOH B1480       9.430  10.661  22.396  1.00  0.00      B    H  
ATOM   4460  H2  HOH B1480       8.574   9.256  21.846  1.00  0.00      B    H  
ATOM   4461  O   HOH B1481       7.095  35.792  26.375  1.00  0.00      B    O  
ATOM   4462  H1  HOH B1481       6.397  35.836  25.618  1.00  0.00      B    H  
ATOM   4463  H2  HOH B1481       7.296  36.714  26.611  1.00  0.00      B    H  
ATOM   4464  O   HOH B1482       4.617  12.736   8.714  1.00  0.00      B    O  
ATOM   4465  H1  HOH B1482       4.060  13.217   7.998  1.00  0.00      B    H  
ATOM   4466  H2  HOH B1482       4.037  12.595   9.542  1.00  0.00      B    H  
ATOM   4467  O   HOH B1483      34.831  20.783   8.479  1.00  0.00      B    O  
ATOM   4468  H1  HOH B1483      34.533  21.142   9.368  1.00  0.00      B    H  
ATOM   4469  H2  HOH B1483      35.661  21.313   8.200  1.00  0.00      B    H  
ATOM   4470  O   HOH B1484      34.866  19.428  17.048  1.00  0.00      B    O  
ATOM   4471  H1  HOH B1484      35.552  18.665  17.090  1.00  0.00      B    H  
ATOM   4472  H2  HOH B1484      34.089  19.187  16.401  1.00  0.00      B    H  
ATOM   4473  O   HOH B1485      27.739   3.414   0.493  1.00  0.00      B    O  
ATOM   4474  H1  HOH B1485      28.504   4.002   0.717  1.00  0.00      B    H  
ATOM   4475  H2  HOH B1485      27.781   2.933  -0.356  1.00  0.00      B    H  
ATOM   4476  O   HOH B1486       2.513  30.263  26.950  1.00  0.00      B    O  
ATOM   4477  H1  HOH B1486       2.617  30.243  27.953  1.00  0.00      B    H  
ATOM   4478  H2  HOH B1486       3.214  29.677  26.561  1.00  0.00      B    H  
ATOM   4479  O   HOH B1487       4.116   7.065  20.871  1.00  0.00      B    O  
ATOM   4480  H1  HOH B1487       3.922   7.997  21.220  1.00  0.00      B    H  
ATOM   4481  H2  HOH B1487       4.068   6.471  21.632  1.00  0.00      B    H  
ATOM   4482  O   HOH B1488       4.522  13.965  14.797  1.00  0.00      B    O  
ATOM   4483  H1  HOH B1488       3.947  14.350  14.031  1.00  0.00      B    H  
ATOM   4484  H2  HOH B1488       5.243  14.668  14.932  1.00  0.00      B    H  
ATOM   4485  O   HOH B1489      22.369  36.426  22.357  1.00  0.00      B    O  
ATOM   4486  H1  HOH B1489      21.986  35.890  23.109  1.00  0.00      B    H  
ATOM   4487  H2  HOH B1489      22.040  37.387  22.405  1.00  0.00      B    H  
ATOM   4488  O   HOH B1490      15.102  33.822  26.823  1.00  0.00      B    O  
ATOM   4489  H1  HOH B1490      14.265  33.402  26.421  1.00  0.00      B    H  
ATOM   4490  H2  HOH B1490      15.709  34.223  26.152  1.00  0.00      B    H  
ATOM   4491  O   HOH B1491      25.550   4.164  29.250  1.00  0.00      B    O  
ATOM   4492  H1  HOH B1491      25.946   4.924  28.616  1.00  0.00      B    H  
ATOM   4493  H2  HOH B1491      25.443   4.623  30.177  1.00  0.00      B    H  
ATOM   4494  O   HOH B1492      13.293  33.754  15.481  1.00  0.00      B    O  
ATOM   4495  H1  HOH B1492      13.529  34.698  15.356  1.00  0.00      B    H  
ATOM   4496  H2  HOH B1492      13.578  33.334  14.581  1.00  0.00      B    H  
ATOM   4497  O   HOH B1493      30.799   3.447  28.001  1.00  0.00      B    O  
ATOM   4498  H1  HOH B1493      30.317   4.243  27.676  1.00  0.00      B    H  
ATOM   4499  H2  HOH B1493      31.311   3.703  28.830  1.00  0.00      B    H  
ATOM   4500  O   HOH B1494      29.925  27.388  12.800  1.00  0.00      B    O  
ATOM   4501  H1  HOH B1494      30.300  27.027  11.921  1.00  0.00      B    H  
ATOM   4502  H2  HOH B1494      30.701  27.887  13.226  1.00  0.00      B    H  
ATOM   4503  O   HOH B1495       3.730   3.975   2.119  1.00  0.00      B    O  
ATOM   4504  H1  HOH B1495       3.834   4.079   1.075  1.00  0.00      B    H  
ATOM   4505  H2  HOH B1495       2.930   4.484   2.342  1.00  0.00      B    H  
ATOM   4506  O   HOH B1496       5.603  31.238  26.588  1.00  0.00      B    O  
ATOM   4507  H1  HOH B1496       5.403  31.687  27.462  1.00  0.00      B    H  
ATOM   4508  H2  HOH B1496       4.979  31.615  25.893  1.00  0.00      B    H  
ATOM   4509  O   HOH B1497      17.106  34.025  29.923  1.00  0.00      B    O  
ATOM   4510  H1  HOH B1497      17.705  34.317  30.734  1.00  0.00      B    H  
ATOM   4511  H2  HOH B1497      17.598  34.364  29.061  1.00  0.00      B    H  
ATOM   4512  O   HOH B1498      35.731  34.525  32.678  1.00  0.00      B    O  
ATOM   4513  H1  HOH B1498      35.960  33.669  33.152  1.00  0.00      B    H  
ATOM   4514  H2  HOH B1498      34.779  34.333  32.305  1.00  0.00      B    H  
ATOM   4515  O   HOH B1499      26.606  37.499  29.577  1.00  0.00      B    O  
ATOM   4516  H1  HOH B1499      27.414  38.197  29.356  1.00  0.00      B    H  
ATOM   4517  H2  HOH B1499      26.930  36.546  29.351  1.00  0.00      B    H  
ATOM   4518  O   HOH B1500      38.053  15.475  29.380  1.00  0.00      B    O  
ATOM   4519  H1  HOH B1500      37.416  16.083  29.880  1.00  0.00      B    H  
ATOM   4520  H2  HOH B1500      38.951  15.337  29.930  1.00  0.00      B    H  
ATOM   4521  O   HOH B1501      18.289  23.388  37.517  1.00  0.00      B    O  
ATOM   4522  H1  HOH B1501      17.868  24.232  37.259  1.00  0.00      B    H  
ATOM   4523  H2  HOH B1501      19.331  23.463  37.402  1.00  0.00      B    H  
ATOM   4524  O   HOH B1502      25.900   5.086  36.038  1.00  0.00      B    O  
ATOM   4525  H1  HOH B1502      26.210   4.140  35.833  1.00  0.00      B    H  
ATOM   4526  H2  HOH B1502      26.605   5.746  35.789  1.00  0.00      B    H  
ATOM   4527  O   HOH B1503      12.591  15.315   2.638  1.00  0.00      B    O  
ATOM   4528  H1  HOH B1503      13.367  14.878   3.086  1.00  0.00      B    H  
ATOM   4529  H2  HOH B1503      11.951  14.522   2.425  1.00  0.00      B    H  
ATOM   4530  O   HOH B1504      36.247   1.638   7.444  1.00  0.00      B    O  
ATOM   4531  H1  HOH B1504      36.907   1.358   6.746  1.00  0.00      B    H  
ATOM   4532  H2  HOH B1504      36.206   0.910   8.164  1.00  0.00      B    H  
ATOM   4533  O   HOH B1505       6.710  14.289  38.457  1.00  0.00      B    O  
ATOM   4534  H1  HOH B1505       6.395  13.610  39.152  1.00  0.00      B    H  
ATOM   4535  H2  HOH B1505       5.942  14.332  37.788  1.00  0.00      B    H  
ATOM   4536  O   HOH B1506       5.320  28.029  13.425  1.00  0.00      B    O  
ATOM   4537  H1  HOH B1506       4.793  27.342  13.925  1.00  0.00      B    H  
ATOM   4538  H2  HOH B1506       5.991  27.477  12.890  1.00  0.00      B    H  
ATOM   4539  O   HOH B1507      34.949  19.186   1.398  1.00  0.00      B    O  
ATOM   4540  H1  HOH B1507      34.939  18.190   1.085  1.00  0.00      B    H  
ATOM   4541  H2  HOH B1507      35.633  19.282   2.130  1.00  0.00      B    H  
ATOM   4542  O   HOH B1508      22.513  13.576  18.117  1.00  0.00      B    O  
ATOM   4543  H1  HOH B1508      22.121  12.634  18.106  1.00  0.00      B    H  
ATOM   4544  H2  HOH B1508      22.232  14.002  17.230  1.00  0.00      B    H  
ATOM   4545  O   HOH B1509       9.661   0.453  31.826  1.00  0.00      B    O  
ATOM   4546  H1  HOH B1509      10.160   0.363  30.978  1.00  0.00      B    H  
ATOM   4547  H2  HOH B1509      10.238   0.988  32.442  1.00  0.00      B    H  
ATOM   4548  O   HOH B1510      34.325  25.220   1.986  1.00  0.00      B    O  
ATOM   4549  H1  HOH B1510      34.919  24.357   1.955  1.00  0.00      B    H  
ATOM   4550  H2  HOH B1510      34.065  25.468   1.044  1.00  0.00      B    H  
ATOM   4551  O   HOH B1511      37.893  13.037  28.206  1.00  0.00      B    O  
ATOM   4552  H1  HOH B1511      37.745  13.964  28.614  1.00  0.00      B    H  
ATOM   4553  H2  HOH B1511      38.839  12.715  28.482  1.00  0.00      B    H  
ATOM   4554  O   HOH B1512      16.072   7.725  34.229  1.00  0.00      B    O  
ATOM   4555  H1  HOH B1512      16.316   7.982  35.209  1.00  0.00      B    H  
ATOM   4556  H2  HOH B1512      15.144   7.416  34.152  1.00  0.00      B    H  
ATOM   4557  O   HOH B1513      20.885  30.289  28.936  1.00  0.00      B    O  
ATOM   4558  H1  HOH B1513      20.566  30.266  28.004  1.00  0.00      B    H  
ATOM   4559  H2  HOH B1513      20.258  30.907  29.385  1.00  0.00      B    H  
ATOM   4560  O   HOH B1514      26.183  23.227   5.450  1.00  0.00      B    O  
ATOM   4561  H1  HOH B1514      26.322  23.592   4.519  1.00  0.00      B    H  
ATOM   4562  H2  HOH B1514      26.912  23.503   6.002  1.00  0.00      B    H  
ATOM   4563  O   HOH B1515      36.283  38.184  27.442  1.00  0.00      B    O  
ATOM   4564  H1  HOH B1515      36.882  37.381  27.342  1.00  0.00      B    H  
ATOM   4565  H2  HOH B1515      36.762  39.024  27.146  1.00  0.00      B    H  
ATOM   4566  O   HOH B1516      35.438  27.113  10.532  1.00  0.00      B    O  
ATOM   4567  H1  HOH B1516      35.800  27.860  11.095  1.00  0.00      B    H  
ATOM   4568  H2  HOH B1516      36.189  26.469  10.284  1.00  0.00      B    H  
ATOM   4569  O   HOH B1517       8.113  37.883  23.703  1.00  0.00      B    O  
ATOM   4570  H1  HOH B1517       7.423  37.127  23.608  1.00  0.00      B    H  
ATOM   4571  H2  HOH B1517       7.621  38.732  23.601  1.00  0.00      B    H  
ATOM   4572  O   HOH B1518      33.097  14.140  20.037  1.00  0.00      B    O  
ATOM   4573  H1  HOH B1518      32.520  13.813  20.770  1.00  0.00      B    H  
ATOM   4574  H2  HOH B1518      32.892  13.439  19.279  1.00  0.00      B    H  
ATOM   4575  O   HOH B1519       4.391  24.502   3.236  1.00  0.00      B    O  
ATOM   4576  H1  HOH B1519       3.827  24.481   4.118  1.00  0.00      B    H  
ATOM   4577  H2  HOH B1519       3.799  24.177   2.475  1.00  0.00      B    H  
ATOM   4578  O   HOH B1520      37.633   6.250  14.137  1.00  0.00      B    O  
ATOM   4579  H1  HOH B1520      37.137   7.087  14.451  1.00  0.00      B    H  
ATOM   4580  H2  HOH B1520      38.598   6.554  13.919  1.00  0.00      B    H  
ATOM   4581  O   HOH B1521       3.365  28.853  24.226  1.00  0.00      B    O  
ATOM   4582  H1  HOH B1521       4.232  29.170  23.786  1.00  0.00      B    H  
ATOM   4583  H2  HOH B1521       2.852  28.331  23.538  1.00  0.00      B    H  
ATOM   4584  O   HOH B1522      16.126  35.866  23.131  1.00  0.00      B    O  
ATOM   4585  H1  HOH B1522      15.776  36.628  23.647  1.00  0.00      B    H  
ATOM   4586  H2  HOH B1522      15.367  35.527  22.498  1.00  0.00      B    H  
ATOM   4587  O   HOH B1523      19.970  23.862  28.607  1.00  0.00      B    O  
ATOM   4588  H1  HOH B1523      20.350  24.141  29.513  1.00  0.00      B    H  
ATOM   4589  H2  HOH B1523      19.510  24.657  28.187  1.00  0.00      B    H  
ATOM   4590  O   HOH B1524      36.955  29.622  10.942  1.00  0.00      B    O  
ATOM   4591  H1  HOH B1524      37.806  29.114  10.684  1.00  0.00      B    H  
ATOM   4592  H2  HOH B1524      37.022  29.828  11.969  1.00  0.00      B    H  
ATOM   4593  O   HOH B1525      34.518  23.702  10.222  1.00  0.00      B    O  
ATOM   4594  H1  HOH B1525      34.968  23.815   9.312  1.00  0.00      B    H  
ATOM   4595  H2  HOH B1525      33.596  23.445  10.031  1.00  0.00      B    H  
ATOM   4596  O   HOH B1526      10.225  32.049  20.372  1.00  0.00      B    O  
ATOM   4597  H1  HOH B1526      10.336  31.374  21.103  1.00  0.00      B    H  
ATOM   4598  H2  HOH B1526      11.219  32.165  20.014  1.00  0.00      B    H  
ATOM   4599  O   HOH B1527       7.413  37.496  18.185  1.00  0.00      B    O  
ATOM   4600  H1  HOH B1527       8.133  36.792  18.283  1.00  0.00      B    H  
ATOM   4601  H2  HOH B1527       6.872  37.349  17.269  1.00  0.00      B    H  
ATOM   4602  O   HOH B1528      19.796  28.679  18.434  1.00  0.00      B    O  
ATOM   4603  H1  HOH B1528      19.630  28.580  19.384  1.00  0.00      B    H  
ATOM   4604  H2  HOH B1528      20.582  28.027  18.139  1.00  0.00      B    H  
ATOM   4605  O   HOH B1529      34.256   6.347   3.892  1.00  0.00      B    O  
ATOM   4606  H1  HOH B1529      33.834   7.286   3.864  1.00  0.00      B    H  
ATOM   4607  H2  HOH B1529      34.695   6.231   4.779  1.00  0.00      B    H  
ATOM   4608  O   HOH B1530      24.682  38.078  36.848  1.00  0.00      B    O  
ATOM   4609  H1  HOH B1530      24.230  38.858  36.399  1.00  0.00      B    H  
ATOM   4610  H2  HOH B1530      25.019  37.480  36.132  1.00  0.00      B    H  
ATOM   4611  O   HOH B1531       8.890   3.372   7.591  1.00  0.00      B    O  
ATOM   4612  H1  HOH B1531       8.582   4.328   7.616  1.00  0.00      B    H  
ATOM   4613  H2  HOH B1531       8.144   2.816   7.978  1.00  0.00      B    H  
ATOM   4614  O   HOH B1532       2.340  16.816  21.788  1.00  0.00      B    O  
ATOM   4615  H1  HOH B1532       1.419  17.094  21.491  1.00  0.00      B    H  
ATOM   4616  H2  HOH B1532       2.910  17.643  21.933  1.00  0.00      B    H  
ATOM   4617  O   HOH B1533      27.925  16.755   0.881  1.00  0.00      B    O  
ATOM   4618  H1  HOH B1533      27.274  15.930   0.809  1.00  0.00      B    H  
ATOM   4619  H2  HOH B1533      27.496  17.425   0.223  1.00  0.00      B    H  
ATOM   4620  O   HOH B1534       4.564  12.142  18.307  1.00  0.00      B    O  
ATOM   4621  H1  HOH B1534       4.017  11.790  17.487  1.00  0.00      B    H  
ATOM   4622  H2  HOH B1534       5.541  12.182  18.062  1.00  0.00      B    H  
ATOM   4623  O   HOH B1535       9.990  33.099  30.924  1.00  0.00      B    O  
ATOM   4624  H1  HOH B1535      10.510  33.869  31.185  1.00  0.00      B    H  
ATOM   4625  H2  HOH B1535      10.039  32.448  31.690  1.00  0.00      B    H  
ATOM   4626  O   HOH B1536      17.671  23.991  30.195  1.00  0.00      B    O  
ATOM   4627  H1  HOH B1536      18.517  23.841  29.680  1.00  0.00      B    H  
ATOM   4628  H2  HOH B1536      17.657  24.955  30.500  1.00  0.00      B    H  
ATOM   4629  O   HOH B1537      19.016  35.148   2.933  1.00  0.00      B    O  
ATOM   4630  H1  HOH B1537      18.097  34.863   2.670  1.00  0.00      B    H  
ATOM   4631  H2  HOH B1537      19.063  35.146   3.966  1.00  0.00      B    H  
ATOM   4632  O   HOH B1538      33.859   2.376  15.058  1.00  0.00      B    O  
ATOM   4633  H1  HOH B1538      34.809   1.961  14.761  1.00  0.00      B    H  
ATOM   4634  H2  HOH B1538      33.975   2.586  16.082  1.00  0.00      B    H  
ATOM   4635  O   HOH B1539      37.978   6.679  27.448  1.00  0.00      B    O  
ATOM   4636  H1  HOH B1539      38.282   6.780  26.490  1.00  0.00      B    H  
ATOM   4637  H2  HOH B1539      37.160   7.174  27.547  1.00  0.00      B    H  
ATOM   4638  O   HOH B1540      20.804  21.663   0.449  1.00  0.00      B    O  
ATOM   4639  H1  HOH B1540      20.221  20.964   0.954  1.00  0.00      B    H  
ATOM   4640  H2  HOH B1540      20.547  22.568   0.801  1.00  0.00      B    H  
ATOM   4641  O   HOH B1541      31.900   1.646   6.156  1.00  0.00      B    O  
ATOM   4642  H1  HOH B1541      32.837   2.092   6.225  1.00  0.00      B    H  
ATOM   4643  H2  HOH B1541      31.175   2.239   6.406  1.00  0.00      B    H  
ATOM   4644  O   HOH B1542      34.167   9.225  23.642  1.00  0.00      B    O  
ATOM   4645  H1  HOH B1542      34.295  10.262  23.695  1.00  0.00      B    H  
ATOM   4646  H2  HOH B1542      33.505   8.948  22.859  1.00  0.00      B    H  
ATOM   4647  O   HOH B1543       0.476  32.116  -0.089  1.00  0.00      B    O  
ATOM   4648  H1  HOH B1543      -0.029  32.279   0.810  1.00  0.00      B    H  
ATOM   4649  H2  HOH B1543       1.468  31.978   0.195  1.00  0.00      B    H  
ATOM   4650  O   HOH B1544      14.054  16.141  13.964  1.00  0.00      B    O  
ATOM   4651  H1  HOH B1544      14.095  15.466  14.719  1.00  0.00      B    H  
ATOM   4652  H2  HOH B1544      14.034  17.017  14.435  1.00  0.00      B    H  
ATOM   4653  O   HOH B1545      31.870  29.122   7.691  1.00  0.00      B    O  
ATOM   4654  H1  HOH B1545      32.389  29.924   7.285  1.00  0.00      B    H  
ATOM   4655  H2  HOH B1545      31.098  29.570   8.321  1.00  0.00      B    H  
ATOM   4656  O   HOH B1546      26.407   6.549  28.118  1.00  0.00      B    O  
ATOM   4657  H1  HOH B1546      26.650   6.570  27.093  1.00  0.00      B    H  
ATOM   4658  H2  HOH B1546      26.949   7.270  28.656  1.00  0.00      B    H  
ATOM   4659  O   HOH B1547      22.020  17.751  27.866  1.00  0.00      B    O  
ATOM   4660  H1  HOH B1547      22.640  18.476  27.549  1.00  0.00      B    H  
ATOM   4661  H2  HOH B1547      21.710  17.896  28.824  1.00  0.00      B    H  
ATOM   4662  O   HOH B1548      31.292  37.101  19.319  1.00  0.00      B    O  
ATOM   4663  H1  HOH B1548      31.611  37.743  20.021  1.00  0.00      B    H  
ATOM   4664  H2  HOH B1548      31.208  36.194  19.680  1.00  0.00      B    H  
ATOM   4665  O   HOH B1549       8.046   7.351   2.625  1.00  0.00      B    O  
ATOM   4666  H1  HOH B1549       8.188   6.768   1.793  1.00  0.00      B    H  
ATOM   4667  H2  HOH B1549       7.944   8.257   2.322  1.00  0.00      B    H  
ATOM   4668  O   HOH B1550      29.622  23.571  33.926  1.00  0.00      B    O  
ATOM   4669  H1  HOH B1550      29.729  23.220  32.961  1.00  0.00      B    H  
ATOM   4670  H2  HOH B1550      30.441  24.089  34.112  1.00  0.00      B    H  
ATOM   4671  O   HOH B1551      27.731   4.586  13.540  1.00  0.00      B    O  
ATOM   4672  H1  HOH B1551      28.183   4.161  12.728  1.00  0.00      B    H  
ATOM   4673  H2  HOH B1551      28.304   5.418  13.878  1.00  0.00      B    H  
ATOM   4674  O   HOH B1552      23.453  29.456  33.093  1.00  0.00      B    O  
ATOM   4675  H1  HOH B1552      24.397  29.511  32.683  1.00  0.00      B    H  
ATOM   4676  H2  HOH B1552      22.836  28.899  32.438  1.00  0.00      B    H  
ATOM   4677  O   HOH B1553      35.354   4.126  24.788  1.00  0.00      B    O  
ATOM   4678  H1  HOH B1553      36.027   4.026  24.062  1.00  0.00      B    H  
ATOM   4679  H2  HOH B1553      34.941   3.213  24.812  1.00  0.00      B    H  
ATOM   4680  O   HOH B1554      19.938  22.485  25.205  1.00  0.00      B    O  
ATOM   4681  H1  HOH B1554      19.941  22.093  26.129  1.00  0.00      B    H  
ATOM   4682  H2  HOH B1554      19.675  21.730  24.620  1.00  0.00      B    H  
ATOM   4683  O   HOH B1555      29.542  28.630  15.262  1.00  0.00      B    O  
ATOM   4684  H1  HOH B1555      29.479  27.756  14.748  1.00  0.00      B    H  
ATOM   4685  H2  HOH B1555      29.230  29.435  14.678  1.00  0.00      B    H  
ATOM   4686  O   HOH B1556      20.498  31.088   9.375  1.00  0.00      B    O  
ATOM   4687  H1  HOH B1556      20.239  30.252   9.013  1.00  0.00      B    H  
ATOM   4688  H2  HOH B1556      21.437  30.968   9.729  1.00  0.00      B    H  
ATOM   4689  O   HOH B1557      38.133  19.092  29.235  1.00  0.00      B    O  
ATOM   4690  H1  HOH B1557      38.455  19.098  30.180  1.00  0.00      B    H  
ATOM   4691  H2  HOH B1557      38.045  20.070  28.877  1.00  0.00      B    H  
ATOM   4692  O   HOH B1558      34.714   9.118   0.633  1.00  0.00      B    O  
ATOM   4693  H1  HOH B1558      35.219   8.533   1.319  1.00  0.00      B    H  
ATOM   4694  H2  HOH B1558      33.946   8.553   0.262  1.00  0.00      B    H  
ATOM   4695  O   HOH B1559      38.618  32.854  15.612  1.00  0.00      B    O  
ATOM   4696  H1  HOH B1559      37.830  33.426  15.912  1.00  0.00      B    H  
ATOM   4697  H2  HOH B1559      38.658  32.954  14.645  1.00  0.00      B    H  
ATOM   4698  O   HOH B1560      32.071   2.311  23.609  1.00  0.00      B    O  
ATOM   4699  H1  HOH B1560      32.302   2.148  22.624  1.00  0.00      B    H  
ATOM   4700  H2  HOH B1560      32.917   2.114  24.111  1.00  0.00      B    H  
ATOM   4701  O   HOH B1561      23.638  32.994  21.957  1.00  0.00      B    O  
ATOM   4702  H1  HOH B1561      24.219  33.339  21.225  1.00  0.00      B    H  
ATOM   4703  H2  HOH B1561      24.217  32.932  22.785  1.00  0.00      B    H  
ATOM   4704  O   HOH B1562       3.366  33.442  35.629  1.00  0.00      B    O  
ATOM   4705  H1  HOH B1562       3.223  34.044  34.805  1.00  0.00      B    H  
ATOM   4706  H2  HOH B1562       2.408  33.203  35.963  1.00  0.00      B    H  
ATOM   4707  O   HOH B1563      26.308  35.183  24.331  1.00  0.00      B    O  
ATOM   4708  H1  HOH B1563      25.908  34.320  24.067  1.00  0.00      B    H  
ATOM   4709  H2  HOH B1563      27.117  34.952  24.950  1.00  0.00      B    H  
ATOM   4710  O   HOH B1564      28.947  33.159  23.778  1.00  0.00      B    O  
ATOM   4711  H1  HOH B1564      29.382  33.649  24.469  1.00  0.00      B    H  
ATOM   4712  H2  HOH B1564      29.452  32.239  23.730  1.00  0.00      B    H  
ATOM   4713  O   HOH B1565      33.160   5.575  23.852  1.00  0.00      B    O  
ATOM   4714  H1  HOH B1565      32.505   5.026  24.277  1.00  0.00      B    H  
ATOM   4715  H2  HOH B1565      34.112   5.180  24.083  1.00  0.00      B    H  
ATOM   4716  O   HOH B1566      24.853  17.503  26.103  1.00  0.00      B    O  
ATOM   4717  H1  HOH B1566      23.961  17.254  26.468  1.00  0.00      B    H  
ATOM   4718  H2  HOH B1566      25.170  16.778  25.423  1.00  0.00      B    H  
ATOM   4719  O   HOH B1567      26.580  14.669  33.838  1.00  0.00      B    O  
ATOM   4720  H1  HOH B1567      26.827  13.721  34.104  1.00  0.00      B    H  
ATOM   4721  H2  HOH B1567      27.285  15.331  34.157  1.00  0.00      B    H  
ATOM   4722  O   HOH B1568       6.374   5.604   0.620  1.00  0.00      B    O  
ATOM   4723  H1  HOH B1568       5.857   6.472   0.927  1.00  0.00      B    H  
ATOM   4724  H2  HOH B1568       5.742   5.100  -0.011  1.00  0.00      B    H  
ATOM   4725  O   HOH B1569      33.577  16.872  22.093  1.00  0.00      B    O  
ATOM   4726  H1  HOH B1569      33.715  16.613  23.064  1.00  0.00      B    H  
ATOM   4727  H2  HOH B1569      32.781  16.319  21.722  1.00  0.00      B    H  
ATOM   4728  O   HOH B1570      35.006  31.078   9.767  1.00  0.00      B    O  
ATOM   4729  H1  HOH B1570      35.772  30.660  10.320  1.00  0.00      B    H  
ATOM   4730  H2  HOH B1570      34.728  30.316   9.181  1.00  0.00      B    H  
ATOM   4731  O   HOH B1571      26.441  24.003  13.557  1.00  0.00      B    O  
ATOM   4732  H1  HOH B1571      25.578  23.823  13.978  1.00  0.00      B    H  
ATOM   4733  H2  HOH B1571      27.115  23.983  14.205  1.00  0.00      B    H  
ATOM   4734  O   HOH B1572      16.795  37.069   5.538  1.00  0.00      B    O  
ATOM   4735  H1  HOH B1572      15.906  36.624   5.525  1.00  0.00      B    H  
ATOM   4736  H2  HOH B1572      17.477  36.382   5.281  1.00  0.00      B    H  
ATOM   4737  O   HOH B1573      28.098   7.645  19.377  1.00  0.00      B    O  
ATOM   4738  H1  HOH B1573      29.044   7.821  18.907  1.00  0.00      B    H  
ATOM   4739  H2  HOH B1573      28.258   6.925  20.125  1.00  0.00      B    H  
ATOM   4740  O   HOH B1574      22.377   4.544  27.209  1.00  0.00      B    O  
ATOM   4741  H1  HOH B1574      22.675   3.641  27.475  1.00  0.00      B    H  
ATOM   4742  H2  HOH B1574      21.569   4.426  26.613  1.00  0.00      B    H  
ATOM   4743  O   HOH B1575      20.417  27.047  23.763  1.00  0.00      B    O  
ATOM   4744  H1  HOH B1575      20.682  27.738  23.065  1.00  0.00      B    H  
ATOM   4745  H2  HOH B1575      19.918  26.282  23.270  1.00  0.00      B    H  
ATOM   4746  O   HOH B1576      27.657  36.824  10.933  1.00  0.00      B    O  
ATOM   4747  H1  HOH B1576      27.794  36.677  11.913  1.00  0.00      B    H  
ATOM   4748  H2  HOH B1576      28.566  36.859  10.478  1.00  0.00      B    H  
ATOM   4749  O   HOH B1577      32.392  17.866  26.048  1.00  0.00      B    O  
ATOM   4750  H1  HOH B1577      32.613  18.259  26.967  1.00  0.00      B    H  
ATOM   4751  H2  HOH B1577      33.044  17.056  25.855  1.00  0.00      B    H  
ATOM   4752  O   HOH B1578      31.348  21.035   6.403  1.00  0.00      B    O  
ATOM   4753  H1  HOH B1578      30.652  21.581   5.819  1.00  0.00      B    H  
ATOM   4754  H2  HOH B1578      32.278  21.245   6.029  1.00  0.00      B    H  
ATOM   4755  O   HOH B1579       5.808  36.089  20.043  1.00  0.00      B    O  
ATOM   4756  H1  HOH B1579       6.399  36.632  19.410  1.00  0.00      B    H  
ATOM   4757  H2  HOH B1579       5.606  35.252  19.512  1.00  0.00      B    H  
ATOM   4758  O   HOH B1580      36.335  17.778  20.458  1.00  0.00      B    O  
ATOM   4759  H1  HOH B1580      35.772  17.025  20.903  1.00  0.00      B    H  
ATOM   4760  H2  HOH B1580      35.726  18.578  20.354  1.00  0.00      B    H  
ATOM   4761  O   HOH B1581      15.545  16.863  36.503  1.00  0.00      B    O  
ATOM   4762  H1  HOH B1581      14.862  16.539  35.829  1.00  0.00      B    H  
ATOM   4763  H2  HOH B1581      14.987  17.280  37.238  1.00  0.00      B    H  
ATOM   4764  O   HOH B1582      20.047  25.992   8.095  1.00  0.00      B    O  
ATOM   4765  H1  HOH B1582      19.230  25.584   8.519  1.00  0.00      B    H  
ATOM   4766  H2  HOH B1582      20.414  25.377   7.405  1.00  0.00      B    H  
ATOM   4767  O   HOH B1583      29.931   1.124  19.088  1.00  0.00      B    O  
ATOM   4768  H1  HOH B1583      29.242   0.466  18.792  1.00  0.00      B    H  
ATOM   4769  H2  HOH B1583      29.577   1.431  20.064  1.00  0.00      B    H  
ATOM   4770  O   HOH B1584      37.965  20.072  19.672  1.00  0.00      B    O  
ATOM   4771  H1  HOH B1584      37.623  19.108  19.764  1.00  0.00      B    H  
ATOM   4772  H2  HOH B1584      37.183  20.734  19.646  1.00  0.00      B    H  
ATOM   4773  O   HOH B1585      28.145   1.242   2.217  1.00  0.00      B    O  
ATOM   4774  H1  HOH B1585      28.911   1.724   2.616  1.00  0.00      B    H  
ATOM   4775  H2  HOH B1585      27.687   1.904   1.553  1.00  0.00      B    H  
ATOM   4776  O   HOH B1586      24.085  33.036   0.228  1.00  0.00      B    O  
ATOM   4777  H1  HOH B1586      24.871  32.471   0.483  1.00  0.00      B    H  
ATOM   4778  H2  HOH B1586      23.962  33.745   0.949  1.00  0.00      B    H  
ATOM   4779  O   HOH B1587       1.207  26.744  27.664  1.00  0.00      B    O  
ATOM   4780  H1  HOH B1587       1.345  27.181  28.575  1.00  0.00      B    H  
ATOM   4781  H2  HOH B1587       1.884  27.117  27.015  1.00  0.00      B    H  
ATOM   4782  O   HOH B1588      28.303  18.837  12.632  1.00  0.00      B    O  
ATOM   4783  H1  HOH B1588      28.571  19.138  11.698  1.00  0.00      B    H  
ATOM   4784  H2  HOH B1588      27.798  17.962  12.511  1.00  0.00      B    H  
ATOM   4785  O   HOH B1589      10.273  23.389   6.525  1.00  0.00      B    O  
ATOM   4786  H1  HOH B1589      10.372  22.627   5.868  1.00  0.00      B    H  
ATOM   4787  H2  HOH B1589      11.239  23.792   6.634  1.00  0.00      B    H  
ATOM   4788  O   HOH B1590       8.597  24.520  25.910  1.00  0.00      B    O  
ATOM   4789  H1  HOH B1590       8.687  25.267  25.235  1.00  0.00      B    H  
ATOM   4790  H2  HOH B1590       7.754  24.617  26.439  1.00  0.00      B    H  
ATOM   4791  O   HOH B1591      13.617  21.694   7.219  1.00  0.00      B    O  
ATOM   4792  H1  HOH B1591      13.430  22.631   6.909  1.00  0.00      B    H  
ATOM   4793  H2  HOH B1591      14.066  21.164   6.439  1.00  0.00      B    H  
ATOM   4794  O   HOH B1592      22.049  24.105  25.859  1.00  0.00      B    O  
ATOM   4795  H1  HOH B1592      21.166  23.648  25.628  1.00  0.00      B    H  
ATOM   4796  H2  HOH B1592      22.007  24.578  26.738  1.00  0.00      B    H  
ATOM   4797  O   HOH B1593      29.818  33.051  30.734  1.00  0.00      B    O  
ATOM   4798  H1  HOH B1593      29.970  32.349  31.427  1.00  0.00      B    H  
ATOM   4799  H2  HOH B1593      28.806  33.216  30.626  1.00  0.00      B    H  
ATOM   4800  O   HOH B1594       2.543  21.380   5.129  1.00  0.00      B    O  
ATOM   4801  H1  HOH B1594       1.938  21.158   4.376  1.00  0.00      B    H  
ATOM   4802  H2  HOH B1594       3.481  21.410   4.751  1.00  0.00      B    H  
ATOM   4803  O   HOH B1595      18.546  28.226  32.387  1.00  0.00      B    O  
ATOM   4804  H1  HOH B1595      17.580  28.160  32.714  1.00  0.00      B    H  
ATOM   4805  H2  HOH B1595      18.602  27.927  31.411  1.00  0.00      B    H  
ATOM   4806  O   HOH B1596      30.303  11.609  26.745  1.00  0.00      B    O  
ATOM   4807  H1  HOH B1596      30.347  12.560  26.452  1.00  0.00      B    H  
ATOM   4808  H2  HOH B1596      29.276  11.443  26.924  1.00  0.00      B    H  
ATOM   4809  O   HOH B1597      29.084   2.700  37.065  1.00  0.00      B    O  
ATOM   4810  H1  HOH B1597      29.279   2.083  37.832  1.00  0.00      B    H  
ATOM   4811  H2  HOH B1597      28.256   2.346  36.570  1.00  0.00      B    H  
ATOM   4812  O   HOH B1598      20.881  33.343  27.214  1.00  0.00      B    O  
ATOM   4813  H1  HOH B1598      21.207  33.870  28.007  1.00  0.00      B    H  
ATOM   4814  H2  HOH B1598      21.692  32.820  26.820  1.00  0.00      B    H  
ATOM   4815  O   HOH B1599      14.891  14.684  39.173  1.00  0.00      B    O  
ATOM   4816  H1  HOH B1599      15.269  14.540  38.263  1.00  0.00      B    H  
ATOM   4817  H2  HOH B1599      15.391  14.124  39.800  1.00  0.00      B    H  
ATOM   4818  O   HOH B1600       3.705  32.981  15.317  1.00  0.00      B    O  
ATOM   4819  H1  HOH B1600       4.610  33.394  15.486  1.00  0.00      B    H  
ATOM   4820  H2  HOH B1600       3.914  32.123  14.810  1.00  0.00      B    H  
ATOM   4821  O   HOH B1601      17.530  32.165   3.795  1.00  0.00      B    O  
ATOM   4822  H1  HOH B1601      16.996  31.455   3.369  1.00  0.00      B    H  
ATOM   4823  H2  HOH B1601      17.040  33.040   3.594  1.00  0.00      B    H  
ATOM   4824  O   HOH B1602      38.232  33.199   7.568  1.00  0.00      B    O  
ATOM   4825  H1  HOH B1602      38.098  33.001   8.512  1.00  0.00      B    H  
ATOM   4826  H2  HOH B1602      39.042  33.774   7.468  1.00  0.00      B    H  
ATOM   4827  O   HOH B1603      12.122  17.802  12.265  1.00  0.00      B    O  
ATOM   4828  H1  HOH B1603      12.138  18.815  12.348  1.00  0.00      B    H  
ATOM   4829  H2  HOH B1603      12.850  17.415  12.879  1.00  0.00      B    H  
ATOM   4830  O   HOH B1604      25.523  11.818   6.240  1.00  0.00      B    O  
ATOM   4831  H1  HOH B1604      25.566  12.225   7.143  1.00  0.00      B    H  
ATOM   4832  H2  HOH B1604      26.338  11.195   6.252  1.00  0.00      B    H  
ATOM   4833  O   HOH B1605       3.880  20.558   0.501  1.00  0.00      B    O  
ATOM   4834  H1  HOH B1605       4.178  20.110  -0.351  1.00  0.00      B    H  
ATOM   4835  H2  HOH B1605       4.311  20.177   1.285  1.00  0.00      B    H  
ATOM   4836  O   HOH B1606       0.281  26.261   1.890  1.00  0.00      B    O  
ATOM   4837  H1  HOH B1606       0.409  26.643   0.918  1.00  0.00      B    H  
ATOM   4838  H2  HOH B1606       0.001  25.279   1.833  1.00  0.00      B    H  
ATOM   4839  O   HOH B1607      26.422   1.405   9.903  1.00  0.00      B    O  
ATOM   4840  H1  HOH B1607      25.794   2.096  10.189  1.00  0.00      B    H  
ATOM   4841  H2  HOH B1607      26.018   0.482   9.968  1.00  0.00      B    H  
ATOM   4842  O   HOH B1608      24.189  14.805  11.245  1.00  0.00      B    O  
ATOM   4843  H1  HOH B1608      25.033  15.314  11.184  1.00  0.00      B    H  
ATOM   4844  H2  HOH B1608      23.784  14.757  10.326  1.00  0.00      B    H  
ATOM   4845  O   HOH B1609      22.628  11.092   5.850  1.00  0.00      B    O  
ATOM   4846  H1  HOH B1609      23.581  11.291   6.152  1.00  0.00      B    H  
ATOM   4847  H2  HOH B1609      22.505  11.526   4.956  1.00  0.00      B    H  
ATOM   4848  O   HOH B1610      30.823  36.171   1.089  1.00  0.00      B    O  
ATOM   4849  H1  HOH B1610      30.650  36.514   2.033  1.00  0.00      B    H  
ATOM   4850  H2  HOH B1610      31.799  36.041   0.959  1.00  0.00      B    H  
ATOM   4851  O   HOH B1611      28.887  34.513  35.268  1.00  0.00      B    O  
ATOM   4852  H1  HOH B1611      28.655  35.118  34.430  1.00  0.00      B    H  
ATOM   4853  H2  HOH B1611      28.512  34.934  36.104  1.00  0.00      B    H  
ATOM   4854  O   HOH B1612       9.187  28.095   2.843  1.00  0.00      B    O  
ATOM   4855  H1  HOH B1612      10.166  28.251   3.115  1.00  0.00      B    H  
ATOM   4856  H2  HOH B1612       9.024  27.128   2.608  1.00  0.00      B    H  
ATOM   4857  O   HOH B1613       2.268  16.616  33.814  1.00  0.00      B    O  
ATOM   4858  H1  HOH B1613       2.507  15.615  33.891  1.00  0.00      B    H  
ATOM   4859  H2  HOH B1613       2.041  16.858  34.765  1.00  0.00      B    H  
ATOM   4860  O   HOH B1614      26.807   6.480  25.296  1.00  0.00      B    O  
ATOM   4861  H1  HOH B1614      27.221   7.419  25.287  1.00  0.00      B    H  
ATOM   4862  H2  HOH B1614      26.112   6.351  24.509  1.00  0.00      B    H  
ATOM   4863  O   HOH B1615      10.322  15.719  12.470  1.00  0.00      B    O  
ATOM   4864  H1  HOH B1615      10.601  15.247  13.363  1.00  0.00      B    H  
ATOM   4865  H2  HOH B1615      10.789  16.600  12.451  1.00  0.00      B    H  
ATOM   4866  O   HOH B1616      23.235  38.664  24.340  1.00  0.00      B    O  
ATOM   4867  H1  HOH B1616      23.111  39.310  25.093  1.00  0.00      B    H  
ATOM   4868  H2  HOH B1616      22.593  38.906  23.624  1.00  0.00      B    H  
ATOM   4869  O   HOH B1617      31.644  17.333  29.497  1.00  0.00      B    O  
ATOM   4870  H1  HOH B1617      32.377  17.771  30.114  1.00  0.00      B    H  
ATOM   4871  H2  HOH B1617      30.754  17.268  30.014  1.00  0.00      B    H  
ATOM   4872  O   HOH B1618       0.524  14.555   5.184  1.00  0.00      B    O  
ATOM   4873  H1  HOH B1618       0.156  14.021   4.383  1.00  0.00      B    H  
ATOM   4874  H2  HOH B1618       1.007  15.339   4.791  1.00  0.00      B    H  
ATOM   4875  O   HOH B1619       6.498  32.981   5.467  1.00  0.00      B    O  
ATOM   4876  H1  HOH B1619       6.476  32.120   4.906  1.00  0.00      B    H  
ATOM   4877  H2  HOH B1619       7.042  33.637   4.936  1.00  0.00      B    H  
ATOM   4878  O   HOH B1620      13.084   4.450   8.012  1.00  0.00      B    O  
ATOM   4879  H1  HOH B1620      12.574   4.147   7.186  1.00  0.00      B    H  
ATOM   4880  H2  HOH B1620      12.808   3.982   8.794  1.00  0.00      B    H  
ATOM   4881  O   HOH B1621      28.831  33.970  21.067  1.00  0.00      B    O  
ATOM   4882  H1  HOH B1621      28.152  33.348  20.655  1.00  0.00      B    H  
ATOM   4883  H2  HOH B1621      28.768  33.875  22.102  1.00  0.00      B    H  
ATOM   4884  O   HOH B1622      19.353  22.561  10.629  1.00  0.00      B    O  
ATOM   4885  H1  HOH B1622      19.934  22.389   9.811  1.00  0.00      B    H  
ATOM   4886  H2  HOH B1622      18.463  22.159  10.397  1.00  0.00      B    H  
ATOM   4887  O   HOH B1623      35.783  36.449   8.723  1.00  0.00      B    O  
ATOM   4888  H1  HOH B1623      36.186  35.941   9.496  1.00  0.00      B    H  
ATOM   4889  H2  HOH B1623      34.740  36.319   8.601  1.00  0.00      B    H  
ATOM   4890  O   HOH B1624       2.480  29.690   6.497  1.00  0.00      B    O  
ATOM   4891  H1  HOH B1624       2.399  29.635   7.457  1.00  0.00      B    H  
ATOM   4892  H2  HOH B1624       2.953  28.853   6.121  1.00  0.00      B    H  
ATOM   4893  O   HOH B1625      36.363  34.948  24.929  1.00  0.00      B    O  
ATOM   4894  H1  HOH B1625      36.629  33.959  24.732  1.00  0.00      B    H  
ATOM   4895  H2  HOH B1625      35.386  35.033  25.120  1.00  0.00      B    H  
ATOM   4896  O   HOH B1626       8.645  37.982  10.410  1.00  0.00      B    O  
ATOM   4897  H1  HOH B1626       9.259  38.301  11.229  1.00  0.00      B    H  
ATOM   4898  H2  HOH B1626       9.252  37.505   9.817  1.00  0.00      B    H  
ATOM   4899  O   HOH B1627      21.513  38.688   4.258  1.00  0.00      B    O  
ATOM   4900  H1  HOH B1627      21.699  38.958   3.294  1.00  0.00      B    H  
ATOM   4901  H2  HOH B1627      21.463  39.569   4.800  1.00  0.00      B    H  
ATOM   4902  O   HOH B1628      14.631  22.085  36.623  1.00  0.00      B    O  
ATOM   4903  H1  HOH B1628      14.947  22.932  36.207  1.00  0.00      B    H  
ATOM   4904  H2  HOH B1628      14.238  21.528  35.846  1.00  0.00      B    H  
ATOM   4905  O   HOH B1629      24.518  36.598  25.815  1.00  0.00      B    O  
ATOM   4906  H1  HOH B1629      24.106  37.309  25.191  1.00  0.00      B    H  
ATOM   4907  H2  HOH B1629      25.155  36.086  25.238  1.00  0.00      B    H  
ATOM   4908  O   HOH B1630      36.526   9.105  19.743  1.00  0.00      B    O  
ATOM   4909  H1  HOH B1630      35.588   9.423  19.647  1.00  0.00      B    H  
ATOM   4910  H2  HOH B1630      37.167   9.706  19.228  1.00  0.00      B    H  
ATOM   4911  O   HOH B1631      30.199   2.524   3.658  1.00  0.00      B    O  
ATOM   4912  H1  HOH B1631      30.614   3.153   3.033  1.00  0.00      B    H  
ATOM   4913  H2  HOH B1631      30.901   2.439   4.381  1.00  0.00      B    H  
ATOM   4914  O   HOH B1632       2.831   9.305  32.859  1.00  0.00      B    O  
ATOM   4915  H1  HOH B1632       2.588   9.349  33.843  1.00  0.00      B    H  
ATOM   4916  H2  HOH B1632       3.809   8.968  32.801  1.00  0.00      B    H  
ATOM   4917  O   HOH B1633      18.836  34.961   5.683  1.00  0.00      B    O  
ATOM   4918  H1  HOH B1633      19.287  35.773   6.041  1.00  0.00      B    H  
ATOM   4919  H2  HOH B1633      19.309  34.144   6.011  1.00  0.00      B    H  
ATOM   4920  O   HOH B1634       8.944  14.078   4.122  1.00  0.00      B    O  
ATOM   4921  H1  HOH B1634       9.507  14.051   4.930  1.00  0.00      B    H  
ATOM   4922  H2  HOH B1634       9.590  14.132   3.314  1.00  0.00      B    H  
ATOM   4923  O   HOH B1635      12.486   7.327  12.417  1.00  0.00      B    O  
ATOM   4924  H1  HOH B1635      13.019   6.633  12.910  1.00  0.00      B    H  
ATOM   4925  H2  HOH B1635      11.609   6.868  12.172  1.00  0.00      B    H  
ATOM   4926  O   HOH B1636       7.207   7.909  28.444  1.00  0.00      B    O  
ATOM   4927  H1  HOH B1636       7.609   8.490  29.123  1.00  0.00      B    H  
ATOM   4928  H2  HOH B1636       6.173   7.878  28.529  1.00  0.00      B    H  
ATOM   4929  O   HOH B1637      16.705  13.067   2.043  1.00  0.00      B    O  
ATOM   4930  H1  HOH B1637      17.438  12.662   1.396  1.00  0.00      B    H  
ATOM   4931  H2  HOH B1637      16.381  12.365   2.681  1.00  0.00      B    H  
ATOM   4932  O   HOH B1638       3.396  17.770  12.230  1.00  0.00      B    O  
ATOM   4933  H1  HOH B1638       2.852  18.125  13.047  1.00  0.00      B    H  
ATOM   4934  H2  HOH B1638       4.018  18.494  11.990  1.00  0.00      B    H  
ATOM   4935  O   HOH B1639      14.196   3.212   1.263  1.00  0.00      B    O  
ATOM   4936  H1  HOH B1639      14.241   2.725   2.188  1.00  0.00      B    H
[truncated: 87,809 more chars]
