# Supplementary material for: ECE vs DISP Mechanisms in Anodic Electrolysis of Benzyl Alcohols: Computational Prediction of Microscopic Rate Constants
Source: J Phys Chem C Nanomater Interfaces. 2025 Aug 28;129(36):16076–96. doi: 10.1021/acs.jpcc.5c04347 (PMC12434723; doi:10.1021/acs.jpcc.5c04347)
Supplement: Supplementary file 2 [file jp5c04347_si_002.zip › example_simulation_inputs/QMMM_simulation_bulk_H2O_base_H2O/start_02_-1.765_coords.pdb]

TITLE     MDANALYSIS FRAME 0: Created by PDBWriter
CRYST1   39.149   39.149   39.149  90.00  90.00  90.00 P 1           1
ATOM      1  C00 2ag A   1      17.872  16.647  20.719  1.00  0.00      A    C  
ATOM      2  O01 2ag A   1      17.541  17.195  19.448  1.00  0.00      A    O  
ATOM      3  C02 2ag A   1      16.615  18.121  19.237  1.00  0.00      A    C  
ATOM      4  C03 2ag A   1      16.276  18.383  17.862  1.00  0.00      A    C  
ATOM      5  C04 2ag A   1      15.286  19.252  17.564  1.00  0.00      A    C  
ATOM      6  C05 2ag A   1      14.562  19.986  18.639  1.00  0.00      A    C  
ATOM      7  C06 2ag A   1      13.424  20.875  18.227  1.00  0.00      A    C  
ATOM      8  O07 2ag A   1      12.361  20.946  19.114  1.00  0.00      A    O  
ATOM      9  C08 2ag A   1      15.010  19.751  19.944  1.00  0.00      A    C  
ATOM     10  C09 2ag A   1      15.967  18.822  20.298  1.00  0.00      A    C  
ATOM     11  H0A 2ag A   1      18.308  17.488  21.246  1.00  0.00      A    H  
ATOM     12  H0B 2ag A   1      16.925  16.250  21.289  1.00  0.00      A    H  
ATOM     13  H0C 2ag A   1      18.569  15.862  20.494  1.00  0.00      A    H  
ATOM     14  H0D 2ag A   1      16.967  17.949  17.083  1.00  0.00      A    H  
ATOM     15  H0E 2ag A   1      14.916  19.451  16.564  1.00  0.00      A    H  
ATOM     16  H0F 2ag A   1      13.129  20.485  17.242  1.00  0.00      A    H  
ATOM     17  H0G 2ag A   1      13.862  21.825  18.054  1.00  0.00      A    H  
ATOM     18  H0H 2ag A   1      11.596  21.359  18.679  1.00  0.00      A    H  
ATOM     19  H0I 2ag A   1      14.463  20.283  20.731  1.00  0.00      A    H  
ATOM     20  H0J 2ag A   1      16.243  18.622  21.371  1.00  0.00      A    H  
ATOM     21  O   HOH B   1      12.820  18.781  14.949  1.00  0.00      B    O  
ATOM     22  H1  HOH B   1      13.083  18.254  15.697  1.00  0.00      B    H  
ATOM     23  H2  HOH B   1      11.929  19.112  15.266  1.00  0.00      B    H  
ATOM     24  O   HOH B   2      13.116  23.099  15.208  1.00  0.00      B    O  
ATOM     25  H1  HOH B   2      12.645  23.473  16.003  1.00  0.00      B    H  
ATOM     26  H2  HOH B   2      12.977  23.716  14.473  1.00  0.00      B    H  
ATOM     27  O   HOH B   3      15.651  23.694  16.584  1.00  0.00      B    O  
ATOM     28  H1  HOH B   3      15.417  24.645  16.803  1.00  0.00      B    H  
ATOM     29  H2  HOH B   3      14.875  23.352  16.180  1.00  0.00      B    H  
ATOM     30  O   HOH B   4      10.309  19.532  15.815  1.00  0.00      B    O  
ATOM     31  H1  HOH B   4       9.575  18.860  15.713  1.00  0.00      B    H  
ATOM     32  H2  HOH B   4       9.990  20.385  15.389  1.00  0.00      B    H  
ATOM     33  O   HOH B   5      16.438  22.219  18.507  1.00  0.00      B    O  
ATOM     34  H1  HOH B   5      16.907  21.841  17.761  1.00  0.00      B    H  
ATOM     35  H2  HOH B   5      15.884  22.826  17.949  1.00  0.00      B    H  
ATOM     36  O   HOH B   6      10.394  21.850  17.668  1.00  0.00      B    O  
ATOM     37  H1  HOH B   6       9.554  21.384  17.737  1.00  0.00      B    H  
ATOM     38  H2  HOH B   6      10.393  22.077  16.703  1.00  0.00      B    H  
ATOM     39  O   HOH B   7      17.183  21.024  15.926  1.00  0.00      B    O  
ATOM     40  H1  HOH B   7      16.235  20.859  15.766  1.00  0.00      B    H  
ATOM     41  H2  HOH B   7      17.412  21.878  15.518  1.00  0.00      B    H  
ATOM     42  O   HOH B   8      12.255  23.823  17.435  1.00  0.00      B    O  
ATOM     43  H1  HOH B   8      11.348  23.706  17.787  1.00  0.00      B    H  
ATOM     44  H2  HOH B   8      12.486  24.663  17.827  1.00  0.00      B    H  
ATOM     45  O   HOH B   9       9.994  22.078  14.948  1.00  0.00      B    O  
ATOM     46  H1  HOH B   9      10.728  22.261  14.317  1.00  0.00      B    H  
ATOM     47  H2  HOH B   9       9.164  22.491  14.532  1.00  0.00      B    H  
ATOM     48  O   HOH B  10      13.018  17.514  17.668  1.00  0.00      B    O  
ATOM     49  H1  HOH B  10      13.396  16.705  18.121  1.00  0.00      B    H  
ATOM     50  H2  HOH B  10      12.110  17.558  17.953  1.00  0.00      B    H  
ATOM     51  O   HOH B  11      10.776  18.619  18.482  1.00  0.00      B    O  
ATOM     52  H1  HOH B  11      10.721  19.088  17.642  1.00  0.00      B    H  
ATOM     53  H2  HOH B  11      11.301  19.211  19.062  1.00  0.00      B    H  
ATOM     54  O   HOH B  12      14.523  20.881  14.617  1.00  0.00      B    O  
ATOM     55  H1  HOH B  12      14.079  19.963  14.646  1.00  0.00      B    H  
ATOM     56  H2  HOH B  12      13.861  21.621  14.748  1.00  0.00      B    H  
ATOM     57  O   HOH B  13      39.289  21.478  29.206  1.00  0.00      B    O  
ATOM     58  H1  HOH B  13      38.779  22.378  29.430  1.00  0.00      B    H  
ATOM     59  H2  HOH B  13      38.867  20.871  29.883  1.00  0.00      B    H  
ATOM     60  O   HOH B  14      22.724   5.415  25.716  1.00  0.00      B    O  
ATOM     61  H1  HOH B  14      21.767   5.781  25.780  1.00  0.00      B    H  
ATOM     62  H2  HOH B  14      22.751   4.995  24.821  1.00  0.00      B    H  
ATOM     63  O   HOH B  15      13.913  15.567  19.154  1.00  0.00      B    O  
ATOM     64  H1  HOH B  15      14.573  15.074  19.708  1.00  0.00      B    H  
ATOM     65  H2  HOH B  15      12.968  15.389  19.529  1.00  0.00      B    H  
ATOM     66  O   HOH B  16      37.073  15.729  11.599  1.00  0.00      B    O  
ATOM     67  H1  HOH B  16      36.201  15.982  12.089  1.00  0.00      B    H  
ATOM     68  H2  HOH B  16      37.426  14.805  11.874  1.00  0.00      B    H  
ATOM     69  O   HOH B  17       8.459  17.879  19.729  1.00  0.00      B    O  
ATOM     70  H1  HOH B  17       8.590  18.400  20.587  1.00  0.00      B    H  
ATOM     71  H2  HOH B  17       9.315  18.040  19.190  1.00  0.00      B    H  
ATOM     72  O   HOH B  18      14.256  12.849  17.836  1.00  0.00      B    O  
ATOM     73  H1  HOH B  18      14.149  13.762  18.298  1.00  0.00      B    H  
ATOM     74  H2  HOH B  18      13.762  12.101  18.400  1.00  0.00      B    H  
ATOM     75  O   HOH B  19      15.969   2.551  27.245  1.00  0.00      B    O  
ATOM     76  H1  HOH B  19      15.946   1.556  27.450  1.00  0.00      B    H  
ATOM     77  H2  HOH B  19      15.713   3.037  28.083  1.00  0.00      B    H  
ATOM     78  O   HOH B  20       0.484  34.336  19.062  1.00  0.00      B    O  
ATOM     79  H1  HOH B  20      -0.507  33.985  19.008  1.00  0.00      B    H  
ATOM     80  H2  HOH B  20       0.440  35.194  19.593  1.00  0.00      B    H  
ATOM     81  O   HOH B  21      12.154  24.691  30.303  1.00  0.00      B    O  
ATOM     82  H1  HOH B  21      11.484  24.979  31.044  1.00  0.00      B    H  
ATOM     83  H2  HOH B  21      12.173  23.691  30.341  1.00  0.00      B    H  
ATOM     84  O   HOH B  22      18.798   1.181   0.477  1.00  0.00      B    O  
ATOM     85  H1  HOH B  22      18.357   1.825   1.109  1.00  0.00      B    H  
ATOM     86  H2  HOH B  22      19.600   1.717   0.086  1.00  0.00      B    H  
ATOM     87  O   HOH B  23      21.387  18.518  38.317  1.00  0.00      B    O  
ATOM     88  H1  HOH B  23      21.523  18.943  39.229  1.00  0.00      B    H  
ATOM     89  H2  HOH B  23      21.531  17.545  38.371  1.00  0.00      B    H  
ATOM     90  O   HOH B  24      35.542  18.535  24.155  1.00  0.00      B    O  
ATOM     91  H1  HOH B  24      34.899  18.078  24.798  1.00  0.00      B    H  
ATOM     92  H2  HOH B  24      36.483  18.303  24.411  1.00  0.00      B    H  
ATOM     93  O   HOH B  25      18.970   8.091  21.421  1.00  0.00      B    O  
ATOM     94  H1  HOH B  25      18.390   8.917  21.529  1.00  0.00      B    H  
ATOM     95  H2  HOH B  25      19.934   8.309  21.765  1.00  0.00      B    H  
ATOM     96  O   HOH B  26      10.988   3.713  17.572  1.00  0.00      B    O  
ATOM     97  H1  HOH B  26      11.518   3.193  18.260  1.00  0.00      B    H  
ATOM     98  H2  HOH B  26      11.717   3.908  16.843  1.00  0.00      B    H  
ATOM     99  O   HOH B  27       5.572  12.780   8.094  1.00  0.00      B    O  
ATOM    100  H1  HOH B  27       6.118  13.566   8.390  1.00  0.00      B    H  
ATOM    101  H2  HOH B  27       4.833  12.672   8.749  1.00  0.00      B    H  
ATOM    102  O   HOH B  28      32.466  27.172  29.462  1.00  0.00      B    O  
ATOM    103  H1  HOH B  28      32.425  27.007  30.465  1.00  0.00      B    H  
ATOM    104  H2  HOH B  28      33.455  27.348  29.197  1.00  0.00      B    H  
ATOM    105  O   HOH B  29      30.111  35.258  30.081  1.00  0.00      B    O  
ATOM    106  H1  HOH B  29      30.653  35.810  29.398  1.00  0.00      B    H  
ATOM    107  H2  HOH B  29      30.728  34.814  30.793  1.00  0.00      B    H  
ATOM    108  O   HOH B  30       0.024  23.204   1.767  1.00  0.00      B    O  
ATOM    109  H1  HOH B  30       0.103  24.214   1.881  1.00  0.00      B    H  
ATOM    110  H2  HOH B  30       0.260  23.025   0.779  1.00  0.00      B    H  
ATOM    111  O   HOH B  31      33.075  17.633  38.256  1.00  0.00      B    O  
ATOM    112  H1  HOH B  31      32.957  16.849  37.690  1.00  0.00      B    H  
ATOM    113  H2  HOH B  31      34.099  17.817  38.298  1.00  0.00      B    H  
ATOM    114  O   HOH B  32       2.687  34.273   4.004  1.00  0.00      B    O  
ATOM    115  H1  HOH B  32       3.524  34.626   3.647  1.00  0.00      B    H  
ATOM    116  H2  HOH B  32       1.978  34.998   3.910  1.00  0.00      B    H  
ATOM    117  O   HOH B  33       9.378  15.440   7.853  1.00  0.00      B    O  
ATOM    118  H1  HOH B  33      10.255  15.887   8.028  1.00  0.00      B    H  
ATOM    119  H2  HOH B  33       9.522  14.435   7.969  1.00  0.00      B    H  
ATOM    120  O   HOH B  34      20.811  38.500   4.179  1.00  0.00      B    O  
ATOM    121  H1  HOH B  34      21.209  38.768   3.286  1.00  0.00      B    H  
ATOM    122  H2  HOH B  34      21.255  39.128   4.878  1.00  0.00      B    H  
ATOM    123  O   HOH B  35      18.148  10.363  32.699  1.00  0.00      B    O  
ATOM    124  H1  HOH B  35      18.688  11.048  32.086  1.00  0.00      B    H  
ATOM    125  H2  HOH B  35      18.842   9.690  33.097  1.00  0.00      B    H  
ATOM    126  O   HOH B  36      20.937  16.799  23.063  1.00  0.00      B    O  
ATOM    127  H1  HOH B  36      21.645  17.270  23.631  1.00  0.00      B    H  
ATOM    128  H2  HOH B  36      21.416  16.284  22.289  1.00  0.00      B    H  
ATOM    129  O   HOH B  37      31.031  25.563  12.038  1.00  0.00      B    O  
ATOM    130  H1  HOH B  37      31.204  25.356  11.066  1.00  0.00      B    H  
ATOM    131  H2  HOH B  37      30.870  26.532  12.064  1.00  0.00      B    H  
ATOM    132  O   HOH B  38       9.530  24.193  35.605  1.00  0.00      B    O  
ATOM    133  H1  HOH B  38       9.695  24.406  36.580  1.00  0.00      B    H  
ATOM    134  H2  HOH B  38       8.574  23.915  35.519  1.00  0.00      B    H  
ATOM    135  O   HOH B  39      19.013  33.436  30.054  1.00  0.00      B    O  
ATOM    136  H1  HOH B  39      19.839  33.215  29.487  1.00  0.00      B    H  
ATOM    137  H2  HOH B  39      18.582  34.208  29.624  1.00  0.00      B    H  
ATOM    138  O   HOH B  40      34.445   6.885  19.278  1.00  0.00      B    O  
ATOM    139  H1  HOH B  40      34.015   6.225  19.830  1.00  0.00      B    H  
ATOM    140  H2  HOH B  40      34.329   6.555  18.346  1.00  0.00      B    H  
ATOM    141  O   HOH B  41      15.529  25.788  20.691  1.00  0.00      B    O  
ATOM    142  H1  HOH B  41      16.337  26.186  20.170  1.00  0.00      B    H  
ATOM    143  H2  HOH B  41      15.776  24.837  20.880  1.00  0.00      B    H  
ATOM    144  O   HOH B  42      35.393  29.600  20.728  1.00  0.00      B    O  
ATOM    145  H1  HOH B  42      35.797  28.991  20.089  1.00  0.00      B    H  
ATOM    146  H2  HOH B  42      36.045  30.318  20.883  1.00  0.00      B    H  
ATOM    147  O   HOH B  43      27.917  33.523  24.895  1.00  0.00      B    O  
ATOM    148  H1  HOH B  43      28.266  33.278  25.817  1.00  0.00      B    H  
ATOM    149  H2  HOH B  43      27.145  32.800  24.743  1.00  0.00      B    H  
ATOM    150  O   HOH B  44      26.810  29.649   0.792  1.00  0.00      B    O  
ATOM    151  H1  HOH B  44      27.121  28.797   1.208  1.00  0.00      B    H  
ATOM    152  H2  HOH B  44      25.927  29.464   0.271  1.00  0.00      B    H  
ATOM    153  O   HOH B  45      36.610  23.990  25.073  1.00  0.00      B    O  
ATOM    154  H1  HOH B  45      37.157  24.513  24.360  1.00  0.00      B    H  
ATOM    155  H2  HOH B  45      36.667  23.025  24.865  1.00  0.00      B    H  
ATOM    156  O   HOH B  46      26.440  31.956  35.630  1.00  0.00      B    O  
ATOM    157  H1  HOH B  46      26.918  32.123  36.474  1.00  0.00      B    H  
ATOM    158  H2  HOH B  46      26.710  32.702  34.965  1.00  0.00      B    H  
ATOM    159  O   HOH B  47       3.546   6.909  37.799  1.00  0.00      B    O  
ATOM    160  H1  HOH B  47       3.905   6.929  36.847  1.00  0.00      B    H  
ATOM    161  H2  HOH B  47       2.569   6.881  37.754  1.00  0.00      B    H  
ATOM    162  O   HOH B  48      18.271  31.327  18.276  1.00  0.00      B    O  
ATOM    163  H1  HOH B  48      17.388  31.691  18.567  1.00  0.00      B    H  
ATOM    164  H2  HOH B  48      19.014  31.979  18.518  1.00  0.00      B    H  
ATOM    165  O   HOH B  49      32.601  23.057  25.073  1.00  0.00      B    O  
ATOM    166  H1  HOH B  49      33.398  23.147  24.583  1.00  0.00      B    H  
ATOM    167  H2  HOH B  49      32.429  23.956  25.620  1.00  0.00      B    H  
ATOM    168  O   HOH B  50      31.705  36.796  15.462  1.00  0.00      B    O  
ATOM    169  H1  HOH B  50      31.985  37.441  16.147  1.00  0.00      B    H  
ATOM    170  H2  HOH B  50      30.710  36.834  15.451  1.00  0.00      B    H  
ATOM    171  O   HOH B  51      10.103  35.136  33.909  1.00  0.00      B    O  
ATOM    172  H1  HOH B  51      10.261  34.478  33.181  1.00  0.00      B    H  
ATOM    173  H2  HOH B  51      10.717  35.930  33.772  1.00  0.00      B    H  
ATOM    174  O   HOH B  52      13.811  32.646   4.225  1.00  0.00      B    O  
ATOM    175  H1  HOH B  52      13.246  33.204   3.597  1.00  0.00      B    H  
ATOM    176  H2  HOH B  52      14.419  33.185   4.838  1.00  0.00      B    H  
ATOM    177  O   HOH B  53      18.493   5.672   5.987  1.00  0.00      B    O  
ATOM    178  H1  HOH B  53      17.722   5.253   6.574  1.00  0.00      B    H  
ATOM    179  H2  HOH B  53      19.267   4.998   5.832  1.00  0.00      B    H  
ATOM    180  O   HOH B  54      29.475  29.592  28.015  1.00  0.00      B    O  
ATOM    181  H1  HOH B  54      29.323  28.837  27.326  1.00  0.00      B    H  
ATOM    182  H2  HOH B  54      28.634  30.140  28.157  1.00  0.00      B    H  
ATOM    183  O   HOH B  55       7.464  30.616  21.762  1.00  0.00      B    O  
ATOM    184  H1  HOH B  55       7.261  31.354  21.072  1.00  0.00      B    H  
ATOM    185  H2  HOH B  55       6.681  30.012  21.628  1.00  0.00      B    H  
ATOM    186  O   HOH B  56      33.349  32.254  14.742  1.00  0.00      B    O  
ATOM    187  H1  HOH B  56      33.542  31.586  15.462  1.00  0.00      B    H  
ATOM    188  H2  HOH B  56      32.321  32.558  14.790  1.00  0.00      B    H  
ATOM    189  O   HOH B  57      27.586  24.050  34.636  1.00  0.00      B    O  
ATOM    190  H1  HOH B  57      28.547  24.215  34.986  1.00  0.00      B    H  
ATOM    191  H2  HOH B  57      27.147  23.263  35.102  1.00  0.00      B    H  
ATOM    192  O   HOH B  58      30.492  34.433  35.247  1.00  0.00      B    O  
ATOM    193  H1  HOH B  58      29.894  34.700  36.005  1.00  0.00      B    H  
ATOM    194  H2  HOH B  58      31.229  35.138  35.085  1.00  0.00      B    H  
ATOM    195  O   HOH B  59       7.320   0.334  20.146  1.00  0.00      B    O  
ATOM    196  H1  HOH B  59       6.681  -0.007  20.882  1.00  0.00      B    H  
ATOM    197  H2  HOH B  59       6.745   0.832  19.460  1.00  0.00      B    H  
ATOM    198  O   HOH B  60      37.790   7.527  35.494  1.00  0.00      B    O  
ATOM    199  H1  HOH B  60      37.298   7.941  36.303  1.00  0.00      B    H  
ATOM    200  H2  HOH B  60      37.367   6.647  35.338  1.00  0.00      B    H  
ATOM    201  O   HOH B  61      29.916   9.285  19.648  1.00  0.00      B    O  
ATOM    202  H1  HOH B  61      29.160   9.790  20.151  1.00  0.00      B    H  
ATOM    203  H2  HOH B  61      30.414   9.950  19.096  1.00  0.00      B    H  
ATOM    204  O   HOH B  62      33.209   6.116  29.242  1.00  0.00      B    O  
ATOM    205  H1  HOH B  62      34.010   6.731  29.401  1.00  0.00      B    H  
ATOM    206  H2  HOH B  62      33.400   5.200  29.596  1.00  0.00      B    H  
ATOM    207  O   HOH B  63      27.992   1.261  25.338  1.00  0.00      B    O  
ATOM    208  H1  HOH B  63      28.458   0.930  24.472  1.00  0.00      B    H  
ATOM    209  H2  HOH B  63      28.560   1.999  25.756  1.00  0.00      B    H  
ATOM    210  O   HOH B  64       3.761   9.618  27.583  1.00  0.00      B    O  
ATOM    211  H1  HOH B  64       3.168  10.300  27.118  1.00  0.00      B    H  
ATOM    212  H2  HOH B  64       4.767   9.880  27.334  1.00  0.00      B    H  
ATOM    213  O   HOH B  65      16.447  12.372  26.775  1.00  0.00      B    O  
ATOM    214  H1  HOH B  65      16.771  12.822  27.656  1.00  0.00      B    H  
ATOM    215  H2  HOH B  65      15.725  12.999  26.311  1.00  0.00      B    H  
ATOM    216  O   HOH B  66       8.216  12.364  12.543  1.00  0.00      B    O  
ATOM    217  H1  HOH B  66       8.476  12.387  11.535  1.00  0.00      B    H  
ATOM    218  H2  HOH B  66       8.870  12.984  12.984  1.00  0.00      B    H  
ATOM    219  O   HOH B  67      33.386  28.231  37.718  1.00  0.00      B    O  
ATOM    220  H1  HOH B  67      34.067  28.772  38.253  1.00  0.00      B    H  
ATOM    221  H2  HOH B  67      32.584  28.090  38.311  1.00  0.00      B    H  
ATOM    222  O   HOH B  68      15.757   6.096  30.753  1.00  0.00      B    O  
ATOM    223  H1  HOH B  68      16.083   7.014  31.155  1.00  0.00      B    H  
ATOM    224  H2  HOH B  68      15.021   5.707  31.361  1.00  0.00      B    H  
ATOM    225  O   HOH B  69      29.722  12.093  16.144  1.00  0.00      B    O  
ATOM    226  H1  HOH B  69      29.808  11.710  15.183  1.00  0.00      B    H  
ATOM    227  H2  HOH B  69      30.366  11.593  16.738  1.00  0.00      B    H  
ATOM    228  O   HOH B  70       7.715  31.591  35.122  1.00  0.00      B    O  
ATOM    229  H1  HOH B  70       8.610  31.734  34.612  1.00  0.00      B    H  
ATOM    230  H2  HOH B  70       7.298  30.761  34.819  1.00  0.00      B    H  
ATOM    231  O   HOH B  71      31.160  21.659  17.026  1.00  0.00      B    O  
ATOM    232  H1  HOH B  71      30.305  21.910  17.456  1.00  0.00      B    H  
ATOM    233  H2  HOH B  71      30.955  21.880  16.045  1.00  0.00      B    H  
ATOM    234  O   HOH B  72      21.997  30.518   0.665  1.00  0.00      B    O  
ATOM    235  H1  HOH B  72      21.722  30.966  -0.200  1.00  0.00      B    H  
ATOM    236  H2  HOH B  72      22.413  31.161   1.332  1.00  0.00      B    H  
ATOM    237  O   HOH B  73      10.679  31.544  34.164  1.00  0.00      B    O  
ATOM    238  H1  HOH B  73      10.629  30.598  33.815  1.00  0.00      B    H  
ATOM    239  H2  HOH B  73      11.139  32.120  33.494  1.00  0.00      B    H  
ATOM    240  O   HOH B  74      29.164  13.482  20.804  1.00  0.00      B    O  
ATOM    241  H1  HOH B  74      30.130  13.533  20.860  1.00  0.00      B    H  
ATOM    242  H2  HOH B  74      28.686  14.325  21.089  1.00  0.00      B    H  
ATOM    243  O   HOH B  75      39.075   6.882   9.923  1.00  0.00      B    O  
ATOM    244  H1  HOH B  75      38.479   6.080  10.201  1.00  0.00      B    H  
ATOM    245  H2  HOH B  75      38.818   7.601  10.571  1.00  0.00      B    H  
ATOM    246  O   HOH B  76      27.930  12.916   7.720  1.00  0.00      B    O  
ATOM    247  H1  HOH B  76      28.837  12.707   7.434  1.00  0.00      B    H  
ATOM    248  H2  HOH B  76      27.854  12.552   8.725  1.00  0.00      B    H  
ATOM    249  O   HOH B  77      30.855  37.726  11.686  1.00  0.00      B    O  
ATOM    250  H1  HOH B  77      31.260  37.277  10.917  1.00  0.00      B    H  
ATOM    251  H2  HOH B  77      29.948  37.344  11.824  1.00  0.00      B    H  
ATOM    252  O   HOH B  78       2.042  17.944   1.423  1.00  0.00      B    O  
ATOM    253  H1  HOH B  78       1.600  17.008   1.435  1.00  0.00      B    H  
ATOM    254  H2  HOH B  78       2.412  18.113   0.498  1.00  0.00      B    H  
ATOM    255  O   HOH B  79      20.054  25.909  10.844  1.00  0.00      B    O  
ATOM    256  H1  HOH B  79      20.947  26.135  11.313  1.00  0.00      B    H  
ATOM    257  H2  HOH B  79      19.845  24.951  10.956  1.00  0.00      B    H  
ATOM    258  O   HOH B  80      22.868  17.909  24.642  1.00  0.00      B    O  
ATOM    259  H1  HOH B  80      23.839  17.529  24.682  1.00  0.00      B    H  
ATOM    260  H2  HOH B  80      22.771  18.313  25.528  1.00  0.00      B    H  
ATOM    261  O   HOH B  81      29.134   0.838  15.271  1.00  0.00      B    O  
ATOM    262  H1  HOH B  81      29.138   0.717  14.247  1.00  0.00      B    H  
ATOM    263  H2  HOH B  81      29.077  -0.111  15.703  1.00  0.00      B    H  
ATOM    264  O   HOH B  82      24.525  18.093  17.630  1.00  0.00      B    O  
ATOM    265  H1  HOH B  82      24.343  17.805  18.597  1.00  0.00      B    H  
ATOM    266  H2  HOH B  82      23.995  17.479  17.034  1.00  0.00      B    H  
ATOM    267  O   HOH B  83      32.882  27.326  20.066  1.00  0.00      B    O  
ATOM    268  H1  HOH B  83      32.462  27.650  19.188  1.00  0.00      B    H  
ATOM    269  H2  HOH B  83      32.307  27.741  20.773  1.00  0.00      B    H  
ATOM    270  O   HOH B  84       6.956   8.937   9.015  1.00  0.00      B    O  
ATOM    271  H1  HOH B  84       7.695   8.531   9.622  1.00  0.00      B    H  
ATOM    272  H2  HOH B  84       6.335   8.183   8.719  1.00  0.00      B    H  
ATOM    273  O   HOH B  85      30.084  35.557  24.507  1.00  0.00      B    O  
ATOM    274  H1  HOH B  85      29.376  34.790  24.567  1.00  0.00      B    H  
ATOM    275  H2  HOH B  85      29.500  36.396  24.320  1.00  0.00      B    H  
ATOM    276  O   HOH B  86      27.335  18.915  17.827  1.00  0.00      B    O  
ATOM    277  H1  HOH B  86      27.768  18.352  18.518  1.00  0.00      B    H  
ATOM    278  H2  HOH B  86      26.382  18.558  17.657  1.00  0.00      B    H  
ATOM    279  O   HOH B  87      30.590   5.867  30.564  1.00  0.00      B    O  
ATOM    280  H1  HOH B  87      30.792   6.395  31.448  1.00  0.00      B    H  
ATOM    281  H2  HOH B  87      31.391   5.852  29.956  1.00  0.00      B    H  
ATOM    282  O   HOH B  88      33.633  30.167  16.780  1.00  0.00      B    O  
ATOM    283  H1  HOH B  88      33.635  31.129  17.188  1.00  0.00      B    H  
ATOM    284  H2  HOH B  88      34.586  29.917  16.584  1.00  0.00      B    H  
ATOM    285  O   HOH B  89      32.678  33.198  10.205  1.00  0.00      B    O  
ATOM    286  H1  HOH B  89      32.429  32.228  10.025  1.00  0.00      B    H  
ATOM    287  H2  HOH B  89      33.731  33.305  10.202  1.00  0.00      B    H  
ATOM    288  O   HOH B  90       0.960  23.451  38.329  1.00  0.00      B    O  
ATOM    289  H1  HOH B  90       0.409  24.191  37.849  1.00  0.00      B    H  
ATOM    290  H2  HOH B  90       1.698  23.264  37.705  1.00  0.00      B    H  
ATOM    291  O   HOH B  91      28.385   5.222  27.815  1.00  0.00      B    O  
ATOM    292  H1  HOH B  91      28.054   6.119  28.202  1.00  0.00      B    H  
ATOM    293  H2  HOH B  91      27.605   4.647  27.680  1.00  0.00      B    H  
ATOM    294  O   HOH B  92       0.240   3.764  38.238  1.00  0.00      B    O  
ATOM    295  H1  HOH B  92       1.071   3.713  38.803  1.00  0.00      B    H  
ATOM    296  H2  HOH B  92      -0.432   3.183  38.701  1.00  0.00      B    H  
ATOM    297  O   HOH B  93      12.689  34.279   2.129  1.00  0.00      B    O  
ATOM    298  H1  HOH B  93      13.364  34.884   1.707  1.00  0.00      B    H  
ATOM    299  H2  HOH B  93      12.066  34.851   2.676  1.00  0.00      B    H  
ATOM    300  O   HOH B  94      35.162  12.130  14.917  1.00  0.00      B    O  
ATOM    301  H1  HOH B  94      35.901  12.324  15.652  1.00  0.00      B    H  
ATOM    302  H2  HOH B  94      34.286  12.276  15.445  1.00  0.00      B    H  
ATOM    303  O   HOH B  95      25.878   1.377  35.887  1.00  0.00      B    O  
ATOM    304  H1  HOH B  95      25.035   1.904  36.135  1.00  0.00      B    H  
ATOM    305  H2  HOH B  95      26.323   1.914  35.153  1.00  0.00      B    H  
ATOM    306  O   HOH B  96      24.887  26.329  19.909  1.00  0.00      B    O  
ATOM    307  H1  HOH B  96      25.379  25.640  19.361  1.00  0.00      B    H  
ATOM    308  H2  HOH B  96      23.990  26.389  19.507  1.00  0.00      B    H  
ATOM    309  O   HOH B  97      19.025  20.129  17.851  1.00  0.00      B    O  
ATOM    310  H1  HOH B  97      19.591  19.344  17.806  1.00  0.00      B    H  
ATOM    311  H2  HOH B  97      18.351  20.013  17.137  1.00  0.00      B    H  
ATOM    312  O   HOH B  98       5.222  39.114  31.043  1.00  0.00      B    O  
ATOM    313  H1  HOH B  98       5.052  38.143  31.084  1.00  0.00      B    H  
ATOM    314  H2  HOH B  98       4.567  39.638  31.595  1.00  0.00      B    H  
ATOM    315  O   HOH B  99       5.856  29.892  14.304  1.00  0.00      B    O  
ATOM    316  H1  HOH B  99       6.095  29.053  13.765  1.00  0.00      B    H  
ATOM    317  H2  HOH B  99       6.696  30.366  14.613  1.00  0.00      B    H  
ATOM    318  O   HOH B 100      12.036  11.462   1.349  1.00  0.00      B    O  
ATOM    319  H1  HOH B 100      11.254  10.951   0.996  1.00  0.00      B    H  
ATOM    320  H2  HOH B 100      12.823  11.360   0.697  1.00  0.00      B    H  
ATOM    321  O   HOH B 101      23.408  28.222  15.284  1.00  0.00      B    O  
ATOM    322  H1  HOH B 101      23.751  28.736  14.465  1.00  0.00      B    H  
ATOM    323  H2  HOH B 101      23.278  27.281  15.014  1.00  0.00      B    H  
ATOM    324  O   HOH B 102      13.822  35.658  36.426  1.00  0.00      B    O  
ATOM    325  H1  HOH B 102      13.216  34.894  36.666  1.00  0.00      B    H  
ATOM    326  H2  HOH B 102      14.711  35.468  36.945  1.00  0.00      B    H  
ATOM    327  O   HOH B 103      19.264  23.017   5.917  1.00  0.00      B    O  
ATOM    328  H1  HOH B 103      19.740  23.880   5.704  1.00  0.00      B    H  
ATOM    329  H2  HOH B 103      19.968  22.490   6.429  1.00  0.00      B    H  
ATOM    330  O   HOH B 104      24.594   6.304  20.299  1.00  0.00      B    O  
ATOM    331  H1  HOH B 104      25.103   6.271  19.404  1.00  0.00      B    H  
ATOM    332  H2  HOH B 104      25.329   6.198  21.023  1.00  0.00      B    H  
ATOM    333  O   HOH B 105      20.849   3.150  31.954  1.00  0.00      B    O  
ATOM    334  H1  HOH B 105      21.606   3.484  31.357  1.00  0.00      B    H  
ATOM    335  H2  HOH B 105      20.520   2.311  31.514  1.00  0.00      B    H  
ATOM    336  O   HOH B 106      26.202  31.544  24.365  1.00  0.00      B    O  
ATOM    337  H1  HOH B 106      26.454  30.883  23.570  1.00  0.00      B    H  
ATOM    338  H2  HOH B 106      25.871  30.972  25.124  1.00  0.00      B    H  
ATOM    339  O   HOH B 107      20.925  37.624  23.795  1.00  0.00      B    O  
ATOM    340  H1  HOH B 107      21.678  37.065  24.256  1.00  0.00      B    H  
ATOM    341  H2  HOH B 107      20.113  37.652  24.408  1.00  0.00      B    H  
ATOM    342  O   HOH B 108       7.568  22.025   5.888  1.00  0.00      B    O  
ATOM    343  H1  HOH B 108       8.505  21.679   5.909  1.00  0.00      B    H  
ATOM    344  H2  HOH B 108       7.144  21.766   4.989  1.00  0.00      B    H  
ATOM    345  O   HOH B 109      15.669  31.905  19.362  1.00  0.00      B    O  
ATOM    346  H1  HOH B 109      15.257  32.864  19.444  1.00  0.00      B    H  
ATOM    347  H2  HOH B 109      14.909  31.289  19.479  1.00  0.00      B    H  
ATOM    348  O   HOH B 110      38.615  29.958   6.219  1.00  0.00      B    O  
ATOM    349  H1  HOH B 110      39.548  30.278   6.344  1.00  0.00      B    H  
ATOM    350  H2  HOH B 110      38.628  29.396   5.359  1.00  0.00      B    H  
ATOM    351  O   HOH B 111      23.254  29.138  23.826  1.00  0.00      B    O  
ATOM    352  H1  HOH B 111      23.405  30.134  23.445  1.00  0.00      B    H  
ATOM    353  H2  HOH B 111      23.809  28.495  23.245  1.00  0.00      B    H  
ATOM    354  O   HOH B 112      17.001  16.359  31.265  1.00  0.00      B    O  
ATOM    355  H1  HOH B 112      16.969  16.328  30.251  1.00  0.00      B    H  
ATOM    356  H2  HOH B 112      16.569  15.515  31.625  1.00  0.00      B    H  
ATOM    357  O   HOH B 113      38.495  22.700   4.298  1.00  0.00      B    O  
ATOM    358  H1  HOH B 113      38.757  23.128   3.395  1.00  0.00      B    H  
ATOM    359  H2  HOH B 113      38.553  21.724   4.134  1.00  0.00      B    H  
ATOM    360  O   HOH B 114       9.739  34.277   5.890  1.00  0.00      B    O  
ATOM    361  H1  HOH B 114      10.318  33.539   6.289  1.00  0.00      B    H  
ATOM    362  H2  HOH B 114       8.928  33.801   5.526  1.00  0.00      B    H  
ATOM    363  O   HOH B 115      12.552  16.901   5.045  1.00  0.00      B    O  
ATOM    364  H1  HOH B 115      12.274  17.837   5.324  1.00  0.00      B    H  
ATOM    365  H2  HOH B 115      12.284  16.856   4.076  1.00  0.00      B    H  
ATOM    366  O   HOH B 116       4.723  29.448   1.322  1.00  0.00      B    O  
ATOM    367  H1  HOH B 116       5.475  29.164   1.907  1.00  0.00      B    H  
ATOM    368  H2  HOH B 116       5.068  29.975   0.554  1.00  0.00      B    H  
ATOM    369  O   HOH B 117      18.079  13.404  28.618  1.00  0.00      B    O  
ATOM    370  H1  HOH B 117      19.037  13.699  28.397  1.00  0.00      B    H  
ATOM    371  H2  HOH B 117      17.564  14.279  28.820  1.00  0.00      B    H  
ATOM    372  O   HOH B 118      24.839   7.281  24.469  1.00  0.00      B    O  
ATOM    373  H1  HOH B 118      24.800   6.423  25.021  1.00  0.00      B    H  
ATOM    374  H2  HOH B 118      25.653   7.306  23.892  1.00  0.00      B    H  
ATOM    375  O   HOH B 119      31.634   3.244  28.727  1.00  0.00      B    O  
ATOM    376  H1  HOH B 119      32.387   2.812  29.249  1.00  0.00      B    H  
ATOM    377  H2  HOH B 119      30.812   3.454  29.328  1.00  0.00      B    H  
ATOM    378  O   HOH B 120      17.327  32.221  34.078  1.00  0.00      B    O  
ATOM    379  H1  HOH B 120      17.956  32.917  33.672  1.00  0.00      B    H  
ATOM    380  H2  HOH B 120      17.589  31.911  34.994  1.00  0.00      B    H  
ATOM    381  O   HOH B 121      26.741  25.393  27.433  1.00  0.00      B    O  
ATOM    382  H1  HOH B 121      26.667  25.699  26.481  1.00  0.00      B    H  
ATOM    383  H2  HOH B 121      26.125  26.018  27.941  1.00  0.00      B    H  
ATOM    384  O   HOH B 122      30.199  14.464  27.328  1.00  0.00      B    O  
ATOM    385  H1  HOH B 122      30.770  13.631  27.517  1.00  0.00      B    H  
ATOM    386  H2  HOH B 122      29.757  14.764  28.245  1.00  0.00      B    H  
ATOM    387  O   HOH B 123       3.950  14.296  23.712  1.00  0.00      B    O  
ATOM    388  H1  HOH B 123       4.568  13.553  23.854  1.00  0.00      B    H  
ATOM    389  H2  HOH B 123       4.443  15.126  23.383  1.00  0.00      B    H  
ATOM    390  O   HOH B 124       4.038   8.625  24.258  1.00  0.00      B    O  
ATOM    391  H1  HOH B 124       3.068   8.557  24.475  1.00  0.00      B    H  
ATOM    392  H2  HOH B 124       4.515   7.853  24.693  1.00  0.00      B    H  
ATOM    393  O   HOH B 125      25.711   1.381  29.607  1.00  0.00      B    O  
ATOM    394  H1  HOH B 125      25.951   0.424  29.848  1.00  0.00      B    H  
ATOM    395  H2  HOH B 125      25.577   1.434  28.589  1.00  0.00      B    H  
ATOM    396  O   HOH B 126      16.732   8.300  31.314  1.00  0.00      B    O  
ATOM    397  H1  HOH B 126      17.210   8.507  30.428  1.00  0.00      B    H  
ATOM    398  H2  HOH B 126      17.014   9.048  31.993  1.00  0.00      B    H  
ATOM    399  O   HOH B 127       9.332  11.163  36.734  1.00  0.00      B    O  
ATOM    400  H1  HOH B 127       8.660  10.441  36.947  1.00  0.00      B    H  
ATOM    401  H2  HOH B 127       8.812  12.048  36.509  1.00  0.00      B    H  
ATOM    402  O   HOH B 128      26.217  15.026  19.710  1.00  0.00      B    O  
ATOM    403  H1  HOH B 128      25.390  14.448  19.603  1.00  0.00      B    H  
ATOM    404  H2  HOH B 128      26.521  15.234  18.748  1.00  0.00      B    H  
ATOM    405  O   HOH B 129      31.699  30.693   9.130  1.00  0.00      B    O  
ATOM    406  H1  HOH B 129      31.964  29.717   9.359  1.00  0.00      B    H  
ATOM    407  H2  HOH B 129      30.679  30.661   9.005  1.00  0.00      B    H  
ATOM    408  O   HOH B 130       5.922  31.353   5.976  1.00  0.00      B    O  
ATOM    409  H1  HOH B 130       5.134  31.963   5.935  1.00  0.00      B    H  
ATOM    410  H2  HOH B 130       6.029  31.051   6.976  1.00  0.00      B    H  
ATOM    411  O   HOH B 131      10.857  -0.148  16.736  1.00  0.00      B    O  
ATOM    412  H1  HOH B 131      11.000  -0.115  17.741  1.00  0.00      B    H  
ATOM    413  H2  HOH B 131      10.394   0.723  16.500  1.00  0.00      B    H  
ATOM    414  O   HOH B 132      15.287   9.805  23.683  1.00  0.00      B    O  
ATOM    415  H1  HOH B 132      14.411  10.222  23.429  1.00  0.00      B    H  
ATOM    416  H2  HOH B 132      15.492   9.112  22.939  1.00  0.00      B    H  
ATOM    417  O   HOH B 133      11.667  20.750  21.993  1.00  0.00      B    O  
ATOM    418  H1  HOH B 133      12.067  20.592  21.054  1.00  0.00      B    H  
ATOM    419  H2  HOH B 133      12.321  21.362  22.428  1.00  0.00      B    H  
ATOM    420  O   HOH B 134      16.379   4.774   7.413  1.00  0.00      B    O  
ATOM    421  H1  HOH B 134      15.612   5.491   7.211  1.00  0.00      B    H  
ATOM    422  H2  HOH B 134      15.960   3.866   7.414  1.00  0.00      B    H  
ATOM    423  O   HOH B 135      23.398   8.711  18.145  1.00  0.00      B    O  
ATOM    424  H1  HOH B 135      22.467   8.540  18.415  1.00  0.00      B    H  
ATOM    425  H2  HOH B 135      23.481   8.706  17.141  1.00  0.00      B    H  
ATOM    426  O   HOH B 136       3.291  25.256   9.250  1.00  0.00      B    O  
ATOM    427  H1  HOH B 136       3.201  25.025   8.248  1.00  0.00      B    H  
ATOM    428  H2  HOH B 136       4.243  25.463   9.420  1.00  0.00      B    H  
ATOM    429  O   HOH B 137       5.811  16.413  30.248  1.00  0.00      B    O  
ATOM    430  H1  HOH B 137       5.306  16.144  31.079  1.00  0.00      B    H  
ATOM    431  H2  HOH B 137       6.672  16.796  30.536  1.00  0.00      B    H  
ATOM    432  O   HOH B 138      10.587   5.653  14.590  1.00  0.00      B    O  
ATOM    433  H1  HOH B 138      10.876   5.092  13.799  1.00  0.00      B    H  
ATOM    434  H2  HOH B 138      11.452   6.186  14.956  1.00  0.00      B    H  
ATOM    435  O   HOH B 139      39.150   3.398   6.571  1.00  0.00      B    O  
ATOM    436  H1  HOH B 139      38.510   2.917   5.954  1.00  0.00      B    H  
ATOM    437  H2  HOH B 139      39.591   2.814   7.260  1.00  0.00      B    H  
ATOM    438  O   HOH B 140      31.267  11.403  28.950  1.00  0.00      B    O  
ATOM    439  H1  HOH B 140      32.077  11.124  28.365  1.00  0.00      B    H  
ATOM    440  H2  HOH B 140      30.450  11.004  28.569  1.00  0.00      B    H  
ATOM    441  O   HOH B 141       5.408   1.531  28.474  1.00  0.00      B    O  
ATOM    442  H1  HOH B 141       5.595   2.393  27.939  1.00  0.00      B    H  
ATOM    443  H2  HOH B 141       5.410   1.823  29.460  1.00  0.00      B    H  
ATOM    444  O   HOH B 142      28.763  30.423   5.509  1.00  0.00      B    O  
ATOM    445  H1  HOH B 142      28.359  31.200   5.082  1.00  0.00      B    H  
ATOM    446  H2  HOH B 142      29.029  29.854   4.721  1.00  0.00      B    H  
ATOM    447  O   HOH B 143      11.600  12.488  35.641  1.00  0.00      B    O  
ATOM    448  H1  HOH B 143      10.850  11.995  36.052  1.00  0.00      B    H  
ATOM    449  H2  HOH B 143      11.445  12.451  34.628  1.00  0.00      B    H  
ATOM    450  O   HOH B 144      19.363  34.399  16.155  1.00  0.00      B    O  
ATOM    451  H1  HOH B 144      18.548  33.885  16.394  1.00  0.00      B    H  
ATOM    452  H2  HOH B 144      19.243  35.423  16.490  1.00  0.00      B    H  
ATOM    453  O   HOH B 145      36.201  28.557  26.161  1.00  0.00      B    O  
ATOM    454  H1  HOH B 145      35.208  28.861  26.274  1.00  0.00      B    H  
ATOM    455  H2  HOH B 145      36.421  28.764  25.197  1.00  0.00      B    H  
ATOM    456  O   HOH B 146      33.005  12.765  12.763  1.00  0.00      B    O  
ATOM    457  H1  HOH B 146      33.386  12.424  13.629  1.00  0.00      B    H  
ATOM    458  H2  HOH B 146      33.685  13.523  12.473  1.00  0.00      B    H  
ATOM    459  O   HOH B 147      11.380  32.848  14.751  1.00  0.00      B    O  
ATOM    460  H1  HOH B 147      10.844  33.181  13.926  1.00  0.00      B    H  
ATOM    461  H2  HOH B 147      12.352  33.136  14.695  1.00  0.00      B    H  
ATOM    462  O   HOH B 148      23.281  23.737   9.827  1.00  0.00      B    O  
ATOM    463  H1  HOH B 148      23.768  23.837   8.935  1.00  0.00      B    H  
ATOM    464  H2  HOH B 148      23.201  22.676  10.025  1.00  0.00      B    H  
ATOM    465  O   HOH B 149      30.979  18.339  25.158  1.00  0.00      B    O  
ATOM    466  H1  HOH B 149      30.932  19.231  24.622  1.00  0.00      B    H  
ATOM    467  H2  HOH B 149      30.669  17.614  24.454  1.00  0.00      B    H  
ATOM    468  O   HOH B 150       5.874  23.485  11.345  1.00  0.00      B    O  
ATOM    469  H1  HOH B 150       5.321  23.970  12.075  1.00  0.00      B    H  
ATOM    470  H2  HOH B 150       5.942  24.159  10.568  1.00  0.00      B    H  
ATOM    471  O   HOH B 151      20.213  14.353  27.345  1.00  0.00      B    O  
ATOM    472  H1  HOH B 151      21.055  13.780  27.524  1.00  0.00      B    H  
ATOM    473  H2  HOH B 151      20.443  15.349  27.286  1.00  0.00      B    H  
ATOM    474  O   HOH B 152       7.458  17.185  13.164  1.00  0.00      B    O  
ATOM    475  H1  HOH B 152       7.478  18.079  12.701  1.00  0.00      B    H  
ATOM    476  H2  HOH B 152       8.177  17.243  13.838  1.00  0.00      B    H  
ATOM    477  O   HOH B 153      18.755  16.164  17.140  1.00  0.00      B    O  
ATOM    478  H1  HOH B 153      17.908  16.366  16.619  1.00  0.00      B    H  
ATOM    479  H2  HOH B 153      18.483  15.374  17.775  1.00  0.00      B    H  
ATOM    480  O   HOH B 154      30.715  38.167  23.776  1.00  0.00      B    O  
ATOM    481  H1  HOH B 154      31.570  37.519  23.769  1.00  0.00      B    H  
ATOM    482  H2  HOH B 154      30.898  38.934  24.459  1.00  0.00      B    H  
ATOM    483  O   HOH B 155      17.743  13.858  33.463  1.00  0.00      B    O  
ATOM    484  H1  HOH B 155      17.279  13.427  32.643  1.00  0.00      B    H  
ATOM    485  H2  HOH B 155      18.599  14.360  33.194  1.00  0.00      B    H  
ATOM    486  O   HOH B 156      34.829  10.769  37.090  1.00  0.00      B    O  
ATOM    487  H1  HOH B 156      34.400  11.059  36.227  1.00  0.00      B    H  
ATOM    488  H2  HOH B 156      35.073   9.793  36.963  1.00  0.00      B    H  
ATOM    489  O   HOH B 157      32.771  26.270  31.989  1.00  0.00      B    O  
ATOM    490  H1  HOH B 157      32.175  26.350  32.838  1.00  0.00      B    H  
ATOM    491  H2  HOH B 157      33.693  25.893  32.160  1.00  0.00      B    H  
ATOM    492  O   HOH B 158      13.950   2.623  35.280  1.00  0.00      B    O  
ATOM    493  H1  HOH B 158      14.866   2.556  35.676  1.00  0.00      B    H  
ATOM    494  H2  HOH B 158      14.107   2.987  34.381  1.00  0.00      B    H  
ATOM    495  O   HOH B 159      37.916  17.869  25.969  1.00  0.00      B    O  
ATOM    496  H1  HOH B 159      37.623  18.524  26.714  1.00  0.00      B    H  
ATOM    497  H2  HOH B 159      38.892  18.135  25.730  1.00  0.00      B    H  
ATOM    498  O   HOH B 160      18.862   6.165  19.415  1.00  0.00      B    O  
ATOM    499  H1  HOH B 160      19.367   6.309  18.548  1.00  0.00      B    H  
ATOM    500  H2  HOH B 160      19.066   6.973  20.048  1.00  0.00      B    H  
ATOM    501  O   HOH B 161      17.667  16.845  12.557  1.00  0.00      B    O  
ATOM    502  H1  HOH B 161      18.499  17.207  12.064  1.00  0.00      B    H  
ATOM    503  H2  HOH B 161      16.990  17.593  12.718  1.00  0.00      B    H  
ATOM    504  O   HOH B 162      35.883  27.748  18.610  1.00  0.00      B    O  
ATOM    505  H1  HOH B 162      36.005  28.382  17.820  1.00  0.00      B    H  
ATOM    506  H2  HOH B 162      34.930  27.452  18.690  1.00  0.00      B    H  
ATOM    507  O   HOH B 163      20.765  23.839  16.357  1.00  0.00      B    O  
ATOM    508  H1  HOH B 163      20.124  23.721  17.109  1.00  0.00      B    H  
ATOM    509  H2  HOH B 163      20.242  24.194  15.554  1.00  0.00      B    H  
ATOM    510  O   HOH B 164       4.759   3.505  36.072  1.00  0.00      B    O  
ATOM    511  H1  HOH B 164       3.780   3.614  36.285  1.00  0.00      B    H  
ATOM    512  H2  HOH B 164       4.888   3.796  35.116  1.00  0.00      B    H  
ATOM    513  O   HOH B 165      37.646  23.756  29.418  1.00  0.00      B    O  
ATOM    514  H1  HOH B 165      36.706  23.873  29.069  1.00  0.00      B    H  
ATOM    515  H2  HOH B 165      37.834  24.256  30.257  1.00  0.00      B    H  
ATOM    516  O   HOH B 166      28.706  35.526   7.093  1.00  0.00      B    O  
ATOM    517  H1  HOH B 166      29.240  36.246   6.592  1.00  0.00      B    H  
ATOM    518  H2  HOH B 166      29.372  35.047   7.737  1.00  0.00      B    H  
ATOM    519  O   HOH B 167      17.993  22.488   2.653  1.00  0.00      B    O  
ATOM    520  H1  HOH B 167      17.724  23.433   2.918  1.00  0.00      B    H  
ATOM    521  H2  HOH B 167      17.249  22.150   2.016  1.00  0.00      B    H  
ATOM    522  O   HOH B 168      35.355  37.402  36.815  1.00  0.00      B    O  
ATOM    523  H1  HOH B 168      35.827  37.934  37.552  1.00  0.00      B    H  
ATOM    524  H2  HOH B 168      34.652  36.856  37.299  1.00  0.00      B    H  
ATOM    525  O   HOH B 169       0.348  31.271  34.357  1.00  0.00      B    O  
ATOM    526  H1  HOH B 169      -0.042  32.216  34.317  1.00  0.00      B    H  
ATOM    527  H2  HOH B 169       1.232  31.303  33.893  1.00  0.00      B    H  
ATOM    528  O   HOH B 170      36.932  26.945   9.029  1.00  0.00      B    O  
ATOM    529  H1  HOH B 170      37.880  27.309   9.224  1.00  0.00      B    H  
ATOM    530  H2  HOH B 170      36.858  26.119   9.569  1.00  0.00      B    H  
ATOM    531  O   HOH B 171       6.695  30.515  11.311  1.00  0.00      B    O  
ATOM    532  H1  HOH B 171       6.594  29.679  11.811  1.00  0.00      B    H  
ATOM    533  H2  HOH B 171       7.603  30.837  11.313  1.00  0.00      B    H  
ATOM    534  O   HOH B 172      35.672   9.271   1.074  1.00  0.00      B    O  
ATOM    535  H1  HOH B 172      35.577  10.232   1.399  1.00  0.00      B    H  
ATOM    536  H2  HOH B 172      34.781   8.864   1.217  1.00  0.00      B    H  
ATOM    537  O   HOH B 173       6.473   0.630   6.474  1.00  0.00      B    O  
ATOM    538  H1  HOH B 173       6.408   0.359   5.469  1.00  0.00      B    H  
ATOM    539  H2  HOH B 173       7.353   0.320   6.836  1.00  0.00      B    H  
ATOM    540  O   HOH B 174       5.864  14.024   1.371  1.00  0.00      B    O  
ATOM    541  H1  HOH B 174       6.609  13.464   1.676  1.00  0.00      B    H  
ATOM    542  H2  HOH B 174       5.132  13.944   2.115  1.00  0.00      B    H  
ATOM    543  O   HOH B 175      32.427  28.051   9.093  1.00  0.00      B    O  
ATOM    544  H1  HOH B 175      31.813  27.468   8.481  1.00  0.00      B    H  
ATOM    545  H2  HOH B 175      33.009  27.384   9.622  1.00  0.00      B    H  
ATOM    546  O   HOH B 176       8.350   4.252  15.634  1.00  0.00      B    O  
ATOM    547  H1  HOH B 176       9.152   4.810  15.321  1.00  0.00      B    H  
ATOM    548  H2  HOH B 176       8.401   4.201  16.671  1.00  0.00      B    H  
ATOM    549  O   HOH B 177      18.121  35.179  22.648  1.00  0.00      B    O  
ATOM    550  H1  HOH B 177      17.924  35.629  23.524  1.00  0.00      B    H  
ATOM    551  H2  HOH B 177      17.730  34.210  22.652  1.00  0.00      B    H  
ATOM    552  O   HOH B 178      33.335  17.768  19.493  1.00  0.00      B    O  
ATOM    553  H1  HOH B 178      33.643  18.696  19.189  1.00  0.00      B    H  
ATOM    554  H2  HOH B 178      34.045  17.396  20.124  1.00  0.00      B    H  
ATOM    555  O   HOH B 179      34.745  24.238  19.511  1.00  0.00      B    O  
ATOM    556  H1  HOH B 179      34.567  25.084  19.971  1.00  0.00      B    H  
ATOM    557  H2  HOH B 179      33.839  23.834  19.341  1.00  0.00      B    H  
ATOM    558  O   HOH B 180      28.758  27.326  26.767  1.00  0.00      B    O  
ATOM    559  H1  HOH B 180      28.290  26.661  27.415  1.00  0.00      B    H  
ATOM    560  H2  HOH B 180      29.032  26.931  25.804  1.00  0.00      B    H  
ATOM    561  O   HOH B 181       5.140  17.127  27.038  1.00  0.00      B    O  
ATOM    562  H1  HOH B 181       4.879  17.271  26.052  1.00  0.00      B    H  
ATOM    563  H2  HOH B 181       5.505  18.000  27.366  1.00  0.00      B    H  
ATOM    564  O   HOH B 182      28.609  23.030   2.353  1.00  0.00      B    O  
ATOM    565  H1  HOH B 182      29.282  23.706   2.726  1.00  0.00      B    H  
ATOM    566  H2  HOH B 182      27.767  23.510   2.078  1.00  0.00      B    H  
ATOM    567  O   HOH B 183       2.285   4.239  15.114  1.00  0.00      B    O  
ATOM    568  H1  HOH B 183       1.361   3.722  15.303  1.00  0.00      B    H  
ATOM    569  H2  HOH B 183       2.392   4.903  15.871  1.00  0.00      B    H  
ATOM    570  O   HOH B 184      36.486  16.864  15.371  1.00  0.00      B    O  
ATOM    571  H1  HOH B 184      35.502  16.816  15.646  1.00  0.00      B    H  
ATOM    572  H2  HOH B 184      36.589  17.813  15.020  1.00  0.00      B    H  
ATOM    573  O   HOH B 185       7.815   7.349  31.796  1.00  0.00      B    O  
ATOM    574  H1  HOH B 185       6.875   7.763  31.785  1.00  0.00      B    H  
ATOM    575  H2  HOH B 185       7.705   6.326  31.650  1.00  0.00      B    H  
ATOM    576  O   HOH B 186      27.802  36.344  31.502  1.00  0.00      B    O  
ATOM    577  H1  HOH B 186      27.576  35.849  32.359  1.00  0.00      B    H  
ATOM    578  H2  HOH B 186      28.632  35.969  31.092  1.00  0.00      B    H  
ATOM    579  O   HOH B 187      16.823  16.045  14.989  1.00  0.00      B    O  
ATOM    580  H1  HOH B 187      17.147  16.298  14.068  1.00  0.00      B    H  
ATOM    581  H2  HOH B 187      16.993  15.007  15.003  1.00  0.00      B    H  
ATOM    582  O   HOH B 188      33.708   6.621  16.498  1.00  0.00      B    O  
ATOM    583  H1  HOH B 188      33.502   7.428  15.973  1.00  0.00      B    H  
ATOM    584  H2  HOH B 188      34.036   5.867  15.838  1.00  0.00      B    H  
ATOM    585  O   HOH B 189       7.449   4.466  24.011  1.00  0.00      B    O  
ATOM    586  H1  HOH B 189       7.953   4.701  23.228  1.00  0.00      B    H  
ATOM    587  H2  HOH B 189       7.993   4.448  24.812  1.00  0.00      B    H  
ATOM    588  O   HOH B 190      22.386  37.619  21.652  1.00  0.00      B    O  
ATOM    589  H1  HOH B 190      21.941  37.864  22.517  1.00  0.00      B    H  
ATOM    590  H2  HOH B 190      23.334  38.020  21.632  1.00  0.00      B    H  
ATOM    591  O   HOH B 191      32.745  30.206  20.986  1.00  0.00      B    O  
ATOM    592  H1  HOH B 191      33.729  29.992  20.849  1.00  0.00      B    H  
ATOM    593  H2  HOH B 191      32.623  30.343  21.977  1.00  0.00      B    H  
ATOM    594  O   HOH B 192      24.921  18.485  14.518  1.00  0.00      B    O  
ATOM    595  H1  HOH B 192      25.075  17.611  15.058  1.00  0.00      B    H  
ATOM    596  H2  HOH B 192      25.775  18.995  14.495  1.00  0.00      B    H  
ATOM    597  O   HOH B 193       3.729  27.970  11.565  1.00  0.00      B    O  
ATOM    598  H1  HOH B 193       4.416  28.137  12.264  1.00  0.00      B    H  
ATOM    599  H2  HOH B 193       2.974  27.416  11.899  1.00  0.00      B    H  
ATOM    600  O   HOH B 194      26.198  37.905  29.930  1.00  0.00      B    O  
ATOM    601  H1  HOH B 194      26.662  37.254  30.642  1.00  0.00      B    H  
ATOM    602  H2  HOH B 194      25.675  37.294  29.168  1.00  0.00      B    H  
ATOM    603  O   HOH B 195       3.297  25.488  15.552  1.00  0.00      B    O  
ATOM    604  H1  HOH B 195       2.971  26.251  16.134  1.00  0.00      B    H  
ATOM    605  H2  HOH B 195       2.706  24.706  15.778  1.00  0.00      B    H  
ATOM    606  O   HOH B 196      36.904  30.881   8.082  1.00  0.00      B    O  
ATOM    607  H1  HOH B 196      37.449  30.586   7.308  1.00  0.00      B    H  
ATOM    608  H2  HOH B 196      36.309  30.092   8.404  1.00  0.00      B    H  
ATOM    609  O   HOH B 197      18.387  34.204  32.705  1.00  0.00      B    O  
ATOM    610  H1  HOH B 197      18.778  33.952  31.772  1.00  0.00      B    H  
ATOM    611  H2  HOH B 197      17.883  35.051  32.577  1.00  0.00      B    H  
ATOM    612  O   HOH B 198       2.488  10.874  38.829  1.00  0.00      B    O  
ATOM    613  H1  HOH B 198       3.394  10.522  39.019  1.00  0.00      B    H  
ATOM    614  H2  HOH B 198       1.911  10.034  38.651  1.00  0.00      B    H  
ATOM    615  O   HOH B 199      30.284  19.299  27.661  1.00  0.00      B    O  
ATOM    616  H1  HOH B 199      29.460  19.846  27.644  1.00  0.00      B    H  
ATOM    617  H2  HOH B 199      30.495  19.025  26.722  1.00  0.00      B    H  
ATOM    618  O   HOH B 200      21.425   9.138  21.969  1.00  0.00      B    O  
ATOM    619  H1  HOH B 200      22.402   9.025  21.738  1.00  0.00      B    H  
ATOM    620  H2  HOH B 200      21.370   8.910  22.950  1.00  0.00      B    H  
ATOM    621  O   HOH B 201       6.612  21.277  38.211  1.00  0.00      B    O  
ATOM    622  H1  HOH B 201       7.318  21.054  37.536  1.00  0.00      B    H  
ATOM    623  H2  HOH B 201       6.810  22.192  38.652  1.00  0.00      B    H  
ATOM    624  O   HOH B 202       1.758  32.799  29.911  1.00  0.00      B    O  
ATOM    625  H1  HOH B 202       1.067  32.647  29.161  1.00  0.00      B    H  
ATOM    626  H2  HOH B 202       1.180  33.018  30.711  1.00  0.00      B    H  
ATOM    627  O   HOH B 203       2.579  36.802  32.715  1.00  0.00      B    O  
ATOM    628  H1  HOH B 203       3.063  36.095  33.231  1.00  0.00      B    H  
ATOM    629  H2  HOH B 203       2.622  37.675  33.264  1.00  0.00      B    H  
ATOM    630  O   HOH B 204       3.210   2.256  17.992  1.00  0.00      B    O  
ATOM    631  H1  HOH B 204       3.378   1.853  18.874  1.00  0.00      B    H  
ATOM    632  H2  HOH B 204       2.501   2.970  18.164  1.00  0.00      B    H  
ATOM    633  O   HOH B 205      21.116  28.128   3.875  1.00  0.00      B    O  
ATOM    634  H1  HOH B 205      21.993  27.566   3.936  1.00  0.00      B    H  
ATOM    635  H2  HOH B 205      21.381  29.104   3.722  1.00  0.00      B    H  
ATOM    636  O   HOH B 206      37.692   7.215  16.633  1.00  0.00      B    O  
ATOM    637  H1  HOH B 206      38.304   7.380  15.789  1.00  0.00      B    H  
ATOM    638  H2  HOH B 206      37.244   8.107  16.715  1.00  0.00      B    H  
ATOM    639  O   HOH B 207      14.058  27.674  29.575  1.00  0.00      B    O  
ATOM    640  H1  HOH B 207      14.942  27.869  29.181  1.00  0.00      B    H  
ATOM    641  H2  HOH B 207      13.538  28.554  29.542  1.00  0.00      B    H  
ATOM    642  O   HOH B 208      22.314  16.913  16.168  1.00  0.00      B    O  
ATOM    643  H1  HOH B 208      21.677  17.073  15.388  1.00  0.00      B    H  
ATOM    644  H2  HOH B 208      22.711  16.015  16.008  1.00  0.00      B    H  
ATOM    645  O   HOH B 209      33.015  35.096  33.904  1.00  0.00      B    O  
ATOM    646  H1  HOH B 209      32.477  35.860  33.472  1.00  0.00      B    H  
ATOM    647  H2  HOH B 209      33.630  35.565  34.532  1.00  0.00      B    H  
ATOM    648  O   HOH B 210       4.007  36.375  30.436  1.00  0.00      B    O  
ATOM    649  H1  HOH B 210       3.476  36.407  31.317  1.00  0.00      B    H  
ATOM    650  H2  HOH B 210       3.353  36.229  29.649  1.00  0.00      B    H  
ATOM    651  O   HOH B 211      25.185   1.220   1.217  1.00  0.00      B    O  
ATOM    652  H1  HOH B 211      25.432   0.415   1.802  1.00  0.00      B    H  
ATOM    653  H2  HOH B 211      26.126   1.621   0.976  1.00  0.00      B    H  
ATOM    654  O   HOH B 212       2.145  23.243  16.561  1.00  0.00      B    O  
ATOM    655  H1  HOH B 212       1.799  22.301  16.272  1.00  0.00      B    H  
ATOM    656  H2  HOH B 212       3.011  23.084  17.132  1.00  0.00      B    H  
ATOM    657  O   HOH B 213      30.934  36.909  28.059  1.00  0.00      B    O  
ATOM    658  H1  HOH B 213      30.170  37.526  27.910  1.00  0.00      B    H  
ATOM    659  H2  HOH B 213      30.890  36.108  27.442  1.00  0.00      B    H  
ATOM    660  O   HOH B 214       4.013  17.860  10.443  1.00  0.00      B    O  
ATOM    661  H1  HOH B 214       4.141  18.069   9.473  1.00  0.00      B    H  
ATOM    662  H2  HOH B 214       4.103  18.702  11.023  1.00  0.00      B    H  
ATOM    663  O   HOH B 215      31.852  16.212  21.376  1.00  0.00      B    O  
ATOM    664  H1  HOH B 215      32.034  15.220  21.411  1.00  0.00      B    H  
ATOM    665  H2  HOH B 215      32.312  16.634  20.555  1.00  0.00      B    H  
ATOM    666  O   HOH B 216       4.397  32.492  29.555  1.00  0.00      B    O  
ATOM    667  H1  HOH B 216       4.470  31.561  29.318  1.00  0.00      B    H  
ATOM    668  H2  HOH B 216       3.387  32.700  29.552  1.00  0.00      B    H  
ATOM    669  O   HOH B 217      30.441   6.552  25.164  1.00  0.00      B    O  
ATOM    670  H1  HOH B 217      31.145   6.405  25.848  1.00  0.00      B    H  
ATOM    671  H2  HOH B 217      30.763   6.204  24.211  1.00  0.00      B    H  
ATOM    672  O   HOH B 218      23.096  25.964  11.301  1.00  0.00      B    O  
ATOM    673  H1  HOH B 218      23.328  25.159  10.662  1.00  0.00      B    H  
ATOM    674  H2  HOH B 218      22.865  25.571  12.179  1.00  0.00      B    H  
ATOM    675  O   HOH B 219       8.422  20.425  36.488  1.00  0.00      B    O  
ATOM    676  H1  HOH B 219       9.377  20.688  36.411  1.00  0.00      B    H  
ATOM    677  H2  HOH B 219       8.201  19.510  36.058  1.00  0.00      B    H  
ATOM    678  O   HOH B 220       8.293   3.489  38.995  1.00  0.00      B    O  
ATOM    679  H1  HOH B 220       8.513   4.499  38.999  1.00  0.00      B    H  
ATOM    680  H2  HOH B 220       8.541   3.081  38.097  1.00  0.00      B    H  
ATOM    681  O   HOH B 221      11.046  36.803  11.002  1.00  0.00      B    O  
ATOM    682  H1  HOH B 221      11.131  36.556  10.028  1.00  0.00      B    H  
ATOM    683  H2  HOH B 221      11.514  37.735  11.101  1.00  0.00      B    H  
ATOM    684  O   HOH B 222      14.779  18.638  10.357  1.00  0.00      B    O  
ATOM    685  H1  HOH B 222      14.366  19.077   9.515  1.00  0.00      B    H  
ATOM    686  H2  HOH B 222      14.878  17.674  10.153  1.00  0.00      B    H  
ATOM    687  O   HOH B 223      18.264  27.314  33.908  1.00  0.00      B    O  
ATOM    688  H1  HOH B 223      18.251  27.798  33.029  1.00  0.00      B    H  
ATOM    689  H2  HOH B 223      18.715  26.429  33.701  1.00  0.00      B    H  
ATOM    690  O   HOH B 224      24.361  35.716   4.214  1.00  0.00      B    O  
ATOM    691  H1  HOH B 224      23.460  35.281   4.170  1.00  0.00      B    H  
ATOM    692  H2  HOH B 224      24.836  35.388   5.098  1.00  0.00      B    H  
ATOM    693  O   HOH B 225       1.452  32.063  15.067  1.00  0.00      B    O  
ATOM    694  H1  HOH B 225       1.223  32.502  15.906  1.00  0.00      B    H  
ATOM    695  H2  HOH B 225       1.258  32.721  14.315  1.00  0.00      B    H  
ATOM    696  O   HOH B 226      13.001  10.339   8.085  1.00  0.00      B    O  
ATOM    697  H1  HOH B 226      12.115  10.221   8.621  1.00  0.00      B    H  
ATOM    698  H2  HOH B 226      12.853   9.923   7.121  1.00  0.00      B    H  
ATOM    699  O   HOH B 227       7.908  37.300  38.466  1.00  0.00      B    O  
ATOM    700  H1  HOH B 227       7.990  36.321  38.502  1.00  0.00      B    H  
ATOM    701  H2  HOH B 227       8.605  37.700  37.799  1.00  0.00      B    H  
ATOM    702  O   HOH B 228      21.373  33.065  15.490  1.00  0.00      B    O  
ATOM    703  H1  HOH B 228      21.108  32.281  14.890  1.00  0.00      B    H  
ATOM    704  H2  HOH B 228      20.554  33.711  15.626  1.00  0.00      B    H  
ATOM    705  O   HOH B 229      28.706  37.655  16.380  1.00  0.00      B    O  
ATOM    706  H1  HOH B 229      29.173  37.551  17.303  1.00  0.00      B    H  
ATOM    707  H2  HOH B 229      28.605  36.692  16.027  1.00  0.00      B    H  
ATOM    708  O   HOH B 230      15.363  26.281  17.369  1.00  0.00      B    O  
ATOM    709  H1  HOH B 230      16.019  27.033  17.597  1.00  0.00      B    H  
ATOM    710  H2  HOH B 230      14.554  26.551  17.937  1.00  0.00      B    H  
ATOM    711  O   HOH B 231      25.522  18.255   1.297  1.00  0.00      B    O  
ATOM    712  H1  HOH B 231      26.433  18.697   1.525  1.00  0.00      B    H  
ATOM    713  H2  HOH B 231      25.004  18.937   0.821  1.00  0.00      B    H  
ATOM    714  O   HOH B 232      37.245  24.234  20.990  1.00  0.00      B    O  
ATOM    715  H1  HOH B 232      37.663  23.348  20.701  1.00  0.00      B    H  
ATOM    716  H2  HOH B 232      36.352  24.275  20.514  1.00  0.00      B    H  
ATOM    717  O   HOH B 233      22.110  16.048  35.204  1.00  0.00      B    O  
ATOM    718  H1  HOH B 233      21.950  17.039  35.249  1.00  0.00      B    H  
ATOM    719  H2  HOH B 233      21.339  15.608  35.763  1.00  0.00      B    H  
ATOM    720  O   HOH B 234      23.244   0.825  12.057  1.00  0.00      B    O  
ATOM    721  H1  HOH B 234      22.257   0.704  12.166  1.00  0.00      B    H  
ATOM    722  H2  HOH B 234      23.692   0.083  12.660  1.00  0.00      B    H  
ATOM    723  O   HOH B 235      16.133   3.289   3.807  1.00  0.00      B    O  
ATOM    724  H1  HOH B 235      15.494   3.169   2.980  1.00  0.00      B    H  
ATOM    725  H2  HOH B 235      15.771   2.589   4.501  1.00  0.00      B    H  
ATOM    726  O   HOH B 236      13.377   2.828  23.444  1.00  0.00      B    O  
ATOM    727  H1  HOH B 236      13.125   3.414  22.622  1.00  0.00      B    H  
ATOM    728  H2  HOH B 236      14.192   3.296  23.971  1.00  0.00      B    H  
ATOM    729  O   HOH B 237       6.625  30.565  31.908  1.00  0.00      B    O  
ATOM    730  H1  HOH B 237       7.533  30.860  31.510  1.00  0.00      B    H  
ATOM    731  H2  HOH B 237       5.998  31.390  31.969  1.00  0.00      B    H  
ATOM    732  O   HOH B 238      38.623   6.357  31.502  1.00  0.00      B    O  
ATOM    733  H1  HOH B 238      39.031   6.943  32.237  1.00  0.00      B    H  
ATOM    734  H2  HOH B 238      37.706   6.068  31.814  1.00  0.00      B    H  
ATOM    735  O   HOH B 239       1.558  15.198  23.651  1.00  0.00      B    O  
ATOM    736  H1  HOH B 239       2.549  14.964  23.662  1.00  0.00      B    H  
ATOM    737  H2  HOH B 239       1.146  15.038  24.579  1.00  0.00      B    H  
ATOM    738  O   HOH B 240       5.656  36.796  23.643  1.00  0.00      B    O  
ATOM    739  H1  HOH B 240       4.729  36.481  23.489  1.00  0.00      B    H  
ATOM    740  H2  HOH B 240       5.704  37.064  24.625  1.00  0.00      B    H  
ATOM    741  O   HOH B 241      12.062  16.046   8.243  1.00  0.00      B    O  
ATOM    742  H1  HOH B 241      12.517  15.852   9.146  1.00  0.00      B    H  
ATOM    743  H2  HOH B 241      12.550  16.717   7.685  1.00  0.00      B    H  
ATOM    744  O   HOH B 242      21.433   3.908   9.724  1.00  0.00      B    O  
ATOM    745  H1  HOH B 242      21.130   3.017   9.462  1.00  0.00      B    H  
ATOM    746  H2  HOH B 242      20.685   4.388  10.283  1.00  0.00      B    H  
ATOM    747  O   HOH B 243       5.537   7.889  29.378  1.00  0.00      B    O  
ATOM    748  H1  HOH B 243       5.226   8.326  30.219  1.00  0.00      B    H  
ATOM    749  H2  HOH B 243       5.608   8.618  28.685  1.00  0.00      B    H  
ATOM    750  O   HOH B 244       1.230  37.626   2.069  1.00  0.00      B    O  
ATOM    751  H1  HOH B 244       1.128  36.650   1.763  1.00  0.00      B    H  
ATOM    752  H2  HOH B 244       0.371  38.099   1.860  1.00  0.00      B    H  
ATOM    753  O   HOH B 245       1.227   5.997  22.722  1.00  0.00      B    O  
ATOM    754  H1  HOH B 245       0.826   5.783  21.796  1.00  0.00      B    H  
ATOM    755  H2  HOH B 245       0.804   5.398  23.456  1.00  0.00      B    H  
ATOM    756  O   HOH B 246       5.591   5.939  18.284  1.00  0.00      B    O  
ATOM    757  H1  HOH B 246       5.464   5.589  17.323  1.00  0.00      B    H  
ATOM    758  H2  HOH B 246       4.666   6.279  18.564  1.00  0.00      B    H  
ATOM    759  O   HOH B 247       1.992  20.398  27.390  1.00  0.00      B    O  
ATOM    760  H1  HOH B 247       2.818  20.979  27.392  1.00  0.00      B    H  
ATOM    761  H2  HOH B 247       1.275  20.807  28.015  1.00  0.00      B    H  
ATOM    762  O   HOH B 248      35.866  17.349   1.554  1.00  0.00      B    O  
ATOM    763  H1  HOH B 248      35.117  17.081   2.283  1.00  0.00      B    H  
ATOM    764  H2  HOH B 248      36.719  17.116   2.027  1.00  0.00      B    H  
ATOM    765  O   HOH B 249      17.145   0.224  17.943  1.00  0.00      B    O  
ATOM    766  H1  HOH B 249      17.911   0.777  18.310  1.00  0.00      B    H  
ATOM    767  H2  HOH B 249      17.504  -0.637  17.490  1.00  0.00      B    H  
ATOM    768  O   HOH B 250      13.587   6.547  19.842  1.00  0.00      B    O  
ATOM    769  H1  HOH B 250      13.243   7.134  19.073  1.00  0.00      B    H  
ATOM    770  H2  HOH B 250      14.592   6.751  19.989  1.00  0.00      B    H  
ATOM    771  O   HOH B 251      19.975  19.868  14.516  1.00  0.00      B    O  
ATOM    772  H1  HOH B 251      19.226  20.327  13.911  1.00  0.00      B    H  
ATOM    773  H2  HOH B 251      20.675  20.483  14.892  1.00  0.00      B    H  
ATOM    774  O   HOH B 252       1.069  33.033  23.187  1.00  0.00      B    O  
ATOM    775  H1  HOH B 252       0.384  33.688  22.916  1.00  0.00      B    H  
ATOM    776  H2  HOH B 252       1.746  32.830  22.449  1.00  0.00      B    H  
ATOM    777  O   HOH B 253      16.492  23.113  37.944  1.00  0.00      B    O  
ATOM    778  H1  HOH B 253      15.482  23.264  37.729  1.00  0.00      B    H  
ATOM    779  H2  HOH B 253      16.877  24.062  37.861  1.00  0.00      B    H  
ATOM    780  O   HOH B 254      15.766  12.632   1.170  1.00  0.00      B    O  
ATOM    781  H1  HOH B 254      16.642  12.428   0.703  1.00  0.00      B    H  
ATOM    782  H2  HOH B 254      15.792  12.173   2.122  1.00  0.00      B    H  
ATOM    783  O   HOH B 255       7.304  24.174  32.441  1.00  0.00      B    O  
ATOM    784  H1  HOH B 255       7.035  23.806  33.336  1.00  0.00      B    H  
ATOM    785  H2  HOH B 255       6.619  24.847  32.105  1.00  0.00      B    H  
ATOM    786  O   HOH B 256      20.599  17.988  18.001  1.00  0.00      B    O  
ATOM    787  H1  HOH B 256      21.333  17.777  17.372  1.00  0.00      B    H  
ATOM    788  H2  HOH B 256      19.798  17.338  17.785  1.00  0.00      B    H  
ATOM    789  O   HOH B 257      27.710  17.718   9.658  1.00  0.00      B    O  
ATOM    790  H1  HOH B 257      28.738  17.960   9.705  1.00  0.00      B    H  
ATOM    791  H2  HOH B 257      27.696  16.873   9.132  1.00  0.00      B    H  
ATOM    792  O   HOH B 258      26.357  12.510  38.805  1.00  0.00      B    O  
ATOM    793  H1  HOH B 258      25.603  12.262  38.239  1.00  0.00      B    H  
ATOM    794  H2  HOH B 258      26.986  11.730  38.996  1.00  0.00      B    H  
ATOM    795  O   HOH B 259      23.792  31.048  19.357  1.00  0.00      B    O  
ATOM    796  H1  HOH B 259      23.175  31.769  18.996  1.00  0.00      B    H  
ATOM    797  H2  HOH B 259      24.731  31.120  19.058  1.00  0.00      B    H  
ATOM    798  O   HOH B 260       2.763   3.603   0.253  1.00  0.00      B    O  
ATOM    799  H1  HOH B 260       3.715   3.268   0.189  1.00  0.00      B    H  
ATOM    800  H2  HOH B 260       2.764   4.356   0.943  1.00  0.00      B    H  
ATOM    801  O   HOH B 261       7.469   3.527  36.031  1.00  0.00      B    O  
ATOM    802  H1  HOH B 261       6.497   3.370  36.033  1.00  0.00      B    H  
ATOM    803  H2  HOH B 261       7.564   4.509  35.788  1.00  0.00      B    H  
ATOM    804  O   HOH B 262       3.614   6.255  27.910  1.00  0.00      B    O  
ATOM    805  H1  HOH B 262       2.649   6.047  27.745  1.00  0.00      B    H  
ATOM    806  H2  HOH B 262       3.697   7.136  28.480  1.00  0.00      B    H  
ATOM    807  O   HOH B 263       7.068  33.455   8.361  1.00  0.00      B    O  
ATOM    808  H1  HOH B 263       6.756  32.498   8.214  1.00  0.00      B    H  
ATOM    809  H2  HOH B 263       7.099  33.622   9.386  1.00  0.00      B    H  
ATOM    810  O   HOH B 264      27.084  30.723  28.669  1.00  0.00      B    O  
ATOM    811  H1  HOH B 264      26.638  30.361  27.840  1.00  0.00      B    H  
ATOM    812  H2  HOH B 264      26.442  30.630  29.421  1.00  0.00      B    H  
ATOM    813  O   HOH B 265      25.779   1.252  26.913  1.00  0.00      B    O  
ATOM    814  H1  HOH B 265      26.458   1.235  26.157  1.00  0.00      B    H  
ATOM    815  H2  HOH B 265      25.161   0.443  26.699  1.00  0.00      B    H  
ATOM    816  O   HOH B 266      20.960  35.434  33.121  1.00  0.00      B    O  
ATOM    817  H1  HOH B 266      20.774  36.140  33.814  1.00  0.00      B    H  
ATOM    818  H2  HOH B 266      20.155  34.809  33.215  1.00  0.00      B    H  
ATOM    819  O   HOH B 267       8.340   3.837  18.382  1.00  0.00      B    O  
ATOM    820  H1  HOH B 267       8.222   4.751  18.819  1.00  0.00      B    H  
ATOM    821  H2  HOH B 267       9.353   3.561  18.410  1.00  0.00      B    H  
ATOM    822  O   HOH B 268      33.996   4.853  10.756  1.00  0.00      B    O  
ATOM    823  H1  HOH B 268      33.361   4.696  11.519  1.00  0.00      B    H  
ATOM    824  H2  HOH B 268      34.694   4.065  10.810  1.00  0.00      B    H  
ATOM    825  O   HOH B 269      26.768   7.573  32.037  1.00  0.00      B    O  
ATOM    826  H1  HOH B 269      26.998   8.501  31.727  1.00  0.00      B    H  
ATOM    827  H2  HOH B 269      27.309   6.961  31.503  1.00  0.00      B    H  
ATOM    828  O   HOH B 270      12.547  11.212  26.797  1.00  0.00      B    O  
ATOM    829  H1  HOH B 270      12.558  11.774  27.699  1.00  0.00      B    H  
ATOM    830  H2  HOH B 270      12.868  10.291  27.036  1.00  0.00      B    H  
ATOM    831  O   HOH B 271      36.437   2.786   4.183  1.00  0.00      B    O  
ATOM    832  H1  HOH B 271      37.162   2.222   3.769  1.00  0.00      B    H  
ATOM    833  H2  HOH B 271      36.384   3.573   3.565  1.00  0.00      B    H  
ATOM    834  O   HOH B 272       2.029  21.950  32.986  1.00  0.00      B    O  
ATOM    835  H1  HOH B 272       2.187  20.990  32.955  1.00  0.00      B    H  
ATOM    836  H2  HOH B 272       1.041  22.039  32.988  1.00  0.00      B    H  
ATOM    837  O   HOH B 273       6.373  33.454  17.694  1.00  0.00      B    O  
ATOM    838  H1  HOH B 273       5.670  33.739  17.029  1.00  0.00      B    H  
ATOM    839  H2  HOH B 273       7.263  33.562  17.228  1.00  0.00      B    H  
ATOM    840  O   HOH B 274      35.196  28.881   8.308  1.00  0.00      B    O  
ATOM    841  H1  HOH B 274      35.660  28.001   8.495  1.00  0.00      B    H  
ATOM    842  H2  HOH B 274      34.182  28.705   8.174  1.00  0.00      B    H  
ATOM    843  O   HOH B 275      19.958  14.455   1.349  1.00  0.00      B    O  
ATOM    844  H1  HOH B 275      20.499  13.961   0.666  1.00  0.00      B    H  
ATOM    845  H2  HOH B 275      20.615  15.162   1.774  1.00  0.00      B    H  
ATOM    846  O   HOH B 276       8.289  36.850  11.579  1.00  0.00      B    O  
ATOM    847  H1  HOH B 276       7.627  37.572  11.337  1.00  0.00      B    H  
ATOM    848  H2  HOH B 276       9.251  37.028  11.247  1.00  0.00      B    H  
ATOM    849  O   HOH B 277      22.813  30.567   4.064  1.00  0.00      B    O  
ATOM    850  H1  HOH B 277      23.787  30.358   3.797  1.00  0.00      B    H  
ATOM    851  H2  HOH B 277      22.610  31.513   3.823  1.00  0.00      B    H  
ATOM    852  O   HOH B 278      36.078  31.273  36.732  1.00  0.00      B    O  
ATOM    853  H1  HOH B 278      35.377  30.964  37.415  1.00  0.00      B    H  
ATOM    854  H2  HOH B 278      36.773  31.803  37.204  1.00  0.00      B    H  
ATOM    855  O   HOH B 279       8.780  27.696   6.672  1.00  0.00      B    O  
ATOM    856  H1  HOH B 279       7.828  27.448   6.779  1.00  0.00      B    H  
ATOM    857  H2  HOH B 279       9.148  27.833   7.604  1.00  0.00      B    H  
ATOM    858  O   HOH B 280      30.732  14.395  35.045  1.00  0.00      B    O  
ATOM    859  H1  HOH B 280      30.458  14.356  36.033  1.00  0.00      B    H  
ATOM    860  H2  HOH B 280      29.907  14.781  34.636  1.00  0.00      B    H  
ATOM    861  O   HOH B 281      21.679  25.311   1.201  1.00  0.00      B    O  
ATOM    862  H1  HOH B 281      21.907  24.648   1.916  1.00  0.00      B    H  
ATOM    863  H2  HOH B 281      20.813  25.008   0.719  1.00  0.00      B    H  
ATOM    864  O   HOH B 282      36.054  29.305  16.406  1.00  0.00      B    O  
ATOM    865  H1  HOH B 282      36.355  29.281  15.424  1.00  0.00      B    H  
ATOM    866  H2  HOH B 282      36.623  30.027  16.843  1.00  0.00      B    H  
ATOM    867  O   HOH B 283      27.401  22.811   7.499  1.00  0.00      B    O  
ATOM    868  H1  HOH B 283      27.861  23.717   7.599  1.00  0.00      B    H  
ATOM    869  H2  HOH B 283      27.242  22.399   8.415  1.00  0.00      B    H  
ATOM    870  O   HOH B 284      11.941  19.390   5.554  1.00  0.00      B    O  
ATOM    871  H1  HOH B 284      12.542  19.632   4.803  1.00  0.00      B    H  
ATOM    872  H2  HOH B 284      11.054  19.997   5.521  1.00  0.00      B    H  
ATOM    873  O   HOH B 285      35.436  38.886   3.174  1.00  0.00      B    O  
ATOM    874  H1  HOH B 285      34.691  38.671   2.529  1.00  0.00      B    H  
ATOM    875  H2  HOH B 285      35.163  39.519   3.856  1.00  0.00      B    H  
ATOM    876  O   HOH B 286      24.537  21.023  16.944  1.00  0.00      B    O  
ATOM    877  H1  HOH B 286      24.341  20.006  16.969  1.00  0.00      B    H  
ATOM    878  H2  HOH B 286      25.354  21.254  16.356  1.00  0.00      B    H  
ATOM    879  O   HOH B 287       9.334   1.827  36.942  1.00  0.00      B    O  
ATOM    880  H1  HOH B 287       8.851   2.422  36.232  1.00  0.00      B    H  
ATOM    881  H2  HOH B 287      10.315   2.122  36.979  1.00  0.00      B    H  
ATOM    882  O   HOH B 288      36.875  26.888   3.260  1.00  0.00      B    O  
ATOM    883  H1  HOH B 288      37.460  26.488   4.012  1.00  0.00      B    H  
ATOM    884  H2  HOH B 288      36.153  26.223   2.956  1.00  0.00      B    H  
ATOM    885  O   HOH B 289       5.435  32.602  27.012  1.00  0.00      B    O  
ATOM    886  H1  HOH B 289       5.373  31.690  26.635  1.00  0.00      B    H  
ATOM    887  H2  HOH B 289       4.884  32.686  27.887  1.00  0.00      B    H  
ATOM    888  O   HOH B 290      14.596  -0.104  30.991  1.00  0.00      B    O  
ATOM    889  H1  HOH B 290      13.643   0.257  31.040  1.00  0.00      B    H  
ATOM    890  H2  HOH B 290      15.255   0.414  31.634  1.00  0.00      B    H  
ATOM    891  O   HOH B 291      -0.164   8.297  14.532  1.00  0.00      B    O  
ATOM    892  H1  HOH B 291      -0.119   7.468  13.926  1.00  0.00      B    H  
ATOM    893  H2  HOH B 291       0.611   8.816  14.216  1.00  0.00      B    H  
ATOM    894  O   HOH B 292      28.867  28.426   7.421  1.00  0.00      B    O  
ATOM    895  H1  HOH B 292      28.931  29.139   6.681  1.00  0.00      B    H  
ATOM    896  H2  HOH B 292      28.360  28.812   8.246  1.00  0.00      B    H  
ATOM    897  O   HOH B 293       1.459  35.183   1.023  1.00  0.00      B    O  
ATOM    898  H1  HOH B 293       0.674  34.585   1.157  1.00  0.00      B    H  
ATOM    899  H2  HOH B 293       2.312  34.665   1.211  1.00  0.00      B    H  
ATOM    900  O   HOH B 294       5.592  18.114   2.069  1.00  0.00      B    O  
ATOM    901  H1  HOH B 294       5.088  17.862   2.911  1.00  0.00      B    H  
ATOM    902  H2  HOH B 294       6.475  18.599   2.257  1.00  0.00      B    H  
ATOM    903  O   HOH B 295      22.734  10.023  13.286  1.00  0.00      B    O  
ATOM    904  H1  HOH B 295      23.309   9.602  12.554  1.00  0.00      B    H  
ATOM    905  H2  HOH B 295      21.834  10.211  12.866  1.00  0.00      B    H  
ATOM    906  O   HOH B 296       5.751  18.117  33.548  1.00  0.00      B    O  
ATOM    907  H1  HOH B 296       5.571  18.703  32.732  1.00  0.00      B    H  
ATOM    908  H2  HOH B 296       5.523  17.170  33.335  1.00  0.00      B    H  
ATOM    909  O   HOH B 297      34.968  12.134  22.737  1.00  0.00      B    O  
ATOM    910  H1  HOH B 297      35.073  12.970  22.213  1.00  0.00      B    H  
ATOM    911  H2  HOH B 297      34.144  11.640  22.355  1.00  0.00      B    H  
ATOM    912  O   HOH B 298      14.950  14.936  -0.155  1.00  0.00      B    O  
ATOM    913  H1  HOH B 298      13.897  15.110  -0.168  1.00  0.00      B    H  
ATOM    914  H2  HOH B 298      15.146  14.116   0.387  1.00  0.00      B    H  
ATOM    915  O   HOH B 299      29.254  29.080  10.530  1.00  0.00      B    O  
ATOM    916  H1  HOH B 299      29.104  30.114  10.494  1.00  0.00      B    H  
ATOM    917  H2  HOH B 299      30.122  28.830  11.031  1.00  0.00      B    H  
ATOM    918  O   HOH B 300       1.653  11.596  22.589  1.00  0.00      B    O  
ATOM    919  H1  HOH B 300       1.299  10.714  22.312  1.00  0.00      B    H  
ATOM    920  H2  HOH B 300       0.935  12.165  23.010  1.00  0.00      B    H  
ATOM    921  O   HOH B 301      36.003  24.238   2.077  1.00  0.00      B    O  
ATOM    922  H1  HOH B 301      35.755  23.347   2.491  1.00  0.00      B    H  
ATOM    923  H2  HOH B 301      36.958  24.106   1.721  1.00  0.00      B    H  
ATOM    924  O   HOH B 302       5.884   5.458  30.663  1.00  0.00      B    O  
ATOM    925  H1  HOH B 302       5.511   6.300  30.309  1.00  0.00      B    H  
ATOM    926  H2  HOH B 302       6.669   5.228  30.009  1.00  0.00      B    H  
ATOM    927  O   HOH B 303      21.208   3.663  34.663  1.00  0.00      B    O  
ATOM    928  H1  HOH B 303      21.168   3.409  33.680  1.00  0.00      B    H  
ATOM    929  H2  HOH B 303      20.930   2.882  35.258  1.00  0.00      B    H  
ATOM    930  O   HOH B 304      12.526  12.540  24.428  1.00  0.00      B    O  
ATOM    931  H1  HOH B 304      12.669  11.973  25.295  1.00  0.00      B    H  
ATOM    932  H2  HOH B 304      11.637  12.947  24.402  1.00  0.00      B    H  
ATOM    933  O   HOH B 305      39.151  26.383  15.483  1.00  0.00      B    O  
ATOM    934  H1  HOH B 305      39.005  26.724  16.380  1.00  0.00      B    H  
ATOM    935  H2  HOH B 305      38.750  25.435  15.373  1.00  0.00      B    H  
ATOM    936  O   HOH B 306      31.559  16.748  14.492  1.00  0.00      B    O  
ATOM    937  H1  HOH B 306      31.168  16.153  15.182  1.00  0.00      B    H  
ATOM    938  H2  HOH B 306      30.910  17.425  14.128  1.00  0.00      B    H  
ATOM    939  O   HOH B 307      34.542  20.376  37.679  1.00  0.00      B    O  
ATOM    940  H1  HOH B 307      34.721  19.374  37.851  1.00  0.00      B    H  
ATOM    941  H2  HOH B 307      34.835  20.538  36.729  1.00  0.00      B    H  
ATOM    942  O   HOH B 308       5.226  12.297  14.771  1.00  0.00      B    O  
ATOM    943  H1  HOH B 308       4.703  12.031  15.629  1.00  0.00      B    H  
ATOM    944  H2  HOH B 308       5.753  11.488  14.423  1.00  0.00      B    H  
ATOM    945  O   HOH B 309      33.680  37.436   1.440  1.00  0.00      B    O  
ATOM    946  H1  HOH B 309      33.894  36.917   0.589  1.00  0.00      B    H  
ATOM    947  H2  HOH B 309      33.261  38.352   1.217  1.00  0.00      B    H  
ATOM    948  O   HOH B 310      26.990  35.844  26.964  1.00  0.00      B    O  
ATOM    949  H1  HOH B 310      27.771  35.261  27.314  1.00  0.00      B    H  
ATOM    950  H2  HOH B 310      27.181  36.826  27.216  1.00  0.00      B    H  
ATOM    951  O   HOH B 311      20.847   2.375  38.484  1.00  0.00      B    O  
ATOM    952  H1  HOH B 311      21.823   2.378  38.421  1.00  0.00      B    H  
ATOM    953  H2  HOH B 311      20.546   1.925  37.650  1.00  0.00      B    H  
ATOM    954  O   HOH B 312       3.412   3.188   4.813  1.00  0.00      B    O  
ATOM    955  H1  HOH B 312       4.074   2.968   4.087  1.00  0.00      B    H  
ATOM    956  H2  HOH B 312       3.384   2.357   5.389  1.00  0.00      B    H  
ATOM    957  O   HOH B 313      11.463  14.109   5.479  1.00  0.00      B    O  
ATOM    958  H1  HOH B 313      11.553  15.060   5.741  1.00  0.00      B    H  
ATOM    959  H2  HOH B 313      10.919  13.660   6.250  1.00  0.00      B    H  
ATOM    960  O   HOH B 314       6.992  14.201  15.332  1.00  0.00      B    O  
ATOM    961  H1  HOH B 314       6.768  14.317  16.331  1.00  0.00      B    H  
ATOM    962  H2  HOH B 314       6.353  13.436  15.022  1.00  0.00      B    H  
ATOM    963  O   HOH B 315      15.624  12.225  12.833  1.00  0.00      B    O  
ATOM    964  H1  HOH B 315      15.082  11.391  13.172  1.00  0.00      B    H  
ATOM    965  H2  HOH B 315      15.905  12.028  11.872  1.00  0.00      B    H  
ATOM    966  O   HOH B 316       6.920  37.786  28.873  1.00  0.00      B    O  
ATOM    967  H1  HOH B 316       6.319  38.574  29.124  1.00  0.00      B    H  
ATOM    968  H2  HOH B 316       6.700  36.954  29.388  1.00  0.00      B    H  
ATOM    969  O   HOH B 317      24.581  38.024  13.626  1.00  0.00      B    O  
ATOM    970  H1  HOH B 317      24.541  37.007  13.478  1.00  0.00      B    H  
ATOM    971  H2  HOH B 317      24.513  38.046  14.635  1.00  0.00      B    H  
ATOM    972  O   HOH B 318      35.209  37.971  20.892  1.00  0.00      B    O  
ATOM    973  H1  HOH B 318      35.150  37.284  21.647  1.00  0.00      B    H  
ATOM    974  H2  HOH B 318      36.133  38.315  20.771  1.00  0.00      B    H  
ATOM    975  O   HOH B 319       0.341  24.264  18.320  1.00  0.00      B    O  
ATOM    976  H1  HOH B 319      -0.516  23.737  18.121  1.00  0.00      B    H  
ATOM    977  H2  HOH B 319       1.008  24.013  17.577  1.00  0.00      B    H  
ATOM    978  O   HOH B 320       4.536  11.355  33.643  1.00  0.00      B    O  
ATOM    979  H1  HOH B 320       4.704  12.101  33.031  1.00  0.00      B    H  
ATOM    980  H2  HOH B 320       4.592  11.699  34.536  1.00  0.00      B    H  
ATOM    981  O   HOH B 321       7.619  33.913  28.586  1.00  0.00      B    O  
ATOM    982  H1  HOH B 321       6.877  33.426  28.166  1.00  0.00      B    H  
ATOM    983  H2  HOH B 321       7.175  34.497  29.361  1.00  0.00      B    H  
ATOM    984  O   HOH B 322       9.196  25.242  30.720  1.00  0.00      B    O  
ATOM    985  H1  HOH B 322       8.703  24.791  31.498  1.00  0.00      B    H  
ATOM    986  H2  HOH B 322       8.531  25.500  30.032  1.00  0.00      B    H  
ATOM    987  O   HOH B 323      12.103  14.440  15.836  1.00  0.00      B    O  
ATOM    988  H1  HOH B 323      12.250  13.419  15.854  1.00  0.00      B    H  
ATOM    989  H2  HOH B 323      12.957  14.952  15.616  1.00  0.00      B    H  
ATOM    990  O   HOH B 324      23.141   6.201  10.877  1.00  0.00      B    O  
ATOM    991  H1  HOH B 324      23.056   5.282  11.248  1.00  0.00      B    H  
ATOM    992  H2  HOH B 324      22.818   6.269   9.976  1.00  0.00      B    H  
ATOM    993  O   HOH B 325      24.879  15.533   2.615  1.00  0.00      B    O  
ATOM    994  H1  HOH B 325      23.925  15.348   2.397  1.00  0.00      B    H  
ATOM    995  H2  HOH B 325      25.098  16.435   2.292  1.00  0.00      B    H  
ATOM    996  O   HOH B 326      27.717   4.307  23.502  1.00  0.00      B    O  
ATOM    997  H1  HOH B 326      27.675   4.483  22.493  1.00  0.00      B    H  
ATOM    998  H2  HOH B 326      27.675   5.219  24.024  1.00  0.00      B    H  
ATOM    999  O   HOH B 327      11.492  23.482  23.928  1.00  0.00      B    O  
ATOM   1000  H1  HOH B 327      11.055  22.753  24.514  1.00  0.00      B    H  
ATOM   1001  H2  HOH B 327      12.334  23.104  23.502  1.00  0.00      B    H  
ATOM   1002  O   HOH B 328       6.905  25.956  29.259  1.00  0.00      B    O  
ATOM   1003  H1  HOH B 328       5.951  25.888  28.956  1.00  0.00      B    H  
ATOM   1004  H2  HOH B 328       6.999  26.765  29.875  1.00  0.00      B    H  
ATOM   1005  O   HOH B 329      33.010   4.073   7.003  1.00  0.00      B    O  
ATOM   1006  H1  HOH B 329      33.786   3.713   7.481  1.00  0.00      B    H  
ATOM   1007  H2  HOH B 329      33.375   4.746   6.326  1.00  0.00      B    H  
ATOM   1008  O   HOH B 330      29.000   0.839   2.167  1.00  0.00      B    O  
ATOM   1009  H1  HOH B 330      29.691   0.171   1.732  1.00  0.00      B    H  
ATOM   1010  H2  HOH B 330      28.582   0.315   2.895  1.00  0.00      B    H  
ATOM   1011  O   HOH B 331       4.033  34.783  33.898  1.00  0.00      B    O  
ATOM   1012  H1  HOH B 331       4.839  34.236  34.213  1.00  0.00      B    H  
ATOM   1013  H2  HOH B 331       3.177  34.424  34.319  1.00  0.00      B    H  
ATOM   1014  O   HOH B 332      14.328  31.112  11.885  1.00  0.00      B    O  
ATOM   1015  H1  HOH B 332      13.675  30.750  11.227  1.00  0.00      B    H  
ATOM   1016  H2  HOH B 332      14.935  30.316  12.168  1.00  0.00      B    H  
ATOM   1017  O   HOH B 333       2.847   0.801   6.291  1.00  0.00      B    O  
ATOM   1018  H1  HOH B 333       3.534   0.426   6.939  1.00  0.00      B    H  
ATOM   1019  H2  HOH B 333       2.725   0.099   5.540  1.00  0.00      B    H  
ATOM   1020  O   HOH B 334      10.926  27.167  21.194  1.00  0.00      B    O  
ATOM   1021  H1  HOH B 334      10.640  28.161  21.477  1.00  0.00      B    H  
ATOM   1022  H2  HOH B 334      10.087  26.604  21.140  1.00  0.00      B    H  
ATOM   1023  O   HOH B 335      29.085   8.385  14.386  1.00  0.00      B    O  
ATOM   1024  H1  HOH B 335      28.128   8.290  14.766  1.00  0.00      B    H  
ATOM   1025  H2  HOH B 335      29.081   8.044  13.421  1.00  0.00      B    H  
ATOM   1026  O   HOH B 336       6.722  14.214  28.623  1.00  0.00      B    O  
ATOM   1027  H1  HOH B 336       6.195  14.042  27.751  1.00  0.00      B    H  
ATOM   1028  H2  HOH B 336       6.424  15.132  29.068  1.00  0.00      B    H  
ATOM   1029  O   HOH B 337      28.892  20.106   4.050  1.00  0.00      B    O  
ATOM   1030  H1  HOH B 337      29.621  20.745   3.669  1.00  0.00      B    H  
ATOM   1031  H2  HOH B 337      28.888  20.113   5.017  1.00  0.00      B    H  
ATOM   1032  O   HOH B 338      21.483  34.773   2.507  1.00  0.00      B    O  
ATOM   1033  H1  HOH B 338      20.681  34.308   2.015  1.00  0.00      B    H  
ATOM   1034  H2  HOH B 338      21.699  35.628   1.993  1.00  0.00      B    H  
ATOM   1035  O   HOH B 339      21.967  27.615   7.500  1.00  0.00      B    O  
ATOM   1036  H1  HOH B 339      22.562  26.875   7.115  1.00  0.00      B    H  
ATOM   1037  H2  HOH B 339      21.203  27.206   7.954  1.00  0.00      B    H  
ATOM   1038  O   HOH B 340      23.137  13.955  11.814  1.00  0.00      B    O  
ATOM   1039  H1  HOH B 340      23.043  13.592  10.864  1.00  0.00      B    H  
ATOM   1040  H2  HOH B 340      22.255  14.353  12.126  1.00  0.00      B    H  
ATOM   1041  O   HOH B 341       6.349  14.223  20.581  1.00  0.00      B    O  
ATOM   1042  H1  HOH B 341       5.865  14.970  21.091  1.00  0.00      B    H  
ATOM   1043  H2  HOH B 341       6.303  13.422  21.221  1.00  0.00      B    H  
ATOM   1044  O   HOH B 342      12.880   1.222  14.230  1.00  0.00      B    O  
ATOM   1045  H1  HOH B 342      13.024   0.242  14.655  1.00  0.00      B    H  
ATOM   1046  H2  HOH B 342      13.129   1.842  14.967  1.00  0.00      B    H  
ATOM   1047  O   HOH B 343      13.661  17.746  23.422  1.00  0.00      B    O  
ATOM   1048  H1  HOH B 343      12.836  17.284  23.127  1.00  0.00      B    H  
ATOM   1049  H2  HOH B 343      13.780  17.432  24.416  1.00  0.00      B    H  
ATOM   1050  O   HOH B 344      13.995  11.529  38.225  1.00  0.00      B    O  
ATOM   1051  H1  HOH B 344      13.861  12.185  37.520  1.00  0.00      B    H  
ATOM   1052  H2  HOH B 344      14.594  11.986  38.880  1.00  0.00      B    H  
ATOM   1053  O   HOH B 345      27.106  16.732   5.894  1.00  0.00      B    O  
ATOM   1054  H1  HOH B 345      26.180  16.266   5.677  1.00  0.00      B    H  
ATOM   1055  H2  HOH B 345      27.658  16.508   5.087  1.00  0.00      B    H  
ATOM   1056  O   HOH B 346      19.290  24.384   0.178  1.00  0.00      B    O  
ATOM   1057  H1  HOH B 346      18.526  24.109   0.846  1.00  0.00      B    H  
ATOM   1058  H2  HOH B 346      19.465  23.532  -0.411  1.00  0.00      B    H  
ATOM   1059  O   HOH B 347       2.905  37.192  37.762  1.00  0.00      B    O  
ATOM   1060  H1  HOH B 347       3.715  36.931  37.264  1.00  0.00      B    H  
ATOM   1061  H2  HOH B 347       3.150  37.404  38.744  1.00  0.00      B    H  
ATOM   1062  O   HOH B 348      24.688  18.826  31.827  1.00  0.00      B    O  
ATOM   1063  H1  HOH B 348      25.439  18.252  31.525  1.00  0.00      B    H  
ATOM   1064  H2  HOH B 348      23.904  18.247  32.149  1.00  0.00      B    H  
ATOM   1065  O   HOH B 349       6.490  16.763  17.543  1.00  0.00      B    O  
ATOM   1066  H1  HOH B 349       6.473  15.745  17.621  1.00  0.00      B    H  
ATOM   1067  H2  HOH B 349       6.925  17.099  18.391  1.00  0.00      B    H  
ATOM   1068  O   HOH B 350       2.755  28.721   6.128  1.00  0.00      B    O  
ATOM   1069  H1  HOH B 350       3.509  28.396   5.573  1.00  0.00      B    H  
ATOM   1070  H2  HOH B 350       3.005  28.623   7.133  1.00  0.00      B    H  
ATOM   1071  O   HOH B 351       9.209   5.936  38.091  1.00  0.00      B    O  
ATOM   1072  H1  HOH B 351       8.495   6.128  37.444  1.00  0.00      B    H  
ATOM   1073  H2  HOH B 351      10.148   5.883  37.578  1.00  0.00      B    H  
ATOM   1074  O   HOH B 352       6.071   5.371   0.740  1.00  0.00      B    O  
ATOM   1075  H1  HOH B 352       5.456   5.411  -0.073  1.00  0.00      B    H  
ATOM   1076  H2  HOH B 352       6.509   4.442   0.732  1.00  0.00      B    H  
ATOM   1077  O   HOH B 353      13.130   7.810  10.390  1.00  0.00      B    O  
ATOM   1078  H1  HOH B 353      12.674   7.683  11.236  1.00  0.00      B    H  
ATOM   1079  H2  HOH B 353      12.525   7.829   9.593  1.00  0.00      B    H  
ATOM   1080  O   HOH B 354      17.378   6.675  15.470  1.00  0.00      B    O  
ATOM   1081  H1  HOH B 354      18.300   6.463  15.149  1.00  0.00      B    H  
ATOM   1082  H2  HOH B 354      16.818   5.853  15.608  1.00  0.00      B    H  
ATOM   1083  O   HOH B 355      33.771  13.678   1.847  1.00  0.00      B    O  
ATOM   1084  H1  HOH B 355      34.608  13.171   1.602  1.00  0.00      B    H  
ATOM   1085  H2  HOH B 355      33.109  13.792   1.117  1.00  0.00      B    H  
ATOM   1086  O   HOH B 356       3.519  37.399  16.880  1.00  0.00      B    O  
ATOM   1087  H1  HOH B 356       4.337  37.019  16.345  1.00  0.00      B    H  
ATOM   1088  H2  HOH B 356       2.740  37.522  16.195  1.00  0.00      B    H  
ATOM   1089  O   HOH B 357      25.064  12.239  20.170  1.00  0.00      B    O  
ATOM   1090  H1  HOH B 357      24.693  11.770  21.030  1.00  0.00      B    H  
ATOM   1091  H2  HOH B 357      24.234  12.632  19.647  1.00  0.00      B    H  
ATOM   1092  O   HOH B 358      19.930   0.758  31.140  1.00  0.00      B    O  
ATOM   1093  H1  HOH B 358      19.740  -0.095  31.578  1.00  0.00      B    H  
ATOM   1094  H2  HOH B 358      19.058   0.913  30.602  1.00  0.00      B    H  
ATOM   1095  O   HOH B 359      35.372  18.412   6.730  1.00  0.00      B    O  
ATOM   1096  H1  HOH B 359      34.614  18.708   7.330  1.00  0.00      B    H  
ATOM   1097  H2  HOH B 359      35.768  17.558   7.050  1.00  0.00      B    H  
ATOM   1098  O   HOH B 360      33.820   9.245  31.329  1.00  0.00      B    O  
ATOM   1099  H1  HOH B 360      32.778   9.200  31.284  1.00  0.00      B    H  
ATOM   1100  H2  HOH B 360      34.077  10.257  31.536  1.00  0.00      B    H  
ATOM   1101  O   HOH B 361      13.887  15.348  29.400  1.00  0.00      B    O  
ATOM   1102  H1  HOH B 361      13.602  15.365  30.347  1.00  0.00      B    H  
ATOM   1103  H2  HOH B 361      13.318  16.078  28.903  1.00  0.00      B    H  
ATOM   1104  O   HOH B 362      13.045  27.801  25.864  1.00  0.00      B    O  
ATOM   1105  H1  HOH B 362      13.355  28.480  25.119  1.00  0.00      B    H  
ATOM   1106  H2  HOH B 362      13.768  27.040  25.766  1.00  0.00      B    H  
ATOM   1107  O   HOH B 363      20.171   8.368   3.783  1.00  0.00      B    O  
ATOM   1108  H1  HOH B 363      20.951   7.748   3.964  1.00  0.00      B    H  
ATOM   1109  H2  HOH B 363      19.491   7.878   3.280  1.00  0.00      B    H  
ATOM   1110  O   HOH B 364      38.612  13.255   3.271  1.00  0.00      B    O  
ATOM   1111  H1  HOH B 364      39.522  13.069   3.657  1.00  0.00      B    H  
ATOM   1112  H2  HOH B 364      38.522  14.238   3.034  1.00  0.00      B    H  
ATOM   1113  O   HOH B 365      24.561  28.661  21.418  1.00  0.00      B    O  
ATOM   1114  H1  HOH B 365      24.982  27.847  20.813  1.00  0.00      B    H  
ATOM   1115  H2  HOH B 365      23.837  29.115  20.926  1.00  0.00      B    H  
ATOM   1116  O   HOH B 366      34.562  20.338  18.895  1.00  0.00      B    O  
ATOM   1117  H1  HOH B 366      35.540  20.153  18.836  1.00  0.00      B    H  
ATOM   1118  H2  HOH B 366      34.460  20.770  19.822  1.00  0.00      B    H  
ATOM   1119  O   HOH B 367       1.525   1.622   8.657  1.00  0.00      B    O  
ATOM   1120  H1  HOH B 367       2.113   2.441   8.796  1.00  0.00      B    H  
ATOM   1121  H2  HOH B 367       1.892   1.042   7.938  1.00  0.00      B    H  
ATOM   1122  O   HOH B 368      30.952   6.824   9.605  1.00  0.00      B    O  
ATOM   1123  H1  HOH B 368      30.559   6.040   9.041  1.00  0.00      B    H  
ATOM   1124  H2  HOH B 368      31.587   7.270   8.929  1.00  0.00      B    H  
ATOM   1125  O   HOH B 369       2.220   1.438  14.681  1.00  0.00      B    O  
ATOM   1126  H1  HOH B 369       2.671   1.337  13.768  1.00  0.00      B    H  
ATOM   1127  H2  HOH B 369       2.250   2.443  14.910  1.00  0.00      B    H  
ATOM   1128  O   HOH B 370      33.534  19.101  12.003  1.00  0.00      B    O  
ATOM   1129  H1  HOH B 370      32.690  19.373  11.564  1.00  0.00      B    H  
ATOM   1130  H2  HOH B 370      33.530  18.103  12.020  1.00  0.00      B    H  
ATOM   1131  O   HOH B 371      31.704  34.046  12.763  1.00  0.00      B    O  
ATOM   1132  H1  HOH B 371      32.149  34.984  12.817  1.00  0.00      B    H  
ATOM   1133  H2  HOH B 371      32.008  33.678  11.898  1.00  0.00      B    H  
ATOM   1134  O   HOH B 372      24.928  26.490   7.718  1.00  0.00      B    O  
ATOM   1135  H1  HOH B 372      24.683  27.437   7.856  1.00  0.00      B    H  
ATOM   1136  H2  HOH B 372      25.731  26.456   7.067  1.00  0.00      B    H  
ATOM   1137  O   HOH B 373      29.574  17.350  35.177  1.00  0.00      B    O  
ATOM   1138  H1  HOH B 373      29.228  17.317  36.120  1.00  0.00      B    H  
ATOM   1139  H2  HOH B 373      30.537  17.627  35.243  1.00  0.00      B    H  
ATOM   1140  O   HOH B 374      26.351   7.683   6.749  1.00  0.00      B    O  
ATOM   1141  H1  HOH B 374      26.788   8.617   6.948  1.00  0.00      B    H  
ATOM   1142  H2  HOH B 374      25.971   7.282   7.604  1.00  0.00      B    H  
ATOM   1143  O   HOH B 375      28.750  27.912  30.347  1.00  0.00      B    O  
ATOM   1144  H1  HOH B 375      29.218  27.053  30.308  1.00  0.00      B    H  
ATOM   1145  H2  HOH B 375      28.920  28.415  29.486  1.00  0.00      B    H  
ATOM   1146  O   HOH B 376      20.268  20.184  30.508  1.00  0.00      B    O  
ATOM   1147  H1  HOH B 376      20.010  21.065  30.987  1.00  0.00      B    H  
ATOM   1148  H2  HOH B 376      19.891  19.394  31.091  1.00  0.00      B    H  
ATOM   1149  O   HOH B 377      16.102  18.815  32.317  1.00  0.00      B    O  
ATOM   1150  H1  HOH B 377      15.448  19.032  31.654  1.00  0.00      B    H  
ATOM   1151  H2  HOH B 377      16.214  17.779  32.231  1.00  0.00      B    H  
ATOM   1152  O   HOH B 378       1.619   8.817  29.090  1.00  0.00      B    O  
ATOM   1153  H1  HOH B 378       2.535   9.012  28.681  1.00  0.00      B    H  
ATOM   1154  H2  HOH B 378       1.682   9.339  29.960  1.00  0.00      B    H  
ATOM   1155  O   HOH B 379      14.785   2.457   1.504  1.00  0.00      B    O  
ATOM   1156  H1  HOH B 379      13.782   2.619   1.468  1.00  0.00      B    H  
ATOM   1157  H2  HOH B 379      14.978   1.541   1.828  1.00  0.00      B    H  
ATOM   1158  O   HOH B 380      29.376  34.628  37.741  1.00  0.00      B    O  
ATOM   1159  H1  HOH B 380      29.414  35.315  38.459  1.00  0.00      B    H  
ATOM   1160  H2  HOH B 380      29.692  33.759  38.141  1.00  0.00      B    H  
ATOM   1161  O   HOH B 381      28.717  27.637   1.559  1.00  0.00      B    O  
ATOM   1162  H1  HOH B 381      29.428  27.882   0.869  1.00  0.00      B    H  
ATOM   1163  H2  HOH B 381      27.997  27.003   1.092  1.00  0.00      B    H  
ATOM   1164  O   HOH B 382      14.200  32.614  34.930  1.00  0.00      B    O  
ATOM   1165  H1  HOH B 382      13.683  32.539  34.034  1.00  0.00      B    H  
ATOM   1166  H2  HOH B 382      15.171  32.899  34.714  1.00  0.00      B    H  
ATOM   1167  O   HOH B 383      12.184  11.005  12.201  1.00  0.00      B    O  
ATOM   1168  H1  HOH B 383      11.432  10.768  12.838  1.00  0.00      B    H  
ATOM   1169  H2  HOH B 383      13.022  10.934  12.685  1.00  0.00      B    H  
ATOM   1170  O   HOH B 384       4.723  18.269   7.932  1.00  0.00      B    O  
ATOM   1171  H1  HOH B 384       5.676  18.621   7.936  1.00  0.00      B    H  
ATOM   1172  H2  HOH B 384       4.042  19.048   7.652  1.00  0.00      B    H  
ATOM   1173  O   HOH B 385      14.040  32.775  14.645  1.00  0.00      B    O  
ATOM   1174  H1  HOH B 385      14.016  32.303  15.537  1.00  0.00      B    H  
ATOM   1175  H2  HOH B 385      14.239  32.108  13.881  1.00  0.00      B    H  
ATOM   1176  O   HOH B 386      11.282  23.428  33.798  1.00  0.00      B    O  
ATOM   1177  H1  HOH B 386      10.990  22.712  33.242  1.00  0.00      B    H  
ATOM   1178  H2  HOH B 386      10.426  23.801  34.283  1.00  0.00      B    H  
ATOM   1179  O   HOH B 387      30.031  25.691  29.533  1.00  0.00      B    O  
ATOM   1180  H1  HOH B 387      30.707  24.997  29.965  1.00  0.00      B    H  
ATOM   1181  H2  HOH B 387      30.479  26.134  28.795  1.00  0.00      B    H  
ATOM   1182  O   HOH B 388      21.607  30.247   6.574  1.00  0.00      B    O  
ATOM   1183  H1  HOH B 388      21.945  29.419   7.054  1.00  0.00      B    H  
ATOM   1184  H2  HOH B 388      21.896  30.231   5.577  1.00  0.00      B    H  
ATOM   1185  O   HOH B 389      30.806  21.468  35.346  1.00  0.00      B    O  
ATOM   1186  H1  HOH B 389      30.083  21.397  36.028  1.00  0.00      B    H  
ATOM   1187  H2  HOH B 389      31.550  20.850  35.635  1.00  0.00      B    H  
ATOM   1188  O   HOH B 390      38.598  14.270  37.787  1.00  0.00      B    O  
ATOM   1189  H1  HOH B 390      39.393  14.061  37.139  1.00  0.00      B    H  
ATOM   1190  H2  HOH B 390      38.020  13.436  37.965  1.00  0.00      B    H  
ATOM   1191  O   HOH B 391       4.983  20.920  15.673  1.00  0.00      B    O  
ATOM   1192  H1  HOH B 391       4.300  21.062  14.946  1.00  0.00      B    H  
ATOM   1193  H2  HOH B 391       5.463  20.034  15.488  1.00  0.00      B    H  
ATOM   1194  O   HOH B 392       7.347   9.993  18.789  1.00  0.00      B    O  
ATOM   1195  H1  HOH B 392       6.861  10.037  17.908  1.00  0.00      B    H  
ATOM   1196  H2  HOH B 392       6.770   9.556  19.426  1.00  0.00      B    H  
ATOM   1197  O   HOH B 393       4.855   6.597  35.279  1.00  0.00      B    O  
ATOM   1198  H1  HOH B 393       4.187   5.882  35.143  1.00  0.00      B    H  
ATOM   1199  H2  HOH B 393       4.706   7.264  34.502  1.00  0.00      B    H  
ATOM   1200  O   HOH B 394       4.404  29.881  35.428  1.00  0.00      B    O  
ATOM   1201  H1  HOH B 394       5.373  29.794  35.181  1.00  0.00      B    H  
ATOM   1202  H2  HOH B 394       3.891  30.014  34.552  1.00  0.00      B    H  
ATOM   1203  O   HOH B 395       5.988  25.093   8.902  1.00  0.00      B    O  
ATOM   1204  H1  HOH B 395       5.708  24.164   8.516  1.00  0.00      B    H  
ATOM   1205  H2  HOH B 395       6.069  25.777   8.133  1.00  0.00      B    H  
ATOM   1206  O   HOH B 396      24.269  35.721   8.752  1.00  0.00      B    O  
ATOM   1207  H1  HOH B 396      24.510  35.175   9.602  1.00  0.00      B    H  
ATOM   1208  H2  HOH B 396      23.523  35.258   8.308  1.00  0.00      B    H  
ATOM   1209  O   HOH B 397      25.428  27.423  28.623  1.00  0.00      B    O  
ATOM   1210  H1  HOH B 397      25.803  27.438  29.505  1.00  0.00      B    H  
ATOM   1211  H2  HOH B 397      24.672  28.168  28.588  1.00  0.00      B    H  
ATOM   1212  O   HOH B 398       9.032  39.170  13.433  1.00  0.00      B    O  
ATOM   1213  H1  HOH B 398       9.670  38.485  13.689  1.00  0.00      B    H  
ATOM   1214  H2  HOH B 398       8.081  38.838  13.626  1.00  0.00      B    H  
ATOM   1215  O   HOH B 399       6.365   9.566  26.373  1.00  0.00      B    O  
ATOM   1216  H1  HOH B 399       6.036   8.897  25.729  1.00  0.00      B    H  
ATOM   1217  H2  HOH B 399       7.180   9.168  26.793  1.00  0.00      B    H  
ATOM   1218  O   HOH B 400      28.358  32.806  31.732  1.00  0.00      B    O  
ATOM   1219  H1  HOH B 400      28.281  31.792  31.842  1.00  0.00      B    H  
ATOM   1220  H2  HOH B 400      27.508  33.147  31.284  1.00  0.00      B    H  
ATOM   1221  O   HOH B 401      27.944  14.932  25.987  1.00  0.00      B    O  
ATOM   1222  H1  HOH B 401      28.949  14.889  26.138  1.00  0.00      B    H  
ATOM   1223  H2  HOH B 401      27.658  14.405  25.177  1.00  0.00      B    H  
ATOM   1224  O   HOH B 402      15.751  28.420  35.270  1.00  0.00      B    O  
ATOM   1225  H1  HOH B 402      16.374  27.906  34.668  1.00  0.00      B    H  
ATOM   1226  H2  HOH B 402      14.959  28.749  34.683  1.00  0.00      B    H  
ATOM   1227  O   HOH B 403      18.202   9.034  29.037  1.00  0.00      B    O  
ATOM   1228  H1  HOH B 403      17.502   9.460  28.440  1.00  0.00      B    H  
ATOM   1229  H2  HOH B 403      19.107   9.411  28.824  1.00  0.00      B    H  
ATOM   1230  O   HOH B 404       4.448  29.699  28.801  1.00  0.00      B    O  
ATOM   1231  H1  HOH B 404       5.313  29.863  28.338  1.00  0.00      B    H  
ATOM   1232  H2  HOH B 404       4.049  28.842  28.406  1.00  0.00      B    H  
ATOM   1233  O   HOH B 405      25.938  14.258  30.279  1.00  0.00      B    O  
ATOM   1234  H1  HOH B 405      26.289  13.791  29.447  1.00  0.00      B    H  
ATOM   1235  H2  HOH B 405      25.652  15.191  30.101  1.00  0.00      B    H  
ATOM   1236  O   HOH B 406      37.928  32.239  10.120  1.00  0.00      B    O  
ATOM   1237  H1  HOH B 406      38.343  31.475  10.684  1.00  0.00      B    H  
ATOM   1238  H2  HOH B 406      37.591  31.699   9.252  1.00  0.00      B    H  
ATOM   1239  O   HOH B 407      30.329  25.489  18.535  1.00  0.00      B    O  
ATOM   1240  H1  HOH B 407      30.515  25.657  17.571  1.00  0.00      B    H  
ATOM   1241  H2  HOH B 407      31.080  25.834  19.084  1.00  0.00      B    H  
ATOM   1242  O   HOH B 408      16.802   6.946  34.431  1.00  0.00      B    O  
ATOM   1243  H1  HOH B 408      15.882   7.039  34.023  1.00  0.00      B    H  
ATOM   1244  H2  HOH B 408      16.738   7.423  35.328  1.00  0.00      B    H  
ATOM   1245  O   HOH B 409      33.479  24.669  15.238  1.00  0.00      B    O  
ATOM   1246  H1  HOH B 409      32.580  25.090  15.388  1.00  0.00      B    H  
ATOM   1247  H2  HOH B 409      33.297  23.708  14.999  1.00  0.00      B    H  
ATOM   1248  O   HOH B 410       2.355  17.237  28.434  1.00  0.00      B    O  
ATOM   1249  H1  HOH B 410       3.344  17.274  28.156  1.00  0.00      B    H  
ATOM   1250  H2  HOH B 410       1.794  17.995  27.995  1.00  0.00      B    H  
ATOM   1251  O   HOH B 411      32.210  31.123  23.516  1.00  0.00      B    O  
ATOM   1252  H1  HOH B 411      31.556  30.380  23.753  1.00  0.00      B    H  
ATOM   1253  H2  HOH B 411      32.744  31.331  24.381  1.00  0.00      B    H  
ATOM   1254  O   HOH B 412      24.986  12.400  34.528  1.00  0.00      B    O  
ATOM   1255  H1  HOH B 412      24.981  11.345  34.675  1.00  0.00      B    H  
ATOM   1256  H2  HOH B 412      25.864  12.703  34.739  1.00  0.00      B    H  
ATOM   1257  O   HOH B 413      33.491  11.178   7.851  1.00  0.00      B    O  
ATOM   1258  H1  HOH B 413      33.085  11.073   8.801  1.00  0.00      B    H  
ATOM   1259  H2  HOH B 413      34.201  10.450   7.678  1.00  0.00      B    H  
ATOM   1260  O   HOH B 414      12.484  15.815  38.484  1.00  0.00      B    O  
ATOM   1261  H1  HOH B 414      11.502  15.496  38.616  1.00  0.00      B    H  
ATOM   1262  H2  HOH B 414      12.794  15.329  37.652  1.00  0.00      B    H  
ATOM   1263  O   HOH B 415      30.948  30.166   3.016  1.00  0.00      B    O  
ATOM   1264  H1  HOH B 415      31.561  30.834   3.496  1.00  0.00      B    H  
ATOM   1265  H2  HOH B 415      31.537  29.348   2.871  1.00  0.00      B    H  
ATOM   1266  O   HOH B 416      36.711  13.293  12.885  1.00  0.00      B    O  
ATOM   1267  H1  HOH B 416      36.079  13.119  13.696  1.00  0.00      B    H  
ATOM   1268  H2  HOH B 416      36.134  13.037  12.040  1.00  0.00      B    H  
ATOM   1269  O   HOH B 417      12.588  29.970  10.043  1.00  0.00      B    O  
ATOM   1270  H1  HOH B 417      11.607  30.236  10.295  1.00  0.00      B    H  
ATOM   1271  H2  HOH B 417      12.491  29.386   9.234  1.00  0.00      B    H  
ATOM   1272  O   HOH B 418      35.148  27.723  29.066  1.00  0.00      B    O  
ATOM   1273  H1  HOH B 418      35.647  28.218  29.782  1.00  0.00      B    H  
ATOM   1274  H2  HOH B 418      35.555  27.993  28.173  1.00  0.00      B    H  
ATOM   1275  O   HOH B 419      19.898  29.085  35.542  1.00  0.00      B    O  
ATOM   1276  H1  HOH B 419      19.236  28.509  35.001  1.00  0.00      B    H  
ATOM   1277  H2  HOH B 419      20.736  29.191  34.988  1.00  0.00      B    H  
ATOM   1278  O   HOH B 420      33.392   2.574   3.008  1.00  0.00      B    O  
ATOM   1279  H1  HOH B 420      32.471   2.806   3.375  1.00  0.00      B    H  
ATOM   1280  H2  HOH B 420      34.056   2.430   3.794  1.00  0.00      B    H  
ATOM   1281  O   HOH B 421       3.721   5.756  21.664  1.00  0.00      B    O  
ATOM   1282  H1  HOH B 421       2.851   5.883  22.166  1.00  0.00      B    H  
ATOM   1283  H2  HOH B 421       3.970   4.792  21.616  1.00  0.00      B    H  
ATOM   1284  O   HOH B 422      36.960  13.016  16.834  1.00  0.00      B    O  
ATOM   1285  H1  HOH B 422      37.598  13.743  16.495  1.00  0.00      B    H  
ATOM   1286  H2  HOH B 422      36.618  13.290  17.778  1.00  0.00      B    H  
ATOM   1287  O   HOH B 423      38.433  28.640  34.406  1.00  0.00      B    O  
ATOM   1288  H1  HOH B 423      37.474  28.972  34.507  1.00  0.00      B    H  
ATOM   1289  H2  HOH B 423      39.071  29.470  34.358  1.00  0.00      B    H  
ATOM   1290  O   HOH B 424      36.875  34.039  30.091  1.00  0.00      B    O  
ATOM   1291  H1  HOH B 424      35.977  33.607  30.305  1.00  0.00      B    H  
ATOM   1292  H2  HOH B 424      36.618  34.832  29.466  1.00  0.00      B    H  
ATOM   1293  O   HOH B 425       5.580  24.410  15.977  1.00  0.00      B    O  
ATOM   1294  H1  HOH B 425       5.457  23.829  16.777  1.00  0.00      B    H  
ATOM   1295  H2  HOH B 425       4.654  24.813  15.805  1.00  0.00      B    H  
ATOM   1296  O   HOH B 426      15.136   6.896  25.566  1.00  0.00      B    O  
ATOM   1297  H1  HOH B 426      14.555   7.738  25.530  1.00  0.00      B    H  
ATOM   1298  H2  HOH B 426      14.961   6.428  26.496  1.00  0.00      B    H  
ATOM   1299  O   HOH B 427      37.886  13.981  22.183  1.00  0.00      B    O  
ATOM   1300  H1  HOH B 427      37.047  14.439  22.379  1.00  0.00      B    H  
ATOM   1301  H2  HOH B 427      38.690  14.449  22.661  1.00  0.00      B    H  
ATOM   1302  O   HOH B 428      37.639   0.512  15.109  1.00  0.00      B    O  
ATOM   1303  H1  HOH B 428      37.571   0.080  16.058  1.00  0.00      B    H  
ATOM   1304  H2  HOH B 428      37.470  -0.252  14.390  1.00  0.00      B    H  
ATOM   1305  O   HOH B 429      31.977   4.999   0.689  1.00  0.00      B    O  
ATOM   1306  H1  HOH B 429      32.703   5.425   1.301  1.00  0.00      B    H  
ATOM   1307  H2  HOH B 429      31.561   4.208   1.146  1.00  0.00      B    H  
ATOM   1308  O   HOH B 430      31.824  36.767   9.224  1.00  0.00      B    O  
ATOM   1309  H1  HOH B 430      32.090  35.933   8.684  1.00  0.00      B    H  
ATOM   1310  H2  HOH B 430      31.842  37.565   8.651  1.00  0.00      B    H  
ATOM   1311  O   HOH B 431       7.423  31.361  24.246  1.00  0.00      B    O  
ATOM   1312  H1  HOH B 431       6.649  30.864  24.778  1.00  0.00      B    H  
ATOM   1313  H2  HOH B 431       7.440  30.970  23.215  1.00  0.00      B    H  
ATOM   1314  O   HOH B 432      30.867  24.920   9.553  1.00  0.00      B    O  
ATOM   1315  H1  HOH B 432      30.526  25.488   8.786  1.00  0.00      B    H  
ATOM   1316  H2  HOH B 432      31.793  24.498   9.330  1.00  0.00      B    H  
ATOM   1317  O   HOH B 433       7.480  23.602   0.329  1.00  0.00      B    O  
ATOM   1318  H1  HOH B 433       7.876  23.004   1.115  1.00  0.00      B    H  
ATOM   1319  H2  HOH B 433       8.229  24.239   0.081  1.00  0.00      B    H  
ATOM   1320  O   HOH B 434       8.533  10.243  31.162  1.00  0.00      B    O  
ATOM   1321  H1  HOH B 434       8.539   9.264  31.262  1.00  0.00      B    H  
ATOM   1322  H2  HOH B 434       7.732  10.443  30.618  1.00  0.00      B    H  
ATOM   1323  O   HOH B 435       5.669  12.354   5.344  1.00  0.00      B    O  
ATOM   1324  H1  HOH B 435       5.926  12.419   6.293  1.00  0.00      B    H  
ATOM   1325  H2  HOH B 435       5.562  13.271   4.908  1.00  0.00      B    H  
ATOM   1326  O   HOH B 436       6.907  18.995  22.039  1.00  0.00      B    O  
ATOM   1327  H1  HOH B 436       7.059  19.889  22.361  1.00  0.00      B    H  
ATOM   1328  H2  HOH B 436       6.295  19.078  21.205  1.00  0.00      B    H  
ATOM   1329  O   HOH B 437      31.461  31.703  35.549  1.00  0.00      B    O  
ATOM   1330  H1  HOH B 437      32.040  31.655  36.338  1.00  0.00      B    H  
ATOM   1331  H2  HOH B 437      31.277  32.671  35.390  1.00  0.00      B    H  
ATOM   1332  O   HOH B 438      35.268  24.850  28.839  1.00  0.00      B    O  
ATOM   1333  H1  HOH B 438      34.269  24.651  28.616  1.00  0.00      B    H  
ATOM   1334  H2  HOH B 438      35.285  25.802  28.995  1.00  0.00      B    H  
ATOM   1335  O   HOH B 439      39.103  26.935  30.926  1.00  0.00      B    O  
ATOM   1336  H1  HOH B 439      38.691  27.632  31.526  1.00  0.00      B    H  
ATOM   1337  H2  HOH B 439      39.567  26.322  31.568  1.00  0.00      B    H  
ATOM   1338  O   HOH B 440      24.515  36.682  28.002  1.00  0.00      B    O  
ATOM   1339  H1  HOH B 440      24.294  37.200  27.205  1.00  0.00      B    H  
ATOM   1340  H2  HOH B 440      25.109  35.877  27.738  1.00  0.00      B    H  
ATOM   1341  O   HOH B 441      28.141  22.168  13.301  1.00  0.00      B    O  
ATOM   1342  H1  HOH B 441      27.735  21.256  13.479  1.00  0.00      B    H  
ATOM   1343  H2  HOH B 441      27.385  22.800  13.131  1.00  0.00      B    H  
ATOM   1344  O   HOH B 442      36.618  10.322   9.991  1.00  0.00      B    O  
ATOM   1345  H1  HOH B 442      36.136   9.840   9.230  1.00  0.00      B    H  
ATOM   1346  H2  HOH B 442      35.976  10.864  10.512  1.00  0.00      B    H  
ATOM   1347  O   HOH B 443      20.141   1.171  36.284  1.00  0.00      B    O  
ATOM   1348  H1  HOH B 443      20.846   0.659  35.849  1.00  0.00      B    H  
ATOM   1349  H2  HOH B 443      19.187   0.772  36.042  1.00  0.00      B    H  
ATOM   1350  O   HOH B 444      20.578  25.232   5.087  1.00  0.00      B    O  
ATOM   1351  H1  HOH B 444      21.214  25.423   4.343  1.00  0.00      B    H  
ATOM   1352  H2  HOH B 444      19.872  25.912   4.965  1.00  0.00      B    H  
ATOM   1353  O   HOH B 445      32.030  18.509  35.633  1.00  0.00      B    O  
ATOM   1354  H1  HOH B 445      32.461  18.259  36.532  1.00  0.00      B    H  
ATOM   1355  H2  HOH B 445      32.747  18.630  34.909  1.00  0.00      B    H  
ATOM   1356  O   HOH B 446      20.213   2.152  22.599  1.00  0.00      B    O  
ATOM   1357  H1  HOH B 446      21.040   1.833  22.085  1.00  0.00      B    H  
ATOM   1358  H2  HOH B 446      20.607   2.800  23.296  1.00  0.00      B    H  
ATOM   1359  O   HOH B 447      28.221  10.639  38.922  1.00  0.00      B    O  
ATOM   1360  H1  HOH B 447      29.253  10.683  39.080  1.00  0.00      B    H  
ATOM   1361  H2  HOH B 447      27.855   9.772  39.297  1.00  0.00      B    H  
ATOM   1362  O   HOH B 448      27.776  13.156   3.548  1.00  0.00      B    O  
ATOM   1363  H1  HOH B 448      27.763  13.707   2.703  1.00  0.00      B    H  
ATOM   1364  H2  HOH B 448      28.675  12.607   3.583  1.00  0.00      B    H  
ATOM   1365  O   HOH B 449      10.085  15.259  17.604  1.00  0.00      B    O  
ATOM   1366  H1  HOH B 449      10.654  14.919  16.834  1.00  0.00      B    H  
ATOM   1367  H2  HOH B 449      10.642  15.650  18.268  1.00  0.00      B    H  
ATOM   1368  O   HOH B 450      11.561  34.238  17.135  1.00  0.00      B    O  
ATOM   1369  H1  HOH B 450      11.340  34.025  16.162  1.00  0.00      B    H  
ATOM   1370  H2  HOH B 450      10.788  34.801  17.489  1.00  0.00      B    H  
ATOM   1371  O   HOH B 451       5.151  34.240  37.423  1.00  0.00      B    O  
ATOM   1372  H1  HOH B 451       5.164  35.209  36.971  1.00  0.00      B    H  
ATOM   1373  H2  HOH B 451       5.993  33.750  37.141  1.00  0.00      B    H  
ATOM   1374  O   HOH B 452      17.809  32.419  23.210  1.00  0.00      B    O  
ATOM   1375  H1  HOH B 452      16.889  32.093  22.896  1.00  0.00      B    H  
ATOM   1376  H2  HOH B 452      18.425  31.618  23.200  1.00  0.00      B    H  
ATOM   1377  O   HOH B 453      20.482   0.415   8.788  1.00  0.00      B    O  
ATOM   1378  H1  HOH B 453      20.596  -0.317   9.428  1.00  0.00      B    H  
ATOM   1379  H2  HOH B 453      19.803   1.023   9.173  1.00  0.00      B    H  
ATOM   1380  O   HOH B 454      25.451   3.389  25.141  1.00  0.00      B    O  
ATOM   1381  H1  HOH B 454      26.003   3.107  24.351  1.00  0.00      B    H  
ATOM   1382  H2  HOH B 454      25.327   2.598  25.824  1.00  0.00      B    H  
ATOM   1383  O   HOH B 455       1.693   9.291  13.110  1.00  0.00      B    O  
ATOM   1384  H1  HOH B 455       2.323   8.588  12.994  1.00  0.00      B    H  
ATOM   1385  H2  HOH B 455       2.153  10.152  12.841  1.00  0.00      B    H  
ATOM   1386  O   HOH B 456      36.419   7.653  20.795  1.00  0.00      B    O  
ATOM   1387  H1  HOH B 456      35.702   7.319  20.179  1.00  0.00      B    H  
ATOM   1388  H2  HOH B 456      37.284   7.796  20.248  1.00  0.00      B    H  
ATOM   1389  O   HOH B 457       5.367  22.560   8.066  1.00  0.00      B    O  
ATOM   1390  H1  HOH B 457       6.209  22.260   7.629  1.00  0.00      B    H  
ATOM   1391  H2  HOH B 457       4.885  21.706   8.282  1.00  0.00      B    H  
ATOM   1392  O   HOH B 458       3.585  18.739  34.903  1.00  0.00      B    O  
ATOM   1393  H1  HOH B 458       3.833  19.532  35.508  1.00  0.00      B    H  
ATOM   1394  H2  HOH B 458       4.448  18.525  34.324  1.00  0.00      B    H  
ATOM   1395  O   HOH B 459       0.548   3.141  12.401  1.00  0.00      B    O  
ATOM   1396  H1  HOH B 459       0.850   2.202  12.049  1.00  0.00      B    H  
ATOM   1397  H2  HOH B 459       0.284   3.095  13.421  1.00  0.00      B    H  
ATOM   1398  O   HOH B 460      22.745  18.690   1.833  1.00  0.00      B    O  
ATOM   1399  H1  HOH B 460      23.447  19.276   1.389  1.00  0.00      B    H  
ATOM   1400  H2  HOH B 460      23.071  18.547   2.779  1.00  0.00      B    H  
ATOM   1401  O   HOH B 461      10.594   5.438  29.921  1.00  0.00      B    O  
ATOM   1402  H1  HOH B 461      11.376   5.468  29.254  1.00  0.00      B    H  
ATOM   1403  H2  HOH B 461      10.677   6.196  30.521  1.00  0.00      B    H  
ATOM   1404  O   HOH B 462      28.467  23.619  28.524  1.00  0.00      B    O  
ATOM   1405  H1  HOH B 462      27.873  24.277  28.062  1.00  0.00      B    H  
ATOM   1406  H2  HOH B 462      29.098  24.223  29.027  1.00  0.00      B    H  
ATOM   1407  O   HOH B 463      37.051  18.440  33.982  1.00  0.00      B    O  
ATOM   1408  H1  HOH B 463      37.445  19.382  33.916  1.00  0.00      B    H  
ATOM   1409  H2  HOH B 463      37.782  17.732  34.120  1.00  0.00      B    H  
ATOM   1410  O   HOH B 464      20.658  10.466  28.360  1.00  0.00      B    O  
ATOM   1411  H1  HOH B 464      21.195  11.086  29.008  1.00  0.00      B    H  
ATOM   1412  H2  HOH B 464      20.669  10.869  27.434  1.00  0.00      B    H  
ATOM   1413  O   HOH B 465       0.570  15.525   1.216  1.00  0.00      B    O  
ATOM   1414  H1  HOH B 465       0.074  15.772   0.393  1.00  0.00      B    H  
ATOM   1415  H2  HOH B 465       1.022  14.619   1.058  1.00  0.00      B    H  
ATOM   1416  O   HOH B 466      17.081  13.493  14.549  1.00  0.00      B    O  
ATOM   1417  H1  HOH B 466      16.455  12.906  13.870  1.00  0.00      B    H  
ATOM   1418  H2  HOH B 466      17.106  13.015  15.501  1.00  0.00      B    H  
ATOM   1419  O   HOH B 467      39.028  29.055  20.103  1.00  0.00      B    O  
ATOM   1420  H1  HOH B 467      39.102  28.249  19.497  1.00  0.00      B    H  
ATOM   1421  H2  HOH B 467      39.069  29.858  19.470  1.00  0.00      B    H  
ATOM   1422  O   HOH B 468       1.727  32.255  25.603  1.00  0.00      B    O  
ATOM   1423  H1  HOH B 468       1.380  32.428  24.635  1.00  0.00      B    H  
ATOM   1424  H2  HOH B 468       2.601  32.699  25.796  1.00  0.00      B    H  
ATOM   1425  O   HOH B 469      28.951  27.655   4.093  1.00  0.00      B    O  
ATOM   1426  H1  HOH B 469      28.828  27.732   3.046  1.00  0.00      B    H  
ATOM   1427  H2  HOH B 469      29.960  27.728   4.253  1.00  0.00      B    H  
ATOM   1428  O   HOH B 470      27.372  20.770  21.137  1.00  0.00      B    O  
ATOM   1429  H1  HOH B 470      26.852  20.496  21.981  1.00  0.00      B    H  
ATOM   1430  H2  HOH B 470      26.685  21.131  20.527  1.00  0.00      B    H  
ATOM   1431  O   HOH B 471      25.198  35.034  34.617  1.00  0.00      B    O  
ATOM   1432  H1  HOH B 471      25.328  35.999  34.484  1.00  0.00      B    H  
ATOM   1433  H2  HOH B 471      26.107  34.590  34.667  1.00  0.00      B    H  
ATOM   1434  O   HOH B 472       6.620  30.605   8.376  1.00  0.00      B    O  
ATOM   1435  H1  HOH B 472       7.550  30.225   8.273  1.00  0.00      B    H  
ATOM   1436  H2  HOH B 472       6.436  30.711   9.319  1.00  0.00      B    H  
ATOM   1437  O   HOH B 473      14.181  36.205  31.204  1.00  0.00      B    O  
ATOM   1438  H1  HOH B 473      14.083  37.166  30.936  1.00  0.00      B    H  
ATOM   1439  H2  HOH B 473      13.499  36.058  31.927  1.00  0.00      B    H  
ATOM   1440  O   HOH B 474      33.664  29.352  26.280  1.00  0.00      B    O  
ATOM   1441  H1  HOH B 474      32.918  29.053  25.620  1.00  0.00      B    H  
ATOM   1442  H2  HOH B 474      33.169  29.582  27.193  1.00  0.00      B    H  
ATOM   1443  O   HOH B 475      11.529  32.367   0.498  1.00  0.00      B    O  
ATOM   1444  H1  HOH B 475      10.594  31.989   0.720  1.00  0.00      B    H  
ATOM   1445  H2  HOH B 475      11.839  33.076   1.210  1.00  0.00      B    H  
ATOM   1446  O   HOH B 476      14.224  31.792  16.943  1.00  0.00      B    O  
ATOM   1447  H1  HOH B 476      14.805  32.018  17.785  1.00  0.00      B    H  
ATOM   1448  H2  HOH B 476      13.881  30.776  17.032  1.00  0.00      B    H  
ATOM   1449  O   HOH B 477      12.992  21.417  35.784  1.00  0.00      B    O  
ATOM   1450  H1  HOH B 477      13.338  22.211  36.305  1.00  0.00      B    H  
ATOM   1451  H2  HOH B 477      13.807  20.867  35.513  1.00  0.00      B    H  
ATOM   1452  O   HOH B 478      19.533   8.510  34.290  1.00  0.00      B    O  
ATOM   1453  H1  HOH B 478      18.721   7.938  34.128  1.00  0.00      B    H  
ATOM   1454  H2  HOH B 478      20.392   7.946  34.261  1.00  0.00      B    H  
ATOM   1455  O   HOH B 479      22.826  11.877  22.040  1.00  0.00      B    O  
ATOM   1456  H1  HOH B 479      22.765  12.670  22.720  1.00  0.00      B    H  
ATOM   1457  H2  HOH B 479      21.940  11.356  21.960  1.00  0.00      B    H  
ATOM   1458  O   HOH B 480       7.561  35.584  32.684  1.00  0.00      B    O  
ATOM   1459  H1  HOH B 480       7.371  35.078  33.541  1.00  0.00      B    H  
ATOM   1460  H2  HOH B 480       8.509  35.470  32.426  1.00  0.00      B    H  
ATOM   1461  O   HOH B 481      17.008   8.852  17.233  1.00  0.00      B    O  
ATOM   1462  H1  HOH B 481      17.962   9.124  17.497  1.00  0.00      B    H  
ATOM   1463  H2  HOH B 481      17.143   8.121  16.553  1.00  0.00      B    H  
ATOM   1464  O   HOH B 482       2.033  28.412   1.213  1.00  0.00      B    O  
ATOM   1465  H1  HOH B 482       3.012  28.662   1.083  1.00  0.00      B    H  
ATOM   1466  H2  HOH B 482       1.468  29.230   1.520  1.00  0.00      B    H  
ATOM   1467  O   HOH B 483      17.036  27.828   7.653  1.00  0.00      B    O  
ATOM   1468  H1  HOH B 483      16.892  28.477   6.847  1.00  0.00      B    H  
ATOM   1469  H2  HOH B 483      18.026  27.606   7.807  1.00  0.00      B    H  
ATOM   1470  O   HOH B 484      16.236   4.133  18.986  1.00  0.00      B    O  
ATOM   1471  H1  HOH B 484      17.101   4.055  19.504  1.00  0.00      B    H  
ATOM   1472  H2  HOH B 484      15.840   3.215  18.726  1.00  0.00      B    H  
ATOM   1473  O   HOH B 485      14.257  25.192  11.070  1.00  0.00      B    O  
ATOM   1474  H1  HOH B 485      14.984  25.855  10.854  1.00  0.00      B    H  
ATOM   1475  H2  HOH B 485      14.724  24.308  11.319  1.00  0.00      B    H  
ATOM   1476  O   HOH B 486      29.144  16.905   3.864  1.00  0.00      B    O  
ATOM   1477  H1  HOH B 486      29.166  17.769   3.289  1.00  0.00      B    H  
ATOM   1478  H2  HOH B 486      29.848  16.290   3.516  1.00  0.00      B    H  
ATOM   1479  O   HOH B 487      20.251  28.750  29.917  1.00  0.00      B    O  
ATOM   1480  H1  HOH B 487      19.737  29.324  29.249  1.00  0.00      B    H  
ATOM   1481  H2  HOH B 487      21.116  29.126  29.886  1.00  0.00      B    H  
ATOM   1482  O   HOH B 488      29.273   2.238  34.183  1.00  0.00      B    O  
ATOM   1483  H1  HOH B 488      29.006   1.298  34.500  1.00  0.00      B    H  
ATOM   1484  H2  HOH B 488      28.470   2.777  33.861  1.00  0.00      B    H  
ATOM   1485  O   HOH B 489       0.911  11.258   9.804  1.00  0.00      B    O  
ATOM   1486  H1  HOH B 489       1.562  10.708   9.270  1.00  0.00      B    H  
ATOM   1487  H2  HOH B 489       0.206  11.584   9.238  1.00  0.00      B    H  
ATOM   1488  O   HOH B 490      18.817  36.161  11.234  1.00  0.00      B    O  
ATOM   1489  H1  HOH B 490      18.314  36.939  10.869  1.00  0.00      B    H  
ATOM   1490  H2  HOH B 490      19.201  35.701  10.372  1.00  0.00      B    H  
ATOM   1491  O   HOH B 491       1.132  15.650  20.959  1.00  0.00      B    O  
ATOM   1492  H1  HOH B 491       1.021  15.558  21.953  1.00  0.00      B    H  
ATOM   1493  H2  HOH B 491       2.011  15.143  20.727  1.00  0.00      B    H  
ATOM   1494  O   HOH B 492       9.492  25.603  24.618  1.00  0.00      B    O  
ATOM   1495  H1  HOH B 492      10.363  25.136  24.482  1.00  0.00      B    H  
ATOM   1496  H2  HOH B 492       9.415  25.822  25.533  1.00  0.00      B    H  
ATOM   1497  O   HOH B 493      11.088  36.957  23.752  1.00  0.00      B    O  
ATOM   1498  H1  HOH B 493      10.882  35.971  23.699  1.00  0.00      B    H  
ATOM   1499  H2  HOH B 493      10.443  37.452  23.139  1.00  0.00      B    H  
ATOM   1500  O   HOH B 494      27.355  19.817  14.691  1.00  0.00      B    O  
ATOM   1501  H1  HOH B 494      27.495  20.445  15.483  1.00  0.00      B    H  
ATOM   1502  H2  HOH B 494      27.501  18.893  15.010  1.00  0.00      B    H  
ATOM   1503  O   HOH B 495      25.831  36.985  39.003  1.00  0.00      B    O  
ATOM   1504  H1  HOH B 495      26.102  37.834  38.517  1.00  0.00      B    H  
ATOM   1505  H2  HOH B 495      25.175  36.445  38.377  1.00  0.00      B    H  
ATOM   1506  O   HOH B 496      14.971  38.167  12.232  1.00  0.00      B    O  
ATOM   1507  H1  HOH B 496      15.488  38.082  13.044  1.00  0.00      B    H  
ATOM   1508  H2  HOH B 496      15.692  38.006  11.521  1.00  0.00      B    H  
ATOM   1509  O   HOH B 497      38.632  29.402  27.403  1.00  0.00      B    O  
ATOM   1510  H1  HOH B 497      37.628  29.288  27.185  1.00  0.00      B    H  
ATOM   1511  H2  HOH B 497      38.990  28.449  27.506  1.00  0.00      B    H  
ATOM   1512  O   HOH B 498      34.354  36.833  18.500  1.00  0.00      B    O  
ATOM   1513  H1  HOH B 498      34.394  36.996  19.486  1.00  0.00      B    H  
ATOM   1514  H2  HOH B 498      35.273  36.561  18.207  1.00  0.00      B    H  
ATOM   1515  O   HOH B 499       1.637  13.263  17.397  1.00  0.00      B    O  
ATOM   1516  H1  HOH B 499       0.973  13.980  17.158  1.00  0.00      B    H  
ATOM   1517  H2  HOH B 499       1.873  12.772  16.506  1.00  0.00      B    H  
ATOM   1518  O   HOH B 500      25.609   4.456  13.012  1.00  0.00      B    O  
ATOM   1519  H1  HOH B 500      26.368   3.984  12.579  1.00  0.00      B    H  
ATOM   1520  H2  HOH B 500      24.971   3.760  13.443  1.00  0.00      B    H  
ATOM   1521  O   HOH B 501      18.393  18.733  34.436  1.00  0.00      B    O  
ATOM   1522  H1  HOH B 501      18.825  18.698  33.510  1.00  0.00      B    H  
ATOM   1523  H2  HOH B 501      17.555  18.166  34.339  1.00  0.00      B    H  
ATOM   1524  O   HOH B 502      38.109  21.846  13.683  1.00  0.00      B    O  
ATOM   1525  H1  HOH B 502      37.824  22.517  12.955  1.00  0.00      B    H  
ATOM   1526  H2  HOH B 502      38.450  21.014  13.232  1.00  0.00      B    H  
ATOM   1527  O   HOH B 503       5.112   9.713  20.536  1.00  0.00      B    O  
ATOM   1528  H1  HOH B 503       4.412   9.615  19.835  1.00  0.00      B    H  
ATOM   1529  H2  HOH B 503       4.721  10.296  21.246  1.00  0.00      B    H  
ATOM   1530  O   HOH B 504      32.909  19.395   7.615  1.00  0.00      B    O  
ATOM   1531  H1  HOH B 504      32.272  20.153   7.681  1.00  0.00      B    H  
ATOM   1532  H2  HOH B 504      32.722  18.968   6.650  1.00  0.00      B    H  
ATOM   1533  O   HOH B 505      24.230   8.751  31.145  1.00  0.00      B    O  
ATOM   1534  H1  HOH B 505      25.114   8.285  31.562  1.00  0.00      B    H  
ATOM   1535  H2  HOH B 505      23.423   8.191  31.503  1.00  0.00      B    H  
ATOM   1536  O   HOH B 506       0.812  20.681  23.443  1.00  0.00      B    O  
ATOM   1537  H1  HOH B 506       1.792  20.832  23.280  1.00  0.00      B    H  
ATOM   1538  H2  HOH B 506       0.395  21.623  23.595  1.00  0.00      B    H  
ATOM   1539  O   HOH B 507       9.963   1.154  33.307  1.00  0.00      B    O  
ATOM   1540  H1  HOH B 507      10.771   0.840  33.831  1.00  0.00      B    H  
ATOM   1541  H2  HOH B 507       9.226   0.457  33.447  1.00  0.00      B    H  
ATOM   1542  O   HOH B 508      21.626  16.160   2.438  1.00  0.00      B    O  
ATOM   1543  H1  HOH B 508      22.069  17.052   2.297  1.00  0.00      B    H  
ATOM   1544  H2  HOH B 508      20.994  16.290   3.220  1.00  0.00      B    H  
ATOM   1545  O   HOH B 509      16.598  28.604  28.344  1.00  0.00      B    O  
ATOM   1546  H1  HOH B 509      16.623  28.929  27.362  1.00  0.00      B    H  
ATOM   1547  H2  HOH B 509      17.002  29.366  28.861  1.00  0.00      B    H  
ATOM   1548  O   HOH B 510      19.618  32.839  25.354  1.00  0.00      B    O  
ATOM   1549  H1  HOH B 510      18.889  32.981  24.719  1.00  0.00      B    H  
ATOM   1550  H2  HOH B 510      19.660  31.869  25.505  1.00  0.00      B    H  
ATOM   1551  O   HOH B 511      17.943  29.743   0.664  1.00  0.00      B    O  
ATOM   1552  H1  HOH B 511      18.818  29.354   0.876  1.00  0.00      B    H  
ATOM   1553  H2  HOH B 511      17.422  29.108   0.088  1.00  0.00      B    H  
ATOM   1554  O   HOH B 512      38.209  19.440  16.777  1.00  0.00      B    O  
ATOM   1555  H1  HOH B 512      38.007  18.565  17.218  1.00  0.00      B    H  
ATOM   1556  H2  HOH B 512      37.415  19.724  16.213  1.00  0.00      B    H  
ATOM   1557  O   HOH B 513      15.504   2.005  21.678  1.00  0.00      B    O  
ATOM   1558  H1  HOH B 513      16.382   1.625  21.918  1.00  0.00      B    H  
ATOM   1559  H2  HOH B 513      14.821   1.910  22.453  1.00  0.00      B    H  
ATOM   1560  O   HOH B 514      36.999  10.922  34.273  1.00  0.00      B    O  
ATOM   1561  H1  HOH B 514      36.254  10.279  34.060  1.00  0.00      B    H  
ATOM   1562  H2  HOH B 514      37.671  10.444  34.878  1.00  0.00      B    H  
ATOM   1563  O   HOH B 515      32.078  27.671   1.858  1.00  0.00      B    O  
ATOM   1564  H1  HOH B 515      31.984  26.705   1.667  1.00  0.00      B    H  
ATOM   1565  H2  HOH B 515      31.339  28.078   1.254  1.00  0.00      B    H  
ATOM   1566  O   HOH B 516      11.028  12.745  10.330  1.00  0.00      B    O  
ATOM   1567  H1  HOH B 516      11.103  13.610  10.801  1.00  0.00      B    H  
ATOM   1568  H2  HOH B 516      11.559  11.986  10.796  1.00  0.00      B    H  
ATOM   1569  O   HOH B 517       5.315   6.793   3.028  1.00  0.00      B    O  
ATOM   1570  H1  HOH B 517       5.845   7.374   3.655  1.00  0.00      B    H  
ATOM   1571  H2  HOH B 517       5.898   6.364   2.263  1.00  0.00      B    H  
ATOM   1572  O   HOH B 518      38.511  30.820  30.333  1.00  0.00      B    O  
ATOM   1573  H1  HOH B 518      38.627  31.147  29.374  1.00  0.00      B    H  
ATOM   1574  H2  HOH B 518      38.526  31.697  30.892  1.00  0.00      B    H  
ATOM   1575  O   HOH B 519       5.752  18.365  15.421  1.00  0.00      B    O  
ATOM   1576  H1  HOH B 519       6.342  18.074  14.699  1.00  0.00      B    H  
ATOM   1577  H2  HOH B 519       5.982  17.892  16.267  1.00  0.00      B    H  
ATOM   1578  O   HOH B 520       3.708   0.636  12.228  1.00  0.00      B    O  
ATOM   1579  H1  HOH B 520       2.745   0.781  11.922  1.00  0.00      B    H  
ATOM   1580  H2  HOH B 520       3.890  -0.377  12.220  1.00  0.00      B    H  
ATOM   1581  O   HOH B 521      38.206   2.847  21.528  1.00  0.00      B    O  
ATOM   1582  H1  HOH B 521      39.138   2.498  21.865  1.00  0.00      B    H  
ATOM   1583  H2  HOH B 521      38.311   3.837  21.415  1.00  0.00      B    H  
ATOM   1584  O   HOH B 522       7.840  20.248  10.761  1.00  0.00      B    O  
ATOM   1585  H1  HOH B 522       8.591  20.055  11.428  1.00  0.00      B    H  
ATOM   1586  H2  HOH B 522       6.932  20.127  11.223  1.00  0.00      B    H  
ATOM   1587  O   HOH B 523      13.950   2.588  16.473  1.00  0.00      B    O  
ATOM   1588  H1  HOH B 523      14.496   2.135  17.226  1.00  0.00      B    H  
ATOM   1589  H2  HOH B 523      14.356   3.521  16.208  1.00  0.00      B    H  
ATOM   1590  O   HOH B 524      31.374  33.595  32.106  1.00  0.00      B    O  
ATOM   1591  H1  HOH B 524      30.596  33.126  32.590  1.00  0.00      B    H  
ATOM   1592  H2  HOH B 524      31.794  34.182  32.816  1.00  0.00      B    H  
ATOM   1593  O   HOH B 525       6.897   7.322  12.836  1.00  0.00      B    O  
ATOM   1594  H1  HOH B 525       5.941   7.680  13.029  1.00  0.00      B    H  
ATOM   1595  H2  HOH B 525       7.539   7.957  13.339  1.00  0.00      B    H  
ATOM   1596  O   HOH B 526      27.543  21.542  16.868  1.00  0.00      B    O  
ATOM   1597  H1  HOH B 526      27.858  20.810  17.518  1.00  0.00      B    H  
ATOM   1598  H2  HOH B 526      27.455  22.418  17.392  1.00  0.00      B    H  
ATOM   1599  O   HOH B 527       7.598  18.008  38.604  1.00  0.00      B    O  
ATOM   1600  H1  HOH B 527       8.004  18.898  38.698  1.00  0.00      B    H  
ATOM   1601  H2  HOH B 527       6.774  17.984  39.180  1.00  0.00      B    H  
ATOM   1602  O   HOH B 528      12.819   9.306   5.722  1.00  0.00      B    O  
ATOM   1603  H1  HOH B 528      13.223   9.656   4.876  1.00  0.00      B    H  
ATOM   1604  H2  HOH B 528      12.115   8.604   5.533  1.00  0.00      B    H  
ATOM   1605  O   HOH B 529       1.405  21.302  11.565  1.00  0.00      B    O  
ATOM   1606  H1  HOH B 529       1.613  21.748  10.680  1.00  0.00      B    H  
ATOM   1607  H2  HOH B 529       0.615  20.651  11.395  1.00  0.00      B    H  
ATOM   1608  O   HOH B 530      13.896  25.759   5.701  1.00  0.00      B    O  
ATOM   1609  H1  HOH B 530      14.134  26.060   6.623  1.00  0.00      B    H  
ATOM   1610  H2  HOH B 530      14.146  26.511   5.040  1.00  0.00      B    H  
ATOM   1611  O   HOH B 531      36.589  32.325  25.886  1.00  0.00      B    O  
ATOM   1612  H1  HOH B 531      36.178  31.899  26.729  1.00  0.00      B    H  
ATOM   1613  H2  HOH B 531      36.965  31.664  25.290  1.00  0.00      B    H  
ATOM   1614  O   HOH B 532      17.616   1.211  25.142  1.00  0.00      B    O  
ATOM   1615  H1  HOH B 532      18.151   1.704  25.824  1.00  0.00      B    H  
ATOM   1616  H2  HOH B 532      17.874   1.544  24.267  1.00  0.00      B    H  
ATOM   1617  O   HOH B 533      27.194  -0.109  37.882  1.00  0.00      B    O  
ATOM   1618  H1  HOH B 533      26.889   0.432  37.091  1.00  0.00      B    H  
ATOM   1619  H2  HOH B 533      27.456   0.592  38.530  1.00  0.00      B    H  
ATOM   1620  O   HOH B 534      25.237  31.908  32.435  1.00  0.00      B    O  
ATOM   1621  H1  HOH B 534      24.252  31.972  32.828  1.00  0.00      B    H  
ATOM   1622  H2  HOH B 534      25.286  32.740  31.889  1.00  0.00      B    H  
ATOM   1623  O   HOH B 535      11.409   7.671   8.118  1.00  0.00      B    O  
ATOM   1624  H1  HOH B 535      11.020   8.511   8.575  1.00  0.00      B    H  
ATOM   1625  H2  HOH B 535      11.080   7.637   7.167  1.00  0.00      B    H  
ATOM   1626  O   HOH B 536       9.253  13.777  22.895  1.00  0.00      B    O  
ATOM   1627  H1  HOH B 536       8.370  13.320  22.991  1.00  0.00      B    H  
ATOM   1628  H2  HOH B 536       9.365  14.065  21.926  1.00  0.00      B    H  
ATOM   1629  O   HOH B 537      20.240  28.270   1.155  1.00  0.00      B    O  
ATOM   1630  H1  HOH B 537      20.322  27.633   1.933  1.00  0.00      B    H  
ATOM   1631  H2  HOH B 537      21.150  28.675   1.013  1.00  0.00      B    H  
ATOM   1632  O   HOH B 538       4.281  10.864  22.909  1.00  0.00      B    O  
ATOM   1633  H1  HOH B 538       3.352  11.326  22.790  1.00  0.00      B    H  
ATOM   1634  H2  HOH B 538       4.128   9.933  23.421  1.00  0.00      B    H  
ATOM   1635  O   HOH B 539      33.096  38.410  29.573  1.00  0.00      B    O  
ATOM   1636  H1  HOH B 539      32.264  38.934  29.862  1.00  0.00      B    H  
ATOM   1637  H2  HOH B 539      32.788  37.707  28.943  1.00  0.00      B    H  
ATOM   1638  O   HOH B 540       0.676  36.836  19.731  1.00  0.00      B    O  
ATOM   1639  H1  HOH B 540       0.867  37.649  19.161  1.00  0.00      B    H  
ATOM   1640  H2  HOH B 540       1.572  36.695  20.173  1.00  0.00      B    H  
ATOM   1641  O   HOH B 541      15.493  34.288  22.602  1.00  0.00      B    O  
ATOM   1642  H1  HOH B 541      15.121  34.221  21.689  1.00  0.00      B    H  
ATOM   1643  H2  HOH B 541      15.727  35.256  22.727  1.00  0.00      B    H  
ATOM   1644  O   HOH B 542      37.067  15.155  25.664  1.00  0.00      B    O  
ATOM   1645  H1  HOH B 542      36.061  15.089  25.411  1.00  0.00      B    H  
ATOM   1646  H2  HOH B 542      37.330  16.094  25.759  1.00  0.00      B    H  
ATOM   1647  O   HOH B 543      25.265  21.461  19.644  1.00  0.00      B    O  
ATOM   1648  H1  HOH B 543      25.184  21.000  18.739  1.00  0.00      B    H  
ATOM   1649  H2  HOH B 543      24.298  21.487  19.936  1.00  0.00      B    H  
ATOM   1650  O   HOH B 544      12.128   2.931   0.803  1.00  0.00      B    O  
ATOM   1651  H1  HOH B 544      12.088   3.951   0.700  1.00  0.00      B    H  
ATOM   1652  H2  HOH B 544      11.778   2.485  -0.035  1.00  0.00      B    H  
ATOM   1653  O   HOH B 545      33.445  35.996  38.228  1.00  0.00      B    O  
ATOM   1654  H1  HOH B 545      32.615  36.395  37.739  1.00  0.00      B    H  
ATOM   1655  H2  HOH B 545      33.323  35.017  38.352  1.00  0.00      B    H  
ATOM   1656  O   HOH B 546       2.211  13.431   0.337  1.00  0.00      B    O  
ATOM   1657  H1  HOH B 546       2.659  13.327   1.246  1.00  0.00      B    H  
ATOM   1658  H2  HOH B 546       2.110  12.487  -0.069  1.00  0.00      B    H  
ATOM   1659  O   HOH B 547      28.307  38.330  27.702  1.00  0.00      B    O  
ATOM   1660  H1  HOH B 547      27.892  38.620  28.518  1.00  0.00      B    H  
ATOM   1661  H2  HOH B 547      28.154  39.059  26.999  1.00  0.00      B    H  
ATOM   1662  O   HOH B 548       9.458  17.040  25.854  1.00  0.00      B    O  
ATOM   1663  H1  HOH B 548      10.084  16.258  25.842  1.00  0.00      B    H  
ATOM   1664  H2  HOH B 548      10.029  17.901  26.101  1.00  0.00      B    H  
ATOM   1665  O   HOH B 549      17.558  33.528   4.492  1.00  0.00      B    O  
ATOM   1666  H1  HOH B 549      17.614  32.765   3.859  1.00  0.00      B    H  
ATOM   1667  H2  HOH B 549      17.375  34.353   3.973  1.00  0.00      B    H  
ATOM   1668  O   HOH B 550      22.657  10.700  30.413  1.00  0.00      B    O  
ATOM   1669  H1  HOH B 550      23.159   9.865  30.711  1.00  0.00      B    H  
ATOM   1670  H2  HOH B 550      23.059  11.527  30.853  1.00  0.00      B    H  
ATOM   1671  O   HOH B 551       5.549  28.847  18.083  1.00  0.00      B    O  
ATOM   1672  H1  HOH B 551       6.241  28.775  17.369  1.00  0.00      B    H  
ATOM   1673  H2  HOH B 551       5.375  29.835  18.309  1.00  0.00      B    H  
ATOM   1674  O   HOH B 552      33.974   2.708  26.532  1.00  0.00      B    O  
ATOM   1675  H1  HOH B 552      33.232   3.320  26.850  1.00  0.00      B    H  
ATOM   1676  H2  HOH B 552      34.344   3.162  25.731  1.00  0.00      B    H  
ATOM   1677  O   HOH B 553      28.738   8.496   3.422  1.00  0.00      B    O  
ATOM   1678  H1  HOH B 553      28.816   8.001   4.331  1.00  0.00      B    H  
ATOM   1679  H2  HOH B 553      29.646   8.376   2.971  1.00  0.00      B    H  
ATOM   1680  O   HOH B 554      19.350  36.929  34.813  1.00  0.00      B    O  
ATOM   1681  H1  HOH B 554      19.172  37.299  33.929  1.00  0.00      B    H  
ATOM   1682  H2  HOH B 554      18.882  37.538  35.481  1.00  0.00      B    H  
ATOM   1683  O   HOH B 555       3.121  16.071  34.883  1.00  0.00      B    O  
ATOM   1684  H1  HOH B 555       3.093  15.740  35.872  1.00  0.00      B    H  
ATOM   1685  H2  HOH B 555       3.393  17.047  34.890  1.00  0.00      B    H  
ATOM   1686  O   HOH B 556      25.040  35.369  20.514  1.00  0.00      B    O  
ATOM   1687  H1  HOH B 556      24.211  35.743  20.015  1.00  0.00      B    H  
ATOM   1688  H2  HOH B 556      25.188  34.409  20.276  1.00  0.00      B    H  
ATOM   1689  O   HOH B 557      18.548   4.557  32.618  1.00  0.00      B    O  
ATOM   1690  H1  HOH B 557      18.464   4.698  33.625  1.00  0.00      B    H  
ATOM   1691  H2  HOH B 557      19.222   3.778  32.443  1.00  0.00      B    H  
ATOM   1692  O   HOH B 558      24.645  -0.184  21.244  1.00  0.00      B    O  
ATOM   1693  H1  HOH B 558      25.246   0.344  21.955  1.00  0.00      B    H  
ATOM   1694  H2  HOH B 558      25.077  -0.000  20.342  1.00  0.00      B    H  
ATOM   1695  O   HOH B 559      24.154   6.692  35.115  1.00  0.00      B    O  
ATOM   1696  H1  HOH B 559      24.135   6.439  36.086  1.00  0.00      B    H  
ATOM   1697  H2  HOH B 559      24.907   6.129  34.688  1.00  0.00      B    H  
ATOM   1698  O   HOH B 560      14.486  21.713  25.755  1.00  0.00      B    O  
ATOM   1699  H1  HOH B 560      15.016  21.456  26.658  1.00  0.00      B    H  
ATOM   1700  H2  HOH B 560      14.686  21.012  25.037  1.00  0.00      B    H  
ATOM   1701  O   HOH B 561       5.102  17.242  36.920  1.00  0.00      B    O  
ATOM   1702  H1  HOH B 561       5.050  16.832  37.903  1.00  0.00      B    H  
ATOM   1703  H2  HOH B 561       5.956  17.688  36.892  1.00  0.00      B    H  
ATOM   1704  O   HOH B 562      31.646  10.830  17.672  1.00  0.00      B    O  
ATOM   1705  H1  HOH B 562      32.352  10.412  18.307  1.00  0.00      B    H  
ATOM   1706  H2  HOH B 562      31.618  10.258  16.810  1.00  0.00      B    H  
ATOM   1707  O   HOH B 563      30.255   3.244   2.140  1.00  0.00      B    O  
ATOM   1708  H1  HOH B 563      29.745   2.464   2.532  1.00  0.00      B    H  
ATOM   1709  H2  HOH B 563      29.725   4.094   2.397  1.00  0.00      B    H  
ATOM   1710  O   HOH B 564       0.385  36.303  36.754  1.00  0.00      B    O  
ATOM   1711  H1  HOH B 564      -0.034  37.242  36.685  1.00  0.00      B    H  
ATOM   1712  H2  HOH B 564       1.246  36.476  37.304  1.00  0.00      B    H  
ATOM   1713  O   HOH B 565      14.733  26.689   8.390  1.00  0.00      B    O  
ATOM   1714  H1  HOH B 565      14.995  25.662   8.486  1.00  0.00      B    H  
ATOM   1715  H2  HOH B 565      15.596  27.170   8.140  1.00  0.00      B    H  
ATOM   1716  O   HOH B 566      21.278  37.549  14.561  1.00  0.00      B    O  
ATOM   1717  H1  HOH B 566      21.532  36.690  14.053  1.00  0.00      B    H  
ATOM   1718  H2  HOH B 566      22.071  37.819  15.141  1.00  0.00      B    H  
ATOM   1719  O   HOH B 567      26.181  29.605  26.158  1.00  0.00      B    O  
ATOM   1720  H1  HOH B 567      25.538  28.961  26.645  1.00  0.00      B    H  
ATOM   1721  H2  HOH B 567      26.684  29.057  25.511  1.00  0.00      B    H  
ATOM   1722  O   HOH B 568      13.333  36.057  18.250  1.00  0.00      B    O  
ATOM   1723  H1  HOH B 568      12.694  35.433  17.791  1.00  0.00      B    H  
ATOM   1724  H2  HOH B 568      12.841  36.608  18.919  1.00  0.00      B    H  
ATOM   1725  O   HOH B 569       7.685  27.377   0.968  1.00  0.00      B    O  
ATOM   1726  H1  HOH B 569       7.927  27.641   1.875  1.00  0.00      B    H  
ATOM   1727  H2  HOH B 569       8.517  27.474   0.341  1.00  0.00      B    H  
ATOM   1728  O   HOH B 570       3.187  37.063  20.827  1.00  0.00      B    O  
ATOM   1729  H1  HOH B 570       3.569  36.599  19.992  1.00  0.00      B    H  
ATOM   1730  H2  HOH B 570       3.171  36.373  21.565  1.00  0.00      B    H  
ATOM   1731  O   HOH B 571      35.929   5.377  39.278  1.00  0.00      B    O  
ATOM   1732  H1  HOH B 571      35.670   4.450  39.623  1.00  0.00      B    H  
ATOM   1733  H2  HOH B 571      35.560   5.526  38.340  1.00  0.00      B    H  
ATOM   1734  O   HOH B 572      25.015  15.696  12.448  1.00  0.00      B    O  
ATOM   1735  H1  HOH B 572      24.451  16.529  12.477  1.00  0.00      B    H  
ATOM   1736  H2  HOH B 572      24.253  14.962  12.340  1.00  0.00      B    H  
ATOM   1737  O   HOH B 573      24.569   2.038  14.281  1.00  0.00      B    O  
ATOM   1738  H1  HOH B 573      24.189   1.856  13.404  1.00  0.00      B    H  
ATOM   1739  H2  HOH B 573      24.720   1.171  14.739  1.00  0.00      B    H  
ATOM   1740  O   HOH B 574      21.733   0.551   1.966  1.00  0.00      B    O  
ATOM   1741  H1  HOH B 574      22.447   1.104   2.443  1.00  0.00      B    H  
ATOM   1742  H2  HOH B 574      21.906   0.650   0.972  1.00  0.00      B    H  
ATOM   1743  O   HOH B 575      15.177  22.053  10.056  1.00  0.00      B    O  
ATOM   1744  H1  HOH B 575      16.115  21.638   9.934  1.00  0.00      B    H  
ATOM   1745  H2  HOH B 575      15.042  22.835   9.433  1.00  0.00      B    H  
ATOM   1746  O   HOH B 576       5.171  19.370  31.068  1.00  0.00      B    O  
ATOM   1747  H1  HOH B 576       5.057  18.436  30.695  1.00  0.00      B    H  
ATOM   1748  H2  HOH B 576       5.399  20.018  30.261  1.00  0.00      B    H  
ATOM   1749  O   HOH B 577      10.462  28.431  25.039  1.00  0.00      B    O  
ATOM   1750  H1  HOH B 577      11.265  28.547  25.587  1.00  0.00      B    H  
ATOM   1751  H2  HOH B 577      10.123  27.509  25.184  1.00  0.00      B    H  
ATOM   1752  O   HOH B 578       9.200  38.181  22.015  1.00  0.00      B    O  
ATOM   1753  H1  HOH B 578       8.776  38.983  22.472  1.00  0.00      B    H  
ATOM   1754  H2  HOH B 578       8.494  37.460  22.066  1.00  0.00      B    H  
ATOM   1755  O   HOH B 579       3.348  35.475  22.958  1.00  0.00      B    O  
ATOM   1756  H1  HOH B 579       3.722  34.581  23.160  1.00  0.00      B    H  
ATOM   1757  H2  HOH B 579       2.517  35.560  23.571  1.00  0.00      B    H  
ATOM   1758  O   HOH B 580      12.383  10.494  18.646  1.00  0.00      B    O  
ATOM   1759  H1  HOH B 580      11.342  10.685  18.778  1.00  0.00      B    H  
ATOM   1760  H2  HOH B 580      12.687  10.502  19.596  1.00  0.00      B    H  
ATOM   1761  O   HOH B 581       6.032  20.641  28.998  1.00  0.00      B    O  
ATOM   1762  H1  HOH B 581       6.771  20.332  28.409  1.00  0.00      B    H  
ATOM   1763  H2  HOH B 581       5.338  20.926  28.252  1.00  0.00      B    H  
ATOM   1764  O   HOH B 582      15.889   5.076  21.950  1.00  0.00      B    O  
ATOM   1765  H1  HOH B 582      15.877   4.160  22.411  1.00  0.00      B    H  
ATOM   1766  H2  HOH B 582      15.989   4.933  20.965  1.00  0.00      B    H  
ATOM   1767  O   HOH B 583       4.851  37.886   3.271  1.00  0.00      B    O  
ATOM   1768  H1  HOH B 583       5.094  36.873   3.484  1.00  0.00      B    H  
ATOM   1769  H2  HOH B 583       5.696  38.185   2.722  1.00  0.00      B    H  
ATOM   1770  O   HOH B 584      11.569  17.513  35.769  1.00  0.00      B    O  
ATOM   1771  H1  HOH B 584      12.508  17.560  36.073  1.00  0.00      B    H  
ATOM   1772  H2  HOH B 584      11.056  17.234  36.560  1.00  0.00      B    H  
ATOM   1773  O   HOH B 585       4.430  31.534  18.819  1.00  0.00      B    O  
ATOM   1774  H1  HOH B 585       4.946  32.115  18.212  1.00  0.00      B    H  
ATOM   1775  H2  HOH B 585       3.492  31.345  18.459  1.00  0.00      B    H  
ATOM   1776  O   HOH B 586      22.611  16.518   6.615  1.00  0.00      B    O  
ATOM   1777  H1  HOH B 586      23.499  16.095   6.237  1.00  0.00      B    H  
ATOM   1778  H2  HOH B 586      22.761  16.502   7.627  1.00  0.00      B    H  
ATOM   1779  O   HOH B 587      20.165  29.856  16.475  1.00  0.00      B    O  
ATOM   1780  H1  HOH B 587      19.463  30.328  17.015  1.00  0.00      B    H  
ATOM   1781  H2  HOH B 587      20.915  29.581  17.116  1.00  0.00      B    H  
ATOM   1782  O   HOH B 588       5.624   2.758  11.748  1.00  0.00      B    O  
ATOM   1783  H1  HOH B 588       6.025   3.317  12.523  1.00  0.00      B    H  
ATOM   1784  H2  HOH B 588       4.856   2.200  12.107  1.00  0.00      B    H  
ATOM   1785  O   HOH B 589       2.235  10.312  31.183  1.00  0.00      B    O  
ATOM   1786  H1  HOH B 589       2.258  11.331  31.092  1.00  0.00      B    H  
ATOM   1787  H2  HOH B 589       2.586  10.043  32.116  1.00  0.00      B    H  
ATOM   1788  O   HOH B 590      13.252   5.772   0.491  1.00  0.00      B    O  
ATOM   1789  H1  HOH B 590      13.478   5.850   1.488  1.00  0.00      B    H  
ATOM   1790  H2  HOH B 590      14.054   5.273   0.018  1.00  0.00      B    H  
ATOM   1791  O   HOH B 591      11.584  26.824  11.943  1.00  0.00      B    O  
ATOM   1792  H1  HOH B 591      10.954  26.486  11.235  1.00  0.00      B    H  
ATOM   1793  H2  HOH B 591      12.476  27.125  11.537  1.00  0.00      B    H  
ATOM   1794  O   HOH B 592      19.267  18.472   4.503  1.00  0.00      B    O  
ATOM   1795  H1  HOH B 592      19.553  17.504   4.621  1.00  0.00      B    H  
ATOM   1796  H2  HOH B 592      19.171  18.627   3.546  1.00  0.00      B    H  
ATOM   1797  O   HOH B 593      13.830  22.605  22.976  1.00  0.00      B    O  
ATOM   1798  H1  HOH B 593      14.357  21.689  23.160  1.00  0.00      B    H  
ATOM   1799  H2  HOH B 593      14.496  23.263  22.598  1.00  0.00      B    H  
ATOM   1800  O   HOH B 594       4.708  35.991  18.865  1.00  0.00      B    O  
ATOM   1801  H1  HOH B 594       5.241  35.149  18.621  1.00  0.00      B    H  
ATOM   1802  H2  HOH B 594       4.450  36.464  17.980  1.00  0.00      B    H  
ATOM   1803  O   HOH B 595      30.541  11.722   6.719  1.00  0.00      B    O  
ATOM   1804  H1  HOH B 595      31.466  11.594   7.044  1.00  0.00      B    H  
ATOM   1805  H2  HOH B 595      30.472  11.355   5.790  1.00  0.00      B    H  
ATOM   1806  O   HOH B 596      27.675  38.843  34.704  1.00  0.00      B    O  
ATOM   1807  H1  HOH B 596      26.733  39.218  34.725  1.00  0.00      B    H  
ATOM   1808  H2  HOH B 596      27.718  37.936  35.174  1.00  0.00      B    H  
ATOM   1809  O   HOH B 597      37.331  31.334  17.269  1.00  0.00      B    O  
ATOM   1810  H1  HOH B 597      38.295  31.368  17.677  1.00  0.00      B    H  
ATOM   1811  H2  HOH B 597      37.299  31.965  16.527  1.00  0.00      B    H  
ATOM   1812  O   HOH B 598      16.061  35.204  38.265  1.00  0.00      B    O  
ATOM   1813  H1  HOH B 598      16.414  34.308  38.517  1.00  0.00      B    H  
ATOM   1814  H2  HOH B 598      15.693  35.664  39.131  1.00  0.00      B    H  
ATOM   1815  O   HOH B 599       8.698  31.240  16.098  1.00  0.00      B    O  
ATOM   1816  H1  HOH B 599       9.543  31.034  15.537  1.00  0.00      B    H  
ATOM   1817  H2  HOH B 599       8.789  32.129  16.635  1.00  0.00      B    H  
ATOM   1818  O   HOH B 600       3.445  38.744   1.076  1.00  0.00      B    O  
ATOM   1819  H1  HOH B 600       2.496  38.632   1.368  1.00  0.00      B    H  
ATOM   1820  H2  HOH B 600       4.073  38.418   1.833  1.00  0.00      B    H  
ATOM   1821  O   HOH B 601      24.774  10.140  24.562  1.00  0.00      B    O  
ATOM   1822  H1  HOH B 601      25.438  10.549  23.956  1.00  0.00      B    H  
ATOM   1823  H2  HOH B 601      24.402   9.326  24.083  1.00  0.00      B    H  
ATOM   1824  O   HOH B 602       5.577   5.006  15.834  1.00  0.00      B    O  
ATOM   1825  H1  HOH B 602       5.521   4.017  15.542  1.00  0.00      B    H  
ATOM   1826  H2  HOH B 602       6.557   5.229  15.792  1.00  0.00      B    H  
ATOM   1827  O   HOH B 603       6.957  15.064   9.149  1.00  0.00      B    O  
ATOM   1828  H1  HOH B 603       7.800  15.367   8.673  1.00  0.00      B    H  
ATOM   1829  H2  HOH B 603       7.203  14.894  10.130  1.00  0.00      B    H  
ATOM   1830  O   HOH B 604       3.487  25.266   6.522  1.00  0.00      B    O  
ATOM   1831  H1  HOH B 604       4.527  25.188   6.359  1.00  0.00      B    H  
ATOM   1832  H2  HOH B 604       2.952  24.755   5.804  1.00  0.00      B    H  
ATOM   1833  O   HOH B 605      34.326  34.803  26.950  1.00  0.00      B    O  
ATOM   1834  H1  HOH B 605      33.845  34.942  27.841  1.00  0.00      B    H  
ATOM   1835  H2  HOH B 605      35.187  35.384  26.990  1.00  0.00      B    H  
ATOM   1836  O   HOH B 606      15.854  36.443  17.202  1.00  0.00      B    O  
ATOM   1837  H1  HOH B 606      14.903  36.624  17.501  1.00  0.00      B    H  
ATOM   1838  H2  HOH B 606      16.395  36.361  18.032  1.00  0.00      B    H  
ATOM   1839  O   HOH B 607       6.019   7.848  38.707  1.00  0.00      B    O  
ATOM   1840  H1  HOH B 607       5.022   7.603  38.581  1.00  0.00      B    H  
ATOM   1841  H2  HOH B 607       6.501   7.048  39.122  1.00  0.00      B    H  
ATOM   1842  O   HOH B 608      10.488   5.657  10.052  1.00  0.00      B    O  
ATOM   1843  H1  HOH B 608      10.825   6.261   9.253  1.00  0.00      B    H  
ATOM   1844  H2  HOH B 608       9.913   4.961   9.645  1.00  0.00      B    H  
ATOM   1845  O   HOH B 609      19.243  33.227  10.153  1.00  0.00      B    O  
ATOM   1846  H1  HOH B 609      19.446  32.974  11.091  1.00  0.00      B    H  
ATOM   1847  H2  HOH B 609      18.272  33.422  10.079  1.00  0.00      B    H  
ATOM   1848  O   HOH B 610      -0.234  36.079  32.055  1.00  0.00      B    O  
ATOM   1849  H1  HOH B 610       0.659  36.257  32.438  1.00  0.00      B    H  
ATOM   1850  H2  HOH B 610      -0.213  35.090  31.860  1.00  0.00      B    H  
ATOM   1851  O   HOH B 611      34.489  37.131   5.383  1.00  0.00      B    O  
ATOM   1852  H1  HOH B 611      33.808  37.892   5.256  1.00  0.00      B    H  
ATOM   1853  H2  HOH B 611      33.997  36.394   5.877  1.00  0.00      B    H  
ATOM   1854  O   HOH B 612      16.507  13.122  30.802  1.00  0.00      B    O  
ATOM   1855  H1  HOH B 612      17.030  13.123  29.921  1.00  0.00      B    H  
ATOM   1856  H2  HOH B 612      15.659  12.573  30.745  1.00  0.00      B    H  
ATOM   1857  O   HOH B 613      31.269  15.570  31.366  1.00  0.00      B    O  
ATOM   1858  H1  HOH B 613      31.665  15.960  32.180  1.00  0.00      B    H  
ATOM   1859  H2  HOH B 613      31.061  16.409  30.810  1.00  0.00      B    H  
ATOM   1860  O   HOH B 614      15.222   8.673  39.142  1.00  0.00      B    O  
ATOM   1861  H1  HOH B 614      16.030   8.899  39.676  1.00  0.00      B    H  
ATOM   1862  H2  HOH B 614      15.572   8.642  38.184  1.00  0.00      B    H  
ATOM   1863  O   HOH B 615      11.654  32.126   7.374  1.00  0.00      B    O  
ATOM   1864  H1  HOH B 615      12.459  31.608   7.018  1.00  0.00      B    H  
ATOM   1865  H2  HOH B 615      11.974  32.840   7.970  1.00  0.00      B    H  
ATOM   1866  O   HOH B 616      35.500  23.045  33.558  1.00  0.00      B    O  
ATOM   1867  H1  HOH B 616      34.767  23.664  34.021  1.00  0.00      B    H  
ATOM   1868  H2  HOH B 616      35.237  22.925  32.612  1.00  0.00      B    H  
ATOM   1869  O   HOH B 617      10.292   4.614   6.189  1.00  0.00      B    O  
ATOM   1870  H1  HOH B 617       9.470   5.133   6.488  1.00  0.00      B    H  
ATOM   1871  H2  HOH B 617      10.138   3.695   6.507  1.00  0.00      B    H  
ATOM   1872  O   HOH B 618      12.632   6.428  23.387  1.00  0.00      B    O  
ATOM   1873  H1  HOH B 618      13.529   6.552  23.779  1.00  0.00      B    H  
ATOM   1874  H2  HOH B 618      12.853   6.146  22.425  1.00  0.00      B    H  
ATOM   1875  O   HOH B 619       5.992   3.341   7.304  1.00  0.00      B    O  
ATOM   1876  H1  HOH B 619       5.009   3.207   7.514  1.00  0.00      B    H  
ATOM   1877  H2  HOH B 619       6.331   2.506   6.959  1.00  0.00      B    H  
ATOM   1878  O   HOH B 620      23.401  22.810  30.288  1.00  0.00      B    O  
ATOM   1879  H1  HOH B 620      23.211  22.952  31.248  1.00  0.00      B    H  
ATOM   1880  H2  HOH B 620      23.200  23.720  29.894  1.00  0.00      B    H  
ATOM   1881  O   HOH B 621      17.333  24.308  25.249  1.00  0.00      B    O  
ATOM   1882  H1  HOH B 621      17.380  23.422  24.739  1.00  0.00      B    H  
ATOM   1883  H2  HOH B 621      16.326  24.374  25.497  1.00  0.00      B    H  
ATOM   1884  O   HOH B 622      19.260  24.778  35.153  1.00  0.00      B    O  
ATOM   1885  H1  HOH B 622      19.642  24.546  34.285  1.00  0.00      B    H  
ATOM   1886  H2  HOH B 622      20.023  24.560  35.805  1.00  0.00      B    H  
ATOM   1887  O   HOH B 623       9.185   8.000  14.575  1.00  0.00      B    O  
ATOM   1888  H1  HOH B 623       8.797   7.945  15.512  1.00  0.00      B    H  
ATOM   1889  H2  HOH B 623       9.692   7.132  14.364  1.00  0.00      B    H  
ATOM   1890  O   HOH B 624      35.538  18.021  38.117  1.00  0.00      B    O  
ATOM   1891  H1  HOH B 624      35.659  17.718  39.179  1.00  0.00      B    H  
ATOM   1892  H2  HOH B 624      36.399  17.997  37.589  1.00  0.00      B    H  
ATOM   1893  O   HOH B 625      12.636   9.602  29.995  1.00  0.00      B    O  
ATOM   1894  H1  HOH B 625      12.221   8.879  30.567  1.00  0.00      B    H  
ATOM   1895  H2  HOH B 625      12.797   9.178  29.071  1.00  0.00      B    H  
ATOM   1896  O   HOH B 626      26.455  10.475   3.126  1.00  0.00      B    O  
ATOM   1897  H1  HOH B 626      26.836  11.370   3.378  1.00  0.00      B    H  
ATOM   1898  H2  HOH B 626      27.238   9.855   3.212  1.00  0.00      B    H  
ATOM   1899  O   HOH B 627      25.946  29.375  11.515  1.00  0.00      B    O  
ATOM   1900  H1  HOH B 627      25.980  28.395  11.436  1.00  0.00      B    H  
ATOM   1901  H2  HOH B 627      25.022  29.628  11.695  1.00  0.00      B    H  
ATOM   1902  O   HOH B 628      21.978   7.409  31.626  1.00  0.00      B    O  
ATOM   1903  H1  HOH B 628      22.183   6.605  31.087  1.00  0.00      B    H  
ATOM   1904  H2  HOH B 628      20.980   7.262  32.042  1.00  0.00      B    H  
ATOM   1905  O   HOH B 629       7.444   3.017  21.292  1.00  0.00      B    O  
ATOM   1906  H1  HOH B 629       8.351   3.430  21.470  1.00  0.00      B    H  
ATOM   1907  H2  HOH B 629       7.589   2.157  20.874  1.00  0.00      B    H  
ATOM   1908  O   HOH B 630      19.051  34.105   1.111  1.00  0.00      B    O  
ATOM   1909  H1  HOH B 630      18.212  33.528   0.978  1.00  0.00      B    H  
ATOM   1910  H2  HOH B 630      19.277  34.440   0.191  1.00  0.00      B    H  
ATOM   1911  O   HOH B 631      28.932  20.727  37.037  1.00  0.00      B    O  
ATOM   1912  H1  HOH B 631      28.418  20.287  36.286  1.00  0.00      B    H  
ATOM   1913  H2  HOH B 631      29.101  19.974  37.658  1.00  0.00      B    H  
ATOM   1914  O   HOH B 632      32.596  15.851   8.824  1.00  0.00      B    O  
ATOM   1915  H1  HOH B 632      33.042  14.966   8.604  1.00  0.00      B    H  
ATOM   1916  H2  HOH B 632      32.951  16.592   8.208  1.00  0.00      B    H  
ATOM   1917  O   HOH B 633      11.734  18.406  32.375  1.00  0.00      B    O  
ATOM   1918  H1  HOH B 633      11.771  17.494  32.770  1.00  0.00      B    H  
ATOM   1919  H2  HOH B 633      11.480  19.083  33.055  1.00  0.00      B    H  
ATOM   1920  O   HOH B 634       9.247  21.939  21.333  1.00  0.00      B    O  
ATOM   1921  H1  HOH B 634       8.986  22.421  22.216  1.00  0.00      B    H  
ATOM   1922  H2  HOH B 634       9.972  21.243  21.604  1.00  0.00      B    H  
ATOM   1923  O   HOH B 635      29.292   5.584   2.614  1.00  0.00      B    O  
ATOM   1924  H1  HOH B 635      28.733   5.363   3.441  1.00  0.00      B    H  
ATOM   1925  H2  HOH B 635      29.170   6.555   2.412  1.00  0.00      B    H  
ATOM   1926  O   HOH B 636      18.794   7.403  10.128  1.00  0.00      B    O  
ATOM   1927  H1  HOH B 636      18.103   8.073  10.238  1.00  0.00      B    H  
ATOM   1928  H2  HOH B 636      19.092   7.424   9.160  1.00  0.00      B    H  
ATOM   1929  O   HOH B 637      14.638   6.066  28.027  1.00  0.00      B    O  
ATOM   1930  H1  HOH B 637      15.040   5.930  28.936  1.00  0.00      B    H  
ATOM   1931  H2  HOH B 637      13.767   5.488  27.998  1.00  0.00      B    H  
ATOM   1932  O   HOH B 638      22.458   9.877   1.077  1.00  0.00      B    O  
ATOM   1933  H1  HOH B 638      22.361  10.486   1.903  1.00  0.00      B    H  
ATOM   1934  H2  HOH B 638      22.060   8.983   1.308  1.00  0.00      B    H  
ATOM   1935  O   HOH B 639       1.149  25.145  32.600  1.00  0.00      B    O  
ATOM   1936  H1  HOH B 639       0.178  24.795  32.520  1.00  0.00      B    H  
ATOM   1937  H2  HOH B 639       1.471  24.849  33.553  1.00  0.00      B    H  
ATOM   1938  O   HOH B 640      39.162  12.163  12.869  1.00  0.00      B    O  
ATOM   1939  H1  HOH B 640      38.158  12.398  12.947  1.00  0.00      B    H  
ATOM   1940  H2  HOH B 640      39.372  11.868  11.913  1.00  0.00      B    H  
ATOM   1941  O   HOH B 641       9.540  38.272  36.657  1.00  0.00      B    O  
ATOM   1942  H1  HOH B 641      10.554  38.017  36.864  1.00  0.00      B    H  
ATOM   1943  H2  HOH B 641       9.483  39.290  36.637  1.00  0.00      B    H  
ATOM   1944  O   HOH B 642       1.941   4.811  10.133  1.00  0.00      B    O  
ATOM   1945  H1  HOH B 642       1.285   5.560  10.048  1.00  0.00      B    H  
ATOM   1946  H2  HOH B 642       1.561   4.245  10.875  1.00  0.00      B    H  
ATOM   1947  O   HOH B 643      25.497  20.343   5.315  1.00  0.00      B    O  
ATOM   1948  H1  HOH B 643      24.852  19.980   4.644  1.00  0.00      B    H  
ATOM   1949  H2  HOH B 643      26.460  19.966   5.154  1.00  0.00      B    H  
ATOM   1950  O   HOH B 644      38.637  15.235  16.216  1.00  0.00      B    O  
ATOM   1951  H1  HOH B 644      37.820  15.767  15.865  1.00  0.00      B    H  
ATOM   1952  H2  HOH B 644      39.378  15.455  15.604  1.00  0.00      B    H  
ATOM   1953  O   HOH B 645       9.680  34.618  26.786  1.00  0.00      B    O  
ATOM   1954  H1  HOH B 645      10.543  34.036  26.963  1.00  0.00      B    H  
ATOM   1955  H2  HOH B 645       8.899  34.370  27.366  1.00  0.00      B    H  
ATOM   1956  O   HOH B 646      10.028  30.222  11.533  1.00  0.00      B    O  
ATOM   1957  H1  HOH B 646       9.972  31.148  11.998  1.00  0.00      B    H  
ATOM   1958  H2  HOH B 646       9.853  29.523  12.262  1.00  0.00      B    H  
ATOM   1959  O   HOH B 647       1.208  34.529  16.603  1.00  0.00      B    O  
ATOM   1960  H1  HOH B 647       1.224  34.452  17.586  1.00  0.00      B    H  
ATOM   1961  H2  HOH B 647       2.065  34.985  16.401  1.00  0.00      B    H  
ATOM   1962  O   HOH B 648      27.464  20.139  32.769  1.00  0.00      B    O  
ATOM   1963  H1  HOH B 648      27.510  21.001  32.257  1.00  0.00      B    H  
ATOM   1964  H2  HOH B 648      26.979  19.421  32.300  1.00  0.00      B    H  
ATOM   1965  O   HOH B 649       4.273  12.719  35.960  1.00  0.00      B    O  
ATOM   1966  H1  HOH B 649       5.028  12.844  36.604  1.00  0.00      B    H  
ATOM   1967  H2  HOH B 649       3.366  12.915  36.396  1.00  0.00      B    H  
ATOM   1968  O   HOH B 650      37.261  31.935   4.373  1.00  0.00      B    O  
ATOM   1969  H1  HOH B 650      37.081  31.375   3.564  1.00  0.00      B    H  
ATOM   1970  H2  HOH B 650      37.855  31.391   5.000  1.00  0.00      B    H  
ATOM   1971  O   HOH B 651      11.084  20.033  34.325  1.00  0.00      B    O  
ATOM   1972  H1  HOH B 651      11.618  20.826  34.732  1.00  0.00      B    H  
ATOM   1973  H2  HOH B 651      10.936  19.393  35.114  1.00  0.00      B    H  
ATOM   1974  O   HOH B 652      32.393  14.477  38.803  1.00  0.00      B    O  
ATOM   1975  H1  HOH B 652      32.840  14.947  38.001  1.00  0.00      B    H  
ATOM   1976  H2  HOH B 652      31.694  15.163  39.142  1.00  0.00      B    H  
ATOM   1977  O   HOH B 653      32.609  24.241  28.498  1.00  0.00      B    O  
ATOM   1978  H1  HOH B 653      32.008  23.449  28.245  1.00  0.00      B    H  
ATOM   1979  H2  HOH B 653      32.464  24.332  29.515  1.00  0.00      B    H  
ATOM   1980  O   HOH B 654       6.116   2.056  18.333  1.00  0.00      B    O  
ATOM   1981  H1  HOH B 654       5.178   2.423  18.514  1.00  0.00      B    H  
ATOM   1982  H2  HOH B 654       6.747   2.867  18.172  1.00  0.00      B    H  
ATOM   1983  O   HOH B 655      36.582  38.661  -0.252  1.00  0.00      B    O  
ATOM   1984  H1  HOH B 655      36.658  38.125   0.581  1.00  0.00      B    H  
ATOM   1985  H2  HOH B 655      37.208  39.457  -0.075  1.00  0.00      B    H  
ATOM   1986  O   HOH B 656      28.804   9.641  35.597  1.00  0.00      B    O  
ATOM   1987  H1  HOH B 656      28.316   9.475  36.447  1.00  0.00      B    H  
ATOM   1988  H2  HOH B 656      28.640  10.573  35.242  1.00  0.00      B    H  
ATOM   1989  O   HOH B 657      16.124  37.111  27.896  1.00  0.00      B    O  
ATOM   1990  H1  HOH B 657      15.740  38.030  27.926  1.00  0.00      B    H  
ATOM   1991  H2  HOH B 657      15.553  36.501  27.311  1.00  0.00      B    H  
ATOM   1992  O   HOH B 658      30.018  17.644   6.410  1.00  0.00      B    O  
ATOM   1993  H1  HOH B 658      30.710  17.914   5.742  1.00  0.00      B    H  
ATOM   1994  H2  HOH B 658      29.088  17.627   5.916  1.00  0.00      B    H  
ATOM   1995  O   HOH B 659      17.851  20.097  23.076  1.00  0.00      B    O  
ATOM   1996  H1  HOH B 659      18.555  20.700  23.491  1.00  0.00      B    H  
ATOM   1997  H2  HOH B 659      18.133  19.962  22.109  1.00  0.00      B    H  
ATOM   1998  O   HOH B 660       9.890  35.063  36.554  1.00  0.00      B    O  
ATOM   1999  H1  HOH B 660       9.811  35.143  35.532  1.00  0.00      B    H  
ATOM   2000  H2  HOH B 660      10.827  34.723  36.742  1.00  0.00      B    H  
ATOM   2001  O   HOH B 661      24.000  29.615  28.356  1.00  0.00      B    O  
ATOM   2002  H1  HOH B 661      23.846  30.543  27.892  1.00  0.00      B    H  
ATOM   2003  H2  HOH B 661      24.499  29.819  29.163  1.00  0.00      B    H  
ATOM   2004  O   HOH B 662       2.460  34.024  37.654  1.00  0.00      B    O  
ATOM   2005  H1  HOH B 662       3.479  33.987  37.438  1.00  0.00      B    H  
ATOM   2006  H2  HOH B 662       2.307  34.696  38.398  1.00  0.00      B    H  
ATOM   2007  O   HOH B 663       1.737   0.661  29.851  1.00  0.00      B    O  
ATOM   2008  H1  HOH B 663       1.411  -0.025  30.510  1.00  0.00      B    H  
ATOM   2009  H2  HOH B 663       1.184   1.515  30.060  1.00  0.00      B    H  
ATOM   2010  O   HOH B 664      37.617  31.578  22.562  1.00  0.00      B    O  
ATOM   2011  H1  HOH B 664      38.548  31.923  22.736  1.00  0.00      B    H  
ATOM   2012  H2  HOH B 664      37.045  32.382  22.475  1.00  0.00      B    H  
ATOM   2013  O   HOH B 665       8.655   3.946  26.371  1.00  0.00      B    O  
ATOM   2014  H1  HOH B 665       8.720   2.930  26.409  1.00  0.00      B    H  
ATOM   2015  H2  HOH B 665       9.575   4.321  26.126  1.00  0.00      B    H  
ATOM   2016  O   HOH B 666      14.388  29.960  24.054  1.00  0.00      B    O  
ATOM   2017  H1  HOH B 666      15.029  30.009  23.252  1.00  0.00      B    H  
ATOM   2018  H2  HOH B 666      13.536  30.480  23.727  1.00  0.00      B    H  
ATOM   2019  O   HOH B 667      23.305  14.341  33.761  1.00  0.00      B    O  
ATOM   2020  H1  HOH B 667      23.043  15.139  34.366  1.00  0.00      B    H  
ATOM   2021  H2  HOH B 667      23.855  13.683  34.326  1.00  0.00      B    H  
ATOM   2022  O   HOH B 668      37.956  24.002  15.443  1.00  0.00      B    O  
ATOM   2023  H1  HOH B 668      38.398  23.241  14.873  1.00  0.00      B    H  
ATOM   2024  H2  HOH B 668      37.228  24.486  14.914  1.00  0.00      B    H  
ATOM   2025  O   HOH B 669       1.259   1.294  22.754  1.00  0.00      B    O  
ATOM   2026  H1  HOH B 669       0.789   0.433  22.956  1.00  0.00      B    H  
ATOM   2027  H2  HOH B 669       1.270   1.904  23.593  1.00  0.00      B    H  
ATOM   2028  O   HOH B 670      27.413   3.013  16.110  1.00  0.00      B    O  
ATOM   2029  H1  HOH B 670      26.634   2.733  15.646  1.00  0.00      B    H  
ATOM   2030  H2  HOH B 670      28.087   2.301  15.950  1.00  0.00      B    H  
ATOM   2031  O   HOH B 671       4.136  14.209  27.390  1.00  0.00      B    O  
ATOM   2032  H1  HOH B 671       4.094  15.163  27.149  1.00  0.00      B    H  
ATOM   2033  H2  HOH B 671       3.985  13.596  26.568  1.00  0.00      B    H  
ATOM   2034  O   HOH B 672      25.313  16.764  24.854  1.00  0.00      B    O  
ATOM   2035  H1  HOH B 672      25.192  15.870  24.381  1.00  0.00      B    H  
ATOM   2036  H2  HOH B 672      26.288  16.947  25.069  1.00  0.00      B    H  
ATOM   2037  O   HOH B 673      35.927  19.819  15.088  1.00  0.00      B    O  
ATOM   2038  H1  HOH B 673      35.737  20.230  14.202  1.00  0.00      B    H  
ATOM   2039  H2  HOH B 673      35.017  19.745  15.521  1.00  0.00      B    H  
ATOM   2040  O   HOH B 674      28.061  37.534   9.098  1.00  0.00      B    O  
ATOM   2041  H1  HOH B 674      28.908  38.150   9.146  1.00  0.00      B    H  
ATOM   2042  H2  HOH B 674      28.169  36.865   8.334  1.00  0.00      B    H  
ATOM   2043  O   HOH B 675      16.236   7.305  19.456  1.00  0.00      B    O  
ATOM   2044  H1  HOH B 675      16.275   7.528  18.485  1.00  0.00      B    H  
ATOM   2045  H2  HOH B 675      16.922   6.521  19.618  1.00  0.00      B    H  
ATOM   2046  O   HOH B 676      38.053  27.625   0.091  1.00  0.00      B    O  
ATOM   2047  H1  HOH B 676      38.600  26.861   0.507  1.00  0.00      B    H  
ATOM   2048  H2  HOH B 676      37.120  27.528   0.465  1.00  0.00      B    H  
ATOM   2049  O   HOH B 677      28.923  24.100  23.249  1.00  0.00      B    O  
ATOM   2050  H1  HOH B 677      28.164  24.662  23.535  1.00  0.00      B    H  
ATOM   2051  H2  HOH B 677      28.657  23.166  23.473  1.00  0.00      B    H  
ATOM   2052  O   HOH B 678      24.146  20.527  34.247  1.00  0.00      B    O  
ATOM   2053  H1  HOH B 678      23.491  20.010  34.753  1.00  0.00      B    H  
ATOM   2054  H2  HOH B 678      24.476  19.897  33.526  1.00  0.00      B    H  
ATOM   2055  O   HOH B 679      29.962  25.258   3.379  1.00  0.00      B    O  
ATOM   2056  H1  HOH B 679      29.380  26.087   3.620  1.00  0.00      B    H  
ATOM   2057  H2  HOH B 679      30.336  24.915   4.257  1.00  0.00      B    H  
ATOM   2058  O   HOH B 680       7.885  19.304   2.484  1.00  0.00      B    O  
ATOM   2059  H1  HOH B 680       7.931  20.309   2.432  1.00  0.00      B    H  
ATOM   2060  H2  HOH B 680       7.960  19.046   3.474  1.00  0.00      B    H  
ATOM   2061  O   HOH B 681      35.435   7.761  29.679  1.00  0.00      B    O  
ATOM   2062  H1  HOH B 681      36.389   8.004  29.980  1.00  0.00      B    H  
ATOM   2063  H2  HOH B 681      34.868   8.458  30.178  1.00  0.00      B    H  
ATOM   2064  O   HOH B 682      37.533  38.801  11.227  1.00  0.00      B    O  
ATOM   2065  H1  HOH B 682      36.904  38.700  11.990  1.00  0.00      B    H  
ATOM   2066  H2  HOH B 682      37.036  39.260  10.440  1.00  0.00      B    H  
ATOM   2067  O   HOH B 683      15.596   7.780  21.978  1.00  0.00      B    O  
ATOM   2068  H1  HOH B 683      16.309   7.767  21.287  1.00  0.00      B    H  
ATOM   2069  H2  HOH B 683      15.600   6.822  22.346  1.00  0.00      B    H  
ATOM   2070  O   HOH B 684      34.584  26.037  21.447  1.00  0.00      B    O  
ATOM   2071  H1  HOH B 684      34.896  26.757  22.090  1.00  0.00      B    H  
ATOM   2072  H2  HOH B 684      33.758  26.459  20.961  1.00  0.00      B    H  
ATOM   2073  O   HOH B 685      19.973  10.791  12.329  1.00  0.00      B    O  
ATOM   2074  H1  HOH B 685      19.460  10.069  11.927  1.00  0.00      B    H  
ATOM   2075  H2  HOH B 685      20.195  11.444  11.613  1.00  0.00      B    H  
ATOM   2076  O   HOH B 686       9.606  22.173  25.637  1.00  0.00      B    O  
ATOM   2077  H1  HOH B 686       8.956  21.763  24.965  1.00  0.00      B    H  
ATOM   2078  H2  HOH B 686       9.008  22.634  26.351  1.00  0.00      B    H  
ATOM   2079  O   HOH B 687       5.487  10.434   0.281  1.00  0.00      B    O  
ATOM   2080  H1  HOH B 687       5.954  10.499   1.151  1.00  0.00      B    H  
ATOM   2081  H2  HOH B 687       5.897   9.570  -0.097  1.00  0.00      B    H  
ATOM   2082  O   HOH B 688      18.346  16.876   1.792  1.00  0.00      B    O  
ATOM   2083  H1  HOH B 688      18.644  16.104   1.255  1.00  0.00      B    H  
ATOM   2084  H2  HOH B 688      17.797  16.497   2.613  1.00  0.00      B    H  
ATOM   2085  O   HOH B 689      22.313  21.891  15.440  1.00  0.00      B    O  
ATOM   2086  H1  HOH B 689      21.757  22.674  15.826  1.00  0.00      B    H  
ATOM   2087  H2  HOH B 689      22.853  21.518  16.224  1.00  0.00      B    H  
ATOM   2088  O   HOH B 690       5.379  35.412   3.512  1.00  0.00      B    O  
ATOM   2089  H1  HOH B 690       5.995  34.764   4.057  1.00  0.00      B    H  
ATOM   2090  H2  HOH B 690       5.314  35.024   2.570  1.00  0.00      B    H  
ATOM   2091  O   HOH B 691      34.215  29.161   2.360  1.00  0.00      B    O  
ATOM   2092  H1  HOH B 691      34.162  29.125   3.360  1.00  0.00      B    H  
ATOM   2093  H2  HOH B 691      33.456  28.578   2.019  1.00  0.00      B    H  
ATOM   2094  O   HOH B 692      18.755  27.084   4.726  1.00  0.00      B    O  
ATOM   2095  H1  HOH B 692      18.030  27.833   4.695  1.00  0.00      B    H  
ATOM   2096  H2  HOH B 692      19.574  27.397   4.203  1.00  0.00      B    H  
ATOM   2097  O   HOH B 693      32.690  10.677  21.180  1.00  0.00      B    O  
ATOM   2098  H1  HOH B 693      32.682   9.916  21.847  1.00  0.00      B    H  
ATOM   2099  H2  HOH B 693      33.088  10.295  20.315  1.00  0.00      B    H  
ATOM   2100  O   HOH B 694      30.251  18.085  30.132  1.00  0.00      B    O  
ATOM   2101  H1  HOH B 694      29.257  18.316  30.327  1.00  0.00      B    H  
ATOM   2102  H2  HOH B 694      30.451  18.460  29.205  1.00  0.00      B    H  
ATOM   2103  O   HOH B 695      25.395   9.428  34.413  1.00  0.00      B    O  
ATOM   2104  H1  HOH B 695      24.788   8.640  34.217  1.00  0.00      B    H  
ATOM   2105  H2  HOH B 695      25.800   9.306  35.344  1.00  0.00      B    H  
ATOM   2106  O   HOH B 696      15.869  11.362   7.533  1.00  0.00      B    O  
ATOM   2107  H1  HOH B 696      15.128  12.029   7.248  1.00  0.00      B    H  
ATOM   2108  H2  HOH B 696      15.474  10.394   7.469  1.00  0.00      B    H  
ATOM   2109  O   HOH B 697      32.664  -0.046   4.778  1.00  0.00      B    O  
ATOM   2110  H1  HOH B 697      32.296  -0.658   4.063  1.00  0.00      B    H  
ATOM   2111  H2  HOH B 697      32.163   0.824   4.713  1.00  0.00      B    H  
ATOM   2112  O   HOH B 698      -0.075   8.637  33.155  1.00  0.00      B    O  
ATOM   2113  H1  HOH B 698      -0.572   8.444  33.992  1.00  0.00      B    H  
ATOM   2114  H2  HOH B 698       0.716   9.277  33.329  1.00  0.00      B    H  
ATOM   2115  O   HOH B 699      32.517  18.398   1.990  1.00  0.00      B    O  
ATOM   2116  H1  HOH B 699      32.676  18.048   1.041  1.00  0.00      B    H  
ATOM   2117  H2  HOH B 699      32.632  19.394   1.954  1.00  0.00      B    H  
ATOM   2118  O   HOH B 700      33.120  23.881   8.699  1.00  0.00      B    O  
ATOM   2119  H1  HOH B 700      33.410  23.138   9.246  1.00  0.00      B    H  
ATOM   2120  H2  HOH B 700      33.404  23.743   7.730  1.00  0.00      B    H  
ATOM   2121  O   HOH B 701      37.954  25.453  23.140  1.00  0.00      B    O  
ATOM   2122  H1  HOH B 701      38.201  26.395  22.820  1.00  0.00      B    H  
ATOM   2123  H2  HOH B 701      37.672  25.012  22.242  1.00  0.00      B    H  
ATOM   2124  O   HOH B 702      38.480  33.308   2.047  1.00  0.00      B    O  
ATOM   2125  H1  HOH B 702      37.707  33.849   1.656  1.00  0.00      B    H  
ATOM   2126  H2  HOH B 702      38.098  32.968   2.922  1.00  0.00      B    H  
ATOM   2127  O   HOH B 703      17.870   4.939   0.262  1.00  0.00      B    O  
ATOM   2128  H1  HOH B 703      16.881   4.890  -0.028  1.00  0.00      B    H  
ATOM   2129  H2  HOH B 703      17.981   4.304   1.059  1.00  0.00      B    H  
ATOM   2130  O   HOH B 704      36.289  28.766  23.521  1.00  0.00      B    O  
ATOM   2131  H1  HOH B 704      36.035  29.513  22.767  1.00  0.00      B    H  
ATOM   2132  H2  HOH B 704      37.238  28.377  23.372  1.00  0.00      B    H  
ATOM   2133  O   HOH B 705      27.499   4.932  20.820  1.00  0.00      B    O  
ATOM   2134  H1  HOH B 705      28.260   4.677  20.227  1.00  0.00      B    H  
ATOM   2135  H2  HOH B 705      27.683   5.890  21.091  1.00  0.00      B    H  
ATOM   2136  O   HOH B 706      26.261  21.745  35.275  1.00  0.00      B    O  
ATOM   2137  H1  HOH B 706      26.929  20.956  35.284  1.00  0.00      B    H  
ATOM   2138  H2  HOH B 706      25.533  21.501  34.618  1.00  0.00      B    H  
ATOM   2139  O   HOH B 707      11.417  21.191   2.956  1.00  0.00      B    O  
ATOM   2140  H1  HOH B 707      10.909  20.431   2.496  1.00  0.00      B    H  
ATOM   2141  H2  HOH B 707      12.385  20.993   2.877  1.00  0.00      B    H  
ATOM   2142  O   HOH B 708      22.165  34.867   7.362  1.00  0.00      B    O  
ATOM   2143  H1  HOH B 708      21.707  34.040   7.727  1.00  0.00      B    H  
ATOM   2144  H2  HOH B 708      21.780  35.088   6.426  1.00  0.00      B    H  
ATOM   2145  O   HOH B 709      11.384  15.430  20.129  1.00  0.00      B    O  
ATOM   2146  H1  HOH B 709      10.640  14.767  20.264  1.00  0.00      B    H  
ATOM   2147  H2  HOH B 709      11.461  15.930  21.032  1.00  0.00      B    H  
ATOM   2148  O   HOH B 710      27.593  15.107  17.138  1.00  0.00      B    O  
ATOM   2149  H1  HOH B 710      26.824  15.669  16.726  1.00  0.00      B    H  
ATOM   2150  H2  HOH B 710      27.439  14.165  16.774  1.00  0.00      B    H  
ATOM   2151  O   HOH B 711      18.940  17.877  24.694  1.00  0.00      B    O  
ATOM   2152  H1  HOH B 711      18.444  18.679  24.231  1.00  0.00      B    H  
ATOM   2153  H2  HOH B 711      19.613  17.474  24.032  1.00  0.00      B    H  
ATOM   2154  O   HOH B 712      30.798  29.532  39.134  1.00  0.00      B    O  
ATOM   2155  H1  HOH B 712      30.228  29.585  38.261  1.00  0.00      B    H  
ATOM   2156  H2  HOH B 712      30.763  30.364  39.636  1.00  0.00      B    H  
ATOM   2157  O   HOH B 713      35.509  29.689  -0.062  1.00  0.00      B    O  
ATOM   2158  H1  HOH B 713      36.438  29.367   0.104  1.00  0.00      B    H  
ATOM   2159  H2  HOH B 713      34.983  29.720   0.838  1.00  0.00      B    H  
ATOM   2160  O   HOH B 714       5.330  36.599  36.137  1.00  0.00      B    O  
ATOM   2161  H1  HOH B 714       5.643  35.930  35.378  1.00  0.00      B    H  
ATOM   2162  H2  HOH B 714       5.221  37.487  35.744  1.00  0.00      B    H  
ATOM   2163  O   HOH B 715       9.280   1.192  28.864  1.00  0.00      B    O  
ATOM   2164  H1  HOH B 715       8.665   1.030  29.567  1.00  0.00      B    H  
ATOM   2165  H2  HOH B 715       8.878   0.695  28.053  1.00  0.00      B    H  
ATOM   2166  O   HOH B 716      20.716  20.370  35.401  1.00  0.00      B    O  
ATOM   2167  H1  HOH B 716      19.851  19.898  35.254  1.00  0.00      B    H  
ATOM   2168  H2  HOH B 716      21.452  19.660  35.525  1.00  0.00      B    H  
ATOM   2169  O   HOH B 717      16.095  38.534   3.151  1.00  0.00      B    O  
ATOM   2170  H1  HOH B 717      16.672  38.749   2.314  1.00  0.00      B    H  
ATOM   2171  H2  HOH B 717      16.711  38.296   3.926  1.00  0.00      B    H  
ATOM   2172  O   HOH B 718      22.584  11.936  18.072  1.00  0.00      B    O  
ATOM   2173  H1  HOH B 718      22.161  11.286  18.760  1.00  0.00      B    H  
ATOM   2174  H2  HOH B 718      22.198  11.714  17.129  1.00  0.00      B    H  
ATOM   2175  O   HOH B 719      36.864  36.084  17.454  1.00  0.00      B    O  
ATOM   2176  H1  HOH B 719      37.410  36.941  17.749  1.00  0.00      B    H  
ATOM   2177  H2  HOH B 719      37.361  35.671  16.644  1.00  0.00      B    H  
ATOM   2178  O   HOH B 720      20.116  11.499  31.378  1.00  0.00      B    O  
ATOM   2179  H1  HOH B 720      20.968  11.091  31.031  1.00  0.00      B    H  
ATOM   2180  H2  HOH B 720      19.688  11.947  30.642  1.00  0.00      B    H  
ATOM   2181  O   HOH B 721      23.937  12.970   0.990  1.00  0.00      B    O  
ATOM   2182  H1  HOH B 721      23.615  12.304   1.691  1.00  0.00      B    H  
ATOM   2183  H2  HOH B 721      24.827  12.578   0.767  1.00  0.00      B    H  
ATOM   2184  O   HOH B 722       4.329  25.392  28.394  1.00  0.00      B    O  
ATOM   2185  H1  HOH B 722       3.798  24.962  29.108  1.00  0.00      B    H  
ATOM   2186  H2  HOH B 722       4.143  24.860  27.543  1.00  0.00      B    H  
ATOM   2187  O   HOH B 723      38.511   1.497   2.820  1.00  0.00      B    O  
ATOM   2188  H1  HOH B 723      39.230   2.199   3.063  1.00  0.00      B    H  
ATOM   2189  H2  HOH B 723      38.543   0.878   3.674  1.00  0.00      B    H  
ATOM   2190  O   HOH B 724      30.233  21.655   0.271  1.00  0.00      B    O  
ATOM   2191  H1  HOH B 724      29.611  22.073   0.960  1.00  0.00      B    H  
ATOM   2192  H2  HOH B 724      29.868  21.809  -0.668  1.00  0.00      B    H  
ATOM   2193  O   HOH B 725      31.911  21.765  27.499  1.00  0.00      B    O  
ATOM   2194  H1  HOH B 725      31.471  20.882  27.495  1.00  0.00      B    H  
ATOM   2195  H2  HOH B 725      32.100  22.063  26.574  1.00  0.00      B    H  
ATOM   2196  O   HOH B 726      11.646   5.685  36.809  1.00  0.00      B    O  
ATOM   2197  H1  HOH B 726      11.362   5.984  35.850  1.00  0.00      B    H  
ATOM   2198  H2  HOH B 726      12.635   5.892  36.774  1.00  0.00      B    H  
ATOM   2199  O   HOH B 727       1.006  27.478  37.285  1.00  0.00      B    O  
ATOM   2200  H1  HOH B 727       0.571  27.756  38.150  1.00  0.00      B    H  
ATOM   2201  H2  HOH B 727       0.455  27.923  36.607  1.00  0.00      B    H  
ATOM   2202  O   HOH B 728      13.818  29.622  33.816  1.00  0.00      B    O  
ATOM   2203  H1  HOH B 728      13.338  30.507  33.616  1.00  0.00      B    H  
ATOM   2204  H2  HOH B 728      13.259  28.842  33.455  1.00  0.00      B    H  
ATOM   2205  O   HOH B 729      14.884  19.246  28.412  1.00  0.00      B    O  
ATOM   2206  H1  HOH B 729      15.157  20.207  28.204  1.00  0.00      B    H  
ATOM   2207  H2  HOH B 729      14.455  19.288  29.347  1.00  0.00      B    H  
ATOM   2208  O   HOH B 730      31.179   7.020  37.958  1.00  0.00      B    O  
ATOM   2209  H1  HOH B 730      31.241   6.270  38.645  1.00  0.00      B    H  
ATOM   2210  H2  HOH B 730      30.410   6.839  37.426  1.00  0.00      B    H  
ATOM   2211  O   HOH B 731      28.330  21.198  27.422  1.00  0.00      B    O  
ATOM   2212  H1  HOH B 731      27.325  21.007  27.259  1.00  0.00      B    H  
ATOM   2213  H2  HOH B 731      28.375  22.231  27.593  1.00  0.00      B    H  
ATOM   2214  O   HOH B 732      11.244  18.494  38.425  1.00  0.00      B    O  
ATOM   2215  H1  HOH B 732      11.295  17.507  38.547  1.00  0.00      B    H  
ATOM   2216  H2  HOH B 732      10.927  18.846  39.315  1.00  0.00      B    H  
ATOM   2217  O   HOH B 733      19.705  30.046  26.080  1.00  0.00      B    O  
ATOM   2218  H1  HOH B 733      19.097  29.486  25.527  1.00  0.00      B    H  
ATOM   2219  H2  HOH B 733      20.618  29.568  26.070  1.00  0.00      B    H  
ATOM   2220  O   HOH B 734       3.184  27.423  17.476  1.00  0.00      B    O  
ATOM   2221  H1  HOH B 734       2.841  26.978  18.300  1.00  0.00      B    H  
ATOM   2222  H2  HOH B 734       4.112  27.785  17.687  1.00  0.00      B    H  
ATOM   2223  O   HOH B 735      26.642  36.867  22.522  1.00  0.00      B    O  
ATOM   2224  H1  HOH B 735      27.026  35.895  22.368  1.00  0.00      B    H  
ATOM   2225  H2  HOH B 735      25.889  37.148  21.951  1.00  0.00      B    H  
ATOM   2226  O   HOH B 736      19.111  19.416   1.704  1.00  0.00      B    O  
ATOM   2227  H1  HOH B 736      18.349  19.765   1.155  1.00  0.00      B    H  
ATOM   2228  H2  HOH B 736      18.979  18.433   1.736  1.00  0.00      B    H  
ATOM   2229  O   HOH B 737       7.858  11.211   8.037  1.00  0.00      B    O  
ATOM   2230  H1  HOH B 737       7.135  11.866   8.075  1.00  0.00      B    H  
ATOM   2231  H2  HOH B 737       7.449  10.285   8.285  1.00  0.00      B    H  
ATOM   2232  O   HOH B 738       5.068  18.644  19.751  1.00  0.00      B    O  
ATOM   2233  H1  HOH B 738       5.273  19.322  19.028  1.00  0.00      B    H  
ATOM   2234  H2  HOH B 738       4.100  18.301  19.654  1.00  0.00      B    H  
ATOM   2235  O   HOH B 739       4.787  32.439  11.505  1.00  0.00      B    O  
ATOM   2236  H1  HOH B 739       3.960  32.155  10.922  1.00  0.00      B    H  
ATOM   2237  H2  HOH B 739       5.495  31.732  11.368  1.00  0.00      B    H  
ATOM   2238  O   HOH B 740       4.651  20.249  24.358  1.00  0.00      B    O  
ATOM   2239  H1  HOH B 740       4.292  19.431  24.838  1.00  0.00      B    H  
ATOM   2240  H2  HOH B 740       3.969  20.509  23.682  1.00  0.00      B    H  
ATOM   2241  O   HOH B 741      31.269  26.552  34.208  1.00  0.00      B    O  
ATOM   2242  H1  HOH B 741      31.682  27.256  34.782  1.00  0.00      B    H  
ATOM   2243  H2  HOH B 741      30.569  27.007  33.691  1.00  0.00      B    H  
ATOM   2244  O   HOH B 742      20.801  14.849  12.807  1.00  0.00      B    O  
ATOM   2245  H1  HOH B 742      20.478  15.665  13.372  1.00  0.00      B    H  
ATOM   2246  H2  HOH B 742      20.588  14.020  13.362  1.00  0.00      B    H  
ATOM   2247  O   HOH B 743       8.327  24.987   2.797  1.00  0.00      B    O  
ATOM   2248  H1  HOH B 743       9.199  25.005   2.261  1.00  0.00      B    H  
ATOM   2249  H2  HOH B 743       8.264  25.774   3.457  1.00  0.00      B    H  
ATOM   2250  O   HOH B 744      14.397  32.351  39.156  1.00  0.00      B    O  
ATOM   2251  H1  HOH B 744      13.436  32.748  39.303  1.00  0.00      B    H  
ATOM   2252  H2  HOH B 744      14.346  31.805  38.290  1.00  0.00      B    H  
ATOM   2253  O   HOH B 745       3.639   1.770  32.723  1.00  0.00      B    O  
ATOM   2254  H1  HOH B 745       4.192   2.623  32.934  1.00  0.00      B    H  
ATOM   2255  H2  HOH B 745       2.966   2.112  32.062  1.00  0.00      B    H  
ATOM   2256  O   HOH B 746      32.880  36.375  13.023  1.00  0.00      B    O  
ATOM   2257  H1  HOH B 746      32.381  36.586  13.880  1.00  0.00      B    H  
ATOM   2258  H2  HOH B 746      32.780  37.235  12.481  1.00  0.00      B    H  
ATOM   2259  O   HOH B 747      26.307  27.624  31.319  1.00  0.00      B    O  
ATOM   2260  H1  HOH B 747      27.238  27.523  30.825  1.00  0.00      B    H  
ATOM   2261  H2  HOH B 747      26.103  26.909  32.026  1.00  0.00      B    H  
ATOM   2262  O   HOH B 748       5.114   2.726  24.279  1.00  0.00      B    O  
ATOM   2263  H1  HOH B 748       5.986   3.154  24.365  1.00  0.00      B    H  
ATOM   2264  H2  HOH B 748       4.821   2.899  23.305  1.00  0.00      B    H  
ATOM   2265  O   HOH B 749      35.895  15.555  30.392  1.00  0.00      B    O  
ATOM   2266  H1  HOH B 749      36.853  15.350  30.639  1.00  0.00      B    H  
ATOM   2267  H2  HOH B 749      35.893  16.461  29.984  1.00  0.00      B    H  
ATOM   2268  O   HOH B 750      24.902   2.012  32.075  1.00  0.00      B    O  
ATOM   2269  H1  HOH B 750      25.166   1.640  31.162  1.00  0.00      B    H  
ATOM   2270  H2  HOH B 750      24.310   2.811  31.932  1.00  0.00      B    H  
ATOM   2271  O   HOH B 751      28.840   2.464   4.838  1.00  0.00      B    O  
ATOM   2272  H1  HOH B 751      28.163   2.946   4.238  1.00  0.00      B    H  
ATOM   2273  H2  HOH B 751      28.451   2.367   5.827  1.00  0.00      B    H  
ATOM   2274  O   HOH B 752       9.371  32.912  12.464  1.00  0.00      B    O  
ATOM   2275  H1  HOH B 752      10.251  33.265  12.112  1.00  0.00      B    H  
ATOM   2276  H2  HOH B 752       8.657  33.362  11.965  1.00  0.00      B    H  
ATOM   2277  O   HOH B 753       2.060  12.103  14.936  1.00  0.00      B    O  
ATOM   2278  H1  HOH B 753       1.164  12.011  14.483  1.00  0.00      B    H  
ATOM   2279  H2  HOH B 753       2.488  12.986  14.532  1.00  0.00      B    H  
ATOM   2280  O   HOH B 754      38.831  -0.048  34.320  1.00  0.00      B    O  
ATOM   2281  H1  HOH B 754      38.370  -0.135  35.204  1.00  0.00      B    H  
ATOM   2282  H2  HOH B 754      39.807   0.183  34.528  1.00  0.00      B    H  
ATOM   2283  O   HOH B 755      30.051  37.164  18.823  1.00  0.00      B    O  
ATOM   2284  H1  HOH B 755      30.815  37.420  18.175  1.00  0.00      B    H  
ATOM   2285  H2  HOH B 755      30.372  37.236  19.803  1.00  0.00      B    H  
ATOM   2286  O   HOH B 756      33.951   3.022  30.192  1.00  0.00      B    O  
ATOM   2287  H1  HOH B 756      34.569   2.352  29.743  1.00  0.00      B    H  
ATOM   2288  H2  HOH B 756      34.073   3.148  31.203  1.00  0.00      B    H  
ATOM   2289  O   HOH B 757      32.799   6.203  26.626  1.00  0.00      B    O  
ATOM   2290  H1  HOH B 757      33.114   6.077  27.599  1.00  0.00      B    H  
ATOM   2291  H2  HOH B 757      33.581   6.658  26.092  1.00  0.00      B    H  
ATOM   2292  O   HOH B 758       0.457  28.465  13.834  1.00  0.00      B    O  
ATOM   2293  H1  HOH B 758       0.443  27.630  14.434  1.00  0.00      B    H  
ATOM   2294  H2  HOH B 758       1.332  28.990  13.916  1.00  0.00      B    H  
ATOM   2295  O   HOH B 759      38.790  10.407   6.061  1.00  0.00      B    O  
ATOM   2296  H1  HOH B 759      38.682  11.168   6.727  1.00  0.00      B    H  
ATOM   2297  H2  HOH B 759      39.141   9.630   6.497  1.00  0.00      B    H  
ATOM   2298  O   HOH B 760      23.107  23.289  26.537  1.00  0.00      B    O  
ATOM   2299  H1  HOH B 760      22.862  22.321  26.660  1.00  0.00      B    H  
ATOM   2300  H2  HOH B 760      23.093  23.373  25.527  1.00  0.00      B    H  
ATOM   2301  O   HOH B 761      13.939   6.961  35.772  1.00  0.00      B    O  
ATOM   2302  H1  HOH B 761      13.434   7.843  35.949  1.00  0.00      B    H  
ATOM   2303  H2  HOH B 761      14.919   7.007  36.162  1.00  0.00      B    H  
ATOM   2304  O   HOH B 762      33.219   0.218  35.943  1.00  0.00      B    O  
ATOM   2305  H1  HOH B 762      34.083   0.008  35.479  1.00  0.00      B    H  
ATOM   2306  H2  HOH B 762      33.081   1.289  35.870  1.00  0.00      B    H  
ATOM   2307  O   HOH B 763      10.662  36.890  14.042  1.00  0.00      B    O  
ATOM   2308  H1  HOH B 763      11.126  37.176  14.905  1.00  0.00      B    H  
ATOM   2309  H2  HOH B 763      11.312  37.002  13.283  1.00  0.00      B    H  
ATOM   2310  O   HOH B 764      13.056  25.688  22.852  1.00  0.00      B    O  
ATOM   2311  H1  HOH B 764      12.841  24.893  23.520  1.00  0.00      B    H  
ATOM   2312  H2  HOH B 764      12.208  26.086  22.364  1.00  0.00      B    H  
ATOM   2313  O   HOH B 765      28.527   9.434  29.925  1.00  0.00      B    O  
ATOM   2314  H1  HOH B 765      28.358   9.819  30.841  1.00  0.00      B    H  
ATOM   2315  H2  HOH B 765      28.753  10.273  29.311  1.00  0.00      B    H  
ATOM   2316  O   HOH B 766      34.031   6.989   8.842  1.00  0.00      B    O  
ATOM   2317  H1  HOH B 766      35.027   6.819   8.707  1.00  0.00      B    H  
ATOM   2318  H2  HOH B 766      33.668   6.325   9.561  1.00  0.00      B    H  
ATOM   2319  O   HOH B 767      23.531  37.620  16.100  1.00  0.00      B    O  
ATOM   2320  H1  HOH B 767      23.588  36.731  16.557  1.00  0.00      B    H  
ATOM   2321  H2  HOH B 767      23.852  38.297  16.838  1.00  0.00      B    H  
ATOM   2322  O   HOH B 768       5.572   4.164  27.319  1.00  0.00      B    O  
ATOM   2323  H1  HOH B 768       6.516   4.319  26.921  1.00  0.00      B    H  
ATOM   2324  H2  HOH B 768       5.200   5.082  27.620  1.00  0.00      B    H  
ATOM   2325  O   HOH B 769      25.411  17.667  35.695  1.00  0.00      B    O  
ATOM   2326  H1  HOH B 769      25.671  17.015  36.441  1.00  0.00      B    H  
ATOM   2327  H2  HOH B 769      26.271  18.174  35.428  1.00  0.00      B    H  
ATOM   2328  O   HOH B 770      17.431  35.825   2.602  1.00  0.00      B    O  
ATOM   2329  H1  HOH B 770      18.280  35.308   2.196  1.00  0.00      B    H  
ATOM   2330  H2  HOH B 770      17.777  36.640   3.146  1.00  0.00      B    H  
ATOM   2331  O   HOH B 771       8.891   2.430  11.735  1.00  0.00      B    O  
ATOM   2332  H1  HOH B 771       8.162   3.025  12.134  1.00  0.00      B    H  
ATOM   2333  H2  HOH B 771       8.843   1.456  12.155  1.00  0.00      B    H  
ATOM   2334  O   HOH B 772      16.992   9.680   1.683  1.00  0.00      B    O  
ATOM   2335  H1  HOH B 772      17.663  10.171   2.293  1.00  0.00      B    H  
ATOM   2336  H2  HOH B 772      16.074   9.780   2.088  1.00  0.00      B    H  
ATOM   2337  O   HOH B 773      30.036  25.128  38.439  1.00  0.00      B    O  
ATOM   2338  H1  HOH B 773      30.050  24.793  37.484  1.00  0.00      B    H  
ATOM   2339  H2  HOH B 773      29.079  25.459  38.634  1.00  0.00      B    H  
ATOM   2340  O   HOH B 774      32.346  32.249   4.269  1.00  0.00      B    O  
ATOM   2341  H1  HOH B 774      32.336  31.659   5.125  1.00  0.00      B    H  
ATOM   2342  H2  HOH B 774      33.312  32.618   4.154  1.00  0.00      B    H  
ATOM   2343  O   HOH B 775      26.282  31.804  18.461  1.00  0.00      B    O  
ATOM   2344  H1  HOH B 775      26.245  32.758  18.012  1.00  0.00      B    H  
ATOM   2345  H2  HOH B 775      26.926  31.279  17.937  1.00  0.00      B    H  
ATOM   2346  O   HOH B 776      32.458   7.967   6.299  1.00  0.00      B    O  
ATOM   2347  H1  HOH B 776      32.751   7.156   6.834  1.00  0.00      B    H  
ATOM   2348  H2  HOH B 776      33.051   8.678   6.612  1.00  0.00      B    H  
ATOM   2349  O   HOH B 777      17.270  37.328  37.259  1.00  0.00      B    O  
ATOM   2350  H1  HOH B 777      16.684  36.486  37.511  1.00  0.00      B    H  
ATOM   2351  H2  HOH B 777      18.032  37.313  37.938  1.00  0.00      B    H  
ATOM   2352  O   HOH B 778      38.328   8.429   1.628  1.00  0.00      B    O  
ATOM   2353  H1  HOH B 778      37.339   8.489   1.543  1.00  0.00      B    H  
ATOM   2354  H2  HOH B 778      38.636   9.122   2.330  1.00  0.00      B    H  
ATOM   2355  O   HOH B 779      23.068   0.556  38.496  1.00  0.00      B    O  
ATOM   2356  H1  HOH B 779      23.270   0.140  37.596  1.00  0.00      B    H  
ATOM   2357  H2  HOH B 779      23.927   0.971  38.872  1.00  0.00      B    H  
ATOM   2358  O   HOH B 780       8.878  26.469  27.184  1.00  0.00      B    O  
ATOM   2359  H1  HOH B 780       9.883  26.568  27.474  1.00  0.00      B    H  
ATOM   2360  H2  HOH B 780       8.299  26.213  27.947  1.00  0.00      B    H  
ATOM   2361  O   HOH B 781      16.919  27.973  37.860  1.00  0.00      B    O  
ATOM   2362  H1  HOH B 781      17.307  27.032  37.823  1.00  0.00      B    H  
ATOM   2363  H2  HOH B 781      16.303  28.129  37.061  1.00  0.00      B    H  
ATOM   2364  O   HOH B 782      38.482  35.960   4.524  1.00  0.00      B    O  
ATOM   2365  H1  HOH B 782      37.924  36.603   5.033  1.00  0.00      B    H  
ATOM   2366  H2  HOH B 782      38.801  35.239   5.159  1.00  0.00      B    H  
ATOM   2367  O   HOH B 783      31.357   7.408  32.756  1.00  0.00      B    O  
ATOM   2368  H1  HOH B 783      31.300   8.367  32.435  1.00  0.00      B    H  
ATOM   2369  H2  HOH B 783      32.302   7.073  32.728  1.00  0.00      B    H  
ATOM   2370  O   HOH B 784      24.191   9.038  28.230  1.00  0.00      B    O  
ATOM   2371  H1  HOH B 784      24.550   8.839  29.135  1.00  0.00      B    H  
ATOM   2372  H2  HOH B 784      23.210   8.680  28.224  1.00  0.00      B    H  
ATOM   2373  O   HOH B 785      22.098   0.994  27.188  1.00  0.00      B    O  
ATOM   2374  H1  HOH B 785      22.130   1.787  27.790  1.00  0.00      B    H  
ATOM   2375  H2  HOH B 785      21.954   1.368  26.251  1.00  0.00      B    H  
ATOM   2376  O   HOH B 786      13.668  28.141  21.457  1.00  0.00      B    O  
ATOM   2377  H1  HOH B 786      12.688  27.982  21.565  1.00  0.00      B    H  
ATOM   2378  H2  HOH B 786      14.105  27.244  21.454  1.00  0.00      B    H  
ATOM   2379  O   HOH B 787       7.994   6.180  19.706  1.00  0.00      B    O  
ATOM   2380  H1  HOH B 787       7.080   5.968  19.278  1.00  0.00      B    H  
ATOM   2381  H2  HOH B 787       7.841   6.577  20.635  1.00  0.00      B    H  
ATOM   2382  O   HOH B 788       3.567  20.978   5.180  1.00  0.00      B    O  
ATOM   2383  H1  HOH B 788       2.880  20.357   4.712  1.00  0.00      B    H  
ATOM   2384  H2  HOH B 788       3.531  20.790   6.185  1.00  0.00      B    H  
ATOM   2385  O   HOH B 789      20.096  22.038  26.992  1.00  0.00      B    O  
ATOM   2386  H1  HOH B 789      19.712  22.928  27.345  1.00  0.00      B    H  
ATOM   2387  H2  HOH B 789      20.896  21.767  27.585  1.00  0.00      B    H  
ATOM   2388  O   HOH B 790      23.197  20.589  24.541  1.00  0.00      B    O  
ATOM   2389  H1  HOH B 790      22.527  21.074  23.926  1.00  0.00      B    H  
ATOM   2390  H2  HOH B 790      22.952  19.630  24.434  1.00  0.00      B    H  
ATOM   2391  O   HOH B 791       6.668   0.046  10.977  1.00  0.00      B    O  
ATOM   2392  H1  HOH B 791       6.224  -0.205  11.845  1.00  0.00      B    H  
ATOM   2393  H2  HOH B 791       6.595   1.057  10.900  1.00  0.00      B    H  
ATOM   2394  O   HOH B 792      25.699  37.654   2.747  1.00  0.00      B    O  
ATOM   2395  H1  HOH B 792      25.194  37.196   3.430  1.00  0.00      B    H  
ATOM   2396  H2  HOH B 792      25.480  37.164   1.920  1.00  0.00      B    H  
ATOM   2397  O   HOH B 793      11.375  16.190  22.742  1.00  0.00      B    O  
ATOM   2398  H1  HOH B 793      10.979  15.721  23.542  1.00  0.00      B    H  
ATOM   2399  H2  HOH B 793      11.049  17.166  22.808  1.00  0.00      B    H  
ATOM   2400  O   HOH B 794       1.124  25.494  11.235  1.00  0.00      B    O  
ATOM   2401  H1  HOH B 794       1.922  25.366  10.591  1.00  0.00      B    H  
ATOM   2402  H2  HOH B 794       1.119  24.778  11.929  1.00  0.00      B    H  
ATOM   2403  O   HOH B 795      24.408  16.177   9.346  1.00  0.00      B    O  
ATOM   2404  H1  HOH B 795      25.326  16.564   9.041  1.00  0.00      B    H  
ATOM   2405  H2  HOH B 795      23.947  16.843   9.950  1.00  0.00      B    H  
ATOM   2406  O   HOH B 796      37.388  20.498  31.346  1.00  0.00      B    O  
ATOM   2407  H1  HOH B 796      36.497  20.986  31.316  1.00  0.00      B    H  
ATOM   2408  H2  HOH B 796      37.968  20.681  32.223  1.00  0.00      B    H  
ATOM   2409  O   HOH B 797      21.053  35.279  12.973  1.00  0.00      B    O  
ATOM   2410  H1  HOH B 797      20.455  35.561  12.245  1.00  0.00      B    H  
ATOM   2411  H2  HOH B 797      20.774  34.359  13.268  1.00  0.00      B    H  
ATOM   2412  O   HOH B 798      38.479  24.884   6.353  1.00  0.00      B    O  
ATOM   2413  H1  HOH B 798      39.216  25.567   6.642  1.00  0.00      B    H  
ATOM   2414  H2  HOH B 798      38.837  24.250   5.627  1.00  0.00      B    H  
ATOM   2415  O   HOH B 799       4.220  24.123  25.963  1.00  0.00      B    O  
ATOM   2416  H1  HOH B 799       4.642  24.621  25.237  1.00  0.00      B    H  
ATOM   2417  H2  HOH B 799       3.253  23.952  25.766  1.00  0.00      B    H  
ATOM   2418  O   HOH B 800      21.262  31.893  37.514  1.00  0.00      B    O  
ATOM   2419  H1  HOH B 800      20.438  31.791  37.008  1.00  0.00      B    H  
ATOM   2420  H2  HOH B 800      22.080  31.636  36.911  1.00  0.00      B    H  
ATOM   2421  O   HOH B 801      24.458  15.451   5.318  1.00  0.00      B    O  
ATOM   2422  H1  HOH B 801      24.882  14.532   5.459  1.00  0.00      B    H  
ATOM   2423  H2  HOH B 801      24.554  15.656   4.331  1.00  0.00      B    H  
ATOM   2424  O   HOH B 802      17.667  37.106   7.130  1.00  0.00      B    O  
ATOM   2425  H1  HOH B 802      17.059  36.413   7.618  1.00  0.00      B    H  
ATOM   2426  H2  HOH B 802      18.597  36.991   7.557  1.00  0.00      B    H  
ATOM   2427  O   HOH B 803      25.583  15.600  33.827  1.00  0.00      B    O  
ATOM   2428  H1  HOH B 803      25.215  16.526  33.977  1.00  0.00      B    H  
ATOM   2429  H2  HOH B 803      24.769  15.059  33.513  1.00  0.00      B    H  
ATOM   2430  O   HOH B 804      12.207  26.791  15.804  1.00  0.00      B    O  
ATOM   2431  H1  HOH B 804      12.192  25.882  15.360  1.00  0.00      B    H  
ATOM   2432  H2  HOH B 804      12.948  27.370  15.347  1.00  0.00      B    H  
ATOM   2433  O   HOH B 805      12.554   8.395  39.072  1.00  0.00      B    O  
ATOM   2434  H1  HOH B 805      13.507   8.850  39.067  1.00  0.00      B    H  
ATOM   2435  H2  HOH B 805      12.770   7.420  39.254  1.00  0.00      B    H  
ATOM   2436  O   HOH B 806      22.207  15.280  21.196  1.00  0.00      B    O  
ATOM   2437  H1  HOH B 806      21.831  14.853  20.342  1.00  0.00      B    H  
ATOM   2438  H2  HOH B 806      22.175  14.566  21.936  1.00  0.00      B    H  
ATOM   2439  O   HOH B 807      26.582  10.499  22.477  1.00  0.00      B    O  
ATOM   2440  H1  HOH B 807      27.111   9.729  22.975  1.00  0.00      B    H  
ATOM   2441  H2  HOH B 807      26.900  10.477  21.499  1.00  0.00      B    H  
ATOM   2442  O   HOH B 808      34.875  23.331  12.165  1.00  0.00      B    O  
ATOM   2443  H1  HOH B 808      34.169  22.802  11.553  1.00  0.00      B    H  
ATOM   2444  H2  HOH B 808      34.565  23.139  13.081  1.00  0.00      B    H  
ATOM   2445  O   HOH B 809      24.238  20.379   0.287  1.00  0.00      B    O  
ATOM   2446  H1  HOH B 809      23.361  20.851   0.384  1.00  0.00      B    H  
ATOM   2447  H2  HOH B 809      24.718  20.784  -0.541  1.00  0.00      B    H  
ATOM   2448  O   HOH B 810      27.756   7.803  28.184  1.00  0.00      B    O  
ATOM   2449  H1  HOH B 810      27.032   8.312  27.644  1.00  0.00      B    H  
ATOM   2450  H2  HOH B 810      28.019   8.350  29.041  1.00  0.00      B    H  
ATOM   2451  O   HOH B 811      29.612  24.715  14.035  1.00  0.00      B    O  
ATOM   2452  H1  HOH B 811      30.248  24.940  13.262  1.00  0.00      B    H  
ATOM   2453  H2  HOH B 811      29.414  23.723  14.006  1.00  0.00      B    H  
ATOM   2454  O   HOH B 812      28.962  28.643  21.607  1.00  0.00      B    O  
ATOM   2455  H1  HOH B 812      29.321  28.923  20.687  1.00  0.00      B    H  
ATOM   2456  H2  HOH B 812      29.807  28.451  22.091  1.00  0.00      B    H  
ATOM   2457  O   HOH B 813      15.580  26.467   1.574  1.00  0.00      B    O  
ATOM   2458  H1  HOH B 813      14.823  25.840   1.380  1.00  0.00      B    H  
ATOM   2459  H2  HOH B 813      15.611  27.211   0.863  1.00  0.00      B    H  
ATOM   2460  O   HOH B 814      33.007   1.892  17.054  1.00  0.00      B    O  
ATOM   2461  H1  HOH B 814      32.318   2.518  17.427  1.00  0.00      B    H  
ATOM   2462  H2  HOH B 814      33.908   2.244  17.332  1.00  0.00      B    H  
ATOM   2463  O   HOH B 815      27.801   5.557   5.676  1.00  0.00      B    O  
ATOM   2464  H1  HOH B 815      28.686   5.903   6.008  1.00  0.00      B    H  
ATOM   2465  H2  HOH B 815      27.156   6.318   5.877  1.00  0.00      B    H  
ATOM   2466  O   HOH B 816      18.131   4.805  35.354  1.00  0.00      B    O  
ATOM   2467  H1  HOH B 816      18.776   5.245  35.999  1.00  0.00      B    H  
ATOM   2468  H2  HOH B 816      17.542   5.581  34.920  1.00  0.00      B    H  
ATOM   2469  O   HOH B 817      29.105  31.145   8.191  1.00  0.00      B    O  
ATOM   2470  H1  HOH B 817      28.946  31.075   7.184  1.00  0.00      B    H  
ATOM   2471  H2  HOH B 817      28.195  31.126   8.613  1.00  0.00      B    H  
ATOM   2472  O   HOH B 818      14.173  16.087  15.752  1.00  0.00      B    O  
ATOM   2473  H1  HOH B 818      14.086  16.740  16.539  1.00  0.00      B    H  
ATOM   2474  H2  HOH B 818      15.124  16.095  15.523  1.00  0.00      B    H  
ATOM   2475  O   HOH B 819       6.202  24.470   5.521  1.00  0.00      B    O  
ATOM   2476  H1  HOH B 819       6.301  23.471   5.295  1.00  0.00      B    H  
ATOM   2477  H2  HOH B 819       5.804  24.994   4.714  1.00  0.00      B    H  
ATOM   2478  O   HOH B 820      37.415  37.146   2.127  1.00  0.00      B    O  
ATOM   2479  H1  HOH B 820      36.793  37.910   2.487  1.00  0.00      B    H  
ATOM   2480  H2  HOH B 820      37.854  36.712   2.948  1.00  0.00      B    H  
ATOM   2481  O   HOH B 821      24.216   8.848  11.414  1.00  0.00      B    O  
ATOM   2482  H1  HOH B 821      23.631   7.981  11.229  1.00  0.00      B    H  
ATOM   2483  H2  HOH B 821      24.988   8.579  12.026  1.00  0.00      B    H  
ATOM   2484  O   HOH B 822       4.046   2.803   9.042  1.00  0.00      B    O  
ATOM   2485  H1  HOH B 822       3.494   3.600   8.928  1.00  0.00      B    H  
ATOM   2486  H2  HOH B 822       4.489   2.859   9.893  1.00  0.00      B    H  
ATOM   2487  O   HOH B 823      24.354   6.094  15.434  1.00  0.00      B    O  
ATOM   2488  H1  HOH B 823      24.801   5.673  14.558  1.00  0.00      B    H  
ATOM   2489  H2  HOH B 823      25.142   6.353  16.057  1.00  0.00      B    H  
ATOM   2490  O   HOH B 824      16.533  15.254   3.207  1.00  0.00      B    O  
ATOM   2491  H1  HOH B 824      16.207  14.626   2.557  1.00  0.00      B    H  
ATOM   2492  H2  HOH B 824      15.860  15.266   3.988  1.00  0.00      B    H  
ATOM   2493  O   HOH B 825      22.484   4.245  16.857  1.00  0.00      B    O  
ATOM   2494  H1  HOH B 825      22.008   3.440  16.347  1.00  0.00      B    H  
ATOM   2495  H2  HOH B 825      22.998   4.828  16.203  1.00  0.00      B    H  
ATOM   2496  O   HOH B 826      18.428  31.306   3.041  1.00  0.00      B    O  
ATOM   2497  H1  HOH B 826      19.041  31.720   2.369  1.00  0.00      B    H  
ATOM   2498  H2  HOH B 826      18.200  30.406   2.576  1.00  0.00      B    H  
ATOM   2499  O   HOH B 827       0.702  23.401  23.116  1.00  0.00      B    O  
ATOM   2500  H1  HOH B 827       0.695  22.968  22.172  1.00  0.00      B    H  
ATOM   2501  H2  HOH B 827       0.226  24.320  23.071  1.00  0.00      B    H  
ATOM   2502  O   HOH B 828      11.430  30.193  15.343  1.00  0.00      B    O  
ATOM   2503  H1  HOH B 828      11.676  31.172  15.158  1.00  0.00      B    H  
ATOM   2504  H2  HOH B 828      12.278  29.612  15.432  1.00  0.00      B    H  
ATOM   2505  O   HOH B 829      30.176  33.878   8.792  1.00  0.00      B    O  
ATOM   2506  H1  HOH B 829      29.827  32.995   8.433  1.00  0.00      B    H  
ATOM   2507  H2  HOH B 829      31.053  33.712   9.282  1.00  0.00      B    H  
ATOM   2508  O   HOH B 830       3.094  24.666   1.256  1.00  0.00      B    O  
ATOM   2509  H1  HOH B 830       3.065  23.641   1.500  1.00  0.00      B    H  
ATOM   2510  H2  HOH B 830       3.434  24.793   0.299  1.00  0.00      B    H  
ATOM   2511  O   HOH B 831       4.798  11.991  25.459  1.00  0.00      B    O  
ATOM   2512  H1  HOH B 831       5.579  11.455  25.649  1.00  0.00      B    H  
ATOM   2513  H2  HOH B 831       4.198  11.522  24.852  1.00  0.00      B    H  
ATOM   2514  O   HOH B 832       8.165  17.588  31.509  1.00  0.00      B    O  
ATOM   2515  H1  HOH B 832       7.976  18.581  31.673  1.00  0.00      B    H  
ATOM   2516  H2  HOH B 832       8.341  17.198  32.383  1.00  0.00      B    H  
ATOM   2517  O   HOH B 833       7.400  33.414   4.645  1.00  0.00      B    O  
ATOM   2518  H1  HOH B 833       6.957  32.646   5.147  1.00  0.00      B    H  
ATOM   2519  H2  HOH B 833       7.777  33.030   3.760  1.00  0.00      B    H  
ATOM   2520  O   HOH B 834      27.040   7.604  21.341  1.00  0.00      B    O  
ATOM   2521  H1  HOH B 834      26.605   8.071  20.550  1.00  0.00      B    H  
ATOM   2522  H2  HOH B 834      27.276   8.316  21.991  1.00  0.00      B    H  
ATOM   2523  O   HOH B 835      36.093   5.316  32.449  1.00  0.00      B    O  
ATOM   2524  H1  HOH B 835      36.282   5.314  33.451  1.00  0.00      B    H  
ATOM   2525  H2  HOH B 835      36.677   4.565  31.982  1.00  0.00      B    H  
ATOM   2526  O   HOH B 836      29.744  14.548  11.999  1.00  0.00      B    O  
ATOM   2527  H1  HOH B 836      30.045  14.155  11.096  1.00  0.00      B    H  
ATOM   2528  H2  HOH B 836      28.785  14.908  11.783  1.00  0.00      B    H  
ATOM   2529  O   HOH B 837      34.460   7.971  24.897  1.00  0.00      B    O  
ATOM   2530  H1  HOH B 837      34.949   8.132  25.793  1.00  0.00      B    H  
ATOM   2531  H2  HOH B 837      35.084   8.356  24.203  1.00  0.00      B    H  
ATOM   2532  O   HOH B 838      14.714  22.634   1.714  1.00  0.00      B    O  
ATOM   2533  H1  HOH B 838      14.317  23.073   0.925  1.00  0.00      B    H  
ATOM   2534  H2  HOH B 838      14.329  22.969   2.572  1.00  0.00      B    H  
ATOM   2535  O   HOH B 839      37.658  24.590  32.290  1.00  0.00      B    O  
ATOM   2536  H1  HOH B 839      36.984  23.926  32.750  1.00  0.00      B    H  
ATOM   2537  H2  HOH B 839      37.172  25.490  32.318  1.00  0.00      B    H  
ATOM   2538  O   HOH B 840      10.825  26.051   7.692  1.00  0.00      B    O  
ATOM   2539  H1  HOH B 840      10.683  25.952   8.671  1.00  0.00      B    H  
ATOM   2540  H2  HOH B 840      10.035  25.518   7.303  1.00  0.00      B    H  
ATOM   2541  O   HOH B 841      29.345   5.006  18.585  1.00  0.00      B    O  
ATOM   2542  H1  HOH B 841      30.095   4.915  17.890  1.00  0.00      B    H  
ATOM   2543  H2  HOH B 841      28.412   5.089  18.237  1.00  0.00      B    H  
ATOM   2544  O   HOH B 842       2.406   6.789  30.773  1.00  0.00      B    O  
ATOM   2545  H1  HOH B 842       2.516   5.735  30.680  1.00  0.00      B    H  
ATOM   2546  H2  HOH B 842       1.859   7.139  29.977  1.00  0.00      B    H  
ATOM   2547  O   HOH B 843      25.534  33.937  30.641  1.00  0.00      B    O  
ATOM   2548  H1  HOH B 843      25.125  34.743  31.116  1.00  0.00      B    H  
ATOM   2549  H2  HOH B 843      25.631  34.043  29.665  1.00  0.00      B    H  
ATOM   2550  O   HOH B 844      19.006  37.533  32.106  1.00  0.00      B    O  
ATOM   2551  H1  HOH B 844      18.080  37.164  31.816  1.00  0.00      B    H  
ATOM   2552  H2  HOH B 844      19.675  36.829  31.992  1.00  0.00      B    H  
ATOM   2553  O   HOH B 845      35.461   3.226   8.071  1.00  0.00      B    O  
ATOM   2554  H1  HOH B 845      35.663   2.887   8.966  1.00  0.00      B    H  
ATOM   2555  H2  HOH B 845      35.829   2.580   7.387  1.00  0.00      B    H  
ATOM   2556  O   HOH B 846      16.105  18.320  39.079  1.00  0.00      B    O  
ATOM   2557  H1  HOH B 846      16.206  19.177  39.621  1.00  0.00      B    H  
ATOM   2558  H2  HOH B 846      16.875  18.226  38.442  1.00  0.00      B    H  
ATOM   2559  O   HOH B 847      37.456   6.365   5.071  1.00  0.00      B    O  
ATOM   2560  H1  HOH B 847      37.216   5.802   4.283  1.00  0.00      B    H  
ATOM   2561  H2  HOH B 847      38.409   6.229   5.303  1.00  0.00      B    H  
ATOM   2562  O   HOH B 848      26.901  14.766   1.215  1.00  0.00      B    O  
ATOM   2563  H1  HOH B 848      26.626  13.828   0.825  1.00  0.00      B    H  
ATOM   2564  H2  HOH B 848      26.129  15.014   1.872  1.00  0.00      B    H  
ATOM   2565  O   HOH B 849      15.849   8.713   5.680  1.00  0.00      B    O  
ATOM   2566  H1  HOH B 849      15.143   8.264   6.269  1.00  0.00      B    H  
ATOM   2567  H2  HOH B 849      16.189   8.090   4.986  1.00  0.00      B    H  
ATOM   2568  O   HOH B 850      12.793   4.851   5.391  1.00  0.00      B    O  
ATOM   2569  H1  HOH B 850      13.133   3.941   5.067  1.00  0.00      B    H  
ATOM   2570  H2  HOH B 850      11.835   4.777   5.780  1.00  0.00      B    H  
ATOM   2571  O   HOH B 851      13.625  39.395   2.732  1.00  0.00      B    O  
ATOM   2572  H1  HOH B 851      14.609  39.138   2.740  1.00  0.00      B    H  
ATOM   2573  H2  HOH B 851      13.158  38.767   3.367  1.00  0.00      B    H  
ATOM   2574  O   HOH B 852      37.893  11.248  21.840  1.00  0.00      B    O  
ATOM   2575  H1  HOH B 852      36.848  11.079  21.783  1.00  0.00      B    H  
ATOM   2576  H2  HOH B 852      37.994  12.247  21.827  1.00  0.00      B    H  
ATOM   2577  O   HOH B 853       8.837   1.410  15.852  1.00  0.00      B    O  
ATOM   2578  H1  HOH B 853       8.256   2.229  15.818  1.00  0.00      B    H  
ATOM   2579  H2  HOH B 853       9.071   1.118  14.921  1.00  0.00      B    H  
ATOM   2580  O   HOH B 854       2.978   5.865   1.728  1.00  0.00      B    O  
ATOM   2581  H1  HOH B 854       2.995   6.396   0.899  1.00  0.00      B    H  
ATOM   2582  H2  HOH B 854       3.761   6.142   2.366  1.00  0.00      B    H  
ATOM   2583  O   HOH B 855       3.537  12.960   9.839  1.00  0.00      B    O  
ATOM   2584  H1  HOH B 855       3.879  13.870  10.073  1.00  0.00      B    H  
ATOM   2585  H2  HOH B 855       2.555  12.916  10.076  1.00  0.00      B    H  
ATOM   2586  O   HOH B 856      36.734   8.307  37.986  1.00  0.00      B    O  
ATOM   2587  H1  HOH B 856      37.106   7.451  38.374  1.00  0.00      B    H  
ATOM   2588  H2  HOH B 856      36.246   8.817  38.757  1.00  0.00      B    H  
ATOM   2589  O   HOH B 857      34.123  15.231  32.511  1.00  0.00      B    O  
ATOM   2590  H1  HOH B 857      34.836  15.212  31.731  1.00  0.00      B    H  
ATOM   2591  H2  HOH B 857      34.670  15.099  33.366  1.00  0.00      B    H  
ATOM   2592  O   HOH B 858      14.779  15.220   5.385  1.00  0.00      B    O  
ATOM   2593  H1  HOH B 858      14.557  14.481   6.076  1.00  0.00      B    H  
ATOM   2594  H2  HOH B 858      13.904  15.735   5.183  1.00  0.00      B    H  
ATOM   2595  O   HOH B 859       0.811  22.640  20.660  1.00  0.00      B    O  
ATOM   2596  H1  HOH B 859       0.802  21.622  20.510  1.00  0.00      B    H  
ATOM   2597  H2  HOH B 859       1.065  23.076  19.812  1.00  0.00      B    H  
ATOM   2598  O   HOH B 860      28.047  36.325   0.924  1.00  0.00      B    O  
ATOM   2599  H1  HOH B 860      27.711  35.575   1.564  1.00  0.00      B    H  
ATOM   2600  H2  HOH B 860      27.212  36.773   0.472  1.00  0.00      B    H  
ATOM   2601  O   HOH B 861      16.913  36.163  31.225  1.00  0.00      B    O  
ATOM   2602  H1  HOH B 861      15.920  36.212  31.430  1.00  0.00      B    H  
ATOM   2603  H2  HOH B 861      16.998  35.888  30.282  1.00  0.00      B    H  
ATOM   2604  O   HOH B 862      28.400  32.799  27.478  1.00  0.00      B    O  
ATOM   2605  H1  HOH B 862      29.384  32.779  27.423  1.00  0.00      B    H  
ATOM   2606  H2  HOH B 862      28.194  32.058  28.134  1.00  0.00      B    H  
ATOM   2607  O   HOH B 863      30.225  38.109   0.799  1.00  0.00      B    O  
ATOM   2608  H1  HOH B 863      29.623  37.262   0.771  1.00  0.00      B    H  
ATOM   2609  H2  HOH B 863      30.253  38.485  -0.148  1.00  0.00      B    H  
ATOM   2610  O   HOH B 864      15.444   5.110  12.707  1.00  0.00      B    O  
ATOM   2611  H1  HOH B 864      15.709   5.281  11.698  1.00  0.00      B    H  
ATOM   2612  H2  HOH B 864      14.798   4.314  12.668  1.00  0.00      B    H  
ATOM   2613  O   HOH B 865      39.020  29.927  11.175  1.00  0.00      B    O  
ATOM   2614  H1  HOH B 865      39.392  29.333  10.420  1.00  0.00      B    H  
ATOM   2615  H2  HOH B 865      39.034  29.368  12.029  1.00  0.00      B    H  
ATOM   2616  O   HOH B 866       0.715   8.814  38.354  1.00  0.00      B    O  
ATOM   2617  H1  HOH B 866       0.105   8.591  39.121  1.00  0.00      B    H  
ATOM   2618  H2  HOH B 866       0.864   7.937  37.783  1.00  0.00      B    H  
ATOM   2619  O   HOH B 867      17.338  36.498  19.767  1.00  0.00      B    O  
ATOM   2620  H1  HOH B 867      18.134  37.099  19.436  1.00  0.00      B    H  
ATOM   2621  H2  HOH B 867      17.602  35.978  20.617  1.00  0.00      B    H  
ATOM   2622  O   HOH B 868      30.705  13.612   9.699  1.00  0.00      B    O  
ATOM   2623  H1  HOH B 868      31.091  12.652   9.749  1.00  0.00      B    H  
ATOM   2624  H2  HOH B 868      31.423  14.311   9.796  1.00  0.00      B    H  
ATOM   2625  O   HOH B 869      35.200  19.956   4.310  1.00  0.00      B    O  
ATOM   2626  H1  HOH B 869      34.926  19.435   5.199  1.00  0.00      B    H  
ATOM   2627  H2  HOH B 869      34.841  19.412   3.545  1.00  0.00      B    H  
ATOM   2628  O   HOH B 870      23.727  26.617  39.185  1.00  0.00      B    O  
ATOM   2629  H1  HOH B 870      24.073  25.943  38.527  1.00  0.00      B    H  
ATOM   2630  H2  HOH B 870      22.788  26.306  39.460  1.00  0.00      B    H  
ATOM   2631  O   HOH B 871      35.270  15.045  22.681  1.00  0.00      B    O  
ATOM   2632  H1  HOH B 871      34.752  15.160  23.578  1.00  0.00      B    H  
ATOM   2633  H2  HOH B 871      35.217  15.883  22.158  1.00  0.00      B    H  
ATOM   2634  O   HOH B 872       7.069  34.208  11.114  1.00  0.00      B    O  
ATOM   2635  H1  HOH B 872       6.097  34.119  11.311  1.00  0.00      B    H  
ATOM   2636  H2  HOH B 872       7.247  35.210  11.134  1.00  0.00      B    H  
ATOM   2637  O   HOH B 873      24.456   3.277  18.294  1.00  0.00      B    O  
ATOM   2638  H1  HOH B 873      25.120   3.960  18.023  1.00  0.00      B    H  
ATOM   2639  H2  HOH B 873      23.577   3.593  17.932  1.00  0.00      B    H  
ATOM   2640  O   HOH B 874       8.748  17.490  16.128  1.00  0.00      B    O  
ATOM   2641  H1  HOH B 874       9.313  16.685  16.346  1.00  0.00      B    H  
ATOM   2642  H2  HOH B 874       7.933  17.354  16.756  1.00  0.00      B    H  
ATOM   2643  O   HOH B 875      21.793   0.652  17.913  1.00  0.00      B    O  
ATOM   2644  H1  HOH B 875      21.622   1.082  16.992  1.00  0.00      B    H  
ATOM   2645  H2  HOH B 875      22.794   0.451  18.032  1.00  0.00      B    H  
ATOM   2646  O   HOH B 876      16.810   9.047  11.426  1.00  0.00      B    O  
ATOM   2647  H1  HOH B 876      16.231   9.842  11.156  1.00  0.00      B    H  
ATOM   2648  H2  HOH B 876      16.260   8.437  11.957  1.00  0.00      B    H  
ATOM   2649  O   HOH B 877      11.828   0.635   6.719  1.00  0.00      B    O  
ATOM   2650  H1  HOH B 877      11.096   0.786   7.395  1.00  0.00      B    H  
ATOM   2651  H2  HOH B 877      12.500   0.007   7.175  1.00  0.00      B    H  
ATOM   2652  O   HOH B 878      37.338  20.810  18.938  1.00  0.00      B    O  
ATOM   2653  H1  HOH B 878      36.957  21.646  18.523  1.00  0.00      B    H  
ATOM   2654  H2  HOH B 878      37.954  20.469  18.236  1.00  0.00      B    H  
ATOM   2655  O   HOH B 879      36.613  27.010  32.779  1.00  0.00      B    O  
ATOM   2656  H1  HOH B 879      36.356  27.920  32.320  1.00  0.00      B    H  
ATOM   2657  H2  HOH B 879      37.202  27.246  33.576  1.00  0.00      B    H  
ATOM   2658  O   HOH B 880      33.006  13.038  26.857  1.00  0.00      B    O  
ATOM   2659  H1  HOH B 880      33.182  12.023  26.843  1.00  0.00      B    H  
ATOM   2660  H2  HOH B 880      33.139  13.386  27.760  1.00  0.00      B    H  
ATOM   2661  O   HOH B 881      29.008  35.178  15.515  1.00  0.00      B    O  
ATOM   2662  H1  HOH B 881      29.825  34.580  15.411  1.00  0.00      B    H  
ATOM   2663  H2  HOH B 881      28.183  34.633  15.182  1.00  0.00      B    H  
ATOM   2664  O   HOH B 882      18.870  24.602  27.342  1.00  0.00      B    O  
ATOM   2665  H1  HOH B 882      19.597  25.329  27.362  1.00  0.00      B    H  
ATOM   2666  H2  HOH B 882      18.238  24.613  26.518  1.00  0.00      B    H  
ATOM   2667  O   HOH B 883      35.117  22.590  30.752  1.00  0.00      B    O  
ATOM   2668  H1  HOH B 883      34.981  23.388  30.137  1.00  0.00      B    H  
ATOM   2669  H2  HOH B 883      34.883  21.783  30.193  1.00  0.00      B    H  
ATOM   2670  O   HOH B 884       8.389  38.961   8.717  1.00  0.00      B    O  
ATOM   2671  H1  HOH B 884       9.182  39.251   9.323  1.00  0.00      B    H  
ATOM   2672  H2  HOH B 884       7.599  39.066   9.272  1.00  0.00      B    H  
ATOM   2673  O   HOH B 885      16.413  19.206   6.716  1.00  0.00      B    O  
ATOM   2674  H1  HOH B 885      15.412  19.237   7.029  1.00  0.00      B    H  
ATOM   2675  H2  HOH B 885      16.500  19.473   5.724  1.00  0.00      B    H  
ATOM   2676  O   HOH B 886      30.785  26.788   6.943  1.00  0.00      B    O  
ATOM   2677  H1  HOH B 886      30.005  27.467   7.192  1.00  0.00      B    H  
ATOM   2678  H2  HOH B 886      31.130  27.132   5.994  1.00  0.00      B    H  
ATOM   2679  O   HOH B 887      24.086  32.998  15.285  1.00  0.00      B    O  
ATOM   2680  H1  HOH B 887      24.395  32.047  15.471  1.00  0.00      B    H  
ATOM   2681  H2  HOH B 887      23.076  33.078  15.595  1.00  0.00      B    H  
ATOM   2682  O   HOH B 888      30.657  12.196  13.634  1.00  0.00      B    O  
ATOM   2683  H1  HOH B 888      30.235  13.091  13.514  1.00  0.00      B    H  
ATOM   2684  H2  HOH B 888      31.587  12.270  13.166  1.00  0.00      B    H  
ATOM   2685  O   HOH B 889      14.491  28.310  10.805  1.00  0.00      B    O  
ATOM   2686  H1  HOH B 889      14.796  27.816   9.979  1.00  0.00      B    H  
ATOM   2687  H2  HOH B 889      13.622  28.860  10.552  1.00  0.00      B    H  
ATOM   2688  O   HOH B 890       5.702   6.645  25.351  1.00  0.00      B    O  
ATOM   2689  H1  HOH B 890       6.385   6.850  26.109  1.00  0.00      B    H  
ATOM   2690  H2  HOH B 890       6.095   5.795  25.000  1.00  0.00      B    H  
ATOM   2691  O   HOH B 891       6.341  12.686  38.195  1.00  0.00      B    O  
ATOM   2692  H1  HOH B 891       6.361  13.290  39.046  1.00  0.00      B    H  
ATOM   2693  H2  HOH B 891       5.912  11.851  38.566  1.00  0.00      B    H  
ATOM   2694  O   HOH B 892       4.725  22.242  32.683  1.00  0.00      B    O  
ATOM   2695  H1  HOH B 892       4.766  21.237  32.803  1.00  0.00      B    H  
ATOM   2696  H2  HOH B 892       3.779  22.467  32.886  1.00  0.00      B    H  
ATOM   2697  O   HOH B 893      34.469   3.858  23.896  1.00  0.00      B    O  
ATOM   2698  H1  HOH B 893      33.639   4.099  23.416  1.00  0.00      B    H  
ATOM   2699  H2  HOH B 893      35.043   3.481  23.154  1.00  0.00      B    H  
ATOM   2700  O   HOH B 894      26.582   5.933  34.116  1.00  0.00      B    O  
ATOM   2701  H1  HOH B 894      27.433   6.234  34.555  1.00  0.00      B    H  
ATOM   2702  H2  HOH B 894      26.608   6.448  33.238  1.00  0.00      B    H  
ATOM   2703  O   HOH B 895       0.542  36.410  12.220  1.00  0.00      B    O  
ATOM   2704  H1  HOH B 895      -0.214  36.580  12.892  1.00  0.00      B    H  
ATOM   2705  H2  HOH B 895       0.296  37.046  11.476  1.00  0.00      B    H  
ATOM   2706  O   HOH B 896      37.811  26.010  12.470  1.00  0.00      B    O  
ATOM   2707  H1  HOH B 896      37.199  26.151  13.261  1.00  0.00      B    H  
ATOM   2708  H2  HOH B 896      38.612  26.680  12.476  1.00  0.00      B    H  
ATOM   2709  O   HOH B 897       2.502  29.652  20.889  1.00  0.00      B    O  
ATOM   2710  H1  HOH B 897       1.492  29.523  20.671  1.00  0.00      B    H  
ATOM   2711  H2  HOH B 897       2.712  30.671  20.824  1.00  0.00      B    H  
ATOM   2712  O   HOH B 898       1.100  13.233  32.706  1.00  0.00      B    O  
ATOM   2713  H1  HOH B 898       0.760  14.065  33.181  1.00  0.00      B    H  
ATOM   2714  H2  HOH B 898       0.702  13.364  31.799  1.00  0.00      B    H  
ATOM   2715  O   HOH B 899       3.525  32.422  21.457  1.00  0.00      B    O  
ATOM   2716  H1  HOH B 899       4.045  32.764  22.273  1.00  0.00      B    H  
ATOM   2717  H2  HOH B 899       4.198  32.094  20.784  1.00  0.00      B    H  
ATOM   2718  O   HOH B 900       3.929   7.283  12.458  1.00  0.00      B    O  
ATOM   2719  H1  HOH B 900       3.499   6.355  12.555  1.00  0.00      B    H  
ATOM   2720  H2  HOH B 900       3.832   7.541  11.505  1.00  0.00      B    H  
ATOM   2721  O   HOH B 901      28.914  30.327  14.158  1.00  0.00      B    O  
ATOM   2722  H1  HOH B 901      28.138  30.470  13.483  1.00  0.00      B    H  
ATOM   2723  H2  HOH B 901      28.575  30.503  15.089  1.00  0.00      B    H  
ATOM   2724  O   HOH B 902      30.576  32.588  14.584  1.00  0.00      B    O  
ATOM   2725  H1  HOH B 902      30.080  31.686  14.303  1.00  0.00      B    H  
ATOM   2726  H2  HOH B 902      30.571  33.236  13.809  1.00  0.00      B    H  
ATOM   2727  O   HOH B 903       0.948   6.402  37.278  1.00  0.00      B    O  
ATOM   2728  H1  HOH B 903       0.521   6.601  36.422  1.00  0.00      B    H  
ATOM   2729  H2  HOH B 903       0.599   5.529  37.611  1.00  0.00      B    H  
ATOM   2730  O   HOH B 904      13.859   5.548  32.629  1.00  0.00      B    O  
ATOM   2731  H1  HOH B 904      13.692   5.868  33.562  1.00  0.00      B    H  
ATOM   2732  H2  HOH B 904      13.175   4.817  32.372  1.00  0.00      B    H  
ATOM   2733  O   HOH B 905      16.994   8.204  36.913  1.00  0.00      B    O  
ATOM   2734  H1  HOH B 905      17.752   7.535  37.140  1.00  0.00      B    H  
ATOM   2735  H2  HOH B 905      17.506   9.136  36.983  1.00  0.00      B    H  
ATOM   2736  O   HOH B 906      11.911   1.103  30.922  1.00  0.00      B    O  
ATOM   2737  H1  HOH B 906      11.097   0.940  31.512  1.00  0.00      B    H  
ATOM   2738  H2  HOH B 906      11.678   0.893  29.979  1.00  0.00      B    H  
ATOM   2739  O   HOH B 907      10.290   9.721  21.983  1.00  0.00      B    O  
ATOM   2740  H1  HOH B 907      10.136  10.185  21.112  1.00  0.00      B    H  
ATOM   2741  H2  HOH B 907       9.956  10.233  22.766  1.00  0.00      B    H  
ATOM   2742  O   HOH B 908      31.471  37.373   3.193  1.00  0.00      B    O  
ATOM   2743  H1  HOH B 908      30.996  37.698   2.339  1.00  0.00      B    H  
ATOM   2744  H2  HOH B 908      31.339  36.344   3.188  1.00  0.00      B    H  
ATOM   2745  O   HOH B 909      31.195  25.984  15.841  1.00  0.00      B    O  
ATOM   2746  H1  HOH B 909      30.932  27.017  15.780  1.00  0.00      B    H  
ATOM   2747  H2  HOH B 909      30.696  25.526  15.101  1.00  0.00      B    H  
ATOM   2748  O   HOH B 910      31.017  11.880  33.787  1.00  0.00      B    O  
ATOM   2749  H1  HOH B 910      31.764  11.548  34.338  1.00  0.00      B    H  
ATOM   2750  H2  HOH B 910      30.946  12.894  33.921  1.00  0.00      B    H  
ATOM   2751  O   HOH B 911       6.909  29.953   3.754  1.00  0.00      B    O  
ATOM   2752  H1  HOH B 911       7.312  30.608   3.061  1.00  0.00      B    H  
ATOM   2753  H2  HOH B 911       6.702  30.467   4.591  1.00  0.00      B    H  
ATOM   2754  O   HOH B 912      27.794   6.588  25.195  1.00  0.00      B    O  
ATOM   2755  H1  HOH B 912      28.828   6.644  25.146  1.00  0.00      B    H  
ATOM   2756  H2  HOH B 912      27.547   6.684  26.150  1.00  0.00      B    H  
ATOM   2757  O   HOH B 913      26.933  23.172  25.240  1.00  0.00      B    O  
ATOM   2758  H1  HOH B 913      26.608  23.018  26.139  1.00  0.00      B    H  
ATOM   2759  H2  HOH B 913      26.534  24.017  24.912  1.00  0.00      B    H  
ATOM   2760  O   HOH B 914       6.969  22.266  19.826  1.00  0.00      B    O  
ATOM   2761  H1  HOH B 914       6.397  22.832  20.418  1.00  0.00      B    H  
ATOM   2762  H2  HOH B 914       7.785  22.114  20.416  1.00  0.00      B    H  
ATOM   2763  O   HOH B 915      31.805  13.252  21.374  1.00  0.00      B    O  
ATOM   2764  H1  HOH B 915      31.646  13.500  22.334  1.00  0.00      B    H  
ATOM   2765  H2  HOH B 915      31.948  12.231  21.314  1.00  0.00      B    H  
ATOM   2766  O   HOH B 916      19.216   3.951  16.455  1.00  0.00      B    O  
ATOM   2767  H1  HOH B 916      19.633   4.935  16.383  1.00  0.00      B    H  
ATOM   2768  H2  HOH B 916      18.358   4.017  17.063  1.00  0.00      B    H  
ATOM   2769  O   HOH B 917      24.243  19.771  12.383  1.00  0.00      B    O  
ATOM   2770  H1  HOH B 917      23.774  20.677  12.503  1.00  0.00      B    H  
ATOM   2771  H2  HOH B 917      24.317  19.315  13.308  1.00  0.00      B    H  
ATOM   2772  O   HOH B 918      10.216  18.574  23.202  1.00  0.00      B    O  
ATOM   2773  H1  HOH B 918      10.921  19.222  22.816  1.00  0.00      B    H  
ATOM   2774  H2  HOH B 918       9.790  19.060  24.045  1.00  0.00      B    H  
ATOM   2775  O   HOH B 919       4.239  34.451  25.622  1.00  0.00      B    O  
ATOM   2776  H1  HOH B 919       4.836  33.831  26.209  1.00  0.00      B    H  
ATOM   2777  H2  HOH B 919       4.169  35.387  25.986  1.00  0.00      B    H  
ATOM   2778  O   HOH B 920      35.974   8.317  27.252  1.00  0.00      B    O  
ATOM   2779  H1  HOH B 920      37.021   8.235  27.222  1.00  0.00      B    H  
ATOM   2780  H2  HOH B 920      35.716   7.919  28.134  1.00  0.00      B    H  
ATOM   2781  O   HOH B 921      19.183  37.150  16.706  1.00  0.00      B    O  
ATOM   2782  H1  HOH B 921      19.790  37.266  15.859  1.00  0.00      B    H  
ATOM   2783  H2  HOH B 921      19.671  37.520  17.520  1.00  0.00      B    H  
ATOM   2784  O   HOH B 922      12.310  33.521  37.063  1.00  0.00      B    O  
ATOM   2785  H1  HOH B 922      11.728  32.923  37.616  1.00  0.00      B    H  
ATOM   2786  H2  HOH B 922      12.708  32.896  36.367  1.00  0.00      B    H  
ATOM   2787  O   HOH B 923      18.382   2.058   6.659  1.00  0.00      B    O  
ATOM   2788  H1  HOH B 923      18.552   2.277   7.583  1.00  0.00      B    H  
ATOM   2789  H2  HOH B 923      17.558   1.487   6.571  1.00  0.00      B    H  
ATOM   2790  O   HOH B 924      10.793  33.446  31.443  1.00  0.00      B    O  
ATOM   2791  H1  HOH B 924      10.967  34.138  30.724  1.00  0.00      B    H  
ATOM   2792  H2  HOH B 924      10.007  32.937  31.135  1.00  0.00      B    H  
ATOM   2793  O   HOH B 925      18.014   3.694  13.461  1.00  0.00      B    O  
ATOM   2794  H1  HOH B 925      17.041   4.017  13.517  1.00  0.00      B    H  
ATOM   2795  H2  HOH B 925      18.334   3.754  14.421  1.00  0.00      B    H  
ATOM   2796  O   HOH B 926      11.281  26.551   4.756  1.00  0.00      B    O  
ATOM   2797  H1  HOH B 926      12.197  26.168   5.033  1.00  0.00      B    H  
ATOM   2798  H2  HOH B 926      10.632  26.574   5.543  1.00  0.00      B    H  
ATOM   2799  O   HOH B 927      29.704  11.270   4.014  1.00  0.00      B    O  
ATOM   2800  H1  HOH B 927      29.334  10.374   3.952  1.00  0.00      B    H  
ATOM   2801  H2  HOH B 927      30.418  11.503   3.280  1.00  0.00      B    H  
ATOM   2802  O   HOH B 928      35.551  38.397  13.229  1.00  0.00      B    O  
ATOM   2803  H1  HOH B 928      34.931  38.774  13.926  1.00  0.00      B    H  
ATOM   2804  H2  HOH B 928      35.045  37.784  12.574  1.00  0.00      B    H  
ATOM   2805  O   HOH B 929      12.937  15.335  31.949  1.00  0.00      B    O  
ATOM   2806  H1  HOH B 929      13.676  15.322  32.660  1.00  0.00      B    H  
ATOM   2807  H2  HOH B 929      12.047  15.403  32.429  1.00  0.00      B    H  
ATOM   2808  O   HOH B 930      24.942  22.063  37.448  1.00  0.00      B    O  
ATOM   2809  H1  HOH B 930      25.371  21.895  36.576  1.00  0.00      B    H  
ATOM   2810  H2  HOH B 930      23.972  22.099  37.265  1.00  0.00      B    H  
ATOM   2811  O   HOH B 931      17.299   0.997  30.048  1.00  0.00      B    O  
ATOM   2812  H1  HOH B 931      17.010   1.903  29.747  1.00  0.00      B    H  
ATOM   2813  H2  HOH B 931      16.658   0.313  29.748  1.00  0.00      B    H  
ATOM   2814  O   HOH B 932      18.073   0.646  15.096  1.00  0.00      B    O  
ATOM   2815  H1  HOH B 932      17.215   0.064  15.042  1.00  0.00      B    H  
ATOM   2816  H2  HOH B 932      18.119   0.967  16.036  1.00  0.00      B    H  
ATOM   2817  O   HOH B 933      18.317   5.292  29.572  1.00  0.00      B    O  
ATOM   2818  H1  HOH B 933      17.394   5.414  30.001  1.00  0.00      B    H  
ATOM   2819  H2  HOH B 933      18.773   6.206  29.663  1.00  0.00      B    H  
ATOM   2820  O   HOH B 934       3.751   7.336   9.764  1.00  0.00      B    O  
ATOM   2821  H1  HOH B 934       3.224   6.471   9.824  1.00  0.00      B    H  
ATOM   2822  H2  HOH B 934       4.056   7.558   8.786  1.00  0.00      B    H  
ATOM   2823  O   HOH B 935       3.991   9.958   6.156  1.00  0.00      B    O  
ATOM   2824  H1  HOH B 935       4.695  10.640   5.859  1.00  0.00      B    H  
ATOM   2825  H2  HOH B 935       3.337   9.774   5.410  1.00  0.00      B    H  
ATOM   2826  O   HOH B 936      30.207  14.656  16.750  1.00  0.00      B    O  
ATOM   2827  H1  HOH B 936      29.333  15.137  16.891  1.00  0.00      B    H  
ATOM   2828  H2  HOH B 936      29.948  13.730  16.463  1.00  0.00      B    H  
ATOM   2829  O   HOH B 937      26.134  19.820  10.427  1.00  0.00      B    O  
ATOM   2830  H1  HOH B 937      26.523  18.932  10.022  1.00  0.00      B    H  
ATOM   2831  H2  HOH B 937      25.731  19.699  11.349  1.00  0.00      B    H  
ATOM   2832  O   HOH B 938      32.626  11.844  38.527  1.00  0.00      B    O  
ATOM   2833  H1  HOH B 938      32.599  12.860  38.667  1.00  0.00      B    H  
ATOM   2834  H2  HOH B 938      33.433  11.629  37.940  1.00  0.00      B    H  
ATOM   2835  O   HOH B 939      38.125  12.293   7.928  1.00  0.00      B    O  
ATOM   2836  H1  HOH B 939      37.624  11.665   8.519  1.00  0.00      B    H  
ATOM   2837  H2  HOH B 939      37.640  13.196   7.946  1.00  0.00      B    H  
ATOM   2838  O   HOH B 940      25.467  27.768   4.477  1.00  0.00      B    O  
ATOM   2839  H1  HOH B 940      25.890  27.426   3.674  1.00  0.00      B    H  
ATOM   2840  H2  HOH B 940      25.325  28.764   4.356  1.00  0.00      B    H  
ATOM   2841  O   HOH B 941      34.741  32.465   7.126  1.00  0.00      B    O  
ATOM   2842  H1  HOH B 941      34.954  32.767   6.158  1.00  0.00      B    H  
ATOM   2843  H2  HOH B 941      35.620  32.263   7.656  1.00  0.00      B    H  
ATOM   2844  O   HOH B 942       7.892   5.848   6.667  1.00  0.00      B    O  
ATOM   2845  H1  HOH B 942       7.059   5.303   6.568  1.00  0.00      B    H  
ATOM   2846  H2  HOH B 942       7.588   6.763   6.354  1.00  0.00      B    H  
ATOM   2847  O   HOH B 943      26.024  20.499  23.950  1.00  0.00      B    O  
ATOM   2848  H1  HOH B 943      26.810  20.912  24.417  1.00  0.00      B    H  
ATOM   2849  H2  HOH B 943      25.200  20.926  24.257  1.00  0.00      B    H  
ATOM   2850  O   HOH B 944      33.889  23.472  22.431  1.00  0.00      B    O  
ATOM   2851  H1  HOH B 944      32.959  23.684  22.082  1.00  0.00      B    H  
ATOM   2852  H2  HOH B 944      34.422  24.197  22.162  1.00  0.00      B    H  
ATOM   2853  O   HOH B 945       0.735   5.929  27.999  1.00  0.00      B    O  
ATOM   2854  H1  HOH B 945       0.223   6.811  27.765  1.00  0.00      B    H  
ATOM   2855  H2  HOH B 945       0.147   5.418  28.624  1.00  0.00      B    H  
ATOM   2856  O   HOH B 946      -0.332  20.596  33.887  1.00  0.00      B    O  
ATOM   2857  H1  HOH B 946       0.018  21.024  34.699  1.00  0.00      B    H  
ATOM   2858  H2  HOH B 946       0.471  20.055  33.521  1.00  0.00      B    H  
ATOM   2859  O   HOH B 947       5.753  10.014  12.919  1.00  0.00      B    O  
ATOM   2860  H1  HOH B 947       6.480  10.554  12.465  1.00  0.00      B    H  
ATOM   2861  H2  HOH B 947       4.904   9.953  12.300  1.00  0.00      B    H  
ATOM   2862  O   HOH B 948       9.200  33.941  24.116  1.00  0.00      B    O  
ATOM   2863  H1  HOH B 948       9.061  32.913  24.052  1.00  0.00      B    H  
ATOM   2864  H2  HOH B 948       9.204  34.227  25.105  1.00  0.00      B    H  
ATOM   2865  O   HOH B 949      11.857  34.354  12.194  1.00  0.00      B    O  
ATOM   2866  H1  HOH B 949      11.483  35.237  11.943  1.00  0.00      B    H  
ATOM   2867  H2  HOH B 949      12.817  34.441  12.432  1.00  0.00      B    H  
ATOM   2868  O   HOH B 950       5.310  38.635  21.781  1.00  0.00      B    O  
ATOM   2869  H1  HOH B 950       5.685  37.967  22.492  1.00  0.00      B    H  
ATOM   2870  H2  HOH B 950       4.541  38.220  21.264  1.00  0.00      B    H  
ATOM   2871  O   HOH B 951      13.668  12.740   6.779  1.00  0.00      B    O  
ATOM   2872  H1  HOH B 951      13.228  11.890   7.074  1.00  0.00      B    H  
ATOM   2873  H2  HOH B 951      12.997  13.360   6.327  1.00  0.00      B    H  
ATOM   2874  O   HOH B 952      20.092  25.079  32.372  1.00  0.00      B    O  
ATOM   2875  H1  HOH B 952      20.968  25.608  32.516  1.00  0.00      B    H  
ATOM   2876  H2  HOH B 952      19.678  25.366  31.516  1.00  0.00      B    H  
ATOM   2877  O   HOH B 953      13.257  15.768  10.561  1.00  0.00      B    O  
ATOM   2878  H1  HOH B 953      12.620  15.048  10.878  1.00  0.00      B    H  
ATOM   2879  H2  HOH B 953      14.187  15.683  10.922  1.00  0.00      B    H  
ATOM   2880  O   HOH B 954      22.737  25.509  14.121  1.00  0.00      B    O  
ATOM   2881  H1  HOH B 954      21.753  25.299  14.351  1.00  0.00      B    H  
ATOM   2882  H2  HOH B 954      23.344  24.960  14.673  1.00  0.00      B    H  
ATOM   2883  O   HOH B 955      18.686   3.675  27.343  1.00  0.00      B    O  
ATOM   2884  H1  HOH B 955      18.714   4.418  28.102  1.00  0.00      B    H  
ATOM   2885  H2  HOH B 955      17.756   3.277  27.318  1.00  0.00      B    H  
ATOM   2886  O   HOH B 956      18.319  35.682  28.518  1.00  0.00      B    O  
ATOM   2887  H1  HOH B 956      19.123  36.215  28.225  1.00  0.00      B    H  
ATOM   2888  H2  HOH B 956      17.474  36.215  28.274  1.00  0.00      B    H  
ATOM   2889  O   HOH B 957      22.202  14.861  30.450  1.00  0.00      B    O  
ATOM   2890  H1  HOH B 957      22.670  14.111  30.980  1.00  0.00      B    H  
ATOM   2891  H2  HOH B 957      21.693  14.493  29.675  1.00  0.00      B    H  
ATOM   2892  O   HOH B 958      32.313  38.349  17.513  1.00  0.00      B    O  
ATOM   2893  H1  HOH B 958      32.608  39.342  17.316  1.00  0.00      B    H  
ATOM   2894  H2  HOH B 958      33.076  37.933  18.101  1.00  0.00      B    H  
ATOM   2895  O   HOH B 959      13.650  23.292  37.518  1.00  0.00      B    O  
ATOM   2896  H1  HOH B 959      12.851  23.037  38.133  1.00  0.00      B    H  
ATOM   2897  H2  HOH B 959      13.700  24.292  37.363  1.00  0.00      B    H  
ATOM   2898  O   HOH B 960      32.826  20.893   0.899  1.00  0.00      B    O  
ATOM   2899  H1  HOH B 960      31.999  21.296   0.483  1.00  0.00      B    H  
ATOM   2900  H2  HOH B 960      33.422  20.548   0.139  1.00  0.00      B    H  
ATOM   2901  O   HOH B 961      17.997  14.053  18.514  1.00  0.00      B    O  
ATOM   2902  H1  HOH B 961      17.294  13.531  17.924  1.00  0.00      B    H  
ATOM   2903  H2  HOH B 961      17.640  13.962  19.467  1.00  0.00      B    H  
ATOM   2904  O   HOH B 962      18.347  20.849  12.664  1.00  0.00      B    O  
ATOM   2905  H1  HOH B 962      17.481  20.375  12.701  1.00  0.00      B    H  
ATOM   2906  H2  HOH B 962      18.951  20.462  11.959  1.00  0.00      B    H  
ATOM   2907  O   HOH B 963      15.761  24.182   8.303  1.00  0.00      B    O  
ATOM   2908  H1  HOH B 963      16.006  23.977   7.344  1.00  0.00      B    H  
ATOM   2909  H2  HOH B 963      16.609  24.012   8.842  1.00  0.00      B    H  
ATOM   2910  O   HOH B 964      38.152  33.932  37.938  1.00  0.00      B    O  
ATOM   2911  H1  HOH B 964      38.668  33.038  37.812  1.00  0.00      B    H  
ATOM   2912  H2  HOH B 964      38.751  34.646  37.594  1.00  0.00      B    H  
ATOM   2913  O   HOH B 965      36.920  32.133  14.438  1.00  0.00      B    O  
ATOM   2914  H1  HOH B 965      37.028  31.440  13.773  1.00  0.00      B    H  
ATOM   2915  H2  HOH B 965      36.017  32.595  14.277  1.00  0.00      B    H  
ATOM   2916  O   HOH B 966      26.576  32.293   4.740  1.00  0.00      B    O  
ATOM   2917  H1  HOH B 966      26.212  32.761   5.517  1.00  0.00      B    H  
ATOM   2918  H2  HOH B 966      26.181  32.825   3.911  1.00  0.00      B    H  
ATOM   2919  O   HOH B 967      16.519   0.840  32.670  1.00  0.00      B    O  
ATOM   2920  H1  HOH B 967      16.429   1.775  32.934  1.00  0.00      B    H  
ATOM   2921  H2  HOH B 967      17.085   0.799  31.813  1.00  0.00      B    H  
ATOM   2922  O   HOH B 968      14.892  11.328  20.501  1.00  0.00      B    O  
ATOM   2923  H1  HOH B 968      15.664  10.722  20.819  1.00  0.00      B    H  
ATOM   2924  H2  HOH B 968      14.139  11.256  21.223  1.00  0.00      B    H  
ATOM   2925  O   HOH B 969       4.675  15.711  32.681  1.00  0.00      B    O  
ATOM   2926  H1  HOH B 969       5.111  14.817  32.607  1.00  0.00      B    H  
ATOM   2927  H2  HOH B 969       4.022  15.615  33.480  1.00  0.00      B    H  
ATOM   2928  O   HOH B 970      24.200   5.794   6.375  1.00  0.00      B    O  
ATOM   2929  H1  HOH B 970      24.988   6.360   6.380  1.00  0.00      B    H  
ATOM   2930  H2  HOH B 970      23.668   5.979   7.221  1.00  0.00      B    H  
ATOM   2931  O   HOH B 971      19.801  19.808   7.312  1.00  0.00      B    O  
ATOM   2932  H1  HOH B 971      19.467  19.206   6.587  1.00  0.00      B    H  
ATOM   2933  H2  HOH B 971      20.632  20.340   6.973  1.00  0.00      B    H  
ATOM   2934  O   HOH B 972      10.085  12.769   7.406  1.00  0.00      B    O  
ATOM   2935  H1  HOH B 972       9.334  12.076   7.438  1.00  0.00      B    H  
ATOM   2936  H2  HOH B 972      10.698  12.619   8.218  1.00  0.00      B    H  
ATOM   2937  O   HOH B 973      15.605  15.043  11.814  1.00  0.00      B    O  
ATOM   2938  H1  HOH B 973      15.544  14.143  12.264  1.00  0.00      B    H  
ATOM   2939  H2  HOH B 973      16.609  15.386  11.860  1.00  0.00      B    H  
ATOM   2940  O   HOH B 974      18.331  12.401   0.270  1.00  0.00      B    O  
ATOM   2941  H1  HOH B 974      18.833  11.724   0.818  1.00  0.00      B    H  
ATOM   2942  H2  HOH B 974      18.911  13.246   0.402  1.00  0.00      B    H  
ATOM   2943  O   HOH B 975       5.126  30.839  37.872  1.00  0.00      B    O  
ATOM   2944  H1  HOH B 975       4.961  30.606  36.864  1.00  0.00      B    H  
ATOM   2945  H2  HOH B 975       4.268  31.143  38.227  1.00  0.00      B    H  
ATOM   2946  O   HOH B 976      13.459  30.599  20.630  1.00  0.00      B    O  
ATOM   2947  H1  HOH B 976      13.642  29.632  21.009  1.00  0.00      B    H  
ATOM   2948  H2  HOH B 976      12.639  30.518  20.096  1.00  0.00      B    H  
ATOM   2949  O   HOH B 977      18.464   2.359   9.611  1.00  0.00      B    O  
ATOM   2950  H1  HOH B 977      17.452   2.303   9.770  1.00  0.00      B    H  
ATOM   2951  H2  HOH B 977      18.803   3.158  10.180  1.00  0.00      B    H  
ATOM   2952  O   HOH B 978      16.445  17.692  26.989  1.00  0.00      B    O  
ATOM   2953  H1  HOH B 978      15.886  18.167  27.605  1.00  0.00      B    H  
ATOM   2954  H2  HOH B 978      17.265  18.251  26.953  1.00  0.00      B    H  
ATOM   2955  O   HOH B 979      30.638   9.537  24.873  1.00  0.00      B    O  
ATOM   2956  H1  HOH B 979      31.271   9.204  24.094  1.00  0.00      B    H  
ATOM   2957  H2  HOH B 979      30.716   8.804  25.577  1.00  0.00      B    H  
ATOM   2958  O   HOH B 980       8.277  22.582  27.995  1.00  0.00      B    O  
ATOM   2959  H1  HOH B 980       8.624  22.470  28.935  1.00  0.00      B    H  
ATOM   2960  H2  HOH B 980       7.293  22.652  28.019  1.00  0.00      B    H  
ATOM   2961  O   HOH B 981      15.200  26.775  24.421  1.00  0.00      B    O  
ATOM   2962  H1  HOH B 981      14.636  26.771  23.580  1.00  0.00      B    H  
ATOM   2963  H2  HOH B 981      15.109  25.770  24.774  1.00  0.00      B    H  
ATOM   2964  O   HOH B 982       0.496  27.539   9.507  1.00  0.00      B    O  
ATOM   2965  H1  HOH B 982       0.671  26.858  10.260  1.00  0.00      B    H  
ATOM   2966  H2  HOH B 982       0.755  27.140   8.644  1.00  0.00      B    H  
ATOM   2967  O   HOH B 983       1.803  10.542  33.907  1.00  0.00      B    O  
ATOM   2968  H1  HOH B 983       2.752  10.644  33.984  1.00  0.00      B    H  
ATOM   2969  H2  HOH B 983       1.388  11.409  33.508  1.00  0.00      B    H  
ATOM   2970  O   HOH B 984       5.469   1.844  15.809  1.00  0.00      B    O  
ATOM   2971  H1  HOH B 984       4.500   1.625  15.959  1.00  0.00      B    H  
ATOM   2972  H2  HOH B 984       5.954   1.796  16.727  1.00  0.00      B    H  
ATOM   2973  O   HOH B 985       8.617  35.828   2.413  1.00  0.00      B    O  
ATOM   2974  H1  HOH B 985       7.879  36.463   2.653  1.00  0.00      B    H  
ATOM   2975  H2  HOH B 985       8.554  35.572   1.444  1.00  0.00      B    H  
ATOM   2976  O   HOH B 986      14.323  37.101  23.301  1.00  0.00      B    O  
ATOM   2977  H1  HOH B 986      13.317  37.328  23.365  1.00  0.00      B    H  
ATOM   2978  H2  HOH B 986      14.770  37.918  23.716  1.00  0.00      B    H  
ATOM   2979  O   HOH B 987       3.760  26.613  34.966  1.00  0.00      B    O  
ATOM   2980  H1  HOH B 987       3.447  26.387  35.909  1.00  0.00      B    H  
ATOM   2981  H2  HOH B 987       3.827  27.625  34.918  1.00  0.00      B    H  
ATOM   2982  O   HOH B 988      36.421  16.968   9.068  1.00  0.00      B    O  
ATOM   2983  H1  HOH B 988      36.621  16.433   9.934  1.00  0.00      B    H  
ATOM   2984  H2  HOH B 988      36.942  17.868   9.164  1.00  0.00      B    H  
ATOM   2985  O   HOH B 989       0.607  14.315  26.013  1.00  0.00      B    O  
ATOM   2986  H1  HOH B 989      -0.343  14.494  26.008  1.00  0.00      B    H  
ATOM   2987  H2  HOH B 989       1.009  14.723  26.810  1.00  0.00      B    H  
ATOM   2988  O   HOH B 990       8.551   1.031  23.544  1.00  0.00      B    O  
ATOM   2989  H1  HOH B 990       8.572   1.134  24.552  1.00  0.00      B    H  
ATOM   2990  H2  HOH B 990       8.335   1.982  23.151  1.00  0.00      B    H  
ATOM   2991  O   HOH B 991      16.146  26.337  13.552  1.00  0.00      B    O  
ATOM   2992  H1  HOH B 991      16.528  26.489  12.608  1.00  0.00      B    H  
ATOM   2993  H2  HOH B 991      16.727  25.606  13.881  1.00  0.00      B    H  
ATOM   2994  O   HOH B 992      26.717   7.636  16.013  1.00  0.00      B    O  
ATOM   2995  H1  HOH B 992      26.425   8.549  15.884  1.00  0.00      B    H  
ATOM   2996  H2  HOH B 992      27.518   7.724  16.642  1.00  0.00      B    H  
ATOM   2997  O   HOH B 993      23.654  35.397  17.967  1.00  0.00      B    O  
ATOM   2998  H1  HOH B 993      23.119  36.164  18.339  1.00  0.00      B    H  
ATOM   2999  H2  HOH B 993      23.157  34.519  18.113  1.00  0.00      B    H  
ATOM   3000  O   HOH B 994       0.953  14.697   8.691  1.00  0.00      B    O  
ATOM   3001  H1  HOH B 994       0.056  14.370   8.473  1.00  0.00      B    H  
ATOM   3002  H2  HOH B 994       1.076  14.687   9.677  1.00  0.00      B    H  
ATOM   3003  O   HOH B 995      24.183   5.048  37.894  1.00  0.00      B    O  
ATOM   3004  H1  HOH B 995      24.055   4.682  38.837  1.00  0.00      B    H  
ATOM   3005  H2  HOH B 995      24.786   5.854  37.975  1.00  0.00      B    H  
ATOM   3006  O   HOH B 996      38.978   2.942  15.044  1.00  0.00      B    O  
ATOM   3007  H1  HOH B 996      38.666   2.009  15.224  1.00  0.00      B    H  
ATOM   3008  H2  HOH B 996      38.324   3.503  15.569  1.00  0.00      B    H  
ATOM   3009  O   HOH B 997      20.619  13.477  23.491  1.00  0.00      B    O  
ATOM   3010  H1  HOH B 997      21.545  13.687  23.906  1.00  0.00      B    H  
ATOM   3011  H2  HOH B 997      19.925  13.918  24.106  1.00  0.00      B    H  
ATOM   3012  O   HOH B 998       4.116  31.965   2.388  1.00  0.00      B    O  
ATOM   3013  H1  HOH B 998       3.452  31.922   3.159  1.00  0.00      B    H  
ATOM   3014  H2  HOH B 998       4.416  31.020   2.144  1.00  0.00      B    H  
ATOM   3015  O   HOH B 999      27.626  27.213  11.418  1.00  0.00      B    O  
ATOM   3016  H1  HOH B 999      27.485  26.466  10.686  1.00  0.00      B    H  
ATOM   3017  H2  HOH B 999      28.324  27.864  10.994  1.00  0.00      B    H  
ATOM   3018  O   HOH B1000      20.117  36.772   8.434  1.00  0.00      B    O  
ATOM   3019  H1  HOH B1000      20.427  37.663   8.028  1.00  0.00      B    H  
ATOM   3020  H2  HOH B1000      20.905  36.058   8.431  1.00  0.00      B    H  
ATOM   3021  O   HOH B1001      23.269  26.283   4.227  1.00  0.00      B    O  
ATOM   3022  H1  HOH B1001      24.177  26.732   4.403  1.00  0.00      B    H  
ATOM   3023  H2  HOH B1001      23.332  25.635   3.441  1.00  0.00      B    H  
ATOM   3024  O   HOH B1002       1.515  19.983  20.240  1.00  0.00      B    O  
ATOM   3025  H1  HOH B1002       0.623  19.462  20.258  1.00  0.00      B    H  
ATOM   3026  H2  HOH B1002       2.224  19.415  19.774  1.00  0.00      B    H  
ATOM   3027  O   HOH B1003       6.647  27.845  31.039  1.00  0.00      B    O  
ATOM   3028  H1  HOH B1003       6.562  28.867  31.120  1.00  0.00      B    H  
ATOM   3029  H2  HOH B1003       5.792  27.493  31.474  1.00  0.00      B    H  
ATOM   3030  O   HOH B1004      34.146  13.811   8.246  1.00  0.00      B    O  
ATOM   3031  H1  HOH B1004      35.102  13.939   7.969  1.00  0.00      B    H  
ATOM   3032  H2  HOH B1004      33.709  13.005   7.792  1.00  0.00      B    H  
ATOM   3033  O   HOH B1005      38.070  34.448  15.453  1.00  0.00      B    O  
ATOM   3034  H1  HOH B1005      37.861  33.455  15.104  1.00  0.00      B    H  
ATOM   3035  H2  HOH B1005      39.053  34.453  15.871  1.00  0.00      B    H  
ATOM   3036  O   HOH B1006      12.434   3.567  31.274  1.00  0.00      B    O  
ATOM   3037  H1  HOH B1006      11.539   3.939  31.020  1.00  0.00      B    H  
ATOM   3038  H2  HOH B1006      12.342   2.506  31.218  1.00  0.00      B    H  
ATOM   3039  O   HOH B1007      19.437  38.046  19.372  1.00  0.00      B    O  
ATOM   3040  H1  HOH B1007      19.561  39.011  19.596  1.00  0.00      B    H  
ATOM   3041  H2  HOH B1007      20.281  37.500  19.521  1.00  0.00      B    H  
ATOM   3042  O   HOH B1008       9.652   4.490  21.800  1.00  0.00      B    O  
ATOM   3043  H1  HOH B1008       9.324   5.413  21.918  1.00  0.00      B    H  
ATOM   3044  H2  HOH B1008      10.683   4.553  21.836  1.00  0.00      B    H  
ATOM   3045  O   HOH B1009      13.568   8.720  27.714  1.00  0.00      B    O  
ATOM   3046  H1  HOH B1009      13.801   7.707  27.915  1.00  0.00      B    H  
ATOM   3047  H2  HOH B1009      14.470   9.119  27.576  1.00  0.00      B    H  
ATOM   3048  O   HOH B1010       2.354  30.101  17.287  1.00  0.00      B    O  
ATOM   3049  H1  HOH B1010       2.533  29.191  17.705  1.00  0.00      B    H  
ATOM   3050  H2  HOH B1010       2.593  30.017  16.328  1.00  0.00      B    H  
ATOM   3051  O   HOH B1011      29.278  21.580  19.538  1.00  0.00      B    O  
ATOM   3052  H1  HOH B1011      28.533  21.288  20.116  1.00  0.00      B    H  
ATOM   3053  H2  HOH B1011      30.083  20.961  19.711  1.00  0.00      B    H  
ATOM   3054  O   HOH B1012      36.748  24.573  10.523  1.00  0.00      B    O  
ATOM   3055  H1  HOH B1012      37.292  25.132  11.142  1.00  0.00      B    H  
ATOM   3056  H2  HOH B1012      35.989  24.174  11.062  1.00  0.00      B    H  
ATOM   3057  O   HOH B1013       6.776  14.790  12.001  1.00  0.00      B    O  
ATOM   3058  H1  HOH B1013       6.942  15.650  12.552  1.00  0.00      B    H  
ATOM   3059  H2  HOH B1013       6.870  14.004  12.642  1.00  0.00      B    H  
ATOM   3060  O   HOH B1014      38.696  10.296  24.327  1.00  0.00      B    O  
ATOM   3061  H1  HOH B1014      38.598  10.091  23.345  1.00  0.00      B    H  
ATOM   3062  H2  HOH B1014      37.881  10.886  24.582  1.00  0.00      B    H  
ATOM   3063  O   HOH B1015      16.226  17.086  35.030  1.00  0.00      B    O  
ATOM   3064  H1  HOH B1015      15.489  17.566  35.582  1.00  0.00      B    H  
ATOM   3065  H2  HOH B1015      16.545  16.230  35.544  1.00  0.00      B    H  
ATOM   3066  O   HOH B1016       7.222  34.311  35.102  1.00  0.00      B    O  
ATOM   3067  H1  HOH B1016       7.933  34.682  35.703  1.00  0.00      B    H  
ATOM   3068  H2  HOH B1016       7.343  33.293  34.947  1.00  0.00      B    H  
ATOM   3069  O   HOH B1017      37.776  20.284  21.861  1.00  0.00      B    O  
ATOM   3070  H1  HOH B1017      37.798  20.334  20.883  1.00  0.00      B    H  
ATOM   3071  H2  HOH B1017      38.615  19.798  22.126  1.00  0.00      B    H  
ATOM   3072  O   HOH B1018      38.644   8.365  27.265  1.00  0.00      B    O  
ATOM   3073  H1  HOH B1018      39.127   8.653  26.415  1.00  0.00      B    H  
ATOM   3074  H2  HOH B1018      39.215   8.754  28.018  1.00  0.00      B    H  
ATOM   3075  O   HOH B1019      35.974  21.377   8.468  1.00  0.00      B    O  
ATOM   3076  H1  HOH B1019      36.825  21.979   8.491  1.00  0.00      B    H  
ATOM   3077  H2  HOH B1019      35.614  21.476   7.537  1.00  0.00      B    H  
ATOM   3078  O   HOH B1020      36.953  12.603  24.804  1.00  0.00      B    O  
ATOM   3079  H1  HOH B1020      36.156  12.427  24.274  1.00  0.00      B    H  
ATOM   3080  H2  HOH B1020      36.876  13.452  25.406  1.00  0.00      B    H  
ATOM   3081  O   HOH B1021       9.776   8.162   0.668  1.00  0.00      B    O  
ATOM   3082  H1  HOH B1021      10.795   8.307   0.503  1.00  0.00      B    H  
ATOM   3083  H2  HOH B1021       9.552   7.243   0.382  1.00  0.00      B    H  
ATOM   3084  O   HOH B1022      30.462  21.989  32.642  1.00  0.00      B    O  
ATOM   3085  H1  HOH B1022      29.515  22.247  32.597  1.00  0.00      B    H  
ATOM   3086  H2  HOH B1022      30.662  21.681  33.545  1.00  0.00      B    H  
ATOM   3087  O   HOH B1023      33.888  21.691  10.134  1.00  0.00      B    O  
ATOM   3088  H1  HOH B1023      33.437  20.792  10.181  1.00  0.00      B    H  
ATOM   3089  H2  HOH B1023      34.625  21.587   9.485  1.00  0.00      B    H  
ATOM   3090  O   HOH B1024      25.858  18.210  22.504  1.00  0.00      B    O  
ATOM   3091  H1  HOH B1024      25.729  19.112  22.976  1.00  0.00      B    H  
ATOM   3092  H2  HOH B1024      25.956  17.583  23.245  1.00  0.00      B    H  
ATOM   3093  O   HOH B1025      34.426  11.714  32.278  1.00  0.00      B    O  
ATOM   3094  H1  HOH B1025      33.662  12.313  32.046  1.00  0.00      B    H  
ATOM   3095  H2  HOH B1025      34.993  12.191  32.984  1.00  0.00      B    H  
ATOM   3096  O   HOH B1026      17.536  10.442  21.646  1.00  0.00      B    O  
ATOM   3097  H1  HOH B1026      17.583  10.658  22.605  1.00  0.00      B    H  
ATOM   3098  H2  HOH B1026      18.097  11.122  21.126  1.00  0.00      B    H  
ATOM   3099  O   HOH B1027      33.873  24.783  34.694  1.00  0.00      B    O  
ATOM   3100  H1  HOH B1027      33.894  24.135  35.510  1.00  0.00      B    H  
ATOM   3101  H2  HOH B1027      33.858  25.742  35.044  1.00  0.00      B    H  
ATOM   3102  O   HOH B1028      16.439  32.990  10.162  1.00  0.00      B    O  
ATOM   3103  H1  HOH B1028      15.827  32.955  10.979  1.00  0.00      B    H  
ATOM   3104  H2  HOH B1028      16.109  32.232   9.550  1.00  0.00      B    H  
ATOM   3105  O   HOH B1029       9.542  10.929  39.337  1.00  0.00      B    O  
ATOM   3106  H1  HOH B1029       9.510   9.921  39.368  1.00  0.00      B    H  
ATOM   3107  H2  HOH B1029       9.359  11.255  38.371  1.00  0.00      B    H  
ATOM   3108  O   HOH B1030      23.614  12.745  14.034  1.00  0.00      B    O  
ATOM   3109  H1  HOH B1030      23.592  13.193  13.117  1.00  0.00      B    H  
ATOM   3110  H2  HOH B1030      23.172  11.887  13.896  1.00  0.00      B    H  
ATOM   3111  O   HOH B1031      33.037  15.590  36.308  1.00  0.00      B    O  
ATOM   3112  H1  HOH B1031      33.949  15.377  35.786  1.00  0.00      B    H  
ATOM   3113  H2  HOH B1031      32.360  15.203  35.652  1.00  0.00      B    H  
ATOM   3114  O   HOH B1032      18.488  24.023  18.361  1.00  0.00      B    O  
ATOM   3115  H1  HOH B1032      17.815  23.283  18.568  1.00  0.00      B    H  
ATOM   3116  H2  HOH B1032      18.303  24.892  18.822  1.00  0.00      B    H  
ATOM   3117  O   HOH B1033      17.322  11.311  24.277  1.00  0.00      B    O  
ATOM   3118  H1  HOH B1033      17.368  11.759  25.182  1.00  0.00      B    H  
ATOM   3119  H2  HOH B1033      16.544  10.690  24.272  1.00  0.00      B    H  
ATOM   3120  O   HOH B1034       0.666   8.019   7.384  1.00  0.00      B    O  
ATOM   3121  H1  HOH B1034       0.966   7.190   6.804  1.00  0.00      B    H  
ATOM   3122  H2  HOH B1034       0.139   7.668   8.186  1.00  0.00      B    H  
ATOM   3123  O   HOH B1035      38.591   7.844  19.030  1.00  0.00      B    O  
ATOM   3124  H1  HOH B1035      38.579   7.472  18.073  1.00  0.00      B    H  
ATOM   3125  H2  HOH B1035      38.540   8.840  18.936  1.00  0.00      B    H  
ATOM   3126  O   HOH B1036       8.448  15.919   5.262  1.00  0.00      B    O  
ATOM   3127  H1  HOH B1036       9.125  15.486   4.660  1.00  0.00      B    H  
ATOM   3128  H2  HOH B1036       8.725  15.686   6.232  1.00  0.00      B    H  
ATOM   3129  O   HOH B1037      16.601  11.935  17.016  1.00  0.00      B    O  
ATOM   3130  H1  HOH B1037      15.658  12.245  17.288  1.00  0.00      B    H  
ATOM   3131  H2  HOH B1037      16.663  10.922  16.857  1.00  0.00      B    H  
ATOM   3132  O   HOH B1038      36.250  35.981  32.871  1.00  0.00      B    O  
ATOM   3133  H1  HOH B1038      37.091  36.392  32.475  1.00  0.00      B    H  
ATOM   3134  H2  HOH B1038      36.414  35.641  33.785  1.00  0.00      B    H  
ATOM   3135  O   HOH B1039      27.976  35.312  19.620  1.00  0.00      B    O  
ATOM   3136  H1  HOH B1039      28.911  35.529  19.302  1.00  0.00      B    H  
ATOM   3137  H2  HOH B1039      27.992  35.168  20.641  1.00  0.00      B    H  
ATOM   3138  O   HOH B1040      33.520  34.790  16.555  1.00  0.00      B    O  
ATOM   3139  H1  HOH B1040      32.789  35.195  16.020  1.00  0.00      B    H  
ATOM   3140  H2  HOH B1040      34.057  35.588  17.012  1.00  0.00      B    H  
ATOM   3141  O   HOH B1041      34.743  35.563   3.224  1.00  0.00      B    O  
ATOM   3142  H1  HOH B1041      34.223  36.224   2.637  1.00  0.00      B    H  
ATOM   3143  H2  HOH B1041      34.925  36.059   4.122  1.00  0.00      B    H  
ATOM   3144  O   HOH B1042       9.671  31.066  26.096  1.00  0.00      B    O  
ATOM   3145  H1  HOH B1042       9.909  30.232  25.565  1.00  0.00      B    H  
ATOM   3146  H2  HOH B1042       8.790  31.383  25.680  1.00  0.00      B    H  
ATOM   3147  O   HOH B1043       8.665  34.677  39.000  1.00  0.00      B    O  
ATOM   3148  H1  HOH B1043       9.369  34.786  38.304  1.00  0.00      B    H  
ATOM   3149  H2  HOH B1043       8.285  33.713  38.901  1.00  0.00      B    H  
ATOM   3150  O   HOH B1044      27.577  19.093  35.115  1.00  0.00      B    O  
ATOM   3151  H1  HOH B1044      27.532  19.590  34.207  1.00  0.00      B    H  
ATOM   3152  H2  HOH B1044      28.351  18.383  34.998  1.00  0.00      B    H  
ATOM   3153  O   HOH B1045      34.849   0.562  10.305  1.00  0.00      B    O  
ATOM   3154  H1  HOH B1045      34.552   0.308   9.428  1.00  0.00      B    H  
ATOM   3155  H2  HOH B1045      34.774  -0.275  10.929  1.00  0.00      B    H  
ATOM   3156  O   HOH B1046      22.343  26.133  33.454  1.00  0.00      B    O  
ATOM   3157  H1  HOH B1046      23.091  25.536  33.257  1.00  0.00      B    H  
ATOM   3158  H2  HOH B1046      22.547  26.566  34.361  1.00  0.00      B    H  
ATOM   3159  O   HOH B1047      10.103  29.722  37.180  1.00  0.00      B    O  
ATOM   3160  H1  HOH B1047      10.363  29.985  36.249  1.00  0.00      B    H  
ATOM   3161  H2  HOH B1047       9.578  28.865  37.098  1.00  0.00      B    H  
ATOM   3162  O   HOH B1048      10.206  10.001  34.453  1.00  0.00      B    O  
ATOM   3163  H1  HOH B1048      10.663  10.625  33.793  1.00  0.00      B    H  
ATOM   3164  H2  HOH B1048       9.828  10.543  35.234  1.00  0.00      B    H  
ATOM   3165  O   HOH B1049      37.298  29.477   2.578  1.00  0.00      B    O  
ATOM   3166  H1  HOH B1049      38.154  29.567   2.054  1.00  0.00      B    H  
ATOM   3167  H2  HOH B1049      37.039  28.557   2.655  1.00  0.00      B    H  
ATOM   3168  O   HOH B1050       2.577  12.102  20.117  1.00  0.00      B    O  
ATOM   3169  H1  HOH B1050       2.775  13.063  19.955  1.00  0.00      B    H  
ATOM   3170  H2  HOH B1050       2.210  12.031  21.092  1.00  0.00      B    H  
ATOM   3171  O   HOH B1051      10.662  28.924  32.567  1.00  0.00      B    O  
ATOM   3172  H1  HOH B1051      10.168  28.999  31.637  1.00  0.00      B    H  
ATOM   3173  H2  HOH B1051      10.809  27.937  32.793  1.00  0.00      B    H  
ATOM   3174  O   HOH B1052       9.590  11.217  19.543  1.00  0.00      B    O  
ATOM   3175  H1  HOH B1052       8.808  10.700  19.111  1.00  0.00      B    H  
ATOM   3176  H2  HOH B1052       9.256  12.159  19.599  1.00  0.00      B    H  
ATOM   3177  O   HOH B1053      10.484  18.799   1.797  1.00  0.00      B    O  
ATOM   3178  H1  HOH B1053       9.517  18.689   1.956  1.00  0.00      B    H  
ATOM   3179  H2  HOH B1053      10.954  17.932   1.936  1.00  0.00      B    H  
ATOM   3180  O   HOH B1054      38.915   5.620  25.297  1.00  0.00      B    O  
ATOM   3181  H1  HOH B1054      37.928   5.667  25.288  1.00  0.00      B    H  
ATOM   3182  H2  HOH B1054      39.157   5.700  26.282  1.00  0.00      B    H  
ATOM   3183  O   HOH B1055       5.143  15.683   7.494  1.00  0.00      B    O  
ATOM   3184  H1  HOH B1055       4.594  16.532   7.724  1.00  0.00      B    H  
ATOM   3185  H2  HOH B1055       5.864  15.471   8.181  1.00  0.00      B    H  
ATOM   3186  O   HOH B1056       2.390   9.695   8.363  1.00  0.00      B    O  
ATOM   3187  H1  HOH B1056       3.132   9.856   7.719  1.00  0.00      B    H  
ATOM   3188  H2  HOH B1056       1.764   8.964   8.003  1.00  0.00      B    H  
ATOM   3189  O   HOH B1057      17.638  20.844   8.855  1.00  0.00      B    O  
ATOM   3190  H1  HOH B1057      16.966  20.279   8.353  1.00  0.00      B    H  
ATOM   3191  H2  HOH B1057      18.403  20.985   8.213  1.00  0.00      B    H  
ATOM   3192  O   HOH B1058      15.114   1.595  18.893  1.00  0.00      B    O  
ATOM   3193  H1  HOH B1058      15.175   1.608  19.889  1.00  0.00      B    H  
ATOM   3194  H2  HOH B1058      15.938   1.056  18.596  1.00  0.00      B    H  
ATOM   3195  O   HOH B1059      16.240   9.639  27.082  1.00  0.00      B    O  
ATOM   3196  H1  HOH B1059      16.813   9.316  26.291  1.00  0.00      B    H  
ATOM   3197  H2  HOH B1059      16.195  10.679  26.985  1.00  0.00      B    H  
ATOM   3198  O   HOH B1060      18.845   6.441  37.453  1.00  0.00      B    O  
ATOM   3199  H1  HOH B1060      18.587   5.856  38.199  1.00  0.00      B    H  
ATOM   3200  H2  HOH B1060      19.802   6.725  37.657  1.00  0.00      B    H  
ATOM   3201  O   HOH B1061       1.131   3.367   3.324  1.00  0.00      B    O  
ATOM   3202  H1  HOH B1061       2.077   3.213   3.700  1.00  0.00      B    H  
ATOM   3203  H2  HOH B1061       1.025   4.383   3.319  1.00  0.00      B    H  
ATOM   3204  O   HOH B1062      36.155  10.277  16.848  1.00  0.00      B    O  
ATOM   3205  H1  HOH B1062      36.598  11.171  17.138  1.00  0.00      B    H  
ATOM   3206  H2  HOH B1062      36.006  10.379  15.829  1.00  0.00      B    H  
ATOM   3207  O   HOH B1063       6.507   7.507  21.964  1.00  0.00      B    O  
ATOM   3208  H1  HOH B1063       6.074   6.651  21.774  1.00  0.00      B    H  
ATOM   3209  H2  HOH B1063       6.000   8.144  21.332  1.00  0.00      B    H  
ATOM   3210  O   HOH B1064      11.370  26.183  33.198  1.00  0.00      B    O  
ATOM   3211  H1  HOH B1064      11.143  25.219  32.975  1.00  0.00      B    H  
ATOM   3212  H2  HOH B1064      12.352  26.355  32.958  1.00  0.00      B    H  
ATOM   3213  O   HOH B1065      26.715  30.059  22.289  1.00  0.00      B    O  
ATOM   3214  H1  HOH B1065      27.590  29.631  21.929  1.00  0.00      B    H  
ATOM   3215  H2  HOH B1065      25.908  29.507  22.025  1.00  0.00      B    H  
ATOM   3216  O   HOH B1066      26.661  10.202  32.132  1.00  0.00      B    O  
ATOM   3217  H1  HOH B1066      26.308  10.036  33.101  1.00  0.00      B    H  
ATOM   3218  H2  HOH B1066      25.902  10.496  31.651  1.00  0.00      B    H  
ATOM   3219  O   HOH B1067       1.214  14.430  11.381  1.00  0.00      B    O  
ATOM   3220  H1  HOH B1067       1.056  13.812  12.169  1.00  0.00      B    H  
ATOM   3221  H2  HOH B1067       0.992  15.352  11.659  1.00  0.00      B    H  
ATOM   3222  O   HOH B1068      23.551   2.802  35.989  1.00  0.00      B    O  
ATOM   3223  H1  HOH B1068      22.843   3.438  35.465  1.00  0.00      B    H  
ATOM   3224  H2  HOH B1068      24.057   3.421  36.584  1.00  0.00      B    H  
ATOM   3225  O   HOH B1069      12.507   8.961  36.374  1.00  0.00      B    O  
ATOM   3226  H1  HOH B1069      11.944   9.818  36.220  1.00  0.00      B    H  
ATOM   3227  H2  HOH B1069      12.361   8.628  37.297  1.00  0.00      B    H  
ATOM   3228  O   HOH B1070      16.382  35.291   8.662  1.00  0.00      B    O  
ATOM   3229  H1  HOH B1070      15.593  35.697   9.063  1.00  0.00      B    H  
ATOM   3230  H2  HOH B1070      16.627  34.481   9.202  1.00  0.00      B    H  
ATOM   3231  O   HOH B1071      25.968  35.084   6.314  1.00  0.00      B    O  
ATOM   3232  H1  HOH B1071      26.939  35.368   6.367  1.00  0.00      B    H  
ATOM   3233  H2  HOH B1071      25.486  35.504   7.127  1.00  0.00      B    H  
ATOM   3234  O   HOH B1072       1.873  20.470  16.276  1.00  0.00      B    O  
ATOM   3235  H1  HOH B1072       0.978  19.986  16.592  1.00  0.00      B    H  
ATOM   3236  H2  HOH B1072       2.520  19.687  16.220  1.00  0.00      B    H  
ATOM   3237  O   HOH B1073      10.007  24.262  19.156  1.00  0.00      B    O  
ATOM   3238  H1  HOH B1073       9.381  24.610  19.861  1.00  0.00      B    H  
ATOM   3239  H2  HOH B1073       9.845  23.268  19.177  1.00  0.00      B    H  
ATOM   3240  O   HOH B1074      16.278  29.448  12.960  1.00  0.00      B    O  
ATOM   3241  H1  HOH B1074      15.845  28.592  12.558  1.00  0.00      B    H  
ATOM   3242  H2  HOH B1074      17.164  29.582  12.544  1.00  0.00      B    H  
ATOM   3243  O   HOH B1075      38.458  19.957   3.436  1.00  0.00      B    O  
ATOM   3244  H1  HOH B1075      38.188  20.024   2.420  1.00  0.00      B    H  
ATOM   3245  H2  HOH B1075      39.369  19.541   3.417  1.00  0.00      B    H  
ATOM   3246  O   HOH B1076       8.283   0.552   3.041  1.00  0.00      B    O  
ATOM   3247  H1  HOH B1076       8.849   0.322   3.879  1.00  0.00      B    H  
ATOM   3248  H2  HOH B1076       8.403   1.493   2.753  1.00  0.00      B    H  
ATOM   3249  O   HOH B1077      24.426  16.473  29.875  1.00  0.00      B    O  
ATOM   3250  H1  HOH B1077      24.601  16.641  28.846  1.00  0.00      B    H  
ATOM   3251  H2  HOH B1077      23.632  15.828  29.939  1.00  0.00      B    H  
ATOM   3252  O   HOH B1078      28.246  11.015  20.337  1.00  0.00      B    O  
ATOM   3253  H1  HOH B1078      27.728  11.030  19.428  1.00  0.00      B    H  
ATOM   3254  H2  HOH B1078      28.540  11.973  20.605  1.00  0.00      B    H  
ATOM   3255  O   HOH B1079      30.903   9.859  38.928  1.00  0.00      B    O  
ATOM   3256  H1  HOH B1079      31.622  10.523  38.631  1.00  0.00      B    H  
ATOM   3257  H2  HOH B1079      31.026   8.992  38.436  1.00  0.00      B    H  
ATOM   3258  O   HOH B1080      10.932  20.902  37.342  1.00  0.00      B    O  
ATOM   3259  H1  HOH B1080      11.803  21.139  36.890  1.00  0.00      B    H  
ATOM   3260  H2  HOH B1080      11.132  19.972  37.570  1.00  0.00      B    H  
ATOM   3261  O   HOH B1081      13.032  32.516  32.553  1.00  0.00      B    O  
ATOM   3262  H1  HOH B1081      12.293  33.066  32.197  1.00  0.00      B    H  
ATOM   3263  H2  HOH B1081      13.613  32.338  31.706  1.00  0.00      B    H  
ATOM   3264  O   HOH B1082      30.430  31.371  17.055  1.00  0.00      B    O  
ATOM   3265  H1  HOH B1082      30.556  31.907  16.238  1.00  0.00      B    H  
ATOM   3266  H2  HOH B1082      30.954  31.808  17.697  1.00  0.00      B    H  
ATOM   3267  O   HOH B1083       2.573  31.389  10.093  1.00  0.00      B    O  
ATOM   3268  H1  HOH B1083       2.226  30.622  10.633  1.00  0.00      B    H  
ATOM   3269  H2  HOH B1083       1.804  32.036   9.952  1.00  0.00      B    H  
ATOM   3270  O   HOH B1084      29.253  30.440  36.899  1.00  0.00      B    O  
ATOM   3271  H1  HOH B1084      29.985  30.784  36.253  1.00  0.00      B    H  
ATOM   3272  H2  HOH B1084      28.579  29.828  36.426  1.00  0.00      B    H  
ATOM   3273  O   HOH B1085      18.654  26.251  23.562  1.00  0.00      B    O  
ATOM   3274  H1  HOH B1085      18.178  27.074  23.596  1.00  0.00      B    H  
ATOM   3275  H2  HOH B1085      18.111  25.556  24.109  1.00  0.00      B    H  
ATOM   3276  O   HOH B1086      11.626  26.146  36.618  1.00  0.00      B    O  
ATOM   3277  H1  HOH B1086      11.283  26.012  35.727  1.00  0.00      B    H  
ATOM   3278  H2  HOH B1086      12.659  26.351  36.562  1.00  0.00      B    H  
ATOM   3279  O   HOH B1087       3.446  13.557   3.012  1.00  0.00      B    O  
ATOM   3280  H1  HOH B1087       3.263  12.898   3.767  1.00  0.00      B    H  
ATOM   3281  H2  HOH B1087       3.291  14.450   3.453  1.00  0.00      B    H  
ATOM   3282  O   HOH B1088      20.887  27.312  37.497  1.00  0.00      B    O  
ATOM   3283  H1  HOH B1088      20.378  28.006  36.918  1.00  0.00      B    H  
ATOM   3284  H2  HOH B1088      20.550  27.348  38.397  1.00  0.00      B    H  
ATOM   3285  O   HOH B1089      31.033  34.711   3.019  1.00  0.00      B    O  
ATOM   3286  H1  HOH B1089      30.035  34.517   2.992  1.00  0.00      B    H  
ATOM   3287  H2  HOH B1089      31.485  33.800   3.240  1.00  0.00      B    H  
ATOM   3288  O   HOH B1090       1.543  34.049  13.218  1.00  0.00      B    O  
ATOM   3289  H1  HOH B1090       2.545  34.236  13.382  1.00  0.00      B    H  
ATOM   3290  H2  HOH B1090       1.016  34.924  13.238  1.00  0.00      B    H  
ATOM   3291  O   HOH B1091      38.403  10.497  19.307  1.00  0.00      B    O  
ATOM   3292  H1  HOH B1091      38.695  10.683  20.281  1.00  0.00      B    H  
ATOM   3293  H2  HOH B1091      38.276  11.405  18.873  1.00  0.00      B    H  
ATOM   3294  O   HOH B1092      24.550  24.037  15.586  1.00  0.00      B    O  
ATOM   3295  H1  HOH B1092      24.256  23.064  15.763  1.00  0.00      B    H  
ATOM   3296  H2  HOH B1092      25.197  24.360  16.307  1.00  0.00      B    H  
ATOM   3297  O   HOH B1093      24.214  38.605  33.368  1.00  0.00      B    O  
ATOM   3298  H1  HOH B1093      24.119  37.923  32.609  1.00  0.00      B    H  
ATOM   3299  H2  HOH B1093      24.469  39.475  32.940  1.00  0.00      B    H  
ATOM   3300  O   HOH B1094      13.863  29.251  17.436  1.00  0.00      B    O  
ATOM   3301  H1  HOH B1094      14.153  28.699  16.647  1.00  0.00      B    H  
ATOM   3302  H2  HOH B1094      14.145  28.760  18.278  1.00  0.00      B    H  
ATOM   3303  O   HOH B1095      32.548  27.789  17.504  1.00  0.00      B    O  
ATOM   3304  H1  HOH B1095      32.827  28.717  17.247  1.00  0.00      B    H  
ATOM   3305  H2  HOH B1095      32.546  27.262  16.636  1.00  0.00      B    H  
ATOM   3306  O   HOH B1096      18.935  30.604  28.589  1.00  0.00      B    O  
ATOM   3307  H1  HOH B1096      18.861  31.625  28.627  1.00  0.00      B    H  
ATOM   3308  H2  HOH B1096      19.065  30.315  27.630  1.00  0.00      B    H  
ATOM   3309  O   HOH B1097      15.841  25.588  34.503  1.00  0.00      B    O  
ATOM   3310  H1  HOH B1097      15.131  24.937  34.208  1.00  0.00      B    H  
ATOM   3311  H2  HOH B1097      16.501  25.738  33.728  1.00  0.00      B    H  
ATOM   3312  O   HOH B1098      19.944  23.327  21.081  1.00  0.00      B    O  
ATOM   3313  H1  HOH B1098      20.481  22.921  21.843  1.00  0.00      B    H  
ATOM   3314  H2  HOH B1098      20.063  22.794  20.267  1.00  0.00      B    H  
ATOM   3315  O   HOH B1099      12.787  10.965  22.315  1.00  0.00      B    O  
ATOM   3316  H1  HOH B1099      12.712  11.431  23.261  1.00  0.00      B    H  
ATOM   3317  H2  HOH B1099      11.958  10.407  22.192  1.00  0.00      B    H  
ATOM   3318  O   HOH B1100      20.826  13.952  18.984  1.00  0.00      B    O  
ATOM   3319  H1  HOH B1100      19.884  14.033  18.605  1.00  0.00      B    H  
ATOM   3320  H2  HOH B1100      21.276  13.160  18.486  1.00  0.00      B    H  
ATOM   3321  O   HOH B1101      15.429  10.758  33.549  1.00  0.00      B    O  
ATOM   3322  H1  HOH B1101      15.520  11.132  34.461  1.00  0.00      B    H  
ATOM   3323  H2  HOH B1101      16.377  10.553  33.232  1.00  0.00      B    H  
ATOM   3324  O   HOH B1102       0.319  31.688  37.010  1.00  0.00      B    O  
ATOM   3325  H1  HOH B1102       1.239  31.510  37.345  1.00  0.00      B    H  
ATOM   3326  H2  HOH B1102       0.308  31.342  36.049  1.00  0.00      B    H  
ATOM   3327  O   HOH B1103      19.747  34.414  37.343  1.00  0.00      B    O  
ATOM   3328  H1  HOH B1103      18.845  34.470  36.871  1.00  0.00      B    H  
ATOM   3329  H2  HOH B1103      20.108  33.457  37.384  1.00  0.00      B    H  
ATOM   3330  O   HOH B1104      19.949  27.695  14.470  1.00  0.00      B    O  
ATOM   3331  H1  HOH B1104      20.213  28.387  15.155  1.00  0.00      B    H  
ATOM   3332  H2  HOH B1104      19.605  28.192  13.675  1.00  0.00      B    H  
ATOM   3333  O   HOH B1105      27.711  11.935   9.991  1.00  0.00      B    O  
ATOM   3334  H1  HOH B1105      28.303  11.306  10.502  1.00  0.00      B    H  
ATOM   3335  H2  HOH B1105      26.807  11.876  10.441  1.00  0.00      B    H  
ATOM   3336  O   HOH B1106      27.064  14.343  35.959  1.00  0.00      B    O  
ATOM   3337  H1  HOH B1106      26.555  14.811  35.220  1.00  0.00      B    H  
ATOM   3338  H2  HOH B1106      27.233  13.366  35.618  1.00  0.00      B    H  
ATOM   3339  O   HOH B1107      26.543  11.323  18.052  1.00  0.00      B    O  
ATOM   3340  H1  HOH B1107      27.076  11.908  17.452  1.00  0.00      B    H  
ATOM   3341  H2  HOH B1107      26.056  11.844  18.762  1.00  0.00      B    H  
ATOM   3342  O   HOH B1108      23.031  32.738   1.839  1.00  0.00      B    O  
ATOM   3343  H1  HOH B1108      23.728  33.088   1.218  1.00  0.00      B    H  
ATOM   3344  H2  HOH B1108      22.505  33.580   2.031  1.00  0.00      B    H  
ATOM   3345  O   HOH B1109       8.076   4.723  29.376  1.00  0.00      B    O  
ATOM   3346  H1  HOH B1109       7.871   3.772  29.759  1.00  0.00      B    H  
ATOM   3347  H2  HOH B1109       9.044   4.980  29.492  1.00  0.00      B    H  
ATOM   3348  O   HOH B1110       1.539  12.191  28.988  1.00  0.00      B    O  
ATOM   3349  H1  HOH B1110       0.545  12.171  29.150  1.00  0.00      B    H  
ATOM   3350  H2  HOH B1110       1.673  11.782  28.045  1.00  0.00      B    H  
ATOM   3351  O   HOH B1111      34.830  33.147   4.370  1.00  0.00      B    O  
ATOM   3352  H1  HOH B1111      34.881  33.970   3.856  1.00  0.00      B    H  
ATOM   3353  H2  HOH B1111      35.727  32.622   4.245  1.00  0.00      B    H  
ATOM   3354  O   HOH B1112      25.270   3.524  21.009  1.00  0.00      B    O  
ATOM   3355  H1  HOH B1112      26.176   3.953  20.989  1.00  0.00      B    H  
ATOM   3356  H2  HOH B1112      25.061   3.180  20.145  1.00  0.00      B    H  
ATOM   3357  O   HOH B1113      36.697  14.827   7.478  1.00  0.00      B    O  
ATOM   3358  H1  HOH B1113      36.482  15.105   6.532  1.00  0.00      B    H  
ATOM   3359  H2  HOH B1113      36.633  15.612   8.092  1.00  0.00      B    H  
ATOM   3360  O   HOH B1114       1.112   5.832   5.859  1.00  0.00      B    O  
ATOM   3361  H1  HOH B1114       0.772   4.974   6.220  1.00  0.00      B    H  
ATOM   3362  H2  HOH B1114       2.067   5.636   5.555  1.00  0.00      B    H  
ATOM   3363  O   HOH B1115      17.706  39.350  35.399  1.00  0.00      B    O  
ATOM   3364  H1  HOH B1115      17.156  39.049  34.620  1.00  0.00      B    H  
ATOM   3365  H2  HOH B1115      17.427  38.663  36.133  1.00  0.00      B    H  
ATOM   3366  O   HOH B1116       8.147  20.659  18.277  1.00  0.00      B    O  
ATOM   3367  H1  HOH B1116       8.011  19.734  18.717  1.00  0.00      B    H  
ATOM   3368  H2  HOH B1116       7.653  21.428  18.826  1.00  0.00      B    H  
ATOM   3369  O   HOH B1117      38.109   2.933  34.467  1.00  0.00      B    O  
ATOM   3370  H1  HOH B1117      37.733   2.167  33.914  1.00  0.00      B    H  
ATOM   3371  H2  HOH B1117      39.079   2.785  34.719  1.00  0.00      B    H  
ATOM   3372  O   HOH B1118      32.085  28.410   5.131  1.00  0.00      B    O  
ATOM   3373  H1  HOH B1118      32.176  29.399   5.395  1.00  0.00      B    H  
ATOM   3374  H2  HOH B1118      33.044  28.061   4.927  1.00  0.00      B    H  
ATOM   3375  O   HOH B1119      23.760  30.701  36.509  1.00  0.00      B    O  
ATOM   3376  H1  HOH B1119      24.274  30.369  37.343  1.00  0.00      B    H  
ATOM   3377  H2  HOH B1119      24.398  30.886  35.777  1.00  0.00      B    H  
ATOM   3378  O   HOH B1120       3.137  14.524  19.169  1.00  0.00      B    O  
ATOM   3379  H1  HOH B1120       4.091  14.751  18.978  1.00  0.00      B    H  
ATOM   3380  H2  HOH B1120       2.721  14.036  18.370  1.00  0.00      B    H  
ATOM   3381  O   HOH B1121      36.786  21.488  24.029  1.00  0.00      B    O  
ATOM   3382  H1  HOH B1121      36.104  20.784  24.215  1.00  0.00      B    H  
ATOM   3383  H2  HOH B1121      37.445  21.148  23.317  1.00  0.00      B    H  
ATOM   3384  O   HOH B1122       3.032   4.310  25.541  1.00  0.00      B    O  
ATOM   3385  H1  HOH B1122       3.373   5.137  25.958  1.00  0.00      B    H  
ATOM   3386  H2  HOH B1122       3.803   3.783  25.128  1.00  0.00      B    H  
ATOM   3387  O   HOH B1123      31.587  37.048  32.692  1.00  0.00      B    O  
ATOM   3388  H1  HOH B1123      30.858  37.626  33.178  1.00  0.00      B    H  
ATOM   3389  H2  HOH B1123      31.859  37.522  31.774  1.00  0.00      B    H  
ATOM   3390  O   HOH B1124      38.177  19.538  11.938  1.00  0.00      B    O  
ATOM   3391  H1  HOH B1124      38.266  19.108  11.000  1.00  0.00      B    H  
ATOM   3392  H2  HOH B1124      37.346  20.068  12.023  1.00  0.00      B    H  
ATOM   3393  O   HOH B1125      35.216  30.714  10.625  1.00  0.00      B    O  
ATOM   3394  H1  HOH B1125      35.196  30.770   9.626  1.00  0.00      B    H  
ATOM   3395  H2  HOH B1125      35.291  29.767  10.818  1.00  0.00      B    H  
ATOM   3396  O   HOH B1126       9.989   7.136  22.684  1.00  0.00      B    O  
ATOM   3397  H1  HOH B1126      10.969   6.972  22.722  1.00  0.00      B    H  
ATOM   3398  H2  HOH B1126       9.896   8.110  22.336  1.00  0.00      B    H  
ATOM   3399  O   HOH B1127      36.773  23.841  38.081  1.00  0.00      B    O  
ATOM   3400  H1  HOH B1127      35.809  24.044  38.199  1.00  0.00      B    H  
ATOM   3401  H2  HOH B1127      37.179  24.557  37.491  1.00  0.00      B    H  
ATOM   3402  O   HOH B1128      27.226  26.520  22.236  1.00  0.00      B    O  
ATOM   3403  H1  HOH B1128      26.622  26.668  21.420  1.00  0.00      B    H  
ATOM   3404  H2  HOH B1128      27.991  27.168  22.165  1.00  0.00      B    H  
ATOM   3405  O   HOH B1129       4.109  12.623  29.532  1.00  0.00      B    O  
ATOM   3406  H1  HOH B1129       4.263  13.109  28.633  1.00  0.00      B    H  
ATOM   3407  H2  HOH B1129       3.057  12.390  29.515  1.00  0.00      B    H  
ATOM   3408  O   HOH B1130      11.899  21.379  26.960  1.00  0.00      B    O  
ATOM   3409  H1  HOH B1130      12.747  21.552  26.419  1.00  0.00      B    H  
ATOM   3410  H2  HOH B1130      11.207  21.911  26.527  1.00  0.00      B    H  
ATOM   3411  O   HOH B1131      29.792  22.141  10.352  1.00  0.00      B    O  
ATOM   3412  H1  HOH B1131      29.049  22.364  11.053  1.00  0.00      B    H  
ATOM   3413  H2  HOH B1131      30.136  23.026  10.043  1.00  0.00      B    H  
ATOM   3414  O   HOH B1132       1.296  35.463  24.820  1.00  0.00      B    O  
ATOM   3415  H1  HOH B1132       0.501  35.121  25.321  1.00  0.00      B    H  
ATOM   3416  H2  HOH B1132       2.018  35.709  25.484  1.00  0.00      B    H  
ATOM   3417  O   HOH B1133      20.327  14.892  33.050  1.00  0.00      B    O  
ATOM   3418  H1  HOH B1133      21.249  14.748  32.687  1.00  0.00      B    H  
ATOM   3419  H2  HOH B1133      20.375  14.853  34.070  1.00  0.00      B    H  
ATOM   3420  O   HOH B1134       3.405  23.428  20.773  1.00  0.00      B    O  
ATOM   3421  H1  HOH B1134       3.423  23.319  19.755  1.00  0.00      B    H  
ATOM   3422  H2  HOH B1134       2.449  23.471  21.001  1.00  0.00      B    H  
ATOM   3423  O   HOH B1135       7.995  27.672  23.717  1.00  0.00      B    O  
ATOM   3424  H1  HOH B1135       8.548  26.839  23.928  1.00  0.00      B    H  
ATOM   3425  H2  HOH B1135       7.682  27.510  22.822  1.00  0.00      B    H  
ATOM   3426  O   HOH B1136      23.265  12.097   6.818  1.00  0.00      B    O  
ATOM   3427  H1  HOH B1136      23.019  11.177   6.497  1.00  0.00      B    H  
ATOM   3428  H2  HOH B1136      24.303  12.221   6.594  1.00  0.00      B    H  
ATOM   3429  O   HOH B1137      10.724  13.634  30.486  1.00  0.00      B    O  
ATOM   3430  H1  HOH B1137      11.457  13.134  29.945  1.00  0.00      B    H  
ATOM   3431  H2  HOH B1137      10.979  14.659  30.456  1.00  0.00      B    H  
ATOM   3432  O   HOH B1138      25.781  20.812  27.077  1.00  0.00      B    O  
ATOM   3433  H1  HOH B1138      25.094  20.503  26.418  1.00  0.00      B    H  
ATOM   3434  H2  HOH B1138      25.344  20.842  27.989  1.00  0.00      B    H  
ATOM   3435  O   HOH B1139       4.191  15.247  11.261  1.00  0.00      B    O  
ATOM   3436  H1  HOH B1139       3.954  16.141  10.773  1.00  0.00      B    H  
ATOM   3437  H2  HOH B1139       5.188  15.280  11.360  1.00  0.00      B    H  
ATOM   3438  O   HOH B1140      28.097   8.863  23.722  1.00  0.00      B    O  
ATOM   3439  H1  HOH B1140      27.777   8.198  24.429  1.00  0.00      B    H  
ATOM   3440  H2  HOH B1140      28.973   9.247  24.094  1.00  0.00      B    H  
ATOM   3441  O   HOH B1141      16.636  23.888  31.702  1.00  0.00      B    O  
ATOM   3442  H1  HOH B1141      16.835  23.758  30.764  1.00  0.00      B    H  
ATOM   3443  H2  HOH B1141      16.599  23.025  32.201  1.00  0.00      B    H  
ATOM   3444  O   HOH B1142      28.173  15.936  32.805  1.00  0.00      B    O  
ATOM   3445  H1  HOH B1142      27.306  15.585  33.158  1.00  0.00      B    H  
ATOM   3446  H2  HOH B1142      28.470  16.617  33.476  1.00  0.00      B    H  
ATOM   3447  O   HOH B1143      19.214   1.597  18.773  1.00  0.00      B    O  
ATOM   3448  H1  HOH B1143      19.180   1.979  19.697  1.00  0.00      B    H  
ATOM   3449  H2  HOH B1143      20.116   1.875  18.425  1.00  0.00      B    H  
ATOM   3450  O   HOH B1144      29.847  18.663  13.440  1.00  0.00      B    O  
ATOM   3451  H1  HOH B1144      30.192  19.219  12.644  1.00  0.00      B    H  
ATOM   3452  H2  HOH B1144      29.080  18.093  13.108  1.00  0.00      B    H  
ATOM   3453  O   HOH B1145      18.180  28.427  31.573  1.00  0.00      B    O  
ATOM   3454  H1  HOH B1145      19.044  28.475  31.029  1.00  0.00      B    H  
ATOM   3455  H2  HOH B1145      17.756  29.367  31.588  1.00  0.00      B    H  
ATOM   3456  O   HOH B1146      13.182  37.926  15.265  1.00  0.00      B    O  
ATOM   3457  H1  HOH B1146      14.039  37.733  15.775  1.00  0.00      B    H  
ATOM   3458  H2  HOH B1146      12.623  38.440  15.939  1.00  0.00      B    H  
ATOM   3459  O   HOH B1147      32.663  30.768   6.457  1.00  0.00      B    O  
ATOM   3460  H1  HOH B1147      33.572  31.192   6.686  1.00  0.00      B    H  
ATOM   3461  H2  HOH B1147      32.208  30.761   7.363  1.00  0.00      B    H  
ATOM   3462  O   HOH B1148      31.151   8.496  27.999  1.00  0.00      B    O  
ATOM   3463  H1  HOH B1148      31.845   7.763  27.754  1.00  0.00      B    H  
ATOM   3464  H2  HOH B1148      30.327   8.140  28.399  1.00  0.00      B    H  
ATOM   3465  O   HOH B1149      25.385  30.174   3.378  1.00  0.00      B    O  
ATOM   3466  H1  HOH B1149      25.680  30.140   2.409  1.00  0.00      B    H  
ATOM   3467  H2  HOH B1149      25.960  30.878   3.850  1.00  0.00      B    H  
ATOM   3468  O   HOH B1150      20.527   3.732   5.753  1.00  0.00      B    O  
ATOM   3469  H1  HOH B1150      19.857   2.956   5.804  1.00  0.00      B    H  
ATOM   3470  H2  HOH B1150      21.408   3.330   5.478  1.00  0.00      B    H  
ATOM   3471  O   HOH B1151       1.058  18.159   7.588  1.00  0.00      B    O  
ATOM   3472  H1  HOH B1151       0.789  17.245   7.938  1.00  0.00      B    H  
ATOM   3473  H2  HOH B1151       0.781  18.252   6.661  1.00  0.00      B    H  
ATOM   3474  O   HOH B1152      33.126   5.071  34.782  1.00  0.00      B    O  
ATOM   3475  H1  HOH B1152      33.606   5.679  34.114  1.00  0.00      B    H  
ATOM   3476  H2  HOH B1152      33.327   4.086  34.508  1.00  0.00      B    H  
ATOM   3477  O   HOH B1153      20.136  14.422  35.710  1.00  0.00      B    O  
ATOM   3478  H1  HOH B1153      19.563  14.715  36.453  1.00  0.00      B    H  
ATOM   3479  H2  HOH B1153      19.752  13.521  35.320  1.00  0.00      B    H  
ATOM   3480  O   HOH B1154      23.419  21.231   9.997  1.00  0.00      B    O  
ATOM   3481  H1  HOH B1154      22.901  20.417   9.601  1.00  0.00      B    H  
ATOM   3482  H2  HOH B1154      24.397  21.007   9.837  1.00  0.00      B    H  
ATOM   3483  O   HOH B1155      37.826  19.200   9.094  1.00  0.00      B    O  
ATOM   3484  H1  HOH B1155      37.443  20.078   8.794  1.00  0.00      B    H  
ATOM   3485  H2  HOH B1155      38.523  18.919   8.368  1.00  0.00      B    H  
ATOM   3486  O   HOH B1156      13.083  25.831  19.265  1.00  0.00      B    O  
ATOM   3487  H1  HOH B1156      12.344  26.361  19.671  1.00  0.00      B    H  
ATOM   3488  H2  HOH B1156      13.952  25.782  19.888  1.00  0.00      B    H  
ATOM   3489  O   HOH B1157      10.847  37.546  26.476  1.00  0.00      B    O  
ATOM   3490  H1  HOH B1157      11.321  37.310  25.622  1.00  0.00      B    H  
ATOM   3491  H2  HOH B1157      10.444  36.693  26.845  1.00  0.00      B    H  
ATOM   3492  O   HOH B1158      33.876  17.276  26.285  1.00  0.00      B    O  
ATOM   3493  H1  HOH B1158      34.452  17.694  27.019  1.00  0.00      B    H  
ATOM   3494  H2  HOH B1158      33.023  17.841  26.286  1.00  0.00      B    H  
ATOM   3495  O   HOH B1159      32.851  35.625  24.377  1.00  0.00      B    O  
ATOM   3496  H1  HOH B1159      33.466  35.143  25.048  1.00  0.00      B    H  
ATOM   3497  H2  HOH B1159      31.893  35.602  24.740  1.00  0.00      B    H  
ATOM   3498  O   HOH B1160      18.383   5.919  23.734  1.00  0.00      B    O  
ATOM   3499  H1  HOH B1160      17.577   5.720  23.154  1.00  0.00      B    H  
ATOM   3500  H2  HOH B1160      19.190   6.075  23.068  1.00  0.00      B    H  
ATOM   3501  O   HOH B1161      10.167  27.605  17.862  1.00  0.00      B    O  
ATOM   3502  H1  HOH B1161      10.699  27.586  17.006  1.00  0.00      B    H  
ATOM   3503  H2  HOH B1161      10.306  26.788  18.389  1.00  0.00      B    H  
ATOM   3504  O   HOH B1162      21.121   2.168  15.708  1.00  0.00      B    O  
ATOM   3505  H1  HOH B1162      20.302   2.736  16.023  1.00  0.00      B    H  
ATOM   3506  H2  HOH B1162      21.047   1.997  14.690  1.00  0.00      B    H  
ATOM   3507  O   HOH B1163       5.858  15.071   4.942  1.00  0.00      B    O  
ATOM   3508  H1  HOH B1163       6.758  15.551   4.704  1.00  0.00      B    H  
ATOM   3509  H2  HOH B1163       5.534  15.407   5.855  1.00  0.00      B    H  
ATOM   3510  O   HOH B1164      19.392  17.177  32.240  1.00  0.00      B    O  
ATOM   3511  H1  HOH B1164      19.631  16.428  32.883  1.00  0.00      B    H  
ATOM   3512  H2  HOH B1164      18.550  16.932  31.771  1.00  0.00      B    H  
ATOM   3513  O   HOH B1165      12.143  11.598  15.729  1.00  0.00      B    O  
ATOM   3514  H1  HOH B1165      11.348  11.123  15.394  1.00  0.00      B    H  
ATOM   3515  H2  HOH B1165      12.489  11.262  16.649  1.00  0.00      B    H  
ATOM   3516  O   HOH B1166      15.212  20.336  23.348  1.00  0.00      B    O  
ATOM   3517  H1  HOH B1166      15.038  19.303  23.408  1.00  0.00      B    H  
ATOM   3518  H2  HOH B1166      16.188  20.462  23.264  1.00  0.00      B    H  
ATOM   3519  O   HOH B1167      25.746  14.922  22.915  1.00  0.00      B    O  
ATOM   3520  H1  HOH B1167      26.018  13.863  22.841  1.00  0.00      B    H  
ATOM   3521  H2  HOH B1167      26.323  15.433  22.300  1.00  0.00      B    H  
ATOM   3522  O   HOH B1168       8.982  25.615  12.845  1.00  0.00      B    O  
ATOM   3523  H1  HOH B1168       9.129  26.588  13.167  1.00  0.00      B    H  
ATOM   3524  H2  HOH B1168       8.211  25.246  13.331  1.00  0.00      B    H  
ATOM   3525  O   HOH B1169      36.130  22.159   5.676  1.00  0.00      B    O  
ATOM   3526  H1  HOH B1169      37.089  22.325   5.334  1.00  0.00      B    H  
ATOM   3527  H2  HOH B1169      35.873  21.264   5.258  1.00  0.00      B    H  
ATOM   3528  O   HOH B1170      34.857  33.624  32.047  1.00  0.00      B    O  
ATOM   3529  H1  HOH B1170      34.117  33.632  32.758  1.00  0.00      B    H  
ATOM   3530  H2  HOH B1170      35.393  34.446  32.231  1.00  0.00      B    H  
ATOM   3531  O   HOH B1171      15.891   5.668  10.082  1.00  0.00      B    O  
ATOM   3532  H1  HOH B1171      15.356   6.460   9.738  1.00  0.00      B    H  
ATOM   3533  H2  HOH B1171      16.324   5.146   9.326  1.00  0.00      B    H  
ATOM   3534  O   HOH B1172      12.872  25.200  13.554  1.00  0.00      B    O  
ATOM   3535  H1  HOH B1172      11.959  25.514  13.185  1.00  0.00      B    H  
ATOM   3536  H2  HOH B1172      13.564  25.356  12.817  1.00  0.00      B    H  
ATOM   3537  O   HOH B1173      31.753  36.952  36.277  1.00  0.00      B    O  
ATOM   3538  H1  HOH B1173      32.139  37.913  36.361  1.00  0.00      B    H  
ATOM   3539  H2  HOH B1173      30.739  37.022  36.318  1.00  0.00      B    H  
ATOM   3540  O   HOH B1174       8.040  36.590   6.069  1.00  0.00      B    O  
ATOM   3541  H1  HOH B1174       8.398  35.723   5.618  1.00  0.00      B    H  
ATOM   3542  H2  HOH B1174       8.614  37.348   5.860  1.00  0.00      B    H  
ATOM   3543  O   HOH B1175      31.064  19.755  11.018  1.00  0.00      B    O  
ATOM   3544  H1  HOH B1175      30.920  19.076  10.278  1.00  0.00      B    H  
ATOM   3545  H2  HOH B1175      30.520  20.669  10.758  1.00  0.00      B    H  
ATOM   3546  O   HOH B1176      33.759   0.879  14.708  1.00  0.00      B    O  
ATOM   3547  H1  HOH B1176      33.421   1.179  15.595  1.00  0.00      B    H  
ATOM   3548  H2  HOH B1176      33.025   0.900  14.015  1.00  0.00      B    H  
ATOM   3549  O   HOH B1177      23.623  23.081  33.124  1.00  0.00      B    O  
ATOM   3550  H1  HOH B1177      23.839  22.116  33.055  1.00  0.00      B    H  
ATOM   3551  H2  HOH B1177      22.721  23.095  33.608  1.00  0.00      B    H  
ATOM   3552  O   HOH B1178      30.369  29.869  25.084  1.00  0.00      B    O  
ATOM   3553  H1  HOH B1178      30.069  30.542  25.840  1.00  0.00      B    H  
ATOM   3554  H2  HOH B1178      29.861  29.002  25.217  1.00  0.00      B    H  
ATOM   3555  O   HOH B1179      14.658  31.622  30.681  1.00  0.00      B    O  
ATOM   3556  H1  HOH B1179      15.429  31.143  31.207  1.00  0.00      B    H  
ATOM   3557  H2  HOH B1179      14.010  30.900  30.342  1.00  0.00      B    H  
ATOM   3558  O   HOH B1180      17.259  16.359   6.164  1.00  0.00      B    O  
ATOM   3559  H1  HOH B1180      17.087  17.225   6.585  1.00  0.00      B    H  
ATOM   3560  H2  HOH B1180      16.383  15.961   5.888  1.00  0.00      B    H  
ATOM   3561  O   HOH B1181      18.934  37.967  25.648  1.00  0.00      B    O  
ATOM   3562  H1  HOH B1181      18.524  37.026  25.548  1.00  0.00      B    H  
ATOM   3563  H2  HOH B1181      18.324  38.607  25.252  1.00  0.00      B    H  
ATOM   3564  O   HOH B1182       7.829  26.638  34.213  1.00  0.00      B    O  
ATOM   3565  H1  HOH B1182       7.200  25.867  34.097  1.00  0.00      B    H  
ATOM   3566  H2  HOH B1182       8.783  26.373  33.828  1.00  0.00      B    H  
ATOM   3567  O   HOH B1183       1.723  19.316  32.898  1.00  0.00      B    O  
ATOM   3568  H1  HOH B1183       1.394  18.486  32.451  1.00  0.00      B    H  
ATOM   3569  H2  HOH B1183       2.568  19.006  33.445  1.00  0.00      B    H  
ATOM   3570  O   HOH B1184      25.821  26.330   1.841  1.00  0.00      B    O  
ATOM   3571  H1  HOH B1184      26.324  25.482   1.778  1.00  0.00      B    H  
ATOM   3572  H2  HOH B1184      24.969  26.300   1.217  1.00  0.00      B    H  
ATOM   3573  O   HOH B1185      35.546   9.044  22.823  1.00  0.00      B    O  
ATOM   3574  H1  HOH B1185      35.300  10.026  22.809  1.00  0.00      B    H  
ATOM   3575  H2  HOH B1185      35.769   8.753  21.872  1.00  0.00      B    H  
ATOM   3576  O   HOH B1186      38.271  11.990  29.926  1.00  0.00      B    O  
ATOM   3577  H1  HOH B1186      37.606  11.971  29.152  1.00  0.00      B    H  
ATOM   3578  H2  HOH B1186      38.321  11.054  30.305  1.00  0.00      B    H  
ATOM   3579  O   HOH B1187      23.073  27.642  35.669  1.00  0.00      B    O  
ATOM   3580  H1  HOH B1187      22.544  27.579  36.501  1.00  0.00      B    H  
ATOM   3581  H2  HOH B1187      22.863  28.432  35.054  1.00  0.00      B    H  
ATOM   3582  O   HOH B1188      13.936   9.206  16.563  1.00  0.00      B    O  
ATOM   3583  H1  HOH B1188      14.855   9.551  16.620  1.00  0.00      B    H  
ATOM   3584  H2  HOH B1188      13.387   9.603  17.353  1.00  0.00      B    H  
ATOM   3585  O   HOH B1189      36.983  29.317  13.748  1.00  0.00      B    O  
ATOM   3586  H1  HOH B1189      36.869  29.259  12.741  1.00  0.00      B    H  
ATOM   3587  H2  HOH B1189      37.998  29.125  13.950  1.00  0.00      B    H  
ATOM   3588  O   HOH B1190      11.788   1.609  25.203  1.00  0.00      B    O  
ATOM   3589  H1  HOH B1190      11.058   1.033  24.858  1.00  0.00      B    H  
ATOM   3590  H2  HOH B1190      12.284   2.040  24.425  1.00  0.00      B    H  
ATOM   3591  O   HOH B1191      38.684   0.613   5.157  1.00  0.00      B    O  
ATOM   3592  H1  HOH B1191      39.526   0.355   5.616  1.00  0.00      B    H  
ATOM   3593  H2  HOH B1191      37.949  -0.125   5.310  1.00  0.00      B    H  
ATOM   3594  O   HOH B1192       8.061  21.951  30.706  1.00  0.00      B    O  
ATOM   3595  H1  HOH B1192       7.178  21.582  30.423  1.00  0.00      B    H  
ATOM   3596  H2  HOH B1192       7.804  22.695  31.380  1.00  0.00      B    H  
ATOM   3597  O   HOH B1193      35.512   0.609  29.921  1.00  0.00      B    O  
ATOM   3598  H1  HOH B1193      34.589   0.203  29.848  1.00  0.00      B    H  
ATOM   3599  H2  HOH B1193      35.979   0.243  29.191  1.00  0.00      B    H  
ATOM   3600  O   HOH B1194       3.369   7.265  33.122  1.00  0.00      B    O  
ATOM   3601  H1  HOH B1194       3.109   7.056  32.141  1.00  0.00      B    H  
ATOM   3602  H2  HOH B1194       2.935   6.522  33.652  1.00  0.00      B    H  
ATOM   3603  O   HOH B1195      17.235  38.351  10.607  1.00  0.00      B    O  
ATOM   3604  H1  HOH B1195      17.607  38.516   9.709  1.00  0.00      B    H  
ATOM   3605  H2  HOH B1195      17.384  39.198  11.177  1.00  0.00      B    H  
ATOM   3606  O   HOH B1196       8.771   7.684  10.697  1.00  0.00      B    O  
ATOM   3607  H1  HOH B1196       9.389   6.894  10.696  1.00  0.00      B    H  
ATOM   3608  H2  HOH B1196       8.108   7.552  11.416  1.00  0.00      B    H  
ATOM   3609  O   HOH B1197      22.195  17.368  32.187  1.00  0.00      B    O  
ATOM   3610  H1  HOH B1197      21.167  17.423  31.935  1.00  0.00      B    H  
ATOM   3611  H2  HOH B1197      22.631  16.756  31.567  1.00  0.00      B    H  
ATOM   3612  O   HOH B1198      20.040  33.294  20.029  1.00  0.00      B    O  
ATOM   3613  H1  HOH B1198      19.917  34.183  20.596  1.00  0.00      B    H  
ATOM   3614  H2  HOH B1198      20.487  32.561  20.546  1.00  0.00      B    H  
ATOM   3615  O   HOH B1199      36.742  36.388  27.466  1.00  0.00      B    O  
ATOM   3616  H1  HOH B1199      36.920  37.370  27.524  1.00  0.00      B    H  
ATOM   3617  H2  HOH B1199      37.584  35.950  27.107  1.00  0.00      B    H  
ATOM   3618  O   HOH B1200       8.867  11.047  24.214  1.00  0.00      B    O  
ATOM   3619  H1  HOH B1200       9.366  11.137  25.103  1.00  0.00      B    H  
ATOM   3620  H2  HOH B1200       8.438  10.166  24.133  1.00  0.00      B    H  
ATOM   3621  O   HOH B1201       2.915  20.240   7.561  1.00  0.00      B    O  
ATOM   3622  H1  HOH B1201       2.230  19.522   7.679  1.00  0.00      B    H  
ATOM   3623  H2  HOH B1201       2.633  21.022   8.238  1.00  0.00      B    H  
ATOM   3624  O   HOH B1202      23.069  18.798   4.642  1.00  0.00      B    O  
ATOM   3625  H1  HOH B1202      22.619  19.709   4.794  1.00  0.00      B    H  
ATOM   3626  H2  HOH B1202      22.702  18.310   5.390  1.00  0.00      B    H  
ATOM   3627  O   HOH B1203      25.325  11.517  11.013  1.00  0.00      B    O  
ATOM   3628  H1  HOH B1203      25.157  10.460  10.894  1.00  0.00      B    H  
ATOM   3629  H2  HOH B1203      24.550  11.990  10.599  1.00  0.00      B    H  
ATOM   3630  O   HOH B1204      21.132   4.975  39.386  1.00  0.00      B    O  
ATOM   3631  H1  HOH B1204      21.663   5.284  38.548  1.00  0.00      B    H  
ATOM   3632  H2  HOH B1204      20.362   4.407  39.107  1.00  0.00      B    H  
ATOM   3633  O   HOH B1205      19.171  20.131  20.683  1.00  0.00      B    O  
ATOM   3634  H1  HOH B1205      18.921  20.438  19.712  1.00  0.00      B    H  
ATOM   3635  H2  HOH B1205      20.159  19.958  20.711  1.00  0.00      B    H  
ATOM   3636  O   HOH B1206       5.852   3.080   2.928  1.00  0.00      B    O  
ATOM   3637  H1  HOH B1206       5.712   2.781   2.004  1.00  0.00      B    H  
ATOM   3638  H2  HOH B1206       6.410   3.949   2.997  1.00  0.00      B    H  
ATOM   3639  O   HOH B1207      31.435  23.965  30.843  1.00  0.00      B    O  
ATOM   3640  H1  HOH B1207      31.694  24.589  31.582  1.00  0.00      B    H  
ATOM   3641  H2  HOH B1207      31.263  23.051  31.225  1.00  0.00      B    H  
ATOM   3642  O   HOH B1208      25.999   7.257  12.655  1.00  0.00      B    O  
ATOM   3643  H1  HOH B1208      26.137   7.750  13.506  1.00  0.00      B    H  
ATOM   3644  H2  HOH B1208      25.894   6.236  12.844  1.00  0.00      B    H  
ATOM   3645  O   HOH B1209      22.132  12.146  36.566  1.00  0.00      B    O  
ATOM   3646  H1  HOH B1209      22.199  11.383  35.863  1.00  0.00      B    H  
ATOM   3647  H2  HOH B1209      21.461  12.771  36.119  1.00  0.00      B    H  
ATOM   3648  O   HOH B1210      10.940  15.074  11.847  1.00  0.00      B    O  
ATOM   3649  H1  HOH B1210      10.289  14.705  12.509  1.00  0.00      B    H  
ATOM   3650  H2  HOH B1210      10.774  16.069  11.839  1.00  0.00      B    H  
ATOM   3651  O   HOH B1211      14.254   9.985  13.645  1.00  0.00      B    O  
ATOM   3652  H1  HOH B1211      14.406   9.041  13.320  1.00  0.00      B    H  
ATOM   3653  H2  HOH B1211      14.115   9.935  14.689  1.00  0.00      B    H  
ATOM   3654  O   HOH B1212      10.723   0.195  19.622  1.00  0.00      B    O  
ATOM   3655  H1  HOH B1212       9.738   0.269  19.450  1.00  0.00      B    H  
ATOM   3656  H2  HOH B1212      10.807  -0.182  20.529  1.00  0.00      B    H  
ATOM   3657  O   HOH B1213      10.048  19.630  12.731  1.00  0.00      B    O  
ATOM   3658  H1  HOH B1213      10.502  20.529  12.864  1.00  0.00      B    H  
ATOM   3659  H2  HOH B1213      10.693  18.991  12.276  1.00  0.00      B    H  
ATOM   3660  O   HOH B1214       8.730  22.273   2.540  1.00  0.00      B    O  
ATOM   3661  H1  HOH B1214       9.474  21.848   3.054  1.00  0.00      B    H  
ATOM   3662  H2  HOH B1214       8.352  23.050   3.076  1.00  0.00      B    H  
ATOM   3663  O   HOH B1215       5.136  16.467  22.261  1.00  0.00      B    O  
ATOM   3664  H1  HOH B1215       5.718  16.803  23.065  1.00  0.00      B    H  
ATOM   3665  H2  HOH B1215       5.467  16.884  21.426  1.00  0.00      B    H  
ATOM   3666  O   HOH B1216      11.964  31.351  27.439  1.00  0.00      B    O  
ATOM   3667  H1  HOH B1216      11.046  31.245  27.028  1.00  0.00      B    H  
ATOM   3668  H2  HOH B1216      12.130  32.397  27.473  1.00  0.00      B    H  
ATOM   3669  O   HOH B1217      15.265   4.110  38.436  1.00  0.00      B    O  
ATOM   3670  H1  HOH B1217      15.331   3.463  39.250  1.00  0.00      B    H  
ATOM   3671  H2  HOH B1217      15.667   3.660  37.538  1.00  0.00      B    H  
ATOM   3672  O   HOH B1218      21.863  36.866   0.670  1.00  0.00      B    O  
ATOM   3673  H1  HOH B1218      22.137  37.777   1.028  1.00  0.00      B    H  
ATOM   3674  H2  HOH B1218      21.817  36.991  -0.338  1.00  0.00      B    H  
ATOM   3675  O   HOH B1219      27.758  29.581  34.879  1.00  0.00      B    O  
ATOM   3676  H1  HOH B1219      27.398  30.467  35.137  1.00  0.00      B    H  
ATOM   3677  H2  HOH B1219      26.958  28.917  34.786  1.00  0.00      B    H  
ATOM   3678  O   HOH B1220       2.550  23.387   4.264  1.00  0.00      B    O  
ATOM   3679  H1  HOH B1220       2.953  22.477   4.537  1.00  0.00      B    H  
ATOM   3680  H2  HOH B1220       2.597  23.403   3.251  1.00  0.00      B    H  
ATOM   3681  O   HOH B1221       5.890  21.337   3.776  1.00  0.00      B    O  
ATOM   3682  H1  HOH B1221       5.838  20.956   2.816  1.00  0.00      B    H  
ATOM   3683  H2  HOH B1221       4.956  21.323   4.224  1.00  0.00      B    H  
ATOM   3684  O   HOH B1222      11.165  13.746   2.809  1.00  0.00      B    O  
ATOM   3685  H1  HOH B1222      11.352  13.667   3.858  1.00  0.00      B    H  
ATOM   3686  H2  HOH B1222      11.344  12.833   2.373  1.00  0.00      B    H  
ATOM   3687  O   HOH B1223      33.273  10.360  27.391  1.00  0.00      B    O  
ATOM   3688  H1  HOH B1223      32.661   9.641  27.650  1.00  0.00      B    H  
ATOM   3689  H2  HOH B1223      34.189  10.146  27.753  1.00  0.00      B    H  
ATOM   3690  O   HOH B1224      31.400  20.871  24.021  1.00  0.00      B    O  
ATOM   3691  H1  HOH B1224      31.893  21.686  24.359  1.00  0.00      B    H  
ATOM   3692  H2  HOH B1224      31.879  20.540  23.173  1.00  0.00      B    H  
ATOM   3693  O   HOH B1225       1.789  23.472  25.456  1.00  0.00      B    O  
ATOM   3694  H1  HOH B1225       1.407  23.321  24.512  1.00  0.00      B    H  
ATOM   3695  H2  HOH B1225       0.958  23.854  25.940  1.00  0.00      B    H  
ATOM   3696  O   HOH B1226       5.046   7.542  15.227  1.00  0.00      B    O  
ATOM   3697  H1  HOH B1226       4.753   7.976  14.373  1.00  0.00      B    H  
ATOM   3698  H2  HOH B1226       4.977   6.527  15.073  1.00  0.00      B    H  
ATOM   3699  O   HOH B1227      22.135   7.049   1.782  1.00  0.00      B    O  
ATOM   3700  H1  HOH B1227      21.904   6.254   1.171  1.00  0.00      B    H  
ATOM   3701  H2  HOH B1227      21.878   6.712   2.751  1.00  0.00      B    H  
ATOM   3702  O   HOH B1228      15.758  11.116  10.278  1.00  0.00      B    O  
ATOM   3703  H1  HOH B1228      14.925  10.886   9.768  1.00  0.00      B    H  
ATOM   3704  H2  HOH B1228      16.354  11.534   9.596  1.00  0.00      B    H  
ATOM   3705  O   HOH B1229       8.974  13.845  19.820  1.00  0.00      B    O  
ATOM   3706  H1  HOH B1229       7.972  14.142  19.944  1.00  0.00      B    H  
ATOM   3707  H2  HOH B1229       9.226  14.208  18.893  1.00  0.00      B    H  
ATOM   3708  O   HOH B1230       4.229  -0.023  24.596  1.00  0.00      B    O  
ATOM   3709  H1  HOH B1230       4.485  -0.163  23.624  1.00  0.00      B    H  
ATOM   3710  H2  HOH B1230       4.340   0.949  24.849  1.00  0.00      B    H  
ATOM   3711  O   HOH B1231      23.109  30.132  11.831  1.00  0.00      B    O  
ATOM   3712  H1  HOH B1231      22.928  29.330  11.198  1.00  0.00      B    H  
ATOM   3713  H2  HOH B1231      23.327  30.911  11.254  1.00  0.00      B    H  
ATOM   3714  O   HOH B1232       0.411  26.926  28.071  1.00  0.00      B    O  
ATOM   3715  H1  HOH B1232       0.423  27.012  29.087  1.00  0.00      B    H  
ATOM   3716  H2  HOH B1232       0.319  25.998  27.752  1.00  0.00      B    H  
ATOM   3717  O   HOH B1233      15.200  17.474   2.327  1.00  0.00      B    O  
ATOM   3718  H1  HOH B1233      15.789  16.772   2.767  1.00  0.00      B    H  
ATOM   3719  H2  HOH B1233      15.410  17.721   1.302  1.00  0.00      B    H  
ATOM   3720  O   HOH B1234       5.212  33.004  32.110  1.00  0.00      B    O  
ATOM   3721  H1  HOH B1234       5.113  33.948  32.416  1.00  0.00      B    H  
ATOM   3722  H2  HOH B1234       5.006  32.934  31.096  1.00  0.00      B    H  
ATOM   3723  O   HOH B1235      29.587  28.576  33.169  1.00  0.00      B    O  
ATOM   3724  H1  HOH B1235      29.196  28.746  32.291  1.00  0.00      B    H  
ATOM   3725  H2  HOH B1235      28.942  28.877  33.894  1.00  0.00      B    H  
ATOM   3726  O   HOH B1236      22.363  25.739  17.948  1.00  0.00      B    O  
ATOM   3727  H1  HOH B1236      21.769  26.572  17.834  1.00  0.00      B    H  
ATOM   3728  H2  HOH B1236      22.249  25.205  17.151  1.00  0.00      B    H  
ATOM   3729  O   HOH B1237      26.374  16.674  38.343  1.00  0.00      B    O  
ATOM   3730  H1  HOH B1237      26.815  15.843  38.758  1.00  0.00      B    H  
ATOM   3731  H2  HOH B1237      26.066  17.249  39.124  1.00  0.00      B    H  
ATOM   3732  O   HOH B1238      23.853   3.533   0.995  1.00  0.00      B    O  
ATOM   3733  H1  HOH B1238      24.349   2.650   1.127  1.00  0.00      B    H  
ATOM   3734  H2  HOH B1238      24.299   4.162   1.599  1.00  0.00      B    H  
ATOM   3735  O   HOH B1239       3.442  14.037  13.735  1.00  0.00      B    O  
ATOM   3736  H1  HOH B1239       4.242  13.467  13.882  1.00  0.00      B    H  
ATOM   3737  H2  HOH B1239       3.700  14.708  12.935  1.00  0.00      B    H  
ATOM   3738  O   HOH B1240      32.366  11.094  10.350  1.00  0.00      B    O  
ATOM   3739  H1  HOH B1240      32.874  10.311  10.754  1.00  0.00      B    H  
ATOM   3740  H2  HOH B1240      31.434  11.041  10.854  1.00  0.00      B    H  
ATOM   3741  O   HOH B1241       2.992  18.130  16.123  1.00  0.00      B    O  
ATOM   3742  H1  HOH B1241       2.379  17.387  15.761  1.00  0.00      B    H  
ATOM   3743  H2  HOH B1241       3.931  18.018  15.724  1.00  0.00      B    H  
ATOM   3744  O   HOH B1242      35.497  14.782  34.909  1.00  0.00      B    O  
ATOM   3745  H1  HOH B1242      36.152  15.426  35.328  1.00  0.00      B    H  
ATOM   3746  H2  HOH B1242      36.035  14.173  34.241  1.00  0.00      B    H  
ATOM   3747  O   HOH B1243      20.145  17.055  14.439  1.00  0.00      B    O  
ATOM   3748  H1  HOH B1243      20.225  18.102  14.344  1.00  0.00      B    H  
ATOM   3749  H2  HOH B1243      19.272  16.814  14.932  1.00  0.00      B    H  
ATOM   3750  O   HOH B1244      21.020  22.711  33.857  1.00  0.00      B    O  
ATOM   3751  H1  HOH B1244      20.779  21.873  34.384  1.00  0.00      B    H  
ATOM   3752  H2  HOH B1244      20.589  22.752  32.947  1.00  0.00      B    H  
ATOM   3753  O   HOH B1245      34.024  19.158  33.613  1.00  0.00      B    O  
ATOM   3754  H1  HOH B1245      34.567  18.454  33.221  1.00  0.00      B    H  
ATOM   3755  H2  HOH B1245      33.457  19.618  32.840  1.00  0.00      B    H  
ATOM   3756  O   HOH B1246       1.309   3.955  32.041  1.00  0.00      B    O  
ATOM   3757  H1  HOH B1246       2.010   3.933  31.324  1.00  0.00      B    H  
ATOM   3758  H2  HOH B1246       0.527   4.492  31.631  1.00  0.00      B    H  
ATOM   3759  O   HOH B1247      20.306  17.065  10.993  1.00  0.00      B    O  
ATOM   3760  H1  HOH B1247      19.952  16.639  10.148  1.00  0.00      B    H  
ATOM   3761  H2  HOH B1247      20.821  16.419  11.572  1.00  0.00      B    H  
ATOM   3762  O   HOH B1248      15.561  28.589  19.505  1.00  0.00      B    O  
ATOM   3763  H1  HOH B1248      16.485  28.962  19.417  1.00  0.00      B    H  
ATOM   3764  H2  HOH B1248      15.304  28.553  20.522  1.00  0.00      B    H  
ATOM   3765  O   HOH B1249       3.098  36.997  25.893  1.00  0.00      B    O  
ATOM   3766  H1  HOH B1249       3.032  37.613  26.626  1.00  0.00      B    H  
ATOM   3767  H2  HOH B1249       3.455  37.553  25.103  1.00  0.00      B    H  
ATOM   3768  O   HOH B1250      21.068  21.932  18.938  1.00  0.00      B    O  
ATOM   3769  H1  HOH B1250      20.308  21.648  18.327  1.00  0.00      B    H  
ATOM   3770  H2  HOH B1250      21.481  21.094  19.384  1.00  0.00      B    H  
ATOM   3771  O   HOH B1251       5.386  27.476  38.328  1.00  0.00      B    O  
ATOM   3772  H1  HOH B1251       6.206  27.287  38.973  1.00  0.00      B    H  
ATOM   3773  H2  HOH B1251       5.682  28.197  37.772  1.00  0.00      B    H  
ATOM   3774  O   HOH B1252      17.324  23.614  14.416  1.00  0.00      B    O  
ATOM   3775  H1  HOH B1252      16.655  23.271  13.751  1.00  0.00      B    H  
ATOM   3776  H2  HOH B1252      16.795  23.720  15.268  1.00  0.00      B    H  
ATOM   3777  O   HOH B1253      22.248   6.245   8.251  1.00  0.00      B    O  
ATOM   3778  H1  HOH B1253      21.543   6.947   8.286  1.00  0.00      B    H  
ATOM   3779  H2  HOH B1253      21.810   5.383   8.597  1.00  0.00      B    H  
ATOM   3780  O   HOH B1254      26.742  13.405  27.806  1.00  0.00      B    O  
ATOM   3781  H1  HOH B1254      27.446  12.661  27.791  1.00  0.00      B    H  
ATOM   3782  H2  HOH B1254      27.115  14.054  27.072  1.00  0.00      B    H  
ATOM   3783  O   HOH B1255       9.279   3.817  32.925  1.00  0.00      B    O  
ATOM   3784  H1  HOH B1255       9.498   2.880  33.347  1.00  0.00      B    H  
ATOM   3785  H2  HOH B1255       9.651   4.615  33.359  1.00  0.00      B    H  
ATOM   3786  O   HOH B1256      16.830  23.055  21.105  1.00  0.00      B    O  
ATOM   3787  H1  HOH B1256      17.735  23.372  21.248  1.00  0.00      B    H  
ATOM   3788  H2  HOH B1256      16.758  22.639  20.224  1.00  0.00      B    H  
ATOM   3789  O   HOH B1257      36.569  13.654  19.458  1.00  0.00      B    O  
ATOM   3790  H1  HOH B1257      35.620  13.894  19.746  1.00  0.00      B    H  
ATOM   3791  H2  HOH B1257      37.247  13.613  20.191  1.00  0.00      B    H  
ATOM   3792  O   HOH B1258      22.480  29.005  17.751  1.00  0.00      B    O  
ATOM   3793  H1  HOH B1258      23.168  29.657  18.129  1.00  0.00      B    H  
ATOM   3794  H2  HOH B1258      22.872  28.599  16.901  1.00  0.00      B    H  
ATOM   3795  O   HOH B1259      27.722  36.567  36.554  1.00  0.00      B    O  
ATOM   3796  H1  HOH B1259      28.098  35.823  37.168  1.00  0.00      B    H  
ATOM   3797  H2  HOH B1259      27.542  37.390  37.230  1.00  0.00      B    H  
ATOM   3798  O   HOH B1260      17.383  25.526  36.870  1.00  0.00      B    O  
ATOM   3799  H1  HOH B1260      16.785  25.722  36.067  1.00  0.00      B    H  
ATOM   3800  H2  HOH B1260      18.203  25.172  36.506  1.00  0.00      B    H  
ATOM   3801  O   HOH B1261      36.196   2.523  14.010  1.00  0.00      B    O  
ATOM   3802  H1  HOH B1261      36.889   1.906  14.427  1.00  0.00      B    H  
ATOM   3803  H2  HOH B1261      35.297   2.002  13.916  1.00  0.00      B    H  
ATOM   3804  O   HOH B1262       1.273  34.402  35.193  1.00  0.00      B    O  
ATOM   3805  H1  HOH B1262       0.890  35.327  35.362  1.00  0.00      B    H  
ATOM   3806  H2  HOH B1262       1.441  33.958  36.091  1.00  0.00      B    H  
ATOM   3807  O   HOH B1263      28.002  16.046  21.370  1.00  0.00      B    O  
ATOM   3808  H1  HOH B1263      27.364  15.588  20.721  1.00  0.00      B    H  
ATOM   3809  H2  HOH B1263      28.517  16.812  20.849  1.00  0.00      B    H  
ATOM   3810  O   HOH B1264      19.704  10.661   2.090  1.00  0.00      B    O  
ATOM   3811  H1  HOH B1264      19.873  11.386   2.766  1.00  0.00      B    H  
ATOM   3812  H2  HOH B1264      19.901   9.764   2.575  1.00  0.00      B    H  
ATOM   3813  O   HOH B1265      10.554  19.097  27.219  1.00  0.00      B    O  
ATOM   3814  H1  HOH B1265      10.269  18.959  28.199  1.00  0.00      B    H  
ATOM   3815  H2  HOH B1265      11.059  19.980  27.228  1.00  0.00      B    H  
ATOM   3816  O   HOH B1266      34.146  14.888  25.295  1.00  0.00      B    O  
ATOM   3817  H1  HOH B1266      33.625  14.264  25.908  1.00  0.00      B    H  
ATOM   3818  H2  HOH B1266      34.103  15.833  25.709  1.00  0.00      B    H  
ATOM   3819  O   HOH B1267      17.192  21.284  32.810  1.00  0.00      B    O  
ATOM   3820  H1  HOH B1267      17.203  21.430  33.812  1.00  0.00      B    H  
ATOM   3821  H2  HOH B1267      16.796  20.366  32.643  1.00  0.00      B    H  
ATOM   3822  O   HOH B1268      25.949  10.179  14.891  1.00  0.00      B    O  
ATOM   3823  H1  HOH B1268      25.264  10.652  15.472  1.00  0.00      B    H  
ATOM   3824  H2  HOH B1268      26.471  10.945  14.429  1.00  0.00      B    H  
ATOM   3825  O   HOH B1269       0.864  13.221  35.778  1.00  0.00      B    O  
ATOM   3826  H1  HOH B1269       0.889  13.307  34.799  1.00  0.00      B    H  
ATOM   3827  H2  HOH B1269       0.669  12.224  36.019  1.00  0.00      B    H  
ATOM   3828  O   HOH B1270      28.861  20.685  24.760  1.00  0.00      B    O  
ATOM   3829  H1  HOH B1270      28.546  21.053  25.681  1.00  0.00      B    H  
ATOM   3830  H2  HOH B1270      29.797  21.060  24.471  1.00  0.00      B    H  
ATOM   3831  O   HOH B1271      31.145   0.554  30.941  1.00  0.00      B    O  
ATOM   3832  H1  HOH B1271      30.191   0.291  31.239  1.00  0.00      B    H  
ATOM   3833  H2  HOH B1271      31.280   1.422  31.420  1.00  0.00      B    H  
ATOM   3834  O   HOH B1272      23.660  13.345   9.229  1.00  0.00      B    O  
ATOM   3835  H1  HOH B1272      24.020  14.259   8.989  1.00  0.00      B    H  
ATOM   3836  H2  HOH B1272      23.335  12.905   8.370  1.00  0.00      B    H  
ATOM   3837  O   HOH B1273      22.229  23.521   6.277  1.00  0.00      B    O  
ATOM   3838  H1  HOH B1273      23.131  23.815   6.643  1.00  0.00      B    H  
ATOM   3839  H2  HOH B1273      21.717  24.329   5.956  1.00  0.00      B    H  
ATOM   3840  O   HOH B1274       0.596  16.950  31.449  1.00  0.00      B    O  
ATOM   3841  H1  HOH B1274       0.557  16.483  32.364  1.00  0.00      B    H  
ATOM   3842  H2  HOH B1274       1.072  16.368  30.837  1.00  0.00      B    H  
ATOM   3843  O   HOH B1275      33.300   8.906  11.513  1.00  0.00      B    O  
ATOM   3844  H1  HOH B1275      33.263   8.501  12.417  1.00  0.00      B    H  
ATOM   3845  H2  HOH B1275      33.528   8.103  10.894  1.00  0.00      B    H  
ATOM   3846  O   HOH B1276      13.360   6.349  15.872  1.00  0.00      B    O  
ATOM   3847  H1  HOH B1276      13.812   7.183  15.473  1.00  0.00      B    H  
ATOM   3848  H2  HOH B1276      12.629   6.699  16.497  1.00  0.00      B    H  
ATOM   3849  O   HOH B1277       4.582   3.056  21.650  1.00  0.00      B    O  
ATOM   3850  H1  HOH B1277       5.576   2.938  21.406  1.00  0.00      B    H  
ATOM   3851  H2  HOH B1277       4.037   2.234  21.384  1.00  0.00      B    H  
ATOM   3852  O   HOH B1278      28.940  18.382  20.259  1.00  0.00      B    O  
ATOM   3853  H1  HOH B1278      28.256  18.992  20.654  1.00  0.00      B    H  
ATOM   3854  H2  HOH B1278      29.862  18.861  20.389  1.00  0.00      B    H  
ATOM   3855  O   HOH B1279      38.341  16.477   3.318  1.00  0.00      B    O  
ATOM   3856  H1  HOH B1279      38.948  16.934   3.998  1.00  0.00      B    H  
ATOM   3857  H2  HOH B1279      38.900  16.159   2.546  1.00  0.00      B    H  
ATOM   3858  O   HOH B1280      29.436  14.775  37.289  1.00  0.00      B    O  
ATOM   3859  H1  HOH B1280      28.495  14.583  36.980  1.00  0.00      B    H  
ATOM   3860  H2  HOH B1280      29.492  14.534  38.211  1.00  0.00      B    H  
ATOM   3861  O   HOH B1281      18.324   3.241   2.244  1.00  0.00      B    O  
ATOM   3862  H1  HOH B1281      17.658   3.134   3.020  1.00  0.00      B    H  
ATOM   3863  H2  HOH B1281      19.289   3.424   2.628  1.00  0.00      B    H  
ATOM   3864  O   HOH B1282      26.865  25.677  13.438  1.00  0.00      B    O  
ATOM   3865  H1  HOH B1282      27.718  25.230  13.704  1.00  0.00      B    H  
ATOM   3866  H2  HOH B1282      27.132  26.248  12.601  1.00  0.00      B    H  
ATOM   3867  O   HOH B1283      29.964   0.308   8.823  1.00  0.00      B    O  
ATOM   3868  H1  HOH B1283      30.863   0.181   8.434  1.00  0.00      B    H  
ATOM   3869  H2  HOH B1283      30.147   0.629   9.777  1.00  0.00      B    H  
ATOM   3870  O   HOH B1284      28.195  24.344  19.537  1.00  0.00      B    O  
ATOM   3871  H1  HOH B1284      28.940  25.059  19.336  1.00  0.00      B    H  
ATOM   3872  H2  HOH B1284      28.599  23.609  20.116  1.00  0.00      B    H  
ATOM   3873  O   HOH B1285      33.045  19.585  22.303  1.00  0.00      B    O  
ATOM   3874  H1  HOH B1285      33.686  18.840  22.541  1.00  0.00      B    H  
ATOM   3875  H2  HOH B1285      33.580  20.466  22.298  1.00  0.00      B    H  
ATOM   3876  O   HOH B1286      35.714   2.809  18.157  1.00  0.00      B    O  
ATOM   3877  H1  HOH B1286      35.446   2.461  19.053  1.00  0.00      B    H  
ATOM   3878  H2  HOH B1286      36.073   2.082  17.598  1.00  0.00      B    H  
ATOM   3879  O   HOH B1287      36.345  12.194   1.614  1.00  0.00      B    O  
ATOM   3880  H1  HOH B1287      37.135  12.809   1.893  1.00  0.00      B    H  
ATOM   3881  H2  HOH B1287      36.549  12.024   0.652  1.00  0.00      B    H  
ATOM   3882  O   HOH B1288      26.654  31.186   9.460  1.00  0.00      B    O  
ATOM   3883  H1  HOH B1288      25.821  31.763   9.377  1.00  0.00      B    H  
ATOM   3884  H2  HOH B1288      26.458  30.386  10.059  1.00  0.00      B    H  
ATOM   3885  O   HOH B1289       9.786  10.485  26.983  1.00  0.00      B    O  
ATOM   3886  H1  HOH B1289       9.592  11.323  27.539  1.00  0.00      B    H  
ATOM   3887  H2  HOH B1289      10.719  10.482  26.704  1.00  0.00      B    H  
ATOM   3888  O   HOH B1290      33.757  35.586  21.855  1.00  0.00      B    O  
ATOM   3889  H1  HOH B1290      33.729  34.766  21.230  1.00  0.00      B    H  
ATOM   3890  H2  HOH B1290      33.499  35.354  22.768  1.00  0.00      B    H  
ATOM   3891  O   HOH B1291      30.538   2.213  38.626  1.00  0.00      B    O  
ATOM   3892  H1  HOH B1291      30.730   2.710  37.729  1.00  0.00      B    H  
ATOM   3893  H2  HOH B1291      30.357   2.938  39.361  1.00  0.00      B    H  
ATOM   3894  O   HOH B1292      36.598   6.695  13.010  1.00  0.00      B    O  
ATOM   3895  H1  HOH B1292      36.715   7.700  12.910  1.00  0.00      B    H  
ATOM   3896  H2  HOH B1292      37.335   6.194  12.463  1.00  0.00      B    H  
ATOM   3897  O   HOH B1293       4.954  26.025  32.528  1.00  0.00      B    O  
ATOM   3898  H1  HOH B1293       4.666  25.832  33.453  1.00  0.00      B    H  
ATOM   3899  H2  HOH B1293       4.242  25.575  31.956  1.00  0.00      B    H  
ATOM   3900  O   HOH B1294      33.658  27.728  23.724  1.00  0.00      B    O  
ATOM   3901  H1  HOH B1294      33.687  26.805  24.131  1.00  0.00      B    H  
ATOM   3902  H2  HOH B1294      34.567  28.132  23.871  1.00  0.00      B    H  
ATOM   3903  O   HOH B1295      10.245  18.689  29.869  1.00  0.00      B    O  
ATOM   3904  H1  HOH B1295       9.476  18.200  30.370  1.00  0.00      B    H  
ATOM   3905  H2  HOH B1295      11.149  18.495  30.252  1.00  0.00      B    H  
ATOM   3906  O   HOH B1296      31.546   6.022  12.111  1.00  0.00      B    O  
ATOM   3907  H1  HOH B1296      31.056   5.150  12.332  1.00  0.00      B    H  
ATOM   3908  H2  HOH B1296      31.252   6.302  11.138  1.00  0.00      B    H  
ATOM   3909  O   HOH B1297      16.996  25.344   3.572  1.00  0.00      B    O  
ATOM   3910  H1  HOH B1297      17.699  25.933   4.013  1.00  0.00      B    H  
ATOM   3911  H2  HOH B1297      16.524  25.887   2.822  1.00  0.00      B    H  
ATOM   3912  O   HOH B1298       5.640  13.146  31.905  1.00  0.00      B    O  
ATOM   3913  H1  HOH B1298       6.642  13.094  31.722  1.00  0.00      B    H  
ATOM   3914  H2  HOH B1298       5.175  13.082  31.021  1.00  0.00      B    H  
ATOM   3915  O   HOH B1299       1.965   3.142  36.177  1.00  0.00      B    O  
ATOM   3916  H1  HOH B1299       1.207   3.380  36.813  1.00  0.00      B    H  
ATOM   3917  H2  HOH B1299       2.199   2.242  36.512  1.00  0.00      B    H  
ATOM   3918  O   HOH B1300      23.952  31.993  10.011  1.00  0.00      B    O  
ATOM   3919  H1  HOH B1300      24.220  32.793  10.595  1.00  0.00      B    H  
ATOM   3920  H2  HOH B1300      23.024  32.142   9.593  1.00  0.00      B    H  
ATOM   3921  O   HOH B1301      38.650  17.473  20.056  1.00  0.00      B    O  
ATOM   3922  H1  HOH B1301      37.901  16.969  19.626  1.00  0.00      B    H  
ATOM   3923  H2  HOH B1301      39.332  16.747  20.351  1.00  0.00      B    H  
ATOM   3924  O   HOH B1302      12.573  17.287  28.330  1.00  0.00      B    O  
ATOM   3925  H1  HOH B1302      11.685  17.657  28.017  1.00  0.00      B    H  
ATOM   3926  H2  HOH B1302      13.176  17.543  27.608  1.00  0.00      B    H  
ATOM   3927  O   HOH B1303      32.483  32.254  29.639  1.00  0.00      B    O  
ATOM   3928  H1  HOH B1303      32.339  31.249  29.441  1.00  0.00      B    H  
ATOM   3929  H2  HOH B1303      32.065  32.546  30.530  1.00  0.00      B    H  
ATOM   3930  O   HOH B1304      16.584  15.637  28.860  1.00  0.00      B    O  
ATOM   3931  H1  HOH B1304      16.570  16.353  28.134  1.00  0.00      B    H  
ATOM   3932  H2  HOH B1304      15.583  15.498  29.112  1.00  0.00      B    H  
ATOM   3933  O   HOH B1305      21.372   7.257  37.591  1.00  0.00      B    O  
ATOM   3934  H1  HOH B1305      21.056   8.236  37.689  1.00  0.00      B    H  
ATOM   3935  H2  HOH B1305      21.266   6.934  36.609  1.00  0.00      B    H  
ATOM   3936  O   HOH B1306      29.814   3.877  12.722  1.00  0.00      B    O  
ATOM   3937  H1  HOH B1306      30.106   3.665  13.666  1.00  0.00      B    H  
ATOM   3938  H2  HOH B1306      28.931   3.393  12.530  1.00  0.00      B    H  
ATOM   3939  O   HOH B1307      33.034  13.051   5.122  1.00  0.00      B    O  
ATOM   3940  H1  HOH B1307      32.457  13.699   5.685  1.00  0.00      B    H  
ATOM   3941  H2  HOH B1307      33.702  13.642   4.684  1.00  0.00      B    H  
ATOM   3942  O   HOH B1308      36.249   5.541  25.503  1.00  0.00      B    O  
ATOM   3943  H1  HOH B1308      35.828   6.447  25.465  1.00  0.00      B    H  
ATOM   3944  H2  HOH B1308      35.531   4.965  25.118  1.00  0.00      B    H  
ATOM   3945  O   HOH B1309       2.860   9.762  16.015  1.00  0.00      B    O  
ATOM   3946  H1  HOH B1309       3.436   9.245  15.361  1.00  0.00      B    H  
ATOM   3947  H2  HOH B1309       2.460  10.604  15.505  1.00  0.00      B    H  
ATOM   3948  O   HOH B1310      16.131  39.232   6.886  1.00  0.00      B    O  
ATOM   3949  H1  HOH B1310      16.647  38.437   7.170  1.00  0.00      B    H  
ATOM   3950  H2  HOH B1310      15.213  38.853   6.593  1.00  0.00      B    H  
ATOM   3951  O   HOH B1311      19.957  15.107   8.557  1.00  0.00      B    O  
ATOM   3952  H1  HOH B1311      20.438  14.195   8.364  1.00  0.00      B    H  
ATOM   3953  H2  HOH B1311      19.385  15.357   7.732  1.00  0.00      B    H  
ATOM   3954  O   HOH B1312       4.942  16.285   0.369  1.00  0.00      B    O  
ATOM   3955  H1  HOH B1312       5.310  15.435   0.745  1.00  0.00      B    H  
ATOM   3956  H2  HOH B1312       5.070  16.962   1.137  1.00  0.00      B    H  
ATOM   3957  O   HOH B1313      25.673  23.485  12.550  1.00  0.00      B    O  
ATOM   3958  H1  HOH B1313      25.919  24.335  13.072  1.00  0.00      B    H  
ATOM   3959  H2  HOH B1313      24.691  23.211  12.678  1.00  0.00      B    H  
ATOM   3960  O   HOH B1314       6.869   1.702  33.791  1.00  0.00      B    O  
ATOM   3961  H1  HOH B1314       7.202   1.688  34.746  1.00  0.00      B    H  
ATOM   3962  H2  HOH B1314       7.116   0.830  33.310  1.00  0.00      B    H  
ATOM   3963  O   HOH B1315      38.879  24.596  26.705  1.00  0.00      B    O  
ATOM   3964  H1  HOH B1315      38.439  24.126  27.463  1.00  0.00      B    H  
ATOM   3965  H2  HOH B1315      38.111  24.797  26.049  1.00  0.00      B    H  
ATOM   3966  O   HOH B1316      37.890  16.185  36.057  1.00  0.00      B    O  
ATOM   3967  H1  HOH B1316      37.731  17.029  36.604  1.00  0.00      B    H  
ATOM   3968  H2  HOH B1316      38.194  15.494  36.755  1.00  0.00      B    H  
ATOM   3969  O   HOH B1317      27.644   2.434  12.351  1.00  0.00      B    O  
ATOM   3970  H1  HOH B1317      27.681   1.469  12.726  1.00  0.00      B    H  
ATOM   3971  H2  HOH B1317      27.067   2.435  11.523  1.00  0.00      B    H  
ATOM   3972  O   HOH B1318       0.867  26.033   1.666  1.00  0.00      B    O  
ATOM   3973  H1  HOH B1318       1.631  25.326   1.612  1.00  0.00      B    H  
ATOM   3974  H2  HOH B1318       1.311  26.940   1.460  1.00  0.00      B    H  
ATOM   3975  O   HOH B1319      24.661  12.800  26.301  1.00  0.00      B    O  
ATOM   3976  H1  HOH B1319      25.454  13.003  26.841  1.00  0.00      B    H  
ATOM   3977  H2  HOH B1319      24.837  11.921  25.875  1.00  0.00      B    H  
ATOM   3978  O   HOH B1320      37.814   0.600  19.850  1.00  0.00      B    O  
ATOM   3979  H1  HOH B1320      37.853   0.050  20.712  1.00  0.00      B    H  
ATOM   3980  H2  HOH B1320      37.962   1.613  20.106  1.00  0.00      B    H  
ATOM   3981  O   HOH B1321       0.527  27.511   4.101  1.00  0.00      B    O  
ATOM   3982  H1  HOH B1321       1.499  27.585   4.260  1.00  0.00      B    H  
ATOM   3983  H2  HOH B1321       0.373  27.032   3.238  1.00  0.00      B    H  
ATOM   3984  O   HOH B1322       0.451  31.467  18.717  1.00  0.00      B    O  
ATOM   3985  H1  HOH B1322       1.122  31.089  18.007  1.00  0.00      B    H  
ATOM   3986  H2  HOH B1322       0.488  32.469  18.837  1.00  0.00      B    H  
ATOM   3987  O   HOH B1323      10.054  21.357   6.143  1.00  0.00      B    O  
ATOM   3988  H1  HOH B1323      10.488  21.355   7.039  1.00  0.00      B    H  
ATOM   3989  H2  HOH B1323      10.489  22.038   5.596  1.00  0.00      B    H  
ATOM   3990  O   HOH B1324      27.725  38.581   4.387  1.00  0.00      B    O  
ATOM   3991  H1  HOH B1324      26.978  38.144   3.857  1.00  0.00      B    H  
ATOM   3992  H2  HOH B1324      27.238  39.147   5.103  1.00  0.00      B    H  
ATOM   3993  O   HOH B1325       8.597  39.364  25.996  1.00  0.00      B    O  
ATOM   3994  H1  HOH B1325       9.441  38.817  25.878  1.00  0.00      B    H  
ATOM   3995  H2  HOH B1325       7.831  38.788  26.127  1.00  0.00      B    H  
ATOM   3996  O   HOH B1326      15.679  13.886  20.372  1.00  0.00      B    O  
ATOM   3997  H1  HOH B1326      15.323  12.917  20.296  1.00  0.00      B    H  
ATOM   3998  H2  HOH B1326      16.037  14.004  21.325  1.00  0.00      B    H  
ATOM   3999  O   HOH B1327      14.143  17.557  37.041  1.00  0.00      B    O  
ATOM   4000  H1  HOH B1327      13.780  16.757  37.576  1.00  0.00      B    H  
ATOM   4001  H2  HOH B1327      14.946  18.062  37.475  1.00  0.00      B    H  
ATOM   4002  O   HOH B1328      36.628  23.297  17.739  1.00  0.00      B    O  
ATOM   4003  H1  HOH B1328      36.814  23.772  16.893  1.00  0.00      B    H  
ATOM   4004  H2  HOH B1328      35.935  23.880  18.233  1.00  0.00      B    H  
ATOM   4005  O   HOH B1329       0.909   6.132  13.279  1.00  0.00      B    O  
ATOM   4006  H1  HOH B1329       0.427   5.520  12.587  1.00  0.00      B    H  
ATOM   4007  H2  HOH B1329       1.464   5.557  13.909  1.00  0.00      B    H  
ATOM   4008  O   HOH B1330      30.637  29.574  19.532  1.00  0.00      B    O  
ATOM   4009  H1  HOH B1330      30.736  29.860  18.593  1.00  0.00      B    H  
ATOM   4010  H2  HOH B1330      31.439  29.860  20.068  1.00  0.00      B    H  
ATOM   4011  O   HOH B1331      27.309  39.126  13.206  1.00  0.00      B    O  
ATOM   4012  H1  HOH B1331      26.396  38.792  13.609  1.00  0.00      B    H  
ATOM   4013  H2  HOH B1331      27.773  38.361  12.748  1.00  0.00      B    H  
ATOM   4014  O   HOH B1332      15.300  20.525  35.005  1.00  0.00      B    O  
ATOM   4015  H1  HOH B1332      15.358  19.689  34.464  1.00  0.00      B    H  
ATOM   4016  H2  HOH B1332      16.212  21.000  35.027  1.00  0.00      B    H  
ATOM   4017  O   HOH B1333      30.831   3.018  32.222  1.00  0.00      B    O  
ATOM   4018  H1  HOH B1333      30.288   2.893  33.080  1.00  0.00      B    H  
ATOM   4019  H2  HOH B1333      30.931   3.992  32.040  1.00  0.00      B    H  
ATOM   4020  O   HOH B1334       8.049  23.505  23.105  1.00  0.00      B    O  
ATOM   4021  H1  HOH B1334       7.083  23.667  22.857  1.00  0.00      B    H  
ATOM   4022  H2  HOH B1334       8.394  24.234  23.736  1.00  0.00      B    H  
ATOM   4023  O   HOH B1335       4.745   7.693   7.451  1.00  0.00      B    O  
ATOM   4024  H1  HOH B1335       4.490   7.016   6.713  1.00  0.00      B    H  
ATOM   4025  H2  HOH B1335       4.747   8.618   7.020  1.00  0.00      B    H  
ATOM   4026  O   HOH B1336       4.292  33.470  16.001  1.00  0.00      B    O  
ATOM   4027  H1  HOH B1336       4.381  33.796  15.039  1.00  0.00      B    H  
ATOM   4028  H2  HOH B1336       3.847  32.562  15.956  1.00  0.00      B    H  
ATOM   4029  O   HOH B1337      32.065  16.383  11.324  1.00  0.00      B    O  
ATOM   4030  H1  HOH B1337      31.966  16.333  10.320  1.00  0.00      B    H  
ATOM   4031  H2  HOH B1337      31.224  15.976  11.708  1.00  0.00      B    H  
ATOM   4032  O   HOH B1338      26.917  22.283  30.907  1.00  0.00      B    O  
ATOM   4033  H1  HOH B1338      26.267  21.657  30.545  1.00  0.00      B    H  
ATOM   4034  H2  HOH B1338      27.330  22.828  30.129  1.00  0.00      B    H  
ATOM   4035  O   HOH B1339       6.706  23.586  34.975  1.00  0.00      B    O  
ATOM   4036  H1  HOH B1339       6.520  24.226  35.744  1.00  0.00      B    H  
ATOM   4037  H2  HOH B1339       5.976  22.857  34.862  1.00  0.00      B    H  
ATOM   4038  O   HOH B1340      11.764  28.431   1.005  1.00  0.00      B    O  
ATOM   4039  H1  HOH B1340      12.528  28.285   0.339  1.00  0.00      B    H  
ATOM   4040  H2  HOH B1340      12.107  29.083   1.701  1.00  0.00      B    H  
ATOM   4041  O   HOH B1341      16.051   3.799  32.957  1.00  0.00      B    O  
ATOM   4042  H1  HOH B1341      16.906   4.294  32.746  1.00  0.00      B    H  
ATOM   4043  H2  HOH B1341      15.312   4.447  32.875  1.00  0.00      B    H  
ATOM   4044  O   HOH B1342      31.212  23.778  21.413  1.00  0.00      B    O  
ATOM   4045  H1  HOH B1342      31.262  22.995  20.854  1.00  0.00      B    H  
ATOM   4046  H2  HOH B1342      30.268  23.837  21.740  1.00  0.00      B    H  
ATOM   4047  O   HOH B1343       4.852  17.610   4.643  1.00  0.00      B    O  
ATOM   4048  H1  HOH B1343       4.878  18.541   5.012  1.00  0.00      B    H  
ATOM   4049  H2  HOH B1343       5.641  17.118   4.989  1.00  0.00      B    H  
ATOM   4050  O   HOH B1344      35.085   5.106  14.491  1.00  0.00      B    O  
ATOM   4051  H1  HOH B1344      35.468   4.140  14.578  1.00  0.00      B    H  
ATOM   4052  H2  HOH B1344      35.738   5.724  13.954  1.00  0.00      B    H  
ATOM   4053  O   HOH B1345      16.544   2.673  36.275  1.00  0.00      B    O  
ATOM   4054  H1  HOH B1345      17.067   1.856  36.186  1.00  0.00      B    H  
ATOM   4055  H2  HOH B1345      17.151   3.398  35.848  1.00  0.00      B    H  
ATOM   4056  O   HOH B1346      22.060   7.947  24.193  1.00  0.00      B    O  
ATOM   4057  H1  HOH B1346      22.991   7.673  24.162  1.00  0.00      B    H  
ATOM   4058  H2  HOH B1346      21.589   7.409  24.933  1.00  0.00      B    H  
ATOM   4059  O   HOH B1347      34.265  23.963   6.225  1.00  0.00      B    O  
ATOM   4060  H1  HOH B1347      34.596  24.840   5.807  1.00  0.00      B    H  
ATOM   4061  H2  HOH B1347      34.928  23.212   5.958  1.00  0.00      B    H  
ATOM   4062  O   HOH B1348      33.758  17.406  15.846  1.00  0.00      B    O  
ATOM   4063  H1  HOH B1348      33.592  18.270  16.375  1.00  0.00      B    H  
ATOM   4064  H2  HOH B1348      32.876  17.067  15.351  1.00  0.00      B    H  
ATOM   4065  O   HOH B1349      17.590   7.936  25.618  1.00  0.00      B    O  
ATOM   4066  H1  HOH B1349      16.670   7.459  25.781  1.00  0.00      B    H  
ATOM   4067  H2  HOH B1349      18.023   7.386  24.885  1.00  0.00      B    H  
ATOM   4068  O   HOH B1350      26.592  38.152  19.020  1.00  0.00      B    O  
ATOM   4069  H1  HOH B1350      26.610  37.202  19.514  1.00  0.00      B    H  
ATOM   4070  H2  HOH B1350      27.439  38.172  18.475  1.00  0.00      B    H  
ATOM   4071  O   HOH B1351       5.743  24.073  21.886  1.00  0.00      B    O  
ATOM   4072  H1  HOH B1351       4.784  24.033  21.590  1.00  0.00      B    H  
ATOM   4073  H2  HOH B1351       5.983  25.051  22.043  1.00  0.00      B    H  
ATOM   4074  O   HOH B1352      13.979  11.464  31.296  1.00  0.00      B    O  
ATOM   4075  H1  HOH B1352      14.393  11.094  32.141  1.00  0.00      B    H  
ATOM   4076  H2  HOH B1352      13.508  10.712  30.765  1.00  0.00      B    H  
ATOM   4077  O   HOH B1353      12.680  28.358   8.043  1.00  0.00      B    O  
ATOM   4078  H1  HOH B1353      13.514  27.841   8.194  1.00  0.00      B    H  
ATOM   4079  H2  HOH B1353      11.938  27.736   7.884  1.00  0.00      B    H  
ATOM   4080  O   HOH B1354      37.289  33.094  34.052  1.00  0.00      B    O  
ATOM   4081  H1  HOH B1354      36.926  32.307  34.561  1.00  0.00      B    H  
ATOM   4082  H2  HOH B1354      37.062  33.900  34.595  1.00  0.00      B    H  
ATOM   4083  O   HOH B1355      31.857   4.710  17.410  1.00  0.00      B    O  
ATOM   4084  H1  HOH B1355      32.303   5.572  17.092  1.00  0.00      B    H  
ATOM   4085  H2  HOH B1355      32.333   4.352  18.188  1.00  0.00      B    H  
ATOM   4086  O   HOH B1356      24.507   5.345   3.091  1.00  0.00      B    O  
ATOM   4087  H1  HOH B1356      23.634   5.351   3.765  1.00  0.00      B    H  
ATOM   4088  H2  HOH B1356      24.809   6.346   2.958  1.00  0.00      B    H  
ATOM   4089  O   HOH B1357      20.245  12.905  10.602  1.00  0.00      B    O  
ATOM   4090  H1  HOH B1357      20.369  13.816  10.991  1.00  0.00      B    H  
ATOM   4091  H2  HOH B1357      20.334  12.927   9.616  1.00  0.00      B    H  
ATOM   4092  O   HOH B1358      20.011   3.907  24.840  1.00  0.00      B    O  
ATOM   4093  H1  HOH B1358      19.369   4.555  24.454  1.00  0.00      B    H  
ATOM   4094  H2  HOH B1358      19.583   3.645  25.729  1.00  0.00      B    H  
ATOM   4095  O   HOH B1359      25.518   6.817   9.003  1.00  0.00      B    O  
ATOM   4096  H1  HOH B1359      24.948   6.973   9.762  1.00  0.00      B    H  
ATOM   4097  H2  HOH B1359      25.714   5.787   9.083  1.00  0.00      B    H  
ATOM   4098  O   HOH B1360      24.146  38.350  25.907  1.00  0.00      B    O  
ATOM   4099  H1  HOH B1360      23.522  39.028  26.291  1.00  0.00      B    H  
ATOM   4100  H2  HOH B1360      23.591  37.651  25.444  1.00  0.00      B    H  
ATOM   4101  O   HOH B1361      32.174  18.918   4.898  1.00  0.00      B    O  
ATOM   4102  H1  HOH B1361      32.669  18.390   4.219  1.00  0.00      B    H  
ATOM   4103  H2  HOH B1361      31.860  19.733   4.382  1.00  0.00      B    H  
ATOM   4104  O   HOH B1362      19.949  25.130  14.082  1.00  0.00      B    O  
ATOM   4105  H1  HOH B1362      18.937  24.926  14.033  1.00  0.00      B    H  
ATOM   4106  H2  HOH B1362      20.082  26.128  14.162  1.00  0.00      B    H  
ATOM   4107  O   HOH B1363      26.339  25.677  24.645  1.00  0.00      B    O  
ATOM   4108  H1  HOH B1363      25.277  25.928  24.714  1.00  0.00      B    H  
ATOM   4109  H2  HOH B1363      26.729  26.022  23.763  1.00  0.00      B    H  
ATOM   4110  O   HOH B1364       8.699  29.985  28.658  1.00  0.00      B    O  
ATOM   4111  H1  HOH B1364       9.094  29.079  29.028  1.00  0.00      B    H  
ATOM   4112  H2  HOH B1364       9.350  30.380  28.011  1.00  0.00      B    H  
ATOM   4113  O   HOH B1365      15.369   3.252  30.097  1.00  0.00      B    O  
ATOM   4114  H1  HOH B1365      14.376   3.121  29.989  1.00  0.00      B    H  
ATOM   4115  H2  HOH B1365      15.637   3.180  31.068  1.00  0.00      B    H  
ATOM   4116  O   HOH B1366      13.051  34.052   9.359  1.00  0.00      B    O  
ATOM   4117  H1  HOH B1366      12.721  34.056  10.284  1.00  0.00      B    H  
ATOM   4118  H2  HOH B1366      13.769  33.352   9.281  1.00  0.00      B    H  
ATOM   4119  O   HOH B1367      35.034  38.317  34.044  1.00  0.00      B    O  
ATOM   4120  H1  HOH B1367      35.392  37.831  34.898  1.00  0.00      B    H  
ATOM   4121  H2  HOH B1367      35.218  37.623  33.263  1.00  0.00      B    H  
ATOM   4122  O   HOH B1368      18.425  14.766  25.106  1.00  0.00      B    O  
ATOM   4123  H1  HOH B1368      18.596  14.418  26.037  1.00  0.00      B    H  
ATOM   4124  H2  HOH B1368      18.373  15.769  25.192  1.00  0.00      B    H  
ATOM   4125  O   HOH B1369      14.385  26.070  36.699  1.00  0.00      B    O  
ATOM   4126  H1  HOH B1369      14.669  26.647  37.490  1.00  0.00      B    H  
ATOM   4127  H2  HOH B1369      14.991  26.275  35.889  1.00  0.00      B    H  
ATOM   4128  O   HOH B1370      10.850  15.924  33.479  1.00  0.00      B    O  
ATOM   4129  H1  HOH B1370      10.934  16.522  34.273  1.00  0.00      B    H  
ATOM   4130  H2  HOH B1370       9.950  15.532  33.613  1.00  0.00      B    H  
ATOM   4131  O   HOH B1371      27.513  17.522  12.407  1.00  0.00      B    O  
ATOM   4132  H1  HOH B1371      27.641  18.045  11.566  1.00  0.00      B    H  
ATOM   4133  H2  HOH B1371      26.781  16.827  12.223  1.00  0.00      B    H  
ATOM   4134  O   HOH B1372       9.592  30.432   0.753  1.00  0.00      B    O  
ATOM   4135  H1  HOH B1372       9.139  30.250  -0.088  1.00  0.00      B    H  
ATOM   4136  H2  HOH B1372      10.328  29.774   0.972  1.00  0.00      B    H  
ATOM   4137  O   HOH B1373      22.541  12.949  28.020  1.00  0.00      B    O  
ATOM   4138  H1  HOH B1373      23.242  13.202  27.328  1.00  0.00      B    H  
ATOM   4139  H2  HOH B1373      23.011  12.572  28.874  1.00  0.00      B    H  
ATOM   4140  O   HOH B1374      33.523  38.085  24.715  1.00  0.00      B    O  
ATOM   4141  H1  HOH B1374      33.444  37.042  24.644  1.00  0.00      B    H  
ATOM   4142  H2  HOH B1374      34.163  38.277  25.506  1.00  0.00      B    H  
ATOM   4143  O   HOH B1375      13.131   9.217  33.576  1.00  0.00      B    O  
ATOM   4144  H1  HOH B1375      14.112   9.649  33.565  1.00  0.00      B    H  
ATOM   4145  H2  HOH B1375      12.896   9.122  34.572  1.00  0.00      B    H  
ATOM   4146  O   HOH B1376      37.126  33.679  18.808  1.00  0.00      B    O  
ATOM   4147  H1  HOH B1376      36.699  32.914  18.210  1.00  0.00      B    H  
ATOM   4148  H2  HOH B1376      36.856  34.599  18.330  1.00  0.00      B    H  
ATOM   4149  O   HOH B1377       1.994  15.166  30.041  1.00  0.00      B    O  
ATOM   4150  H1  HOH B1377       2.279  15.925  29.366  1.00  0.00      B    H  
ATOM   4151  H2  HOH B1377       2.748  14.525  30.037  1.00  0.00      B    H  
ATOM   4152  O   HOH B1378       7.407   6.117  35.887  1.00  0.00      B    O  
ATOM   4153  H1  HOH B1378       7.706   6.784  35.147  1.00  0.00      B    H  
ATOM   4154  H2  HOH B1378       6.358   6.055  35.987  1.00  0.00      B    H  
ATOM   4155  O   HOH B1379      23.864  13.120  31.520  1.00  0.00      B    O  
ATOM   4156  H1  HOH B1379      23.577  13.649  32.361  1.00  0.00      B    H  
ATOM   4157  H2  HOH B1379      24.756  13.487  31.180  1.00  0.00      B    H  
ATOM   4158  O   HOH B1380      31.216  33.460   0.478  1.00  0.00      B    O  
ATOM   4159  H1  HOH B1380      32.115  33.163   0.782  1.00  0.00      B    H  
ATOM   4160  H2  HOH B1380      30.788  34.098   1.158  1.00  0.00      B    H  
ATOM   4161  O   HOH B1381      23.445  25.175  28.494  1.00  0.00      B    O  
ATOM   4162  H1  HOH B1381      24.326  25.658  28.253  1.00  0.00      B    H  
ATOM   4163  H2  HOH B1381      23.163  24.521  27.730  1.00  0.00      B    H  
ATOM   4164  O   HOH B1382      35.680   1.376   6.208  1.00  0.00      B    O  
ATOM   4165  H1  HOH B1382      36.053   1.933   5.472  1.00  0.00      B    H  
ATOM   4166  H2  HOH B1382      35.995   0.413   6.101  1.00  0.00      B    H  
ATOM   4167  O   HOH B1383       6.434  12.441  22.558  1.00  0.00      B    O  
ATOM   4168  H1  HOH B1383       7.215  11.858  22.675  1.00  0.00      B    H  
ATOM   4169  H2  HOH B1383       5.577  11.867  22.834  1.00  0.00      B    H  
ATOM   4170  O   HOH B1384      14.014  16.956  25.888  1.00  0.00      B    O  
ATOM   4171  H1  HOH B1384      14.949  17.217  26.225  1.00  0.00      B    H  
ATOM   4172  H2  HOH B1384      14.038  15.982  25.621  1.00  0.00      B    H  
ATOM   4173  O   HOH B1385      23.723   4.444  23.143  1.00  0.00      B    O  
ATOM   4174  H1  HOH B1385      24.366   4.312  23.923  1.00  0.00      B    H  
ATOM   4175  H2  HOH B1385      24.209   4.308  22.290  1.00  0.00      B    H  
ATOM   4176  O   HOH B1386       7.184  19.644   7.983  1.00  0.00      B    O  
ATOM   4177  H1  HOH B1386       7.491  20.489   7.439  1.00  0.00      B    H  
ATOM   4178  H2  HOH B1386       7.362  19.853   8.950  1.00  0.00      B    H  
ATOM   4179  O   HOH B1387       5.147   1.901   0.342  1.00  0.00      B    O  
ATOM   4180  H1  HOH B1387       5.732   1.566  -0.419  1.00  0.00      B    H  
ATOM   4181  H2  HOH B1387       4.624   1.143   0.695  1.00  0.00      B    H  
ATOM   4182  O   HOH B1388       3.342   6.928  19.321  1.00  0.00      B    O  
ATOM   4183  H1  HOH B1388       3.391   6.742  20.344  1.00  0.00      B    H  
ATOM   4184  H2  HOH B1388       2.793   7.748  19.307  1.00  0.00      B    H  
ATOM   4185  O   HOH B1389      15.651   4.765  16.402  1.00  0.00      B    O  
ATOM   4186  H1  HOH B1389      15.037   5.479  16.119  1.00  0.00      B    H  
ATOM   4187  H2  HOH B1389      15.910   4.927  17.381  1.00  0.00      B    H  
ATOM   4188  O   HOH B1390      21.719  20.952   5.257  1.00  0.00      B    O  
ATOM   4189  H1  HOH B1390      21.873  21.954   5.439  1.00  0.00      B    H  
ATOM   4190  H2  HOH B1390      21.351  21.028   4.329  1.00  0.00      B    H  
ATOM   4191  O   HOH B1391      35.889  25.855  14.610  1.00  0.00      B    O  
ATOM   4192  H1  HOH B1391      34.929  25.552  14.644  1.00  0.00      B    H  
ATOM   4193  H2  HOH B1391      35.913  26.524  15.293  1.00  0.00      B    H  
ATOM   4194  O   HOH B1392       1.033   8.777  21.818  1.00  0.00      B    O  
ATOM   4195  H1  HOH B1392       1.292   7.855  22.115  1.00  0.00      B    H  
ATOM   4196  H2  HOH B1392       0.716   8.707  20.874  1.00  0.00      B    H  
ATOM   4197  O   HOH B1393      25.031  17.184  27.423  1.00  0.00      B    O  
ATOM   4198  H1  HOH B1393      25.987  17.400  27.676  1.00  0.00      B    H  
ATOM   4199  H2  HOH B1393      25.086  16.943  26.430  1.00  0.00      B    H  
ATOM   4200  O   HOH B1394      13.809  30.752   6.227  1.00  0.00      B    O  
ATOM   4201  H1  HOH B1394      13.080  30.084   6.012  1.00  0.00      B    H  
ATOM   4202  H2  HOH B1394      13.812  31.320   5.422  1.00  0.00      B    H  
ATOM   4203  O   HOH B1395      16.282  11.321   3.917  1.00  0.00      B    O  
ATOM   4204  H1  HOH B1395      16.671  11.041   4.804  1.00  0.00      B    H  
ATOM   4205  H2  HOH B1395      15.704  10.563   3.572  1.00  0.00      B    H  
ATOM   4206  O   HOH B1396      20.212   6.578  16.414  1.00  0.00      B    O  
ATOM   4207  H1  HOH B1396      20.107   7.537  16.593  1.00  0.00      B    H  
ATOM   4208  H2  HOH B1396      21.178   6.486  16.356  1.00  0.00      B    H  
ATOM   4209  O   HOH B1397      22.695   8.094  15.484  1.00  0.00      B    O  
ATOM   4210  H1  HOH B1397      23.304   7.274  15.516  1.00  0.00      B    H  
ATOM   4211  H2  HOH B1397      22.543   8.361  14.556  1.00  0.00      B    H  
ATOM   4212  O   HOH B1398      14.826  24.390  26.107  1.00  0.00      B    O  
ATOM   4213  H1  HOH B1398      14.471  23.453  25.864  1.00  0.00      B    H  
ATOM   4214  H2  HOH B1398      14.638  24.517  27.142  1.00  0.00      B    H  
ATOM   4215  O   HOH B1399      33.416  32.532  17.838  1.00  0.00      B    O  
ATOM   4216  H1  HOH B1399      33.502  33.000  18.715  1.00  0.00      B    H  
ATOM   4217  H2  HOH B1399      33.227  33.210  17.154  1.00  0.00      B    H  
ATOM   4218  O   HOH B1400       7.928  35.729  22.398  1.00  0.00      B    O  
ATOM   4219  H1  HOH B1400       7.085  36.108  22.790  1.00  0.00      B    H  
ATOM   4220  H2  HOH B1400       8.333  35.126  23.162  1.00  0.00      B    H  
ATOM   4221  O   HOH B1401      20.488  16.126   4.878  1.00  0.00      B    O  
ATOM   4222  H1  HOH B1401      20.201  15.170   4.865  1.00  0.00      B    H  
ATOM   4223  H2  HOH B1401      21.193  16.258   5.625  1.00  0.00      B    H  
ATOM   4224  O   HOH B1402      14.156  19.597   3.739  1.00  0.00      B    O  
ATOM   4225  H1  HOH B1402      14.615  18.862   3.304  1.00  0.00      B    H  
ATOM   4226  H2  HOH B1402      14.914  20.198   4.073  1.00  0.00      B    H  
ATOM   4227  O   HOH B1403      17.279  29.035  24.730  1.00  0.00      B    O  
ATOM   4228  H1  HOH B1403      16.665  29.869  24.576  1.00  0.00      B    H  
ATOM   4229  H2  HOH B1403      16.683  28.244  24.581  1.00  0.00      B    H  
ATOM   4230  O   HOH B1404      32.998   2.534  34.027  1.00  0.00      B    O  
ATOM   4231  H1  HOH B1404      33.741   2.036  33.561  1.00  0.00      B    H  
ATOM   4232  H2  HOH B1404      32.171   2.460  33.411  1.00  0.00      B    H  
ATOM   4233  O   HOH B1405      35.875  31.129  28.214  1.00  0.00      B    O  
ATOM   4234  H1  HOH B1405      34.931  31.157  28.476  1.00  0.00      B    H  
ATOM   4235  H2  HOH B1405      36.456  30.989  29.061  1.00  0.00      B    H  
ATOM   4236  O   HOH B1406      15.066  23.210  12.661  1.00  0.00      B    O  
ATOM   4237  H1  HOH B1406      15.024  22.538  11.881  1.00  0.00      B    H  
ATOM   4238  H2  HOH B1406      15.041  22.572  13.476  1.00  0.00      B    H  
ATOM   4239  O   HOH B1407      31.163   7.702   2.360  1.00  0.00      B    O  
ATOM   4240  H1  HOH B1407      31.343   6.749   2.065  1.00  0.00      B    H  
ATOM   4241  H2  HOH B1407      31.994   8.066   2.768  1.00  0.00      B    H  
ATOM   4242  O   HOH B1408      33.243  22.109  14.465  1.00  0.00      B    O  
ATOM   4243  H1  HOH B1408      33.513  21.588  15.329  1.00  0.00      B    H  
ATOM   4244  H2  HOH B1408      32.435  21.609  14.037  1.00  0.00      B    H  
ATOM   4245  O   HOH B1409      22.849  38.753  30.228  1.00  0.00      B    O  
ATOM   4246  H1  HOH B1409      21.940  39.108  30.534  1.00  0.00      B    H  
ATOM   4247  H2  HOH B1409      23.016  39.111  29.283  1.00  0.00      B    H  
ATOM   4248  O   HOH B1410       7.114  17.351  24.073  1.00  0.00      B    O  
ATOM   4249  H1  HOH B1410       6.923  18.055  23.343  1.00  0.00      B    H  
ATOM   4250  H2  HOH B1410       8.086  17.316  24.297  1.00  0.00      B    H  
ATOM   4251  O   HOH B1411       8.638  37.953  33.987  1.00  0.00      B    O  
ATOM   4252  H1  HOH B1411       8.830  37.626  34.897  1.00  0.00      B    H  
ATOM   4253  H2  HOH B1411       8.113  37.264  33.530  1.00  0.00      B    H  
ATOM   4254  O   HOH B1412      33.448  26.181  10.725  1.00  0.00      B    O  
ATOM   4255  H1  HOH B1412      33.415  25.347  10.182  1.00  0.00      B    H  
ATOM   4256  H2  HOH B1412      33.208  25.944  11.714  1.00  0.00      B    H  
ATOM   4257  O   HOH B1413      32.003  25.685  26.388  1.00  0.00      B    O  
ATOM   4258  H1  HOH B1413      32.157  25.308  27.335  1.00  0.00      B    H  
ATOM   4259  H2  HOH B1413      32.915  25.830  26.090  1.00  0.00      B    H  
ATOM   4260  O   HOH B1414      22.678  18.671  35.930  1.00  0.00      B    O  
ATOM   4261  H1  HOH B1414      23.665  18.464  36.014  1.00  0.00      B    H  
ATOM   4262  H2  HOH B1414      22.350  18.708  36.883  1.00  0.00      B    H  
ATOM   4263  O   HOH B1415       4.172  36.721   9.203  1.00  0.00      B    O  
ATOM   4264  H1  HOH B1415       5.094  36.436   8.765  1.00  0.00      B    H  
ATOM   4265  H2  HOH B1415       4.288  37.707   9.380  1.00  0.00      B    H  
ATOM   4266  O   HOH B1416      25.906  32.517  21.112  1.00  0.00      B    O  
ATOM   4267  H1  HOH B1416      26.185  31.702  21.729  1.00  0.00      B    H  
ATOM   4268  H2  HOH B1416      26.086  32.210  20.144  1.00  0.00      B    H  
ATOM   4269  O   HOH B1417      25.970   8.826  19.127  1.00  0.00      B    O  
ATOM   4270  H1  HOH B1417      26.149   9.687  18.532  1.00  0.00      B    H  
ATOM   4271  H2  HOH B1417      24.968   8.663  18.942  1.00  0.00      B    H  
ATOM   4272  O   HOH B1418      18.591  14.363   4.955  1.00  0.00      B    O  
ATOM   4273  H1  HOH B1418      18.216  15.130   5.561  1.00  0.00      B    H  
ATOM   4274  H2  HOH B1418      17.925  14.345   4.222  1.00  0.00      B    H  
ATOM   4275  O   HOH B1419      37.110  11.818  38.017  1.00  0.00      B    O  
ATOM   4276  H1  HOH B1419      36.251  11.265  37.757  1.00  0.00      B    H  
ATOM   4277  H2  HOH B1419      37.865  11.262  37.595  1.00  0.00      B    H  
ATOM   4278  O   HOH B1420      18.470   7.250   2.034  1.00  0.00      B    O  
ATOM   4279  H1  HOH B1420      18.465   6.441   1.475  1.00  0.00      B    H  
ATOM   4280  H2  HOH B1420      17.860   7.971   1.580  1.00  0.00      B    H  
ATOM   4281  O   HOH B1421      27.147  25.257   9.677  1.00  0.00      B    O  
ATOM   4282  H1  HOH B1421      27.134  24.296   9.850  1.00  0.00      B    H  
ATOM   4283  H2  HOH B1421      26.579  25.479   8.884  1.00  0.00      B    H  
ATOM   4284  O   HOH B1422      15.798   2.312   9.894  1.00  0.00      B    O  
ATOM   4285  H1  HOH B1422      15.075   2.534  10.557  1.00  0.00      B    H  
ATOM   4286  H2  HOH B1422      15.288   2.235   8.978  1.00  0.00      B    H  
ATOM   4287  O   HOH B1423       6.953   0.670  38.020  1.00  0.00      B    O  
ATOM   4288  H1  HOH B1423       7.822   1.183  37.967  1.00  0.00      B    H  
ATOM   4289  H2  HOH B1423       7.089  -0.317  38.086  1.00  0.00      B    H  
ATOM   4290  O   HOH B1424       2.896  30.024  14.072  1.00  0.00      B    O  
ATOM   4291  H1  HOH B1424       3.906  30.069  13.916  1.00  0.00      B    H  
ATOM   4292  H2  HOH B1424       2.596  30.949  14.368  1.00  0.00      B    H  
ATOM   4293  O   HOH B1425      31.135  14.998   5.926  1.00  0.00      B    O  
ATOM   4294  H1  HOH B1425      30.708  14.306   6.579  1.00  0.00      B    H  
ATOM   4295  H2  HOH B1425      30.940  15.975   6.185  1.00  0.00      B    H  
ATOM   4296  O   HOH B1426      14.224  27.753   3.971  1.00  0.00      B    O  
ATOM   4297  H1  HOH B1426      14.864  27.550   3.164  1.00  0.00      B    H  
ATOM   4298  H2  HOH B1426      13.621  28.522   3.620  1.00  0.00      B    H  
ATOM   4299  O   HOH B1427       8.947   7.246   3.430  1.00  0.00      B    O  
ATOM   4300  H1  HOH B1427       8.840   6.234   3.382  1.00  0.00      B    H  
ATOM   4301  H2  HOH B1427       9.430   7.623   2.598  1.00  0.00      B    H  
ATOM   4302  O   HOH B1428      26.001  24.464  18.190  1.00  0.00      B    O  
ATOM   4303  H1  HOH B1428      25.626  23.602  18.604  1.00  0.00      B    H  
ATOM   4304  H2  HOH B1428      26.945  24.645  18.515  1.00  0.00      B    H  
ATOM   4305  O   HOH B1429      31.202  32.309  27.054  1.00  0.00      B    O  
ATOM   4306  H1  HOH B1429      32.035  32.052  26.526  1.00  0.00      B    H  
ATOM   4307  H2  HOH B1429      31.556  32.441  27.992  1.00  0.00      B    H  
ATOM   4308  O   HOH B1430      13.959  33.963  20.025  1.00  0.00      B    O  
ATOM   4309  H1  HOH B1430      13.125  33.390  20.213  1.00  0.00      B    H  
ATOM   4310  H2  HOH B1430      13.749  34.798  19.470  1.00  0.00      B    H  
ATOM   4311  O   HOH B1431      10.936   5.892  25.962  1.00  0.00      B    O  
ATOM   4312  H1  HOH B1431      10.487   6.712  26.339  1.00  0.00      B    H  
ATOM   4313  H2  HOH B1431      11.362   6.117  25.054  1.00  0.00      B    H  
ATOM   4314  O   HOH B1432      25.333  25.336  33.114  1.00  0.00      B    O  
ATOM   4315  H1  HOH B1432      26.169  24.818  33.387  1.00  0.00      B    H  
ATOM   4316  H2  HOH B1432      24.659  24.668  32.701  1.00  0.00      B    H  
ATOM   4317  O   HOH B1433      25.456   5.349  30.307  1.00  0.00      B    O  
ATOM   4318  H1  HOH B1433      26.441   5.407  30.596  1.00  0.00      B    H  
ATOM   4319  H2  HOH B1433      25.442   5.183  29.292  1.00  0.00      B    H  
ATOM   4320  O   HOH B1434      27.359  12.987  15.697  1.00  0.00      B    O  
ATOM   4321  H1  HOH B1434      26.928  12.893  14.778  1.00  0.00      B    H  
ATOM   4322  H2  HOH B1434      28.254  12.510  15.723  1.00  0.00      B    H  
ATOM   4323  O   HOH B1435      37.595   3.374  31.018  1.00  0.00      B    O  
ATOM   4324  H1  HOH B1435      37.992   3.306  30.111  1.00  0.00      B    H  
ATOM   4325  H2  HOH B1435      37.597   2.406  31.366  1.00  0.00      B    H  
ATOM   4326  O   HOH B1436      -0.018  36.397   9.233  1.00  0.00      B    O  
ATOM   4327  H1  HOH B1436       0.581  36.427   8.420  1.00  0.00      B    H  
ATOM   4328  H2  HOH B1436       0.270  35.615   9.810  1.00  0.00      B    H  
ATOM   4329  O   HOH B1437       9.477  15.922  37.633  1.00  0.00      B    O  
ATOM   4330  H1  HOH B1437       9.118  14.952  37.425  1.00  0.00      B    H  
ATOM   4331  H2  HOH B1437       8.750  16.529  37.971  1.00  0.00      B    H  
ATOM   4332  O   HOH B1438       2.667  34.437   8.274  1.00  0.00      B    O  
ATOM   4333  H1  HOH B1438       3.267  35.060   8.822  1.00  0.00      B    H  
ATOM   4334  H2  HOH B1438       2.024  34.015   8.957  1.00  0.00      B    H  
ATOM   4335  O   HOH B1439      27.636  33.976  11.205  1.00  0.00      B    O  
ATOM   4336  H1  HOH B1439      27.358  33.089  11.602  1.00  0.00      B    H  
ATOM   4337  H2  HOH B1439      28.366  33.777  10.535  1.00  0.00      B    H  
ATOM   4338  O   HOH B1440      37.966  18.529   5.689  1.00  0.00      B    O  
ATOM   4339  H1  HOH B1440      37.080  18.667   6.173  1.00  0.00      B    H  
ATOM   4340  H2  HOH B1440      37.976  19.052   4.829  1.00  0.00      B    H  
ATOM   4341  O   HOH B1441       0.621  33.525   5.873  1.00  0.00      B    O  
ATOM   4342  H1  HOH B1441       1.203  33.470   6.672  1.00  0.00      B    H  
ATOM   4343  H2  HOH B1441       1.219  33.396   5.097  1.00  0.00      B    H  
ATOM   4344  O   HOH B1442      32.030  29.894  28.844  1.00  0.00      B    O  
ATOM   4345  H1  HOH B1442      32.362  29.014  29.232  1.00  0.00      B    H  
ATOM   4346  H2  HOH B1442      31.038  29.825  28.553  1.00  0.00      B    H  
ATOM   4347  O   HOH B1443       8.137   8.110  34.186  1.00  0.00      B    O  
ATOM   4348  H1  HOH B1443       8.603   9.062  34.007  1.00  0.00      B    H  
ATOM   4349  H2  HOH B1443       7.886   7.793  33.244  1.00  0.00      B    H  
ATOM   4350  O   HOH B1444       1.986   5.185  34.399  1.00  0.00      B    O  
ATOM   4351  H1  HOH B1444       1.538   4.757  33.586  1.00  0.00      B    H  
ATOM   4352  H2  HOH B1444       2.014   4.447  35.092  1.00  0.00      B    H  
ATOM   4353  O   HOH B1445      12.213  22.013  30.193  1.00  0.00      B    O  
ATOM   4354  H1  HOH B1445      11.593  21.854  30.958  1.00  0.00      B    H  
ATOM   4355  H2  HOH B1445      11.700  22.023  29.366  1.00  0.00      B    H  
ATOM   4356  O   HOH B1446      36.804  10.950   4.211  1.00  0.00      B    O  
ATOM   4357  H1  HOH B1446      37.550  10.720   4.857  1.00  0.00      B    H  
ATOM   4358  H2  HOH B1446      37.177  11.619   3.622  1.00  0.00      B    H  
ATOM   4359  O   HOH B1447      12.708  34.019  27.253  1.00  0.00      B    O  
ATOM   4360  H1  HOH B1447      13.516  34.257  27.862  1.00  0.00      B    H  
ATOM   4361  H2  HOH B1447      13.007  33.978  26.248  1.00  0.00      B    H  
ATOM   4362  O   HOH B1448       0.333   6.020   2.284  1.00  0.00      B    O  
ATOM   4363  H1  HOH B1448       1.286   5.870   2.099  1.00  0.00      B    H  
ATOM   4364  H2  HOH B1448       0.144   6.999   1.934  1.00  0.00      B    H  
ATOM   4365  O   HOH B1449       8.693  34.410  16.526  1.00  0.00      B    O  
ATOM   4366  H1  HOH B1449       8.384  34.845  15.675  1.00  0.00      B    H  
ATOM   4367  H2  HOH B1449       8.880  35.140  17.240  1.00  0.00      B    H  
ATOM   4368  O   HOH B1450       7.790  32.075   2.142  1.00  0.00      B    O  
ATOM   4369  H1  HOH B1450       7.205  32.402   1.406  1.00  0.00      B    H  
ATOM   4370  H2  HOH B1450       8.437  31.458   1.689  1.00  0.00      B    H  
ATOM   4371  O   HOH B1451       8.255  15.310  33.444  1.00  0.00      B    O  
ATOM   4372  H1  HOH B1451       7.446  15.302  34.046  1.00  0.00      B    H  
ATOM   4373  H2  HOH B1451       8.290  14.459  32.843  1.00  0.00      B    H  
ATOM   4374  O   HOH B1452      14.383  24.880  28.675  1.00  0.00      B    O  
ATOM   4375  H1  HOH B1452      13.961  24.385  29.413  1.00  0.00      B    H  
ATOM   4376  H2  HOH B1452      14.267  25.841  28.922  1.00  0.00      B    H  
ATOM   4377  O   HOH B1453      14.317   2.334   7.589  1.00  0.00      B    O  
ATOM   4378  H1  HOH B1453      14.674   1.379   7.470  1.00  0.00      B    H  
ATOM   4379  H2  HOH B1453      13.413   2.477   7.154  1.00  0.00      B    H  
ATOM   4380  O   HOH B1454       9.620  14.190  14.031  1.00  0.00      B    O  
ATOM   4381  H1  HOH B1454       8.744  14.491  14.541  1.00  0.00      B    H  
ATOM   4382  H2  HOH B1454      10.403  13.996  14.672  1.00  0.00      B    H  
ATOM   4383  O   HOH B1455      13.680  27.109  32.381  1.00  0.00      B    O  
ATOM   4384  H1  HOH B1455      13.776  27.137  31.324  1.00  0.00      B    H  
ATOM   4385  H2  HOH B1455      14.354  26.436  32.757  1.00  0.00      B    H  
ATOM   4386  O   HOH B1456       0.863   2.970  24.956  1.00  0.00      B    O  
ATOM   4387  H1  HOH B1456       1.836   3.275  25.201  1.00  0.00      B    H  
ATOM   4388  H2  HOH B1456       0.280   3.764  25.125  1.00  0.00      B    H  
ATOM   4389  O   HOH B1457      34.952  36.780  10.670  1.00  0.00      B    O  
ATOM   4390  H1  HOH B1457      33.983  36.485  10.478  1.00  0.00      B    H  
ATOM   4391  H2  HOH B1457      35.522  35.976  10.720  1.00  0.00      B    H  
ATOM   4392  O   HOH B1458       2.632  31.421  38.503  1.00  0.00      B    O  
ATOM   4393  H1  HOH B1458       2.583  32.412  38.145  1.00  0.00      B    H  
ATOM   4394  H2  HOH B1458       2.059  31.371  39.342  1.00  0.00      B    H  
ATOM   4395  O   HOH B1459      21.891  32.789  29.243  1.00  0.00      B    O  
ATOM   4396  H1  HOH B1459      22.630  32.441  28.689  1.00  0.00      B    H  
ATOM   4397  H2  HOH B1459      21.788  33.720  29.008  1.00  0.00      B    H  
ATOM   4398  O   HOH B1460      24.971  20.648  29.723  1.00  0.00      B    O  
ATOM   4399  H1  HOH B1460      24.754  19.946  30.449  1.00  0.00      B    H  
ATOM   4400  H2  HOH B1460      24.346  21.434  29.854  1.00  0.00      B    H  
ATOM   4401  O   HOH B1461      21.892   0.720   6.514  1.00  0.00      B    O  
ATOM   4402  H1  HOH B1461      22.281   1.642   6.441  1.00  0.00      B    H  
ATOM   4403  H2  HOH B1461      21.472   0.631   7.433  1.00  0.00      B    H  
ATOM   4404  O   HOH B1462      28.872   7.968  11.531  1.00  0.00      B    O  
ATOM   4405  H1  HOH B1462      29.692   7.659  11.001  1.00  0.00      B    H  
ATOM   4406  H2  HOH B1462      28.043   7.622  11.093  1.00  0.00      B    H  
ATOM   4407  O   HOH B1463      34.936   1.320  32.562  1.00  0.00      B    O  
ATOM   4408  H1  HOH B1463      35.153   0.427  33.046  1.00  0.00      B    H  
ATOM   4409  H2  HOH B1463      35.229   1.219  31.617  1.00  0.00      B    H  
ATOM   4410  O   HOH B1464      35.833  33.587  21.093  1.00  0.00      B    O  
ATOM   4411  H1  HOH B1464      34.994  33.318  20.578  1.00  0.00      B    H  
ATOM   4412  H2  HOH B1464      36.660  33.582  20.459  1.00  0.00      B    H  
ATOM   4413  O   HOH B1465      21.955  19.712  19.678  1.00  0.00      B    O  
ATOM   4414  H1  HOH B1465      22.557  19.075  20.105  1.00  0.00      B    H  
ATOM   4415  H2  HOH B1465      21.561  19.127  18.922  1.00  0.00      B    H  
ATOM   4416  O   HOH B1466       7.559  19.168  26.929  1.00  0.00      B    O  
ATOM   4417  H1  HOH B1466       8.464  19.699  26.986  1.00  0.00      B    H  
ATOM   4418  H2  HOH B1466       7.724  18.180  26.947  1.00  0.00      B    H  
ATOM   4419  O   HOH B1467      18.258  11.838   6.274  1.00  0.00      B    O  
ATOM   4420  H1  HOH B1467      18.293  12.702   5.786  1.00  0.00      B    H  
ATOM   4421  H2  HOH B1467      17.411  11.736   6.813  1.00  0.00      B    H  
ATOM   4422  O   HOH B1468      13.429  -0.128  38.746  1.00  0.00      B    O  
ATOM   4423  H1  HOH B1468      14.095   0.617  38.692  1.00  0.00      B    H  
ATOM   4424  H2  HOH B1468      13.459  -0.419  39.736  1.00  0.00      B    H  
ATOM   4425  O   HOH B1469      28.036  20.121   6.614  1.00  0.00      B    O  
ATOM   4426  H1  HOH B1469      27.831  21.094   6.858  1.00  0.00      B    H  
ATOM   4427  H2  HOH B1469      27.328  19.519   6.965  1.00  0.00      B    H  
ATOM   4428  O   HOH B1470      34.505  30.765  32.096  1.00  0.00      B    O  
ATOM   4429  H1  HOH B1470      33.640  30.280  32.438  1.00  0.00      B    H  
ATOM   4430  H2  HOH B1470      34.276  31.789  32.071  1.00  0.00      B    H  
ATOM   4431  O   HOH B1471      20.555  21.291   2.811  1.00  0.00      B    O  
ATOM   4432  H1  HOH B1471      19.777  21.912   3.128  1.00  0.00      B    H  
ATOM   4433  H2  HOH B1471      20.124  20.393   2.366  1.00  0.00      B    H  
ATOM   4434  O   HOH B1472      10.347  21.578  32.210  1.00  0.00      B    O  
ATOM   4435  H1  HOH B1472      10.450  20.772  32.855  1.00  0.00      B    H  
ATOM   4436  H2  HOH B1472       9.450  21.480  31.722  1.00  0.00      B    H  
ATOM   4437  O   HOH B1473      30.489   4.503   8.170  1.00  0.00      B    O  
ATOM   4438  H1  HOH B1473      31.397   4.397   7.810  1.00  0.00      B    H  
ATOM   4439  H2  HOH B1473      29.917   4.687   7.394  1.00  0.00      B    H  
ATOM   4440  O   HOH B1474      20.256  38.234  27.893  1.00  0.00      B    O  
ATOM   4441  H1  HOH B1474      20.936  39.005  27.911  1.00  0.00      B    H  
ATOM   4442  H2  HOH B1474      19.809  38.154  26.963  1.00  0.00      B    H  
ATOM   4443  O   HOH B1475       3.104   0.183  27.561  1.00  0.00      B    O  
ATOM   4444  H1  HOH B1475       2.529   0.236  28.419  1.00  0.00      B    H  
ATOM   4445  H2  HOH B1475       4.100   0.502  27.834  1.00  0.00      B    H  
ATOM   4446  O   HOH B1476       2.592   6.354  16.724  1.00  0.00      B    O  
ATOM   4447  H1  HOH B1476       3.298   6.776  16.124  1.00  0.00      B    H  
ATOM   4448  H2  HOH B1476       2.653   6.807  17.656  1.00  0.00      B    H  
ATOM   4449  O   HOH B1477      13.657   3.076  12.289  1.00  0.00      B    O  
ATOM   4450  H1  HOH B1477      12.764   3.512  12.073  1.00  0.00      B    H  
ATOM   4451  H2  HOH B1477      13.486   2.319  13.001  1.00  0.00      B    H  
ATOM   4452  O   HOH B1478      28.746   9.543   7.804  1.00  0.00      B    O  
ATOM   4453  H1  HOH B1478      28.831   9.671   8.761  1.00  0.00      B    H  
ATOM   4454  H2  HOH B1478      28.834  10.451   7.312  1.00  0.00      B    H  
ATOM   4455  O   HOH B1479       1.705  11.908   4.544  1.00  0.00      B    O  
ATOM   4456  H1  HOH B1479       2.149  12.150   5.365  1.00  0.00      B    H  
ATOM   4457  H2  HOH B1479       0.954  11.336   4.846  1.00  0.00      B    H  
ATOM   4458  O   HOH B1480       9.887   7.996  27.274  1.00  0.00      B    O  
ATOM   4459  H1  HOH B1480       8.946   7.636  27.284  1.00  0.00      B    H  
ATOM   4460  H2  HOH B1480       9.827   9.019  27.053  1.00  0.00      B    H  
ATOM   4461  O   HOH B1481       5.993  37.617  26.186  1.00  0.00      B    O  
ATOM   4462  H1  HOH B1481       6.411  37.519  27.118  1.00  0.00      B    H  
ATOM   4463  H2  HOH B1481       5.343  38.413  26.260  1.00  0.00      B    H  
ATOM   4464  O   HOH B1482       2.963  14.244   6.702  1.00  0.00      B    O  
ATOM   4465  H1  HOH B1482       3.872  14.257   7.061  1.00  0.00      B    H  
ATOM   4466  H2  HOH B1482       2.301  14.077   7.483  1.00  0.00      B    H  
ATOM   4467  O   HOH B1483      35.719  20.695  12.272  1.00  0.00      B    O  
ATOM   4468  H1  HOH B1483      35.455  21.561  11.829  1.00  0.00      B    H  
ATOM   4469  H2  HOH B1483      34.954  20.017  12.092  1.00  0.00      B    H  
ATOM   4470  O   HOH B1484      33.479  20.110  16.546  1.00  0.00      B    O  
ATOM   4471  H1  HOH B1484      32.543  20.404  16.747  1.00  0.00      B    H  
ATOM   4472  H2  HOH B1484      34.038  20.280  17.363  1.00  0.00      B    H  
ATOM   4473  O   HOH B1485      23.566   2.792   6.593  1.00  0.00      B    O  
ATOM   4474  H1  HOH B1485      23.778   2.598   7.614  1.00  0.00      B    H  
ATOM   4475  H2  HOH B1485      23.850   3.761   6.374  1.00  0.00      B    H  
ATOM   4476  O   HOH B1486       2.850  29.498  25.886  1.00  0.00      B    O  
ATOM   4477  H1  HOH B1486       2.176  30.218  25.883  1.00  0.00      B    H  
ATOM   4478  H2  HOH B1486       2.852  29.018  26.719  1.00  0.00      B    H  
ATOM   4479  O   HOH B1487       2.765   9.726  19.060  1.00  0.00      B    O  
ATOM   4480  H1  HOH B1487       2.780   9.582  18.059  1.00  0.00      B    H  
ATOM   4481  H2  HOH B1487       2.473  10.682  19.351  1.00  0.00      B    H  
ATOM   4482  O   HOH B1488       2.819  21.483  13.666  1.00  0.00      B    O  
ATOM   4483  H1  HOH B1488       2.180  21.148  14.390  1.00  0.00      B    H  
ATOM   4484  H2  HOH B1488       2.282  21.500  12.746  1.00  0.00      B    H  
ATOM   4485  O   HOH B1489      20.559  35.546  21.468  1.00  0.00      B    O  
ATOM   4486  H1  HOH B1489      19.739  35.564  21.973  1.00  0.00      B    H  
ATOM   4487  H2  HOH B1489      21.288  36.044  21.951  1.00  0.00      B    H  
ATOM   4488  O   HOH B1490      13.453  33.429  24.458  1.00  0.00      B    O  
ATOM   4489  H1  HOH B1490      14.212  33.721  23.864  1.00  0.00      B    H  
ATOM   4490  H2  HOH B1490      12.827  32.933  23.851  1.00  0.00      B    H  
ATOM   4491  O   HOH B1491      29.139  38.529  32.498  1.00  0.00      B    O  
ATOM   4492  H1  HOH B1491      28.568  38.052  31.772  1.00  0.00      B    H  
ATOM   4493  H2  HOH B1491      28.627  38.569  33.390  1.00  0.00      B    H  
ATOM   4494  O   HOH B1492      17.641  32.184  13.993  1.00  0.00      B    O  
ATOM   4495  H1  HOH B1492      17.076  31.436  13.693  1.00  0.00      B    H  
ATOM   4496  H2  HOH B1492      17.208  32.634  14.816  1.00  0.00      B    H  
ATOM   4497  O   HOH B1493      30.173   3.519  26.622  1.00  0.00      B    O  
ATOM   4498  H1  HOH B1493      30.758   3.422  27.480  1.00  0.00      B    H  
ATOM   4499  H2  HOH B1493      29.560   4.287  26.841  1.00  0.00      B    H  
ATOM   4500  O   HOH B1494      26.702  31.709  12.440  1.00  0.00      B    O  
ATOM   4501  H1  HOH B1494      26.059  32.058  13.125  1.00  0.00      B    H  
ATOM   4502  H2  HOH B1494      26.455  30.765  12.200  1.00  0.00      B    H  
ATOM   4503  O   HOH B1495       2.394   0.725  37.469  1.00  0.00      B    O  
ATOM   4504  H1  HOH B1495       2.829   1.243  38.184  1.00  0.00      B    H  
ATOM   4505  H2  HOH B1495       2.803  -0.200  37.479  1.00  0.00      B    H  
ATOM   4506  O   HOH B1496       2.174  28.274  23.560  1.00  0.00      B    O  
ATOM   4507  H1  HOH B1496       2.460  28.885  22.827  1.00  0.00      B    H  
ATOM   4508  H2  HOH B1496       2.150  28.825  24.397  1.00  0.00      B    H  
ATOM   4509  O   HOH B1497      23.334  36.569  31.650  1.00  0.00      B    O  
ATOM   4510  H1  HOH B1497      23.032  37.301  30.993  1.00  0.00      B    H  
ATOM   4511  H2  HOH B1497      22.562  36.089  31.976  1.00  0.00      B    H  
ATOM   4512  O   HOH B1498      36.738  35.276  35.580  1.00  0.00      B    O  
ATOM   4513  H1  HOH B1498      36.258  35.995  36.065  1.00  0.00      B    H  
ATOM   4514  H2  HOH B1498      37.207  34.748  36.298  1.00  0.00      B    H  
ATOM   4515  O   HOH B1499      23.619  31.942  27.122  1.00  0.00      B    O  
ATOM   4516  H1  HOH B1499      23.049  32.655  26.655  1.00  0.00      B    H  
ATOM   4517  H2  HOH B1499      24.512  32.392  27.360  1.00  0.00      B    H  
ATOM   4518  O   HOH B1500      35.456  18.641  28.149  1.00  0.00      B    O  
ATOM   4519  H1  HOH B1500      34.858  19.277  28.683  1.00  0.00      B    H  
ATOM   4520  H2  HOH B1500      36.226  18.502  28.786  1.00  0.00      B    H  
ATOM   4521  O   HOH B1501      16.608  20.969   0.667  1.00  0.00      B    O  
ATOM   4522  H1  HOH B1501      16.948  21.626  -0.055  1.00  0.00      B    H  
ATOM   4523  H2  HOH B1501      15.827  21.431   1.129  1.00  0.00      B    H  
ATOM   4524  O   HOH B1502      24.684   8.355   2.732  1.00  0.00      B    O  
ATOM   4525  H1  HOH B1502      25.225   9.218   2.725  1.00  0.00      B    H  
ATOM   4526  H2  HOH B1502      23.822   8.562   2.318  1.00  0.00      B    H  
ATOM   4527  O   HOH B1503       8.462  13.028   1.877  1.00  0.00      B    O  
ATOM   4528  H1  HOH B1503       8.699  12.267   1.271  1.00  0.00      B    H  
ATOM   4529  H2  HOH B1503       9.314  13.603   1.999  1.00  0.00      B    H  
ATOM   4530  O   HOH B1504       4.046  36.988  12.027  1.00  0.00      B    O  
ATOM   4531  H1  HOH B1504       3.171  36.632  12.348  1.00  0.00      B    H  
ATOM   4532  H2  HOH B1504       4.053  36.858  11.026  1.00  0.00      B    H  
ATOM   4533  O   HOH B1505       6.025  15.032  35.460  1.00  0.00      B    O  
ATOM   4534  H1  HOH B1505       5.166  14.477  35.337  1.00  0.00      B    H  
ATOM   4535  H2  HOH B1505       5.695  15.878  36.014  1.00  0.00      B    H  
ATOM   4536  O   HOH B1506       6.209  27.868  12.712  1.00  0.00      B    O  
ATOM   4537  H1  HOH B1506       6.263  27.315  11.811  1.00  0.00      B    H  
ATOM   4538  H2  HOH B1506       6.376  27.202  13.497  1.00  0.00      B    H  
ATOM   4539  O   HOH B1507      31.701  23.205   5.571  1.00  0.00      B    O  
ATOM   4540  H1  HOH B1507      32.527  23.670   5.940  1.00  0.00      B    H  
ATOM   4541  H2  HOH B1507      31.109  22.803   6.277  1.00  0.00      B    H  
ATOM   4542  O   HOH B1508      19.739   9.246  17.016  1.00  0.00      B    O  
ATOM   4543  H1  HOH B1508      20.294   9.876  16.532  1.00  0.00      B    H  
ATOM   4544  H2  HOH B1508      19.710   9.591  17.966  1.00  0.00      B    H  
ATOM   4545  O   HOH B1509      12.348  37.176  28.781  1.00  0.00      B    O  
ATOM   4546  H1  HOH B1509      13.204  36.769  28.453  1.00  0.00      B    H  
ATOM   4547  H2  HOH B1509      11.885  37.610  27.960  1.00  0.00      B    H  
ATOM   4548  O   HOH B1510       2.962  22.234   1.729  1.00  0.00      B    O  
ATOM   4549  H1  HOH B1510       3.767  21.624   1.654  1.00  0.00      B    H  
ATOM   4550  H2  HOH B1510       2.177  21.647   1.438  1.00  0.00      B    H  
ATOM   4551  O   HOH B1511      38.296  14.312  31.087  1.00  0.00      B    O  
ATOM   4552  H1  HOH B1511      39.057  14.829  30.688  1.00  0.00      B    H  
ATOM   4553  H2  HOH B1511      38.193  13.497  30.464  1.00  0.00      B    H  
ATOM   4554  O   HOH B1512      21.481   6.622  34.911  1.00  0.00      B    O  
ATOM   4555  H1  HOH B1512      21.320   5.618  34.897  1.00  0.00      B    H  
ATOM   4556  H2  HOH B1512      22.496   6.799  34.796  1.00  0.00      B    H  
ATOM   4557  O   HOH B1513      21.399  26.210  27.225  1.00  0.00      B    O  
ATOM   4558  H1  HOH B1513      21.802  27.007  26.803  1.00  0.00      B    H  
ATOM   4559  H2  HOH B1513      22.105  25.894  27.875  1.00  0.00      B    H  
ATOM   4560  O   HOH B1514      25.641  22.936   4.948  1.00  0.00      B    O  
ATOM   4561  H1  HOH B1514      25.360  22.003   5.311  1.00  0.00      B    H  
ATOM   4562  H2  HOH B1514      26.646  23.003   4.959  1.00  0.00      B    H  
ATOM   4563  O   HOH B1515      37.261  -0.082  27.532  1.00  0.00      B    O  
ATOM   4564  H1  HOH B1515      38.160   0.086  27.055  1.00  0.00      B    H  
ATOM   4565  H2  HOH B1515      36.511   0.151  26.933  1.00  0.00      B    H  
ATOM   4566  O   HOH B1516      31.515  28.292  11.897  1.00  0.00      B    O  
ATOM   4567  H1  HOH B1516      32.267  27.930  11.367  1.00  0.00      B    H  
ATOM   4568  H2  HOH B1516      31.859  29.128  12.389  1.00  0.00      B    H  
ATOM   4569  O   HOH B1517       2.890   0.986  20.427  1.00  0.00      B    O  
ATOM   4570  H1  HOH B1517       2.648   0.074  20.170  1.00  0.00      B    H  
ATOM   4571  H2  HOH B1517       2.348   1.101  21.275  1.00  0.00      B    H  
ATOM   4572  O   HOH B1518      27.463  12.857  23.773  1.00  0.00      B    O  
ATOM   4573  H1  HOH B1518      28.265  12.580  24.299  1.00  0.00      B    H  
ATOM   4574  H2  HOH B1518      27.244  12.084  23.154  1.00  0.00      B    H  
ATOM   4575  O   HOH B1519       3.123  25.968  37.561  1.00  0.00      B    O  
ATOM   4576  H1  HOH B1519       2.390  26.652  37.594  1.00  0.00      B    H  
ATOM   4577  H2  HOH B1519       3.979  26.394  37.829  1.00  0.00      B    H  
ATOM   4578  O   HOH B1520      37.812   4.855  11.110  1.00  0.00      B    O  
ATOM   4579  H1  HOH B1520      38.114   4.023  11.686  1.00  0.00      B    H  
ATOM   4580  H2  HOH B1520      36.784   4.861  11.105  1.00  0.00      B    H  
ATOM   4581  O   HOH B1521       5.213  28.916  20.832  1.00  0.00      B    O  
ATOM   4582  H1  HOH B1521       4.253  29.216  20.942  1.00  0.00      B    H  
ATOM   4583  H2  HOH B1521       5.441  28.870  19.848  1.00  0.00      B    H  
ATOM   4584  O   HOH B1522      17.860   0.735  22.205  1.00  0.00      B    O  
ATOM   4585  H1  HOH B1522      18.050   0.067  21.452  1.00  0.00      B    H  
ATOM   4586  H2  HOH B1522      18.648   1.351  22.260  1.00  0.00      B    H  
ATOM   4587  O   HOH B1523      22.239  22.209  36.731  1.00  0.00      B    O  
ATOM   4588  H1  HOH B1523      22.027  23.128  36.543  1.00  0.00      B    H  
ATOM   4589  H2  HOH B1523      21.923  21.638  35.974  1.00  0.00      B    H  
ATOM   4590  O   HOH B1524      35.610  28.027  11.435  1.00  0.00      B    O  
ATOM   4591  H1  HOH B1524      35.143  27.560  12.189  1.00  0.00      B    H  
ATOM   4592  H2  HOH B1524      35.539  27.453  10.630  1.00  0.00      B    H  
ATOM   4593  O   HOH B1525      36.195  26.245   6.544  1.00  0.00      B    O  
ATOM   4594  H1  HOH B1525      36.997  25.651   6.250  1.00  0.00      B    H  
ATOM   4595  H2  HOH B1525      36.325  26.537   7.564  1.00  0.00      B    H  
ATOM   4596  O   HOH B1526       6.820  33.233  21.048  1.00  0.00      B    O  
ATOM   4597  H1  HOH B1526       7.291  34.007  21.561  1.00  0.00      B    H  
ATOM   4598  H2  HOH B1526       6.499  33.574  20.163  1.00  0.00      B    H  
ATOM   4599  O   HOH B1527      10.921  34.912  21.334  1.00  0.00      B    O  
ATOM   4600  H1  HOH B1527       9.950  35.225  21.331  1.00  0.00      B    H  
ATOM   4601  H2  HOH B1527      11.042  34.172  20.709  1.00  0.00      B    H  
ATOM   4602  O   HOH B1528      25.434  30.645  15.309  1.00  0.00      B    O  
ATOM   4603  H1  HOH B1528      26.047  30.788  16.069  1.00  0.00      B    H  
ATOM   4604  H2  HOH B1528      25.636  29.694  15.028  1.00  0.00      B    H  
ATOM   4605  O   HOH B1529      35.809   8.645   5.216  1.00  0.00      B    O  
ATOM   4606  H1  HOH B1529      36.472   7.911   5.031  1.00  0.00      B    H  
ATOM   4607  H2  HOH B1529      36.065   9.432   4.593  1.00  0.00      B    H  
ATOM   4608  O   HOH B1530      22.598   0.212  35.522  1.00  0.00      B    O  
ATOM   4609  H1  HOH B1530      23.149   0.981  35.886  1.00  0.00      B    H  
ATOM   4610  H2  HOH B1530      23.048  -0.015  34.659  1.00  0.00      B    H  
ATOM   4611  O   HOH B1531       7.406   4.345  13.229  1.00  0.00      B    O  
ATOM   4612  H1  HOH B1531       7.178   5.274  12.986  1.00  0.00      B    H  
ATOM   4613  H2  HOH B1531       8.060   4.307  14.021  1.00  0.00      B    H  
ATOM   4614  O   HOH B1532       3.441  17.594  24.554  1.00  0.00      B    O  
ATOM   4615  H1  HOH B1532       2.506  17.739  24.867  1.00  0.00      B    H  
ATOM   4616  H2  HOH B1532       3.405  17.000  23.705  1.00  0.00      B    H  
ATOM   4617  O   HOH B1533      29.727  18.446   1.728  1.00  0.00      B    O  
ATOM   4618  H1  HOH B1533      30.736  18.521   1.907  1.00  0.00      B    H  
ATOM   4619  H2  HOH B1533      29.478  17.963   0.881  1.00  0.00      B    H  
ATOM   4620  O   HOH B1534       4.522  11.991  17.957  1.00  0.00      B    O  
ATOM   4621  H1  HOH B1534       5.126  11.284  18.415  1.00  0.00      B    H  
ATOM   4622  H2  HOH B1534       3.584  11.917  18.270  1.00  0.00      B    H  
ATOM   4623  O   HOH B1535      14.825  30.685  36.760  1.00  0.00      B    O  
ATOM   4624  H1  HOH B1535      14.529  31.349  36.069  1.00  0.00      B    H  
ATOM   4625  H2  HOH B1535      15.392  29.982  36.289  1.00  0.00      B    H  
ATOM   4626  O   HOH B1536      17.155  23.713  29.070  1.00  0.00      B    O  
ATOM   4627  H1  HOH B1536      17.967  24.063  28.588  1.00  0.00      B    H  
ATOM   4628  H2  HOH B1536      16.570  24.518  29.188  1.00  0.00      B    H  
ATOM   4629  O   HOH B1537      15.059  35.856   4.302  1.00  0.00      B    O  
ATOM   4630  H1  HOH B1537      15.178  35.229   5.079  1.00  0.00      B    H  
ATOM   4631  H2  HOH B1537      15.958  35.915   3.838  1.00  0.00      B    H  
ATOM   4632  O   HOH B1538      31.982   0.952  12.755  1.00  0.00      B    O  
ATOM   4633  H1  HOH B1538      31.300   0.213  12.738  1.00  0.00      B    H  
ATOM   4634  H2  HOH B1538      31.569   1.662  12.213  1.00  0.00      B    H  
ATOM   4635  O   HOH B1539       1.194   8.461  24.860  1.00  0.00      B    O  
ATOM   4636  H1  HOH B1539       0.873   7.622  24.396  1.00  0.00      B    H  
ATOM   4637  H2  HOH B1539       0.469   9.166  24.610  1.00  0.00      B    H  
ATOM   4638  O   HOH B1540      22.113  22.028   0.812  1.00  0.00      B    O  
ATOM   4639  H1  HOH B1540      21.491  21.741   1.597  1.00  0.00      B    H  
ATOM   4640  H2  HOH B1540      21.445  22.360   0.144  1.00  0.00      B    H  
ATOM   4641  O   HOH B1541      26.237   0.805   6.380  1.00  0.00      B    O  
ATOM   4642  H1  HOH B1541      25.517   1.548   6.257  1.00  0.00      B    H  
ATOM   4643  H2  HOH B1541      25.937   0.135   7.145  1.00  0.00      B    H  
ATOM   4644  O   HOH B1542       1.224  11.432  26.244  1.00  0.00      B    O  
ATOM   4645  H1  HOH B1542       1.087  12.249  25.737  1.00  0.00      B    H  
ATOM   4646  H2  HOH B1542       0.627  10.739  25.814  1.00  0.00      B    H  
ATOM   4647  O   HOH B1543       0.817  30.996   1.493  1.00  0.00      B    O  
ATOM   4648  H1  HOH B1543       1.329  31.088   2.348  1.00  0.00      B    H  
ATOM   4649  H2  HOH B1543       0.205  31.825   1.357  1.00  0.00      B    H  
ATOM   4650  O   HOH B1544      12.159  18.043  12.123  1.00  0.00      B    O  
ATOM   4651  H1  HOH B1544      12.659  17.428  11.513  1.00  0.00      B    H  
ATOM   4652  H2  HOH B1544      12.710  18.158  12.989  1.00  0.00      B    H  
ATOM   4653  O   HOH B1545      28.550  31.273   1.776  1.00  0.00      B    O  
ATOM   4654  H1  HOH B1545      27.824  30.608   1.715  1.00  0.00      B    H  
ATOM   4655  H2  HOH B1545      29.401  30.823   2.238  1.00  0.00      B    H  
ATOM   4656  O   HOH B1546      27.908   4.992  31.356  1.00  0.00      B    O  
ATOM   4657  H1  HOH B1546      28.030   4.204  31.947  1.00  0.00      B    H  
ATOM   4658  H2  HOH B1546      28.808   5.178  30.875  1.00  0.00      B    H  
ATOM   4659  O   HOH B1547      22.852  18.885  27.215  1.00  0.00      B    O  
ATOM   4660  H1  HOH B1547      22.529  19.780  27.528  1.00  0.00      B    H  
ATOM   4661  H2  HOH B1547      23.662  18.660  27.760  1.00  0.00      B    H  
ATOM   4662  O   HOH B1548      32.821  33.075  20.723  1.00  0.00      B    O  
ATOM   4663  H1  HOH B1548      32.589  32.109  20.644  1.00  0.00      B    H  
ATOM   4664  H2  HOH B1548      32.180  33.452  21.449  1.00  0.00      B    H  
ATOM   4665  O   HOH B1549       7.989   4.549   3.619  1.00  0.00      B    O  
ATOM   4666  H1  HOH B1549       8.657   4.022   3.046  1.00  0.00      B    H  
ATOM   4667  H2  HOH B1549       7.817   4.070   4.455  1.00  0.00      B    H  
ATOM   4668  O   HOH B1550      29.983  24.407  35.603  1.00  0.00      B    O  
ATOM   4669  H1  HOH B1550      30.554  25.110  35.170  1.00  0.00      B    H  
ATOM   4670  H2  HOH B1550      30.553  23.551  35.361  1.00  0.00      B    H  
ATOM   4671  O   HOH B1551      30.781   2.999  15.069  1.00  0.00      B    O  
ATOM   4672  H1  HOH B1551      30.994   3.672  15.821  1.00  0.00      B    H  
ATOM   4673  H2  HOH B1551      30.330   2.162  15.386  1.00  0.00      B    H  
ATOM   4674  O   HOH B1552      17.227  31.079  31.406  1.00  0.00      B    O  
ATOM   4675  H1  HOH B1552      17.174  31.082  32.397  1.00  0.00      B    H  
ATOM   4676  H2  HOH B1552      17.624  31.950  31.167  1.00  0.00      B    H  
ATOM   4677  O   HOH B1553      33.391   4.256  20.127  1.00  0.00      B    O  
ATOM   4678  H1  HOH B1553      34.329   4.096  20.442  1.00  0.00      B    H  
ATOM   4679  H2  HOH B1553      32.798   3.730  20.809  1.00  0.00      B    H  
ATOM   4680  O   HOH B1554      20.389  26.038  21.118  1.00  0.00      B    O  
ATOM   4681  H1  HOH B1554      20.433  25.083  21.338  1.00  0.00      B    H  
ATOM   4682  H2  HOH B1554      19.796  26.481  21.789  1.00  0.00      B    H  
ATOM   4683  O   HOH B1555      27.044  33.465  15.283  1.00  0.00      B    O  
ATOM   4684  H1  HOH B1555      26.074  33.622  14.964  1.00  0.00      B    H  
ATOM   4685  H2  HOH B1555      27.071  33.814  16.294  1.00  0.00      B    H  
ATOM   4686  O   HOH B1556      18.593  29.459  11.598  1.00  0.00      B    O  
ATOM   4687  H1  HOH B1556      19.451  29.899  11.914  1.00  0.00      B    H  
ATOM   4688  H2  HOH B1556      18.364  29.701  10.618  1.00  0.00      B    H  
ATOM   4689  O   HOH B1557      31.951  20.095  31.510  1.00  0.00      B    O  
ATOM   4690  H1  HOH B1557      31.489  19.279  31.110  1.00  0.00      B    H  
ATOM   4691  H2  HOH B1557      31.222  20.708  31.863  1.00  0.00      B    H  
ATOM   4692  O   HOH B1558      31.461  11.733   2.119  1.00  0.00      B    O  
ATOM   4693  H1  HOH B1558      31.205  11.296   1.242  1.00  0.00      B    H  
ATOM   4694  H2  HOH B1558      32.406  11.356   2.369  1.00  0.00      B    H  
ATOM   4695  O   HOH B1559      37.723  36.921  14.117  1.00  0.00      B    O  
ATOM   4696  H1  HOH B1559      36.773  37.223  13.905  1.00  0.00      B    H  
ATOM   4697  H2  HOH B1559      37.731  35.947  14.433  1.00  0.00      B    H  
ATOM   4698  O   HOH B1560      30.425   3.647  23.968  1.00  0.00      B    O  
ATOM   4699  H1  HOH B1560      30.606   3.872  24.941  1.00  0.00      B    H  
ATOM   4700  H2  HOH B1560      29.454   3.734  23.748  1.00  0.00      B    H  
ATOM   4701  O   HOH B1561      24.897  34.557  23.626  1.00  0.00      B    O  
ATOM   4702  H1  HOH B1561      25.630  34.853  24.154  1.00  0.00      B    H  
ATOM   4703  H2  HOH B1561      25.047  34.815  22.696  1.00  0.00      B    H  
ATOM   4704  O   HOH B1562       7.359  32.365  38.182  1.00  0.00      B    O  
ATOM   4705  H1  HOH B1562       6.541  31.719  38.198  1.00  0.00      B    H  
ATOM   4706  H2  HOH B1562       8.024  31.946  37.541  1.00  0.00      B    H  
ATOM   4707  O   HOH B1563      25.661  33.498  27.679  1.00  0.00      B    O  
ATOM   4708  H1  HOH B1563      25.793  34.344  27.141  1.00  0.00      B    H  
ATOM   4709  H2  HOH B1563      26.523  33.005  27.706  1.00  0.00      B    H  
ATOM   4710  O   HOH B1564      30.974  33.654  22.530  1.00  0.00      B    O  
ATOM   4711  H1  HOH B1564      30.751  34.288  23.275  1.00  0.00      B    H  
ATOM   4712  H2  HOH B1564      31.256  32.765  22.984  1.00  0.00      B    H  
ATOM   4713  O   HOH B1565      32.539   8.609  23.192  1.00  0.00      B    O  
ATOM   4714  H1  HOH B1565      33.354   8.564  23.762  1.00  0.00      B    H  
ATOM   4715  H2  HOH B1565      32.366   7.677  22.831  1.00  0.00      B    H  
ATOM   4716  O   HOH B1566      20.745  17.243  27.077  1.00  0.00      B    O  
ATOM   4717  H1  HOH B1566      21.458  17.949  27.169  1.00  0.00      B    H  
ATOM   4718  H2  HOH B1566      20.105  17.533  26.355  1.00  0.00      B    H  
ATOM   4719  O   HOH B1567      27.977  12.465  34.169  1.00  0.00      B    O  
ATOM   4720  H1  HOH B1567      27.573  12.272  33.282  1.00  0.00      B    H  
ATOM   4721  H2  HOH B1567      28.962  12.406  33.980  1.00  0.00      B    H  
ATOM   4722  O   HOH B1568       9.612   2.836   2.292  1.00  0.00      B    O  
ATOM   4723  H1  HOH B1568       9.353   3.029   1.347  1.00  0.00      B    H  
ATOM   4724  H2  HOH B1568      10.507   2.472   2.216  1.00  0.00      B    H  
ATOM   4725  O   HOH B1569      31.247  19.564  20.290  1.00  0.00      B    O  
ATOM   4726  H1  HOH B1569      31.656  18.798  19.832  1.00  0.00      B    H  
ATOM   4727  H2  HOH B1569      31.830  19.683  21.138  1.00  0.00      B    H  
ATOM   4728  O   HOH B1570      34.652  27.448   4.630  1.00  0.00      B    O  
ATOM   4729  H1  HOH B1570      35.296  27.446   3.829  1.00  0.00      B    H  
ATOM   4730  H2  HOH B1570      35.090  26.971   5.346  1.00  0.00      B    H  
ATOM   4731  O   HOH B1571      24.547  23.953   7.472  1.00  0.00      B    O  
ATOM   4732  H1  HOH B1571      24.651  24.998   7.592  1.00  0.00      B    H  
ATOM   4733  H2  HOH B1571      24.977  23.812   6.621  1.00  0.00      B    H  
ATOM   4734  O   HOH B1572      13.893  38.057   6.502  1.00  0.00      B    O  
ATOM   4735  H1  HOH B1572      13.489  37.795   5.617  1.00  0.00      B    H  
ATOM   4736  H2  HOH B1572      13.458  37.388   7.201  1.00  0.00      B    H  
ATOM   4737  O   HOH B1573      28.872   7.763  17.463  1.00  0.00      B    O  
ATOM   4738  H1  HOH B1573      29.041   8.304  18.365  1.00  0.00      B    H  
ATOM   4739  H2  HOH B1573      29.705   7.277  17.325  1.00  0.00      B    H  
ATOM   4740  O   HOH B1574      20.523   6.997  26.220  1.00  0.00      B    O  
ATOM   4741  H1  HOH B1574      19.498   7.065  26.346  1.00  0.00      B    H  
ATOM   4742  H2  HOH B1574      20.986   7.360  27.015  1.00  0.00      B    H  
ATOM   4743  O   HOH B1575      17.885  28.543  17.454  1.00  0.00      B    O  
ATOM   4744  H1  HOH B1575      17.863  29.509  17.887  1.00  0.00      B    H  
ATOM   4745  H2  HOH B1575      18.250  28.627  16.491  1.00  0.00      B    H  
ATOM   4746  O   HOH B1576      25.524  38.585   8.647  1.00  0.00      B    O  
ATOM   4747  H1  HOH B1576      26.480  38.258   8.664  1.00  0.00      B    H  
ATOM   4748  H2  HOH B1576      24.913  37.793   8.730  1.00  0.00      B    H  
ATOM   4749  O   HOH B1577      27.447  17.080  28.324  1.00  0.00      B    O  
ATOM   4750  H1  HOH B1577      27.733  17.212  27.334  1.00  0.00      B    H  
ATOM   4751  H2  HOH B1577      28.131  16.413  28.752  1.00  0.00      B    H  
ATOM   4752  O   HOH B1578      30.422  17.661   9.103  1.00  0.00      B    O  
ATOM   4753  H1  HOH B1578      31.190  16.976   9.020  1.00  0.00      B    H  
ATOM   4754  H2  HOH B1578      30.014  17.732   8.128  1.00  0.00      B    H  
ATOM   4755  O   HOH B1579      11.420  32.830  19.540  1.00  0.00      B    O  
ATOM   4756  H1  HOH B1579      11.516  33.180  18.619  1.00  0.00      B    H  
ATOM   4757  H2  HOH B1579      11.015  31.898  19.446  1.00  0.00      B    H  
ATOM   4758  O   HOH B1580      36.381  16.268  18.694  1.00  0.00      B    O  
ATOM   4759  H1  HOH B1580      36.489  15.275  19.061  1.00  0.00      B    H  
ATOM   4760  H2  HOH B1580      36.050  16.203  17.780  1.00  0.00      B    H  
ATOM   4761  O   HOH B1581      17.129  15.276  37.288  1.00  0.00      B    O  
ATOM   4762  H1  HOH B1581      17.622  15.987  37.805  1.00  0.00      B    H  
ATOM   4763  H2  HOH B1581      16.358  14.935  37.886  1.00  0.00      B    H  
ATOM   4764  O   HOH B1582      16.595  23.373   5.622  1.00  0.00      B    O  
ATOM   4765  H1  HOH B1582      17.568  23.077   5.754  1.00  0.00      B    H  
ATOM   4766  H2  HOH B1582      16.661  24.223   5.021  1.00  0.00      B    H  
ATOM   4767  O   HOH B1583      32.267   2.778  22.012  1.00  0.00      B    O  
ATOM   4768  H1  HOH B1583      31.563   2.582  22.700  1.00  0.00      B    H  
ATOM   4769  H2  HOH B1583      33.049   2.188  22.082  1.00  0.00      B    H  
ATOM   4770  O   HOH B1584       3.233  20.937  22.144  1.00  0.00      B    O  
ATOM   4771  H1  HOH B1584       3.581  21.763  21.745  1.00  0.00      B    H  
ATOM   4772  H2  HOH B1584       2.511  20.601  21.518  1.00  0.00      B    H  
ATOM   4773  O   HOH B1585      29.875  37.522   5.578  1.00  0.00      B    O  
ATOM   4774  H1  HOH B1585      29.036  38.010   5.283  1.00  0.00      B    H  
ATOM   4775  H2  HOH B1585      30.614  37.558   4.841  1.00  0.00      B    H  
ATOM   4776  O   HOH B1586      25.321  33.525  39.380  1.00  0.00      B    O  
ATOM   4777  H1  HOH B1586      24.776  33.875  38.608  1.00  0.00      B    H  
ATOM   4778  H2  HOH B1586      26.187  33.182  38.986  1.00  0.00      B    H  
ATOM   4779  O   HOH B1587       2.965  27.556  27.920  1.00  0.00      B    O  
ATOM   4780  H1  HOH B1587       1.967  27.402  27.870  1.00  0.00      B    H  
ATOM   4781  H2  HOH B1587       3.398  26.634  27.961  1.00  0.00      B    H  
ATOM   4782  O   HOH B1588      30.708  21.037  14.191  1.00  0.00      B    O  
ATOM   4783  H1  HOH B1588      30.725  20.011  14.203  1.00  0.00      B    H  
ATOM   4784  H2  HOH B1588      29.864  21.355  13.794  1.00  0.00      B    H  
ATOM   4785  O   HOH B1589      12.344  24.128   8.988  1.00  0.00      B    O  
ATOM   4786  H1  HOH B1589      13.225  24.470   9.310  1.00  0.00      B    H  
ATOM   4787  H2  HOH B1589      12.065  24.718   8.282  1.00  0.00      B    H  
ATOM   4788  O   HOH B1590       5.081  21.569  26.725  1.00  0.00      B    O  
ATOM   4789  H1  HOH B1590       5.455  21.353  25.815  1.00  0.00      B    H  
ATOM   4790  H2  HOH B1590       4.555  22.450  26.662  1.00  0.00      B    H  
ATOM   4791  O   HOH B1591      11.456  21.767   8.510  1.00  0.00      B    O  
ATOM   4792  H1  HOH B1591      11.612  21.149   9.309  1.00  0.00      B    H  
ATOM   4793  H2  HOH B1591      11.838  22.710   8.697  1.00  0.00      B    H  
ATOM   4794  O   HOH B1592      18.176  26.642  19.406  1.00  0.00      B    O  
ATOM   4795  H1  HOH B1592      18.362  27.253  18.614  1.00  0.00      B    H  
ATOM   4796  H2  HOH B1592      19.015  26.412  19.932  1.00  0.00      B    H  
ATOM   4797  O   HOH B1593      22.209  28.704  26.329  1.00  0.00      B    O  
ATOM   4798  H1  HOH B1593      22.906  28.895  27.033  1.00  0.00      B    H  
ATOM   4799  H2  HOH B1593      22.495  28.975  25.399  1.00  0.00      B    H  
ATOM   4800  O   HOH B1594       1.863  18.836   3.922  1.00  0.00      B    O  
ATOM   4801  H1  HOH B1594       2.096  18.521   3.001  1.00  0.00      B    H  
ATOM   4802  H2  HOH B1594       1.755  17.956   4.453  1.00  0.00      B    H  
ATOM   4803  O   HOH B1595      19.096  26.021  30.157  1.00  0.00      B    O  
ATOM   4804  H1  HOH B1595      19.704  26.736  29.728  1.00  0.00      B    H  
ATOM   4805  H2  HOH B1595      18.275  26.504  30.458  1.00  0.00      B    H  
ATOM   4806  O   HOH B1596      32.237  13.005  31.023  1.00  0.00      B    O  
ATOM   4807  H1  HOH B1596      31.791  13.856  31.356  1.00  0.00      B    H  
ATOM   4808  H2  HOH B1596      31.651  12.475  30.395  1.00  0.00      B    H  
ATOM   4809  O   HOH B1597      30.793   3.651  36.233  1.00  0.00      B    O  
ATOM   4810  H1  HOH B1597      31.667   3.781  35.719  1.00  0.00      B    H  
ATOM   4811  H2  HOH B1597      30.118   3.102  35.691  1.00  0.00      B    H  
ATOM   4812  O   HOH B1598      19.108  30.245  22.322  1.00  0.00      B    O  
ATOM   4813  H1  HOH B1598      19.419  29.322  22.505  1.00  0.00      B    H  
ATOM   4814  H2  HOH B1598      19.847  30.610  21.753  1.00  0.00      B    H  
ATOM   4815  O   HOH B1599      16.601  12.665  35.611  1.00  0.00      B    O  
ATOM   4816  H1  HOH B1599      17.259  13.063  34.873  1.00  0.00      B    H  
ATOM   4817  H2  HOH B1599      16.564  13.354  36.398  1.00  0.00      B    H  
ATOM   4818  O   HOH B1600       7.892  28.823  16.790  1.00  0.00      B    O  
ATOM   4819  H1  HOH B1600       8.166  29.738  16.481  1.00  0.00      B    H  
ATOM   4820  H2  HOH B1600       8.677  28.404  17.244  1.00  0.00      B    H  
ATOM   4821  O   HOH B1601      18.547  31.471   6.408  1.00  0.00      B    O  
ATOM   4822  H1  HOH B1601      18.458  32.326   5.826  1.00  0.00      B    H  
ATOM   4823  H2  HOH B1601      19.541  31.179   6.320  1.00  0.00      B    H  
ATOM   4824  O   HOH B1602       0.968  33.859  10.532  1.00  0.00      B    O  
ATOM   4825  H1  HOH B1602       1.156  33.798  11.569  1.00  0.00      B    H  
ATOM   4826  H2  HOH B1602       0.051  33.446  10.388  1.00  0.00      B    H  
ATOM   4827  O   HOH B1603      12.751  20.610  11.014  1.00  0.00      B    O  
ATOM   4828  H1  HOH B1603      12.963  19.787  11.511  1.00  0.00      B    H  
ATOM   4829  H2  HOH B1603      13.596  20.908  10.641  1.00  0.00      B    H  
ATOM   4830  O   HOH B1604      23.116  11.418   3.141  1.00  0.00      B    O  
ATOM   4831  H1  HOH B1604      23.690  11.111   3.886  1.00  0.00      B    H  
ATOM   4832  H2  HOH B1604      22.313  11.996   3.548  1.00  0.00      B    H  
ATOM   4833  O   HOH B1605       2.034  18.342  37.705  1.00  0.00      B    O  
ATOM   4834  H1  HOH B1605       1.879  19.313  38.007  1.00  0.00      B    H  
ATOM   4835  H2  HOH B1605       2.749  18.338  36.947  1.00  0.00      B    H  
ATOM   4836  O   HOH B1606       3.284  23.362  36.787  1.00  0.00      B    O  
ATOM   4837  H1  HOH B1606       2.642  24.066  36.448  1.00  0.00      B    H  
ATOM   4838  H2  HOH B1606       4.145  23.860  36.814  1.00  0.00      B    H  
ATOM   4839  O   HOH B1607      26.446   4.187   9.362  1.00  0.00      B    O  
ATOM   4840  H1  HOH B1607      25.700   3.474   9.438  1.00  0.00      B    H  
ATOM   4841  H2  HOH B1607      27.298   3.805   8.912  1.00  0.00      B    H  
ATOM   4842  O   HOH B1608      25.206  15.807  15.343  1.00  0.00      B    O  
ATOM   4843  H1  HOH B1608      25.517  15.629  14.433  1.00  0.00      B    H  
ATOM   4844  H2  HOH B1608      24.589  15.052  15.686  1.00  0.00      B    H  
ATOM   4845  O   HOH B1609      22.805   9.630   5.854  1.00  0.00      B    O  
ATOM   4846  H1  HOH B1609      23.114   8.703   5.699  1.00  0.00      B    H  
ATOM   4847  H2  HOH B1609      21.807   9.608   5.727  1.00  0.00      B    H  
ATOM   4848  O   HOH B1610      25.895  33.911   2.749  1.00  0.00      B    O  
ATOM   4849  H1  HOH B1610      25.377  34.511   3.349  1.00  0.00      B    H  
ATOM   4850  H2  HOH B1610      25.358  33.786   1.905  1.00  0.00      B    H  
ATOM   4851  O   HOH B1611      27.896  33.898  34.222  1.00  0.00      B    O  
ATOM   4852  H1  HOH B1611      27.932  33.615  33.240  1.00  0.00      B    H  
ATOM   4853  H2  HOH B1611      28.795  34.354  34.429  1.00  0.00      B    H  
ATOM   4854  O   HOH B1612       4.945  25.529   2.986  1.00  0.00      B    O  
ATOM   4855  H1  HOH B1612       5.655  25.406   2.289  1.00  0.00      B    H  
ATOM   4856  H2  HOH B1612       4.135  25.038   2.625  1.00  0.00      B    H  
ATOM   4857  O   HOH B1613       0.549  15.606  33.937  1.00  0.00      B    O  
ATOM   4858  H1  HOH B1613      -0.232  15.646  34.552  1.00  0.00      B    H  
ATOM   4859  H2  HOH B1613       1.377  15.682  34.527  1.00  0.00      B    H  
ATOM   4860  O   HOH B1614      24.991   5.010  27.528  1.00  0.00      B    O  
ATOM   4861  H1  HOH B1614      25.232   4.108  27.102  1.00  0.00      B    H  
ATOM   4862  H2  HOH B1614      24.229   5.462  27.025  1.00  0.00      B    H  
ATOM   4863  O   HOH B1615      16.213  19.094  12.820  1.00  0.00      B    O  
ATOM   4864  H1  HOH B1615      15.591  19.636  13.408  1.00  0.00      B    H  
ATOM   4865  H2  HOH B1615      15.880  19.013  11.870  1.00  0.00      B    H  
ATOM   4866  O   HOH B1616      21.882  33.882  26.555  1.00  0.00      B    O  
ATOM   4867  H1  HOH B1616      21.088  33.660  25.971  1.00  0.00      B    H  
ATOM   4868  H2  HOH B1616      21.524  34.626  27.156  1.00  0.00      B    H  
ATOM   4869  O   HOH B1617      33.832  20.729  29.293  1.00  0.00      B    O  
ATOM   4870  H1  HOH B1617      32.985  20.555  29.816  1.00  0.00      B    H  
ATOM   4871  H2  HOH B1617      33.613  21.321  28.605  1.00  0.00      B    H  
ATOM   4872  O   HOH B1618       2.286  16.480   5.109  1.00  0.00      B    O  
ATOM   4873  H1  HOH B1618       2.468  15.756   5.803  1.00  0.00      B    H  
ATOM   4874  H2  HOH B1618       3.185  16.859   4.889  1.00  0.00      B    H  
ATOM   4875  O   HOH B1619      10.794  35.768   3.724  1.00  0.00      B    O  
ATOM   4876  H1  HOH B1619      10.402  35.235   4.545  1.00  0.00      B    H  
ATOM   4877  H2  HOH B1619      10.030  35.803   3.034  1.00  0.00      B    H  
ATOM   4878  O   HOH B1620      13.212   2.361   4.525  1.00  0.00      B    O  
ATOM   4879  H1  HOH B1620      12.576   1.800   5.173  1.00  0.00      B    H  
ATOM   4880  H2  HOH B1620      13.385   1.809   3.684  1.00  0.00      B    H  
ATOM   4881  O   HOH B1621      27.638  34.281  22.175  1.00  0.00      B    O  
ATOM   4882  H1  HOH B1621      27.950  33.772  23.004  1.00  0.00      B    H  
ATOM   4883  H2  HOH B1621      26.875  33.687  21.773  1.00  0.00      B    H  
ATOM   4884  O   HOH B1622      18.063  23.420   9.481  1.00  0.00      B    O  
ATOM   4885  H1  HOH B1622      17.933  22.409   9.352  1.00  0.00      B    H  
ATOM   4886  H2  HOH B1622      18.700  23.525  10.329  1.00  0.00      B    H  
ATOM   4887  O   HOH B1623      36.932  37.924   8.567  1.00  0.00      B    O  
ATOM   4888  H1  HOH B1623      36.281  37.348   9.081  1.00  0.00      B    H  
ATOM   4889  H2  HOH B1623      37.891  37.508   8.681  1.00  0.00      B    H  
ATOM   4890  O   HOH B1624       4.666  27.761   4.521  1.00  0.00      B    O  
ATOM   4891  H1  HOH B1624       5.379  28.426   4.215  1.00  0.00      B    H  
ATOM   4892  H2  HOH B1624       4.751  27.017   3.902  1.00  0.00      B    H  
ATOM   4893  O   HOH B1625      33.483  32.003  25.711  1.00  0.00      B    O  
ATOM   4894  H1  HOH B1625      34.125  32.723  25.986  1.00  0.00      B    H  
ATOM   4895  H2  HOH B1625      33.835  31.149  26.037  1.00  0.00      B    H  
ATOM   4896  O   HOH B1626       6.298  39.069  13.625  1.00  0.00      B    O  
ATOM   4897  H1  HOH B1626       5.878  39.914  14.040  1.00  0.00      B    H  
ATOM   4898  H2  HOH B1626       6.005  38.227  14.103  1.00  0.00      B    H  
ATOM   4899  O   HOH B1627      18.313  37.547   4.442  1.00  0.00      B    O  
ATOM   4900  H1  HOH B1627      19.300  37.886   4.357  1.00  0.00      B    H  
ATOM   4901  H2  HOH B1627      18.144  37.336   5.416  1.00  0.00      B    H  
ATOM   4902  O   HOH B1628      17.599  22.388  35.371  1.00  0.00      B    O  
ATOM   4903  H1  HOH B1628      17.034  22.621  36.211  1.00  0.00      B    H  
ATOM   4904  H2  HOH B1628      18.163  23.242  35.158  1.00  0.00      B    H  
ATOM   4905  O   HOH B1629      22.889  36.021  24.846  1.00  0.00      B    O  
ATOM   4906  H1  HOH B1629      22.589  35.341  25.546  1.00  0.00      B    H  
ATOM   4907  H2  HOH B1629      23.627  35.600  24.286  1.00  0.00      B    H  
ATOM   4908  O   HOH B1630      32.822  12.846  15.934  1.00  0.00      B    O  
ATOM   4909  H1  HOH B1630      32.759  13.818  16.316  1.00  0.00      B    H  
ATOM   4910  H2  HOH B1630      32.584  12.123  16.652  1.00  0.00      B    H  
ATOM   4911  O   HOH B1631      27.506   2.033   0.310  1.00  0.00      B    O  
ATOM   4912  H1  HOH B1631      28.129   1.561   0.975  1.00  0.00      B    H  
ATOM   4913  H2  HOH B1631      27.957   2.957   0.144  1.00  0.00      B    H  
ATOM   4914  O   HOH B1632      36.647  13.273  33.127  1.00  0.00      B    O  
ATOM   4915  H1  HOH B1632      36.838  12.454  33.681  1.00  0.00      B    H  
ATOM   4916  H2  HOH B1632      37.401  13.523  32.515  1.00  0.00      B    H  
ATOM   4917  O   HOH B1633      17.037  35.370  13.155  1.00  0.00      B    O  
ATOM   4918  H1  HOH B1633      17.839  35.595  12.576  1.00  0.00      B    H  
ATOM   4919  H2  HOH B1633      17.381  34.856  13.908  1.00  0.00      B    H  
ATOM   4920  O   HOH B1634       6.656  10.860   3.074  1.00  0.00      B    O  
ATOM   4921  H1  HOH B1634       6.222  11.245   3.910  1.00  0.00      B    H  
ATOM   4922  H2  HOH B1634       7.186  11.625   2.642  1.00  0.00      B    H  
ATOM   4923  O   HOH B1635       9.879  10.638  14.209  1.00  0.00      B    O  
ATOM   4924  H1  HOH B1635       9.701   9.660  14.379  1.00  0.00      B    H  
ATOM   4925  H2  HOH B1635       9.033  11.076  13.953  1.00  0.00      B    H  
ATOM   4926  O   HOH B1636       7.436   6.706  27.566  1.00  0.00      B    O  
ATOM   4927  H1  HOH B1636       7.882   5.934  27.964  1.00  0.00      B    H  
ATOM   4928  H2  HOH B1636       6.872   7.128  28.312  1.00  0.00      B    H  
ATOM   4929  O   HOH B1637      14.217   6.296   6.944  1.00  0.00      B    O  
ATOM   4930  H1  HOH B1637      13.640   5.793   6.208  1.00  0.00      B    H  
ATOM   4931  H2  HOH B1637      13.633   6.935   7.494  1.00  0.00      B    H  
ATOM   4932  O   HOH B1638       2.046  22.529   8.914  1.00  0.00      B    O  
ATOM   4933  H1  HOH B1638       1.162  22.853   8.540  1.00  0.00      B    H  
ATOM   4934  H2  HOH B1638       2.699  23.302   9.018  1.00  0.00      B    H  
ATOM   4935  O   HOH B1639      13.969   5.876   3.233  1.00  0.00      B    O  
ATOM   4936  H1  HOH B1639      14.886   6.182   3.514  1.00  0.00      B    H
[truncated: 87,809 more chars]
